# Supplementary material for: A new approach for interpreting Random Forest models and its application to the biology of ageing
Source: Bioinformatics. 2018 Feb 16;34(14):2449–56. doi: 10.1093/bioinformatics/bty087 (PMC6041990; doi:10.1093/bioinformatics/bty087)
Supplement: Supplementary Data [file bty087_src_code_and_dataset.zip › src_code_and_dataset/results/25_false.txt]

PARAM, Using dataset: /pi/home/cug/ff79/GCWA/datasets/go.arff
PARAM, Using class: class_expression_brain
PARAM, Number of iterations: 100,200,300,
PARAM, Max. depth: 0
PARAM, Random seed: 25
PARAM, Number of random selected features used in each split: 0.5,1.0,2.0,
PARAM, Do IB undersample: false
PARAM, N. of min. positive values: 10
PARAM, N. bins: -1
STATS_LATEX_DB & go.arff & class_expression_brain & 17716 & 7491 & N:17149 / O:420 / U:147 /  \\ 
CROSSVALID_STATS_BEGIN

Correctly Classified Instances       17139               96.7431 %
Incorrectly Classified Instances       577                3.2569 %
Kappa statistic                          0.0185
Mean absolute error                      0.0295
Root mean squared error                  0.1245
Relative absolute error                 94.2026 %
Root relative squared error             99.7041 %
Total Number of Instances            17716     

=== Detailed Accuracy By Class ===

                 TP Rate  FP Rate  Precision  Recall   F-Measure  MCC      ROC Area  PRC Area  Class
                 0.999    0.989    0.968      0.999    0.983      0.048    0.700     0.983     N
                 0.014    0.001    0.375      0.014    0.028      0.069    0.736     0.093     O
                 0.000    0.000    0.000      0.000    0.000      -0.002   0.651     0.020     U
                 0.000    0.000    0.000      0.000    0.000      0.000    ?         ?         ?
Weighted Avg.    0.967    0.958    0.946      0.967    0.953      0.048    0.700     0.954     

=== Confusion Matrix ===

     a     b     c     d   <-- classified as
 17133    10     6     0 |     a = N
   414     6     0     0 |     b = O
   147     0     0     0 |     c = U
     0     0     0     0 |     d = ?

CROSSVALID_STATS_END
STATS_LATEX_ACC & go.arff & class_expression_brain & 0.946 & 0.967 & 0.953 & 0.700 & 0.954 \\ 
STATS_LATEX_ACC_PER & go.arff & class_expression_brain & 0.968 & 0.999 & 0.983 & 0.700 & 0.983 & N \\ 
STATS_LATEX_ACC_PER & go.arff & class_expression_brain & 0.375 & 0.014 & 0.028 & 0.736 & 0.093 & O \\ 
STATS_LATEX_ACC_PER & go.arff & class_expression_brain & 0.000 & 0.000 & 0.000 & 0.651 & 0.020 & U \\ 
ROCPOINTS_N,0.1233,1.0000,1.0000,0.9680,1.0000
ROCPOINTS_N,0.1567,0.9982,1.0000,0.9680,1.0000
ROCPOINTS_N,0.1933,0.9965,1.0000,0.9681,1.0000
ROCPOINTS_N,0.2000,0.9947,1.0000,0.9682,1.0000
ROCPOINTS_N,0.3033,0.9947,0.9999,0.9682,0.9999
ROCPOINTS_N,0.3100,0.9947,0.9999,0.9682,0.9999
ROCPOINTS_N,0.3700,0.9929,0.9999,0.9682,0.9999
ROCPOINTS_N,0.3733,0.9929,0.9998,0.9682,0.9998
ROCPOINTS_N,0.3799,0.9929,0.9998,0.9682,0.9998
ROCPOINTS_N,0.3800,0.9929,0.9997,0.9682,0.9997
ROCPOINTS_N,0.3900,0.9929,0.9997,0.9682,0.9997
ROCPOINTS_N,0.4033,0.9929,0.9996,0.9682,0.9996
ROCPOINTS_N,0.4067,0.9929,0.9995,0.9682,0.9995
ROCPOINTS_N,0.4133,0.9912,0.9995,0.9683,0.9995
ROCPOINTS_N,0.4267,0.9894,0.9995,0.9683,0.9995
ROCPOINTS_N,0.4367,0.9894,0.9995,0.9683,0.9995
ROCPOINTS_N,0.4400,0.9894,0.9994,0.9683,0.9994
ROCPOINTS_N,0.4433,0.9894,0.9993,0.9683,0.9993
ROCPOINTS_N,0.4467,0.9894,0.9992,0.9683,0.9992
ROCPOINTS_N,0.4567,0.9894,0.9992,0.9683,0.9992
ROCPOINTS_N,0.4700,0.9894,0.9991,0.9683,0.9991
ROCPOINTS_N,0.5033,0.9894,0.9991,0.9683,0.9991
ROCPOINTS_N,0.5067,0.9877,0.9991,0.9683,0.9991
ROCPOINTS_N,0.5167,0.9877,0.9990,0.9683,0.9990
ROCPOINTS_N,0.5267,0.9877,0.9990,0.9683,0.9990
ROCPOINTS_N,0.5300,0.9877,0.9989,0.9683,0.9989
ROCPOINTS_N,0.5400,0.9859,0.9989,0.9684,0.9989
ROCPOINTS_N,0.5433,0.9859,0.9988,0.9684,0.9988
ROCPOINTS_N,0.5530,0.9859,0.9988,0.9684,0.9988
ROCPOINTS_N,0.5533,0.9859,0.9987,0.9684,0.9987
ROCPOINTS_N,0.5537,0.9859,0.9987,0.9684,0.9987
ROCPOINTS_N,0.5567,0.9859,0.9986,0.9684,0.9986
ROCPOINTS_N,0.5573,0.9859,0.9985,0.9684,0.9985
ROCPOINTS_N,0.5701,0.9859,0.9984,0.9684,0.9984
ROCPOINTS_N,0.5702,0.9859,0.9984,0.9684,0.9984
ROCPOINTS_N,0.5736,0.9859,0.9983,0.9684,0.9983
ROCPOINTS_N,0.5800,0.9859,0.9983,0.9684,0.9983
ROCPOINTS_N,0.5842,0.9841,0.9983,0.9684,0.9983
ROCPOINTS_N,0.5843,0.9841,0.9981,0.9684,0.9981
ROCPOINTS_N,0.5867,0.9841,0.9981,0.9684,0.9981
ROCPOINTS_N,0.5900,0.9841,0.9980,0.9684,0.9980
ROCPOINTS_N,0.6000,0.9841,0.9979,0.9684,0.9979
ROCPOINTS_N,0.6033,0.9824,0.9978,0.9685,0.9978
ROCPOINTS_N,0.6067,0.9824,0.9978,0.9685,0.9978
ROCPOINTS_N,0.6067,0.9824,0.9976,0.9685,0.9976
ROCPOINTS_N,0.6100,0.9824,0.9976,0.9685,0.9976
ROCPOINTS_N,0.6133,0.9806,0.9975,0.9685,0.9975
ROCPOINTS_N,0.6167,0.9788,0.9974,0.9686,0.9974
ROCPOINTS_N,0.6267,0.9788,0.9973,0.9686,0.9973
ROCPOINTS_N,0.6279,0.9788,0.9973,0.9686,0.9973
ROCPOINTS_N,0.6300,0.9788,0.9972,0.9686,0.9972
ROCPOINTS_N,0.6333,0.9771,0.9970,0.9686,0.9970
ROCPOINTS_N,0.6367,0.9771,0.9970,0.9686,0.9970
ROCPOINTS_N,0.6400,0.9771,0.9969,0.9686,0.9969
ROCPOINTS_N,0.6433,0.9735,0.9969,0.9687,0.9969
ROCPOINTS_N,0.6453,0.9735,0.9968,0.9687,0.9968
ROCPOINTS_N,0.6467,0.9735,0.9967,0.9687,0.9967
ROCPOINTS_N,0.6533,0.9718,0.9967,0.9688,0.9967
ROCPOINTS_N,0.6567,0.9718,0.9966,0.9688,0.9966
ROCPOINTS_N,0.6600,0.9700,0.9964,0.9688,0.9964
ROCPOINTS_N,0.6652,0.9700,0.9964,0.9688,0.9964
ROCPOINTS_N,0.6667,0.9700,0.9963,0.9688,0.9963
ROCPOINTS_N,0.6697,0.9700,0.9963,0.9688,0.9963
ROCPOINTS_N,0.6700,0.9700,0.9962,0.9688,0.9962
ROCPOINTS_N,0.6733,0.9700,0.9962,0.9688,0.9962
ROCPOINTS_N,0.6767,0.9700,0.9960,0.9688,0.9960
ROCPOINTS_N,0.6790,0.9683,0.9959,0.9689,0.9959
ROCPOINTS_N,0.6797,0.9665,0.9959,0.9689,0.9959
ROCPOINTS_N,0.6800,0.9665,0.9959,0.9689,0.9959
ROCPOINTS_N,0.6833,0.9665,0.9958,0.9689,0.9958
ROCPOINTS_N,0.6867,0.9665,0.9957,0.9689,0.9957
ROCPOINTS_N,0.6900,0.9665,0.9956,0.9689,0.9956
ROCPOINTS_N,0.6933,0.9647,0.9955,0.9690,0.9955
ROCPOINTS_N,0.6967,0.9647,0.9953,0.9689,0.9953
ROCPOINTS_N,0.7000,0.9647,0.9953,0.9689,0.9953
ROCPOINTS_N,0.7007,0.9647,0.9952,0.9689,0.9952
ROCPOINTS_N,0.7033,0.9647,0.9952,0.9689,0.9952
ROCPOINTS_N,0.7067,0.9630,0.9951,0.9690,0.9951
ROCPOINTS_N,0.7100,0.9630,0.9950,0.9690,0.9950
ROCPOINTS_N,0.7111,0.9630,0.9949,0.9690,0.9949
ROCPOINTS_N,0.7133,0.9630,0.9949,0.9690,0.9949
ROCPOINTS_N,0.7167,0.9630,0.9948,0.9690,0.9948
ROCPOINTS_N,0.7200,0.9630,0.9947,0.9690,0.9947
ROCPOINTS_N,0.7216,0.9594,0.9945,0.9691,0.9945
ROCPOINTS_N,0.7233,0.9594,0.9945,0.9691,0.9945
ROCPOINTS_N,0.7267,0.9577,0.9944,0.9691,0.9944
ROCPOINTS_N,0.7300,0.9577,0.9942,0.9691,0.9942
ROCPOINTS_N,0.7333,0.9559,0.9941,0.9692,0.9941
ROCPOINTS_N,0.7367,0.9559,0.9938,0.9692,0.9938
ROCPOINTS_N,0.7394,0.9559,0.9936,0.9692,0.9936
ROCPOINTS_N,0.7400,0.9541,0.9936,0.9692,0.9936
ROCPOINTS_N,0.7433,0.9489,0.9934,0.9694,0.9934
ROCPOINTS_N,0.7467,0.9471,0.9933,0.9694,0.9933
ROCPOINTS_N,0.7500,0.9471,0.9932,0.9694,0.9932
ROCPOINTS_N,0.7531,0.9471,0.9930,0.9694,0.9930
ROCPOINTS_N,0.7533,0.9471,0.9929,0.9694,0.9929
ROCPOINTS_N,0.7567,0.9453,0.9927,0.9695,0.9927
ROCPOINTS_N,0.7600,0.9453,0.9925,0.9695,0.9925
ROCPOINTS_N,0.7632,0.9453,0.9922,0.9695,0.9922
ROCPOINTS_N,0.7633,0.9453,0.9921,0.9695,0.9921
ROCPOINTS_N,0.7667,0.9453,0.9919,0.9695,0.9919
ROCPOINTS_N,0.7700,0.9436,0.9915,0.9695,0.9915
ROCPOINTS_N,0.7723,0.9418,0.9915,0.9696,0.9915
ROCPOINTS_N,0.7733,0.9418,0.9914,0.9695,0.9914
ROCPOINTS_N,0.7755,0.9383,0.9910,0.9696,0.9910
ROCPOINTS_N,0.7767,0.9383,0.9909,0.9696,0.9909
ROCPOINTS_N,0.7800,0.9365,0.9908,0.9697,0.9908
ROCPOINTS_N,0.7800,0.9365,0.9906,0.9697,0.9906
ROCPOINTS_N,0.7833,0.9365,0.9906,0.9697,0.9906
ROCPOINTS_N,0.7867,0.9365,0.9903,0.9697,0.9903
ROCPOINTS_N,0.7900,0.9330,0.9899,0.9698,0.9899
ROCPOINTS_N,0.7903,0.9330,0.9896,0.9698,0.9896
ROCPOINTS_N,0.7921,0.9330,0.9895,0.9698,0.9895
ROCPOINTS_N,0.7933,0.9330,0.9894,0.9698,0.9894
ROCPOINTS_N,0.7967,0.9330,0.9892,0.9698,0.9892
ROCPOINTS_N,0.7972,0.9330,0.9890,0.9698,0.9890
ROCPOINTS_N,0.8000,0.9330,0.9890,0.9698,0.9890
ROCPOINTS_N,0.8033,0.9330,0.9886,0.9697,0.9886
ROCPOINTS_N,0.8067,0.9312,0.9885,0.9698,0.9885
ROCPOINTS_N,0.8070,0.9295,0.9879,0.9698,0.9879
ROCPOINTS_N,0.8071,0.9295,0.9878,0.9698,0.9878
ROCPOINTS_N,0.8100,0.9295,0.9877,0.9698,0.9877
ROCPOINTS_N,0.8125,0.9259,0.9869,0.9699,0.9869
ROCPOINTS_N,0.8133,0.9259,0.9869,0.9699,0.9869
ROCPOINTS_N,0.8167,0.9242,0.9861,0.9699,0.9861
ROCPOINTS_N,0.8200,0.9206,0.9855,0.9700,0.9855
ROCPOINTS_N,0.8233,0.9189,0.9849,0.9701,0.9849
ROCPOINTS_N,0.8267,0.9136,0.9841,0.9702,0.9841
ROCPOINTS_N,0.8300,0.9118,0.9835,0.9703,0.9835
ROCPOINTS_N,0.8303,0.9101,0.9829,0.9703,0.9829
ROCPOINTS_N,0.8333,0.9101,0.9828,0.9703,0.9828
ROCPOINTS_N,0.8354,0.9030,0.9823,0.9705,0.9823
ROCPOINTS_N,0.8355,0.9030,0.9822,0.9705,0.9822
ROCPOINTS_N,0.8367,0.9030,0.9822,0.9705,0.9822
ROCPOINTS_N,0.8400,0.9030,0.9815,0.9705,0.9815
ROCPOINTS_N,0.8433,0.9012,0.9807,0.9705,0.9807
ROCPOINTS_N,0.8462,0.8924,0.9797,0.9708,0.9797
ROCPOINTS_N,0.8467,0.8924,0.9796,0.9708,0.9796
ROCPOINTS_N,0.8500,0.8889,0.9785,0.9708,0.9785
ROCPOINTS_N,0.8510,0.8889,0.9775,0.9708,0.9775
ROCPOINTS_N,0.8522,0.8889,0.9775,0.9708,0.9775
ROCPOINTS_N,0.8533,0.8871,0.9775,0.9709,0.9775
ROCPOINTS_N,0.8550,0.8801,0.9761,0.9711,0.9761
ROCPOINTS_N,0.8563,0.8801,0.9760,0.9711,0.9760
ROCPOINTS_N,0.8567,0.8801,0.9760,0.9710,0.9760
ROCPOINTS_N,0.8583,0.8783,0.9745,0.9711,0.9745
ROCPOINTS_N,0.8600,0.8783,0.9744,0.9711,0.9744
ROCPOINTS_N,0.8633,0.8730,0.9724,0.9712,0.9724
ROCPOINTS_N,0.8651,0.8642,0.9710,0.9714,0.9710
ROCPOINTS_N,0.8667,0.8624,0.9710,0.9715,0.9710
ROCPOINTS_N,0.8669,0.8607,0.9685,0.9715,0.9685
ROCPOINTS_N,0.8685,0.8607,0.9685,0.9715,0.9685
ROCPOINTS_N,0.8700,0.8607,0.9684,0.9715,0.9684
ROCPOINTS_N,0.8733,0.8466,0.9665,0.9719,0.9665
ROCPOINTS_N,0.8744,0.8377,0.9647,0.9721,0.9647
ROCPOINTS_N,0.8750,0.8377,0.9647,0.9721,0.9647
ROCPOINTS_N,0.8757,0.8377,0.9646,0.9721,0.9646
ROCPOINTS_N,0.8767,0.8377,0.9645,0.9721,0.9645
ROCPOINTS_N,0.8800,0.8342,0.9623,0.9721,0.9623
ROCPOINTS_N,0.8824,0.8307,0.9601,0.9722,0.9601
ROCPOINTS_N,0.8828,0.8307,0.9601,0.9722,0.9601
ROCPOINTS_N,0.8833,0.8307,0.9600,0.9722,0.9600
ROCPOINTS_N,0.8852,0.8183,0.9570,0.9725,0.9570
ROCPOINTS_N,0.8867,0.8183,0.9570,0.9725,0.9570
ROCPOINTS_N,0.8870,0.8148,0.9543,0.9725,0.9543
ROCPOINTS_N,0.8890,0.8148,0.9543,0.9725,0.9543
ROCPOINTS_N,0.8893,0.8148,0.9542,0.9725,0.9542
ROCPOINTS_N,0.8900,0.8148,0.9541,0.9725,0.9541
ROCPOINTS_N,0.8933,0.8060,0.9514,0.9728,0.9514
ROCPOINTS_N,0.8941,0.7972,0.9487,0.9730,0.9487
ROCPOINTS_N,0.8967,0.7972,0.9487,0.9730,0.9487
ROCPOINTS_N,0.8980,0.7866,0.9448,0.9732,0.9448
ROCPOINTS_N,0.8983,0.7866,0.9447,0.9732,0.9447
ROCPOINTS_N,0.8991,0.7866,0.9446,0.9732,0.9446
ROCPOINTS_N,0.9000,0.7866,0.9445,0.9732,0.9445
ROCPOINTS_N,0.9017,0.7743,0.9405,0.9735,0.9405
ROCPOINTS_N,0.9022,0.7743,0.9404,0.9735,0.9404
ROCPOINTS_N,0.9030,0.7743,0.9403,0.9735,0.9403
ROCPOINTS_N,0.9033,0.7725,0.9403,0.9736,0.9403
ROCPOINTS_N,0.9039,0.7513,0.9358,0.9741,0.9358
ROCPOINTS_N,0.9046,0.7513,0.9357,0.9741,0.9357
ROCPOINTS_N,0.9050,0.7513,0.9357,0.9741,0.9357
ROCPOINTS_N,0.9053,0.7513,0.9356,0.9741,0.9356
ROCPOINTS_N,0.9056,0.7513,0.9355,0.9741,0.9355
ROCPOINTS_N,0.9061,0.7513,0.9354,0.9741,0.9354
ROCPOINTS_N,0.9062,0.7513,0.9354,0.9741,0.9354
ROCPOINTS_N,0.9067,0.7513,0.9353,0.9741,0.9353
ROCPOINTS_N,0.9080,0.7319,0.9307,0.9747,0.9307
ROCPOINTS_N,0.9083,0.7319,0.9306,0.9747,0.9306
ROCPOINTS_N,0.9083,0.7319,0.9304,0.9747,0.9304
ROCPOINTS_N,0.9084,0.7319,0.9303,0.9746,0.9303
ROCPOINTS_N,0.9100,0.7319,0.9303,0.9746,0.9303
ROCPOINTS_N,0.9117,0.7231,0.9255,0.9748,0.9255
ROCPOINTS_N,0.9132,0.7231,0.9255,0.9748,0.9255
ROCPOINTS_N,0.9133,0.7231,0.9254,0.9748,0.9254
ROCPOINTS_N,0.9139,0.7178,0.9201,0.9749,0.9201
ROCPOINTS_N,0.9146,0.7178,0.9201,0.9749,0.9201
ROCPOINTS_N,0.9150,0.7178,0.9200,0.9749,0.9200
ROCPOINTS_N,0.9154,0.7178,0.9198,0.9748,0.9198
ROCPOINTS_N,0.9164,0.7178,0.9197,0.9748,0.9197
ROCPOINTS_N,0.9167,0.7178,0.9196,0.9748,0.9196
ROCPOINTS_N,0.9175,0.7143,0.9143,0.9748,0.9143
ROCPOINTS_N,0.9175,0.7143,0.9143,0.9748,0.9143
ROCPOINTS_N,0.9183,0.7143,0.9142,0.9748,0.9142
ROCPOINTS_N,0.9193,0.7143,0.9141,0.9748,0.9141
ROCPOINTS_N,0.9193,0.7143,0.9140,0.9748,0.9140
ROCPOINTS_N,0.9199,0.7143,0.9139,0.9748,0.9139
ROCPOINTS_N,0.9200,0.7143,0.9139,0.9748,0.9139
ROCPOINTS_N,0.9204,0.6966,0.9071,0.9752,0.9071
ROCPOINTS_N,0.9217,0.6966,0.9070,0.9752,0.9070
ROCPOINTS_N,0.9218,0.6966,0.9069,0.9752,0.9069
ROCPOINTS_N,0.9225,0.6966,0.9069,0.9752,0.9069
ROCPOINTS_N,0.9226,0.6966,0.9068,0.9752,0.9068
ROCPOINTS_N,0.9228,0.6966,0.9068,0.9752,0.9068
ROCPOINTS_N,0.9229,0.6966,0.9067,0.9752,0.9067
ROCPOINTS_N,0.9231,0.6966,0.9066,0.9752,0.9066
ROCPOINTS_N,0.9233,0.6966,0.9066,0.9752,0.9066
ROCPOINTS_N,0.9235,0.6843,0.8989,0.9754,0.8989
ROCPOINTS_N,0.9246,0.6843,0.8988,0.9754,0.8988
ROCPOINTS_N,0.9246,0.6843,0.8988,0.9754,0.8988
ROCPOINTS_N,0.9247,0.6843,0.8987,0.9754,0.8987
ROCPOINTS_N,0.9250,0.6843,0.8987,0.9754,0.8987
ROCPOINTS_N,0.9260,0.6843,0.8986,0.9754,0.8986
ROCPOINTS_N,0.9267,0.6843,0.8985,0.9754,0.8985
ROCPOINTS_N,0.9275,0.6720,0.8912,0.9757,0.8912
ROCPOINTS_N,0.9278,0.6720,0.8912,0.9757,0.8912
ROCPOINTS_N,0.9283,0.6720,0.8911,0.9757,0.8911
ROCPOINTS_N,0.9287,0.6720,0.8911,0.9757,0.8911
ROCPOINTS_N,0.9292,0.6720,0.8910,0.9757,0.8910
ROCPOINTS_N,0.9296,0.6720,0.8909,0.9757,0.8909
ROCPOINTS_N,0.9296,0.6720,0.8908,0.9757,0.8908
ROCPOINTS_N,0.9299,0.6720,0.8908,0.9757,0.8908
ROCPOINTS_N,0.9300,0.6720,0.8907,0.9757,0.8907
ROCPOINTS_N,0.9305,0.6596,0.8825,0.9759,0.8825
ROCPOINTS_N,0.9305,0.6596,0.8824,0.9759,0.8824
ROCPOINTS_N,0.9319,0.6596,0.8824,0.9759,0.8824
ROCPOINTS_N,0.9319,0.6578,0.8824,0.9759,0.8824
ROCPOINTS_N,0.9320,0.6578,0.8823,0.9759,0.8823
ROCPOINTS_N,0.9322,0.6578,0.8823,0.9759,0.8823
ROCPOINTS_N,0.9322,0.6578,0.8822,0.9759,0.8822
ROCPOINTS_N,0.9328,0.6578,0.8822,0.9759,0.8822
ROCPOINTS_N,0.9333,0.6578,0.8820,0.9759,0.8820
ROCPOINTS_N,0.9335,0.6296,0.8722,0.9767,0.8722
ROCPOINTS_N,0.9337,0.6296,0.8722,0.9767,0.8722
ROCPOINTS_N,0.9344,0.6296,0.8721,0.9767,0.8721
ROCPOINTS_N,0.9344,0.6296,0.8721,0.9767,0.8721
ROCPOINTS_N,0.9347,0.6296,0.8720,0.9767,0.8720
ROCPOINTS_N,0.9350,0.6279,0.8720,0.9767,0.8720
ROCPOINTS_N,0.9356,0.6279,0.8718,0.9767,0.8718
ROCPOINTS_N,0.9359,0.6279,0.8718,0.9767,0.8718
ROCPOINTS_N,0.9367,0.6279,0.8717,0.9767,0.8717
ROCPOINTS_N,0.9367,0.6067,0.8620,0.9773,0.8620
ROCPOINTS_N,0.9372,0.6067,0.8619,0.9773,0.8619
ROCPOINTS_N,0.9375,0.6067,0.8619,0.9773,0.8619
ROCPOINTS_N,0.9378,0.6067,0.8618,0.9773,0.8618
ROCPOINTS_N,0.9385,0.6067,0.8617,0.9773,0.8617
ROCPOINTS_N,0.9389,0.6067,0.8616,0.9772,0.8616
ROCPOINTS_N,0.9391,0.6067,0.8616,0.9772,0.8616
ROCPOINTS_N,0.9392,0.6067,0.8615,0.9772,0.8615
ROCPOINTS_N,0.9394,0.6067,0.8614,0.9772,0.8614
ROCPOINTS_N,0.9400,0.6067,0.8614,0.9772,0.8614
ROCPOINTS_N,0.9404,0.5855,0.8496,0.9777,0.8496
ROCPOINTS_N,0.9406,0.5855,0.8496,0.9777,0.8496
ROCPOINTS_N,0.9408,0.5855,0.8495,0.9777,0.8495
ROCPOINTS_N,0.9417,0.5855,0.8494,0.9777,0.8494
ROCPOINTS_N,0.9417,0.5855,0.8494,0.9777,0.8494
ROCPOINTS_N,0.9420,0.5855,0.8493,0.9777,0.8493
ROCPOINTS_N,0.9422,0.5855,0.8493,0.9777,0.8493
ROCPOINTS_N,0.9424,0.5855,0.8491,0.9777,0.8491
ROCPOINTS_N,0.9424,0.5855,0.8491,0.9777,0.8491
ROCPOINTS_N,0.9427,0.5855,0.8488,0.9777,0.8488
ROCPOINTS_N,0.9428,0.5855,0.8487,0.9777,0.8487
ROCPOINTS_N,0.9433,0.5855,0.8487,0.9777,0.8487
ROCPOINTS_N,0.9450,0.5679,0.8357,0.9780,0.8357
ROCPOINTS_N,0.9450,0.5679,0.8356,0.9780,0.8356
ROCPOINTS_N,0.9454,0.5679,0.8356,0.9780,0.8356
ROCPOINTS_N,0.9455,0.5679,0.8353,0.9780,0.8353
ROCPOINTS_N,0.9456,0.5679,0.8353,0.9780,0.8353
ROCPOINTS_N,0.9466,0.5679,0.8352,0.9780,0.8352
ROCPOINTS_N,0.9466,0.5679,0.8351,0.9780,0.8351
ROCPOINTS_N,0.9467,0.5679,0.8350,0.9780,0.8350
ROCPOINTS_N,0.9467,0.5538,0.8214,0.9782,0.8214
ROCPOINTS_N,0.9475,0.5538,0.8213,0.9782,0.8213
ROCPOINTS_N,0.9478,0.5538,0.8212,0.9782,0.8212
ROCPOINTS_N,0.9481,0.5538,0.8211,0.9782,0.8211
ROCPOINTS_N,0.9482,0.5538,0.8210,0.9782,0.8210
ROCPOINTS_N,0.9483,0.5538,0.8209,0.9782,0.8209
ROCPOINTS_N,0.9486,0.5538,0.8207,0.9782,0.8207
ROCPOINTS_N,0.9487,0.5538,0.8206,0.9782,0.8206
ROCPOINTS_N,0.9489,0.5538,0.8205,0.9782,0.8205
ROCPOINTS_N,0.9489,0.5538,0.8204,0.9782,0.8204
ROCPOINTS_N,0.9490,0.5538,0.8203,0.9782,0.8203
ROCPOINTS_N,0.9491,0.5538,0.8202,0.9782,0.8202
ROCPOINTS_N,0.9492,0.5538,0.8201,0.9782,0.8201
ROCPOINTS_N,0.9494,0.5538,0.8200,0.9782,0.8200
ROCPOINTS_N,0.9496,0.5538,0.8200,0.9782,0.8200
ROCPOINTS_N,0.9497,0.5538,0.8199,0.9782,0.8199
ROCPOINTS_N,0.9498,0.5538,0.8198,0.9782,0.8198
ROCPOINTS_N,0.9500,0.5538,0.8198,0.9782,0.8198
ROCPOINTS_N,0.9505,0.5379,0.8054,0.9784,0.8054
ROCPOINTS_N,0.9507,0.5379,0.8053,0.9784,0.8053
ROCPOINTS_N,0.9508,0.5379,0.8052,0.9784,0.8052
ROCPOINTS_N,0.9509,0.5379,0.8051,0.9784,0.8051
ROCPOINTS_N,0.9509,0.5379,0.8050,0.9784,0.8050
ROCPOINTS_N,0.9512,0.5379,0.8049,0.9784,0.8049
ROCPOINTS_N,0.9514,0.5379,0.8048,0.9784,0.8048
ROCPOINTS_N,0.9515,0.5379,0.8047,0.9784,0.8047
ROCPOINTS_N,0.9517,0.5379,0.8046,0.9784,0.8046
ROCPOINTS_N,0.9519,0.5362,0.8044,0.9784,0.8044
ROCPOINTS_N,0.9522,0.5362,0.8044,0.9784,0.8044
ROCPOINTS_N,0.9525,0.5362,0.8042,0.9784,0.8042
ROCPOINTS_N,0.9525,0.5362,0.8042,0.9784,0.8042
ROCPOINTS_N,0.9528,0.5362,0.8041,0.9784,0.8041
ROCPOINTS_N,0.9528,0.5362,0.8041,0.9784,0.8041
ROCPOINTS_N,0.9533,0.5362,0.8040,0.9784,0.8040
ROCPOINTS_N,0.9536,0.5132,0.7884,0.9789,0.7884
ROCPOINTS_N,0.9537,0.5132,0.7883,0.9789,0.7883
ROCPOINTS_N,0.9538,0.5132,0.7883,0.9789,0.7883
ROCPOINTS_N,0.9548,0.5132,0.7882,0.9789,0.7882
ROCPOINTS_N,0.9550,0.5132,0.7882,0.9789,0.7882
ROCPOINTS_N,0.9555,0.5132,0.7879,0.9789,0.7879
ROCPOINTS_N,0.9556,0.5132,0.7878,0.9789,0.7878
ROCPOINTS_N,0.9560,0.5132,0.7877,0.9789,0.7877
ROCPOINTS_N,0.9560,0.5132,0.7876,0.9789,0.7876
ROCPOINTS_N,0.9561,0.5132,0.7876,0.9789,0.7876
ROCPOINTS_N,0.9567,0.5132,0.7875,0.9789,0.7875
ROCPOINTS_N,0.9570,0.4885,0.7684,0.9794,0.7684
ROCPOINTS_N,0.9575,0.4885,0.7684,0.9794,0.7684
ROCPOINTS_N,0.9578,0.4885,0.7683,0.9794,0.7683
ROCPOINTS_N,0.9580,0.4885,0.7682,0.9794,0.7682
ROCPOINTS_N,0.9581,0.4885,0.7681,0.9794,0.7681
ROCPOINTS_N,0.9589,0.4885,0.7681,0.9794,0.7681
ROCPOINTS_N,0.9592,0.4885,0.7679,0.9794,0.7679
ROCPOINTS_N,0.9593,0.4885,0.7679,0.9794,0.7679
ROCPOINTS_N,0.9593,0.4885,0.7678,0.9794,0.7678
ROCPOINTS_N,0.9596,0.4885,0.7677,0.9794,0.7677
ROCPOINTS_N,0.9600,0.4885,0.7677,0.9794,0.7677
ROCPOINTS_N,0.9600,0.4691,0.7463,0.9796,0.7463
ROCPOINTS_N,0.9601,0.4691,0.7458,0.9796,0.7458
ROCPOINTS_N,0.9603,0.4691,0.7452,0.9796,0.7452
ROCPOINTS_N,0.9606,0.4691,0.7452,0.9796,0.7452
ROCPOINTS_N,0.9606,0.4691,0.7451,0.9796,0.7451
ROCPOINTS_N,0.9607,0.4691,0.7451,0.9796,0.7451
ROCPOINTS_N,0.9608,0.4691,0.7450,0.9796,0.7450
ROCPOINTS_N,0.9611,0.4691,0.7449,0.9796,0.7449
ROCPOINTS_N,0.9617,0.4691,0.7449,0.9796,0.7449
ROCPOINTS_N,0.9622,0.4691,0.7447,0.9796,0.7447
ROCPOINTS_N,0.9625,0.4691,0.7442,0.9796,0.7442
ROCPOINTS_N,0.9625,0.4691,0.7442,0.9796,0.7442
ROCPOINTS_N,0.9626,0.4691,0.7441,0.9796,0.7441
ROCPOINTS_N,0.9626,0.4691,0.7441,0.9796,0.7441
ROCPOINTS_N,0.9628,0.4691,0.7440,0.9796,0.7440
ROCPOINTS_N,0.9629,0.4691,0.7440,0.9796,0.7440
ROCPOINTS_N,0.9630,0.4691,0.7439,0.9796,0.7439
ROCPOINTS_N,0.9631,0.4691,0.7438,0.9796,0.7438
ROCPOINTS_N,0.9631,0.4691,0.7438,0.9796,0.7438
ROCPOINTS_N,0.9632,0.4691,0.7437,0.9796,0.7437
ROCPOINTS_N,0.9633,0.4691,0.7434,0.9796,0.7434
ROCPOINTS_N,0.9633,0.4691,0.7434,0.9796,0.7434
ROCPOINTS_N,0.9636,0.4409,0.7206,0.9802,0.7206
ROCPOINTS_N,0.9637,0.4409,0.7206,0.9802,0.7206
ROCPOINTS_N,0.9639,0.4409,0.7205,0.9802,0.7205
ROCPOINTS_N,0.9640,0.4409,0.7204,0.9802,0.7204
ROCPOINTS_N,0.9642,0.4409,0.7203,0.9802,0.7203
ROCPOINTS_N,0.9644,0.4409,0.7200,0.9802,0.7200
ROCPOINTS_N,0.9644,0.4409,0.7195,0.9801,0.7195
ROCPOINTS_N,0.9644,0.4409,0.7194,0.9801,0.7194
ROCPOINTS_N,0.9644,0.4409,0.7193,0.9801,0.7193
ROCPOINTS_N,0.9647,0.4409,0.7193,0.9801,0.7193
ROCPOINTS_N,0.9650,0.4409,0.7192,0.9801,0.7192
ROCPOINTS_N,0.9652,0.4409,0.7189,0.9801,0.7189
ROCPOINTS_N,0.9653,0.4409,0.7188,0.9801,0.7188
ROCPOINTS_N,0.9656,0.4409,0.7188,0.9801,0.7188
ROCPOINTS_N,0.9657,0.4409,0.7186,0.9801,0.7186
ROCPOINTS_N,0.9658,0.4409,0.7183,0.9801,0.7183
ROCPOINTS_N,0.9659,0.4409,0.7182,0.9801,0.7182
ROCPOINTS_N,0.9660,0.4409,0.7182,0.9801,0.7182
ROCPOINTS_N,0.9661,0.4409,0.7181,0.9801,0.7181
ROCPOINTS_N,0.9663,0.4409,0.7181,0.9801,0.7181
ROCPOINTS_N,0.9664,0.4409,0.7180,0.9801,0.7180
ROCPOINTS_N,0.9667,0.4392,0.7180,0.9802,0.7180
ROCPOINTS_N,0.9667,0.3951,0.6948,0.9815,0.6948
ROCPOINTS_N,0.9674,0.3951,0.6946,0.9815,0.6946
ROCPOINTS_N,0.9675,0.3951,0.6946,0.9815,0.6946
ROCPOINTS_N,0.9678,0.3951,0.6945,0.9815,0.6945
ROCPOINTS_N,0.9680,0.3951,0.6942,0.9815,0.6942
ROCPOINTS_N,0.9683,0.3951,0.6941,0.9815,0.6941
ROCPOINTS_N,0.9686,0.3951,0.6937,0.9815,0.6937
ROCPOINTS_N,0.9686,0.3951,0.6936,0.9815,0.6936
ROCPOINTS_N,0.9687,0.3951,0.6936,0.9815,0.6936
ROCPOINTS_N,0.9689,0.3951,0.6935,0.9815,0.6935
ROCPOINTS_N,0.9690,0.3951,0.6934,0.9815,0.6934
ROCPOINTS_N,0.9692,0.3951,0.6933,0.9815,0.6933
ROCPOINTS_N,0.9692,0.3951,0.6933,0.9815,0.6933
ROCPOINTS_N,0.9693,0.3951,0.6932,0.9815,0.6932
ROCPOINTS_N,0.9693,0.3951,0.6932,0.9815,0.6932
ROCPOINTS_N,0.9694,0.3951,0.6930,0.9815,0.6930
ROCPOINTS_N,0.9694,0.3951,0.6929,0.9815,0.6929
ROCPOINTS_N,0.9699,0.3951,0.6928,0.9815,0.6928
ROCPOINTS_N,0.9699,0.3951,0.6928,0.9815,0.6928
ROCPOINTS_N,0.9699,0.3951,0.6927,0.9815,0.6927
ROCPOINTS_N,0.9700,0.3951,0.6926,0.9815,0.6926
ROCPOINTS_N,0.9700,0.3951,0.6926,0.9815,0.6926
ROCPOINTS_N,0.9701,0.3651,0.6662,0.9822,0.6662
ROCPOINTS_N,0.9701,0.3651,0.6658,0.9822,0.6658
ROCPOINTS_N,0.9705,0.3651,0.6658,0.9822,0.6658
ROCPOINTS_N,0.9706,0.3651,0.6653,0.9822,0.6653
ROCPOINTS_N,0.9708,0.3651,0.6653,0.9822,0.6653
ROCPOINTS_N,0.9709,0.3651,0.6652,0.9822,0.6652
ROCPOINTS_N,0.9710,0.3651,0.6652,0.9822,0.6652
ROCPOINTS_N,0.9710,0.3651,0.6649,0.9822,0.6649
ROCPOINTS_N,0.9710,0.3651,0.6648,0.9822,0.6648
ROCPOINTS_N,0.9711,0.3651,0.6646,0.9822,0.6646
ROCPOINTS_N,0.9714,0.3651,0.6646,0.9822,0.6646
ROCPOINTS_N,0.9716,0.3651,0.6645,0.9822,0.6645
ROCPOINTS_N,0.9717,0.3651,0.6644,0.9822,0.6644
ROCPOINTS_N,0.9720,0.3651,0.6644,0.9822,0.6644
ROCPOINTS_N,0.9722,0.3633,0.6644,0.9822,0.6644
ROCPOINTS_N,0.9724,0.3616,0.6641,0.9823,0.6641
ROCPOINTS_N,0.9725,0.3616,0.6641,0.9823,0.6641
ROCPOINTS_N,0.9725,0.3616,0.6640,0.9823,0.6640
ROCPOINTS_N,0.9727,0.3598,0.6640,0.9824,0.6640
ROCPOINTS_N,0.9727,0.3598,0.6639,0.9824,0.6639
ROCPOINTS_N,0.9728,0.3598,0.6638,0.9824,0.6638
ROCPOINTS_N,0.9731,0.3598,0.6638,0.9824,0.6638
ROCPOINTS_N,0.9732,0.3598,0.6637,0.9824,0.6637
ROCPOINTS_N,0.9732,0.3598,0.6637,0.9824,0.6637
ROCPOINTS_N,0.9732,0.3598,0.6636,0.9824,0.6636
ROCPOINTS_N,0.9732,0.3598,0.6635,0.9824,0.6635
ROCPOINTS_N,0.9732,0.3598,0.6634,0.9824,0.6634
ROCPOINTS_N,0.9733,0.3598,0.6633,0.9824,0.6633
ROCPOINTS_N,0.9733,0.3598,0.6632,0.9824,0.6632
ROCPOINTS_N,0.9733,0.3298,0.6352,0.9831,0.6352
ROCPOINTS_N,0.9736,0.3298,0.6351,0.9831,0.6351
ROCPOINTS_N,0.9737,0.3298,0.6351,0.9831,0.6351
ROCPOINTS_N,0.9742,0.3298,0.6350,0.9831,0.6350
ROCPOINTS_N,0.9743,0.3298,0.6350,0.9831,0.6350
ROCPOINTS_N,0.9743,0.3298,0.6347,0.9831,0.6347
ROCPOINTS_N,0.9744,0.3298,0.6347,0.9831,0.6347
ROCPOINTS_N,0.9746,0.3298,0.6346,0.9831,0.6346
ROCPOINTS_N,0.9747,0.3298,0.6346,0.9831,0.6346
ROCPOINTS_N,0.9747,0.3298,0.6345,0.9831,0.6345
ROCPOINTS_N,0.9749,0.3280,0.6345,0.9832,0.6345
ROCPOINTS_N,0.9750,0.3280,0.6344,0.9832,0.6344
ROCPOINTS_N,0.9752,0.3280,0.6342,0.9832,0.6342
ROCPOINTS_N,0.9754,0.3280,0.6341,0.9832,0.6341
ROCPOINTS_N,0.9756,0.3280,0.6341,0.9832,0.6341
ROCPOINTS_N,0.9757,0.3280,0.6339,0.9832,0.6339
ROCPOINTS_N,0.9760,0.3280,0.6339,0.9832,0.6339
ROCPOINTS_N,0.9761,0.3280,0.6338,0.9832,0.6338
ROCPOINTS_N,0.9761,0.3280,0.6337,0.9832,0.6337
ROCPOINTS_N,0.9762,0.3280,0.6337,0.9832,0.6337
ROCPOINTS_N,0.9763,0.3280,0.6336,0.9832,0.6336
ROCPOINTS_N,0.9766,0.3280,0.6336,0.9832,0.6336
ROCPOINTS_N,0.9766,0.3280,0.6335,0.9832,0.6335
ROCPOINTS_N,0.9767,0.3280,0.6334,0.9832,0.6334
ROCPOINTS_N,0.9768,0.2963,0.6015,0.9840,0.6015
ROCPOINTS_N,0.9776,0.2963,0.6014,0.9840,0.6014
ROCPOINTS_N,0.9776,0.2963,0.6014,0.9840,0.6014
ROCPOINTS_N,0.9776,0.2963,0.6013,0.9840,0.6013
ROCPOINTS_N,0.9777,0.2963,0.6013,0.9840,0.6013
ROCPOINTS_N,0.9778,0.2945,0.6013,0.9841,0.6013
ROCPOINTS_N,0.9781,0.2945,0.6011,0.9841,0.6011
ROCPOINTS_N,0.9781,0.2945,0.6010,0.9841,0.6010
ROCPOINTS_N,0.9782,0.2945,0.6010,0.9841,0.6010
ROCPOINTS_N,0.9783,0.2945,0.6009,0.9841,0.6009
ROCPOINTS_N,0.9787,0.2945,0.6007,0.9840,0.6007
ROCPOINTS_N,0.9788,0.2945,0.6007,0.9840,0.6007
ROCPOINTS_N,0.9789,0.2928,0.6007,0.9841,0.6007
ROCPOINTS_N,0.9791,0.2910,0.6006,0.9842,0.6006
ROCPOINTS_N,0.9791,0.2910,0.6006,0.9842,0.6006
ROCPOINTS_N,0.9792,0.2910,0.6005,0.9842,0.6005
ROCPOINTS_N,0.9793,0.2910,0.6003,0.9842,0.6003
ROCPOINTS_N,0.9794,0.2910,0.6003,0.9842,0.6003
ROCPOINTS_N,0.9795,0.2910,0.6002,0.9842,0.6002
ROCPOINTS_N,0.9797,0.2910,0.6001,0.9842,0.6001
ROCPOINTS_N,0.9798,0.2910,0.6000,0.9842,0.6000
ROCPOINTS_N,0.9798,0.2910,0.6000,0.9842,0.6000
ROCPOINTS_N,0.9800,0.2910,0.5999,0.9842,0.5999
ROCPOINTS_N,0.9803,0.2663,0.5628,0.9846,0.5628
ROCPOINTS_N,0.9807,0.2663,0.5627,0.9846,0.5627
ROCPOINTS_N,0.9807,0.2663,0.5627,0.9846,0.5627
ROCPOINTS_N,0.9808,0.2663,0.5626,0.9846,0.5626
ROCPOINTS_N,0.9811,0.2663,0.5625,0.9846,0.5625
ROCPOINTS_N,0.9812,0.2663,0.5624,0.9846,0.5624
ROCPOINTS_N,0.9814,0.2663,0.5623,0.9846,0.5623
ROCPOINTS_N,0.9815,0.2663,0.5622,0.9846,0.5622
ROCPOINTS_N,0.9817,0.2663,0.5622,0.9846,0.5622
ROCPOINTS_N,0.9817,0.2663,0.5621,0.9846,0.5621
ROCPOINTS_N,0.9817,0.2663,0.5620,0.9846,0.5620
ROCPOINTS_N,0.9817,0.2646,0.5618,0.9847,0.5618
ROCPOINTS_N,0.9821,0.2646,0.5618,0.9847,0.5618
ROCPOINTS_N,0.9821,0.2646,0.5617,0.9847,0.5617
ROCPOINTS_N,0.9822,0.2646,0.5617,0.9847,0.5617
ROCPOINTS_N,0.9823,0.2646,0.5614,0.9847,0.5614
ROCPOINTS_N,0.9824,0.2646,0.5614,0.9847,0.5614
ROCPOINTS_N,0.9825,0.2646,0.5613,0.9847,0.5613
ROCPOINTS_N,0.9825,0.2646,0.5612,0.9847,0.5612
ROCPOINTS_N,0.9826,0.2646,0.5611,0.9847,0.5611
ROCPOINTS_N,0.9827,0.2646,0.5611,0.9847,0.5611
ROCPOINTS_N,0.9827,0.2646,0.5610,0.9846,0.5610
ROCPOINTS_N,0.9828,0.2628,0.5607,0.9847,0.5607
ROCPOINTS_N,0.9829,0.2628,0.5606,0.9847,0.5606
ROCPOINTS_N,0.9829,0.2628,0.5606,0.9847,0.5606
ROCPOINTS_N,0.9829,0.2628,0.5605,0.9847,0.5605
ROCPOINTS_N,0.9831,0.2628,0.5604,0.9847,0.5604
ROCPOINTS_N,0.9832,0.2628,0.5604,0.9847,0.5604
ROCPOINTS_N,0.9833,0.2628,0.5603,0.9847,0.5603
ROCPOINTS_N,0.9834,0.2310,0.5193,0.9855,0.5193
ROCPOINTS_N,0.9836,0.2310,0.5193,0.9855,0.5193
ROCPOINTS_N,0.9838,0.2310,0.5192,0.9855,0.5192
ROCPOINTS_N,0.9838,0.2310,0.5192,0.9855,0.5192
ROCPOINTS_N,0.9839,0.2310,0.5191,0.9855,0.5191
ROCPOINTS_N,0.9840,0.2310,0.5190,0.9855,0.5190
ROCPOINTS_N,0.9840,0.2310,0.5190,0.9855,0.5190
ROCPOINTS_N,0.9842,0.2310,0.5189,0.9855,0.5189
ROCPOINTS_N,0.9844,0.2310,0.5188,0.9855,0.5188
ROCPOINTS_N,0.9846,0.2310,0.5187,0.9855,0.5187
ROCPOINTS_N,0.9846,0.2310,0.5186,0.9855,0.5186
ROCPOINTS_N,0.9847,0.2310,0.5186,0.9855,0.5186
ROCPOINTS_N,0.9848,0.2310,0.5185,0.9855,0.5185
ROCPOINTS_N,0.9848,0.2310,0.5185,0.9855,0.5185
ROCPOINTS_N,0.9849,0.2310,0.5184,0.9855,0.5184
ROCPOINTS_N,0.9850,0.2310,0.5183,0.9855,0.5183
ROCPOINTS_N,0.9850,0.2310,0.5182,0.9855,0.5182
ROCPOINTS_N,0.9851,0.2310,0.5181,0.9855,0.5181
ROCPOINTS_N,0.9851,0.2310,0.5180,0.9855,0.5180
ROCPOINTS_N,0.9852,0.2310,0.5180,0.9855,0.5180
ROCPOINTS_N,0.9853,0.2310,0.5179,0.9855,0.5179
ROCPOINTS_N,0.9854,0.2310,0.5179,0.9855,0.5179
ROCPOINTS_N,0.9855,0.2310,0.5178,0.9855,0.5178
ROCPOINTS_N,0.9855,0.2310,0.5178,0.9855,0.5178
ROCPOINTS_N,0.9856,0.2310,0.5177,0.9855,0.5177
ROCPOINTS_N,0.9857,0.2293,0.5176,0.9856,0.5176
ROCPOINTS_N,0.9858,0.2293,0.5175,0.9856,0.5175
ROCPOINTS_N,0.9861,0.2293,0.5174,0.9856,0.5174
ROCPOINTS_N,0.9861,0.2293,0.5173,0.9856,0.5173
ROCPOINTS_N,0.9862,0.2293,0.5173,0.9856,0.5173
ROCPOINTS_N,0.9863,0.2293,0.5162,0.9855,0.5162
ROCPOINTS_N,0.9864,0.2293,0.5162,0.9855,0.5162
ROCPOINTS_N,0.9865,0.2293,0.5150,0.9855,0.5150
ROCPOINTS_N,0.9865,0.2293,0.5150,0.9855,0.5150
ROCPOINTS_N,0.9865,0.2293,0.5149,0.9855,0.5149
ROCPOINTS_N,0.9865,0.2293,0.5148,0.9855,0.5148
ROCPOINTS_N,0.9865,0.2293,0.5148,0.9855,0.5148
ROCPOINTS_N,0.9865,0.2293,0.5147,0.9855,0.5147
ROCPOINTS_N,0.9866,0.2293,0.5147,0.9855,0.5147
ROCPOINTS_N,0.9866,0.2293,0.5146,0.9855,0.5146
ROCPOINTS_N,0.9866,0.2293,0.5145,0.9855,0.5145
ROCPOINTS_N,0.9866,0.2293,0.5145,0.9855,0.5145
ROCPOINTS_N,0.9866,0.2293,0.5144,0.9855,0.5144
ROCPOINTS_N,0.9866,0.2293,0.5144,0.9855,0.5144
ROCPOINTS_N,0.9867,0.2293,0.5143,0.9855,0.5143
ROCPOINTS_N,0.9867,0.2046,0.4665,0.9857,0.4665
ROCPOINTS_N,0.9867,0.2046,0.4664,0.9857,0.4664
ROCPOINTS_N,0.9868,0.2046,0.4653,0.9857,0.4653
ROCPOINTS_N,0.9868,0.2046,0.4631,0.9856,0.4631
ROCPOINTS_N,0.9869,0.2046,0.4630,0.9856,0.4630
ROCPOINTS_N,0.9869,0.2046,0.4622,0.9856,0.4622
ROCPOINTS_N,0.9870,0.2046,0.4621,0.9856,0.4621
ROCPOINTS_N,0.9870,0.2046,0.4621,0.9856,0.4621
ROCPOINTS_N,0.9871,0.2046,0.4620,0.9856,0.4620
ROCPOINTS_N,0.9871,0.2046,0.4612,0.9855,0.4612
ROCPOINTS_N,0.9872,0.2046,0.4594,0.9855,0.4594
ROCPOINTS_N,0.9872,0.2046,0.4593,0.9855,0.4593
ROCPOINTS_N,0.9873,0.2046,0.4593,0.9855,0.4593
ROCPOINTS_N,0.9874,0.2046,0.4583,0.9855,0.4583
ROCPOINTS_N,0.9875,0.2046,0.4576,0.9854,0.4576
ROCPOINTS_N,0.9876,0.2046,0.4564,0.9854,0.4564
ROCPOINTS_N,0.9878,0.2046,0.4564,0.9854,0.4564
ROCPOINTS_N,0.9878,0.2046,0.4563,0.9854,0.4563
ROCPOINTS_N,0.9880,0.2046,0.4562,0.9854,0.4562
ROCPOINTS_N,0.9881,0.2046,0.4562,0.9854,0.4562
ROCPOINTS_N,0.9881,0.2046,0.4561,0.9854,0.4561
ROCPOINTS_N,0.9882,0.2046,0.4543,0.9853,0.4543
ROCPOINTS_N,0.9882,0.2046,0.4531,0.9853,0.4531
ROCPOINTS_N,0.9883,0.2046,0.4517,0.9852,0.4517
ROCPOINTS_N,0.9884,0.2046,0.4514,0.9852,0.4514
ROCPOINTS_N,0.9884,0.2046,0.4513,0.9852,0.4513
ROCPOINTS_N,0.9884,0.2046,0.4513,0.9852,0.4513
ROCPOINTS_N,0.9885,0.2046,0.4512,0.9852,0.4512
ROCPOINTS_N,0.9885,0.2046,0.4512,0.9852,0.4512
ROCPOINTS_N,0.9886,0.2046,0.4511,0.9852,0.4511
ROCPOINTS_N,0.9886,0.2046,0.4493,0.9852,0.4493
ROCPOINTS_N,0.9886,0.2046,0.4492,0.9852,0.4492
ROCPOINTS_N,0.9886,0.2046,0.4475,0.9851,0.4475
ROCPOINTS_N,0.9887,0.2046,0.4475,0.9851,0.4475
ROCPOINTS_N,0.9888,0.2046,0.4473,0.9851,0.4473
ROCPOINTS_N,0.9888,0.2046,0.4473,0.9851,0.4473
ROCPOINTS_N,0.9889,0.2046,0.4458,0.9851,0.4458
ROCPOINTS_N,0.9891,0.2046,0.4456,0.9850,0.4456
ROCPOINTS_N,0.9892,0.2046,0.4456,0.9850,0.4456
ROCPOINTS_N,0.9892,0.2046,0.4453,0.9850,0.4453
ROCPOINTS_N,0.9893,0.2046,0.4452,0.9850,0.4452
ROCPOINTS_N,0.9894,0.2046,0.4452,0.9850,0.4452
ROCPOINTS_N,0.9894,0.2046,0.4451,0.9850,0.4451
ROCPOINTS_N,0.9895,0.2046,0.4450,0.9850,0.4450
ROCPOINTS_N,0.9895,0.2046,0.4450,0.9850,0.4450
ROCPOINTS_N,0.9896,0.2046,0.4449,0.9850,0.4449
ROCPOINTS_N,0.9897,0.2046,0.4449,0.9850,0.4449
ROCPOINTS_N,0.9897,0.2046,0.4448,0.9850,0.4448
ROCPOINTS_N,0.9897,0.2046,0.4447,0.9850,0.4447
ROCPOINTS_N,0.9897,0.2046,0.4447,0.9850,0.4447
ROCPOINTS_N,0.9897,0.2046,0.4446,0.9850,0.4446
ROCPOINTS_N,0.9897,0.2046,0.4446,0.9850,0.4446
ROCPOINTS_N,0.9897,0.2046,0.4445,0.9850,0.4445
ROCPOINTS_N,0.9898,0.2046,0.4444,0.9850,0.4444
ROCPOINTS_N,0.9898,0.2046,0.4443,0.9850,0.4443
ROCPOINTS_N,0.9898,0.2046,0.4443,0.9850,0.4443
ROCPOINTS_N,0.9898,0.2046,0.4442,0.9850,0.4442
ROCPOINTS_N,0.9898,0.2046,0.4442,0.9850,0.4442
ROCPOINTS_N,0.9900,0.2046,0.4441,0.9850,0.4441
ROCPOINTS_N,0.9902,0.1711,0.3890,0.9857,0.3890
ROCPOINTS_N,0.9902,0.1711,0.3889,0.9857,0.3889
ROCPOINTS_N,0.9905,0.1711,0.3889,0.9857,0.3889
ROCPOINTS_N,0.9907,0.1711,0.3888,0.9857,0.3888
ROCPOINTS_N,0.9907,0.1711,0.3887,0.9857,0.3887
ROCPOINTS_N,0.9908,0.1711,0.3887,0.9857,0.3887
ROCPOINTS_N,0.9908,0.1711,0.3886,0.9857,0.3886
ROCPOINTS_N,0.9909,0.1711,0.3885,0.9857,0.3885
ROCPOINTS_N,0.9909,0.1711,0.3885,0.9856,0.3885
ROCPOINTS_N,0.9911,0.1693,0.3885,0.9858,0.3885
ROCPOINTS_N,0.9913,0.1693,0.3882,0.9858,0.3882
ROCPOINTS_N,0.9913,0.1693,0.3882,0.9858,0.3882
ROCPOINTS_N,0.9914,0.1693,0.3881,0.9858,0.3881
ROCPOINTS_N,0.9914,0.1693,0.3881,0.9858,0.3881
ROCPOINTS_N,0.9914,0.1693,0.3880,0.9858,0.3880
ROCPOINTS_N,0.9916,0.1693,0.3880,0.9858,0.3880
ROCPOINTS_N,0.9917,0.1693,0.3879,0.9858,0.3879
ROCPOINTS_N,0.9918,0.1693,0.3876,0.9858,0.3876
ROCPOINTS_N,0.9918,0.1693,0.3875,0.9858,0.3875
ROCPOINTS_N,0.9918,0.1693,0.3875,0.9858,0.3875
ROCPOINTS_N,0.9920,0.1693,0.3874,0.9858,0.3874
ROCPOINTS_N,0.9920,0.1693,0.3874,0.9858,0.3874
ROCPOINTS_N,0.9921,0.1693,0.3873,0.9858,0.3873
ROCPOINTS_N,0.9922,0.1693,0.3873,0.9858,0.3873
ROCPOINTS_N,0.9922,0.1693,0.3872,0.9857,0.3872
ROCPOINTS_N,0.9922,0.1693,0.3871,0.9857,0.3871
ROCPOINTS_N,0.9922,0.1693,0.3868,0.9857,0.3868
ROCPOINTS_N,0.9923,0.1693,0.3868,0.9857,0.3868
ROCPOINTS_N,0.9923,0.1693,0.3867,0.9857,0.3867
ROCPOINTS_N,0.9924,0.1675,0.3857,0.9858,0.3857
ROCPOINTS_N,0.9925,0.1675,0.3857,0.9858,0.3857
ROCPOINTS_N,0.9925,0.1675,0.3856,0.9858,0.3856
ROCPOINTS_N,0.9925,0.1675,0.3856,0.9858,0.3856
ROCPOINTS_N,0.9926,0.1675,0.3854,0.9858,0.3854
ROCPOINTS_N,0.9926,0.1675,0.3853,0.9858,0.3853
ROCPOINTS_N,0.9927,0.1675,0.3853,0.9858,0.3853
ROCPOINTS_N,0.9928,0.1675,0.3851,0.9858,0.3851
ROCPOINTS_N,0.9928,0.1675,0.3850,0.9858,0.3850
ROCPOINTS_N,0.9929,0.1675,0.3849,0.9858,0.3849
ROCPOINTS_N,0.9929,0.1675,0.3848,0.9858,0.3848
ROCPOINTS_N,0.9930,0.1675,0.3847,0.9858,0.3847
ROCPOINTS_N,0.9930,0.1675,0.3847,0.9858,0.3847
ROCPOINTS_N,0.9931,0.1675,0.3846,0.9858,0.3846
ROCPOINTS_N,0.9931,0.1675,0.3846,0.9858,0.3846
ROCPOINTS_N,0.9931,0.1675,0.3845,0.9858,0.3845
ROCPOINTS_N,0.9931,0.1675,0.3845,0.9858,0.3845
ROCPOINTS_N,0.9931,0.1675,0.3844,0.9858,0.3844
ROCPOINTS_N,0.9931,0.1675,0.3843,0.9858,0.3843
ROCPOINTS_N,0.9932,0.1675,0.3843,0.9858,0.3843
ROCPOINTS_N,0.9932,0.1675,0.3842,0.9858,0.3842
ROCPOINTS_N,0.9932,0.1658,0.3833,0.9859,0.3833
ROCPOINTS_N,0.9932,0.1658,0.3833,0.9859,0.3833
ROCPOINTS_N,0.9932,0.1658,0.3832,0.9859,0.3832
ROCPOINTS_N,0.9933,0.1658,0.3832,0.9859,0.3832
ROCPOINTS_N,0.9933,0.1658,0.3831,0.9859,0.3831
ROCPOINTS_N,0.9933,0.1658,0.3831,0.9859,0.3831
ROCPOINTS_N,0.9933,0.1658,0.3830,0.9859,0.3830
ROCPOINTS_N,0.9933,0.1658,0.3829,0.9859,0.3829
ROCPOINTS_N,0.9933,0.1658,0.3829,0.9859,0.3829
ROCPOINTS_N,0.9933,0.1658,0.3828,0.9859,0.3828
ROCPOINTS_N,0.9933,0.1658,0.3828,0.9859,0.3828
ROCPOINTS_N,0.9935,0.1270,0.3158,0.9869,0.3158
ROCPOINTS_N,0.9935,0.1270,0.3158,0.9869,0.3158
ROCPOINTS_N,0.9936,0.1270,0.3157,0.9869,0.3157
ROCPOINTS_N,0.9936,0.1270,0.3156,0.9869,0.3156
ROCPOINTS_N,0.9936,0.1270,0.3156,0.9869,0.3156
ROCPOINTS_N,0.9937,0.1252,0.3146,0.9870,0.3146
ROCPOINTS_N,0.9937,0.1252,0.3145,0.9870,0.3145
ROCPOINTS_N,0.9939,0.1252,0.3145,0.9870,0.3145
ROCPOINTS_N,0.9939,0.1252,0.3144,0.9870,0.3144
ROCPOINTS_N,0.9941,0.1252,0.3144,0.9870,0.3144
ROCPOINTS_N,0.9941,0.1252,0.3143,0.9870,0.3143
ROCPOINTS_N,0.9941,0.1252,0.3142,0.9870,0.3142
ROCPOINTS_N,0.9941,0.1252,0.3141,0.9870,0.3141
ROCPOINTS_N,0.9944,0.1252,0.3141,0.9870,0.3141
ROCPOINTS_N,0.9944,0.1252,0.3140,0.9870,0.3140
ROCPOINTS_N,0.9944,0.1252,0.3140,0.9870,0.3140
ROCPOINTS_N,0.9944,0.1252,0.3139,0.9870,0.3139
ROCPOINTS_N,0.9945,0.1252,0.3134,0.9870,0.3134
ROCPOINTS_N,0.9945,0.1252,0.3134,0.9870,0.3134
ROCPOINTS_N,0.9946,0.1252,0.3133,0.9870,0.3133
ROCPOINTS_N,0.9946,0.1252,0.3133,0.9870,0.3133
ROCPOINTS_N,0.9946,0.1252,0.3132,0.9870,0.3132
ROCPOINTS_N,0.9948,0.1252,0.3131,0.9870,0.3131
ROCPOINTS_N,0.9948,0.1252,0.3131,0.9869,0.3131
ROCPOINTS_N,0.9950,0.1252,0.3130,0.9869,0.3130
ROCPOINTS_N,0.9953,0.1252,0.3127,0.9869,0.3127
ROCPOINTS_N,0.9953,0.1252,0.3126,0.9869,0.3126
ROCPOINTS_N,0.9953,0.1252,0.3126,0.9869,0.3126
ROCPOINTS_N,0.9954,0.1252,0.3125,0.9869,0.3125
ROCPOINTS_N,0.9955,0.1252,0.3124,0.9869,0.3124
ROCPOINTS_N,0.9956,0.1252,0.3124,0.9869,0.3124
ROCPOINTS_N,0.9956,0.1252,0.3123,0.9869,0.3123
ROCPOINTS_N,0.9956,0.1252,0.3121,0.9869,0.3121
ROCPOINTS_N,0.9957,0.1252,0.3121,0.9869,0.3121
ROCPOINTS_N,0.9957,0.1252,0.3120,0.9869,0.3120
ROCPOINTS_N,0.9958,0.1252,0.3120,0.9869,0.3120
ROCPOINTS_N,0.9958,0.1252,0.3119,0.9869,0.3119
ROCPOINTS_N,0.9958,0.1252,0.3119,0.9869,0.3119
ROCPOINTS_N,0.9958,0.1252,0.3118,0.9869,0.3118
ROCPOINTS_N,0.9958,0.1252,0.3117,0.9869,0.3117
ROCPOINTS_N,0.9959,0.1235,0.3114,0.9871,0.3114
ROCPOINTS_N,0.9959,0.1235,0.3114,0.9871,0.3114
ROCPOINTS_N,0.9959,0.1235,0.3113,0.9871,0.3113
ROCPOINTS_N,0.9959,0.1235,0.3113,0.9871,0.3113
ROCPOINTS_N,0.9960,0.1235,0.3112,0.9871,0.3112
ROCPOINTS_N,0.9960,0.1235,0.3112,0.9871,0.3112
ROCPOINTS_N,0.9961,0.1235,0.3111,0.9870,0.3111
ROCPOINTS_N,0.9962,0.1235,0.3109,0.9870,0.3109
ROCPOINTS_N,0.9962,0.1235,0.3109,0.9870,0.3109
ROCPOINTS_N,0.9962,0.1235,0.3108,0.9870,0.3108
ROCPOINTS_N,0.9962,0.1235,0.3107,0.9870,0.3107
ROCPOINTS_N,0.9962,0.1235,0.3107,0.9870,0.3107
ROCPOINTS_N,0.9962,0.1235,0.3106,0.9870,0.3106
ROCPOINTS_N,0.9963,0.1235,0.3105,0.9870,0.3105
ROCPOINTS_N,0.9963,0.1235,0.3105,0.9870,0.3105
ROCPOINTS_N,0.9963,0.1235,0.3104,0.9870,0.3104
ROCPOINTS_N,0.9963,0.1235,0.3103,0.9870,0.3103
ROCPOINTS_N,0.9963,0.1235,0.3102,0.9870,0.3102
ROCPOINTS_N,0.9963,0.1235,0.3102,0.9870,0.3102
ROCPOINTS_N,0.9964,0.1235,0.3101,0.9870,0.3101
ROCPOINTS_N,0.9964,0.1235,0.3100,0.9870,0.3100
ROCPOINTS_N,0.9964,0.1235,0.3100,0.9870,0.3100
ROCPOINTS_N,0.9964,0.1235,0.3099,0.9870,0.3099
ROCPOINTS_N,0.9964,0.1199,0.3084,0.9873,0.3084
ROCPOINTS_N,0.9964,0.1199,0.3083,0.9873,0.3083
ROCPOINTS_N,0.9965,0.1199,0.3082,0.9873,0.3082
ROCPOINTS_N,0.9965,0.1199,0.3081,0.9873,0.3081
ROCPOINTS_N,0.9965,0.1199,0.3081,0.9873,0.3081
ROCPOINTS_N,0.9965,0.1199,0.3080,0.9873,0.3080
ROCPOINTS_N,0.9965,0.1199,0.3079,0.9873,0.3079
ROCPOINTS_N,0.9965,0.1199,0.3079,0.9873,0.3079
ROCPOINTS_N,0.9965,0.1199,0.3078,0.9873,0.3078
ROCPOINTS_N,0.9965,0.1199,0.3078,0.9873,0.3078
ROCPOINTS_N,0.9965,0.1199,0.3077,0.9873,0.3077
ROCPOINTS_N,0.9966,0.1199,0.3077,0.9873,0.3077
ROCPOINTS_N,0.9966,0.1199,0.3076,0.9873,0.3076
ROCPOINTS_N,0.9966,0.1199,0.3075,0.9873,0.3075
ROCPOINTS_N,0.9966,0.1199,0.3075,0.9873,0.3075
ROCPOINTS_N,0.9966,0.1199,0.3074,0.9873,0.3074
ROCPOINTS_N,0.9966,0.1199,0.3074,0.9873,0.3074
ROCPOINTS_N,0.9966,0.1199,0.3073,0.9873,0.3073
ROCPOINTS_N,0.9967,0.1199,0.3072,0.9873,0.3072
ROCPOINTS_N,0.9967,0.0882,0.2251,0.9872,0.2251
ROCPOINTS_N,0.9968,0.0882,0.2251,0.9872,0.2251
ROCPOINTS_N,0.9968,0.0882,0.2250,0.9872,0.2250
ROCPOINTS_N,0.9969,0.0882,0.2250,0.9872,0.2250
ROCPOINTS_N,0.9969,0.0882,0.2249,0.9872,0.2249
ROCPOINTS_N,0.9970,0.0882,0.2249,0.9872,0.2249
ROCPOINTS_N,0.9971,0.0864,0.2248,0.9874,0.2248
ROCPOINTS_N,0.9971,0.0864,0.2247,0.9874,0.2247
ROCPOINTS_N,0.9971,0.0864,0.2247,0.9874,0.2247
ROCPOINTS_N,0.9972,0.0864,0.2246,0.9874,0.2246
ROCPOINTS_N,0.9972,0.0864,0.2246,0.9874,0.2246
ROCPOINTS_N,0.9973,0.0864,0.2245,0.9874,0.2245
ROCPOINTS_N,0.9973,0.0864,0.2244,0.9874,0.2244
ROCPOINTS_N,0.9973,0.0864,0.2244,0.9874,0.2244
ROCPOINTS_N,0.9973,0.0864,0.2243,0.9874,0.2243
ROCPOINTS_N,0.9974,0.0864,0.2243,0.9874,0.2243
ROCPOINTS_N,0.9974,0.0864,0.2242,0.9874,0.2242
ROCPOINTS_N,0.9975,0.0864,0.2242,0.9874,0.2242
ROCPOINTS_N,0.9975,0.0864,0.2241,0.9874,0.2241
ROCPOINTS_N,0.9975,0.0847,0.2241,0.9877,0.2241
ROCPOINTS_N,0.9975,0.0847,0.2239,0.9877,0.2239
ROCPOINTS_N,0.9975,0.0847,0.2239,0.9877,0.2239
ROCPOINTS_N,0.9976,0.0847,0.2238,0.9876,0.2238
ROCPOINTS_N,0.9978,0.0847,0.2237,0.9876,0.2237
ROCPOINTS_N,0.9978,0.0847,0.2236,0.9876,0.2236
ROCPOINTS_N,0.9978,0.0847,0.2235,0.9876,0.2235
ROCPOINTS_N,0.9978,0.0847,0.2235,0.9876,0.2235
ROCPOINTS_N,0.9979,0.0847,0.2234,0.9876,0.2234
ROCPOINTS_N,0.9980,0.0847,0.2233,0.9876,0.2233
ROCPOINTS_N,0.9981,0.0829,0.2233,0.9879,0.2233
ROCPOINTS_N,0.9981,0.0829,0.2233,0.9879,0.2233
ROCPOINTS_N,0.9981,0.0829,0.2232,0.9879,0.2232
ROCPOINTS_N,0.9981,0.0829,0.2232,0.9879,0.2232
ROCPOINTS_N,0.9982,0.0829,0.2231,0.9879,0.2231
ROCPOINTS_N,0.9982,0.0829,0.2230,0.9879,0.2230
ROCPOINTS_N,0.9983,0.0829,0.2230,0.9879,0.2230
ROCPOINTS_N,0.9983,0.0829,0.2229,0.9879,0.2229
ROCPOINTS_N,0.9983,0.0829,0.2229,0.9879,0.2229
ROCPOINTS_N,0.9984,0.0829,0.2219,0.9878,0.2219
ROCPOINTS_N,0.9984,0.0829,0.2218,0.9878,0.2218
ROCPOINTS_N,0.9985,0.0829,0.2216,0.9878,0.2216
ROCPOINTS_N,0.9985,0.0829,0.2216,0.9878,0.2216
ROCPOINTS_N,0.9986,0.0829,0.2215,0.9878,0.2215
ROCPOINTS_N,0.9986,0.0811,0.2215,0.9880,0.2215
ROCPOINTS_N,0.9987,0.0811,0.2215,0.9880,0.2215
ROCPOINTS_N,0.9987,0.0811,0.2212,0.9880,0.2212
ROCPOINTS_N,0.9988,0.0811,0.2211,0.9880,0.2211
ROCPOINTS_N,0.9989,0.0811,0.2211,0.9880,0.2211
ROCPOINTS_N,0.9989,0.0811,0.2210,0.9880,0.2210
ROCPOINTS_N,0.9989,0.0811,0.2209,0.9880,0.2209
ROCPOINTS_N,0.9989,0.0811,0.2205,0.9880,0.2205
ROCPOINTS_N,0.9990,0.0811,0.2204,0.9880,0.2204
ROCPOINTS_N,0.9990,0.0811,0.2204,0.9880,0.2204
ROCPOINTS_N,0.9991,0.0811,0.2202,0.9880,0.2202
ROCPOINTS_N,0.9991,0.0811,0.2201,0.9880,0.2201
ROCPOINTS_N,0.9991,0.0811,0.2201,0.9880,0.2201
ROCPOINTS_N,0.9991,0.0811,0.2200,0.9880,0.2200
ROCPOINTS_N,0.9992,0.0811,0.2200,0.9880,0.2200
ROCPOINTS_N,0.9992,0.0811,0.2197,0.9879,0.2197
ROCPOINTS_N,0.9993,0.0811,0.2196,0.9879,0.2196
ROCPOINTS_N,0.9993,0.0811,0.2195,0.9879,0.2195
ROCPOINTS_N,0.9993,0.0811,0.2194,0.9879,0.2194
ROCPOINTS_N,0.9993,0.0811,0.2194,0.9879,0.2194
ROCPOINTS_N,0.9993,0.0811,0.2193,0.9879,0.2193
ROCPOINTS_N,0.9993,0.0811,0.2193,0.9879,0.2193
ROCPOINTS_N,0.9993,0.0811,0.2192,0.9879,0.2192
ROCPOINTS_N,0.9994,0.0811,0.2190,0.9879,0.2190
ROCPOINTS_N,0.9994,0.0811,0.2190,0.9879,0.2190
ROCPOINTS_N,0.9994,0.0811,0.2189,0.9879,0.2189
ROCPOINTS_N,0.9994,0.0811,0.2188,0.9879,0.2188
ROCPOINTS_N,0.9995,0.0811,0.2186,0.9879,0.2186
ROCPOINTS_N,0.9995,0.0811,0.2186,0.9879,0.2186
ROCPOINTS_N,0.9995,0.0811,0.2185,0.9879,0.2185
ROCPOINTS_N,0.9995,0.0811,0.2184,0.9879,0.2184
ROCPOINTS_N,0.9995,0.0811,0.2184,0.9879,0.2184
ROCPOINTS_N,0.9995,0.0811,0.2183,0.9879,0.2183
ROCPOINTS_N,0.9995,0.0811,0.2183,0.9879,0.2183
ROCPOINTS_N,0.9995,0.0811,0.2182,0.9879,0.2182
ROCPOINTS_N,0.9995,0.0811,0.2181,0.9879,0.2181
ROCPOINTS_N,0.9995,0.0811,0.2179,0.9878,0.2179
ROCPOINTS_N,0.9995,0.0811,0.2178,0.9878,0.2178
ROCPOINTS_N,0.9996,0.0811,0.2177,0.9878,0.2177
ROCPOINTS_N,0.9996,0.0811,0.2177,0.9878,0.2177
ROCPOINTS_N,0.9996,0.0811,0.2176,0.9878,0.2176
ROCPOINTS_N,0.9996,0.0811,0.2175,0.9878,0.2175
ROCPOINTS_N,0.9996,0.0811,0.2174,0.9878,0.2174
ROCPOINTS_N,0.9996,0.0811,0.2173,0.9878,0.2173
ROCPOINTS_N,0.9996,0.0811,0.2173,0.9878,0.2173
ROCPOINTS_N,0.9996,0.0811,0.2172,0.9878,0.2172
ROCPOINTS_N,0.9996,0.0811,0.2171,0.9878,0.2171
ROCPOINTS_N,0.9997,0.0811,0.2170,0.9878,0.2170
ROCPOINTS_N,0.9997,0.0811,0.2170,0.9878,0.2170
ROCPOINTS_N,0.9997,0.0811,0.2169,0.9878,0.2169
ROCPOINTS_N,0.9997,0.0811,0.2169,0.9878,0.2169
ROCPOINTS_N,0.9997,0.0811,0.2168,0.9878,0.2168
ROCPOINTS_N,0.9997,0.0811,0.2167,0.9878,0.2167
ROCPOINTS_N,0.9997,0.0811,0.2166,0.9878,0.2166
ROCPOINTS_N,0.9997,0.0811,0.2166,0.9878,0.2166
ROCPOINTS_N,0.9997,0.0811,0.2165,0.9878,0.2165
ROCPOINTS_N,0.9997,0.0811,0.2165,0.9878,0.2165
ROCPOINTS_N,0.9997,0.0811,0.2164,0.9878,0.2164
ROCPOINTS_N,0.9997,0.0811,0.2163,0.9878,0.2163
ROCPOINTS_N,0.9998,0.0811,0.2163,0.9877,0.2163
ROCPOINTS_N,0.9998,0.0811,0.2162,0.9877,0.2162
ROCPOINTS_N,0.9998,0.0811,0.2161,0.9877,0.2161
ROCPOINTS_N,0.9998,0.0811,0.2160,0.9877,0.2160
ROCPOINTS_N,0.9998,0.0811,0.2160,0.9877,0.2160
ROCPOINTS_N,0.9998,0.0811,0.2159,0.9877,0.2159
ROCPOINTS_N,0.9998,0.0811,0.2158,0.9877,0.2158
ROCPOINTS_N,0.9998,0.0811,0.2157,0.9877,0.2157
ROCPOINTS_N,0.9998,0.0811,0.2156,0.9877,0.2156
ROCPOINTS_N,0.9998,0.0811,0.2156,0.9877,0.2156
ROCPOINTS_N,0.9998,0.0811,0.2155,0.9877,0.2155
ROCPOINTS_N,0.9998,0.0811,0.2155,0.9877,0.2155
ROCPOINTS_N,0.9999,0.0811,0.2154,0.9877,0.2154
ROCPOINTS_N,0.9999,0.0811,0.2153,0.9877,0.2153
ROCPOINTS_N,0.9999,0.0811,0.2153,0.9877,0.2153
ROCPOINTS_N,0.9999,0.0811,0.2152,0.9877,0.2152
ROCPOINTS_N,0.9999,0.0811,0.2152,0.9877,0.2152
ROCPOINTS_N,0.9999,0.0811,0.2151,0.9877,0.2151
ROCPOINTS_N,0.9999,0.0811,0.2149,0.9877,0.2149
ROCPOINTS_N,0.9999,0.0811,0.2148,0.9877,0.2148
ROCPOINTS_N,0.9999,0.0811,0.2148,0.9877,0.2148
ROCPOINTS_N,0.9999,0.0811,0.2147,0.9877,0.2147
ROCPOINTS_N,0.9999,0.0811,0.2146,0.9877,0.2146
ROCPOINTS_N,0.9999,0.0811,0.2146,0.9877,0.2146
ROCPOINTS_N,0.9999,0.0811,0.2145,0.9877,0.2145
ROCPOINTS_N,0.9999,0.0811,0.2145,0.9876,0.2145
ROCPOINTS_N,0.9999,0.0811,0.2144,0.9876,0.2144
ROCPOINTS_N,0.9999,0.0811,0.2144,0.9876,0.2144
ROCPOINTS_N,0.9999,0.0811,0.2143,0.9876,0.2143
ROCPOINTS_N,0.9999,0.0811,0.2142,0.9876,0.2142
ROCPOINTS_N,1.0000,0.0811,0.2142,0.9876,0.2142
ROCPOINTS_N,1.0000,0.0794,0.2142,0.9879,0.2142
ROCPOINTS_N,1.0000,0.0794,0.2141,0.9879,0.2141
ROCPOINTS_N,1.0000,0.0794,0.2141,0.9879,0.2141
ROCPOINTS_N,1.0000,0.0794,0.2140,0.9879,0.2140
ROCPOINTS_N,1.0000,0.0794,0.2139,0.9879,0.2139
ROCPOINTS_N,1.0000,0.0794,0.2138,0.9879,0.2138
ROCPOINTS_N,1.0000,0.0794,0.2138,0.9879,0.2138
ROCPOINTS_N,1.0000,0.0794,0.2137,0.9879,0.2137
ROCPOINTS_N,1.0000,0.0794,0.2137,0.9879,0.2137
ROCPOINTS_N,1.0000,0.0794,0.2136,0.9879,0.2136
ROCPOINTS_N,1.0000,0.0794,0.2135,0.9879,0.2135
ROCPOINTS_N,1.0000,0.0794,0.2135,0.9879,0.2135
ROCPOINTS_N,1.0000,0.0000,0.0000,0.0000,0.0000
ROCPOINTS_O,0.0000,1.0000,1.0000,0.0237,1.0000
ROCPOINTS_O,0.0000,0.7189,0.9071,0.0297,0.9071
ROCPOINTS_O,0.0000,0.7188,0.9071,0.0297,0.9071
ROCPOINTS_O,0.0000,0.7188,0.9071,0.0297,0.9071
ROCPOINTS_O,0.0000,0.7187,0.9071,0.0297,0.9071
ROCPOINTS_O,0.0000,0.7187,0.9071,0.0297,0.9071
ROCPOINTS_O,0.0000,0.7185,0.9071,0.0297,0.9071
ROCPOINTS_O,0.0000,0.7185,0.9071,0.0297,0.9071
ROCPOINTS_O,0.0000,0.7185,0.9048,0.0297,0.9048
ROCPOINTS_O,0.0000,0.7184,0.9048,0.0297,0.9048
ROCPOINTS_O,0.0000,0.7184,0.9048,0.0297,0.9048
ROCPOINTS_O,0.0000,0.7183,0.9048,0.0297,0.9048
ROCPOINTS_O,0.0000,0.7183,0.9048,0.0297,0.9048
ROCPOINTS_O,0.0000,0.7182,0.9048,0.0297,0.9048
ROCPOINTS_O,0.0000,0.7181,0.9048,0.0297,0.9048
ROCPOINTS_O,0.0000,0.7181,0.9048,0.0297,0.9048
ROCPOINTS_O,0.0000,0.7180,0.9048,0.0297,0.9048
ROCPOINTS_O,0.0001,0.7180,0.9048,0.0297,0.9048
ROCPOINTS_O,0.0001,0.7179,0.9048,0.0297,0.9048
ROCPOINTS_O,0.0001,0.7179,0.9048,0.0297,0.9048
ROCPOINTS_O,0.0001,0.7178,0.9048,0.0297,0.9048
ROCPOINTS_O,0.0001,0.7177,0.9048,0.0297,0.9048
ROCPOINTS_O,0.0001,0.7176,0.9048,0.0297,0.9048
ROCPOINTS_O,0.0001,0.7176,0.9048,0.0297,0.9048
ROCPOINTS_O,0.0001,0.7175,0.9048,0.0297,0.9048
ROCPOINTS_O,0.0001,0.7174,0.9048,0.0297,0.9048
ROCPOINTS_O,0.0001,0.7174,0.9048,0.0297,0.9048
ROCPOINTS_O,0.0001,0.7173,0.9048,0.0297,0.9048
ROCPOINTS_O,0.0001,0.7173,0.9048,0.0297,0.9048
ROCPOINTS_O,0.0002,0.7172,0.9048,0.0297,0.9048
ROCPOINTS_O,0.0002,0.7171,0.9048,0.0297,0.9048
ROCPOINTS_O,0.0002,0.7170,0.9048,0.0297,0.9048
ROCPOINTS_O,0.0002,0.7170,0.9048,0.0297,0.9048
ROCPOINTS_O,0.0002,0.7169,0.9048,0.0297,0.9048
ROCPOINTS_O,0.0002,0.7169,0.9048,0.0297,0.9048
ROCPOINTS_O,0.0002,0.7168,0.9048,0.0297,0.9048
ROCPOINTS_O,0.0002,0.7168,0.9048,0.0297,0.9048
ROCPOINTS_O,0.0002,0.7167,0.9048,0.0297,0.9048
ROCPOINTS_O,0.0002,0.7166,0.9048,0.0297,0.9048
ROCPOINTS_O,0.0002,0.7165,0.9048,0.0298,0.9048
ROCPOINTS_O,0.0003,0.7165,0.9024,0.0297,0.9024
ROCPOINTS_O,0.0003,0.7163,0.9024,0.0297,0.9024
ROCPOINTS_O,0.0003,0.7162,0.9024,0.0297,0.9024
ROCPOINTS_O,0.0003,0.7162,0.9024,0.0297,0.9024
ROCPOINTS_O,0.0003,0.7161,0.9024,0.0297,0.9024
ROCPOINTS_O,0.0003,0.7161,0.9024,0.0297,0.9024
ROCPOINTS_O,0.0003,0.7160,0.9024,0.0297,0.9024
ROCPOINTS_O,0.0003,0.7159,0.9024,0.0297,0.9024
ROCPOINTS_O,0.0003,0.7158,0.9024,0.0297,0.9024
ROCPOINTS_O,0.0004,0.7157,0.9024,0.0297,0.9024
ROCPOINTS_O,0.0004,0.7156,0.9024,0.0297,0.9024
ROCPOINTS_O,0.0004,0.7155,0.9024,0.0297,0.9024
ROCPOINTS_O,0.0004,0.7155,0.9024,0.0297,0.9024
ROCPOINTS_O,0.0004,0.7154,0.9024,0.0297,0.9024
ROCPOINTS_O,0.0004,0.7154,0.9024,0.0297,0.9024
ROCPOINTS_O,0.0004,0.7153,0.9024,0.0297,0.9024
ROCPOINTS_O,0.0004,0.7153,0.9024,0.0297,0.9024
ROCPOINTS_O,0.0004,0.7152,0.9024,0.0297,0.9024
ROCPOINTS_O,0.0005,0.7151,0.9024,0.0297,0.9024
ROCPOINTS_O,0.0005,0.7150,0.9024,0.0297,0.9024
ROCPOINTS_O,0.0005,0.7150,0.9024,0.0297,0.9024
ROCPOINTS_O,0.0005,0.7148,0.9024,0.0297,0.9024
ROCPOINTS_O,0.0005,0.7148,0.9024,0.0297,0.9024
ROCPOINTS_O,0.0005,0.7147,0.9024,0.0297,0.9024
ROCPOINTS_O,0.0005,0.7147,0.9024,0.0297,0.9024
ROCPOINTS_O,0.0005,0.7146,0.9024,0.0298,0.9024
ROCPOINTS_O,0.0005,0.7146,0.9024,0.0298,0.9024
ROCPOINTS_O,0.0006,0.7145,0.9024,0.0298,0.9024
ROCPOINTS_O,0.0006,0.7144,0.9024,0.0298,0.9024
ROCPOINTS_O,0.0006,0.7142,0.9024,0.0298,0.9024
ROCPOINTS_O,0.0006,0.7142,0.9024,0.0298,0.9024
ROCPOINTS_O,0.0007,0.7141,0.9024,0.0298,0.9024
ROCPOINTS_O,0.0007,0.7139,0.9024,0.0298,0.9024
ROCPOINTS_O,0.0007,0.7138,0.9024,0.0298,0.9024
ROCPOINTS_O,0.0007,0.7137,0.9024,0.0298,0.9024
ROCPOINTS_O,0.0007,0.7137,0.9024,0.0298,0.9024
ROCPOINTS_O,0.0008,0.7136,0.9024,0.0298,0.9024
ROCPOINTS_O,0.0008,0.7135,0.9024,0.0298,0.9024
ROCPOINTS_O,0.0008,0.7132,0.9024,0.0298,0.9024
ROCPOINTS_O,0.0009,0.7132,0.9024,0.0298,0.9024
ROCPOINTS_O,0.0009,0.7131,0.9024,0.0298,0.9024
ROCPOINTS_O,0.0009,0.7131,0.9024,0.0298,0.9024
ROCPOINTS_O,0.0010,0.7130,0.9024,0.0298,0.9024
ROCPOINTS_O,0.0010,0.7129,0.9024,0.0298,0.9024
ROCPOINTS_O,0.0011,0.7128,0.9024,0.0298,0.9024
ROCPOINTS_O,0.0011,0.7128,0.9024,0.0298,0.9024
ROCPOINTS_O,0.0011,0.7127,0.9024,0.0298,0.9024
ROCPOINTS_O,0.0011,0.7125,0.9024,0.0298,0.9024
ROCPOINTS_O,0.0012,0.7124,0.9024,0.0298,0.9024
ROCPOINTS_O,0.0013,0.7124,0.9024,0.0298,0.9024
ROCPOINTS_O,0.0013,0.7123,0.9024,0.0298,0.9024
ROCPOINTS_O,0.0013,0.7123,0.9000,0.0298,0.9000
ROCPOINTS_O,0.0013,0.7122,0.9000,0.0298,0.9000
ROCPOINTS_O,0.0014,0.7120,0.9000,0.0298,0.9000
ROCPOINTS_O,0.0015,0.7120,0.9000,0.0298,0.9000
ROCPOINTS_O,0.0016,0.7119,0.9000,0.0298,0.9000
ROCPOINTS_O,0.0016,0.7117,0.9000,0.0298,0.9000
ROCPOINTS_O,0.0016,0.7117,0.9000,0.0298,0.9000
ROCPOINTS_O,0.0017,0.7116,0.9000,0.0298,0.9000
ROCPOINTS_O,0.0017,0.7106,0.9000,0.0298,0.9000
ROCPOINTS_O,0.0018,0.7106,0.9000,0.0298,0.9000
ROCPOINTS_O,0.0018,0.7105,0.9000,0.0298,0.9000
ROCPOINTS_O,0.0019,0.7105,0.9000,0.0298,0.9000
ROCPOINTS_O,0.0019,0.7104,0.9000,0.0298,0.9000
ROCPOINTS_O,0.0019,0.7103,0.9000,0.0298,0.9000
ROCPOINTS_O,0.0022,0.7103,0.9000,0.0299,0.9000
ROCPOINTS_O,0.0022,0.7102,0.9000,0.0299,0.9000
ROCPOINTS_O,0.0022,0.7102,0.9000,0.0299,0.9000
ROCPOINTS_O,0.0022,0.7101,0.9000,0.0299,0.9000
ROCPOINTS_O,0.0022,0.7100,0.9000,0.0299,0.9000
ROCPOINTS_O,0.0022,0.7098,0.9000,0.0299,0.9000
ROCPOINTS_O,0.0023,0.7097,0.9000,0.0299,0.9000
ROCPOINTS_O,0.0024,0.7096,0.9000,0.0299,0.9000
ROCPOINTS_O,0.0024,0.7096,0.9000,0.0299,0.9000
ROCPOINTS_O,0.0025,0.7095,0.9000,0.0299,0.9000
ROCPOINTS_O,0.0025,0.7095,0.9000,0.0299,0.9000
ROCPOINTS_O,0.0026,0.7094,0.9000,0.0299,0.9000
ROCPOINTS_O,0.0027,0.7093,0.9000,0.0299,0.9000
ROCPOINTS_O,0.0028,0.7092,0.9000,0.0299,0.9000
ROCPOINTS_O,0.0029,0.7092,0.9000,0.0299,0.9000
ROCPOINTS_O,0.0030,0.7091,0.9000,0.0299,0.9000
ROCPOINTS_O,0.0031,0.7091,0.8976,0.0298,0.8976
ROCPOINTS_O,0.0031,0.7090,0.8976,0.0298,0.8976
ROCPOINTS_O,0.0032,0.7090,0.8976,0.0298,0.8976
ROCPOINTS_O,0.0033,0.7088,0.8976,0.0298,0.8976
ROCPOINTS_O,0.0033,0.7088,0.8976,0.0298,0.8976
ROCPOINTS_O,0.0033,0.7087,0.8976,0.0298,0.8976
ROCPOINTS_O,0.0033,0.7087,0.8976,0.0298,0.8976
ROCPOINTS_O,0.0033,0.7083,0.8976,0.0299,0.8976
ROCPOINTS_O,0.0033,0.5997,0.8548,0.0335,0.8548
ROCPOINTS_O,0.0034,0.5996,0.8548,0.0335,0.8548
ROCPOINTS_O,0.0034,0.5995,0.8548,0.0335,0.8548
ROCPOINTS_O,0.0034,0.5994,0.8548,0.0335,0.8548
ROCPOINTS_O,0.0034,0.5994,0.8548,0.0335,0.8548
ROCPOINTS_O,0.0034,0.5993,0.8548,0.0335,0.8548
ROCPOINTS_O,0.0034,0.5993,0.8548,0.0335,0.8548
ROCPOINTS_O,0.0034,0.5992,0.8548,0.0335,0.8548
ROCPOINTS_O,0.0034,0.5992,0.8548,0.0335,0.8548
ROCPOINTS_O,0.0035,0.5991,0.8548,0.0335,0.8548
ROCPOINTS_O,0.0035,0.5990,0.8548,0.0335,0.8548
ROCPOINTS_O,0.0035,0.5990,0.8548,0.0335,0.8548
ROCPOINTS_O,0.0035,0.5989,0.8548,0.0335,0.8548
ROCPOINTS_O,0.0036,0.5972,0.8548,0.0336,0.8548
ROCPOINTS_O,0.0036,0.5972,0.8548,0.0336,0.8548
ROCPOINTS_O,0.0036,0.5971,0.8548,0.0336,0.8548
ROCPOINTS_O,0.0036,0.5971,0.8548,0.0336,0.8548
ROCPOINTS_O,0.0036,0.5970,0.8548,0.0336,0.8548
ROCPOINTS_O,0.0036,0.5953,0.8548,0.0337,0.8548
ROCPOINTS_O,0.0037,0.5953,0.8548,0.0337,0.8548
ROCPOINTS_O,0.0037,0.5952,0.8548,0.0337,0.8548
ROCPOINTS_O,0.0037,0.5952,0.8548,0.0337,0.8548
ROCPOINTS_O,0.0037,0.5951,0.8548,0.0337,0.8548
ROCPOINTS_O,0.0038,0.5951,0.8548,0.0337,0.8548
ROCPOINTS_O,0.0038,0.5950,0.8548,0.0337,0.8548
ROCPOINTS_O,0.0038,0.5932,0.8548,0.0338,0.8548
ROCPOINTS_O,0.0038,0.5918,0.8548,0.0339,0.8548
ROCPOINTS_O,0.0039,0.5918,0.8548,0.0339,0.8548
ROCPOINTS_O,0.0039,0.5917,0.8548,0.0339,0.8548
ROCPOINTS_O,0.0039,0.5916,0.8548,0.0339,0.8548
ROCPOINTS_O,0.0039,0.5916,0.8548,0.0339,0.8548
ROCPOINTS_O,0.0040,0.5897,0.8548,0.0340,0.8548
ROCPOINTS_O,0.0040,0.5883,0.8548,0.0341,0.8548
ROCPOINTS_O,0.0041,0.5882,0.8548,0.0341,0.8548
ROCPOINTS_O,0.0041,0.5882,0.8548,0.0341,0.8548
ROCPOINTS_O,0.0041,0.5881,0.8548,0.0341,0.8548
ROCPOINTS_O,0.0041,0.5859,0.8548,0.0342,0.8548
ROCPOINTS_O,0.0042,0.5848,0.8548,0.0343,0.8548
ROCPOINTS_O,0.0042,0.5844,0.8548,0.0343,0.8548
ROCPOINTS_O,0.0042,0.5843,0.8548,0.0343,0.8548
ROCPOINTS_O,0.0042,0.5842,0.8548,0.0343,0.8548
ROCPOINTS_O,0.0042,0.5842,0.8548,0.0343,0.8548
ROCPOINTS_O,0.0043,0.5841,0.8548,0.0343,0.8548
ROCPOINTS_O,0.0044,0.5823,0.8548,0.0344,0.8548
ROCPOINTS_O,0.0044,0.5822,0.8548,0.0344,0.8548
ROCPOINTS_O,0.0044,0.5821,0.8548,0.0344,0.8548
ROCPOINTS_O,0.0046,0.5820,0.8548,0.0344,0.8548
ROCPOINTS_O,0.0047,0.5820,0.8548,0.0344,0.8548
ROCPOINTS_O,0.0047,0.5819,0.8548,0.0344,0.8548
ROCPOINTS_O,0.0049,0.5819,0.8548,0.0344,0.8548
ROCPOINTS_O,0.0050,0.5818,0.8548,0.0344,0.8548
ROCPOINTS_O,0.0052,0.5814,0.8548,0.0345,0.8548
ROCPOINTS_O,0.0052,0.5813,0.8548,0.0345,0.8548
ROCPOINTS_O,0.0052,0.5813,0.8548,0.0345,0.8548
ROCPOINTS_O,0.0054,0.5812,0.8548,0.0345,0.8548
ROCPOINTS_O,0.0054,0.5812,0.8548,0.0345,0.8548
ROCPOINTS_O,0.0056,0.5811,0.8548,0.0345,0.8548
ROCPOINTS_O,0.0056,0.5808,0.8548,0.0345,0.8548
ROCPOINTS_O,0.0056,0.5807,0.8548,0.0345,0.8548
ROCPOINTS_O,0.0056,0.5806,0.8548,0.0345,0.8548
ROCPOINTS_O,0.0057,0.5805,0.8548,0.0345,0.8548
ROCPOINTS_O,0.0058,0.5805,0.8548,0.0345,0.8548
ROCPOINTS_O,0.0058,0.5804,0.8548,0.0345,0.8548
ROCPOINTS_O,0.0059,0.5804,0.8548,0.0345,0.8548
ROCPOINTS_O,0.0059,0.5803,0.8548,0.0345,0.8548
ROCPOINTS_O,0.0059,0.5802,0.8548,0.0345,0.8548
ROCPOINTS_O,0.0060,0.5801,0.8548,0.0345,0.8548
ROCPOINTS_O,0.0060,0.5801,0.8548,0.0345,0.8548
ROCPOINTS_O,0.0061,0.5790,0.8548,0.0346,0.8548
ROCPOINTS_O,0.0061,0.5789,0.8548,0.0346,0.8548
ROCPOINTS_O,0.0061,0.5788,0.8548,0.0346,0.8548
ROCPOINTS_O,0.0062,0.5787,0.8548,0.0346,0.8548
ROCPOINTS_O,0.0063,0.5787,0.8548,0.0346,0.8548
ROCPOINTS_O,0.0063,0.5778,0.8548,0.0347,0.8548
ROCPOINTS_O,0.0063,0.5777,0.8548,0.0347,0.8548
ROCPOINTS_O,0.0063,0.5776,0.8548,0.0347,0.8548
ROCPOINTS_O,0.0064,0.5764,0.8548,0.0348,0.8548
ROCPOINTS_O,0.0064,0.5756,0.8548,0.0348,0.8548
ROCPOINTS_O,0.0064,0.5756,0.8548,0.0348,0.8548
ROCPOINTS_O,0.0064,0.5755,0.8548,0.0348,0.8548
ROCPOINTS_O,0.0065,0.5755,0.8548,0.0348,0.8548
ROCPOINTS_O,0.0066,0.5754,0.8548,0.0348,0.8548
ROCPOINTS_O,0.0067,0.5746,0.8548,0.0349,0.8548
ROCPOINTS_O,0.0067,0.5739,0.8548,0.0349,0.8548
ROCPOINTS_O,0.0067,0.5738,0.8548,0.0349,0.8548
ROCPOINTS_O,0.0067,0.4962,0.8024,0.0378,0.8024
ROCPOINTS_O,0.0067,0.4960,0.8024,0.0378,0.8024
ROCPOINTS_O,0.0067,0.4959,0.8024,0.0378,0.8024
ROCPOINTS_O,0.0067,0.4958,0.8024,0.0378,0.8024
ROCPOINTS_O,0.0067,0.4958,0.8024,0.0378,0.8024
ROCPOINTS_O,0.0067,0.4957,0.8024,0.0378,0.8024
ROCPOINTS_O,0.0068,0.4957,0.8024,0.0378,0.8024
ROCPOINTS_O,0.0068,0.4956,0.8024,0.0378,0.8024
ROCPOINTS_O,0.0068,0.4955,0.8024,0.0378,0.8024
ROCPOINTS_O,0.0068,0.4955,0.8024,0.0378,0.8024
ROCPOINTS_O,0.0068,0.4946,0.8024,0.0379,0.8024
ROCPOINTS_O,0.0069,0.4944,0.8024,0.0379,0.8024
ROCPOINTS_O,0.0069,0.4944,0.8024,0.0379,0.8024
ROCPOINTS_O,0.0069,0.4943,0.8024,0.0379,0.8024
ROCPOINTS_O,0.0070,0.4943,0.8024,0.0379,0.8024
ROCPOINTS_O,0.0070,0.4942,0.8024,0.0379,0.8024
ROCPOINTS_O,0.0072,0.4942,0.8024,0.0379,0.8024
ROCPOINTS_O,0.0072,0.4930,0.8024,0.0380,0.8024
ROCPOINTS_O,0.0072,0.4920,0.8024,0.0381,0.8024
ROCPOINTS_O,0.0072,0.4919,0.8024,0.0381,0.8024
ROCPOINTS_O,0.0073,0.4918,0.8024,0.0381,0.8024
ROCPOINTS_O,0.0074,0.4917,0.8024,0.0381,0.8024
ROCPOINTS_O,0.0075,0.4917,0.8024,0.0381,0.8024
ROCPOINTS_O,0.0075,0.4915,0.8024,0.0381,0.8024
ROCPOINTS_O,0.0076,0.4914,0.8024,0.0381,0.8024
ROCPOINTS_O,0.0078,0.4914,0.8024,0.0381,0.8024
ROCPOINTS_O,0.0078,0.4913,0.8024,0.0381,0.8024
ROCPOINTS_O,0.0078,0.4912,0.8024,0.0382,0.8024
ROCPOINTS_O,0.0079,0.4912,0.8024,0.0382,0.8024
ROCPOINTS_O,0.0080,0.4911,0.8024,0.0382,0.8024
ROCPOINTS_O,0.0082,0.4910,0.8024,0.0382,0.8024
ROCPOINTS_O,0.0082,0.4909,0.8024,0.0382,0.8024
ROCPOINTS_O,0.0083,0.4909,0.8024,0.0382,0.8024
ROCPOINTS_O,0.0083,0.4908,0.8024,0.0382,0.8024
ROCPOINTS_O,0.0084,0.4906,0.8024,0.0382,0.8024
ROCPOINTS_O,0.0085,0.4905,0.8024,0.0382,0.8024
ROCPOINTS_O,0.0086,0.4905,0.8024,0.0382,0.8024
ROCPOINTS_O,0.0087,0.4903,0.8024,0.0382,0.8024
ROCPOINTS_O,0.0087,0.4903,0.8024,0.0382,0.8024
ROCPOINTS_O,0.0089,0.4902,0.8024,0.0382,0.8024
ROCPOINTS_O,0.0091,0.4901,0.8024,0.0382,0.8024
ROCPOINTS_O,0.0092,0.4901,0.8024,0.0382,0.8024
ROCPOINTS_O,0.0092,0.4900,0.8024,0.0382,0.8024
ROCPOINTS_O,0.0093,0.4899,0.8024,0.0382,0.8024
ROCPOINTS_O,0.0094,0.4899,0.8024,0.0383,0.8024
ROCPOINTS_O,0.0095,0.4898,0.8024,0.0383,0.8024
ROCPOINTS_O,0.0098,0.4897,0.8024,0.0383,0.8024
ROCPOINTS_O,0.0098,0.4897,0.8024,0.0383,0.8024
ROCPOINTS_O,0.0098,0.4896,0.8024,0.0383,0.8024
ROCPOINTS_O,0.0100,0.4895,0.8024,0.0383,0.8024
ROCPOINTS_O,0.0100,0.4895,0.8024,0.0383,0.8024
ROCPOINTS_O,0.0100,0.4291,0.7762,0.0421,0.7762
ROCPOINTS_O,0.0101,0.4291,0.7762,0.0421,0.7762
ROCPOINTS_O,0.0101,0.4290,0.7762,0.0421,0.7762
ROCPOINTS_O,0.0101,0.4289,0.7762,0.0421,0.7762
ROCPOINTS_O,0.0102,0.4289,0.7762,0.0421,0.7762
ROCPOINTS_O,0.0102,0.4288,0.7762,0.0421,0.7762
ROCPOINTS_O,0.0102,0.4288,0.7762,0.0421,0.7762
ROCPOINTS_O,0.0103,0.4287,0.7762,0.0421,0.7762
ROCPOINTS_O,0.0104,0.4287,0.7762,0.0421,0.7762
ROCPOINTS_O,0.0104,0.4286,0.7762,0.0421,0.7762
ROCPOINTS_O,0.0104,0.4285,0.7762,0.0421,0.7762
ROCPOINTS_O,0.0106,0.4285,0.7762,0.0421,0.7762
ROCPOINTS_O,0.0106,0.4284,0.7762,0.0421,0.7762
ROCPOINTS_O,0.0106,0.4284,0.7762,0.0421,0.7762
ROCPOINTS_O,0.0107,0.4282,0.7762,0.0422,0.7762
ROCPOINTS_O,0.0107,0.4282,0.7762,0.0422,0.7762
ROCPOINTS_O,0.0108,0.4281,0.7762,0.0422,0.7762
ROCPOINTS_O,0.0108,0.4281,0.7762,0.0422,0.7762
ROCPOINTS_O,0.0111,0.4280,0.7762,0.0422,0.7762
ROCPOINTS_O,0.0111,0.4279,0.7738,0.0421,0.7738
ROCPOINTS_O,0.0112,0.4278,0.7738,0.0421,0.7738
ROCPOINTS_O,0.0113,0.4278,0.7738,0.0421,0.7738
ROCPOINTS_O,0.0114,0.4277,0.7738,0.0421,0.7738
ROCPOINTS_O,0.0114,0.4277,0.7738,0.0421,0.7738
ROCPOINTS_O,0.0115,0.4276,0.7738,0.0421,0.7738
ROCPOINTS_O,0.0115,0.4276,0.7738,0.0421,0.7738
ROCPOINTS_O,0.0116,0.4275,0.7738,0.0421,0.7738
ROCPOINTS_O,0.0116,0.4274,0.7738,0.0421,0.7738
ROCPOINTS_O,0.0116,0.4274,0.7738,0.0421,0.7738
ROCPOINTS_O,0.0117,0.4273,0.7738,0.0421,0.7738
ROCPOINTS_O,0.0117,0.4271,0.7738,0.0421,0.7738
ROCPOINTS_O,0.0119,0.4270,0.7738,0.0421,0.7738
ROCPOINTS_O,0.0119,0.4270,0.7738,0.0422,0.7738
ROCPOINTS_O,0.0122,0.4269,0.7738,0.0422,0.7738
ROCPOINTS_O,0.0122,0.4269,0.7738,0.0422,0.7738
ROCPOINTS_O,0.0122,0.4268,0.7738,0.0422,0.7738
ROCPOINTS_O,0.0124,0.4267,0.7738,0.0422,0.7738
ROCPOINTS_O,0.0125,0.4267,0.7738,0.0422,0.7738
ROCPOINTS_O,0.0128,0.4266,0.7738,0.0422,0.7738
ROCPOINTS_O,0.0128,0.4265,0.7738,0.0422,0.7738
ROCPOINTS_O,0.0130,0.4265,0.7738,0.0422,0.7738
ROCPOINTS_O,0.0131,0.4264,0.7738,0.0422,0.7738
ROCPOINTS_O,0.0132,0.4263,0.7738,0.0422,0.7738
ROCPOINTS_O,0.0133,0.4263,0.7738,0.0422,0.7738
ROCPOINTS_O,0.0133,0.4261,0.7738,0.0422,0.7738
ROCPOINTS_O,0.0134,0.3752,0.7333,0.0453,0.7333
ROCPOINTS_O,0.0134,0.3751,0.7333,0.0453,0.7333
ROCPOINTS_O,0.0134,0.3751,0.7333,0.0453,0.7333
ROCPOINTS_O,0.0134,0.3750,0.7333,0.0453,0.7333
ROCPOINTS_O,0.0135,0.3749,0.7333,0.0453,0.7333
ROCPOINTS_O,0.0137,0.3749,0.7333,0.0453,0.7333
ROCPOINTS_O,0.0139,0.3748,0.7333,0.0454,0.7333
ROCPOINTS_O,0.0141,0.3748,0.7333,0.0454,0.7333
ROCPOINTS_O,0.0142,0.3747,0.7333,0.0454,0.7333
ROCPOINTS_O,0.0145,0.3747,0.7333,0.0454,0.7333
ROCPOINTS_O,0.0145,0.3746,0.7333,0.0454,0.7333
ROCPOINTS_O,0.0147,0.3745,0.7333,0.0454,0.7333
ROCPOINTS_O,0.0150,0.3745,0.7333,0.0454,0.7333
ROCPOINTS_O,0.0150,0.3744,0.7333,0.0454,0.7333
ROCPOINTS_O,0.0150,0.3744,0.7333,0.0454,0.7333
ROCPOINTS_O,0.0152,0.3741,0.7333,0.0454,0.7333
ROCPOINTS_O,0.0152,0.3741,0.7333,0.0454,0.7333
ROCPOINTS_O,0.0152,0.3740,0.7333,0.0454,0.7333
ROCPOINTS_O,0.0152,0.3740,0.7333,0.0455,0.7333
ROCPOINTS_O,0.0154,0.3739,0.7333,0.0455,0.7333
ROCPOINTS_O,0.0157,0.3738,0.7333,0.0455,0.7333
ROCPOINTS_O,0.0158,0.3738,0.7333,0.0455,0.7333
ROCPOINTS_O,0.0161,0.3737,0.7333,0.0455,0.7333
ROCPOINTS_O,0.0162,0.3736,0.7333,0.0455,0.7333
ROCPOINTS_O,0.0167,0.3736,0.7333,0.0455,0.7333
ROCPOINTS_O,0.0167,0.3306,0.6833,0.0478,0.6833
ROCPOINTS_O,0.0167,0.3304,0.6833,0.0478,0.6833
ROCPOINTS_O,0.0169,0.3304,0.6833,0.0478,0.6833
ROCPOINTS_O,0.0170,0.3303,0.6833,0.0478,0.6833
ROCPOINTS_O,0.0172,0.3302,0.6833,0.0478,0.6833
ROCPOINTS_O,0.0175,0.3302,0.6833,0.0478,0.6833
ROCPOINTS_O,0.0176,0.3300,0.6833,0.0479,0.6833
ROCPOINTS_O,0.0178,0.3300,0.6833,0.0479,0.6833
ROCPOINTS_O,0.0178,0.3298,0.6833,0.0479,0.6833
ROCPOINTS_O,0.0180,0.3297,0.6833,0.0479,0.6833
ROCPOINTS_O,0.0183,0.3297,0.6810,0.0478,0.6810
ROCPOINTS_O,0.0184,0.3296,0.6810,0.0478,0.6810
ROCPOINTS_O,0.0187,0.3296,0.6810,0.0478,0.6810
ROCPOINTS_O,0.0189,0.3295,0.6810,0.0478,0.6810
ROCPOINTS_O,0.0189,0.3294,0.6810,0.0478,0.6810
ROCPOINTS_O,0.0190,0.3294,0.6810,0.0478,0.6810
ROCPOINTS_O,0.0191,0.3293,0.6810,0.0478,0.6810
ROCPOINTS_O,0.0192,0.3293,0.6810,0.0478,0.6810
ROCPOINTS_O,0.0200,0.3292,0.6810,0.0478,0.6810
ROCPOINTS_O,0.0202,0.2949,0.6571,0.0513,0.6571
ROCPOINTS_O,0.0206,0.2949,0.6571,0.0513,0.6571
ROCPOINTS_O,0.0207,0.2948,0.6571,0.0514,0.6571
ROCPOINTS_O,0.0209,0.2947,0.6571,0.0514,0.6571
ROCPOINTS_O,0.0211,0.2946,0.6571,0.0514,0.6571
ROCPOINTS_O,0.0213,0.2946,0.6548,0.0512,0.6548
ROCPOINTS_O,0.0216,0.2946,0.6524,0.0510,0.6524
ROCPOINTS_O,0.0217,0.2945,0.6524,0.0510,0.6524
ROCPOINTS_O,0.0219,0.2943,0.6524,0.0511,0.6524
ROCPOINTS_O,0.0220,0.2943,0.6524,0.0511,0.6524
ROCPOINTS_O,0.0222,0.2943,0.6500,0.0509,0.6500
ROCPOINTS_O,0.0222,0.2942,0.6500,0.0509,0.6500
ROCPOINTS_O,0.0223,0.2942,0.6500,0.0509,0.6500
ROCPOINTS_O,0.0223,0.2941,0.6500,0.0509,0.6500
ROCPOINTS_O,0.0224,0.2941,0.6476,0.0508,0.6476
ROCPOINTS_O,0.0224,0.2941,0.6476,0.0508,0.6476
ROCPOINTS_O,0.0233,0.2940,0.6476,0.0508,0.6476
ROCPOINTS_O,0.0233,0.2939,0.6476,0.0508,0.6476
ROCPOINTS_O,0.0233,0.2651,0.6310,0.0546,0.6310
ROCPOINTS_O,0.0236,0.2651,0.6310,0.0546,0.6310
ROCPOINTS_O,0.0239,0.2650,0.6310,0.0547,0.6310
ROCPOINTS_O,0.0242,0.2649,0.6310,0.0547,0.6310
ROCPOINTS_O,0.0244,0.2649,0.6310,0.0547,0.6310
ROCPOINTS_O,0.0244,0.2648,0.6310,0.0547,0.6310
ROCPOINTS_O,0.0250,0.2647,0.6286,0.0545,0.6286
ROCPOINTS_O,0.0257,0.2645,0.6286,0.0546,0.6286
ROCPOINTS_O,0.0258,0.2643,0.6286,0.0546,0.6286
ROCPOINTS_O,0.0263,0.2642,0.6286,0.0546,0.6286
ROCPOINTS_O,0.0264,0.2642,0.6286,0.0546,0.6286
ROCPOINTS_O,0.0267,0.2641,0.6286,0.0546,0.6286
ROCPOINTS_O,0.0267,0.2640,0.6286,0.0546,0.6286
ROCPOINTS_O,0.0267,0.2392,0.5786,0.0555,0.5786
ROCPOINTS_O,0.0268,0.2391,0.5786,0.0555,0.5786
ROCPOINTS_O,0.0268,0.2390,0.5786,0.0555,0.5786
ROCPOINTS_O,0.0268,0.2388,0.5786,0.0556,0.5786
ROCPOINTS_O,0.0271,0.2388,0.5786,0.0556,0.5786
ROCPOINTS_O,0.0272,0.2387,0.5786,0.0556,0.5786
ROCPOINTS_O,0.0272,0.2387,0.5786,0.0556,0.5786
ROCPOINTS_O,0.0273,0.2386,0.5786,0.0556,0.5786
ROCPOINTS_O,0.0273,0.2386,0.5786,0.0556,0.5786
ROCPOINTS_O,0.0274,0.2384,0.5786,0.0556,0.5786
ROCPOINTS_O,0.0278,0.2384,0.5786,0.0557,0.5786
ROCPOINTS_O,0.0280,0.2382,0.5786,0.0557,0.5786
ROCPOINTS_O,0.0283,0.2381,0.5786,0.0557,0.5786
ROCPOINTS_O,0.0285,0.2379,0.5786,0.0558,0.5786
ROCPOINTS_O,0.0286,0.2379,0.5786,0.0558,0.5786
ROCPOINTS_O,0.0288,0.2377,0.5786,0.0558,0.5786
ROCPOINTS_O,0.0289,0.2377,0.5786,0.0558,0.5786
ROCPOINTS_O,0.0290,0.2376,0.5786,0.0558,0.5786
ROCPOINTS_O,0.0290,0.2375,0.5786,0.0559,0.5786
ROCPOINTS_O,0.0292,0.2372,0.5786,0.0559,0.5786
ROCPOINTS_O,0.0295,0.2371,0.5786,0.0559,0.5786
ROCPOINTS_O,0.0299,0.2367,0.5786,0.0560,0.5786
ROCPOINTS_O,0.0300,0.2363,0.5786,0.0561,0.5786
ROCPOINTS_O,0.0300,0.2129,0.5524,0.0593,0.5524
ROCPOINTS_O,0.0301,0.2128,0.5524,0.0593,0.5524
ROCPOINTS_O,0.0306,0.2128,0.5524,0.0593,0.5524
ROCPOINTS_O,0.0307,0.2127,0.5524,0.0593,0.5524
ROCPOINTS_O,0.0308,0.2126,0.5524,0.0594,0.5524
ROCPOINTS_O,0.0311,0.2125,0.5524,0.0594,0.5524
ROCPOINTS_O,0.0314,0.2125,0.5524,0.0594,0.5524
ROCPOINTS_O,0.0317,0.2124,0.5524,0.0594,0.5524
ROCPOINTS_O,0.0320,0.2123,0.5524,0.0594,0.5524
ROCPOINTS_O,0.0320,0.2122,0.5524,0.0594,0.5524
ROCPOINTS_O,0.0322,0.2122,0.5524,0.0595,0.5524
ROCPOINTS_O,0.0325,0.2121,0.5524,0.0595,0.5524
ROCPOINTS_O,0.0327,0.2120,0.5524,0.0595,0.5524
ROCPOINTS_O,0.0331,0.2120,0.5524,0.0595,0.5524
ROCPOINTS_O,0.0333,0.2119,0.5524,0.0595,0.5524
ROCPOINTS_O,0.0333,0.2118,0.5524,0.0596,0.5524
ROCPOINTS_O,0.0334,0.1887,0.5143,0.0621,0.5143
ROCPOINTS_O,0.0338,0.1886,0.5143,0.0621,0.5143
ROCPOINTS_O,0.0344,0.1885,0.5143,0.0621,0.5143
ROCPOINTS_O,0.0344,0.1885,0.5143,0.0621,0.5143
ROCPOINTS_O,0.0344,0.1883,0.5143,0.0622,0.5143
ROCPOINTS_O,0.0348,0.1883,0.5143,0.0622,0.5143
ROCPOINTS_O,0.0350,0.1882,0.5143,0.0622,0.5143
ROCPOINTS_O,0.0358,0.1881,0.5143,0.0623,0.5143
ROCPOINTS_O,0.0362,0.1880,0.5143,0.0623,0.5143
ROCPOINTS_O,0.0363,0.1880,0.5143,0.0623,0.5143
ROCPOINTS_O,0.0367,0.1878,0.5143,0.0623,0.5143
ROCPOINTS_O,0.0367,0.1690,0.4976,0.0667,0.4976
ROCPOINTS_O,0.0367,0.1688,0.4976,0.0668,0.4976
ROCPOINTS_O,0.0368,0.1688,0.4976,0.0668,0.4976
ROCPOINTS_O,0.0374,0.1687,0.4976,0.0668,0.4976
ROCPOINTS_O,0.0375,0.1687,0.4976,0.0669,0.4976
ROCPOINTS_O,0.0378,0.1686,0.4976,0.0669,0.4976
ROCPOINTS_O,0.0378,0.1685,0.4976,0.0669,0.4976
ROCPOINTS_O,0.0381,0.1685,0.4976,0.0669,0.4976
ROCPOINTS_O,0.0383,0.1684,0.4976,0.0669,0.4976
ROCPOINTS_O,0.0389,0.1684,0.4976,0.0670,0.4976
ROCPOINTS_O,0.0400,0.1683,0.4976,0.0670,0.4976
ROCPOINTS_O,0.0400,0.1519,0.4690,0.0698,0.4690
ROCPOINTS_O,0.0404,0.1518,0.4690,0.0698,0.4690
ROCPOINTS_O,0.0406,0.1518,0.4690,0.0698,0.4690
ROCPOINTS_O,0.0408,0.1517,0.4690,0.0698,0.4690
ROCPOINTS_O,0.0411,0.1517,0.4690,0.0699,0.4690
ROCPOINTS_O,0.0413,0.1516,0.4690,0.0699,0.4690
ROCPOINTS_O,0.0417,0.1515,0.4690,0.0699,0.4690
ROCPOINTS_O,0.0433,0.1515,0.4690,0.0699,0.4690
ROCPOINTS_O,0.0439,0.1377,0.4452,0.0728,0.4452
ROCPOINTS_O,0.0440,0.1376,0.4452,0.0728,0.4452
ROCPOINTS_O,0.0443,0.1375,0.4452,0.0729,0.4452
ROCPOINTS_O,0.0444,0.1375,0.4452,0.0729,0.4452
ROCPOINTS_O,0.0444,0.1374,0.4452,0.0729,0.4452
ROCPOINTS_O,0.0444,0.1374,0.4452,0.0730,0.4452
ROCPOINTS_O,0.0445,0.1373,0.4452,0.0730,0.4452
ROCPOINTS_O,0.0450,0.1373,0.4452,0.0730,0.4452
ROCPOINTS_O,0.0456,0.1371,0.4452,0.0731,0.4452
ROCPOINTS_O,0.0458,0.1371,0.4452,0.0731,0.4452
ROCPOINTS_O,0.0461,0.1370,0.4452,0.0731,0.4452
ROCPOINTS_O,0.0463,0.1370,0.4452,0.0732,0.4452
ROCPOINTS_O,0.0467,0.1369,0.4452,0.0732,0.4452
ROCPOINTS_O,0.0478,0.1249,0.4286,0.0769,0.4286
ROCPOINTS_O,0.0486,0.1248,0.4286,0.0770,0.4286
ROCPOINTS_O,0.0493,0.1247,0.4286,0.0770,0.4286
ROCPOINTS_O,0.0500,0.1246,0.4286,0.0771,0.4286
ROCPOINTS_O,0.0500,0.1130,0.4119,0.0813,0.4119
ROCPOINTS_O,0.0503,0.1130,0.4119,0.0813,0.4119
ROCPOINTS_O,0.0504,0.1129,0.4119,0.0814,0.4119
ROCPOINTS_O,0.0506,0.1128,0.4119,0.0815,0.4119
ROCPOINTS_O,0.0506,0.1127,0.4119,0.0815,0.4119
ROCPOINTS_O,0.0511,0.1127,0.4119,0.0815,0.4119
ROCPOINTS_O,0.0513,0.1126,0.4119,0.0816,0.4119
ROCPOINTS_O,0.0514,0.1125,0.4119,0.0817,0.4119
ROCPOINTS_O,0.0517,0.1124,0.4119,0.0817,0.4119
ROCPOINTS_O,0.0525,0.1123,0.4119,0.0818,0.4119
ROCPOINTS_O,0.0533,0.1122,0.4119,0.0818,0.4119
ROCPOINTS_O,0.0534,0.1024,0.3952,0.0857,0.3952
ROCPOINTS_O,0.0534,0.1023,0.3952,0.0857,0.3952
ROCPOINTS_O,0.0544,0.1022,0.3952,0.0858,0.3952
ROCPOINTS_O,0.0545,0.1022,0.3952,0.0859,0.3952
ROCPOINTS_O,0.0546,0.1021,0.3952,0.0859,0.3952
ROCPOINTS_O,0.0549,0.1019,0.3952,0.0861,0.3952
ROCPOINTS_O,0.0550,0.1018,0.3952,0.0861,0.3952
ROCPOINTS_O,0.0567,0.1018,0.3952,0.0862,0.3952
ROCPOINTS_O,0.0573,0.0940,0.3667,0.0865,0.3667
ROCPOINTS_O,0.0575,0.0940,0.3667,0.0866,0.3667
ROCPOINTS_O,0.0578,0.0939,0.3667,0.0866,0.3667
ROCPOINTS_O,0.0600,0.0938,0.3667,0.0867,0.3667
ROCPOINTS_O,0.0600,0.0938,0.3667,0.0867,0.3667
ROCPOINTS_O,0.0600,0.0937,0.3667,0.0868,0.3667
ROCPOINTS_O,0.0633,0.0856,0.3595,0.0926,0.3595
ROCPOINTS_O,0.0641,0.0785,0.3357,0.0941,0.3357
ROCPOINTS_O,0.0642,0.0784,0.3357,0.0942,0.3357
ROCPOINTS_O,0.0650,0.0783,0.3357,0.0943,0.3357
ROCPOINTS_O,0.0654,0.0783,0.3357,0.0943,0.3357
ROCPOINTS_O,0.0667,0.0782,0.3357,0.0944,0.3357
ROCPOINTS_O,0.0672,0.0730,0.3143,0.0947,0.3143
ROCPOINTS_O,0.0681,0.0729,0.3143,0.0948,0.3143
ROCPOINTS_O,0.0683,0.0728,0.3143,0.0948,0.3143
ROCPOINTS_O,0.0695,0.0728,0.3143,0.0949,0.3143
ROCPOINTS_O,0.0695,0.0727,0.3143,0.0950,0.3143
ROCPOINTS_O,0.0700,0.0727,0.3143,0.0950,0.3143
ROCPOINTS_O,0.0704,0.0673,0.3071,0.0998,0.3071
ROCPOINTS_O,0.0704,0.0672,0.3071,0.0998,0.3071
ROCPOINTS_O,0.0713,0.0672,0.3071,0.0999,0.3071
ROCPOINTS_O,0.0722,0.0671,0.3071,0.1000,0.3071
ROCPOINTS_O,0.0722,0.0671,0.3071,0.1001,0.3071
ROCPOINTS_O,0.0733,0.0670,0.3071,0.1002,0.3071
ROCPOINTS_O,0.0754,0.0617,0.2952,0.1041,0.2952
ROCPOINTS_O,0.0765,0.0616,0.2952,0.1042,0.2952
ROCPOINTS_O,0.0767,0.0616,0.2952,0.1043,0.2952
ROCPOINTS_O,0.0771,0.0564,0.2738,0.1055,0.2738
ROCPOINTS_O,0.0795,0.0563,0.2738,0.1056,0.2738
ROCPOINTS_O,0.0800,0.0563,0.2738,0.1057,0.2738
ROCPOINTS_O,0.0801,0.0520,0.2595,0.1080,0.2595
ROCPOINTS_O,0.0807,0.0520,0.2595,0.1081,0.2595
ROCPOINTS_O,0.0817,0.0519,0.2595,0.1083,0.2595
ROCPOINTS_O,0.0825,0.0518,0.2595,0.1085,0.2595
ROCPOINTS_O,0.0825,0.0517,0.2595,0.1086,0.2595
ROCPOINTS_O,0.0833,0.0517,0.2595,0.1087,0.2595
ROCPOINTS_O,0.0836,0.0485,0.2500,0.1112,0.2500
ROCPOINTS_O,0.0846,0.0485,0.2500,0.1113,0.2500
ROCPOINTS_O,0.0850,0.0483,0.2500,0.1116,0.2500
ROCPOINTS_O,0.0867,0.0483,0.2500,0.1117,0.2500
ROCPOINTS_O,0.0900,0.0449,0.2405,0.1152,0.2405
ROCPOINTS_O,0.0917,0.0419,0.2310,0.1180,0.2310
ROCPOINTS_O,0.0920,0.0417,0.2310,0.1184,0.2310
ROCPOINTS_O,0.0933,0.0417,0.2310,0.1186,0.2310
ROCPOINTS_O,0.0961,0.0393,0.2238,0.1216,0.2238
ROCPOINTS_O,0.0967,0.0392,0.2238,0.1218,0.2238
ROCPOINTS_O,0.0978,0.0368,0.2095,0.1214,0.2095
ROCPOINTS_O,0.0983,0.0368,0.2095,0.1215,0.2095
ROCPOINTS_O,0.1000,0.0367,0.2095,0.1217,0.2095
ROCPOINTS_O,0.1017,0.0342,0.2071,0.1281,0.2071
ROCPOINTS_O,0.1033,0.0342,0.2071,0.1283,0.2071
ROCPOINTS_O,0.1067,0.0316,0.1905,0.1278,0.1905
ROCPOINTS_O,0.1100,0.0293,0.1810,0.1304,0.1810
ROCPOINTS_O,0.1107,0.0276,0.1714,0.1311,0.1714
ROCPOINTS_O,0.1133,0.0275,0.1714,0.1314,0.1714
ROCPOINTS_O,0.1148,0.0259,0.1643,0.1335,0.1643
ROCPOINTS_O,0.1167,0.0258,0.1643,0.1337,0.1643
ROCPOINTS_O,0.1200,0.0245,0.1619,0.1382,0.1619
ROCPOINTS_O,0.1233,0.0231,0.1619,0.1453,0.1619
ROCPOINTS_O,0.1267,0.0216,0.1571,0.1503,0.1571
ROCPOINTS_O,0.1300,0.0201,0.1548,0.1578,0.1548
ROCPOINTS_O,0.1316,0.0189,0.1405,0.1528,0.1405
ROCPOINTS_O,0.1331,0.0189,0.1381,0.1506,0.1381
ROCPOINTS_O,0.1333,0.0188,0.1381,0.1510,0.1381
ROCPOINTS_O,0.1344,0.0179,0.1357,0.1553,0.1357
ROCPOINTS_O,0.1367,0.0179,0.1333,0.1530,0.1333
ROCPOINTS_O,0.1383,0.0171,0.1238,0.1499,0.1238
ROCPOINTS_O,0.1400,0.0170,0.1238,0.1503,0.1238
ROCPOINTS_O,0.1433,0.0162,0.1238,0.1566,0.1238
ROCPOINTS_O,0.1433,0.0161,0.1238,0.1571,0.1238
ROCPOINTS_O,0.1467,0.0154,0.1167,0.1556,0.1167
ROCPOINTS_O,0.1490,0.0145,0.1143,0.1605,0.1143
ROCPOINTS_O,0.1500,0.0145,0.1143,0.1611,0.1143
ROCPOINTS_O,0.1533,0.0142,0.1071,0.1552,0.1071
ROCPOINTS_O,0.1567,0.0137,0.1048,0.1566,0.1048
ROCPOINTS_O,0.1600,0.0131,0.1048,0.1624,0.1048
ROCPOINTS_O,0.1633,0.0126,0.0976,0.1583,0.0976
ROCPOINTS_O,0.1645,0.0122,0.0952,0.1594,0.0952
ROCPOINTS_O,0.1646,0.0121,0.0952,0.1600,0.0952
ROCPOINTS_O,0.1667,0.0121,0.0952,0.1606,0.0952
ROCPOINTS_O,0.1700,0.0114,0.0905,0.1617,0.0905
ROCPOINTS_O,0.1733,0.0107,0.0881,0.1667,0.0881
ROCPOINTS_O,0.1767,0.0103,0.0857,0.1674,0.0857
ROCPOINTS_O,0.1800,0.0101,0.0810,0.1635,0.0810
ROCPOINTS_O,0.1833,0.0096,0.0786,0.1658,0.0786
ROCPOINTS_O,0.1867,0.0091,0.0762,0.1684,0.0762
ROCPOINTS_O,0.1875,0.0087,0.0762,0.1758,0.0762
ROCPOINTS_O,0.1900,0.0086,0.0762,0.1768,0.0762
ROCPOINTS_O,0.1930,0.0083,0.0738,0.1771,0.0738
ROCPOINTS_O,0.1933,0.0083,0.0738,0.1782,0.0738
ROCPOINTS_O,0.1967,0.0080,0.0714,0.1786,0.0714
ROCPOINTS_O,0.2000,0.0078,0.0690,0.1768,0.0690
ROCPOINTS_O,0.2028,0.0075,0.0690,0.1824,0.0690
ROCPOINTS_O,0.2033,0.0075,0.0690,0.1835,0.0690
ROCPOINTS_O,0.2067,0.0073,0.0667,0.1806,0.0667
ROCPOINTS_O,0.2079,0.0073,0.0643,0.1765,0.0643
ROCPOINTS_O,0.2100,0.0072,0.0643,0.1776,0.0643
ROCPOINTS_O,0.2133,0.0068,0.0643,0.1862,0.0643
ROCPOINTS_O,0.2167,0.0066,0.0643,0.1901,0.0643
ROCPOINTS_O,0.2200,0.0064,0.0643,0.1957,0.0643
ROCPOINTS_O,0.2200,0.0064,0.0643,0.1971,0.0643
ROCPOINTS_O,0.2233,0.0060,0.0643,0.2061,0.0643
ROCPOINTS_O,0.2245,0.0058,0.0619,0.2047,0.0619
ROCPOINTS_O,0.2267,0.0057,0.0619,0.2080,0.0619
ROCPOINTS_O,0.2277,0.0057,0.0595,0.2033,0.0595
ROCPOINTS_O,0.2300,0.0056,0.0595,0.2049,0.0595
ROCPOINTS_O,0.2333,0.0054,0.0571,0.2034,0.0571
ROCPOINTS_O,0.2334,0.0053,0.0571,0.2087,0.0571
ROCPOINTS_O,0.2367,0.0052,0.0571,0.2105,0.0571
ROCPOINTS_O,0.2400,0.0050,0.0571,0.2182,0.0571
ROCPOINTS_O,0.2433,0.0048,0.0548,0.2170,0.0548
ROCPOINTS_O,0.2467,0.0047,0.0548,0.2212,0.0548
ROCPOINTS_O,0.2469,0.0047,0.0524,0.2136,0.0524
ROCPOINTS_O,0.2500,0.0046,0.0524,0.2157,0.0524
ROCPOINTS_O,0.2533,0.0045,0.0524,0.2200,0.0524
ROCPOINTS_O,0.2567,0.0045,0.0500,0.2143,0.0500
ROCPOINTS_O,0.2600,0.0043,0.0500,0.2188,0.0500
ROCPOINTS_O,0.2633,0.0042,0.0452,0.2065,0.0452
ROCPOINTS_O,0.2667,0.0041,0.0452,0.2111,0.0452
ROCPOINTS_O,0.2700,0.0039,0.0452,0.2184,0.0452
ROCPOINTS_O,0.2733,0.0038,0.0452,0.2262,0.0452
ROCPOINTS_O,0.2767,0.0037,0.0452,0.2289,0.0452
ROCPOINTS_O,0.2784,0.0036,0.0405,0.2152,0.0405
ROCPOINTS_O,0.2800,0.0035,0.0405,0.2179,0.0405
ROCPOINTS_O,0.2833,0.0035,0.0381,0.2078,0.0381
ROCPOINTS_O,0.2867,0.0035,0.0381,0.2105,0.0381
ROCPOINTS_O,0.2889,0.0034,0.0381,0.2133,0.0381
ROCPOINTS_O,0.2967,0.0034,0.0381,0.2162,0.0381
ROCPOINTS_O,0.2993,0.0032,0.0381,0.2222,0.0381
ROCPOINTS_O,0.3000,0.0032,0.0381,0.2254,0.0381
ROCPOINTS_O,0.3033,0.0031,0.0381,0.2286,0.0381
ROCPOINTS_O,0.3067,0.0031,0.0357,0.2206,0.0357
ROCPOINTS_O,0.3100,0.0029,0.0357,0.2308,0.0357
ROCPOINTS_O,0.3133,0.0028,0.0357,0.2344,0.0357
ROCPOINTS_O,0.3167,0.0028,0.0357,0.2381,0.0357
ROCPOINTS_O,0.3203,0.0027,0.0357,0.2459,0.0357
ROCPOINTS_O,0.3210,0.0026,0.0357,0.2500,0.0357
ROCPOINTS_O,0.3233,0.0026,0.0333,0.2373,0.0333
ROCPOINTS_O,0.3300,0.0025,0.0333,0.2414,0.0333
ROCPOINTS_O,0.3348,0.0025,0.0333,0.2456,0.0333
ROCPOINTS_O,0.3400,0.0024,0.0333,0.2500,0.0333
ROCPOINTS_O,0.3433,0.0023,0.0333,0.2642,0.0333
ROCPOINTS_O,0.3467,0.0022,0.0310,0.2549,0.0310
ROCPOINTS_O,0.3500,0.0021,0.0310,0.2600,0.0310
ROCPOINTS_O,0.3533,0.0020,0.0310,0.2708,0.0310
ROCPOINTS_O,0.3600,0.0020,0.0310,0.2766,0.0310
ROCPOINTS_O,0.3633,0.0019,0.0286,0.2667,0.0286
ROCPOINTS_O,0.3667,0.0019,0.0286,0.2727,0.0286
ROCPOINTS_O,0.3700,0.0018,0.0286,0.2791,0.0286
ROCPOINTS_O,0.3721,0.0017,0.0262,0.2750,0.0262
ROCPOINTS_O,0.3767,0.0016,0.0262,0.2821,0.0262
ROCPOINTS_O,0.3800,0.0016,0.0262,0.2895,0.0262
ROCPOINTS_O,0.3867,0.0015,0.0262,0.2973,0.0262
ROCPOINTS_O,0.3900,0.0014,0.0238,0.2857,0.0238
ROCPOINTS_O,0.3933,0.0013,0.0238,0.3030,0.0238
ROCPOINTS_O,0.3967,0.0013,0.0238,0.3125,0.0238
ROCPOINTS_O,0.4067,0.0013,0.0214,0.2903,0.0214
ROCPOINTS_O,0.4133,0.0012,0.0214,0.3000,0.0214
ROCPOINTS_O,0.4157,0.0012,0.0214,0.3103,0.0214
ROCPOINTS_O,0.4158,0.0011,0.0214,0.3214,0.0214
ROCPOINTS_O,0.4200,0.0010,0.0214,0.3462,0.0214
ROCPOINTS_O,0.4299,0.0010,0.0190,0.3200,0.0190
ROCPOINTS_O,0.4462,0.0009,0.0190,0.3333,0.0190
ROCPOINTS_O,0.4467,0.0009,0.0190,0.3478,0.0190
ROCPOINTS_O,0.4600,0.0008,0.0190,0.3636,0.0190
ROCPOINTS_O,0.4700,0.0008,0.0190,0.3810,0.0190
ROCPOINTS_O,0.4833,0.0007,0.0167,0.3684,0.0167
ROCPOINTS_O,0.4933,0.0006,0.0167,0.3889,0.0167
ROCPOINTS_O,0.4967,0.0006,0.0167,0.4118,0.0167
ROCPOINTS_O,0.5200,0.0006,0.0143,0.3750,0.0143
ROCPOINTS_O,0.5300,0.0005,0.0143,0.4000,0.0143
ROCPOINTS_O,0.5533,0.0005,0.0143,0.4286,0.0143
ROCPOINTS_O,0.5633,0.0004,0.0143,0.4615,0.0143
ROCPOINTS_O,0.5867,0.0003,0.0143,0.5000,0.0143
ROCPOINTS_O,0.5933,0.0003,0.0119,0.4545,0.0119
ROCPOINTS_O,0.6100,0.0003,0.0095,0.4000,0.0095
ROCPOINTS_O,0.6201,0.0003,0.0095,0.4444,0.0095
ROCPOINTS_O,0.6267,0.0002,0.0095,0.5000,0.0095
ROCPOINTS_O,0.6300,0.0002,0.0095,0.5714,0.0095
ROCPOINTS_O,0.6867,0.0001,0.0095,0.6667,0.0095
ROCPOINTS_O,0.6967,0.0001,0.0071,0.6000,0.0071
ROCPOINTS_O,0.8000,0.0001,0.0071,0.7500,0.0071
ROCPOINTS_O,0.8067,0.0000,0.0071,1.0000,0.0071
ROCPOINTS_O,0.8400,0.0000,0.0048,1.0000,0.0048
ROCPOINTS_O,0.8733,0.0000,0.0024,1.0000,0.0024
ROCPOINTS_O,0.8733,0.0000,0.0000,0.0000,0.0000
ROCPOINTS_U,0.0000,1.0000,1.0000,0.0083,1.0000
ROCPOINTS_U,0.0000,0.5189,0.7075,0.0113,0.7075
ROCPOINTS_U,0.0000,0.5188,0.7075,0.0113,0.7075
ROCPOINTS_U,0.0000,0.5188,0.7075,0.0113,0.7075
ROCPOINTS_U,0.0000,0.5187,0.7075,0.0113,0.7075
ROCPOINTS_U,0.0000,0.5186,0.7075,0.0113,0.7075
ROCPOINTS_U,0.0000,0.5185,0.7075,0.0113,0.7075
ROCPOINTS_U,0.0000,0.5184,0.7075,0.0113,0.7075
ROCPOINTS_U,0.0000,0.5183,0.7075,0.0113,0.7075
ROCPOINTS_U,0.0000,0.5182,0.7075,0.0113,0.7075
ROCPOINTS_U,0.0000,0.5181,0.7075,0.0113,0.7075
ROCPOINTS_U,0.0000,0.5180,0.7075,0.0113,0.7075
ROCPOINTS_U,0.0000,0.5179,0.7075,0.0113,0.7075
ROCPOINTS_U,0.0000,0.5178,0.7075,0.0113,0.7075
ROCPOINTS_U,0.0000,0.5178,0.7075,0.0113,0.7075
ROCPOINTS_U,0.0000,0.5177,0.7075,0.0113,0.7075
ROCPOINTS_U,0.0000,0.5177,0.7075,0.0113,0.7075
ROCPOINTS_U,0.0001,0.5176,0.7075,0.0113,0.7075
ROCPOINTS_U,0.0001,0.5176,0.7075,0.0113,0.7075
ROCPOINTS_U,0.0001,0.5175,0.7075,0.0113,0.7075
ROCPOINTS_U,0.0001,0.5174,0.7075,0.0113,0.7075
ROCPOINTS_U,0.0001,0.5173,0.7075,0.0113,0.7075
ROCPOINTS_U,0.0001,0.5173,0.7075,0.0113,0.7075
ROCPOINTS_U,0.0001,0.5172,0.7075,0.0113,0.7075
ROCPOINTS_U,0.0001,0.5172,0.7075,0.0113,0.7075
ROCPOINTS_U,0.0001,0.5171,0.7075,0.0113,0.7075
ROCPOINTS_U,0.0001,0.5170,0.7075,0.0113,0.7075
ROCPOINTS_U,0.0001,0.5170,0.7075,0.0113,0.7075
ROCPOINTS_U,0.0001,0.5169,0.7075,0.0113,0.7075
ROCPOINTS_U,0.0001,0.5169,0.7075,0.0113,0.7075
ROCPOINTS_U,0.0001,0.5168,0.7075,0.0113,0.7075
ROCPOINTS_U,0.0001,0.5168,0.7075,0.0113,0.7075
ROCPOINTS_U,0.0001,0.5167,0.7075,0.0113,0.7075
ROCPOINTS_U,0.0001,0.5166,0.7075,0.0113,0.7075
ROCPOINTS_U,0.0001,0.5166,0.7075,0.0113,0.7075
ROCPOINTS_U,0.0001,0.5164,0.7075,0.0113,0.7075
ROCPOINTS_U,0.0001,0.5164,0.7075,0.0113,0.7075
ROCPOINTS_U,0.0001,0.5163,0.7075,0.0113,0.7075
ROCPOINTS_U,0.0001,0.5163,0.7075,0.0113,0.7075
ROCPOINTS_U,0.0001,0.5162,0.7075,0.0113,0.7075
ROCPOINTS_U,0.0001,0.5161,0.7075,0.0113,0.7075
ROCPOINTS_U,0.0001,0.5161,0.7075,0.0113,0.7075
ROCPOINTS_U,0.0001,0.5160,0.7075,0.0113,0.7075
ROCPOINTS_U,0.0001,0.5160,0.7075,0.0113,0.7075
ROCPOINTS_U,0.0002,0.5159,0.7075,0.0113,0.7075
ROCPOINTS_U,0.0002,0.5158,0.7075,0.0113,0.7075
ROCPOINTS_U,0.0002,0.5157,0.7075,0.0113,0.7075
ROCPOINTS_U,0.0002,0.5157,0.7075,0.0113,0.7075
ROCPOINTS_U,0.0002,0.5155,0.7075,0.0114,0.7075
ROCPOINTS_U,0.0002,0.5155,0.7075,0.0114,0.7075
ROCPOINTS_U,0.0002,0.5153,0.7075,0.0114,0.7075
ROCPOINTS_U,0.0002,0.5152,0.7075,0.0114,0.7075
ROCPOINTS_U,0.0002,0.5152,0.7075,0.0114,0.7075
ROCPOINTS_U,0.0002,0.5151,0.7075,0.0114,0.7075
ROCPOINTS_U,0.0002,0.5151,0.7075,0.0114,0.7075
ROCPOINTS_U,0.0002,0.5150,0.7075,0.0114,0.7075
ROCPOINTS_U,0.0002,0.5149,0.7075,0.0114,0.7075
ROCPOINTS_U,0.0002,0.5149,0.7075,0.0114,0.7075
ROCPOINTS_U,0.0002,0.5148,0.7075,0.0114,0.7075
ROCPOINTS_U,0.0002,0.5148,0.7075,0.0114,0.7075
ROCPOINTS_U,0.0002,0.5147,0.7075,0.0114,0.7075
ROCPOINTS_U,0.0002,0.5147,0.7075,0.0114,0.7075
ROCPOINTS_U,0.0003,0.5146,0.7075,0.0114,0.7075
ROCPOINTS_U,0.0003,0.5145,0.7075,0.0114,0.7075
ROCPOINTS_U,0.0003,0.5145,0.7075,0.0114,0.7075
ROCPOINTS_U,0.0003,0.5144,0.7075,0.0114,0.7075
ROCPOINTS_U,0.0003,0.5144,0.7075,0.0114,0.7075
ROCPOINTS_U,0.0003,0.5143,0.7075,0.0114,0.7075
ROCPOINTS_U,0.0003,0.5143,0.7075,0.0114,0.7075
ROCPOINTS_U,0.0003,0.5142,0.7075,0.0114,0.7075
ROCPOINTS_U,0.0003,0.5141,0.7075,0.0114,0.7075
ROCPOINTS_U,0.0003,0.5141,0.7075,0.0114,0.7075
ROCPOINTS_U,0.0003,0.5140,0.7075,0.0114,0.7075
ROCPOINTS_U,0.0003,0.5140,0.7075,0.0114,0.7075
ROCPOINTS_U,0.0003,0.5139,0.7075,0.0114,0.7075
ROCPOINTS_U,0.0003,0.5139,0.7075,0.0114,0.7075
ROCPOINTS_U,0.0003,0.5138,0.7075,0.0114,0.7075
ROCPOINTS_U,0.0004,0.5137,0.7075,0.0114,0.7075
ROCPOINTS_U,0.0004,0.5137,0.7075,0.0114,0.7075
ROCPOINTS_U,0.0004,0.5136,0.7075,0.0114,0.7075
ROCPOINTS_U,0.0004,0.5136,0.7075,0.0114,0.7075
ROCPOINTS_U,0.0004,0.5135,0.7075,0.0114,0.7075
ROCPOINTS_U,0.0004,0.5134,0.7075,0.0114,0.7075
ROCPOINTS_U,0.0004,0.5133,0.7075,0.0114,0.7075
ROCPOINTS_U,0.0005,0.5132,0.7075,0.0114,0.7075
ROCPOINTS_U,0.0005,0.5132,0.7075,0.0114,0.7075
ROCPOINTS_U,0.0005,0.5131,0.7075,0.0114,0.7075
ROCPOINTS_U,0.0005,0.5131,0.7075,0.0114,0.7075
ROCPOINTS_U,0.0005,0.5130,0.7075,0.0114,0.7075
ROCPOINTS_U,0.0005,0.5128,0.7075,0.0114,0.7075
ROCPOINTS_U,0.0005,0.5128,0.7075,0.0114,0.7075
ROCPOINTS_U,0.0005,0.5127,0.7075,0.0114,0.7075
ROCPOINTS_U,0.0005,0.5127,0.7075,0.0114,0.7075
ROCPOINTS_U,0.0005,0.5126,0.7075,0.0114,0.7075
ROCPOINTS_U,0.0005,0.5126,0.7075,0.0114,0.7075
ROCPOINTS_U,0.0006,0.5125,0.7075,0.0114,0.7075
ROCPOINTS_U,0.0006,0.5124,0.7075,0.0114,0.7075
ROCPOINTS_U,0.0006,0.5124,0.7075,0.0114,0.7075
ROCPOINTS_U,0.0007,0.5123,0.7075,0.0114,0.7075
ROCPOINTS_U,0.0007,0.5122,0.7075,0.0114,0.7075
ROCPOINTS_U,0.0007,0.5122,0.7075,0.0114,0.7075
ROCPOINTS_U,0.0008,0.5121,0.7075,0.0114,0.7075
ROCPOINTS_U,0.0008,0.5120,0.7075,0.0114,0.7075
ROCPOINTS_U,0.0008,0.5120,0.7075,0.0114,0.7075
ROCPOINTS_U,0.0009,0.5119,0.7075,0.0114,0.7075
ROCPOINTS_U,0.0009,0.5118,0.7075,0.0114,0.7075
ROCPOINTS_U,0.0009,0.5118,0.7075,0.0114,0.7075
ROCPOINTS_U,0.0010,0.5117,0.7075,0.0114,0.7075
ROCPOINTS_U,0.0010,0.5115,0.7075,0.0114,0.7075
ROCPOINTS_U,0.0010,0.5115,0.7075,0.0114,0.7075
ROCPOINTS_U,0.0010,0.5114,0.7075,0.0114,0.7075
ROCPOINTS_U,0.0011,0.5114,0.7075,0.0114,0.7075
ROCPOINTS_U,0.0011,0.5112,0.7075,0.0114,0.7075
ROCPOINTS_U,0.0011,0.5111,0.7075,0.0114,0.7075
ROCPOINTS_U,0.0012,0.5106,0.7075,0.0115,0.7075
ROCPOINTS_U,0.0012,0.5106,0.7075,0.0115,0.7075
ROCPOINTS_U,0.0012,0.5105,0.7075,0.0115,0.7075
ROCPOINTS_U,0.0013,0.5104,0.7075,0.0115,0.7075
ROCPOINTS_U,0.0013,0.5104,0.7075,0.0115,0.7075
ROCPOINTS_U,0.0014,0.5102,0.7075,0.0115,0.7075
ROCPOINTS_U,0.0015,0.5102,0.7007,0.0114,0.7007
ROCPOINTS_U,0.0017,0.5102,0.7007,0.0114,0.7007
ROCPOINTS_U,0.0017,0.5101,0.7007,0.0114,0.7007
ROCPOINTS_U,0.0017,0.5096,0.7007,0.0114,0.7007
ROCPOINTS_U,0.0017,0.5096,0.7007,0.0114,0.7007
ROCPOINTS_U,0.0017,0.5095,0.7007,0.0114,0.7007
ROCPOINTS_U,0.0018,0.5095,0.7007,0.0114,0.7007
ROCPOINTS_U,0.0019,0.5094,0.7007,0.0114,0.7007
ROCPOINTS_U,0.0019,0.5094,0.7007,0.0114,0.7007
ROCPOINTS_U,0.0019,0.5093,0.7007,0.0114,0.7007
ROCPOINTS_U,0.0021,0.5092,0.7007,0.0114,0.7007
ROCPOINTS_U,0.0021,0.5092,0.7007,0.0114,0.7007
ROCPOINTS_U,0.0022,0.5091,0.7007,0.0114,0.7007
ROCPOINTS_U,0.0025,0.5090,0.7007,0.0114,0.7007
ROCPOINTS_U,0.0025,0.5089,0.7007,0.0114,0.7007
ROCPOINTS_U,0.0025,0.5088,0.7007,0.0114,0.7007
ROCPOINTS_U,0.0025,0.5087,0.7007,0.0114,0.7007
ROCPOINTS_U,0.0027,0.5087,0.7007,0.0114,0.7007
ROCPOINTS_U,0.0027,0.5086,0.7007,0.0114,0.7007
ROCPOINTS_U,0.0028,0.5086,0.7007,0.0114,0.7007
ROCPOINTS_U,0.0029,0.5085,0.7007,0.0114,0.7007
ROCPOINTS_U,0.0029,0.5085,0.7007,0.0114,0.7007
ROCPOINTS_U,0.0031,0.5084,0.7007,0.0114,0.7007
ROCPOINTS_U,0.0031,0.5083,0.7007,0.0114,0.7007
ROCPOINTS_U,0.0032,0.5083,0.7007,0.0114,0.7007
ROCPOINTS_U,0.0033,0.5082,0.7007,0.0114,0.7007
ROCPOINTS_U,0.0033,0.5082,0.7007,0.0114,0.7007
ROCPOINTS_U,0.0033,0.5077,0.7007,0.0114,0.7007
ROCPOINTS_U,0.0033,0.3596,0.5646,0.0130,0.5646
ROCPOINTS_U,0.0034,0.3589,0.5646,0.0130,0.5646
ROCPOINTS_U,0.0034,0.3588,0.5646,0.0130,0.5646
ROCPOINTS_U,0.0034,0.3588,0.5646,0.0130,0.5646
ROCPOINTS_U,0.0034,0.3587,0.5646,0.0130,0.5646
ROCPOINTS_U,0.0034,0.3586,0.5646,0.0130,0.5646
ROCPOINTS_U,0.0034,0.3586,0.5646,0.0130,0.5646
ROCPOINTS_U,0.0034,0.3585,0.5646,0.0130,0.5646
ROCPOINTS_U,0.0034,0.3585,0.5646,0.0130,0.5646
ROCPOINTS_U,0.0035,0.3584,0.5646,0.0130,0.5646
ROCPOINTS_U,0.0035,0.3584,0.5646,0.0130,0.5646
ROCPOINTS_U,0.0035,0.3583,0.5646,0.0130,0.5646
ROCPOINTS_U,0.0035,0.3582,0.5646,0.0130,0.5646
ROCPOINTS_U,0.0035,0.3582,0.5646,0.0130,0.5646
ROCPOINTS_U,0.0036,0.3581,0.5646,0.0130,0.5646
ROCPOINTS_U,0.0037,0.3581,0.5646,0.0130,0.5646
ROCPOINTS_U,0.0037,0.3580,0.5646,0.0130,0.5646
ROCPOINTS_U,0.0037,0.3580,0.5646,0.0130,0.5646
ROCPOINTS_U,0.0037,0.3579,0.5646,0.0130,0.5646
ROCPOINTS_U,0.0038,0.3578,0.5646,0.0130,0.5646
ROCPOINTS_U,0.0038,0.3578,0.5646,0.0130,0.5646
ROCPOINTS_U,0.0038,0.3577,0.5646,0.0130,0.5646
ROCPOINTS_U,0.0039,0.3577,0.5646,0.0130,0.5646
ROCPOINTS_U,0.0040,0.3576,0.5646,0.0130,0.5646
ROCPOINTS_U,0.0040,0.3574,0.5646,0.0130,0.5646
ROCPOINTS_U,0.0040,0.3573,0.5646,0.0130,0.5646
ROCPOINTS_U,0.0042,0.3573,0.5646,0.0131,0.5646
ROCPOINTS_U,0.0043,0.3572,0.5646,0.0131,0.5646
ROCPOINTS_U,0.0043,0.3571,0.5646,0.0131,0.5646
ROCPOINTS_U,0.0044,0.3570,0.5646,0.0131,0.5646
ROCPOINTS_U,0.0044,0.3570,0.5646,0.0131,0.5646
ROCPOINTS_U,0.0044,0.3569,0.5646,0.0131,0.5646
ROCPOINTS_U,0.0045,0.3569,0.5646,0.0131,0.5646
ROCPOINTS_U,0.0047,0.3568,0.5646,0.0131,0.5646
ROCPOINTS_U,0.0047,0.3567,0.5646,0.0131,0.5646
ROCPOINTS_U,0.0047,0.3567,0.5646,0.0131,0.5646
ROCPOINTS_U,0.0049,0.3566,0.5646,0.0131,0.5646
ROCPOINTS_U,0.0050,0.3565,0.5646,0.0131,0.5646
ROCPOINTS_U,0.0054,0.3564,0.5646,0.0131,0.5646
ROCPOINTS_U,0.0055,0.3563,0.5646,0.0131,0.5646
ROCPOINTS_U,0.0056,0.3563,0.5646,0.0131,0.5646
ROCPOINTS_U,0.0056,0.3562,0.5646,0.0131,0.5646
ROCPOINTS_U,0.0056,0.3561,0.5646,0.0131,0.5646
ROCPOINTS_U,0.0056,0.3561,0.5646,0.0131,0.5646
ROCPOINTS_U,0.0059,0.3560,0.5646,0.0131,0.5646
ROCPOINTS_U,0.0060,0.3553,0.5646,0.0131,0.5646
ROCPOINTS_U,0.0061,0.3553,0.5646,0.0131,0.5646
ROCPOINTS_U,0.0063,0.3541,0.5646,0.0132,0.5646
ROCPOINTS_U,0.0064,0.3533,0.5646,0.0132,0.5646
ROCPOINTS_U,0.0064,0.3523,0.5646,0.0132,0.5646
ROCPOINTS_U,0.0065,0.3514,0.5646,0.0133,0.5646
ROCPOINTS_U,0.0066,0.3502,0.5646,0.0133,0.5646
ROCPOINTS_U,0.0067,0.3492,0.5646,0.0133,0.5646
ROCPOINTS_U,0.0067,0.3490,0.5646,0.0134,0.5646
ROCPOINTS_U,0.0067,0.2601,0.4966,0.0157,0.4966
ROCPOINTS_U,0.0067,0.2599,0.4966,0.0157,0.4966
ROCPOINTS_U,0.0068,0.2599,0.4966,0.0157,0.4966
ROCPOINTS_U,0.0068,0.2591,0.4966,0.0158,0.4966
ROCPOINTS_U,0.0072,0.2590,0.4966,0.0158,0.4966
ROCPOINTS_U,0.0072,0.2576,0.4966,0.0159,0.4966
ROCPOINTS_U,0.0072,0.2565,0.4966,0.0159,0.4966
ROCPOINTS_U,0.0073,0.2564,0.4966,0.0159,0.4966
ROCPOINTS_U,0.0075,0.2563,0.4966,0.0160,0.4966
ROCPOINTS_U,0.0076,0.2560,0.4966,0.0160,0.4966
ROCPOINTS_U,0.0077,0.2543,0.4966,0.0161,0.4966
ROCPOINTS_U,0.0077,0.2532,0.4966,0.0161,0.4966
ROCPOINTS_U,0.0078,0.2521,0.4966,0.0162,0.4966
ROCPOINTS_U,0.0078,0.2521,0.4966,0.0162,0.4966
ROCPOINTS_U,0.0078,0.2519,0.4966,0.0162,0.4966
ROCPOINTS_U,0.0079,0.2519,0.4966,0.0162,0.4966
ROCPOINTS_U,0.0080,0.2502,0.4966,0.0163,0.4966
ROCPOINTS_U,0.0080,0.2484,0.4966,0.0165,0.4966
ROCPOINTS_U,0.0080,0.2470,0.4966,0.0165,0.4966
ROCPOINTS_U,0.0082,0.2470,0.4966,0.0165,0.4966
ROCPOINTS_U,0.0082,0.2469,0.4966,0.0165,0.4966
ROCPOINTS_U,0.0083,0.2469,0.4966,0.0166,0.4966
ROCPOINTS_U,0.0086,0.2465,0.4966,0.0166,0.4966
ROCPOINTS_U,0.0086,0.2464,0.4966,0.0166,0.4966
ROCPOINTS_U,0.0086,0.2463,0.4966,0.0166,0.4966
ROCPOINTS_U,0.0086,0.2446,0.4966,0.0167,0.4966
ROCPOINTS_U,0.0087,0.2445,0.4966,0.0167,0.4966
ROCPOINTS_U,0.0088,0.2445,0.4966,0.0167,0.4966
ROCPOINTS_U,0.0089,0.2444,0.4966,0.0167,0.4966
ROCPOINTS_U,0.0089,0.2444,0.4966,0.0167,0.4966
ROCPOINTS_U,0.0091,0.2443,0.4966,0.0167,0.4966
ROCPOINTS_U,0.0097,0.2421,0.4966,0.0169,0.4966
ROCPOINTS_U,0.0098,0.2420,0.4966,0.0169,0.4966
ROCPOINTS_U,0.0100,0.2420,0.4966,0.0169,0.4966
ROCPOINTS_U,0.0100,0.2418,0.4966,0.0169,0.4966
ROCPOINTS_U,0.0100,0.1837,0.4558,0.0203,0.4558
ROCPOINTS_U,0.0101,0.1836,0.4558,0.0204,0.4558
ROCPOINTS_U,0.0101,0.1835,0.4558,0.0204,0.4558
ROCPOINTS_U,0.0102,0.1834,0.4558,0.0204,0.4558
ROCPOINTS_U,0.0102,0.1834,0.4558,0.0204,0.4558
ROCPOINTS_U,0.0103,0.1833,0.4558,0.0204,0.4558
ROCPOINTS_U,0.0103,0.1833,0.4558,0.0204,0.4558
ROCPOINTS_U,0.0105,0.1832,0.4558,0.0204,0.4558
ROCPOINTS_U,0.0106,0.1832,0.4558,0.0204,0.4558
ROCPOINTS_U,0.0108,0.1831,0.4558,0.0204,0.4558
ROCPOINTS_U,0.0110,0.1830,0.4558,0.0204,0.4558
ROCPOINTS_U,0.0111,0.1830,0.4558,0.0204,0.4558
ROCPOINTS_U,0.0111,0.1829,0.4558,0.0204,0.4558
ROCPOINTS_U,0.0111,0.1829,0.4558,0.0204,0.4558
ROCPOINTS_U,0.0113,0.1828,0.4558,0.0204,0.4558
ROCPOINTS_U,0.0116,0.1828,0.4558,0.0204,0.4558
ROCPOINTS_U,0.0117,0.1827,0.4558,0.0204,0.4558
ROCPOINTS_U,0.0121,0.1824,0.4558,0.0205,0.4558
ROCPOINTS_U,0.0122,0.1823,0.4558,0.0205,0.4558
ROCPOINTS_U,0.0125,0.1823,0.4558,0.0205,0.4558
ROCPOINTS_U,0.0130,0.1822,0.4558,0.0205,0.4558
ROCPOINTS_U,0.0133,0.1821,0.4558,0.0205,0.4558
ROCPOINTS_U,0.0133,0.1820,0.4558,0.0205,0.4558
ROCPOINTS_U,0.0133,0.1436,0.3810,0.0217,0.3810
ROCPOINTS_U,0.0133,0.1435,0.3810,0.0217,0.3810
ROCPOINTS_U,0.0134,0.1435,0.3810,0.0217,0.3810
ROCPOINTS_U,0.0135,0.1434,0.3810,0.0217,0.3810
ROCPOINTS_U,0.0138,0.1434,0.3810,0.0217,0.3810
ROCPOINTS_U,0.0139,0.1433,0.3810,0.0218,0.3810
ROCPOINTS_U,0.0140,0.1433,0.3810,0.0218,0.3810
ROCPOINTS_U,0.0141,0.1432,0.3810,0.0218,0.3810
ROCPOINTS_U,0.0142,0.1431,0.3810,0.0218,0.3810
ROCPOINTS_U,0.0143,0.1431,0.3810,0.0218,0.3810
ROCPOINTS_U,0.0143,0.1430,0.3810,0.0218,0.3810
ROCPOINTS_U,0.0144,0.1430,0.3810,0.0218,0.3810
ROCPOINTS_U,0.0150,0.1429,0.3810,0.0218,0.3810
ROCPOINTS_U,0.0150,0.1429,0.3810,0.0218,0.3810
ROCPOINTS_U,0.0153,0.1428,0.3810,0.0218,0.3810
ROCPOINTS_U,0.0156,0.1428,0.3810,0.0218,0.3810
ROCPOINTS_U,0.0160,0.1427,0.3810,0.0218,0.3810
ROCPOINTS_U,0.0164,0.1426,0.3810,0.0219,0.3810
ROCPOINTS_U,0.0166,0.1426,0.3810,0.0219,0.3810
ROCPOINTS_U,0.0167,0.1425,0.3810,0.0219,0.3810
ROCPOINTS_U,0.0167,0.1425,0.3810,0.0219,0.3810
ROCPOINTS_U,0.0167,0.1153,0.3265,0.0232,0.3265
ROCPOINTS_U,0.0169,0.1151,0.3265,0.0232,0.3265
ROCPOINTS_U,0.0170,0.1151,0.3265,0.0232,0.3265
ROCPOINTS_U,0.0171,0.1150,0.3265,0.0232,0.3265
ROCPOINTS_U,0.0172,0.1150,0.3265,0.0232,0.3265
ROCPOINTS_U,0.0173,0.1149,0.3265,0.0232,0.3265
ROCPOINTS_U,0.0173,0.1146,0.3197,0.0228,0.3197
ROCPOINTS_U,0.0183,0.1146,0.3197,0.0228,0.3197
ROCPOINTS_U,0.0183,0.1144,0.3129,0.0224,0.3129
ROCPOINTS_U,0.0189,0.1143,0.3129,0.0224,0.3129
ROCPOINTS_U,0.0196,0.1142,0.3129,0.0224,0.3129
ROCPOINTS_U,0.0200,0.1142,0.3129,0.0224,0.3129
ROCPOINTS_U,0.0200,0.0951,0.2789,0.0240,0.2789
ROCPOINTS_U,0.0204,0.0949,0.2789,0.0240,0.2789
ROCPOINTS_U,0.0208,0.0949,0.2789,0.0240,0.2789
ROCPOINTS_U,0.0213,0.0948,0.2789,0.0240,0.2789
ROCPOINTS_U,0.0217,0.0948,0.2789,0.0240,0.2789
ROCPOINTS_U,0.0222,0.0947,0.2789,0.0240,0.2789
ROCPOINTS_U,0.0224,0.0947,0.2789,0.0241,0.2789
ROCPOINTS_U,0.0230,0.0946,0.2789,0.0241,0.2789
ROCPOINTS_U,0.0233,0.0945,0.2789,0.0241,0.2789
ROCPOINTS_U,0.0234,0.0796,0.2585,0.0264,0.2585
ROCPOINTS_U,0.0237,0.0796,0.2585,0.0265,0.2585
ROCPOINTS_U,0.0247,0.0795,0.2585,0.0265,0.2585
ROCPOINTS_U,0.0247,0.0795,0.2517,0.0258,0.2517
ROCPOINTS_U,0.0258,0.0794,0.2517,0.0258,0.2517
ROCPOINTS_U,0.0261,0.0793,0.2517,0.0259,0.2517
ROCPOINTS_U,0.0261,0.0793,0.2517,0.0259,0.2517
ROCPOINTS_U,0.0267,0.0792,0.2517,0.0259,0.2517
ROCPOINTS_U,0.0267,0.0680,0.2381,0.0285,0.2381
ROCPOINTS_U,0.0283,0.0679,0.2381,0.0285,0.2381
ROCPOINTS_U,0.0287,0.0678,0.2381,0.0285,0.2381
ROCPOINTS_U,0.0300,0.0677,0.2381,0.0286,0.2381
ROCPOINTS_U,0.0310,0.0590,0.1905,0.0263,0.1905
ROCPOINTS_U,0.0314,0.0589,0.1905,0.0263,0.1905
ROCPOINTS_U,0.0322,0.0589,0.1905,0.0264,0.1905
ROCPOINTS_U,0.0333,0.0585,0.1905,0.0265,0.1905
ROCPOINTS_U,0.0333,0.0583,0.1905,0.0266,0.1905
ROCPOINTS_U,0.0343,0.0502,0.1905,0.0308,0.1905
ROCPOINTS_U,0.0345,0.0499,0.1905,0.0309,0.1905
ROCPOINTS_U,0.0350,0.0499,0.1905,0.0310,0.1905
ROCPOINTS_U,0.0356,0.0498,0.1837,0.0299,0.1837
ROCPOINTS_U,0.0356,0.0497,0.1837,0.0300,0.1837
ROCPOINTS_U,0.0358,0.0492,0.1837,0.0303,0.1837
ROCPOINTS_U,0.0360,0.0489,0.1837,0.0305,0.1837
ROCPOINTS_U,0.0367,0.0488,0.1837,0.0305,0.1837
ROCPOINTS_U,0.0368,0.0422,0.1701,0.0326,0.1701
ROCPOINTS_U,0.0369,0.0419,0.1701,0.0328,0.1701
ROCPOINTS_U,0.0383,0.0419,0.1701,0.0329,0.1701
ROCPOINTS_U,0.0399,0.0418,0.1701,0.0329,0.1701
ROCPOINTS_U,0.0400,0.0413,0.1701,0.0333,0.1701
ROCPOINTS_U,0.0400,0.0408,0.1701,0.0337,0.1701
ROCPOINTS_U,0.0400,0.0407,0.1701,0.0338,0.1701
ROCPOINTS_U,0.0407,0.0357,0.1429,0.0324,0.1429
ROCPOINTS_U,0.0411,0.0357,0.1429,0.0324,0.1429
ROCPOINTS_U,0.0417,0.0356,0.1429,0.0325,0.1429
ROCPOINTS_U,0.0420,0.0355,0.1429,0.0326,0.1429
ROCPOINTS_U,0.0430,0.0355,0.1429,0.0326,0.1429
ROCPOINTS_U,0.0433,0.0354,0.1429,0.0327,0.1429
ROCPOINTS_U,0.0440,0.0314,0.1361,0.0350,0.1361
ROCPOINTS_U,0.0464,0.0313,0.1361,0.0351,0.1361
ROCPOINTS_U,0.0467,0.0312,0.1361,0.0351,0.1361
ROCPOINTS_U,0.0467,0.0281,0.1361,0.0389,0.1361
ROCPOINTS_U,0.0472,0.0281,0.1361,0.0390,0.1361
ROCPOINTS_U,0.0483,0.0280,0.1361,0.0391,0.1361
ROCPOINTS_U,0.0488,0.0279,0.1361,0.0391,0.1361
ROCPOINTS_U,0.0489,0.0278,0.1361,0.0393,0.1361
ROCPOINTS_U,0.0491,0.0278,0.1361,0.0394,0.1361
ROCPOINTS_U,0.0492,0.0277,0.1361,0.0395,0.1361
ROCPOINTS_U,0.0495,0.0275,0.1361,0.0397,0.1361
ROCPOINTS_U,0.0500,0.0275,0.1361,0.0398,0.1361
ROCPOINTS_U,0.0500,0.0249,0.1156,0.0374,0.1156
ROCPOINTS_U,0.0509,0.0249,0.1156,0.0374,0.1156
ROCPOINTS_U,0.0518,0.0248,0.1156,0.0376,0.1156
ROCPOINTS_U,0.0519,0.0247,0.1156,0.0377,0.1156
ROCPOINTS_U,0.0533,0.0246,0.1156,0.0379,0.1156
ROCPOINTS_U,0.0533,0.0244,0.1156,0.0381,0.1156
ROCPOINTS_U,0.0533,0.0244,0.1156,0.0382,0.1156
ROCPOINTS_U,0.0533,0.0226,0.1156,0.0411,0.1156
ROCPOINTS_U,0.0553,0.0225,0.1156,0.0412,0.1156
ROCPOINTS_U,0.0567,0.0225,0.1156,0.0413,0.1156
ROCPOINTS_U,0.0576,0.0208,0.1088,0.0420,0.1088
ROCPOINTS_U,0.0600,0.0205,0.1088,0.0426,0.1088
ROCPOINTS_U,0.0609,0.0187,0.0952,0.0408,0.0952
ROCPOINTS_U,0.0633,0.0187,0.0952,0.0409,0.0952
ROCPOINTS_U,0.0665,0.0167,0.0952,0.0456,0.0952
ROCPOINTS_U,0.0667,0.0166,0.0952,0.0458,0.0952
ROCPOINTS_U,0.0667,0.0155,0.0816,0.0423,0.0816
ROCPOINTS_U,0.0681,0.0154,0.0816,0.0424,0.0816
ROCPOINTS_U,0.0700,0.0154,0.0748,0.0390,0.0748
ROCPOINTS_U,0.0705,0.0144,0.0680,0.0380,0.0680
ROCPOINTS_U,0.0733,0.0143,0.0680,0.0382,0.0680
ROCPOINTS_U,0.0748,0.0137,0.0612,0.0361,0.0612
ROCPOINTS_U,0.0767,0.0136,0.0612,0.0363,0.0612
ROCPOINTS_U,0.0776,0.0126,0.0612,0.0391,0.0612
ROCPOINTS_U,0.0800,0.0125,0.0612,0.0393,0.0612
ROCPOINTS_U,0.0833,0.0118,0.0544,0.0370,0.0544
ROCPOINTS_U,0.0854,0.0111,0.0476,0.0347,0.0476
ROCPOINTS_U,0.0867,0.0110,0.0476,0.0348,0.0476
ROCPOINTS_U,0.0868,0.0105,0.0476,0.0365,0.0476
ROCPOINTS_U,0.0900,0.0105,0.0476,0.0366,0.0476
ROCPOINTS_U,0.0933,0.0097,0.0476,0.0393,0.0476
ROCPOINTS_U,0.0937,0.0093,0.0476,0.0409,0.0476
ROCPOINTS_U,0.0938,0.0093,0.0408,0.0353,0.0408
ROCPOINTS_U,0.0939,0.0093,0.0408,0.0355,0.0408
ROCPOINTS_U,0.0947,0.0092,0.0408,0.0357,0.0408
ROCPOINTS_U,0.0954,0.0092,0.0408,0.0359,0.0408
ROCPOINTS_U,0.0967,0.0091,0.0408,0.0361,0.0408
ROCPOINTS_U,0.0967,0.0091,0.0408,0.0364,0.0408
ROCPOINTS_U,0.1000,0.0084,0.0408,0.0392,0.0408
ROCPOINTS_U,0.1009,0.0079,0.0408,0.0417,0.0408
ROCPOINTS_U,0.1020,0.0078,0.0408,0.0420,0.0408
ROCPOINTS_U,0.1033,0.0077,0.0408,0.0423,0.0408
ROCPOINTS_U,0.1059,0.0073,0.0408,0.0444,0.0408
ROCPOINTS_U,0.1067,0.0073,0.0408,0.0448,0.0408
ROCPOINTS_U,0.1100,0.0071,0.0340,0.0388,0.0340
ROCPOINTS_U,0.1110,0.0069,0.0272,0.0320,0.0272
ROCPOINTS_U,0.1130,0.0068,0.0272,0.0325,0.0272
ROCPOINTS_U,0.1133,0.0067,0.0272,0.0328,0.0272
ROCPOINTS_U,0.1167,0.0065,0.0272,0.0339,0.0272
ROCPOINTS_U,0.1200,0.0058,0.0272,0.0377,0.0272
ROCPOINTS_U,0.1233,0.0055,0.0272,0.0400,0.0272
ROCPOINTS_U,0.1243,0.0054,0.0272,0.0408,0.0272
ROCPOINTS_U,0.1267,0.0053,0.0272,0.0412,0.0272
ROCPOINTS_U,0.1300,0.0051,0.0272,0.0426,0.0272
ROCPOINTS_U,0.1333,0.0051,0.0272,0.0430,0.0272
ROCPOINTS_U,0.1367,0.0048,0.0272,0.0449,0.0272
ROCPOINTS_U,0.1400,0.0046,0.0272,0.0476,0.0272
ROCPOINTS_U,0.1433,0.0044,0.0272,0.0488,0.0272
ROCPOINTS_U,0.1467,0.0044,0.0272,0.0494,0.0272
ROCPOINTS_U,0.1500,0.0043,0.0272,0.0506,0.0272
ROCPOINTS_U,0.1533,0.0040,0.0272,0.0541,0.0272
ROCPOINTS_U,0.1567,0.0039,0.0272,0.0548,0.0272
ROCPOINTS_U,0.1600,0.0039,0.0204,0.0417,0.0204
ROCPOINTS_U,0.1633,0.0039,0.0204,0.0423,0.0204
ROCPOINTS_U,0.1697,0.0038,0.0204,0.0435,0.0204
ROCPOINTS_U,0.1700,0.0037,0.0204,0.0441,0.0204
ROCPOINTS_U,0.1733,0.0035,0.0204,0.0462,0.0204
ROCPOINTS_U,0.1767,0.0033,0.0204,0.0492,0.0204
ROCPOINTS_U,0.1800,0.0031,0.0204,0.0517,0.0204
ROCPOINTS_U,0.1833,0.0030,0.0204,0.0536,0.0204
ROCPOINTS_U,0.1867,0.0030,0.0204,0.0545,0.0204
ROCPOINTS_U,0.1929,0.0029,0.0204,0.0556,0.0204
ROCPOINTS_U,0.1933,0.0028,0.0204,0.0577,0.0204
ROCPOINTS_U,0.1967,0.0027,0.0204,0.0600,0.0204
ROCPOINTS_U,0.2097,0.0026,0.0204,0.0612,0.0204
ROCPOINTS_U,0.2133,0.0026,0.0204,0.0625,0.0204
ROCPOINTS_U,0.2200,0.0024,0.0204,0.0652,0.0204
ROCPOINTS_U,0.2233,0.0024,0.0204,0.0667,0.0204
ROCPOINTS_U,0.2267,0.0023,0.0204,0.0682,0.0204
ROCPOINTS_U,0.2300,0.0023,0.0204,0.0698,0.0204
ROCPOINTS_U,0.2367,0.0022,0.0204,0.0714,0.0204
ROCPOINTS_U,0.2400,0.0022,0.0204,0.0732,0.0204
ROCPOINTS_U,0.2467,0.0021,0.0204,0.0750,0.0204
ROCPOINTS_U,0.2500,0.0019,0.0204,0.0811,0.0204
ROCPOINTS_U,0.2533,0.0019,0.0136,0.0556,0.0136
ROCPOINTS_U,0.2600,0.0018,0.0136,0.0588,0.0136
ROCPOINTS_U,0.2667,0.0018,0.0136,0.0606,0.0136
ROCPOINTS_U,0.2833,0.0017,0.0136,0.0625,0.0136
ROCPOINTS_U,0.2933,0.0017,0.0136,0.0645,0.0136
ROCPOINTS_U,0.2967,0.0015,0.0136,0.0690,0.0136
ROCPOINTS_U,0.3133,0.0015,0.0136,0.0714,0.0136
ROCPOINTS_U,0.3167,0.0014,0.0136,0.0741,0.0136
ROCPOINTS_U,0.3200,0.0014,0.0068,0.0385,0.0068
ROCPOINTS_U,0.3233,0.0014,0.0068,0.0400,0.0068
ROCPOINTS_U,0.3300,0.0013,0.0068,0.0435,0.0068
ROCPOINTS_U,0.3303,0.0012,0.0068,0.0455,0.0068
ROCPOINTS_U,0.3400,0.0011,0.0068,0.0476,0.0068
ROCPOINTS_U,0.3433,0.0011,0.0068,0.0500,0.0068
ROCPOINTS_U,0.3567,0.0011,0.0000,0.0000,0.0000
ROCPOINTS_U,0.3700,0.0010,0.0000,0.0000,0.0000
ROCPOINTS_U,0.3800,0.0010,0.0000,0.0000,0.0000
ROCPOINTS_U,0.3833,0.0009,0.0000,0.0000,0.0000
ROCPOINTS_U,0.3900,0.0009,0.0000,0.0000,0.0000
ROCPOINTS_U,0.4264,0.0007,0.0000,0.0000,0.0000
ROCPOINTS_U,0.4267,0.0007,0.0000,0.0000,0.0000
ROCPOINTS_U,0.4298,0.0006,0.0000,0.0000,0.0000
ROCPOINTS_U,0.4333,0.0006,0.0000,0.0000,0.0000
ROCPOINTS_U,0.4400,0.0005,0.0000,0.0000,0.0000
ROCPOINTS_U,0.4427,0.0005,0.0000,0.0000,0.0000
ROCPOINTS_U,0.4470,0.0004,0.0000,0.0000,0.0000
ROCPOINTS_U,0.4733,0.0003,0.0000,0.0000,0.0000
ROCPOINTS_U,0.5033,0.0003,0.0000,0.0000,0.0000
ROCPOINTS_U,0.5267,0.0002,0.0000,0.0000,0.0000
ROCPOINTS_U,0.5700,0.0002,0.0000,0.0000,0.0000
ROCPOINTS_U,0.5733,0.0001,0.0000,0.0000,0.0000
ROCPOINTS_U,0.5967,0.0001,0.0000,0.0000,0.0000
ROCPOINTS_U,0.5967,0.0000,0.0000,0.0000,0.0000
ROCPOINTS_?,0.0000,1.0000,0.0000,0.0000,0.0000
ROCPOINTS_?,0.0000,0.0000,0.0000,0.0000,0.0000
TIME,Seconds taken for cross-validation,256645.664000.
IMP_SCORE,1,GO:0060768,1.0000e+00,1.0000e+00
IMP_SCORE,2,GO:0001759,1.0000e+00,1.0000e+00
IMP_SCORE,3,GO:0005675,1.0000e+00,1.0000e+00
IMP_SCORE,4,GO:0051194,1.0000e+00,2.0000e+00
IMP_SCORE,5,GO:0032025,1.0000e+00,1.0000e+00
IMP_SCORE,6,GO:0061365,1.0000e+00,1.0000e+00
IMP_SCORE,7,GO:0071025,1.0000e+00,1.0000e+00
IMP_SCORE,8,GO:0035710,1.0000e+00,1.0000e+00
IMP_SCORE,9,GO:1902237,1.0000e+00,1.0000e+00
IMP_SCORE,10,GO:0035561,9.5915e-01,2.0000e+00
IMP_SCORE,11,GO:0014819,9.5915e-01,2.0000e+00
IMP_SCORE,12,GO:0045076,9.1830e-01,1.0000e+00
IMP_SCORE,13,GO:0032454,9.1830e-01,1.0000e+00
IMP_SCORE,14,GO:0035497,9.1830e-01,1.0000e+00
IMP_SCORE,15,GO:1905941,9.1830e-01,1.0000e+00
IMP_SCORE,16,GO:0043092,9.1830e-01,1.0000e+00
IMP_SCORE,17,GO:0010460,9.1830e-01,1.0000e+00
IMP_SCORE,18,GO:0044819,9.1830e-01,1.0000e+00
IMP_SCORE,19,GO:0055022,9.1830e-01,1.0000e+00
IMP_SCORE,20,GO:0003206,9.0017e-01,3.0000e+00
IMP_SCORE,21,GO:0010882,8.6479e-01,2.0000e+00
IMP_SCORE,22,GO:1904181,8.1128e-01,1.0000e+00
IMP_SCORE,23,GO:0033158,8.1128e-01,1.0000e+00
IMP_SCORE,24,GO:0060973,8.1128e-01,1.0000e+00
IMP_SCORE,25,GO:1900103,8.1128e-01,1.0000e+00
IMP_SCORE,26,GO:0051152,7.2193e-01,1.0000e+00
IMP_SCORE,27,GO:0051197,7.2193e-01,1.0000e+00
IMP_SCORE,28,GO:0071318,7.1107e-01,3.0000e+00
IMP_SCORE,29,GO:0021846,7.0766e-01,4.0000e+00
IMP_SCORE,30,GO:0014857,6.9642e-01,3.0000e+00
IMP_SCORE,31,GO:0051570,6.9607e-01,3.0000e+00
IMP_SCORE,32,GO:2000380,6.8246e-01,4.0000e+00
IMP_SCORE,33,GO:0001223,6.7339e-01,3.0000e+00
IMP_SCORE,34,GO:1900153,6.7161e-01,3.0000e+00
IMP_SCORE,35,GO:0072677,6.6833e-01,3.0000e+00
IMP_SCORE,36,GO:1903504,6.6762e-01,3.0000e+00
IMP_SCORE,37,GO:0090193,6.6040e-01,3.0000e+00
IMP_SCORE,38,GO:0060788,6.5988e-01,2.0000e+00
IMP_SCORE,39,GO:0004745,6.5530e-01,9.6000e+01
IMP_SCORE,40,GO:0042535,6.5069e-01,4.0000e+00
IMP_SCORE,41,GO:0010623,6.5002e-01,1.0000e+00
IMP_SCORE,42,GO:0099738,6.4015e-01,3.0000e+00
IMP_SCORE,43,GO:0051378,6.3972e-01,3.0000e+00
IMP_SCORE,44,GO:0098748,6.3846e-01,2.0000e+00
IMP_SCORE,45,GO:0002719,6.3588e-01,4.0000e+00
IMP_SCORE,46,GO:0051770,6.3469e-01,2.0000e+00
IMP_SCORE,47,GO:0002726,6.3294e-01,2.0000e+00
IMP_SCORE,48,GO:0036120,6.2581e-01,2.0000e+00
IMP_SCORE,49,GO:0048333,6.2244e-01,3.0000e+00
IMP_SCORE,50,GO:0072111,6.1942e-01,4.0000e+00
IMP_SCORE,51,GO:0032433,6.1786e-01,5.0000e+00
IMP_SCORE,52,GO:0032107,6.1674e-01,5.0000e+00
IMP_SCORE,53,GO:1900151,6.1152e-01,9.0000e+00
IMP_SCORE,54,GO:1902043,6.0593e-01,2.0000e+00
IMP_SCORE,55,GO:0061081,5.9725e-01,2.0000e+00
IMP_SCORE,56,GO:0035413,5.9544e-01,2.0000e+00
IMP_SCORE,57,GO:0042346,5.9427e-01,1.5000e+01
IMP_SCORE,58,GO:0019211,5.8548e-01,2.0000e+00
IMP_SCORE,59,GO:0045078,5.8067e-01,5.0000e+00
IMP_SCORE,60,GO:0002068,5.8050e-01,2.0000e+00
IMP_SCORE,61,GO:2000194,5.7680e-01,3.0000e+00
IMP_SCORE,62,GO:0030877,5.7672e-01,3.0000e+00
IMP_SCORE,63,GO:0003148,5.7312e-01,4.0000e+00
IMP_SCORE,64,GO:0034236,5.7239e-01,9.0000e+00
IMP_SCORE,65,GO:0010523,5.6404e-01,2.0000e+00
IMP_SCORE,66,GO:0014741,5.6159e-01,6.0000e+00
IMP_SCORE,67,GO:1901213,5.6136e-01,2.0000e+00
IMP_SCORE,68,GO:0055003,5.5109e-01,2.0000e+00
IMP_SCORE,69,GO:1902895,5.5071e-01,8.0000e+00
IMP_SCORE,70,GO:0051985,5.4851e-01,3.0000e+00
IMP_SCORE,71,GO:1902745,5.4498e-01,1.1000e+01
IMP_SCORE,72,GO:0001956,5.3761e-01,4.0000e+00
IMP_SCORE,73,GO:0070182,5.3645e-01,2.0000e+00
IMP_SCORE,74,GO:0097369,5.3645e-01,2.0000e+00
IMP_SCORE,75,GO:0032305,5.3434e-01,2.0000e+00
IMP_SCORE,76,GO:0035631,5.3149e-01,2.0000e+00
IMP_SCORE,77,GO:0010839,5.2869e-01,8.0000e+00
IMP_SCORE,78,GO:1900101,5.2866e-01,4.0000e+00
IMP_SCORE,79,GO:0055089,5.2853e-01,2.0000e+00
IMP_SCORE,80,GO:0017056,5.2464e-01,5.0000e+00
IMP_SCORE,81,GO:0051304,5.2421e-01,2.0000e+00
IMP_SCORE,82,GO:0060967,5.2180e-01,2.0000e+00
IMP_SCORE,83,GO:0045651,5.2043e-01,2.0000e+00
IMP_SCORE,84,GO:0010592,5.1916e-01,6.0000e+00
IMP_SCORE,85,GO:0032688,5.1626e-01,4.0000e+00
IMP_SCORE,86,GO:0006379,5.1539e-01,4.3000e+01
IMP_SCORE,87,GO:0055024,5.1350e-01,2.0000e+00
IMP_SCORE,88,GO:0022029,5.1117e-01,1.5000e+01
IMP_SCORE,89,GO:0032693,5.1031e-01,1.4000e+01
IMP_SCORE,90,GO:0047497,5.0852e-01,2.0000e+00
IMP_SCORE,91,GO:0031935,5.0752e-01,6.0000e+00
IMP_SCORE,92,GO:0044253,5.0646e-01,7.0000e+00
IMP_SCORE,93,GO:0010881,5.0636e-01,2.0000e+00
IMP_SCORE,94,GO:0040034,5.0547e-01,2.0000e+00
IMP_SCORE,95,GO:0032041,5.0277e-01,2.0000e+00
IMP_SCORE,96,GO:0018027,5.0265e-01,2.0000e+00
IMP_SCORE,97,GO:0048149,5.0246e-01,2.0000e+00
IMP_SCORE,98,GO:0051117,5.0150e-01,8.7000e+01
IMP_SCORE,99,GO:0007638,5.0135e-01,2.0000e+00
IMP_SCORE,100,GO:0001944,5.0069e-01,2.0000e+00
IMP_SCORE,101,GO:0006285,5.0036e-01,2.0000e+00
IMP_SCORE,102,GO:0042800,5.0032e-01,2.0000e+00
IMP_SCORE,103,GO:0000715,5.0005e-01,2.0000e+00
IMP_SCORE,104,GO:0060561,5.0004e-01,2.0000e+00
IMP_SCORE,105,GO:0032095,5.0003e-01,2.0000e+00
IMP_SCORE,106,GO:1901799,4.9935e-01,7.0000e+00
IMP_SCORE,107,GO:0046634,4.9808e-01,1.5000e+01
IMP_SCORE,108,GO:1905153,4.9758e-01,6.0000e+00
IMP_SCORE,109,GO:1900025,4.9468e-01,6.0000e+00
IMP_SCORE,110,GO:0072431,4.9446e-01,7.0000e+00
IMP_SCORE,111,GO:0002208,4.9415e-01,4.0000e+00
IMP_SCORE,112,GO:1904251,4.9338e-01,4.0000e+00
IMP_SCORE,113,GO:0046961,4.9288e-01,5.0000e+00
IMP_SCORE,114,GO:0040001,4.9174e-01,6.0000e+00
IMP_SCORE,115,GO:0051593,4.9111e-01,2.0000e+00
IMP_SCORE,116,GO:2000095,4.9093e-01,4.0000e+00
IMP_SCORE,117,GO:0034452,4.8872e-01,4.0000e+00
IMP_SCORE,118,GO:0071157,4.8866e-01,4.0000e+00
IMP_SCORE,119,GO:0043114,4.8785e-01,4.0000e+00
IMP_SCORE,120,GO:0033189,4.8656e-01,2.0000e+00
IMP_SCORE,121,GO:0010611,4.8651e-01,1.1000e+01
IMP_SCORE,122,GO:0046930,4.8636e-01,1.4000e+01
IMP_SCORE,123,GO:0006309,4.8480e-01,6.0000e+00
IMP_SCORE,124,GO:0010804,4.8467e-01,5.0000e+00
IMP_SCORE,125,GO:0044321,4.8383e-01,4.0000e+00
IMP_SCORE,126,GO:1901862,4.8254e-01,1.0000e+01
IMP_SCORE,127,GO:0044766,4.8245e-01,3.0000e+01
IMP_SCORE,128,GO:0043020,4.8099e-01,4.0000e+00
IMP_SCORE,129,GO:0010569,4.8099e-01,4.0000e+00
IMP_SCORE,130,GO:0098780,4.8095e-01,4.0000e+00
IMP_SCORE,131,GO:0032480,4.8054e-01,4.0000e+00
IMP_SCORE,132,GO:0010971,4.8007e-01,4.0000e+00
IMP_SCORE,133,GO:1905332,4.7902e-01,4.0000e+00
IMP_SCORE,134,GO:1990090,4.7894e-01,1.3000e+01
IMP_SCORE,135,GO:0060099,4.7829e-01,5.0000e+00
IMP_SCORE,136,GO:0021535,4.7302e-01,2.0000e+00
IMP_SCORE,137,GO:1904813,4.7237e-01,1.1200e+02
IMP_SCORE,138,GO:1901020,4.7207e-01,2.0000e+00
IMP_SCORE,139,GO:0031665,4.7084e-01,4.0000e+00
IMP_SCORE,140,GO:0055062,4.6883e-01,2.0000e+00
IMP_SCORE,141,GO:0045844,4.6825e-01,2.0000e+00
IMP_SCORE,142,GO:0042635,4.6810e-01,2.0000e+00
IMP_SCORE,143,GO:0019054,4.6758e-01,8.0000e+00
IMP_SCORE,144,GO:0016514,4.6741e-01,2.0000e+00
IMP_SCORE,145,GO:0033235,4.6723e-01,4.0000e+00
IMP_SCORE,146,GO:0032042,4.6701e-01,4.0000e+00
IMP_SCORE,147,GO:0043225,4.6509e-01,2.0000e+00
IMP_SCORE,148,GO:0043560,4.6396e-01,4.0000e+00
IMP_SCORE,149,GO:0051590,4.6358e-01,3.0000e+00
IMP_SCORE,150,GO:0097201,4.6305e-01,2.0000e+00
IMP_SCORE,151,GO:1904925,4.6246e-01,5.0000e+00
IMP_SCORE,152,GO:0033005,4.6228e-01,8.0000e+00
IMP_SCORE,153,GO:0032892,4.6162e-01,5.0000e+00
IMP_SCORE,154,GO:0060065,4.6097e-01,2.0000e+00
IMP_SCORE,155,GO:0010459,4.6073e-01,2.0000e+00
IMP_SCORE,156,GO:0010874,4.6058e-01,1.0000e+01
IMP_SCORE,157,GO:0043568,4.6011e-01,2.0000e+00
IMP_SCORE,158,GO:0090075,4.5961e-01,2.0000e+00
IMP_SCORE,159,GO:0060452,4.5938e-01,2.0000e+00
IMP_SCORE,160,GO:0060456,4.5924e-01,2.0000e+00
IMP_SCORE,161,GO:0034143,4.5887e-01,7.0000e+00
IMP_SCORE,162,GO:0048662,4.5862e-01,1.1000e+01
IMP_SCORE,163,GO:0098586,4.5811e-01,1.0000e+00
IMP_SCORE,164,GO:0000900,4.5761e-01,5.0000e+00
IMP_SCORE,165,GO:0002320,4.5723e-01,4.0000e+00
IMP_SCORE,166,GO:0031065,4.5714e-01,1.0000e+01
IMP_SCORE,167,GO:0002724,4.5473e-01,9.0000e+00
IMP_SCORE,168,GO:0051969,4.5463e-01,7.0000e+00
IMP_SCORE,169,GO:0060612,4.5339e-01,1.4000e+01
IMP_SCORE,170,GO:0032460,4.5327e-01,1.5000e+01
IMP_SCORE,171,GO:0043302,4.5250e-01,1.2000e+01
IMP_SCORE,172,GO:0002523,4.5203e-01,1.3000e+01
IMP_SCORE,173,GO:0042522,4.5182e-01,3.0000e+00
IMP_SCORE,174,GO:0003093,4.5134e-01,6.0000e+00
IMP_SCORE,175,GO:0031571,4.5127e-01,3.0000e+00
IMP_SCORE,176,GO:0045671,4.5113e-01,1.3000e+01
IMP_SCORE,177,GO:1901032,4.5105e-01,9.0000e+00
IMP_SCORE,178,GO:1900117,4.5064e-01,3.0000e+00
IMP_SCORE,179,GO:0002756,4.4636e-01,6.0000e+00
IMP_SCORE,180,GO:1903670,4.4386e-01,1.2000e+01
IMP_SCORE,181,GO:0001569,4.4355e-01,5.0000e+00
IMP_SCORE,182,GO:1902236,4.4151e-01,3.0000e+00
IMP_SCORE,183,GO:0010744,4.4087e-01,1.4000e+01
IMP_SCORE,184,GO:0048738,4.4059e-01,6.0000e+00
IMP_SCORE,185,GO:2000727,4.4059e-01,3.0000e+00
IMP_SCORE,186,GO:0032727,4.3833e-01,1.2000e+01
IMP_SCORE,187,GO:1902667,4.3725e-01,1.4000e+01
IMP_SCORE,188,GO:0003995,4.3682e-01,2.5000e+01
IMP_SCORE,189,GO:1903205,4.3607e-01,6.0000e+00
IMP_SCORE,190,GO:0002690,4.3425e-01,1.6000e+01
IMP_SCORE,191,GO:0010596,4.3371e-01,1.3000e+01
IMP_SCORE,192,GO:2000310,4.3194e-01,5.0000e+00
IMP_SCORE,193,GO:0009201,4.3183e-01,1.2000e+01
IMP_SCORE,194,GO:0008630,4.3094e-01,2.0000e+01
IMP_SCORE,195,GO:0090189,4.3050e-01,4.0000e+00
IMP_SCORE,196,GO:1990939,4.2771e-01,9.0000e+00
IMP_SCORE,197,GO:0045722,4.2717e-01,2.0000e+00
IMP_SCORE,198,GO:0034110,4.2613e-01,8.0000e+00
IMP_SCORE,199,GO:1903579,4.2417e-01,7.0000e+00
IMP_SCORE,200,GO:0061014,4.2416e-01,1.4000e+01
IMP_SCORE,201,GO:1902749,4.2410e-01,2.1000e+01
IMP_SCORE,202,GO:0071305,4.2407e-01,2.0000e+00
IMP_SCORE,203,GO:0002076,4.2391e-01,3.0000e+00
IMP_SCORE,204,GO:0032490,4.2382e-01,1.7000e+01
IMP_SCORE,205,GO:0045618,4.2271e-01,2.0000e+00
IMP_SCORE,206,GO:0032869,4.2221e-01,3.1000e+01
IMP_SCORE,207,GO:0099518,4.2211e-01,9.0000e+00
IMP_SCORE,208,GO:0010644,4.2165e-01,5.0000e+00
IMP_SCORE,209,GO:0042059,4.2133e-01,1.6000e+01
IMP_SCORE,210,GO:0046068,4.2048e-01,9.0000e+00
IMP_SCORE,211,GO:0032308,4.1997e-01,1.0000e+00
IMP_SCORE,212,GO:0060544,4.1997e-01,1.0000e+00
IMP_SCORE,213,GO:0051385,4.1975e-01,7.0000e+00
IMP_SCORE,214,GO:0050765,4.1915e-01,3.0000e+00
IMP_SCORE,215,GO:0090199,4.1721e-01,8.0000e+00
IMP_SCORE,216,GO:0043539,4.1644e-01,1.5000e+01
IMP_SCORE,217,GO:0002643,4.1559e-01,1.6000e+01
IMP_SCORE,218,GO:0048016,4.1555e-01,1.2000e+01
IMP_SCORE,219,GO:0045581,4.1552e-01,1.1000e+01
IMP_SCORE,220,GO:2000765,4.1320e-01,5.0000e+00
IMP_SCORE,221,GO:0071559,4.1297e-01,1.1000e+01
IMP_SCORE,222,GO:0043274,4.1296e-01,1.1000e+01
IMP_SCORE,223,GO:0048679,4.1188e-01,8.0000e+00
IMP_SCORE,224,GO:0042596,4.1160e-01,1.3000e+01
IMP_SCORE,225,GO:0042753,4.1133e-01,3.0000e+00
IMP_SCORE,226,GO:0090399,4.1027e-01,2.0000e+00
IMP_SCORE,227,GO:0045589,4.0786e-01,5.0000e+00
IMP_SCORE,228,GO:0043276,4.0780e-01,3.0000e+00
IMP_SCORE,229,GO:1904707,4.0778e-01,4.0000e+00
IMP_SCORE,230,GO:0032354,4.0714e-01,5.0000e+00
IMP_SCORE,231,GO:0014743,4.0652e-01,8.0000e+00
IMP_SCORE,232,GO:0070530,4.0551e-01,1.2000e+01
IMP_SCORE,233,GO:0048532,4.0533e-01,5.0000e+00
IMP_SCORE,234,GO:0007263,4.0520e-01,8.0000e+00
IMP_SCORE,235,total,4.0439e-01,7.3830e+03
IMP_SCORE,236,GO:1902579,4.0438e-01,2.7000e+01
IMP_SCORE,237,GO:0004143,4.0346e-01,6.0000e+00
IMP_SCORE,238,GO:0006735,4.0344e-01,1.0000e+01
IMP_SCORE,239,GO:0031646,4.0269e-01,1.7000e+01
IMP_SCORE,240,GO:0034661,4.0090e-01,5.0000e+00
IMP_SCORE,241,GO:1990089,4.0020e-01,1.2000e+01
IMP_SCORE,242,GO:0002639,4.0003e-01,2.0000e+01
IMP_SCORE,243,GO:0008277,3.9973e-01,8.6000e+01
IMP_SCORE,244,GO:0046133,3.9877e-01,1.1000e+01
IMP_SCORE,245,GO:0000578,3.9853e-01,1.3000e+01
IMP_SCORE,246,GO:0006636,3.9810e-01,5.0000e+01
IMP_SCORE,247,GO:0010574,3.9795e-01,1.6000e+01
IMP_SCORE,248,GO:1900077,3.9783e-01,1.3000e+01
IMP_SCORE,249,GO:0086001,3.9782e-01,9.0000e+00
IMP_SCORE,250,GO:0060134,3.9674e-01,6.0000e+00
IMP_SCORE,251,GO:0030176,3.9578e-01,1.6200e+02
IMP_SCORE,252,GO:0006525,3.9578e-01,3.4000e+01
IMP_SCORE,253,GO:1904923,3.9577e-01,7.0000e+00
IMP_SCORE,254,GO:1902656,3.9566e-01,6.0000e+00
IMP_SCORE,255,GO:0030371,3.9499e-01,2.8000e+01
IMP_SCORE,256,GO:0045182,3.9493e-01,3.4000e+01
IMP_SCORE,257,GO:0048745,3.9485e-01,6.0000e+00
IMP_SCORE,258,GO:0043516,3.9482e-01,1.2000e+01
IMP_SCORE,259,GO:0045792,3.9467e-01,4.0000e+00
IMP_SCORE,260,GO:0035813,3.9323e-01,3.0000e+00
IMP_SCORE,261,GO:0032794,3.9166e-01,1.5000e+01
IMP_SCORE,262,GO:0001892,3.9148e-01,1.2000e+01
IMP_SCORE,263,GO:0002763,3.9103e-01,1.4000e+01
IMP_SCORE,264,GO:0014072,3.9052e-01,1.0000e+01
IMP_SCORE,265,GO:0072202,3.9006e-01,1.0000e+01
IMP_SCORE,266,GO:0090136,3.8963e-01,8.0000e+00
IMP_SCORE,267,GO:1903206,3.8932e-01,6.0000e+00
IMP_SCORE,268,GO:1900543,3.8874e-01,1.2000e+01
IMP_SCORE,269,GO:0010614,3.8846e-01,6.0000e+00
IMP_SCORE,270,GO:0048641,3.8793e-01,2.1000e+01
IMP_SCORE,271,GO:0044217,3.8679e-01,1.2000e+01
IMP_SCORE,272,GO:0051953,3.8676e-01,1.4000e+01
IMP_SCORE,273,GO:0032673,3.8578e-01,1.5000e+01
IMP_SCORE,274,GO:0010528,3.8501e-01,5.0000e+00
IMP_SCORE,275,GO:0032809,3.8490e-01,2.9000e+01
IMP_SCORE,276,GO:0032695,3.8426e-01,5.0000e+00
IMP_SCORE,277,GO:0043627,3.8355e-01,3.6000e+01
IMP_SCORE,278,GO:0042043,3.8329e-01,6.0000e+00
IMP_SCORE,279,GO:0032740,3.8253e-01,6.0000e+00
IMP_SCORE,280,GO:1904591,3.8246e-01,2.0000e+01
IMP_SCORE,281,GO:0044224,3.8139e-01,4.0000e+00
IMP_SCORE,282,GO:0033089,3.8125e-01,1.2000e+01
IMP_SCORE,283,GO:0045072,3.8066e-01,8.0000e+00
IMP_SCORE,284,GO:0034142,3.8061e-01,1.0000e+01
IMP_SCORE,285,GO:0036003,3.8031e-01,7.0000e+00
IMP_SCORE,286,GO:0043306,3.7984e-01,5.0000e+00
IMP_SCORE,287,GO:1900745,3.7979e-01,1.6000e+01
IMP_SCORE,288,GO:2000116,3.7962e-01,7.8000e+01
IMP_SCORE,289,GO:0036109,3.7942e-01,2.4000e+01
IMP_SCORE,290,GO:0002021,3.7940e-01,5.0000e+00
IMP_SCORE,291,GO:0060272,3.7859e-01,4.0000e+00
IMP_SCORE,292,GO:0000980,3.7808e-01,2.1000e+01
IMP_SCORE,293,GO:0038179,3.7736e-01,1.7000e+01
IMP_SCORE,294,GO:0045922,3.7676e-01,6.0000e+00
IMP_SCORE,295,GO:0070664,3.7672e-01,3.1000e+01
IMP_SCORE,296,GO:0021794,3.7657e-01,1.1000e+01
IMP_SCORE,297,GO:0046580,3.7655e-01,8.0000e+00
IMP_SCORE,298,GO:0043500,3.7589e-01,1.0000e+01
IMP_SCORE,299,GO:0001964,3.7568e-01,6.0000e+00
IMP_SCORE,300,GO:0060263,3.7558e-01,3.0000e+00
IMP_SCORE,301,GO:0010464,3.7555e-01,7.0000e+00
IMP_SCORE,302,GO:0070875,3.7546e-01,1.5000e+01
IMP_SCORE,303,GO:0002200,3.7483e-01,5.0000e+00
IMP_SCORE,304,GO:0003746,3.7389e-01,8.0000e+00
IMP_SCORE,305,GO:0010543,3.7284e-01,1.1000e+01
IMP_SCORE,306,GO:0070328,3.7278e-01,9.0000e+00
IMP_SCORE,307,GO:0043395,3.7215e-01,1.8000e+01
IMP_SCORE,308,GO:0032945,3.7213e-01,2.3000e+01
IMP_SCORE,309,GO:0035308,3.7152e-01,1.3000e+01
IMP_SCORE,310,GO:1904724,3.7124e-01,7.2000e+01
IMP_SCORE,311,GO:0035456,3.7123e-01,2.2000e+01
IMP_SCORE,312,GO:0043536,3.7093e-01,1.2000e+01
IMP_SCORE,313,GO:2000369,3.7046e-01,8.0000e+00
IMP_SCORE,314,GO:0009595,3.7038e-01,1.8000e+01
IMP_SCORE,315,GO:0009435,3.7008e-01,1.5000e+01
IMP_SCORE,316,GO:0042307,3.6918e-01,1.5000e+01
IMP_SCORE,317,GO:0060317,3.6898e-01,1.3000e+01
IMP_SCORE,318,GO:0045980,3.6857e-01,1.4000e+01
IMP_SCORE,319,GO:2001269,3.6779e-01,4.0000e+00
IMP_SCORE,320,GO:0070936,3.6677e-01,2.0000e+01
IMP_SCORE,321,GO:0033169,3.6670e-01,2.0000e+01
IMP_SCORE,322,GO:0014911,3.6650e-01,1.4000e+01
IMP_SCORE,323,GO:0006939,3.6626e-01,1.9000e+01
IMP_SCORE,324,GO:0002889,3.6624e-01,2.0000e+01
IMP_SCORE,325,GO:0045540,3.6583e-01,8.0000e+00
IMP_SCORE,326,GO:0044033,3.6566e-01,1.2000e+01
IMP_SCORE,327,GO:0034644,3.6518e-01,1.8000e+01
IMP_SCORE,328,GO:0042454,3.6513e-01,1.7000e+01
IMP_SCORE,329,GO:1903426,3.6510e-01,2.8000e+01
IMP_SCORE,330,GO:0042130,3.6453e-01,2.0000e+01
IMP_SCORE,331,GO:0040018,3.6430e-01,9.0000e+00
IMP_SCORE,332,GO:0006000,3.6427e-01,3.0000e+00
IMP_SCORE,333,GO:0071887,3.6377e-01,8.0000e+00
IMP_SCORE,334,GO:0034162,3.6356e-01,2.1000e+01
IMP_SCORE,335,GO:2001251,3.6353e-01,1.5000e+01
IMP_SCORE,336,GO:0061469,3.6321e-01,1.0000e+01
IMP_SCORE,337,GO:0095500,3.6317e-01,2.0000e+01
IMP_SCORE,338,GO:0008542,3.6297e-01,7.0000e+00
IMP_SCORE,339,GO:0071560,3.6207e-01,1.0000e+01
IMP_SCORE,340,GO:0045823,3.6169e-01,7.0000e+00
IMP_SCORE,341,GO:0030851,3.6141e-01,2.0000e+00
IMP_SCORE,342,GO:0045820,3.6024e-01,6.0000e+00
IMP_SCORE,343,GO:0031227,3.5997e-01,1.5300e+02
IMP_SCORE,344,GO:0035613,3.5964e-01,3.0000e+00
IMP_SCORE,345,GO:0048710,3.5949e-01,1.1000e+01
IMP_SCORE,346,GO:0071347,3.5925e-01,1.2000e+01
IMP_SCORE,347,GO:0009065,3.5884e-01,4.0000e+01
IMP_SCORE,348,GO:0045780,3.5882e-01,5.0000e+00
IMP_SCORE,349,GO:0090303,3.5879e-01,1.3000e+01
IMP_SCORE,350,GO:0042036,3.5878e-01,1.1000e+01
IMP_SCORE,351,GO:0090109,3.5877e-01,1.4000e+01
IMP_SCORE,352,GO:0043001,3.5739e-01,7.0000e+00
IMP_SCORE,353,GO:0001936,3.5721e-01,4.3000e+01
IMP_SCORE,354,GO:0060479,3.5654e-01,6.0000e+00
IMP_SCORE,355,GO:0051900,3.5649e-01,7.0000e+00
IMP_SCORE,356,GO:0070932,3.5641e-01,4.0000e+00
IMP_SCORE,357,GO:0072583,3.5592e-01,6.0000e+00
IMP_SCORE,358,GO:0038201,3.5540e-01,2.4000e+01
IMP_SCORE,359,GO:0042098,3.5516e-01,1.2000e+01
IMP_SCORE,360,GO:0032387,3.5497e-01,3.8000e+01
IMP_SCORE,361,GO:0002676,3.5493e-01,3.0000e+00
IMP_SCORE,362,GO:0002637,3.5348e-01,9.0000e+00
IMP_SCORE,363,GO:0051954,3.5319e-01,9.0000e+00
IMP_SCORE,364,GO:0019692,3.5294e-01,7.0000e+00
IMP_SCORE,365,GO:0031034,3.5258e-01,1.2000e+01
IMP_SCORE,366,GO:0002507,3.5235e-01,3.0000e+00
IMP_SCORE,367,GO:0009223,3.5229e-01,3.0000e+00
IMP_SCORE,368,GO:2000403,3.5227e-01,8.0000e+00
IMP_SCORE,369,GO:0048025,3.5207e-01,3.0000e+00
IMP_SCORE,370,GO:1901017,3.5187e-01,3.0000e+00
IMP_SCORE,371,GO:0032689,3.5159e-01,9.0000e+00
IMP_SCORE,372,GO:0048260,3.5128e-01,1.2000e+01
IMP_SCORE,373,GO:0009110,3.5114e-01,2.1000e+01
IMP_SCORE,374,GO:0033549,3.5084e-01,8.0000e+00
IMP_SCORE,375,GO:0070198,3.5078e-01,3.0000e+00
IMP_SCORE,376,GO:0046039,3.5074e-01,1.0000e+01
IMP_SCORE,377,GO:0051766,3.5071e-01,2.3000e+01
IMP_SCORE,378,GO:0032092,3.5045e-01,2.0000e+01
IMP_SCORE,379,GO:0031018,3.5031e-01,8.0000e+00
IMP_SCORE,380,GO:1902400,3.4948e-01,1.3000e+01
IMP_SCORE,381,GO:0004843,3.4891e-01,6.1000e+01
IMP_SCORE,382,GO:0005790,3.4850e-01,8.0000e+00
IMP_SCORE,383,GO:0035065,3.4838e-01,1.4000e+01
IMP_SCORE,384,GO:0042994,3.4828e-01,8.0000e+00
IMP_SCORE,385,GO:1903204,3.4805e-01,6.0000e+00
IMP_SCORE,386,GO:0032365,3.4768e-01,7.0000e+00
IMP_SCORE,387,GO:0046632,3.4767e-01,9.0000e+00
IMP_SCORE,388,GO:0033194,3.4739e-01,1.4000e+01
IMP_SCORE,389,GO:0071398,3.4720e-01,1.6000e+01
IMP_SCORE,390,GO:0048762,3.4719e-01,2.9000e+01
IMP_SCORE,391,GO:0046487,3.4629e-01,4.3000e+01
IMP_SCORE,392,GO:0001846,3.4573e-01,3.4000e+01
IMP_SCORE,393,GO:0071624,3.4543e-01,1.6000e+01
IMP_SCORE,394,GO:0042634,3.4509e-01,6.0000e+00
IMP_SCORE,395,GO:1902001,3.4503e-01,3.0000e+00
IMP_SCORE,396,GO:0001776,3.4496e-01,2.2000e+01
IMP_SCORE,397,GO:0046034,3.4484e-01,2.1000e+01
IMP_SCORE,398,GO:0010907,3.4454e-01,1.8000e+01
IMP_SCORE,399,GO:0051895,3.4392e-01,1.5000e+01
IMP_SCORE,400,GO:0009111,3.4313e-01,3.0000e+00
IMP_SCORE,401,GO:2000117,3.4289e-01,2.5000e+01
IMP_SCORE,402,GO:0060216,3.4271e-01,3.0000e+00
IMP_SCORE,403,GO:0001656,3.4178e-01,1.6000e+01
IMP_SCORE,404,GO:0051955,3.4174e-01,1.5000e+01
IMP_SCORE,405,GO:0005123,3.4160e-01,1.0000e+01
IMP_SCORE,406,GO:0010883,3.4159e-01,1.6000e+01
IMP_SCORE,407,GO:0031543,3.4157e-01,3.0000e+00
IMP_SCORE,408,GO:0043198,3.4101e-01,1.0000e+01
IMP_SCORE,409,GO:0031114,3.4075e-01,1.0000e+01
IMP_SCORE,410,GO:0045414,3.4050e-01,5.0000e+00
IMP_SCORE,411,GO:0034776,3.4048e-01,3.0000e+00
IMP_SCORE,412,GO:0043954,3.4018e-01,1.7000e+01
IMP_SCORE,413,GO:0055038,3.3955e-01,5.8000e+01
IMP_SCORE,414,GO:0006531,3.3932e-01,1.1000e+01
IMP_SCORE,415,GO:0000291,3.3931e-01,7.0000e+00
IMP_SCORE,416,GO:0009086,3.3909e-01,1.1000e+01
IMP_SCORE,417,GO:0072216,3.3882e-01,3.0000e+00
IMP_SCORE,418,GO:1990126,3.3832e-01,5.2000e+01
IMP_SCORE,419,GO:0098799,3.3768e-01,3.0000e+00
IMP_SCORE,420,GO:0072124,3.3740e-01,8.0000e+00
IMP_SCORE,421,GO:0090559,3.3713e-01,2.8000e+01
IMP_SCORE,422,GO:0070534,3.3669e-01,1.3000e+01
IMP_SCORE,423,GO:0042749,3.3645e-01,6.0000e+00
IMP_SCORE,424,GO:1904705,3.3639e-01,9.0000e+00
IMP_SCORE,425,GO:0003156,3.3620e-01,2.1000e+01
IMP_SCORE,426,GO:0002407,3.3591e-01,3.0000e+00
IMP_SCORE,427,GO:0007176,3.3581e-01,1.7000e+01
IMP_SCORE,428,GO:0010454,3.3580e-01,3.0000e+00
IMP_SCORE,429,GO:0001676,3.3561e-01,8.8000e+01
IMP_SCORE,430,GO:0030520,3.3543e-01,4.0000e+00
IMP_SCORE,431,GO:0061326,3.3525e-01,1.3000e+01
IMP_SCORE,432,GO:1902930,3.3518e-01,2.0000e+01
IMP_SCORE,433,GO:0060563,3.3454e-01,1.1000e+01
IMP_SCORE,434,GO:0007077,3.3454e-01,8.0000e+00
IMP_SCORE,435,GO:0030825,3.3433e-01,3.0000e+00
IMP_SCORE,436,GO:1905710,3.3413e-01,3.0000e+00
IMP_SCORE,437,GO:0043651,3.3397e-01,2.8000e+01
IMP_SCORE,438,GO:0050704,3.3346e-01,6.0000e+00
IMP_SCORE,439,GO:0032823,3.3335e-01,3.0000e+00
IMP_SCORE,440,GO:0045742,3.3322e-01,1.0000e+01
IMP_SCORE,441,GO:0030206,3.3238e-01,6.0000e+00
IMP_SCORE,442,GO:0061099,3.3237e-01,1.1000e+01
IMP_SCORE,443,GO:0035067,3.3228e-01,3.0000e+00
IMP_SCORE,444,GO:1902743,3.3198e-01,2.0000e+01
IMP_SCORE,445,GO:0072215,3.3179e-01,2.0000e+00
IMP_SCORE,446,GO:0051904,3.3176e-01,3.0000e+00
IMP_SCORE,447,GO:0031623,3.3167e-01,2.1000e+01
IMP_SCORE,448,GO:0090207,3.3150e-01,1.7000e+01
IMP_SCORE,449,GO:0038187,3.3119e-01,1.9000e+01
IMP_SCORE,450,GO:0016725,3.3108e-01,7.0000e+00
IMP_SCORE,451,GO:0050931,3.3095e-01,1.6000e+01
IMP_SCORE,452,GO:0019724,3.3044e-01,1.4000e+01
IMP_SCORE,453,GO:0003222,3.3043e-01,3.0000e+00
IMP_SCORE,454,GO:0032760,3.3038e-01,1.7000e+01
IMP_SCORE,455,GO:0071875,3.3010e-01,4.0000e+00
IMP_SCORE,456,GO:0048477,3.3007e-01,4.0000e+00
IMP_SCORE,457,GO:0033178,3.2985e-01,4.0000e+00
IMP_SCORE,458,GO:0010642,3.2957e-01,9.0000e+00
IMP_SCORE,459,GO:0006294,3.2955e-01,8.0000e+00
IMP_SCORE,460,GO:0040019,3.2934e-01,3.0000e+00
IMP_SCORE,461,GO:0048599,3.2912e-01,3.0000e+00
IMP_SCORE,462,GO:0072182,3.2897e-01,4.0000e+00
IMP_SCORE,463,GO:0048185,3.2845e-01,2.4000e+01
IMP_SCORE,464,GO:0043394,3.2825e-01,3.2000e+01
IMP_SCORE,465,GO:1903035,3.2818e-01,3.0000e+01
IMP_SCORE,466,GO:0016208,3.2794e-01,1.4000e+01
IMP_SCORE,467,GO:0031098,3.2778e-01,2.3000e+01
IMP_SCORE,468,GO:0032769,3.2765e-01,3.0000e+00
IMP_SCORE,469,GO:0002026,3.2751e-01,5.0000e+00
IMP_SCORE,470,GO:0008190,3.2745e-01,2.7000e+01
IMP_SCORE,471,GO:0043101,3.2737e-01,1.1000e+01
IMP_SCORE,472,GO:0043032,3.2721e-01,9.0000e+00
IMP_SCORE,473,GO:2000188,3.2690e-01,9.0000e+00
IMP_SCORE,474,GO:0010665,3.2667e-01,7.0000e+00
IMP_SCORE,475,GO:0035240,3.2630e-01,3.0000e+00
IMP_SCORE,476,GO:0007254,3.2592e-01,1.8000e+01
IMP_SCORE,477,GO:0050786,3.2520e-01,3.0000e+01
IMP_SCORE,478,GO:0030513,3.2488e-01,1.4000e+01
IMP_SCORE,479,GO:0015172,3.2488e-01,1.1000e+01
IMP_SCORE,480,GO:0090140,3.2484e-01,9.0000e+00
IMP_SCORE,481,GO:0006760,3.2452e-01,1.1000e+01
IMP_SCORE,482,GO:2000171,3.2452e-01,2.8000e+01
IMP_SCORE,483,GO:0001816,3.2423e-01,2.4000e+01
IMP_SCORE,484,GO:0045933,3.2400e-01,1.3000e+01
IMP_SCORE,485,GO:0007063,3.2368e-01,4.0000e+00
IMP_SCORE,486,GO:0048854,3.2347e-01,8.0000e+00
IMP_SCORE,487,GO:0090398,3.2341e-01,5.0000e+00
IMP_SCORE,488,GO:1903427,3.2340e-01,1.4000e+01
IMP_SCORE,489,GO:0043393,3.2320e-01,6.4000e+01
IMP_SCORE,490,GO:0030122,3.2267e-01,3.0000e+00
IMP_SCORE,491,GO:0033008,3.2256e-01,4.0000e+00
IMP_SCORE,492,GO:0035855,3.2238e-01,2.6000e+01
IMP_SCORE,493,GO:0045740,3.2215e-01,1.7000e+01
IMP_SCORE,494,GO:1901889,3.2198e-01,1.3000e+01
IMP_SCORE,495,GO:1905523,3.2196e-01,1.0000e+01
IMP_SCORE,496,GO:1903707,3.2194e-01,6.7000e+01
IMP_SCORE,497,GO:0060149,3.2193e-01,1.0000e+00
IMP_SCORE,498,GO:0043028,3.2181e-01,2.8000e+01
IMP_SCORE,499,GO:0010524,3.2178e-01,1.8000e+01
IMP_SCORE,500,GO:0001823,3.2143e-01,4.0000e+00
IMP_SCORE,501,GO:0014075,3.2142e-01,1.9000e+01
IMP_SCORE,502,GO:0031229,3.2136e-01,1.5000e+01
IMP_SCORE,503,GO:0021602,3.2121e-01,6.0000e+00
IMP_SCORE,504,GO:0001158,3.2113e-01,1.9000e+01
IMP_SCORE,505,GO:0001106,3.2083e-01,8.0000e+00
IMP_SCORE,506,GO:0036037,3.2059e-01,5.0000e+00
IMP_SCORE,507,GO:0070303,3.2056e-01,1.0000e+01
IMP_SCORE,508,GO:2000781,3.2033e-01,4.0000e+00
IMP_SCORE,509,GO:0002562,3.2022e-01,7.0000e+00
IMP_SCORE,510,GO:0031005,3.2009e-01,1.6000e+01
IMP_SCORE,511,GO:0031527,3.2006e-01,2.2000e+01
IMP_SCORE,512,GO:0042102,3.2001e-01,3.3000e+01
IMP_SCORE,513,GO:0032736,3.1999e-01,4.0000e+00
IMP_SCORE,514,GO:0030897,3.1976e-01,4.0000e+00
IMP_SCORE,515,GO:0006702,3.1950e-01,4.0000e+00
IMP_SCORE,516,GO:0015791,3.1949e-01,1.2000e+01
IMP_SCORE,517,GO:1905207,3.1931e-01,7.0000e+00
IMP_SCORE,518,GO:0002003,3.1922e-01,8.0000e+00
IMP_SCORE,519,GO:0045898,3.1889e-01,4.0000e+00
IMP_SCORE,520,GO:0010634,3.1868e-01,3.4000e+01
IMP_SCORE,521,GO:0032656,3.1832e-01,1.2000e+01
IMP_SCORE,522,GO:0035815,3.1788e-01,4.0000e+00
IMP_SCORE,523,GO:0051193,3.1788e-01,1.5000e+01
IMP_SCORE,524,GO:0046500,3.1783e-01,1.6000e+01
IMP_SCORE,525,GO:0002921,3.1753e-01,1.6000e+01
IMP_SCORE,526,GO:0032873,3.1750e-01,9.0000e+00
IMP_SCORE,527,GO:0044126,3.1745e-01,9.0000e+00
IMP_SCORE,528,GO:0048010,3.1743e-01,3.1000e+01
IMP_SCORE,529,GO:0001709,3.1725e-01,3.5000e+01
IMP_SCORE,530,GO:0031663,3.1723e-01,2.2000e+01
IMP_SCORE,531,GO:0055090,3.1712e-01,1.5000e+01
IMP_SCORE,532,GO:0051966,3.1711e-01,1.6000e+01
IMP_SCORE,533,GO:0055023,3.1689e-01,4.0000e+00
IMP_SCORE,534,GO:0072163,3.1682e-01,2.1000e+01
IMP_SCORE,535,GO:0051155,3.1668e-01,2.6000e+01
IMP_SCORE,536,GO:0018126,3.1646e-01,3.0000e+00
IMP_SCORE,537,GO:0051798,3.1642e-01,4.0000e+00
IMP_SCORE,538,GO:0060079,3.1607e-01,2.4000e+01
IMP_SCORE,539,GO:0042554,3.1588e-01,6.0000e+00
IMP_SCORE,540,GO:0006349,3.1577e-01,3.0000e+00
IMP_SCORE,541,GO:0007413,3.1558e-01,2.9000e+01
IMP_SCORE,542,GO:0060158,3.1554e-01,5.0000e+00
IMP_SCORE,543,GO:0030660,3.1549e-01,2.9000e+01
IMP_SCORE,544,GO:0010719,3.1549e-01,1.1000e+01
IMP_SCORE,545,GO:0071219,3.1549e-01,4.5000e+01
IMP_SCORE,546,GO:2000178,3.1478e-01,1.7000e+01
IMP_SCORE,547,GO:0036293,3.1460e-01,5.5000e+01
IMP_SCORE,548,GO:0019903,3.1457e-01,7.6000e+01
IMP_SCORE,549,GO:0046320,3.1420e-01,7.0000e+00
IMP_SCORE,550,GO:0097061,3.1381e-01,1.3000e+01
IMP_SCORE,551,GO:0051956,3.1359e-01,1.0000e+01
IMP_SCORE,552,GO:0004708,3.1338e-01,9.0000e+00
IMP_SCORE,553,GO:0050706,3.1330e-01,1.0000e+01
IMP_SCORE,554,GO:1904837,3.1320e-01,7.0000e+00
IMP_SCORE,555,GO:0009299,3.1289e-01,4.0000e+00
IMP_SCORE,556,GO:0030670,3.1281e-01,3.8000e+01
IMP_SCORE,557,GO:0032652,3.1237e-01,1.7000e+01
IMP_SCORE,558,GO:0072413,3.1211e-01,7.0000e+00
IMP_SCORE,559,GO:2000846,3.1202e-01,9.0000e+00
IMP_SCORE,560,GO:0060191,3.1194e-01,3.0000e+01
IMP_SCORE,561,GO:0048754,3.1170e-01,4.4000e+01
IMP_SCORE,562,GO:1900046,3.1162e-01,2.6000e+01
IMP_SCORE,563,GO:0050780,3.1142e-01,9.0000e+00
IMP_SCORE,564,GO:0032276,3.1128e-01,1.0000e+00
IMP_SCORE,565,GO:0055119,3.1128e-01,1.0000e+00
IMP_SCORE,566,GO:0009113,3.1128e-01,1.0000e+00
IMP_SCORE,567,GO:0060049,3.1126e-01,1.2000e+01
IMP_SCORE,568,GO:0043281,3.1114e-01,5.0000e+01
IMP_SCORE,569,GO:0042113,3.1108e-01,7.2000e+01
IMP_SCORE,570,GO:0001704,3.1102e-01,1.8000e+01
IMP_SCORE,571,GO:0048485,3.1050e-01,1.2000e+01
IMP_SCORE,572,GO:0032331,3.1045e-01,9.0000e+00
IMP_SCORE,573,GO:0009749,3.0982e-01,4.6000e+01
IMP_SCORE,574,GO:0042534,3.0978e-01,4.0000e+00
IMP_SCORE,575,GO:0071732,3.0965e-01,3.0000e+00
IMP_SCORE,576,GO:0030033,3.0957e-01,2.7000e+01
IMP_SCORE,577,GO:0046131,3.0939e-01,8.0000e+00
IMP_SCORE,578,GO:0000077,3.0889e-01,2.7000e+01
IMP_SCORE,579,GO:1904037,3.0876e-01,1.9000e+01
IMP_SCORE,580,GO:0090036,3.0864e-01,1.8000e+01
IMP_SCORE,581,GO:0006101,3.0851e-01,4.2000e+01
IMP_SCORE,582,GO:0032469,3.0849e-01,6.0000e+00
IMP_SCORE,583,GO:0002293,3.0847e-01,3.0000e+00
IMP_SCORE,584,GO:0060395,3.0845e-01,1.2000e+01
IMP_SCORE,585,GO:1903793,3.0803e-01,5.0000e+00
IMP_SCORE,586,GO:0001975,3.0801e-01,1.1000e+01
IMP_SCORE,587,GO:0051151,3.0799e-01,9.0000e+00
IMP_SCORE,588,GO:0031089,3.0796e-01,2.8000e+01
IMP_SCORE,589,GO:2001244,3.0787e-01,1.8000e+01
IMP_SCORE,590,GO:0030517,3.0785e-01,9.0000e+00
IMP_SCORE,591,GO:0072078,3.0776e-01,4.0000e+00
IMP_SCORE,592,GO:0018279,3.0761e-01,4.7000e+01
IMP_SCORE,593,GO:0002753,3.0738e-01,7.0000e+00
IMP_SCORE,594,GO:0010225,3.0738e-01,4.0000e+00
IMP_SCORE,595,GO:0030177,3.0730e-01,2.1000e+01
IMP_SCORE,596,GO:0098960,3.0716e-01,6.0000e+00
IMP_SCORE,597,GO:0055021,3.0690e-01,7.0000e+00
IMP_SCORE,598,GO:0005666,3.0689e-01,4.0000e+00
IMP_SCORE,599,GO:0046479,3.0689e-01,2.2000e+01
IMP_SCORE,600,GO:1904894,3.0680e-01,1.9000e+01
IMP_SCORE,601,GO:0033267,3.0677e-01,9.1000e+01
IMP_SCORE,602,GO:0001916,3.0674e-01,1.1000e+01
IMP_SCORE,603,GO:0045638,3.0669e-01,3.6000e+01
IMP_SCORE,604,GO:2000001,3.0666e-01,8.0000e+00
IMP_SCORE,605,GO:0060746,3.0642e-01,2.7000e+01
IMP_SCORE,606,GO:1904264,3.0624e-01,3.0000e+00
IMP_SCORE,607,GO:0002824,3.0615e-01,2.2000e+01
IMP_SCORE,608,GO:0071276,3.0614e-01,8.5000e+01
IMP_SCORE,609,GO:0043507,3.0605e-01,1.9000e+01
IMP_SCORE,610,GO:0060330,3.0595e-01,1.0000e+01
IMP_SCORE,611,GO:0003143,3.0593e-01,2.4000e+01
IMP_SCORE,612,GO:0010633,3.0586e-01,2.2000e+01
IMP_SCORE,613,GO:0002821,3.0585e-01,1.9000e+01
IMP_SCORE,614,GO:1902583,3.0533e-01,6.0000e+00
IMP_SCORE,615,GO:0035102,3.0524e-01,8.0000e+00
IMP_SCORE,616,GO:0045187,3.0521e-01,5.0000e+00
IMP_SCORE,617,GO:0032930,3.0514e-01,6.0000e+00
IMP_SCORE,618,GO:0050857,3.0498e-01,1.4000e+01
IMP_SCORE,619,GO:0042423,3.0483e-01,9.0000e+00
IMP_SCORE,620,GO:1905898,3.0471e-01,8.0000e+00
IMP_SCORE,621,GO:0099601,3.0444e-01,9.0000e+00
IMP_SCORE,622,GO:0046849,3.0442e-01,8.0000e+00
IMP_SCORE,623,GO:0051250,3.0442e-01,3.7000e+01
IMP_SCORE,624,GO:1903829,3.0416e-01,1.0600e+02
IMP_SCORE,625,GO:0033033,3.0392e-01,1.3000e+01
IMP_SCORE,626,GO:0046503,3.0389e-01,3.5000e+01
IMP_SCORE,627,GO:0031954,3.0374e-01,1.1000e+01
IMP_SCORE,628,GO:0050853,3.0366e-01,3.2000e+01
IMP_SCORE,629,GO:0010962,3.0362e-01,1.4000e+01
IMP_SCORE,630,GO:0070566,3.0357e-01,7.0000e+00
IMP_SCORE,631,GO:0019432,3.0354e-01,3.6000e+01
IMP_SCORE,632,GO:1903052,3.0347e-01,3.5000e+01
IMP_SCORE,633,GO:0003018,3.0328e-01,4.1000e+01
IMP_SCORE,634,GO:0061097,3.0320e-01,3.3000e+01
IMP_SCORE,635,GO:0051532,3.0299e-01,8.0000e+00
IMP_SCORE,636,GO:0098534,3.0297e-01,6.0000e+00
IMP_SCORE,637,GO:0042982,3.0289e-01,1.4000e+01
IMP_SCORE,638,GO:0070570,3.0272e-01,9.0000e+00
IMP_SCORE,639,GO:0046686,3.0248e-01,9.5000e+01
IMP_SCORE,640,GO:0045271,3.0239e-01,7.0000e+00
IMP_SCORE,641,GO:0031570,3.0230e-01,2.1000e+01
IMP_SCORE,642,GO:0098581,3.0198e-01,2.5000e+01
IMP_SCORE,643,GO:0006099,3.0198e-01,2.9000e+01
IMP_SCORE,644,GO:0001885,3.0197e-01,4.9000e+01
IMP_SCORE,645,GO:0001573,3.0172e-01,5.4000e+01
IMP_SCORE,646,GO:0010039,3.0143e-01,2.4000e+01
IMP_SCORE,647,GO:0032677,3.0138e-01,3.4000e+01
IMP_SCORE,648,GO:0030149,3.0137e-01,2.5000e+01
IMP_SCORE,649,GO:0002700,3.0130e-01,2.4000e+01
IMP_SCORE,650,GO:0045236,3.0101e-01,5.0000e+00
IMP_SCORE,651,GO:0042993,3.0077e-01,1.7000e+01
IMP_SCORE,652,GO:0030800,3.0072e-01,1.4000e+01
IMP_SCORE,653,GO:0031953,3.0051e-01,3.0000e+00
IMP_SCORE,654,GO:0050961,3.0050e-01,4.0000e+00
IMP_SCORE,655,GO:0030904,3.0017e-01,4.0000e+00
IMP_SCORE,656,GO:0014032,3.0017e-01,8.0000e+00
IMP_SCORE,657,GO:0042516,3.0009e-01,1.6000e+01
IMP_SCORE,658,GO:0038128,3.0005e-01,2.8000e+01
IMP_SCORE,659,GO:0043506,2.9979e-01,3.0000e+01
IMP_SCORE,660,GO:0033144,2.9975e-01,9.0000e+00
IMP_SCORE,661,GO:0070373,2.9974e-01,3.2000e+01
IMP_SCORE,662,GO:0009898,2.9968e-01,3.4000e+01
IMP_SCORE,663,GO:0019755,2.9966e-01,3.0000e+01
IMP_SCORE,664,GO:0046934,2.9896e-01,7.0000e+00
IMP_SCORE,665,GO:0060229,2.9893e-01,4.0000e+00
IMP_SCORE,666,GO:0045744,2.9861e-01,3.4000e+01
IMP_SCORE,667,GO:0033077,2.9841e-01,6.0000e+00
IMP_SCORE,668,GO:0030072,2.9780e-01,6.0000e+00
IMP_SCORE,669,GO:1900048,2.9776e-01,2.0000e+01
IMP_SCORE,670,GO:1901678,2.9759e-01,4.0000e+00
IMP_SCORE,671,GO:1903077,2.9741e-01,1.1000e+01
IMP_SCORE,672,GO:0043279,2.9738e-01,2.7000e+01
IMP_SCORE,673,GO:0001504,2.9726e-01,1.6000e+01
IMP_SCORE,674,GO:0043531,2.9724e-01,2.0000e+01
IMP_SCORE,675,GO:0043200,2.9691e-01,3.7000e+01
IMP_SCORE,676,GO:0086012,2.9685e-01,5.0000e+00
IMP_SCORE,677,GO:0034333,2.9671e-01,1.8000e+01
IMP_SCORE,678,GO:0045445,2.9662e-01,9.0000e+00
IMP_SCORE,679,GO:0031932,2.9637e-01,3.0000e+01
IMP_SCORE,680,GO:0045616,2.9627e-01,4.0000e+00
IMP_SCORE,681,GO:0005640,2.9627e-01,4.9000e+01
IMP_SCORE,682,GO:0031334,2.9625e-01,7.3000e+01
IMP_SCORE,683,GO:0010950,2.9611e-01,4.1000e+01
IMP_SCORE,684,GO:1901992,2.9599e-01,1.8000e+01
IMP_SCORE,685,GO:0097300,2.9590e-01,1.6000e+01
IMP_SCORE,686,GO:0050805,2.9589e-01,1.8000e+01
IMP_SCORE,687,GO:0061028,2.9561e-01,1.6000e+01
IMP_SCORE,688,GO:0055006,2.9552e-01,8.0000e+00
IMP_SCORE,689,GO:2000177,2.9550e-01,3.7000e+01
IMP_SCORE,690,GO:0031434,2.9544e-01,1.2000e+01
IMP_SCORE,691,GO:0050880,2.9534e-01,4.5000e+01
IMP_SCORE,692,GO:0009312,2.9503e-01,2.4000e+01
IMP_SCORE,693,GO:0048660,2.9494e-01,2.5000e+01
IMP_SCORE,694,GO:0090196,2.9485e-01,1.3000e+01
IMP_SCORE,695,GO:0010288,2.9482e-01,1.5000e+01
IMP_SCORE,696,GO:0070741,2.9456e-01,7.0000e+00
IMP_SCORE,697,GO:0043405,2.9450e-01,8.3000e+01
IMP_SCORE,698,GO:0051968,2.9446e-01,1.8000e+01
IMP_SCORE,699,GO:0007045,2.9435e-01,3.3000e+01
IMP_SCORE,700,GO:0050681,2.9420e-01,1.2000e+01
IMP_SCORE,701,GO:1903541,2.9419e-01,7.0000e+00
IMP_SCORE,702,GO:0006516,2.9409e-01,4.0000e+00
IMP_SCORE,703,GO:0031061,2.9404e-01,1.1000e+01
IMP_SCORE,704,GO:0042613,2.9403e-01,2.0000e+01
IMP_SCORE,705,GO:0007597,2.9357e-01,1.9000e+01
IMP_SCORE,706,GO:0031076,2.9351e-01,4.0000e+00
IMP_SCORE,707,GO:0031112,2.9345e-01,1.4000e+01
IMP_SCORE,708,GO:1903038,2.9333e-01,3.2000e+01
IMP_SCORE,709,GO:0032924,2.9319e-01,4.0000e+00
IMP_SCORE,710,GO:2000736,2.9318e-01,1.3000e+01
IMP_SCORE,711,GO:1901798,2.9317e-01,3.0000e+00
IMP_SCORE,712,GO:0051017,2.9311e-01,2.8000e+01
IMP_SCORE,713,GO:0007379,2.9307e-01,4.0000e+00
IMP_SCORE,714,GO:0022038,2.9238e-01,7.0000e+00
IMP_SCORE,715,GO:0097009,2.9235e-01,7.0000e+00
IMP_SCORE,716,GO:0033866,2.9230e-01,4.0000e+00
IMP_SCORE,717,GO:0045472,2.9213e-01,5.0000e+00
IMP_SCORE,718,GO:0032653,2.9210e-01,2.5000e+01
IMP_SCORE,719,GO:0090312,2.9210e-01,4.0000e+00
IMP_SCORE,720,GO:0071384,2.9190e-01,2.6000e+01
IMP_SCORE,721,GO:0031440,2.9185e-01,1.5000e+01
IMP_SCORE,722,GO:0046640,2.9175e-01,9.0000e+00
IMP_SCORE,723,GO:0048505,2.9169e-01,1.0000e+00
IMP_SCORE,724,GO:0043149,2.9168e-01,1.4000e+01
IMP_SCORE,725,GO:2000377,2.9163e-01,4.3000e+01
IMP_SCORE,726,GO:0006491,2.9163e-01,3.9000e+01
IMP_SCORE,727,GO:0046717,2.9151e-01,2.1000e+01
IMP_SCORE,728,GO:0055008,2.9142e-01,1.1000e+01
IMP_SCORE,729,GO:0019955,2.9132e-01,1.1600e+02
IMP_SCORE,730,GO:0048026,2.9101e-01,9.0000e+00
IMP_SCORE,731,GO:0051384,2.9084e-01,4.9000e+01
IMP_SCORE,732,GO:0051881,2.9082e-01,2.9000e+01
IMP_SCORE,733,GO:0033598,2.9065e-01,8.0000e+00
IMP_SCORE,734,GO:0050871,2.9055e-01,1.8000e+01
IMP_SCORE,735,GO:0050671,2.9039e-01,3.6000e+01
IMP_SCORE,736,GO:0071542,2.9007e-01,7.0000e+00
IMP_SCORE,737,GO:0006730,2.9004e-01,3.7000e+01
IMP_SCORE,738,GO:0032835,2.8995e-01,9.0000e+00
IMP_SCORE,739,GO:0006081,2.8990e-01,8.8000e+01
IMP_SCORE,740,GO:0048168,2.8986e-01,2.6000e+01
IMP_SCORE,741,GO:0016572,2.8976e-01,1.0000e+01
IMP_SCORE,742,GO:0030992,2.8962e-01,6.0000e+00
IMP_SCORE,743,GO:0006361,2.8960e-01,6.0000e+00
IMP_SCORE,744,GO:1903859,2.8955e-01,1.4000e+01
IMP_SCORE,745,GO:0035850,2.8949e-01,9.0000e+00
IMP_SCORE,746,GO:0015106,2.8947e-01,8.0000e+00
IMP_SCORE,747,GO:0000018,2.8945e-01,1.7000e+01
IMP_SCORE,748,GO:0030335,2.8940e-01,9.9000e+01
IMP_SCORE,749,GO:0000079,2.8938e-01,3.2000e+01
IMP_SCORE,750,GO:0061003,2.8919e-01,4.0000e+00
IMP_SCORE,751,GO:0030865,2.8889e-01,4.9000e+01
IMP_SCORE,752,GO:0071774,2.8868e-01,1.3000e+01
IMP_SCORE,753,GO:0071675,2.8862e-01,1.6000e+01
IMP_SCORE,754,GO:0035307,2.8857e-01,1.9000e+01
IMP_SCORE,755,GO:1904036,2.8851e-01,4.0000e+00
IMP_SCORE,756,GO:0051402,2.8847e-01,1.4000e+01
IMP_SCORE,757,GO:0070633,2.8836e-01,2.0000e+01
IMP_SCORE,758,GO:0085029,2.8803e-01,2.0000e+01
IMP_SCORE,759,GO:0002689,2.8782e-01,7.0000e+00
IMP_SCORE,760,GO:0042470,2.8758e-01,7.4000e+01
IMP_SCORE,761,GO:0030511,2.8749e-01,1.6000e+01
IMP_SCORE,762,GO:0051055,2.8749e-01,1.1000e+01
IMP_SCORE,763,GO:1902806,2.8746e-01,5.2000e+01
IMP_SCORE,764,GO:0050918,2.8743e-01,1.8000e+01
IMP_SCORE,765,GO:0016783,2.8739e-01,4.0000e+00
IMP_SCORE,766,GO:0032946,2.8739e-01,4.1000e+01
IMP_SCORE,767,GO:0034116,2.8735e-01,9.0000e+00
IMP_SCORE,768,GO:0046824,2.8704e-01,2.2000e+01
IMP_SCORE,769,GO:2000779,2.8699e-01,7.0000e+00
IMP_SCORE,770,GO:0097094,2.8695e-01,7.0000e+00
IMP_SCORE,771,GO:0001965,2.8694e-01,2.1000e+01
IMP_SCORE,772,GO:0017075,2.8683e-01,1.1000e+01
IMP_SCORE,773,GO:1902532,2.8681e-01,1.3400e+02
IMP_SCORE,774,GO:0007096,2.8676e-01,1.4000e+01
IMP_SCORE,775,GO:0034109,2.8668e-01,4.5000e+01
IMP_SCORE,776,GO:0050773,2.8657e-01,4.1000e+01
IMP_SCORE,777,GO:1903036,2.8654e-01,3.3000e+01
IMP_SCORE,778,GO:0048839,2.8648e-01,6.3000e+01
IMP_SCORE,779,GO:0042304,2.8642e-01,1.6000e+01
IMP_SCORE,780,GO:0097581,2.8637e-01,1.7000e+01
IMP_SCORE,781,GO:0034705,2.8623e-01,7.0000e+01
IMP_SCORE,782,GO:0051588,2.8595e-01,2.4000e+01
IMP_SCORE,783,GO:0008631,2.8586e-01,4.0000e+00
IMP_SCORE,784,GO:0050431,2.8582e-01,3.8000e+01
IMP_SCORE,785,GO:0032674,2.8581e-01,7.0000e+00
IMP_SCORE,786,GO:0003254,2.8546e-01,1.4000e+01
IMP_SCORE,787,GO:0097542,2.8529e-01,2.1000e+01
IMP_SCORE,788,GO:0006739,2.8522e-01,3.3000e+01
IMP_SCORE,789,GO:2000052,2.8513e-01,4.0000e+00
IMP_SCORE,790,GO:0090025,2.8510e-01,6.0000e+00
IMP_SCORE,791,GO:0033002,2.8506e-01,1.9000e+01
IMP_SCORE,792,GO:0002708,2.8491e-01,2.6000e+01
IMP_SCORE,793,GO:0033138,2.8486e-01,2.0000e+01
IMP_SCORE,794,GO:0007213,2.8484e-01,2.1000e+01
IMP_SCORE,795,GO:0032647,2.8483e-01,1.0000e+01
IMP_SCORE,796,GO:1904030,2.8470e-01,6.0000e+00
IMP_SCORE,797,GO:0032402,2.8460e-01,3.0000e+00
IMP_SCORE,798,GO:1900024,2.8456e-01,1.7000e+01
IMP_SCORE,799,GO:0044853,2.8456e-01,1.9000e+01
IMP_SCORE,800,GO:0033197,2.8449e-01,5.0000e+00
IMP_SCORE,801,GO:0019226,2.8429e-01,1.4000e+01
IMP_SCORE,802,GO:0045907,2.8423e-01,1.3000e+01
IMP_SCORE,803,GO:0043010,2.8356e-01,3.0000e+01
IMP_SCORE,804,GO:0006809,2.8338e-01,4.0000e+00
IMP_SCORE,805,GO:0005547,2.8313e-01,3.4000e+01
IMP_SCORE,806,GO:0042165,2.8303e-01,1.9000e+01
IMP_SCORE,807,GO:0007252,2.8287e-01,1.6000e+01
IMP_SCORE,808,GO:0098901,2.8281e-01,8.0000e+00
IMP_SCORE,809,GO:0034367,2.8280e-01,3.0000e+00
IMP_SCORE,810,GO:0071901,2.8280e-01,4.9000e+01
IMP_SCORE,811,GO:0032104,2.8269e-01,4.0000e+00
IMP_SCORE,812,GO:0036294,2.8264e-01,2.9000e+01
IMP_SCORE,813,GO:0046513,2.8258e-01,3.5000e+01
IMP_SCORE,814,GO:0035735,2.8257e-01,2.4000e+01
IMP_SCORE,815,GO:0007043,2.8244e-01,7.6000e+01
IMP_SCORE,816,GO:0048565,2.8241e-01,2.1000e+01
IMP_SCORE,817,GO:0032872,2.8239e-01,4.4000e+01
IMP_SCORE,818,GO:1902803,2.8237e-01,1.2000e+01
IMP_SCORE,819,GO:0032495,2.8235e-01,1.6000e+01
IMP_SCORE,820,GO:0009746,2.8224e-01,4.8000e+01
IMP_SCORE,821,GO:0007193,2.8216e-01,4.1000e+01
IMP_SCORE,822,GO:0060966,2.8185e-01,5.0000e+00
IMP_SCORE,823,GO:0060251,2.8180e-01,9.0000e+00
IMP_SCORE,824,GO:0048538,2.8097e-01,1.6000e+01
IMP_SCORE,825,GO:0042149,2.8074e-01,2.7000e+01
IMP_SCORE,826,GO:0071331,2.8057e-01,2.5000e+01
IMP_SCORE,827,GO:0070884,2.8049e-01,4.0000e+00
IMP_SCORE,828,GO:0046514,2.8048e-01,2.4000e+01
IMP_SCORE,829,GO:0009975,2.8036e-01,5.0000e+00
IMP_SCORE,830,GO:0002701,2.8020e-01,1.2000e+01
IMP_SCORE,831,GO:0090184,2.8020e-01,4.0000e+00
IMP_SCORE,832,GO:1901739,2.8008e-01,1.9000e+01
IMP_SCORE,833,GO:1901522,2.8003e-01,6.0000e+00
IMP_SCORE,834,GO:0001568,2.7988e-01,4.6000e+01
IMP_SCORE,835,GO:0050910,2.7977e-01,6.0000e+00
IMP_SCORE,836,GO:0000723,2.7972e-01,1.8000e+01
IMP_SCORE,837,GO:0045637,2.7970e-01,8.5000e+01
IMP_SCORE,838,GO:0010893,2.7960e-01,7.0000e+00
IMP_SCORE,839,GO:0048286,2.7944e-01,6.0000e+00
IMP_SCORE,840,GO:0007616,2.7934e-01,2.6000e+01
IMP_SCORE,841,GO:0002279,2.7932e-01,4.0000e+00
IMP_SCORE,842,GO:0051287,2.7922e-01,4.7000e+01
IMP_SCORE,843,GO:0002526,2.7900e-01,5.8000e+01
IMP_SCORE,844,GO:1904356,2.7886e-01,2.1000e+01
IMP_SCORE,845,GO:0030277,2.7878e-01,1.3000e+01
IMP_SCORE,846,GO:0046330,2.7858e-01,3.1000e+01
IMP_SCORE,847,GO:0031341,2.7855e-01,2.7000e+01
IMP_SCORE,848,GO:0071174,2.7832e-01,4.0000e+00
IMP_SCORE,849,GO:0015467,2.7800e-01,5.4000e+01
IMP_SCORE,850,GO:0046716,2.7800e-01,1.0000e+01
IMP_SCORE,851,GO:0050927,2.7797e-01,1.0000e+01
IMP_SCORE,852,GO:0032292,2.7794e-01,2.1000e+01
IMP_SCORE,853,GO:0043550,2.7774e-01,1.2000e+01
IMP_SCORE,854,GO:0001990,2.7770e-01,1.1000e+01
IMP_SCORE,855,GO:2000251,2.7760e-01,3.0000e+00
IMP_SCORE,856,GO:0035098,2.7758e-01,1.0000e+01
IMP_SCORE,857,GO:0042129,2.7756e-01,4.3000e+01
IMP_SCORE,858,GO:0090568,2.7756e-01,1.8000e+01
IMP_SCORE,859,GO:0001649,2.7754e-01,4.8000e+01
IMP_SCORE,860,GO:0007528,2.7747e-01,1.1000e+01
IMP_SCORE,861,GO:0010875,2.7731e-01,1.0000e+01
IMP_SCORE,862,GO:0046875,2.7726e-01,2.3000e+01
IMP_SCORE,863,GO:0072089,2.7715e-01,6.0000e+00
IMP_SCORE,864,GO:0042169,2.7707e-01,3.0000e+01
IMP_SCORE,865,GO:0002360,2.7699e-01,1.5000e+01
IMP_SCORE,866,GO:0005513,2.7667e-01,3.0000e+00
IMP_SCORE,867,GO:0060173,2.7667e-01,5.5000e+01
IMP_SCORE,868,GO:1905521,2.7662e-01,9.0000e+00
IMP_SCORE,869,GO:1904064,2.7658e-01,4.1000e+01
IMP_SCORE,870,GO:0032272,2.7648e-01,3.1000e+01
IMP_SCORE,871,GO:0033270,2.7643e-01,2.5000e+01
IMP_SCORE,872,GO:0097440,2.7634e-01,4.0000e+00
IMP_SCORE,873,GO:0042698,2.7626e-01,5.0000e+00
IMP_SCORE,874,GO:0097529,2.7616e-01,4.6000e+01
IMP_SCORE,875,GO:0071773,2.7607e-01,7.0000e+00
IMP_SCORE,876,GO:1900182,2.7607e-01,2.2000e+01
IMP_SCORE,877,GO:0032525,2.7598e-01,4.0000e+00
IMP_SCORE,878,GO:0008191,2.7592e-01,9.0000e+00
IMP_SCORE,879,GO:0016646,2.7557e-01,2.9000e+01
IMP_SCORE,880,GO:0010718,2.7546e-01,1.7000e+01
IMP_SCORE,881,GO:0010469,2.7539e-01,3.3000e+01
IMP_SCORE,882,GO:1902107,2.7528e-01,2.9000e+01
IMP_SCORE,883,GO:0055094,2.7524e-01,2.8000e+01
IMP_SCORE,884,GO:2000406,2.7523e-01,6.0000e+00
IMP_SCORE,885,GO:0086005,2.7514e-01,4.0000e+00
IMP_SCORE,886,GO:0014048,2.7513e-01,9.0000e+00
IMP_SCORE,887,GO:0000281,2.7511e-01,2.5000e+01
IMP_SCORE,888,GO:0042311,2.7506e-01,4.0000e+00
IMP_SCORE,889,GO:0035728,2.7498e-01,6.0000e+00
IMP_SCORE,890,GO:0060070,2.7488e-01,2.8000e+01
IMP_SCORE,891,GO:0050672,2.7479e-01,2.7000e+01
IMP_SCORE,892,GO:1904353,2.7471e-01,2.6000e+01
IMP_SCORE,893,GO:0014912,2.7470e-01,1.1000e+01
IMP_SCORE,894,GO:0006700,2.7453e-01,7.0000e+00
IMP_SCORE,895,GO:0046627,2.7439e-01,2.0000e+01
IMP_SCORE,896,GO:0033750,2.7433e-01,4.0000e+00
IMP_SCORE,897,GO:0045822,2.7431e-01,5.0000e+00
IMP_SCORE,898,GO:0060759,2.7425e-01,6.9000e+01
IMP_SCORE,899,GO:0060148,2.7420e-01,4.0000e+00
IMP_SCORE,900,GO:1901881,2.7407e-01,1.5000e+01
IMP_SCORE,901,GO:1903209,2.7387e-01,4.0000e+00
IMP_SCORE,902,GO:0038127,2.7384e-01,6.2000e+01
IMP_SCORE,903,GO:0071356,2.7381e-01,4.0000e+01
IMP_SCORE,904,GO:0007052,2.7372e-01,2.9000e+01
IMP_SCORE,905,GO:0004497,2.7368e-01,6.4000e+01
IMP_SCORE,906,GO:0032655,2.7362e-01,1.8000e+01
IMP_SCORE,907,GO:0010831,2.7340e-01,2.2000e+01
IMP_SCORE,908,GO:0032891,2.7338e-01,1.2000e+01
IMP_SCORE,909,GO:0071216,2.7337e-01,6.3000e+01
IMP_SCORE,910,GO:0043243,2.7328e-01,1.3000e+01
IMP_SCORE,911,GO:0050779,2.7324e-01,4.0000e+00
IMP_SCORE,912,GO:0001666,2.7313e-01,5.7000e+01
IMP_SCORE,913,GO:0021675,2.7306e-01,1.3000e+01
IMP_SCORE,914,GO:0042056,2.7304e-01,1.7000e+01
IMP_SCORE,915,GO:1903392,2.7272e-01,9.0000e+00
IMP_SCORE,916,GO:0032878,2.7269e-01,1.3000e+01
IMP_SCORE,917,GO:0007051,2.7262e-01,8.1000e+01
IMP_SCORE,918,GO:0050806,2.7257e-01,2.8000e+01
IMP_SCORE,919,GO:0002042,2.7239e-01,2.1000e+01
IMP_SCORE,920,GO:0007628,2.7237e-01,8.0000e+00
IMP_SCORE,921,GO:0034766,2.7214e-01,1.6000e+01
IMP_SCORE,922,GO:0002714,2.7211e-01,1.2000e+01
IMP_SCORE,923,GO:0043523,2.7188e-01,4.3000e+01
IMP_SCORE,924,GO:0048770,2.7176e-01,8.7000e+01
IMP_SCORE,925,GO:0009651,2.7170e-01,3.0000e+00
IMP_SCORE,926,GO:1902358,2.7169e-01,4.0000e+00
IMP_SCORE,927,GO:0061333,2.7166e-01,5.0000e+00
IMP_SCORE,928,GO:0031100,2.7163e-01,3.1000e+01
IMP_SCORE,929,GO:0000278,2.7147e-01,1.8000e+01
IMP_SCORE,930,GO:0035025,2.7125e-01,9.0000e+00
IMP_SCORE,931,GO:0071549,2.7119e-01,9.0000e+00
IMP_SCORE,932,GO:0009070,2.7115e-01,3.0000e+01
IMP_SCORE,933,GO:0032496,2.7111e-01,1.1800e+02
IMP_SCORE,934,GO:0021756,2.7090e-01,2.2000e+01
IMP_SCORE,935,GO:0014074,2.7084e-01,3.0000e+01
IMP_SCORE,936,GO:0030217,2.7063e-01,2.2000e+01
IMP_SCORE,937,GO:0005903,2.7062e-01,5.0000e+01
IMP_SCORE,938,GO:0042416,2.7052e-01,5.0000e+00
IMP_SCORE,939,GO:0006607,2.7022e-01,1.9000e+01
IMP_SCORE,940,GO:0048169,2.7007e-01,1.8000e+01
IMP_SCORE,941,GO:0002237,2.6984e-01,1.1400e+02
IMP_SCORE,942,GO:0045911,2.6962e-01,5.0000e+00
IMP_SCORE,943,GO:0055001,2.6957e-01,6.6000e+01
IMP_SCORE,944,GO:0040017,2.6955e-01,1.1900e+02
IMP_SCORE,945,GO:0051290,2.6953e-01,1.1000e+01
IMP_SCORE,946,GO:1901888,2.6942e-01,2.7000e+01
IMP_SCORE,947,GO:0034405,2.6940e-01,1.2000e+01
IMP_SCORE,948,GO:0060562,2.6940e-01,1.9000e+01
IMP_SCORE,949,GO:0072528,2.6936e-01,1.6000e+01
IMP_SCORE,950,GO:0030512,2.6932e-01,2.1000e+01
IMP_SCORE,951,GO:0010566,2.6928e-01,4.0000e+00
IMP_SCORE,952,GO:0051198,2.6901e-01,9.0000e+00
IMP_SCORE,953,GO:0050731,2.6900e-01,6.2000e+01
IMP_SCORE,954,GO:0048471,2.6897e-01,5.9500e+02
IMP_SCORE,955,GO:1902807,2.6864e-01,2.6000e+01
IMP_SCORE,956,GO:0045687,2.6859e-01,1.4000e+01
IMP_SCORE,957,GO:0014014,2.6852e-01,1.2000e+01
IMP_SCORE,958,GO:1903364,2.6849e-01,4.2000e+01
IMP_SCORE,959,GO:0034341,2.6846e-01,7.2000e+01
IMP_SCORE,960,GO:1903307,2.6844e-01,2.6000e+01
IMP_SCORE,961,GO:1905953,2.6837e-01,1.7000e+01
IMP_SCORE,962,GO:0071383,2.6834e-01,1.5000e+01
IMP_SCORE,963,GO:0101003,2.6830e-01,4.8000e+01
IMP_SCORE,964,GO:0044298,2.6823e-01,3.2000e+01
IMP_SCORE,965,GO:0042517,2.6823e-01,2.5000e+01
IMP_SCORE,966,GO:0032147,2.6814e-01,6.4000e+01
IMP_SCORE,967,GO:1903831,2.6813e-01,1.8000e+01
IMP_SCORE,968,GO:0035774,2.6811e-01,1.1000e+01
IMP_SCORE,969,GO:0010743,2.6806e-01,1.7000e+01
IMP_SCORE,970,GO:1904892,2.6773e-01,3.1000e+01
IMP_SCORE,971,GO:0072525,2.6769e-01,3.4000e+01
IMP_SCORE,972,GO:1901222,2.6767e-01,1.6000e+01
IMP_SCORE,973,GO:0045080,2.6762e-01,6.0000e+00
IMP_SCORE,974,GO:0004860,2.6758e-01,6.2000e+01
IMP_SCORE,975,GO:0035578,2.6748e-01,7.3000e+01
IMP_SCORE,976,GO:0050810,2.6746e-01,1.3000e+01
IMP_SCORE,977,GO:0090734,2.6745e-01,1.6000e+01
IMP_SCORE,978,GO:0030540,2.6742e-01,1.1000e+01
IMP_SCORE,979,GO:0050999,2.6732e-01,8.0000e+00
IMP_SCORE,980,GO:0001937,2.6724e-01,1.0000e+01
IMP_SCORE,981,GO:0018196,2.6717e-01,4.2000e+01
IMP_SCORE,982,GO:0034764,2.6702e-01,3.1000e+01
IMP_SCORE,983,GO:0032225,2.6697e-01,6.0000e+00
IMP_SCORE,984,GO:0043368,2.6695e-01,1.6000e+01
IMP_SCORE,985,GO:0090659,2.6693e-01,1.5000e+01
IMP_SCORE,986,GO:0032007,2.6685e-01,6.3000e+01
IMP_SCORE,987,GO:0006721,2.6683e-01,5.4000e+01
IMP_SCORE,988,GO:1901658,2.6683e-01,4.4000e+01
IMP_SCORE,989,GO:0016763,2.6678e-01,1.3400e+02
IMP_SCORE,990,GO:0007095,2.6669e-01,1.1000e+01
IMP_SCORE,991,GO:2000279,2.6659e-01,5.0000e+00
IMP_SCORE,992,GO:1901385,2.6656e-01,2.1000e+01
IMP_SCORE,993,GO:0070987,2.6656e-01,1.3000e+01
IMP_SCORE,994,GO:0072350,2.6652e-01,3.8000e+01
IMP_SCORE,995,GO:0034250,2.6636e-01,2.9000e+01
IMP_SCORE,996,GO:0005978,2.6634e-01,7.0000e+00
IMP_SCORE,997,GO:0050852,2.6631e-01,4.2000e+01
IMP_SCORE,998,GO:0052547,2.6629e-01,1.3200e+02
IMP_SCORE,999,GO:0051496,2.6628e-01,2.9000e+01
IMP_SCORE,1000,GO:1904407,2.6627e-01,1.3000e+01
IMP_SCORE,1001,GO:2000249,2.6621e-01,2.4000e+01
IMP_SCORE,1002,GO:0007569,2.6614e-01,1.1000e+01
IMP_SCORE,1003,GO:1905038,2.6608e-01,3.0000e+00
IMP_SCORE,1004,GO:0042107,2.6595e-01,9.0000e+00
IMP_SCORE,1005,GO:0060441,2.6592e-01,1.9000e+01
IMP_SCORE,1006,GO:0043542,2.6587e-01,3.6000e+01
IMP_SCORE,1007,GO:1902041,2.6575e-01,2.0000e+01
IMP_SCORE,1008,GO:0006536,2.6573e-01,2.9000e+01
IMP_SCORE,1009,GO:1901570,2.6542e-01,2.4000e+01
IMP_SCORE,1010,GO:0036442,2.6534e-01,5.0000e+00
IMP_SCORE,1011,GO:0070661,2.6534e-01,2.6000e+01
IMP_SCORE,1012,GO:0046885,2.6533e-01,7.0000e+00
IMP_SCORE,1013,GO:0010952,2.6530e-01,5.0000e+01
IMP_SCORE,1014,GO:0000186,2.6521e-01,2.2000e+01
IMP_SCORE,1015,GO:0001946,2.6518e-01,5.0000e+00
IMP_SCORE,1016,GO:0031652,2.6510e-01,9.0000e+00
IMP_SCORE,1017,GO:0072661,2.6503e-01,1.3000e+01
IMP_SCORE,1018,GO:0090257,2.6498e-01,7.4000e+01
IMP_SCORE,1019,GO:1903429,2.6481e-01,1.2000e+01
IMP_SCORE,1020,GO:0033865,2.6477e-01,1.2000e+01
IMP_SCORE,1021,GO:0003073,2.6477e-01,1.4000e+01
IMP_SCORE,1022,GO:0046929,2.6475e-01,1.2000e+01
IMP_SCORE,1023,GO:0030041,2.6474e-01,1.6000e+01
IMP_SCORE,1024,GO:0045444,2.6472e-01,9.6000e+01
IMP_SCORE,1025,GO:0035325,2.6472e-01,1.9000e+01
IMP_SCORE,1026,GO:0070670,2.6472e-01,1.0000e+01
IMP_SCORE,1027,GO:0008038,2.6456e-01,9.1000e+01
IMP_SCORE,1028,GO:0050820,2.6456e-01,2.5000e+01
IMP_SCORE,1029,GO:0002366,2.6444e-01,1.4800e+02
IMP_SCORE,1030,GO:0033561,2.6430e-01,1.4000e+01
IMP_SCORE,1031,GO:0051918,2.6421e-01,4.0000e+00
IMP_SCORE,1032,GO:1901016,2.6416e-01,1.4000e+01
IMP_SCORE,1033,GO:0051251,2.6413e-01,6.7000e+01
IMP_SCORE,1034,GO:1901216,2.6409e-01,1.2000e+01
IMP_SCORE,1035,GO:0071320,2.6385e-01,1.7000e+01
IMP_SCORE,1036,GO:0006882,2.6381e-01,9.0000e+00
IMP_SCORE,1037,GO:0031282,2.6379e-01,5.0000e+00
IMP_SCORE,1038,GO:0044390,2.6378e-01,9.0000e+00
IMP_SCORE,1039,GO:0048636,2.6366e-01,8.0000e+00
IMP_SCORE,1040,GO:0046605,2.6366e-01,1.8000e+01
IMP_SCORE,1041,GO:0070374,2.6362e-01,3.6000e+01
IMP_SCORE,1042,GO:0070168,2.6362e-01,1.8000e+01
IMP_SCORE,1043,GO:0033522,2.6348e-01,3.0000e+00
IMP_SCORE,1044,GO:0035579,2.6347e-01,8.5000e+01
IMP_SCORE,1045,GO:2000826,2.6347e-01,1.6000e+01
IMP_SCORE,1046,GO:0002064,2.6342e-01,6.3000e+01
IMP_SCORE,1047,GO:0000380,2.6340e-01,5.0000e+00
IMP_SCORE,1048,GO:0001655,2.6339e-01,8.0000e+00
IMP_SCORE,1049,GO:0034356,2.6328e-01,6.0000e+00
IMP_SCORE,1050,GO:0031055,2.6323e-01,5.0000e+00
IMP_SCORE,1051,GO:0071346,2.6314e-01,4.1000e+01
IMP_SCORE,1052,GO:1904814,2.6311e-01,4.0000e+00
IMP_SCORE,1053,GO:1903779,2.6304e-01,4.7000e+01
IMP_SCORE,1054,GO:0048639,2.6300e-01,2.0000e+01
IMP_SCORE,1055,GO:1903319,2.6285e-01,1.0000e+01
IMP_SCORE,1056,GO:1905954,2.6273e-01,1.9000e+01
IMP_SCORE,1057,GO:0051668,2.6268e-01,2.7000e+01
IMP_SCORE,1058,GO:0002762,2.6268e-01,2.1000e+01
IMP_SCORE,1059,GO:0046683,2.6264e-01,4.1000e+01
IMP_SCORE,1060,GO:0043425,2.6260e-01,1.7000e+01
IMP_SCORE,1061,GO:0051321,2.6256e-01,5.1000e+01
IMP_SCORE,1062,GO:0050729,2.6240e-01,5.7000e+01
IMP_SCORE,1063,GO:1901381,2.6239e-01,9.0000e+00
IMP_SCORE,1064,GO:0009064,2.6224e-01,6.4000e+01
IMP_SCORE,1065,GO:1901987,2.6217e-01,9.8000e+01
IMP_SCORE,1066,GO:0048266,2.6207e-01,4.0000e+00
IMP_SCORE,1067,GO:0071577,2.6198e-01,8.0000e+00
IMP_SCORE,1068,GO:0030947,2.6193e-01,2.8000e+01
IMP_SCORE,1069,GO:0007129,2.6187e-01,4.0000e+00
IMP_SCORE,1070,GO:0034114,2.6166e-01,7.0000e+00
IMP_SCORE,1071,GO:0045620,2.6162e-01,1.3000e+01
IMP_SCORE,1072,GO:1901741,2.6160e-01,2.0000e+01
IMP_SCORE,1073,GO:0048145,2.6157e-01,5.1000e+01
IMP_SCORE,1074,GO:0051302,2.6149e-01,4.3000e+01
IMP_SCORE,1075,GO:0050922,2.6139e-01,1.6000e+01
IMP_SCORE,1076,GO:0050994,2.6137e-01,3.7000e+01
IMP_SCORE,1077,GO:0000075,2.6137e-01,2.9000e+01
IMP_SCORE,1078,GO:0060393,2.6134e-01,1.3000e+01
IMP_SCORE,1079,GO:0032536,2.6119e-01,4.0000e+00
IMP_SCORE,1080,GO:0044246,2.6098e-01,7.0000e+00
IMP_SCORE,1081,GO:0010832,2.6093e-01,1.9000e+01
IMP_SCORE,1082,GO:0009395,2.6090e-01,2.0000e+01
IMP_SCORE,1083,GO:0043195,2.6086e-01,2.1000e+01
IMP_SCORE,1084,GO:0010544,2.6082e-01,6.0000e+00
IMP_SCORE,1085,GO:0097386,2.6071e-01,5.0000e+00
IMP_SCORE,1086,GO:0002544,2.6053e-01,1.2000e+01
IMP_SCORE,1087,GO:0015078,2.6043e-01,1.9000e+01
IMP_SCORE,1088,GO:0098811,2.6041e-01,4.0000e+01
IMP_SCORE,1089,GO:1901184,2.6035e-01,2.7000e+01
IMP_SCORE,1090,GO:0097553,2.6034e-01,9.0000e+00
IMP_SCORE,1091,GO:0002758,2.6028e-01,6.3000e+01
IMP_SCORE,1092,GO:1903358,2.6026e-01,7.0000e+00
IMP_SCORE,1093,GO:0034767,2.6013e-01,2.9000e+01
IMP_SCORE,1094,GO:0008217,2.6012e-01,7.9000e+01
IMP_SCORE,1095,GO:0042053,2.6002e-01,9.0000e+00
IMP_SCORE,1096,GO:0034123,2.5999e-01,9.0000e+00
IMP_SCORE,1097,GO:1902106,2.5996e-01,6.1000e+01
IMP_SCORE,1098,GO:0048514,2.5992e-01,1.3000e+01
IMP_SCORE,1099,GO:0031072,2.5980e-01,6.9000e+01
IMP_SCORE,1100,GO:2000516,2.5978e-01,8.0000e+00
IMP_SCORE,1101,GO:1903959,2.5973e-01,8.0000e+00
IMP_SCORE,1102,GO:0030666,2.5954e-01,9.2000e+01
IMP_SCORE,1103,GO:0030431,2.5938e-01,2.1000e+01
IMP_SCORE,1104,GO:1900026,2.5933e-01,1.4000e+01
IMP_SCORE,1105,GO:0051905,2.5930e-01,9.0000e+00
IMP_SCORE,1106,GO:0032813,2.5911e-01,2.4000e+01
IMP_SCORE,1107,GO:0070821,2.5908e-01,8.2000e+01
IMP_SCORE,1108,GO:0090129,2.5900e-01,4.0000e+00
IMP_SCORE,1109,GO:0005104,2.5896e-01,8.0000e+00
IMP_SCORE,1110,GO:0044773,2.5895e-01,1.4000e+01
IMP_SCORE,1111,GO:0061005,2.5857e-01,1.9000e+01
IMP_SCORE,1112,GO:0045953,2.5855e-01,4.0000e+00
IMP_SCORE,1113,GO:0046641,2.5853e-01,1.1000e+01
IMP_SCORE,1114,GO:2001241,2.5850e-01,1.2000e+01
IMP_SCORE,1115,GO:0045653,2.5843e-01,4.0000e+00
IMP_SCORE,1116,GO:0042060,2.5836e-01,2.6000e+01
IMP_SCORE,1117,GO:0071385,2.5817e-01,1.2000e+01
IMP_SCORE,1118,GO:2000269,2.5813e-01,9.0000e+00
IMP_SCORE,1119,GO:0009881,2.5791e-01,4.0000e+00
IMP_SCORE,1120,GO:0050670,2.5789e-01,5.8000e+01
IMP_SCORE,1121,GO:0000421,2.5785e-01,1.2000e+01
IMP_SCORE,1122,GO:0046332,2.5785e-01,4.7000e+01
IMP_SCORE,1123,GO:0072505,2.5784e-01,4.0000e+00
IMP_SCORE,1124,GO:1990777,2.5782e-01,3.6000e+01
IMP_SCORE,1125,GO:0007257,2.5780e-01,2.2000e+01
IMP_SCORE,1126,GO:0030194,2.5772e-01,1.5000e+01
IMP_SCORE,1127,GO:1903555,2.5752e-01,3.4000e+01
IMP_SCORE,1128,GO:0006020,2.5750e-01,4.0000e+00
IMP_SCORE,1129,GO:0051090,2.5747e-01,1.1700e+02
IMP_SCORE,1130,GO:0044065,2.5731e-01,8.0000e+00
IMP_SCORE,1131,GO:0000813,2.5730e-01,5.0000e+00
IMP_SCORE,1132,GO:0060674,2.5730e-01,1.8000e+01
IMP_SCORE,1133,GO:0060420,2.5705e-01,8.0000e+00
IMP_SCORE,1134,GO:0042310,2.5704e-01,9.0000e+00
IMP_SCORE,1135,GO:0006641,2.5695e-01,6.2000e+01
IMP_SCORE,1136,GO:0051289,2.5671e-01,2.1000e+01
IMP_SCORE,1137,GO:0010824,2.5670e-01,1.1000e+01
IMP_SCORE,1138,GO:0032839,2.5663e-01,1.7000e+01
IMP_SCORE,1139,GO:0048863,2.5653e-01,3.7000e+01
IMP_SCORE,1140,GO:0090181,2.5649e-01,7.0000e+00
IMP_SCORE,1141,GO:0009267,2.5646e-01,5.1000e+01
IMP_SCORE,1142,GO:0002755,2.5641e-01,8.0000e+00
IMP_SCORE,1143,GO:0048640,2.5636e-01,3.4000e+01
IMP_SCORE,1144,GO:0060314,2.5614e-01,4.0000e+00
IMP_SCORE,1145,GO:0032968,2.5598e-01,4.0000e+00
IMP_SCORE,1146,GO:0002711,2.5593e-01,9.0000e+00
IMP_SCORE,1147,GO:0050873,2.5593e-01,3.0000e+01
IMP_SCORE,1148,GO:0009306,2.5587e-01,5.0000e+01
IMP_SCORE,1149,GO:0014013,2.5585e-01,3.3000e+01
IMP_SCORE,1150,GO:1902624,2.5568e-01,1.4000e+01
IMP_SCORE,1151,GO:0042510,2.5565e-01,6.0000e+00
IMP_SCORE,1152,GO:0007200,2.5552e-01,6.5000e+01
IMP_SCORE,1153,GO:1904018,2.5546e-01,8.1000e+01
IMP_SCORE,1154,GO:0045672,2.5545e-01,4.0000e+00
IMP_SCORE,1155,GO:0042579,2.5523e-01,1.6000e+02
IMP_SCORE,1156,GO:0050663,2.5502e-01,1.7000e+01
IMP_SCORE,1157,GO:0009100,2.5502e-01,8.8000e+01
IMP_SCORE,1158,GO:0032735,2.5496e-01,1.7000e+01
IMP_SCORE,1159,GO:0019207,2.5494e-01,8.0000e+01
IMP_SCORE,1160,GO:0007270,2.5480e-01,2.4000e+01
IMP_SCORE,1161,GO:2000678,2.5476e-01,4.0000e+00
IMP_SCORE,1162,GO:0043548,2.5473e-01,1.2000e+01
IMP_SCORE,1163,GO:0070199,2.5470e-01,2.0000e+00
IMP_SCORE,1164,GO:0031967,2.5466e-01,1.6600e+02
IMP_SCORE,1165,GO:2001235,2.5460e-01,4.3000e+01
IMP_SCORE,1166,GO:0008278,2.5445e-01,4.0000e+00
IMP_SCORE,1167,GO:0022011,2.5444e-01,1.2000e+01
IMP_SCORE,1168,GO:0010594,2.5439e-01,4.2000e+01
IMP_SCORE,1169,GO:0034033,2.5435e-01,8.0000e+00
IMP_SCORE,1170,GO:0051057,2.5427e-01,2.1000e+01
IMP_SCORE,1171,GO:0030834,2.5420e-01,3.1000e+01
IMP_SCORE,1172,GO:0002446,2.5411e-01,4.0000e+00
IMP_SCORE,1173,GO:0002819,2.5405e-01,3.1000e+01
IMP_SCORE,1174,GO:0051592,2.5400e-01,6.7000e+01
IMP_SCORE,1175,GO:0032754,2.5398e-01,9.0000e+00
IMP_SCORE,1176,GO:1901659,2.5397e-01,2.5000e+01
IMP_SCORE,1177,GO:0030553,2.5385e-01,4.0000e+00
IMP_SCORE,1178,GO:0001848,2.5378e-01,2.3000e+01
IMP_SCORE,1179,GO:0017158,2.5376e-01,3.4000e+01
IMP_SCORE,1180,GO:0036513,2.5372e-01,4.0000e+00
IMP_SCORE,1181,GO:0030123,2.5366e-01,3.0000e+00
IMP_SCORE,1182,GO:0070628,2.5364e-01,4.0000e+00
IMP_SCORE,1183,GO:0090003,2.5343e-01,2.0000e+01
IMP_SCORE,1184,GO:0019372,2.5338e-01,3.0000e+01
IMP_SCORE,1185,GO:0005528,2.5336e-01,2.5000e+01
IMP_SCORE,1186,GO:0021954,2.5329e-01,1.2000e+01
IMP_SCORE,1187,GO:0002709,2.5317e-01,1.0000e+01
IMP_SCORE,1188,GO:0032091,2.5317e-01,2.8000e+01
IMP_SCORE,1189,GO:0030902,2.5316e-01,1.1000e+01
IMP_SCORE,1190,GO:0046607,2.5315e-01,3.0000e+00
IMP_SCORE,1191,GO:1901890,2.5310e-01,1.2000e+01
IMP_SCORE,1192,GO:0002209,2.5304e-01,1.5000e+01
IMP_SCORE,1193,GO:0002702,2.5299e-01,3.2000e+01
IMP_SCORE,1194,GO:0071222,2.5278e-01,4.8000e+01
IMP_SCORE,1195,GO:0030514,2.5278e-01,1.8000e+01
IMP_SCORE,1196,GO:0048713,2.5273e-01,1.7000e+01
IMP_SCORE,1197,GO:1903524,2.5272e-01,1.1000e+01
IMP_SCORE,1198,GO:0010332,2.5267e-01,1.7000e+01
IMP_SCORE,1199,GO:0021987,2.5266e-01,1.9000e+01
IMP_SCORE,1200,GO:0010896,2.5266e-01,7.0000e+00
IMP_SCORE,1201,GO:1904019,2.5259e-01,9.0000e+00
IMP_SCORE,1202,GO:0033627,2.5257e-01,1.9000e+01
IMP_SCORE,1203,GO:0048806,2.5254e-01,1.3000e+01
IMP_SCORE,1204,GO:2001239,2.5241e-01,2.7000e+01
IMP_SCORE,1205,GO:0046173,2.5234e-01,3.7000e+01
IMP_SCORE,1206,GO:0016540,2.5233e-01,3.1000e+01
IMP_SCORE,1207,GO:0017048,2.5228e-01,4.5000e+01
IMP_SCORE,1208,GO:0052548,2.5214e-01,1.3900e+02
IMP_SCORE,1209,GO:0003044,2.5213e-01,1.4000e+01
IMP_SCORE,1210,GO:0004702,2.5211e-01,5.9000e+01
IMP_SCORE,1211,GO:0071339,2.5209e-01,4.0000e+00
IMP_SCORE,1212,GO:0005791,2.5197e-01,4.8000e+01
IMP_SCORE,1213,GO:0048557,2.5195e-01,2.0000e+00
IMP_SCORE,1214,GO:0090314,2.5195e-01,1.5000e+01
IMP_SCORE,1215,GO:0048488,2.5186e-01,1.1000e+01
IMP_SCORE,1216,GO:0046637,2.5182e-01,1.5000e+01
IMP_SCORE,1217,GO:0080182,2.5163e-01,1.0000e+00
IMP_SCORE,1218,GO:0071872,2.5163e-01,1.0000e+00
IMP_SCORE,1219,GO:0060444,2.5163e-01,1.0000e+00
IMP_SCORE,1220,GO:0006999,2.5163e-01,1.0000e+00
IMP_SCORE,1221,GO:0009218,2.5158e-01,9.0000e+00
IMP_SCORE,1222,GO:0048634,2.5158e-01,1.1000e+01
IMP_SCORE,1223,GO:0006687,2.5149e-01,9.3000e+01
IMP_SCORE,1224,GO:0097306,2.5147e-01,2.7000e+01
IMP_SCORE,1225,GO:1904896,2.5143e-01,4.0000e+00
IMP_SCORE,1226,GO:0070555,2.5125e-01,2.9000e+01
IMP_SCORE,1227,GO:0042558,2.5115e-01,2.0000e+01
IMP_SCORE,1228,GO:1903798,2.5114e-01,4.0000e+00
IMP_SCORE,1229,GO:2000378,2.5113e-01,1.7000e+01
IMP_SCORE,1230,GO:0072522,2.5111e-01,3.0000e+01
IMP_SCORE,1231,GO:0005057,2.5102e-01,1.3000e+02
IMP_SCORE,1232,GO:0046329,2.5096e-01,1.0000e+01
IMP_SCORE,1233,GO:0032838,2.5091e-01,2.1000e+01
IMP_SCORE,1234,GO:0019371,2.5088e-01,1.4000e+01
IMP_SCORE,1235,GO:0008637,2.5085e-01,4.1000e+01
IMP_SCORE,1236,GO:0006672,2.5085e-01,6.6000e+01
IMP_SCORE,1237,GO:0033276,2.5065e-01,4.0000e+00
IMP_SCORE,1238,GO:0071526,2.5062e-01,1.8000e+01
IMP_SCORE,1239,GO:0004298,2.5047e-01,2.3000e+01
IMP_SCORE,1240,GO:0001967,2.5043e-01,1.0000e+01
IMP_SCORE,1241,GO:0007612,2.5042e-01,3.9000e+01
IMP_SCORE,1242,GO:0004875,2.5038e-01,6.0000e+00
IMP_SCORE,1243,GO:1902808,2.5031e-01,3.4000e+01
IMP_SCORE,1244,GO:0050849,2.5025e-01,1.2000e+01
IMP_SCORE,1245,GO:0071456,2.5017e-01,2.6000e+01
IMP_SCORE,1246,GO:0032890,2.5014e-01,1.0000e+01
IMP_SCORE,1247,GO:0033151,2.5002e-01,5.0000e+00
IMP_SCORE,1248,GO:0051099,2.4983e-01,3.4000e+01
IMP_SCORE,1249,GO:0033559,2.4972e-01,6.8000e+01
IMP_SCORE,1250,GO:0090533,2.4970e-01,2.1000e+01
IMP_SCORE,1251,GO:0003281,2.4968e-01,1.3000e+01
IMP_SCORE,1252,GO:0030888,2.4954e-01,1.6000e+01
IMP_SCORE,1253,GO:0051101,2.4950e-01,3.7000e+01
IMP_SCORE,1254,GO:0001047,2.4946e-01,5.2000e+01
IMP_SCORE,1255,GO:0090079,2.4945e-01,1.0000e+01
IMP_SCORE,1256,GO:0005515,2.4943e-01,2.9370e+03
IMP_SCORE,1257,GO:0016447,2.4940e-01,5.0000e+00
IMP_SCORE,1258,GO:0030140,2.4936e-01,9.0000e+00
IMP_SCORE,1259,GO:0005003,2.4934e-01,1.9000e+01
IMP_SCORE,1260,GO:1902850,2.4920e-01,2.4000e+01
IMP_SCORE,1261,GO:0046635,2.4917e-01,2.3000e+01
IMP_SCORE,1262,GO:0070542,2.4916e-01,2.1000e+01
IMP_SCORE,1263,GO:2000505,2.4914e-01,5.0000e+00
IMP_SCORE,1264,GO:0051764,2.4907e-01,2.1000e+01
IMP_SCORE,1265,GO:0004712,2.4905e-01,2.7000e+01
IMP_SCORE,1266,GO:0044088,2.4902e-01,2.0000e+01
IMP_SCORE,1267,GO:0045860,2.4901e-01,7.9000e+01
IMP_SCORE,1268,GO:0002761,2.4900e-01,6.5000e+01
IMP_SCORE,1269,GO:0035019,2.4890e-01,1.7000e+01
IMP_SCORE,1270,GO:0044344,2.4885e-01,1.6000e+01
IMP_SCORE,1271,GO:0090231,2.4874e-01,7.0000e+00
IMP_SCORE,1272,GO:0001959,2.4863e-01,6.5000e+01
IMP_SCORE,1273,GO:0031902,2.4849e-01,1.0700e+02
IMP_SCORE,1274,GO:0051044,2.4847e-01,7.0000e+00
IMP_SCORE,1275,GO:0046685,2.4840e-01,1.8000e+01
IMP_SCORE,1276,GO:0006978,2.4831e-01,7.0000e+00
IMP_SCORE,1277,GO:0060412,2.4826e-01,1.4000e+01
IMP_SCORE,1278,GO:1902911,2.4822e-01,1.6000e+01
IMP_SCORE,1279,GO:0030595,2.4822e-01,5.3000e+01
IMP_SCORE,1280,GO:0001103,2.4804e-01,2.0000e+01
IMP_SCORE,1281,GO:0018107,2.4803e-01,3.0000e+01
IMP_SCORE,1282,GO:0031418,2.4802e-01,1.2000e+01
IMP_SCORE,1283,GO:0050660,2.4801e-01,6.1000e+01
IMP_SCORE,1284,GO:0006094,2.4800e-01,1.9000e+01
IMP_SCORE,1285,GO:0051146,2.4785e-01,5.0000e+00
IMP_SCORE,1286,GO:0030216,2.4778e-01,2.7000e+01
IMP_SCORE,1287,GO:1904355,2.4776e-01,2.8000e+01
IMP_SCORE,1288,GO:1903146,2.4776e-01,1.4000e+01
IMP_SCORE,1289,GO:0071496,2.4763e-01,6.0000e+01
IMP_SCORE,1290,GO:0006206,2.4753e-01,1.6000e+01
IMP_SCORE,1291,GO:0048487,2.4752e-01,9.0000e+00
IMP_SCORE,1292,GO:0030141,2.4751e-01,1.6100e+02
IMP_SCORE,1293,GO:0045834,2.4744e-01,4.9000e+01
IMP_SCORE,1294,GO:0045807,2.4737e-01,3.8000e+01
IMP_SCORE,1295,GO:0045745,2.4729e-01,1.6000e+01
IMP_SCORE,1296,GO:0060348,2.4727e-01,4.7000e+01
IMP_SCORE,1297,GO:0010224,2.4722e-01,1.1000e+01
IMP_SCORE,1298,GO:0042594,2.4710e-01,7.4000e+01
IMP_SCORE,1299,GO:0032870,2.4691e-01,8.1000e+01
IMP_SCORE,1300,GO:0030279,2.4688e-01,2.3000e+01
IMP_SCORE,1301,GO:0017156,2.4660e-01,3.0000e+01
IMP_SCORE,1302,GO:0008064,2.4654e-01,5.0000e+01
IMP_SCORE,1303,GO:0051043,2.4653e-01,1.0000e+01
IMP_SCORE,1304,GO:0031349,2.4651e-01,1.1800e+02
IMP_SCORE,1305,GO:0001838,2.4637e-01,8.0000e+00
IMP_SCORE,1306,GO:0051258,2.4628e-01,2.3000e+01
IMP_SCORE,1307,GO:0043229,2.4627e-01,1.6890e+03
IMP_SCORE,1308,GO:0002664,2.4625e-01,1.7000e+01
IMP_SCORE,1309,GO:0010714,2.4615e-01,6.0000e+00
IMP_SCORE,1310,GO:0044440,2.4614e-01,2.5900e+02
IMP_SCORE,1311,GO:0003735,2.4606e-01,7.6000e+01
IMP_SCORE,1312,GO:0031331,2.4602e-01,1.0700e+02
IMP_SCORE,1313,GO:0006570,2.4601e-01,2.7000e+01
IMP_SCORE,1314,GO:0045646,2.4600e-01,7.0000e+00
IMP_SCORE,1315,GO:0050921,2.4600e-01,3.5000e+01
IMP_SCORE,1316,GO:0048661,2.4594e-01,3.1000e+01
IMP_SCORE,1317,GO:1903706,2.4591e-01,1.1000e+02
IMP_SCORE,1318,GO:0070372,2.4582e-01,6.8000e+01
IMP_SCORE,1319,GO:0070665,2.4580e-01,4.9000e+01
IMP_SCORE,1320,GO:0043278,2.4566e-01,9.0000e+00
IMP_SCORE,1321,GO:0031362,2.4558e-01,2.9000e+01
IMP_SCORE,1322,GO:0046697,2.4548e-01,1.0000e+01
IMP_SCORE,1323,GO:0035150,2.4545e-01,4.8000e+01
IMP_SCORE,1324,GO:0003207,2.4533e-01,1.3000e+01
IMP_SCORE,1325,GO:0006778,2.4520e-01,3.2000e+01
IMP_SCORE,1326,GO:0003950,2.4519e-01,1.1600e+02
IMP_SCORE,1327,GO:0032649,2.4516e-01,3.3000e+01
IMP_SCORE,1328,GO:0061384,2.4509e-01,4.0000e+00
IMP_SCORE,1329,GO:0032413,2.4508e-01,1.0000e+01
IMP_SCORE,1330,GO:0001974,2.4508e-01,2.5000e+01
IMP_SCORE,1331,GO:0005902,2.4505e-01,4.5000e+01
IMP_SCORE,1332,GO:1901998,2.4494e-01,5.4000e+01
IMP_SCORE,1333,GO:1903018,2.4492e-01,1.7000e+01
IMP_SCORE,1334,GO:0006879,2.4481e-01,4.0000e+01
IMP_SCORE,1335,GO:0032103,2.4480e-01,9.0000e+01
IMP_SCORE,1336,GO:0006638,2.4468e-01,6.4000e+01
IMP_SCORE,1337,GO:0032281,2.4467e-01,1.7000e+01
IMP_SCORE,1338,GO:0009130,2.4464e-01,8.0000e+00
IMP_SCORE,1339,GO:0045429,2.4464e-01,1.7000e+01
IMP_SCORE,1340,GO:0051589,2.4455e-01,1.1000e+01
IMP_SCORE,1341,GO:0090051,2.4450e-01,6.0000e+00
IMP_SCORE,1342,GO:0010632,2.4438e-01,6.5000e+01
IMP_SCORE,1343,GO:1901099,2.4434e-01,2.2000e+01
IMP_SCORE,1344,GO:0072310,2.4432e-01,1.1000e+01
IMP_SCORE,1345,GO:0030212,2.4427e-01,5.0000e+01
IMP_SCORE,1346,GO:0051238,2.4426e-01,2.8000e+01
IMP_SCORE,1347,GO:1901653,2.4420e-01,5.1000e+01
IMP_SCORE,1348,GO:0031683,2.4413e-01,1.4000e+01
IMP_SCORE,1349,GO:0019827,2.4405e-01,2.1000e+01
IMP_SCORE,1350,GO:0042474,2.4400e-01,1.0000e+01
IMP_SCORE,1351,GO:0034612,2.4390e-01,5.1000e+01
IMP_SCORE,1352,GO:0042347,2.4387e-01,9.0000e+00
IMP_SCORE,1353,GO:0010799,2.4373e-01,1.1000e+01
IMP_SCORE,1354,GO:0090004,2.4371e-01,2.3000e+01
IMP_SCORE,1355,GO:0005777,2.4365e-01,1.3900e+02
IMP_SCORE,1356,GO:1903432,2.4359e-01,1.4000e+01
IMP_SCORE,1357,GO:0032722,2.4340e-01,1.8000e+01
IMP_SCORE,1358,GO:0005095,2.4339e-01,1.0000e+01
IMP_SCORE,1359,GO:0090179,2.4315e-01,4.0000e+00
IMP_SCORE,1360,GO:0030672,2.4307e-01,8.0000e+01
IMP_SCORE,1361,GO:0071470,2.4296e-01,1.9000e+01
IMP_SCORE,1362,GO:0098751,2.4293e-01,2.8000e+01
IMP_SCORE,1363,GO:0045346,2.4270e-01,1.0000e+00
IMP_SCORE,1364,GO:0042359,2.4270e-01,1.0000e+00
IMP_SCORE,1365,GO:1904294,2.4269e-01,6.0000e+00
IMP_SCORE,1366,GO:0040014,2.4268e-01,3.4000e+01
IMP_SCORE,1367,GO:0006953,2.4264e-01,4.7000e+01
IMP_SCORE,1368,GO:0070536,2.4263e-01,4.0000e+01
IMP_SCORE,1369,GO:0035264,2.4255e-01,3.1000e+01
IMP_SCORE,1370,GO:0043620,2.4250e-01,2.7000e+01
IMP_SCORE,1371,GO:0002433,2.4244e-01,2.8000e+01
IMP_SCORE,1372,GO:0003179,2.4243e-01,9.0000e+00
IMP_SCORE,1373,GO:0099132,2.4242e-01,9.0000e+00
IMP_SCORE,1374,GO:0046889,2.4240e-01,1.9000e+01
IMP_SCORE,1375,GO:0007064,2.4237e-01,4.0000e+00
IMP_SCORE,1376,GO:0005839,2.4233e-01,1.5000e+01
IMP_SCORE,1377,GO:0045069,2.4233e-01,4.2000e+01
IMP_SCORE,1378,GO:0032088,2.4227e-01,2.8000e+01
IMP_SCORE,1379,GO:0070723,2.4226e-01,1.6000e+01
IMP_SCORE,1380,GO:0045920,2.4218e-01,2.1000e+01
IMP_SCORE,1381,GO:0071479,2.4216e-01,2.7000e+01
IMP_SCORE,1382,GO:0005634,2.4207e-01,1.3040e+03
IMP_SCORE,1383,GO:0021772,2.4206e-01,1.1000e+01
IMP_SCORE,1384,GO:0021545,2.4188e-01,1.7000e+01
IMP_SCORE,1385,GO:0061098,2.4176e-01,2.1000e+01
IMP_SCORE,1386,GO:0030574,2.4169e-01,4.5000e+01
IMP_SCORE,1387,GO:0001105,2.4168e-01,2.3000e+01
IMP_SCORE,1388,GO:0032530,2.4157e-01,2.6000e+01
IMP_SCORE,1389,GO:0031063,2.4153e-01,1.0000e+01
IMP_SCORE,1390,GO:1903010,2.4151e-01,2.9000e+01
IMP_SCORE,1391,GO:0050708,2.4151e-01,1.1500e+02
IMP_SCORE,1392,GO:0007595,2.4150e-01,1.4000e+01
IMP_SCORE,1393,GO:0010662,2.4150e-01,1.0000e+01
IMP_SCORE,1394,GO:0032535,2.4150e-01,9.6000e+01
IMP_SCORE,1395,GO:1902074,2.4146e-01,1.2000e+01
IMP_SCORE,1396,GO:0045071,2.4144e-01,3.1000e+01
IMP_SCORE,1397,GO:1901617,2.4142e-01,7.7000e+01
IMP_SCORE,1398,GO:1903421,2.4141e-01,4.0000e+00
IMP_SCORE,1399,GO:0071285,2.4140e-01,4.0000e+00
IMP_SCORE,1400,GO:0045010,2.4136e-01,2.0000e+01
IMP_SCORE,1401,GO:0009069,2.4135e-01,4.9000e+01
IMP_SCORE,1402,GO:0032755,2.4134e-01,1.9000e+01
IMP_SCORE,1403,GO:0033198,2.4131e-01,1.4000e+01
IMP_SCORE,1404,GO:0006706,2.4124e-01,2.9000e+01
IMP_SCORE,1405,GO:0002287,2.4111e-01,2.0000e+00
IMP_SCORE,1406,GO:0034097,2.4099e-01,1.6300e+02
IMP_SCORE,1407,GO:0006493,2.4099e-01,9.0000e+01
IMP_SCORE,1408,GO:1900181,2.4094e-01,5.5000e+01
IMP_SCORE,1409,GO:0009250,2.4091e-01,1.5000e+01
IMP_SCORE,1410,GO:1901031,2.4084e-01,1.3000e+01
IMP_SCORE,1411,GO:0046326,2.4083e-01,2.7000e+01
IMP_SCORE,1412,GO:0006342,2.4081e-01,1.8000e+01
IMP_SCORE,1413,GO:0043304,2.4072e-01,1.4000e+01
IMP_SCORE,1414,GO:0090190,2.4063e-01,5.0000e+00
IMP_SCORE,1415,GO:0050673,2.4062e-01,2.5000e+01
IMP_SCORE,1416,GO:0005942,2.4058e-01,5.0000e+00
IMP_SCORE,1417,GO:0051653,2.4055e-01,1.0000e+01
IMP_SCORE,1418,GO:0001938,2.4051e-01,3.3000e+01
IMP_SCORE,1419,GO:0030728,2.4050e-01,9.0000e+00
IMP_SCORE,1420,GO:0005234,2.4044e-01,1.4000e+01
IMP_SCORE,1421,GO:0048670,2.4041e-01,1.2000e+01
IMP_SCORE,1422,GO:0004623,2.4035e-01,3.9000e+01
IMP_SCORE,1423,GO:0010389,2.4014e-01,2.1000e+01
IMP_SCORE,1424,GO:0042035,2.4008e-01,3.8000e+01
IMP_SCORE,1425,GO:0010919,2.4003e-01,8.0000e+00
IMP_SCORE,1426,GO:0045785,2.3998e-01,1.3300e+02
IMP_SCORE,1427,GO:0050926,2.3997e-01,9.0000e+00
IMP_SCORE,1428,GO:1903963,2.3996e-01,9.0000e+00
IMP_SCORE,1429,GO:0050886,2.3988e-01,4.0000e+00
IMP_SCORE,1430,GO:0006677,2.3988e-01,2.4000e+01
IMP_SCORE,1431,GO:0006910,2.3987e-01,2.1000e+01
IMP_SCORE,1432,GO:0030291,2.3986e-01,2.6000e+01
IMP_SCORE,1433,GO:0001947,2.3982e-01,1.9000e+01
IMP_SCORE,1434,GO:0031983,2.3978e-01,1.3400e+02
IMP_SCORE,1435,GO:0032680,2.3978e-01,3.6000e+01
IMP_SCORE,1436,GO:1904315,2.3974e-01,5.0000e+00
IMP_SCORE,1437,GO:0050434,2.3974e-01,9.0000e+00
IMP_SCORE,1438,GO:0032210,2.3971e-01,1.9000e+01
IMP_SCORE,1439,GO:0033993,2.3966e-01,2.3300e+02
IMP_SCORE,1440,GO:0001659,2.3957e-01,7.0000e+00
IMP_SCORE,1441,GO:0050768,2.3939e-01,1.0900e+02
IMP_SCORE,1442,GO:0006664,2.3927e-01,1.0700e+02
IMP_SCORE,1443,GO:1903729,2.3926e-01,4.2000e+01
IMP_SCORE,1444,GO:0045648,2.3926e-01,5.0000e+00
IMP_SCORE,1445,GO:0061615,2.3925e-01,8.0000e+00
IMP_SCORE,1446,GO:0002716,2.3924e-01,5.0000e+00
IMP_SCORE,1447,GO:0031526,2.3921e-01,2.5000e+01
IMP_SCORE,1448,GO:2000649,2.3920e-01,4.1000e+01
IMP_SCORE,1449,GO:0031293,2.3904e-01,2.1000e+01
IMP_SCORE,1450,GO:1990118,2.3896e-01,4.0000e+00
IMP_SCORE,1451,GO:0043231,2.3896e-01,1.7340e+03
IMP_SCORE,1452,GO:0050892,2.3890e-01,1.1000e+01
IMP_SCORE,1453,GO:2000114,2.3889e-01,1.7000e+01
IMP_SCORE,1454,GO:0050661,2.3884e-01,2.6000e+01
IMP_SCORE,1455,GO:1901605,2.3864e-01,1.4500e+02
IMP_SCORE,1456,GO:1903901,2.3861e-01,4.6000e+01
IMP_SCORE,1457,GO:0016405,2.3858e-01,1.4000e+01
IMP_SCORE,1458,GO:0032814,2.3858e-01,1.9000e+01
IMP_SCORE,1459,GO:0010661,2.3856e-01,8.0000e+00
IMP_SCORE,1460,GO:0010823,2.3855e-01,2.8000e+01
IMP_SCORE,1461,GO:0008157,2.3855e-01,1.0000e+01
IMP_SCORE,1462,GO:0001819,2.3850e-01,1.1100e+02
IMP_SCORE,1463,GO:0030027,2.3849e-01,6.8000e+01
IMP_SCORE,1464,GO:0071396,2.3844e-01,7.8000e+01
IMP_SCORE,1465,GO:0042641,2.3828e-01,3.4000e+01
IMP_SCORE,1466,GO:0051580,2.3819e-01,4.0000e+00
IMP_SCORE,1467,GO:0010669,2.3814e-01,1.8000e+01
IMP_SCORE,1468,GO:0006283,2.3814e-01,8.0000e+00
IMP_SCORE,1469,GO:0000794,2.3813e-01,1.3000e+01
IMP_SCORE,1470,GO:1904031,2.3808e-01,1.4000e+01
IMP_SCORE,1471,GO:0042511,2.3803e-01,2.0000e+00
IMP_SCORE,1472,GO:0032780,2.3800e-01,1.3000e+01
IMP_SCORE,1473,GO:0045921,2.3781e-01,3.2000e+01
IMP_SCORE,1474,GO:0048188,2.3779e-01,4.0000e+00
IMP_SCORE,1475,GO:0002221,2.3760e-01,4.9000e+01
IMP_SCORE,1476,GO:0071407,2.3757e-01,9.3000e+01
IMP_SCORE,1477,GO:0051412,2.3754e-01,9.0000e+00
IMP_SCORE,1478,GO:0001525,2.3749e-01,1.4400e+02
IMP_SCORE,1479,GO:0006198,2.3747e-01,4.0000e+00
IMP_SCORE,1480,GO:0061013,2.3738e-01,1.7000e+01
IMP_SCORE,1481,GO:0061037,2.3736e-01,1.8000e+01
IMP_SCORE,1482,GO:0008066,2.3732e-01,2.4000e+01
IMP_SCORE,1483,GO:0050433,2.3732e-01,1.2000e+01
IMP_SCORE,1484,GO:0044818,2.3732e-01,6.0000e+00
IMP_SCORE,1485,GO:0044724,2.3719e-01,7.0000e+01
IMP_SCORE,1486,GO:1904377,2.3711e-01,3.0000e+01
IMP_SCORE,1487,GO:0006825,2.3702e-01,2.7000e+01
IMP_SCORE,1488,GO:0097194,2.3701e-01,4.3000e+01
IMP_SCORE,1489,GO:0010717,2.3691e-01,2.2000e+01
IMP_SCORE,1490,GO:0019843,2.3689e-01,9.7000e+01
IMP_SCORE,1491,GO:0009615,2.3687e-01,9.8000e+01
IMP_SCORE,1492,GO:0035194,2.3682e-01,8.0000e+00
IMP_SCORE,1493,GO:0006958,2.3681e-01,6.7000e+01
IMP_SCORE,1494,GO:0032370,2.3681e-01,2.0000e+01
IMP_SCORE,1495,GO:0014041,2.3677e-01,8.0000e+00
IMP_SCORE,1496,GO:0044437,2.3667e-01,3.5700e+02
IMP_SCORE,1497,GO:0016101,2.3666e-01,6.3000e+01
IMP_SCORE,1498,GO:1901990,2.3665e-01,7.8000e+01
IMP_SCORE,1499,GO:0070403,2.3662e-01,4.0000e+00
IMP_SCORE,1500,GO:0001191,2.3661e-01,5.0000e+01
IMP_SCORE,1501,GO:0043666,2.3655e-01,1.3000e+01
IMP_SCORE,1502,GO:0008076,2.3654e-01,5.8000e+01
IMP_SCORE,1503,GO:0070207,2.3649e-01,2.6000e+01
IMP_SCORE,1504,GO:0002020,2.3647e-01,6.4000e+01
IMP_SCORE,1505,GO:0042135,2.3642e-01,1.6000e+01
IMP_SCORE,1506,GO:1903313,2.3642e-01,1.9000e+01
IMP_SCORE,1507,GO:0030522,2.3640e-01,4.7000e+01
IMP_SCORE,1508,GO:0055069,2.3637e-01,7.0000e+00
IMP_SCORE,1509,GO:0030374,2.3632e-01,1.7000e+01
IMP_SCORE,1510,GO:0060324,2.3627e-01,5.0000e+00
IMP_SCORE,1511,GO:0043406,2.3624e-01,5.4000e+01
IMP_SCORE,1512,GO:0032868,2.3615e-01,5.4000e+01
IMP_SCORE,1513,GO:0043901,2.3608e-01,7.7000e+01
IMP_SCORE,1514,GO:0032729,2.3605e-01,2.7000e+01
IMP_SCORE,1515,GO:0033045,2.3602e-01,1.4000e+01
IMP_SCORE,1516,GO:0048635,2.3599e-01,1.2000e+01
IMP_SCORE,1517,GO:0072132,2.3597e-01,4.0000e+00
IMP_SCORE,1518,GO:0071495,2.3590e-01,1.6100e+02
IMP_SCORE,1519,GO:0032731,2.3588e-01,1.4000e+01
IMP_SCORE,1520,GO:0033137,2.3584e-01,4.0000e+00
IMP_SCORE,1521,GO:0050900,2.3582e-01,1.3400e+02
IMP_SCORE,1522,GO:0016641,2.3563e-01,2.6000e+01
IMP_SCORE,1523,GO:0045582,2.3560e-01,2.8000e+01
IMP_SCORE,1524,GO:0033674,2.3548e-01,7.3000e+01
IMP_SCORE,1525,GO:2000831,2.3544e-01,1.4000e+01
IMP_SCORE,1526,GO:0033555,2.3529e-01,1.9000e+01
IMP_SCORE,1527,GO:0004879,2.3521e-01,1.3000e+01
IMP_SCORE,1528,GO:1904375,2.3515e-01,4.3000e+01
IMP_SCORE,1529,GO:1901185,2.3514e-01,1.6000e+01
IMP_SCORE,1530,GO:0031295,2.3508e-01,3.3000e+01
IMP_SCORE,1531,GO:0006554,2.3504e-01,2.7000e+01
IMP_SCORE,1532,GO:0042428,2.3497e-01,1.0000e+01
IMP_SCORE,1533,GO:0070300,2.3492e-01,3.1000e+01
IMP_SCORE,1534,GO:0051865,2.3491e-01,4.8000e+01
IMP_SCORE,1535,GO:0072665,2.3490e-01,2.2000e+01
IMP_SCORE,1536,GO:0000774,2.3486e-01,5.0000e+00
IMP_SCORE,1537,GO:0021527,2.3466e-01,4.0000e+00
IMP_SCORE,1538,GO:0051896,2.3464e-01,4.0000e+01
IMP_SCORE,1539,GO:0010888,2.3460e-01,1.9000e+01
IMP_SCORE,1540,GO:0072164,2.3454e-01,2.0000e+01
IMP_SCORE,1541,GO:0036041,2.3452e-01,2.7000e+01
IMP_SCORE,1542,GO:0035412,2.3445e-01,5.0000e+00
IMP_SCORE,1543,GO:0019048,2.3442e-01,1.2000e+01
IMP_SCORE,1544,GO:0097610,2.3425e-01,4.9000e+01
IMP_SCORE,1545,GO:0051148,2.3419e-01,2.3000e+01
IMP_SCORE,1546,GO:0046825,2.3412e-01,1.2000e+01
IMP_SCORE,1547,GO:0006505,2.3408e-01,1.0000e+01
IMP_SCORE,1548,GO:1900180,2.3405e-01,7.1000e+01
IMP_SCORE,1549,GO:0004970,2.3401e-01,1.5000e+01
IMP_SCORE,1550,GO:0070301,2.3390e-01,1.5000e+01
IMP_SCORE,1551,GO:0009124,2.3383e-01,2.6000e+01
IMP_SCORE,1552,GO:0090200,2.3378e-01,4.0000e+00
IMP_SCORE,1553,GO:1902253,2.3375e-01,1.8000e+01
IMP_SCORE,1554,GO:0032414,2.3368e-01,2.4000e+01
IMP_SCORE,1555,GO:0030057,2.3358e-01,4.5000e+01
IMP_SCORE,1556,GO:0048732,2.3358e-01,1.0700e+02
IMP_SCORE,1557,GO:0090545,2.3356e-01,1.0000e+01
IMP_SCORE,1558,GO:0061448,2.3354e-01,3.5000e+01
IMP_SCORE,1559,GO:0007589,2.3351e-01,3.5000e+01
IMP_SCORE,1560,GO:0019318,2.3351e-01,1.0000e+02
IMP_SCORE,1561,GO:0004713,2.3322e-01,6.6000e+01
IMP_SCORE,1562,GO:0031970,2.3313e-01,5.7000e+01
IMP_SCORE,1563,GO:0010765,2.3313e-01,2.3000e+01
IMP_SCORE,1564,GO:0046649,2.3309e-01,1.2800e+02
IMP_SCORE,1565,GO:0042069,2.3307e-01,1.7000e+01
IMP_SCORE,1566,GO:0006757,2.3303e-01,8.0000e+00
IMP_SCORE,1567,GO:0048714,2.3296e-01,1.4000e+01
IMP_SCORE,1568,GO:0071158,2.3291e-01,1.9000e+01
IMP_SCORE,1569,GO:0060307,2.3289e-01,8.0000e+00
IMP_SCORE,1570,GO:0072073,2.3284e-01,3.1000e+01
IMP_SCORE,1571,GO:0035902,2.3284e-01,1.0000e+01
IMP_SCORE,1572,GO:0030073,2.3273e-01,1.1000e+01
IMP_SCORE,1573,GO:0031669,2.3257e-01,4.9000e+01
IMP_SCORE,1574,GO:0090102,2.3248e-01,1.9000e+01
IMP_SCORE,1575,GO:1901215,2.3248e-01,6.1000e+01
IMP_SCORE,1576,GO:0046827,2.3242e-01,5.0000e+00
IMP_SCORE,1577,GO:0006468,2.3242e-01,2.2400e+02
IMP_SCORE,1578,GO:0030119,2.3230e-01,2.1000e+01
IMP_SCORE,1579,GO:0043555,2.3224e-01,1.0000e+01
IMP_SCORE,1580,GO:0019068,2.3223e-01,4.0000e+00
IMP_SCORE,1581,GO:1903599,2.3222e-01,1.0000e+01
IMP_SCORE,1582,GO:0016331,2.3215e-01,5.0000e+00
IMP_SCORE,1583,GO:0030662,2.3213e-01,8.1000e+01
IMP_SCORE,1584,GO:0017017,2.3213e-01,7.0000e+00
IMP_SCORE,1585,GO:0001071,2.3212e-01,3.2300e+02
IMP_SCORE,1586,GO:1900004,2.3200e-01,4.0000e+00
IMP_SCORE,1587,GO:0043062,2.3190e-01,1.7700e+02
IMP_SCORE,1588,GO:0098857,2.3180e-01,1.3600e+02
IMP_SCORE,1589,GO:0071107,2.3154e-01,4.0000e+00
IMP_SCORE,1590,GO:0032410,2.3146e-01,1.8000e+01
IMP_SCORE,1591,GO:0032148,2.3143e-01,9.0000e+00
IMP_SCORE,1592,GO:0061001,2.3143e-01,1.6000e+01
IMP_SCORE,1593,GO:0009896,2.3132e-01,1.2700e+02
IMP_SCORE,1594,GO:0060491,2.3130e-01,1.0100e+02
IMP_SCORE,1595,GO:0010675,2.3127e-01,5.0000e+01
IMP_SCORE,1596,GO:0000323,2.3111e-01,2.6800e+02
IMP_SCORE,1597,GO:0042493,2.3108e-01,1.1900e+02
IMP_SCORE,1598,GO:0032395,2.3105e-01,1.4000e+01
IMP_SCORE,1599,GO:0002675,2.3093e-01,2.8000e+01
IMP_SCORE,1600,GO:0070848,2.3092e-01,7.2000e+01
IMP_SCORE,1601,GO:1902905,2.3087e-01,6.8000e+01
IMP_SCORE,1602,GO:0030687,2.3085e-01,2.3000e+01
IMP_SCORE,1603,GO:0048365,2.3073e-01,2.3000e+01
IMP_SCORE,1604,GO:0060337,2.3067e-01,1.0300e+02
IMP_SCORE,1605,GO:0043268,2.3065e-01,8.0000e+00
IMP_SCORE,1606,GO:0043027,2.3062e-01,1.0000e+01
IMP_SCORE,1607,GO:0043046,2.3052e-01,4.0000e+00
IMP_SCORE,1608,GO:1903531,2.3051e-01,4.6000e+01
IMP_SCORE,1609,GO:0004620,2.3040e-01,9.9000e+01
IMP_SCORE,1610,GO:1904427,2.3039e-01,1.0000e+01
IMP_SCORE,1611,GO:0006122,2.3037e-01,4.0000e+00
IMP_SCORE,1612,GO:0006275,2.3035e-01,2.3000e+01
IMP_SCORE,1613,GO:0009309,2.3022e-01,2.7000e+01
IMP_SCORE,1614,GO:0042645,2.3018e-01,3.2000e+01
IMP_SCORE,1615,GO:0008210,2.3015e-01,1.7000e+01
IMP_SCORE,1616,GO:0002685,2.3006e-01,4.7000e+01
IMP_SCORE,1617,GO:0035871,2.3004e-01,3.2000e+01
IMP_SCORE,1618,GO:0045912,2.3004e-01,2.9000e+01
IMP_SCORE,1619,GO:0071310,2.3003e-01,3.7900e+02
IMP_SCORE,1620,GO:0032845,2.2999e-01,4.0000e+01
IMP_SCORE,1621,GO:0070169,2.2998e-01,1.8000e+01
IMP_SCORE,1622,GO:0032409,2.2991e-01,9.0000e+01
IMP_SCORE,1623,GO:0045622,2.2988e-01,1.0000e+01
IMP_SCORE,1624,GO:2000351,2.2982e-01,2.2000e+01
IMP_SCORE,1625,GO:0061053,2.2973e-01,3.1000e+01
IMP_SCORE,1626,GO:0010565,2.2971e-01,3.9000e+01
IMP_SCORE,1627,GO:0034122,2.2967e-01,9.0000e+00
IMP_SCORE,1628,GO:0014068,2.2967e-01,2.9000e+01
IMP_SCORE,1629,GO:0009266,2.2967e-01,1.0300e+02
IMP_SCORE,1630,GO:0043392,2.2961e-01,1.7000e+01
IMP_SCORE,1631,GO:0046328,2.2961e-01,4.3000e+01
IMP_SCORE,1632,GO:0006805,2.2948e-01,1.2100e+02
IMP_SCORE,1633,GO:0072676,2.2936e-01,2.1000e+01
IMP_SCORE,1634,GO:0005976,2.2935e-01,3.2000e+01
IMP_SCORE,1635,GO:0046636,2.2934e-01,5.0000e+00
IMP_SCORE,1636,GO:0044389,2.2933e-01,1.3600e+02
IMP_SCORE,1637,GO:0034105,2.2930e-01,7.0000e+00
IMP_SCORE,1638,GO:0008306,2.2924e-01,3.0000e+01
IMP_SCORE,1639,GO:0048875,2.2923e-01,2.7000e+01
IMP_SCORE,1640,GO:0009895,2.2907e-01,8.3000e+01
IMP_SCORE,1641,GO:0046427,2.2898e-01,1.4000e+01
IMP_SCORE,1642,GO:0048512,2.2898e-01,1.4000e+01
IMP_SCORE,1643,GO:1902117,2.2897e-01,4.8000e+01
IMP_SCORE,1644,GO:0006553,2.2896e-01,2.8000e+01
IMP_SCORE,1645,GO:0046456,2.2896e-01,3.0000e+01
IMP_SCORE,1646,GO:0010564,2.2894e-01,1.6700e+02
IMP_SCORE,1647,GO:0005794,2.2893e-01,6.1600e+02
IMP_SCORE,1648,GO:0002521,2.2891e-01,1.0100e+02
IMP_SCORE,1649,GO:1903318,2.2889e-01,1.8000e+01
IMP_SCORE,1650,GO:0035580,2.2887e-01,5.5000e+01
IMP_SCORE,1651,GO:0019894,2.2884e-01,2.4000e+01
IMP_SCORE,1652,GO:0007175,2.2883e-01,6.0000e+00
IMP_SCORE,1653,GO:0016290,2.2870e-01,1.1000e+01
IMP_SCORE,1654,GO:0030260,2.2866e-01,6.1000e+01
IMP_SCORE,1655,GO:0006836,2.2856e-01,5.9000e+01
IMP_SCORE,1656,GO:0035115,2.2852e-01,5.0000e+00
IMP_SCORE,1657,GO:0030218,2.2835e-01,1.9000e+01
IMP_SCORE,1658,GO:0019221,2.2827e-01,2.3700e+02
IMP_SCORE,1659,GO:0051093,2.2816e-01,2.4200e+02
IMP_SCORE,1660,GO:0001541,2.2812e-01,8.0000e+00
IMP_SCORE,1661,GO:2001234,2.2806e-01,5.0000e+01
IMP_SCORE,1662,GO:1990778,2.2792e-01,7.7000e+01
IMP_SCORE,1663,GO:0014065,2.2785e-01,1.0000e+01
IMP_SCORE,1664,GO:0043113,2.2776e-01,2.3000e+01
IMP_SCORE,1665,GO:0005662,2.2771e-01,8.0000e+00
IMP_SCORE,1666,GO:0004683,2.2769e-01,1.9000e+01
IMP_SCORE,1667,GO:0010639,2.2766e-01,1.1400e+02
IMP_SCORE,1668,GO:0030307,2.2758e-01,4.7000e+01
IMP_SCORE,1669,GO:0035577,2.2756e-01,6.7000e+01
IMP_SCORE,1670,GO:0044232,2.2746e-01,9.0000e+00
IMP_SCORE,1671,GO:0061702,2.2738e-01,1.0000e+01
IMP_SCORE,1672,GO:0060055,2.2737e-01,2.4000e+01
IMP_SCORE,1673,GO:0008037,2.2735e-01,2.0500e+02
IMP_SCORE,1674,GO:0005773,2.2731e-01,2.7600e+02
IMP_SCORE,1675,GO:1902307,2.2728e-01,1.1000e+01
IMP_SCORE,1676,GO:0030551,2.2728e-01,1.3000e+01
IMP_SCORE,1677,GO:0034113,2.2727e-01,2.6000e+01
IMP_SCORE,1678,GO:0045776,2.2725e-01,2.1000e+01
IMP_SCORE,1679,GO:0032844,2.2715e-01,1.2100e+02
IMP_SCORE,1680,GO:0042326,2.2710e-01,9.9000e+01
IMP_SCORE,1681,GO:0001205,2.2710e-01,1.2000e+01
IMP_SCORE,1682,GO:0097755,2.2709e-01,2.2000e+01
IMP_SCORE,1683,GO:0006646,2.2704e-01,1.4000e+01
IMP_SCORE,1684,GO:0051494,2.2703e-01,5.1000e+01
IMP_SCORE,1685,GO:0090317,2.2695e-01,4.4000e+01
IMP_SCORE,1686,GO:0071548,2.2694e-01,3.0000e+00
IMP_SCORE,1687,GO:0016303,2.2693e-01,1.0000e+01
IMP_SCORE,1688,GO:0030183,2.2687e-01,2.6000e+01
IMP_SCORE,1689,GO:0034260,2.2679e-01,2.9000e+01
IMP_SCORE,1690,GO:0050710,2.2679e-01,1.8000e+01
IMP_SCORE,1691,GO:0033540,2.2678e-01,1.6000e+01
IMP_SCORE,1692,GO:0001919,2.2672e-01,1.4000e+01
IMP_SCORE,1693,GO:1901654,2.2661e-01,5.3000e+01
IMP_SCORE,1694,GO:0071248,2.2660e-01,9.7000e+01
IMP_SCORE,1695,GO:0045428,2.2658e-01,1.2000e+01
IMP_SCORE,1696,GO:0050864,2.2658e-01,3.6000e+01
IMP_SCORE,1697,GO:0003376,2.2641e-01,1.0000e+01
IMP_SCORE,1698,GO:0048148,2.2637e-01,1.1000e+01
IMP_SCORE,1699,GO:0044380,2.2623e-01,5.0000e+00
IMP_SCORE,1700,GO:0022617,2.2620e-01,6.3000e+01
IMP_SCORE,1701,GO:0036066,2.2616e-01,6.0000e+00
IMP_SCORE,1702,GO:0044247,2.2611e-01,6.0000e+00
IMP_SCORE,1703,GO:0048588,2.2610e-01,2.6000e+01
IMP_SCORE,1704,GO:0010812,2.2609e-01,3.1000e+01
IMP_SCORE,1705,GO:0042577,2.2578e-01,3.7000e+01
IMP_SCORE,1706,GO:0044242,2.2569e-01,9.0000e+01
IMP_SCORE,1707,GO:0007398,2.2568e-01,6.0000e+00
IMP_SCORE,1708,GO:0050920,2.2560e-01,4.0000e+01
IMP_SCORE,1709,GO:0008344,2.2556e-01,3.0000e+01
IMP_SCORE,1710,GO:0045667,2.2550e-01,7.2000e+01
IMP_SCORE,1711,GO:0042401,2.2543e-01,1.9000e+01
IMP_SCORE,1712,GO:0010640,2.2542e-01,1.7000e+01
IMP_SCORE,1713,GO:0034121,2.2537e-01,1.6000e+01
IMP_SCORE,1714,GO:0021879,2.2535e-01,1.0000e+01
IMP_SCORE,1715,GO:0097305,2.2534e-01,9.4000e+01
IMP_SCORE,1716,GO:1901607,2.2533e-01,7.1000e+01
IMP_SCORE,1717,GO:0051196,2.2521e-01,2.9000e+01
IMP_SCORE,1718,GO:1905475,2.2517e-01,5.2000e+01
IMP_SCORE,1719,GO:0070851,2.2516e-01,7.0000e+01
IMP_SCORE,1720,GO:0046718,2.2512e-01,5.8000e+01
IMP_SCORE,1721,GO:0016242,2.2511e-01,6.0000e+00
IMP_SCORE,1722,GO:0017145,2.2502e-01,8.0000e+00
IMP_SCORE,1723,GO:2000651,2.2493e-01,6.0000e+00
IMP_SCORE,1724,GO:0033762,2.2490e-01,2.6000e+01
IMP_SCORE,1725,GO:0003678,2.2485e-01,9.0000e+00
IMP_SCORE,1726,GO:0042769,2.2480e-01,1.4000e+01
IMP_SCORE,1727,GO:0051573,2.2479e-01,1.0000e+00
IMP_SCORE,1728,GO:1902115,2.2475e-01,8.3000e+01
IMP_SCORE,1729,GO:0002673,2.2467e-01,6.0000e+01
IMP_SCORE,1730,GO:0000910,2.2460e-01,5.7000e+01
IMP_SCORE,1731,GO:0002576,2.2456e-01,1.1000e+02
IMP_SCORE,1732,GO:0043508,2.2450e-01,7.0000e+00
IMP_SCORE,1733,GO:0009991,2.2437e-01,1.2900e+02
IMP_SCORE,1734,GO:0032528,2.2436e-01,2.8000e+01
IMP_SCORE,1735,GO:0001773,2.2434e-01,1.5000e+01
IMP_SCORE,1736,GO:1900274,2.2433e-01,1.3000e+01
IMP_SCORE,1737,GO:0007423,2.2431e-01,6.1000e+01
IMP_SCORE,1738,GO:0001953,2.2430e-01,1.9000e+01
IMP_SCORE,1739,GO:1901293,2.2411e-01,3.9000e+01
IMP_SCORE,1740,GO:0009712,2.2408e-01,2.3000e+01
IMP_SCORE,1741,GO:1903846,2.2406e-01,1.1000e+01
IMP_SCORE,1742,GO:0048468,2.2403e-01,2.9000e+02
IMP_SCORE,1743,GO:0002292,2.2400e-01,8.0000e+00
IMP_SCORE,1744,GO:0035195,2.2400e-01,1.3000e+01
IMP_SCORE,1745,GO:2000181,2.2398e-01,3.1000e+01
IMP_SCORE,1746,GO:0070402,2.2397e-01,6.0000e+00
IMP_SCORE,1747,GO:0031664,2.2388e-01,3.3000e+01
IMP_SCORE,1748,GO:0044723,2.2387e-01,1.8500e+02
IMP_SCORE,1749,GO:0070840,2.2378e-01,7.0000e+00
IMP_SCORE,1750,GO:0031113,2.2374e-01,1.9000e+01
IMP_SCORE,1751,GO:0044769,2.2371e-01,8.0000e+00
IMP_SCORE,1752,GO:0051893,2.2366e-01,1.1000e+01
IMP_SCORE,1753,GO:0045600,2.2362e-01,4.2000e+01
IMP_SCORE,1754,GO:0001221,2.2361e-01,1.4000e+01
IMP_SCORE,1755,GO:0021895,2.2354e-01,1.1000e+01
IMP_SCORE,1756,GO:0032885,2.2352e-01,1.6000e+01
IMP_SCORE,1757,GO:0040013,2.2349e-01,1.0100e+02
IMP_SCORE,1758,GO:0009068,2.2349e-01,4.6000e+01
IMP_SCORE,1759,GO:0009084,2.2343e-01,1.6000e+01
IMP_SCORE,1760,GO:0060425,2.2340e-01,1.0000e+01
IMP_SCORE,1761,GO:0003700,2.2337e-01,3.1700e+02
IMP_SCORE,1762,GO:1902170,2.2333e-01,6.0000e+00
IMP_SCORE,1763,GO:0016411,2.2333e-01,3.1000e+01
IMP_SCORE,1764,GO:0002479,2.2328e-01,5.0000e+01
IMP_SCORE,1765,GO:0051054,2.2326e-01,3.6000e+01
IMP_SCORE,1766,GO:0002440,2.2324e-01,2.6000e+01
IMP_SCORE,1767,GO:0000987,2.2318e-01,7.7000e+01
IMP_SCORE,1768,GO:0043576,2.2312e-01,1.2000e+01
IMP_SCORE,1769,GO:0012505,2.2306e-01,1.5700e+02
IMP_SCORE,1770,GO:0072662,2.2305e-01,1.4000e+01
IMP_SCORE,1771,GO:0050867,2.2305e-01,7.6000e+01
IMP_SCORE,1772,GO:0046496,2.2303e-01,4.3000e+01
IMP_SCORE,1773,GO:0006768,2.2295e-01,5.0000e+00
IMP_SCORE,1774,GO:0002674,2.2289e-01,5.0000e+00
IMP_SCORE,1775,GO:0090101,2.2280e-01,3.1000e+01
IMP_SCORE,1776,GO:1903053,2.2276e-01,1.0000e+01
IMP_SCORE,1777,GO:0030036,2.2268e-01,1.4200e+02
IMP_SCORE,1778,GO:0012506,2.2263e-01,3.0400e+02
IMP_SCORE,1779,GO:0014898,2.2262e-01,8.0000e+00
IMP_SCORE,1780,GO:0071637,2.2258e-01,1.9000e+01
IMP_SCORE,1781,GO:0072503,2.2254e-01,9.9000e+01
IMP_SCORE,1782,GO:0090313,2.2250e-01,1.1000e+01
IMP_SCORE,1783,GO:2000134,2.2245e-01,1.8000e+01
IMP_SCORE,1784,GO:0048525,2.2238e-01,4.7000e+01
IMP_SCORE,1785,GO:0031625,2.2237e-01,1.2400e+02
IMP_SCORE,1786,GO:0032941,2.2231e-01,1.6000e+01
IMP_SCORE,1787,GO:0033500,2.2220e-01,5.8000e+01
IMP_SCORE,1788,GO:0031644,2.2213e-01,3.5000e+01
IMP_SCORE,1789,GO:0030858,2.2202e-01,2.5000e+01
IMP_SCORE,1790,GO:0008209,2.2199e-01,3.6000e+01
IMP_SCORE,1791,GO:0030507,2.2196e-01,2.0000e+01
IMP_SCORE,1792,GO:0009713,2.2175e-01,9.0000e+00
IMP_SCORE,1793,GO:0045623,2.2165e-01,6.0000e+00
IMP_SCORE,1794,GO:1902475,2.2165e-01,1.4000e+01
IMP_SCORE,1795,GO:0043068,2.2160e-01,1.6300e+02
IMP_SCORE,1796,GO:0022600,2.2159e-01,3.7000e+01
IMP_SCORE,1797,GO:0001952,2.2155e-01,3.1000e+01
IMP_SCORE,1798,GO:0032369,2.2153e-01,9.0000e+00
IMP_SCORE,1799,GO:0004896,2.2150e-01,1.5800e+02
IMP_SCORE,1800,GO:0048306,2.2138e-01,8.9000e+01
IMP_SCORE,1801,GO:0071392,2.2131e-01,2.9000e+01
IMP_SCORE,1802,GO:0016052,2.2130e-01,8.1000e+01
IMP_SCORE,1803,GO:0019400,2.2129e-01,1.0000e+01
IMP_SCORE,1804,GO:0005488,2.2128e-01,2.0100e+03
IMP_SCORE,1805,GO:0019377,2.2125e-01,1.8000e+01
IMP_SCORE,1806,GO:0035455,2.2122e-01,2.5000e+01
IMP_SCORE,1807,GO:1990138,2.2116e-01,3.6000e+01
IMP_SCORE,1808,GO:0046639,2.2114e-01,8.0000e+00
IMP_SCORE,1809,GO:0033363,2.2112e-01,2.1000e+01
IMP_SCORE,1810,GO:0004550,2.2099e-01,5.0000e+00
IMP_SCORE,1811,GO:0034774,2.2097e-01,1.3100e+02
IMP_SCORE,1812,GO:0050818,2.2094e-01,5.1000e+01
IMP_SCORE,1813,GO:0005829,2.2088e-01,1.7110e+03
IMP_SCORE,1814,GO:0046339,2.2086e-01,1.9000e+01
IMP_SCORE,1815,GO:0031629,2.2085e-01,1.2000e+01
IMP_SCORE,1816,GO:1990023,2.2085e-01,6.0000e+00
IMP_SCORE,1817,GO:0009135,2.2078e-01,2.9000e+01
IMP_SCORE,1818,GO:0008329,2.2077e-01,2.7000e+01
IMP_SCORE,1819,GO:0045111,2.2074e-01,6.4000e+01
IMP_SCORE,1820,GO:0010906,2.2073e-01,3.6000e+01
IMP_SCORE,1821,GO:0051693,2.2067e-01,1.4000e+01
IMP_SCORE,1822,GO:0045766,2.2060e-01,8.7000e+01
IMP_SCORE,1823,GO:0061157,2.2054e-01,2.0000e+00
IMP_SCORE,1824,GO:0051972,2.2054e-01,3.0000e+01
IMP_SCORE,1825,GO:0006012,2.2045e-01,2.5000e+01
IMP_SCORE,1826,GO:0032675,2.2042e-01,3.0000e+01
IMP_SCORE,1827,GO:0051952,2.2038e-01,2.6000e+01
IMP_SCORE,1828,GO:0060415,2.2036e-01,1.6000e+01
IMP_SCORE,1829,GO:0015985,2.2031e-01,5.0000e+00
IMP_SCORE,1830,GO:0002831,2.2025e-01,5.5000e+01
IMP_SCORE,1831,GO:0002204,2.2020e-01,5.0000e+00
IMP_SCORE,1832,GO:0071715,2.2017e-01,6.0000e+00
IMP_SCORE,1833,GO:0001818,2.2009e-01,6.9000e+01
IMP_SCORE,1834,GO:1901532,2.2004e-01,1.1000e+01
IMP_SCORE,1835,GO:0048675,2.1995e-01,2.6000e+01
IMP_SCORE,1836,GO:0070293,2.1992e-01,1.2000e+01
IMP_SCORE,1837,GO:0097120,2.1989e-01,1.1000e+01
IMP_SCORE,1838,GO:1902105,2.1975e-01,1.0000e+02
IMP_SCORE,1839,GO:0031941,2.1970e-01,3.1000e+01
IMP_SCORE,1840,GO:0001667,2.1969e-01,6.7000e+01
IMP_SCORE,1841,GO:0072520,2.1968e-01,2.0000e+00
IMP_SCORE,1842,GO:0005887,2.1967e-01,7.8200e+02
IMP_SCORE,1843,GO:0004709,2.1966e-01,2.9000e+01
IMP_SCORE,1844,GO:0016620,2.1964e-01,7.4000e+01
IMP_SCORE,1845,GO:0016050,2.1961e-01,1.1600e+02
IMP_SCORE,1846,GO:0009310,2.1960e-01,4.1000e+01
IMP_SCORE,1847,GO:0072666,2.1958e-01,5.0000e+00
IMP_SCORE,1848,GO:0045777,2.1956e-01,1.3000e+01
IMP_SCORE,1849,GO:0002687,2.1954e-01,3.0000e+01
IMP_SCORE,1850,GO:0042629,2.1951e-01,1.7000e+01
IMP_SCORE,1851,GO:0061045,2.1949e-01,3.7000e+01
IMP_SCORE,1852,GO:0042472,2.1946e-01,3.6000e+01
IMP_SCORE,1853,GO:0008574,2.1941e-01,7.0000e+00
IMP_SCORE,1854,GO:0046426,2.1938e-01,1.9000e+01
IMP_SCORE,1855,GO:1902017,2.1936e-01,4.2000e+01
IMP_SCORE,1856,GO:0002218,2.1933e-01,6.2000e+01
IMP_SCORE,1857,GO:0001570,2.1929e-01,1.9000e+01
IMP_SCORE,1858,GO:0010508,2.1928e-01,3.0000e+01
IMP_SCORE,1859,GO:0005769,2.1924e-01,1.7200e+02
IMP_SCORE,1860,GO:0060347,2.1914e-01,5.0000e+00
IMP_SCORE,1861,GO:0035306,2.1913e-01,3.1000e+01
IMP_SCORE,1862,GO:1905330,2.1899e-01,3.4000e+01
IMP_SCORE,1863,GO:0031643,2.1899e-01,1.8000e+01
IMP_SCORE,1864,GO:0046460,2.1898e-01,3.1000e+01
IMP_SCORE,1865,GO:0046488,2.1894e-01,6.8000e+01
IMP_SCORE,1866,GO:0032956,2.1886e-01,1.1500e+02
IMP_SCORE,1867,GO:0001948,2.1881e-01,6.5000e+01
IMP_SCORE,1868,GO:0016444,2.1860e-01,6.0000e+00
IMP_SCORE,1869,GO:0043122,2.1858e-01,1.3100e+02
IMP_SCORE,1870,GO:2000648,2.1855e-01,2.9000e+01
IMP_SCORE,1871,GO:0009410,2.1839e-01,1.8000e+01
IMP_SCORE,1872,GO:0030261,2.1838e-01,9.0000e+00
IMP_SCORE,1873,GO:0030705,2.1835e-01,5.7000e+01
IMP_SCORE,1874,GO:0048666,2.1835e-01,5.5000e+01
IMP_SCORE,1875,GO:0046873,2.1833e-01,1.4200e+02
IMP_SCORE,1876,GO:0003014,2.1822e-01,3.4000e+01
IMP_SCORE,1877,GO:0008200,2.1807e-01,2.8000e+01
IMP_SCORE,1878,GO:0006606,2.1800e-01,4.7000e+01
IMP_SCORE,1879,GO:0048608,2.1800e-01,8.9000e+01
IMP_SCORE,1880,GO:0019887,2.1800e-01,7.9000e+01
IMP_SCORE,1881,GO:0016051,2.1793e-01,8.3000e+01
IMP_SCORE,1882,GO:1902692,2.1789e-01,2.6000e+01
IMP_SCORE,1883,GO:0048871,2.1788e-01,4.4000e+01
IMP_SCORE,1884,GO:0019395,2.1787e-01,6.1000e+01
IMP_SCORE,1885,GO:0034362,2.1787e-01,6.0000e+00
IMP_SCORE,1886,GO:0034385,2.1780e-01,1.1000e+01
IMP_SCORE,1887,GO:0035295,2.1775e-01,5.7000e+01
IMP_SCORE,1888,GO:0070076,2.1774e-01,1.6000e+01
IMP_SCORE,1889,GO:0045981,2.1770e-01,2.2000e+01
IMP_SCORE,1890,GO:0051092,2.1752e-01,4.6000e+01
IMP_SCORE,1891,GO:0031056,2.1746e-01,3.6000e+01
IMP_SCORE,1892,GO:0043603,2.1743e-01,2.4200e+02
IMP_SCORE,1893,GO:0009083,2.1743e-01,4.5000e+01
IMP_SCORE,1894,GO:0004857,2.1740e-01,1.6800e+02
IMP_SCORE,1895,GO:2000241,2.1735e-01,3.6000e+01
IMP_SCORE,1896,GO:0007035,2.1730e-01,2.0000e+01
IMP_SCORE,1897,GO:0040020,2.1728e-01,6.0000e+00
IMP_SCORE,1898,GO:0002891,2.1723e-01,1.7000e+01
IMP_SCORE,1899,GO:0002082,2.1720e-01,6.0000e+00
IMP_SCORE,1900,GO:0005521,2.1713e-01,1.5000e+01
IMP_SCORE,1901,GO:0010827,2.1712e-01,4.0000e+01
IMP_SCORE,1902,GO:0045989,2.1709e-01,5.0000e+00
IMP_SCORE,1903,GO:0030658,2.1702e-01,1.2800e+02
IMP_SCORE,1904,GO:0050732,2.1700e-01,2.5000e+01
IMP_SCORE,1905,GO:0001562,2.1698e-01,2.9000e+01
IMP_SCORE,1906,GO:0030104,2.1697e-01,1.7000e+01
IMP_SCORE,1907,GO:0045837,2.1692e-01,2.0000e+00
IMP_SCORE,1908,GO:0032465,2.1688e-01,2.7000e+01
IMP_SCORE,1909,GO:0051150,2.1687e-01,1.4000e+01
IMP_SCORE,1910,GO:0098631,2.1686e-01,3.9000e+01
IMP_SCORE,1911,GO:0036257,2.1679e-01,6.0000e+00
IMP_SCORE,1912,GO:0006665,2.1675e-01,1.0200e+02
IMP_SCORE,1913,GO:0048715,2.1672e-01,7.0000e+00
IMP_SCORE,1914,GO:0045670,2.1667e-01,6.1000e+01
IMP_SCORE,1915,GO:0060253,2.1664e-01,1.1000e+01
IMP_SCORE,1916,GO:0019867,2.1662e-01,1.6100e+02
IMP_SCORE,1917,GO:0007032,2.1659e-01,1.0000e+01
IMP_SCORE,1918,GO:0005849,2.1646e-01,6.0000e+00
IMP_SCORE,1919,GO:0005001,2.1643e-01,2.7000e+01
IMP_SCORE,1920,GO:0006165,2.1641e-01,1.5000e+01
IMP_SCORE,1921,GO:0002704,2.1634e-01,1.4000e+01
IMP_SCORE,1922,GO:0032836,2.1633e-01,7.0000e+00
IMP_SCORE,1923,GO:0034315,2.1627e-01,1.3000e+01
IMP_SCORE,1924,GO:0002161,2.1621e-01,2.9000e+01
IMP_SCORE,1925,GO:0000086,2.1620e-01,7.1000e+01
IMP_SCORE,1926,GO:0006654,2.1619e-01,1.2000e+01
IMP_SCORE,1927,GO:0030168,2.1619e-01,7.1000e+01
IMP_SCORE,1928,GO:0038096,2.1618e-01,2.6000e+01
IMP_SCORE,1929,GO:0006851,2.1606e-01,5.0000e+00
IMP_SCORE,1930,GO:0048873,2.1603e-01,1.3000e+01
IMP_SCORE,1931,GO:0070830,2.1603e-01,3.3000e+01
IMP_SCORE,1932,GO:0038093,2.1598e-01,6.1000e+01
IMP_SCORE,1933,GO:0010664,2.1593e-01,1.0000e+01
IMP_SCORE,1934,GO:0051639,2.1591e-01,1.1000e+01
IMP_SCORE,1935,GO:0043174,2.1587e-01,1.5000e+01
IMP_SCORE,1936,GO:0050866,2.1582e-01,5.5000e+01
IMP_SCORE,1937,GO:0048667,2.1569e-01,5.0000e+00
IMP_SCORE,1938,GO:0018210,2.1565e-01,4.0000e+01
IMP_SCORE,1939,GO:0086080,2.1565e-01,7.0000e+00
IMP_SCORE,1940,GO:0043123,2.1564e-01,1.1100e+02
IMP_SCORE,1941,GO:1903320,2.1561e-01,5.4000e+01
IMP_SCORE,1942,GO:0008089,2.1543e-01,1.6000e+01
IMP_SCORE,1943,GO:0045295,2.1541e-01,1.0000e+01
IMP_SCORE,1944,GO:0008483,2.1539e-01,3.4000e+01
IMP_SCORE,1945,GO:0043408,2.1538e-01,1.4400e+02
IMP_SCORE,1946,GO:0051495,2.1533e-01,4.8000e+01
IMP_SCORE,1947,GO:0070302,2.1532e-01,4.4000e+01
IMP_SCORE,1948,GO:0030155,2.1529e-01,2.3100e+02
IMP_SCORE,1949,GO:0030150,2.1526e-01,5.0000e+00
IMP_SCORE,1950,GO:0097200,2.1518e-01,1.8000e+01
IMP_SCORE,1951,GO:0090316,2.1517e-01,5.9000e+01
IMP_SCORE,1952,GO:1902108,2.1514e-01,5.0000e+00
IMP_SCORE,1953,GO:0043227,2.1507e-01,1.5350e+03
IMP_SCORE,1954,GO:0060135,2.1506e-01,8.0000e+00
IMP_SCORE,1955,GO:0009081,2.1500e-01,6.3000e+01
IMP_SCORE,1956,GO:0051236,2.1497e-01,6.8000e+01
IMP_SCORE,1957,GO:0007216,2.1496e-01,2.1000e+01
IMP_SCORE,1958,GO:0097530,2.1488e-01,4.2000e+01
IMP_SCORE,1959,GO:0031420,2.1484e-01,1.2000e+01
IMP_SCORE,1960,GO:0071345,2.1481e-01,1.2300e+02
IMP_SCORE,1961,GO:0060628,2.1473e-01,5.0000e+00
IMP_SCORE,1962,GO:0007346,2.1470e-01,1.2500e+02
IMP_SCORE,1963,GO:0031290,2.1469e-01,5.0000e+00
IMP_SCORE,1964,GO:0006513,2.1467e-01,2.4000e+01
IMP_SCORE,1965,GO:0050848,2.1461e-01,2.3000e+01
IMP_SCORE,1966,GO:0050870,2.1460e-01,5.7000e+01
IMP_SCORE,1967,GO:0004629,2.1460e-01,3.9000e+01
IMP_SCORE,1968,GO:0070325,2.1459e-01,5.0000e+00
IMP_SCORE,1969,GO:0010960,2.1457e-01,6.0000e+00
IMP_SCORE,1970,GO:0043271,2.1455e-01,3.6000e+01
IMP_SCORE,1971,GO:0051451,2.1454e-01,8.0000e+00
IMP_SCORE,1972,GO:0046348,2.1452e-01,4.0000e+01
IMP_SCORE,1973,GO:0005484,2.1451e-01,3.1000e+01
IMP_SCORE,1974,GO:0036230,2.1444e-01,1.1700e+02
IMP_SCORE,1975,GO:1903509,2.1436e-01,9.7000e+01
IMP_SCORE,1976,GO:0060548,2.1436e-01,2.4100e+02
IMP_SCORE,1977,GO:0021983,2.1435e-01,6.0000e+00
IMP_SCORE,1978,GO:0006937,2.1417e-01,5.2000e+01
IMP_SCORE,1979,GO:0031279,2.1417e-01,2.7000e+01
IMP_SCORE,1980,GO:0035249,2.1413e-01,1.8000e+01
IMP_SCORE,1981,GO:0010857,2.1413e-01,1.9000e+01
IMP_SCORE,1982,GO:0051497,2.1404e-01,5.0000e+00
IMP_SCORE,1983,GO:0010042,2.1404e-01,8.0000e+00
IMP_SCORE,1984,GO:0031329,2.1402e-01,2.0800e+02
IMP_SCORE,1985,GO:0031058,2.1389e-01,3.5000e+01
IMP_SCORE,1986,GO:0070232,2.1389e-01,2.6000e+01
IMP_SCORE,1987,GO:0001837,2.1385e-01,3.1000e+01
IMP_SCORE,1988,GO:0010811,2.1385e-01,7.1000e+01
IMP_SCORE,1989,GO:0033176,2.1377e-01,2.1000e+01
IMP_SCORE,1990,GO:0051604,2.1372e-01,1.5600e+02
IMP_SCORE,1991,GO:0098793,2.1371e-01,5.8000e+01
IMP_SCORE,1992,GO:0006766,2.1370e-01,8.0000e+01
IMP_SCORE,1993,GO:0001889,2.1368e-01,3.5000e+01
IMP_SCORE,1994,GO:0001960,2.1367e-01,2.3000e+01
IMP_SCORE,1995,GO:0014015,2.1367e-01,2.2000e+01
IMP_SCORE,1996,GO:0051047,2.1366e-01,8.2000e+01
IMP_SCORE,1997,GO:1901699,2.1358e-01,9.5000e+01
IMP_SCORE,1998,GO:0071900,2.1355e-01,1.0500e+02
IMP_SCORE,1999,GO:1903409,2.1349e-01,8.0000e+00
IMP_SCORE,2000,GO:0019787,2.1348e-01,1.6400e+02
IMP_SCORE,2001,GO:0010863,2.1348e-01,6.0000e+00
IMP_SCORE,2002,GO:0030238,2.1328e-01,5.0000e+00
IMP_SCORE,2003,GO:0048146,2.1320e-01,1.9000e+01
IMP_SCORE,2004,GO:0045765,2.1318e-01,9.8000e+01
IMP_SCORE,2005,GO:0046425,2.1311e-01,2.5000e+01
IMP_SCORE,2006,GO:0006366,2.1304e-01,1.7500e+02
IMP_SCORE,2007,GO:0016289,2.1292e-01,3.8000e+01
IMP_SCORE,2008,GO:0071243,2.1290e-01,1.2000e+01
IMP_SCORE,2009,GO:0005921,2.1284e-01,9.0000e+00
IMP_SCORE,2010,GO:0031641,2.1282e-01,1.8000e+01
IMP_SCORE,2011,GO:0050868,2.1281e-01,3.4000e+01
IMP_SCORE,2012,GO:0004674,2.1280e-01,1.4600e+02
IMP_SCORE,2013,GO:0070252,2.1276e-01,2.2000e+01
IMP_SCORE,2014,GO:0030038,2.1275e-01,1.1000e+01
IMP_SCORE,2015,GO:0099106,2.1267e-01,6.1000e+01
IMP_SCORE,2016,GO:0048172,2.1266e-01,2.0000e+01
IMP_SCORE,2017,GO:0021854,2.1263e-01,5.0000e+00
IMP_SCORE,2018,GO:0045787,2.1260e-01,9.3000e+01
IMP_SCORE,2019,GO:1902165,2.1259e-01,8.0000e+00
IMP_SCORE,2020,GO:0090087,2.1257e-01,2.0500e+02
IMP_SCORE,2021,GO:0050728,2.1257e-01,3.6000e+01
IMP_SCORE,2022,GO:1901264,2.1250e-01,6.7000e+01
IMP_SCORE,2023,GO:0060536,2.1238e-01,5.0000e+00
IMP_SCORE,2024,GO:0032526,2.1236e-01,5.2000e+01
IMP_SCORE,2025,GO:1903321,2.1232e-01,2.6000e+01
IMP_SCORE,2026,GO:0098852,2.1230e-01,2.7500e+02
IMP_SCORE,2027,GO:0045321,2.1215e-01,2.2400e+02
IMP_SCORE,2028,GO:0042133,2.1215e-01,4.0000e+01
IMP_SCORE,2029,GO:0015988,2.1212e-01,7.0000e+00
IMP_SCORE,2030,GO:0031402,2.1195e-01,1.1000e+01
IMP_SCORE,2031,GO:0003382,2.1191e-01,1.1000e+01
IMP_SCORE,2032,GO:2001056,2.1188e-01,4.0000e+01
IMP_SCORE,2033,GO:0072686,2.1187e-01,3.6000e+01
IMP_SCORE,2034,GO:0048589,2.1185e-01,1.1600e+02
IMP_SCORE,2035,GO:0044428,2.1183e-01,1.3660e+03
IMP_SCORE,2036,GO:0042981,2.1175e-01,3.9100e+02
IMP_SCORE,2037,GO:0032515,2.1173e-01,6.0000e+00
IMP_SCORE,2038,GO:0050771,2.1173e-01,3.1000e+01
IMP_SCORE,2039,GO:0021885,2.1170e-01,2.3000e+01
IMP_SCORE,2040,GO:1903902,2.1167e-01,2.4000e+01
IMP_SCORE,2041,GO:0010770,2.1164e-01,2.9000e+01
IMP_SCORE,2042,GO:0006906,2.1161e-01,3.8000e+01
IMP_SCORE,2043,GO:0060338,2.1157e-01,1.5000e+01
IMP_SCORE,2044,GO:0046394,2.1154e-01,1.4700e+02
IMP_SCORE,2045,GO:0008373,2.1154e-01,3.3000e+01
IMP_SCORE,2046,GO:0052742,2.1151e-01,2.5000e+01
IMP_SCORE,2047,GO:0006378,2.1142e-01,9.0000e+00
IMP_SCORE,2048,GO:0050796,2.1142e-01,6.0000e+01
IMP_SCORE,2049,GO:1903556,2.1141e-01,2.0000e+01
IMP_SCORE,2050,GO:0050482,2.1139e-01,8.0000e+00
IMP_SCORE,2051,GO:0007265,2.1133e-01,8.7000e+01
IMP_SCORE,2052,GO:0001954,2.1132e-01,1.7000e+01
IMP_SCORE,2053,GO:0019731,2.1130e-01,2.7000e+01
IMP_SCORE,2054,GO:1903651,2.1127e-01,5.0000e+00
IMP_SCORE,2055,GO:0098589,2.1106e-01,1.8700e+02
IMP_SCORE,2056,GO:0035296,2.1104e-01,4.1000e+01
IMP_SCORE,2057,GO:0031294,2.1098e-01,2.9000e+01
IMP_SCORE,2058,GO:0051209,2.1097e-01,1.0000e+01
IMP_SCORE,2059,GO:0016701,2.1096e-01,3.9000e+01
IMP_SCORE,2060,GO:0044783,2.1094e-01,3.0000e+00
IMP_SCORE,2061,GO:0051149,2.1091e-01,6.0000e+01
IMP_SCORE,2062,GO:0009411,2.1091e-01,3.6000e+01
IMP_SCORE,2063,GO:0042327,2.1090e-01,1.4700e+02
IMP_SCORE,2064,GO:0032102,2.1080e-01,8.3000e+01
IMP_SCORE,2065,GO:0005811,2.1078e-01,1.0000e+02
IMP_SCORE,2066,GO:0031301,2.1077e-01,1.0500e+02
IMP_SCORE,2067,GO:0060326,2.1077e-01,7.5000e+01
IMP_SCORE,2068,GO:0032994,2.1075e-01,4.1000e+01
IMP_SCORE,2069,GO:1903508,2.1074e-01,1.8300e+02
IMP_SCORE,2070,GO:0050764,2.1069e-01,3.6000e+01
IMP_SCORE,2071,GO:0002757,2.1067e-01,1.1800e+02
IMP_SCORE,2072,GO:0010810,2.1067e-01,1.1100e+02
IMP_SCORE,2073,GO:0006109,2.1060e-01,4.1000e+01
IMP_SCORE,2074,GO:1900273,2.1056e-01,2.1000e+01
IMP_SCORE,2075,GO:0071417,2.1049e-01,9.4000e+01
IMP_SCORE,2076,GO:0010033,2.1047e-01,5.8100e+02
IMP_SCORE,2077,GO:0007044,2.1044e-01,3.1000e+01
IMP_SCORE,2078,GO:1903076,2.1042e-01,2.7000e+01
IMP_SCORE,2079,GO:0042590,2.1041e-01,7.2000e+01
IMP_SCORE,2080,GO:0007250,2.1041e-01,1.2000e+01
IMP_SCORE,2081,GO:0000975,2.1041e-01,1.6900e+02
IMP_SCORE,2082,GO:0043457,2.1040e-01,2.4000e+01
IMP_SCORE,2083,GO:0002764,2.1040e-01,1.3800e+02
IMP_SCORE,2084,GO:2000404,2.1027e-01,1.1000e+01
IMP_SCORE,2085,GO:1904338,2.1022e-01,2.0000e+00
IMP_SCORE,2086,GO:0030193,2.1020e-01,4.2000e+01
IMP_SCORE,2087,GO:0006878,2.1015e-01,1.6000e+01
IMP_SCORE,2088,GO:0071333,2.1012e-01,3.2000e+01
IMP_SCORE,2089,GO:0031638,2.1012e-01,2.4000e+01
IMP_SCORE,2090,GO:0048147,2.1010e-01,2.6000e+01
IMP_SCORE,2091,GO:0042509,2.1007e-01,2.2000e+01
IMP_SCORE,2092,GO:0010942,2.1006e-01,1.9900e+02
IMP_SCORE,2093,GO:0043303,2.1005e-01,4.0000e+00
IMP_SCORE,2094,GO:0051924,2.0998e-01,6.6000e+01
IMP_SCORE,2095,GO:0016071,2.0997e-01,1.9700e+02
IMP_SCORE,2096,GO:1903561,2.0986e-01,8.8100e+02
IMP_SCORE,2097,GO:2001198,2.0978e-01,6.7000e+01
IMP_SCORE,2098,GO:0031233,2.0974e-01,2.5000e+01
IMP_SCORE,2099,GO:0070265,2.0969e-01,2.0000e+01
IMP_SCORE,2100,GO:0071322,2.0962e-01,4.7000e+01
IMP_SCORE,2101,GO:0022409,2.0961e-01,7.5000e+01
IMP_SCORE,2102,GO:0010243,2.0955e-01,1.8700e+02
IMP_SCORE,2103,GO:0016891,2.0947e-01,3.2000e+01
IMP_SCORE,2104,GO:0055093,2.0946e-01,3.0000e+00
IMP_SCORE,2105,GO:0046822,2.0940e-01,6.6000e+01
IMP_SCORE,2106,GO:0051341,2.0939e-01,2.1000e+01
IMP_SCORE,2107,GO:0022612,2.0934e-01,2.0000e+01
IMP_SCORE,2108,GO:0007611,2.0930e-01,8.9000e+01
IMP_SCORE,2109,GO:0007409,2.0929e-01,8.5000e+01
IMP_SCORE,2110,GO:0031903,2.0921e-01,4.0000e+01
IMP_SCORE,2111,GO:0045056,2.0921e-01,1.1000e+01
IMP_SCORE,2112,GO:0098900,2.0919e-01,1.8000e+01
IMP_SCORE,2113,GO:0015266,2.0917e-01,9.0000e+00
IMP_SCORE,2114,GO:0008144,2.0916e-01,9.4000e+01
IMP_SCORE,2115,GO:0044770,2.0916e-01,9.7000e+01
IMP_SCORE,2116,GO:0030424,2.0913e-01,1.4400e+02
IMP_SCORE,2117,GO:0007411,2.0906e-01,1.6400e+02
IMP_SCORE,2118,GO:0051785,2.0895e-01,1.2000e+01
IMP_SCORE,2119,GO:0001843,2.0892e-01,1.9000e+01
IMP_SCORE,2120,GO:0042136,2.0892e-01,2.0000e+01
IMP_SCORE,2121,GO:2001267,2.0889e-01,8.0000e+00
IMP_SCORE,2122,GO:0098727,2.0879e-01,3.0000e+01
IMP_SCORE,2123,GO:0060325,2.0870e-01,4.7000e+01
IMP_SCORE,2124,GO:2000479,2.0868e-01,1.7000e+01
IMP_SCORE,2125,GO:0001961,2.0867e-01,2.2000e+01
IMP_SCORE,2126,GO:2001259,2.0866e-01,2.0000e+01
IMP_SCORE,2127,GO:0000302,2.0862e-01,5.2000e+01
IMP_SCORE,2128,GO:0060333,2.0862e-01,1.0000e+02
IMP_SCORE,2129,GO:0045778,2.0862e-01,3.4000e+01
IMP_SCORE,2130,GO:0045089,2.0859e-01,7.5000e+01
IMP_SCORE,2131,GO:1903510,2.0859e-01,8.3000e+01
IMP_SCORE,2132,GO:0033032,2.0850e-01,1.4000e+01
IMP_SCORE,2133,GO:0032587,2.0845e-01,2.6000e+01
IMP_SCORE,2134,GO:0032922,2.0830e-01,1.8000e+01
IMP_SCORE,2135,GO:0045601,2.0829e-01,2.6000e+01
IMP_SCORE,2136,GO:0031345,2.0816e-01,8.3000e+01
IMP_SCORE,2137,GO:2000242,2.0815e-01,2.8000e+01
IMP_SCORE,2138,GO:0072562,2.0814e-01,2.0000e+02
IMP_SCORE,2139,GO:0060394,2.0807e-01,9.0000e+00
IMP_SCORE,2140,GO:0043473,2.0797e-01,2.1000e+01
IMP_SCORE,2141,GO:0031234,2.0794e-01,4.0000e+01
IMP_SCORE,2142,GO:0046887,2.0788e-01,3.3000e+01
IMP_SCORE,2143,GO:0061640,2.0775e-01,3.2000e+01
IMP_SCORE,2144,GO:0016486,2.0770e-01,2.4000e+01
IMP_SCORE,2145,GO:0000187,2.0765e-01,6.1000e+01
IMP_SCORE,2146,GO:1903532,2.0765e-01,8.8000e+01
IMP_SCORE,2147,GO:0016239,2.0760e-01,1.9000e+01
IMP_SCORE,2148,GO:0052312,2.0756e-01,1.1000e+01
IMP_SCORE,2149,GO:0090183,2.0750e-01,1.8000e+01
IMP_SCORE,2150,GO:0021782,2.0748e-01,4.9000e+01
IMP_SCORE,2151,GO:0043489,2.0744e-01,9.0000e+00
IMP_SCORE,2152,GO:0003727,2.0744e-01,6.4000e+01
IMP_SCORE,2153,GO:0043551,2.0742e-01,6.0000e+00
IMP_SCORE,2154,GO:1902305,2.0736e-01,3.8000e+01
IMP_SCORE,2155,GO:0006487,2.0730e-01,5.5000e+01
IMP_SCORE,2156,GO:0006006,2.0729e-01,3.6000e+01
IMP_SCORE,2157,GO:0045665,2.0723e-01,7.0000e+01
IMP_SCORE,2158,GO:0031406,2.0722e-01,1.1400e+02
IMP_SCORE,2159,GO:0090084,2.0711e-01,5.0000e+00
IMP_SCORE,2160,GO:0061217,2.0708e-01,5.0000e+00
IMP_SCORE,2161,GO:0044364,2.0707e-01,1.7000e+01
IMP_SCORE,2162,GO:0098801,2.0707e-01,1.0000e+01
IMP_SCORE,2163,GO:0009112,2.0705e-01,2.4000e+01
IMP_SCORE,2164,GO:0002792,2.0705e-01,4.3000e+01
IMP_SCORE,2165,GO:0043069,2.0705e-01,2.4400e+02
IMP_SCORE,2166,GO:0019935,2.0704e-01,1.7000e+01
IMP_SCORE,2167,GO:0071453,2.0700e-01,2.5000e+01
IMP_SCORE,2168,GO:0070405,2.0696e-01,4.5000e+01
IMP_SCORE,2169,GO:2001021,2.0695e-01,1.9000e+01
IMP_SCORE,2170,GO:0055067,2.0694e-01,4.9000e+01
IMP_SCORE,2171,GO:0007584,2.0693e-01,6.7000e+01
IMP_SCORE,2172,GO:0031960,2.0689e-01,5.4000e+01
IMP_SCORE,2173,GO:0061339,2.0686e-01,1.4000e+01
IMP_SCORE,2174,GO:0050730,2.0679e-01,6.1000e+01
IMP_SCORE,2175,GO:0051721,2.0677e-01,1.3000e+01
IMP_SCORE,2176,GO:0043242,2.0668e-01,2.8000e+01
IMP_SCORE,2177,GO:0070062,2.0667e-01,8.7000e+02
IMP_SCORE,2178,GO:0010721,2.0665e-01,7.7000e+01
IMP_SCORE,2179,GO:0014821,2.0664e-01,1.4000e+01
IMP_SCORE,2180,GO:0016553,2.0662e-01,4.0000e+00
IMP_SCORE,2181,GO:0032590,2.0660e-01,1.3000e+01
IMP_SCORE,2182,GO:0071363,2.0653e-01,8.4000e+01
IMP_SCORE,2183,GO:0042267,2.0650e-01,2.0000e+01
IMP_SCORE,2184,GO:0048741,2.0650e-01,2.3000e+01
IMP_SCORE,2185,GO:2001257,2.0633e-01,4.9000e+01
IMP_SCORE,2186,GO:0048709,2.0627e-01,3.0000e+01
IMP_SCORE,2187,GO:0051879,2.0626e-01,5.0000e+00
IMP_SCORE,2188,GO:0016668,2.0625e-01,5.0000e+00
IMP_SCORE,2189,GO:0046031,2.0625e-01,2.2000e+01
IMP_SCORE,2190,GO:0042481,2.0624e-01,1.3000e+01
IMP_SCORE,2191,GO:1902668,2.0619e-01,6.0000e+00
IMP_SCORE,2192,GO:0044273,2.0614e-01,4.3000e+01
IMP_SCORE,2193,GO:0090100,2.0613e-01,2.1000e+01
IMP_SCORE,2194,GO:1901701,2.0603e-01,1.9000e+02
IMP_SCORE,2195,GO:0035861,2.0602e-01,1.4000e+01
IMP_SCORE,2196,GO:0090520,2.0601e-01,1.0000e+01
IMP_SCORE,2197,GO:0099501,2.0598e-01,7.3000e+01
IMP_SCORE,2198,GO:0071391,2.0589e-01,7.0000e+00
IMP_SCORE,2199,GO:2000146,2.0588e-01,1.0100e+02
IMP_SCORE,2200,GO:0043588,2.0585e-01,1.9000e+01
IMP_SCORE,2201,GO:0072207,2.0583e-01,7.0000e+00
IMP_SCORE,2202,GO:0031093,2.0581e-01,5.5000e+01
IMP_SCORE,2203,GO:0051271,2.0576e-01,1.0000e+02
IMP_SCORE,2204,GO:0021766,2.0570e-01,4.9000e+01
IMP_SCORE,2205,GO:0017022,2.0567e-01,3.3000e+01
IMP_SCORE,2206,GO:0019585,2.0565e-01,1.3000e+01
IMP_SCORE,2207,GO:0004867,2.0560e-01,4.5000e+01
IMP_SCORE,2208,GO:0030742,2.0559e-01,9.0000e+00
IMP_SCORE,2209,GO:0090068,2.0554e-01,7.2000e+01
IMP_SCORE,2210,GO:0051051,2.0552e-01,1.0300e+02
IMP_SCORE,2211,GO:0034599,2.0549e-01,5.5000e+01
IMP_SCORE,2212,GO:0016614,2.0545e-01,1.1800e+02
IMP_SCORE,2213,GO:0035587,2.0544e-01,2.5000e+01
IMP_SCORE,2214,GO:0018193,2.0540e-01,2.8700e+02
IMP_SCORE,2215,GO:0002718,2.0540e-01,2.2000e+01
IMP_SCORE,2216,GO:0008305,2.0534e-01,4.0000e+01
IMP_SCORE,2217,GO:2000179,2.0534e-01,4.1000e+01
IMP_SCORE,2218,GO:0071312,2.0528e-01,1.4000e+01
IMP_SCORE,2219,GO:0003401,2.0524e-01,3.0000e+00
IMP_SCORE,2220,GO:0005654,2.0512e-01,1.0110e+03
IMP_SCORE,2221,GO:0051225,2.0499e-01,4.8000e+01
IMP_SCORE,2222,GO:0032944,2.0499e-01,6.6000e+01
IMP_SCORE,2223,GO:0006298,2.0498e-01,1.4000e+01
IMP_SCORE,2224,GO:0045947,2.0492e-01,3.3000e+01
IMP_SCORE,2225,GO:0002699,2.0492e-01,4.2000e+01
IMP_SCORE,2226,GO:0002244,2.0490e-01,1.1700e+02
IMP_SCORE,2227,GO:1902533,2.0489e-01,2.1800e+02
IMP_SCORE,2228,GO:1904951,2.0474e-01,1.2900e+02
IMP_SCORE,2229,GO:0002694,2.0473e-01,1.1000e+02
IMP_SCORE,2230,GO:0030154,2.0464e-01,6.8200e+02
IMP_SCORE,2231,GO:0050727,2.0463e-01,1.1000e+02
IMP_SCORE,2232,GO:0044712,2.0462e-01,3.3700e+02
IMP_SCORE,2233,GO:0019098,2.0461e-01,3.1000e+01
IMP_SCORE,2234,GO:0002224,2.0458e-01,5.0000e+01
IMP_SCORE,2235,GO:0001503,2.0456e-01,4.7000e+01
IMP_SCORE,2236,GO:0021537,2.0453e-01,1.0000e+01
IMP_SCORE,2237,GO:0045124,2.0452e-01,2.0000e+01
IMP_SCORE,2238,GO:0009612,2.0449e-01,6.9000e+01
IMP_SCORE,2239,GO:0032438,2.0448e-01,5.0000e+00
IMP_SCORE,2240,GO:0016298,2.0446e-01,1.0200e+02
IMP_SCORE,2241,GO:1901343,2.0429e-01,4.0000e+01
IMP_SCORE,2242,GO:0098802,2.0429e-01,1.1100e+02
IMP_SCORE,2243,GO:0032024,2.0428e-01,3.1000e+01
IMP_SCORE,2244,GO:0071711,2.0425e-01,1.7000e+01
IMP_SCORE,2245,GO:0043434,2.0424e-01,8.5000e+01
IMP_SCORE,2246,GO:0022853,2.0422e-01,4.5000e+01
IMP_SCORE,2247,GO:0016702,2.0417e-01,3.4000e+01
IMP_SCORE,2248,GO:0006362,2.0415e-01,5.0000e+00
IMP_SCORE,2249,GO:0006884,2.0414e-01,3.0000e+00
IMP_SCORE,2250,GO:0045663,2.0413e-01,1.5000e+01
IMP_SCORE,2251,GO:0010485,2.0411e-01,4.0000e+00
IMP_SCORE,2252,GO:0005242,2.0408e-01,3.9000e+01
IMP_SCORE,2253,GO:0042573,2.0401e-01,1.8000e+01
IMP_SCORE,2254,GO:0050678,2.0400e-01,6.9000e+01
IMP_SCORE,2255,GO:0045088,2.0399e-01,8.5000e+01
IMP_SCORE,2256,GO:0051270,2.0397e-01,2.2400e+02
IMP_SCORE,2257,GO:0046620,2.0397e-01,1.7000e+01
IMP_SCORE,2258,GO:0000165,2.0395e-01,8.3000e+01
IMP_SCORE,2259,GO:0061572,2.0392e-01,4.3000e+01
IMP_SCORE,2260,GO:0006111,2.0390e-01,1.9000e+01
IMP_SCORE,2261,GO:0014823,2.0390e-01,3.4000e+01
IMP_SCORE,2262,GO:0030225,2.0383e-01,1.5000e+01
IMP_SCORE,2263,GO:0006026,2.0380e-01,8.2000e+01
IMP_SCORE,2264,GO:0061351,2.0380e-01,2.2000e+01
IMP_SCORE,2265,GO:0045104,2.0378e-01,3.0000e+01
IMP_SCORE,2266,GO:0044306,2.0370e-01,4.1000e+01
IMP_SCORE,2267,GO:0031667,2.0365e-01,1.1900e+02
IMP_SCORE,2268,GO:0033293,2.0362e-01,5.6000e+01
IMP_SCORE,2269,GO:0045931,2.0362e-01,3.9000e+01
IMP_SCORE,2270,GO:0016627,2.0362e-01,6.1000e+01
IMP_SCORE,2271,GO:0042593,2.0359e-01,6.7000e+01
IMP_SCORE,2272,GO:0001817,2.0357e-01,1.7400e+02
IMP_SCORE,2273,GO:0003712,2.0350e-01,1.6900e+02
IMP_SCORE,2274,GO:0030809,2.0347e-01,1.1000e+01
IMP_SCORE,2275,GO:0032990,2.0347e-01,1.0800e+02
IMP_SCORE,2276,GO:0031968,2.0346e-01,1.4900e+02
IMP_SCORE,2277,GO:0005504,2.0341e-01,2.6000e+01
IMP_SCORE,2278,GO:0031975,2.0336e-01,1.5700e+02
IMP_SCORE,2279,GO:0072655,2.0333e-01,1.5000e+01
IMP_SCORE,2280,GO:0019210,2.0322e-01,6.3000e+01
IMP_SCORE,2281,GO:0048638,2.0322e-01,6.6000e+01
IMP_SCORE,2282,GO:0015036,2.0315e-01,1.8000e+01
IMP_SCORE,2283,GO:0071404,2.0309e-01,2.4000e+01
IMP_SCORE,2284,GO:0072659,2.0307e-01,8.3000e+01
IMP_SCORE,2285,GO:0050778,2.0303e-01,1.7100e+02
IMP_SCORE,2286,GO:0032506,2.0299e-01,5.0000e+00
IMP_SCORE,2287,GO:0006600,2.0299e-01,2.1000e+01
IMP_SCORE,2288,GO:0014066,2.0295e-01,4.9000e+01
IMP_SCORE,2289,GO:0032989,2.0289e-01,1.5800e+02
IMP_SCORE,2290,GO:0008593,2.0276e-01,2.6000e+01
IMP_SCORE,2291,GO:0009408,2.0274e-01,6.8000e+01
IMP_SCORE,2292,GO:0009967,2.0273e-01,2.7700e+02
IMP_SCORE,2293,GO:0051235,2.0270e-01,7.7000e+01
IMP_SCORE,2294,GO:0051648,2.0264e-01,4.0000e+01
IMP_SCORE,2295,GO:0015696,2.0255e-01,2.9000e+01
IMP_SCORE,2296,GO:1903169,2.0253e-01,4.1000e+01
IMP_SCORE,2297,GO:0010562,2.0244e-01,1.8400e+02
IMP_SCORE,2298,GO:0048041,2.0239e-01,2.9000e+01
IMP_SCORE,2299,GO:0042542,2.0236e-01,3.6000e+01
IMP_SCORE,2300,GO:0009055,2.0231e-01,6.7000e+01
IMP_SCORE,2301,GO:0032374,2.0230e-01,1.6000e+01
IMP_SCORE,2302,GO:0042581,2.0229e-01,1.9000e+01
IMP_SCORE,2303,GO:0071837,2.0228e-01,1.7000e+01
IMP_SCORE,2304,GO:2000786,2.0220e-01,1.5000e+01
IMP_SCORE,2305,GO:0006007,2.0218e-01,1.4000e+01
IMP_SCORE,2306,GO:0042116,2.0216e-01,2.3000e+01
IMP_SCORE,2307,GO:0005041,2.0207e-01,3.4000e+01
IMP_SCORE,2308,GO:0015932,2.0201e-01,4.6000e+01
IMP_SCORE,2309,GO:0050905,2.0199e-01,6.0000e+01
IMP_SCORE,2310,GO:0006833,2.0199e-01,4.6000e+01
IMP_SCORE,2311,GO:0019003,2.0186e-01,5.9000e+01
IMP_SCORE,2312,GO:0000097,2.0185e-01,2.1000e+01
IMP_SCORE,2313,GO:0006936,2.0182e-01,1.4300e+02
IMP_SCORE,2314,GO:0071902,2.0180e-01,7.4000e+01
IMP_SCORE,2315,GO:0023061,2.0179e-01,6.9000e+01
IMP_SCORE,2316,GO:0035637,2.0179e-01,5.4000e+01
IMP_SCORE,2317,GO:0009743,2.0178e-01,4.4000e+01
IMP_SCORE,2318,GO:0009066,2.0176e-01,7.1000e+01
IMP_SCORE,2319,GO:0045649,2.0174e-01,1.2000e+01
IMP_SCORE,2320,GO:0016676,2.0173e-01,5.0000e+00
IMP_SCORE,2321,GO:0030863,2.0166e-01,2.2000e+01
IMP_SCORE,2322,GO:0043902,2.0165e-01,6.4000e+01
IMP_SCORE,2323,GO:0044446,2.0165e-01,1.5470e+03
IMP_SCORE,2324,GO:0045597,2.0161e-01,2.6700e+02
IMP_SCORE,2325,GO:0003300,2.0157e-01,6.0000e+00
IMP_SCORE,2326,GO:0051222,2.0155e-01,1.1600e+02
IMP_SCORE,2327,GO:0016323,2.0153e-01,2.3200e+02
IMP_SCORE,2328,GO:0060761,2.0145e-01,1.4000e+01
IMP_SCORE,2329,GO:1900120,2.0142e-01,8.0000e+00
IMP_SCORE,2330,GO:1900544,2.0141e-01,2.3000e+01
IMP_SCORE,2331,GO:0036508,2.0140e-01,8.0000e+00
IMP_SCORE,2332,GO:0014812,2.0137e-01,6.0000e+00
IMP_SCORE,2333,GO:0031346,2.0123e-01,8.9000e+01
IMP_SCORE,2334,GO:0001764,2.0123e-01,1.0600e+02
IMP_SCORE,2335,GO:0009914,2.0121e-01,3.0000e+01
IMP_SCORE,2336,GO:0033157,2.0120e-01,1.2700e+02
IMP_SCORE,2337,GO:0018214,2.0106e-01,1.2000e+01
IMP_SCORE,2338,GO:1900373,2.0104e-01,2.0000e+01
IMP_SCORE,2339,GO:0010638,2.0097e-01,1.6100e+02
IMP_SCORE,2340,GO:0002827,2.0087e-01,5.0000e+00
IMP_SCORE,2341,GO:0006662,2.0087e-01,3.9000e+01
IMP_SCORE,2342,GO:0031122,2.0082e-01,1.3000e+01
IMP_SCORE,2343,GO:0000731,2.0076e-01,1.0000e+01
IMP_SCORE,2344,GO:0072698,2.0072e-01,1.0000e+01
IMP_SCORE,2345,GO:0060033,2.0072e-01,6.0000e+00
IMP_SCORE,2346,GO:0046128,2.0069e-01,4.7000e+01
IMP_SCORE,2347,GO:0016274,2.0067e-01,1.4000e+01
IMP_SCORE,2348,GO:0030837,2.0066e-01,2.2000e+01
IMP_SCORE,2349,GO:0043197,2.0057e-01,6.9000e+01
IMP_SCORE,2350,GO:0032388,2.0057e-01,8.7000e+01
IMP_SCORE,2351,GO:0016049,2.0057e-01,4.7000e+01
IMP_SCORE,2352,GO:2000021,2.0051e-01,6.4000e+01
IMP_SCORE,2353,GO:0007269,2.0050e-01,2.7000e+01
IMP_SCORE,2354,GO:0035666,2.0046e-01,6.0000e+00
IMP_SCORE,2355,GO:0030852,2.0046e-01,8.0000e+00
IMP_SCORE,2356,GO:0016241,2.0046e-01,5.1000e+01
IMP_SCORE,2357,GO:0002861,2.0044e-01,1.1000e+01
IMP_SCORE,2358,GO:0003188,2.0042e-01,1.6000e+01
IMP_SCORE,2359,GO:0034446,2.0040e-01,3.6000e+01
IMP_SCORE,2360,GO:0010631,2.0026e-01,4.4000e+01
IMP_SCORE,2361,GO:0002698,2.0026e-01,3.1000e+01
IMP_SCORE,2362,GO:0033273,2.0024e-01,2.6000e+01
IMP_SCORE,2363,GO:0006446,2.0024e-01,3.5000e+01
IMP_SCORE,2364,GO:0005913,2.0024e-01,6.6000e+01
IMP_SCORE,2365,GO:0006260,2.0011e-01,6.5000e+01
IMP_SCORE,2366,GO:0051962,2.0008e-01,1.4000e+02
IMP_SCORE,2367,GO:0016709,2.0006e-01,4.5000e+01
IMP_SCORE,2368,GO:0051897,2.0006e-01,2.7000e+01
IMP_SCORE,2369,GO:0036092,1.9999e-01,1.2000e+01
IMP_SCORE,2370,GO:0042180,1.9999e-01,4.9000e+01
IMP_SCORE,2371,GO:0021819,1.9991e-01,1.2000e+01
IMP_SCORE,2372,GO:0031256,1.9984e-01,7.5000e+01
IMP_SCORE,2373,GO:0009148,1.9981e-01,5.0000e+00
IMP_SCORE,2374,GO:0097110,1.9981e-01,2.4000e+01
IMP_SCORE,2375,GO:0046341,1.9980e-01,9.0000e+00
IMP_SCORE,2376,GO:0043549,1.9978e-01,1.5200e+02
IMP_SCORE,2377,GO:0009313,1.9977e-01,3.5000e+01
IMP_SCORE,2378,GO:0032233,1.9976e-01,4.0000e+01
IMP_SCORE,2379,GO:0005622,1.9971e-01,7.7700e+02
IMP_SCORE,2380,GO:0045619,1.9965e-01,4.2000e+01
IMP_SCORE,2381,GO:0019433,1.9961e-01,7.0000e+00
IMP_SCORE,2382,GO:0030859,1.9956e-01,1.7000e+01
IMP_SCORE,2383,GO:1901071,1.9954e-01,3.9000e+01
IMP_SCORE,2384,GO:0019902,1.9949e-01,1.7800e+02
IMP_SCORE,2385,GO:0009890,1.9945e-01,2.3400e+02
IMP_SCORE,2386,GO:2000785,1.9940e-01,2.5000e+01
IMP_SCORE,2387,GO:2000145,1.9940e-01,2.4200e+02
IMP_SCORE,2388,GO:0031226,1.9939e-01,7.8700e+02
IMP_SCORE,2389,GO:0045596,1.9935e-01,1.8300e+02
IMP_SCORE,2390,GO:0075733,1.9932e-01,1.1000e+01
IMP_SCORE,2391,GO:1902882,1.9931e-01,2.4000e+01
IMP_SCORE,2392,GO:1902116,1.9930e-01,1.2000e+01
IMP_SCORE,2393,GO:0009311,1.9929e-01,7.8000e+01
IMP_SCORE,2394,GO:1902991,1.9927e-01,2.3000e+01
IMP_SCORE,2395,GO:0060078,1.9917e-01,3.2000e+01
IMP_SCORE,2396,GO:0007417,1.9915e-01,1.2900e+02
IMP_SCORE,2397,GO:2000379,1.9911e-01,1.9000e+01
IMP_SCORE,2398,GO:0010769,1.9910e-01,8.9000e+01
IMP_SCORE,2399,GO:0048869,1.9910e-01,8.9600e+02
IMP_SCORE,2400,GO:0001822,1.9906e-01,4.0000e+01
IMP_SCORE,2401,GO:0023023,1.9903e-01,2.1000e+01
IMP_SCORE,2402,GO:0030239,1.9898e-01,7.0000e+00
IMP_SCORE,2403,GO:0042659,1.9897e-01,2.0000e+00
IMP_SCORE,2404,GO:0071300,1.9896e-01,2.2000e+01
IMP_SCORE,2405,GO:0030098,1.9893e-01,5.6000e+01
IMP_SCORE,2406,GO:0005905,1.9886e-01,6.2000e+01
IMP_SCORE,2407,GO:0051248,1.9886e-01,2.2000e+02
IMP_SCORE,2408,GO:0008198,1.9873e-01,1.7000e+01
IMP_SCORE,2409,GO:0071869,1.9871e-01,1.0000e+01
IMP_SCORE,2410,GO:0050830,1.9868e-01,2.9000e+01
IMP_SCORE,2411,GO:0031023,1.9867e-01,2.8000e+01
IMP_SCORE,2412,GO:0043679,1.9865e-01,3.8000e+01
IMP_SCORE,2413,GO:0002791,1.9848e-01,1.0800e+02
IMP_SCORE,2414,GO:0004653,1.9846e-01,2.7000e+01
IMP_SCORE,2415,GO:0032006,1.9844e-01,7.5000e+01
IMP_SCORE,2416,GO:0032075,1.9843e-01,3.0000e+00
IMP_SCORE,2417,GO:0023056,1.9840e-01,3.4600e+02
IMP_SCORE,2418,GO:0043094,1.9834e-01,3.2000e+01
IMP_SCORE,2419,GO:0030857,1.9825e-01,6.0000e+00
IMP_SCORE,2420,GO:0046850,1.9825e-01,2.6000e+01
IMP_SCORE,2421,GO:0009948,1.9816e-01,2.4000e+01
IMP_SCORE,2422,GO:0051154,1.9815e-01,1.7000e+01
IMP_SCORE,2423,GO:0032846,1.9814e-01,5.8000e+01
IMP_SCORE,2424,GO:1901606,1.9812e-01,9.4000e+01
IMP_SCORE,2425,GO:0051656,1.9795e-01,1.0600e+02
IMP_SCORE,2426,GO:0034605,1.9791e-01,6.6000e+01
IMP_SCORE,2427,GO:0098794,1.9784e-01,9.2000e+01
IMP_SCORE,2428,GO:0043230,1.9781e-01,9.3600e+02
IMP_SCORE,2429,GO:0071870,1.9777e-01,5.0000e+00
IMP_SCORE,2430,GO:0012507,1.9775e-01,4.3000e+01
IMP_SCORE,2431,GO:1905477,1.9770e-01,4.6000e+01
IMP_SCORE,2432,GO:0005886,1.9770e-01,1.7270e+03
IMP_SCORE,2433,GO:0048545,1.9768e-01,8.6000e+01
IMP_SCORE,2434,GO:0018105,1.9744e-01,5.8000e+01
IMP_SCORE,2435,GO:0007212,1.9743e-01,2.9000e+01
IMP_SCORE,2436,GO:0016020,1.9742e-01,2.3450e+03
IMP_SCORE,2437,GO:0047485,1.9741e-01,6.1000e+01
IMP_SCORE,2438,GO:1901030,1.9738e-01,1.4000e+01
IMP_SCORE,2439,GO:0009913,1.9732e-01,3.5000e+01
IMP_SCORE,2440,GO:0007368,1.9729e-01,3.8000e+01
IMP_SCORE,2441,GO:0008565,1.9727e-01,5.8000e+01
IMP_SCORE,2442,GO:0071375,1.9725e-01,5.3000e+01
IMP_SCORE,2443,GO:0009855,1.9724e-01,3.6000e+01
IMP_SCORE,2444,GO:0042762,1.9724e-01,1.9000e+01
IMP_SCORE,2445,GO:0070527,1.9710e-01,5.9000e+01
IMP_SCORE,2446,GO:0030866,1.9709e-01,3.9000e+01
IMP_SCORE,2447,GO:0043005,1.9705e-01,4.0300e+02
IMP_SCORE,2448,GO:0007202,1.9699e-01,9.0000e+00
IMP_SCORE,2449,GO:0004721,1.9696e-01,8.7000e+01
IMP_SCORE,2450,GO:0044325,1.9695e-01,4.8000e+01
IMP_SCORE,2451,GO:0022603,1.9682e-01,3.2700e+02
IMP_SCORE,2452,GO:0008536,1.9674e-01,2.5000e+01
IMP_SCORE,2453,GO:0045779,1.9673e-01,9.0000e+00
IMP_SCORE,2454,GO:0042923,1.9670e-01,1.9000e+01
IMP_SCORE,2455,GO:0050715,1.9669e-01,4.2000e+01
IMP_SCORE,2456,GO:0043124,1.9668e-01,4.4000e+01
IMP_SCORE,2457,GO:0010869,1.9667e-01,8.0000e+00
IMP_SCORE,2458,GO:0010522,1.9666e-01,2.0000e+01
IMP_SCORE,2459,GO:0040008,1.9662e-01,2.8200e+02
IMP_SCORE,2460,GO:0005536,1.9662e-01,1.0000e+01
IMP_SCORE,2461,GO:0072080,1.9661e-01,9.0000e+00
IMP_SCORE,2462,GO:0051056,1.9659e-01,1.1700e+02
IMP_SCORE,2463,GO:0043025,1.9658e-01,2.0000e+02
IMP_SCORE,2464,GO:0007194,1.9656e-01,6.0000e+00
IMP_SCORE,2465,GO:0030509,1.9651e-01,1.8000e+01
IMP_SCORE,2466,GO:0002715,1.9651e-01,2.1000e+01
IMP_SCORE,2467,GO:0001755,1.9648e-01,1.1000e+01
IMP_SCORE,2468,GO:0033628,1.9637e-01,5.7000e+01
IMP_SCORE,2469,GO:0050890,1.9635e-01,1.7600e+02
IMP_SCORE,2470,GO:0045408,1.9635e-01,2.0000e+00
IMP_SCORE,2471,GO:0040029,1.9633e-01,5.9000e+01
IMP_SCORE,2472,GO:0034975,1.9633e-01,1.3000e+01
IMP_SCORE,2473,GO:0002707,1.9632e-01,8.0000e+00
IMP_SCORE,2474,GO:0033613,1.9627e-01,3.1000e+01
IMP_SCORE,2475,GO:0016577,1.9627e-01,1.9000e+01
IMP_SCORE,2476,GO:0007165,1.9624e-01,1.1710e+03
IMP_SCORE,2477,GO:0021953,1.9623e-01,4.9000e+01
IMP_SCORE,2478,GO:0048712,1.9619e-01,5.0000e+00
IMP_SCORE,2479,GO:0006935,1.9619e-01,1.5300e+02
IMP_SCORE,2480,GO:0008395,1.9610e-01,2.4000e+01
IMP_SCORE,2481,GO:0009226,1.9609e-01,3.7000e+01
IMP_SCORE,2482,GO:0005765,1.9604e-01,2.6600e+02
IMP_SCORE,2483,GO:1903827,1.9603e-01,1.7400e+02
IMP_SCORE,2484,GO:1900076,1.9590e-01,3.2000e+01
IMP_SCORE,2485,GO:0000212,1.9589e-01,1.2000e+01
IMP_SCORE,2486,GO:1903034,1.9586e-01,4.6000e+01
IMP_SCORE,2487,GO:0033143,1.9579e-01,3.4000e+01
IMP_SCORE,2488,GO:0032816,1.9577e-01,1.1000e+01
IMP_SCORE,2489,GO:0008106,1.9575e-01,6.0000e+00
IMP_SCORE,2490,GO:0044548,1.9567e-01,4.6000e+01
IMP_SCORE,2491,GO:0035326,1.9567e-01,2.6000e+01
IMP_SCORE,2492,GO:0050863,1.9566e-01,8.3000e+01
IMP_SCORE,2493,GO:0031952,1.9562e-01,1.1000e+01
IMP_SCORE,2494,GO:1902476,1.9561e-01,3.8000e+01
IMP_SCORE,2495,GO:0030139,1.9555e-01,6.4000e+01
IMP_SCORE,2496,GO:0009416,1.9549e-01,8.9000e+01
IMP_SCORE,2497,GO:0031344,1.9549e-01,1.8800e+02
IMP_SCORE,2498,GO:0044255,1.9545e-01,3.6600e+02
IMP_SCORE,2499,GO:0044708,1.9545e-01,1.9900e+02
IMP_SCORE,2500,GO:0044068,1.9540e-01,1.0000e+01
IMP_SCORE,2501,GO:0051156,1.9539e-01,1.4000e+01
IMP_SCORE,2502,GO:0051701,1.9535e-01,6.3000e+01
IMP_SCORE,2503,GO:1901981,1.9531e-01,8.5000e+01
IMP_SCORE,2504,GO:0042415,1.9526e-01,1.5000e+01
IMP_SCORE,2505,GO:0032101,1.9521e-01,2.0600e+02
IMP_SCORE,2506,GO:0090162,1.9520e-01,2.8000e+01
IMP_SCORE,2507,GO:1900744,1.9512e-01,3.3000e+01
IMP_SCORE,2508,GO:0051023,1.9506e-01,1.4000e+01
IMP_SCORE,2509,GO:0072395,1.9504e-01,1.1000e+01
IMP_SCORE,2510,GO:0004385,1.9499e-01,1.1000e+01
IMP_SCORE,2511,GO:0007632,1.9499e-01,1.4000e+01
IMP_SCORE,2512,GO:0071242,1.9487e-01,9.0000e+00
IMP_SCORE,2513,GO:0007031,1.9487e-01,1.9000e+01
IMP_SCORE,2514,GO:0080135,1.9487e-01,1.6300e+02
IMP_SCORE,2515,GO:1901652,1.9482e-01,1.0600e+02
IMP_SCORE,2516,GO:0035088,1.9481e-01,3.5000e+01
IMP_SCORE,2517,GO:0046189,1.9478e-01,1.4000e+01
IMP_SCORE,2518,GO:0098805,1.9477e-01,5.2900e+02
IMP_SCORE,2519,GO:0006643,1.9475e-01,1.0900e+02
IMP_SCORE,2520,GO:0043065,1.9475e-01,1.6200e+02
IMP_SCORE,2521,GO:0045686,1.9469e-01,6.0000e+00
IMP_SCORE,2522,GO:0017147,1.9460e-01,2.0000e+01
IMP_SCORE,2523,GO:0098590,1.9449e-01,5.3700e+02
IMP_SCORE,2524,GO:0097028,1.9447e-01,3.0000e+01
IMP_SCORE,2525,GO:0019730,1.9441e-01,5.4000e+01
IMP_SCORE,2526,GO:0061162,1.9440e-01,2.6000e+01
IMP_SCORE,2527,GO:0051249,1.9438e-01,1.2100e+02
IMP_SCORE,2528,GO:0098858,1.9433e-01,1.2000e+02
IMP_SCORE,2529,GO:0051024,1.9428e-01,8.0000e+00
IMP_SCORE,2530,GO:0035304,1.9426e-01,4.5000e+01
IMP_SCORE,2531,GO:0005741,1.9426e-01,1.1900e+02
IMP_SCORE,2532,GO:0009268,1.9422e-01,3.7000e+01
IMP_SCORE,2533,GO:0044422,1.9422e-01,1.6480e+03
IMP_SCORE,2534,GO:0045685,1.9421e-01,2.3000e+01
IMP_SCORE,2535,GO:0031965,1.9420e-01,2.9000e+02
IMP_SCORE,2536,GO:0048771,1.9412e-01,2.8000e+01
IMP_SCORE,2537,GO:0071478,1.9407e-01,6.3000e+01
IMP_SCORE,2538,GO:0098562,1.9406e-01,3.6000e+01
IMP_SCORE,2539,GO:0030659,1.9399e-01,3.1800e+02
IMP_SCORE,2540,GO:0043650,1.9397e-01,1.3000e+01
IMP_SCORE,2541,GO:0016779,1.9397e-01,6.9000e+01
IMP_SCORE,2542,GO:0097067,1.9390e-01,1.0000e+01
IMP_SCORE,2543,GO:0044767,1.9385e-01,1.2730e+03
IMP_SCORE,2544,GO:0070304,1.9385e-01,4.3000e+01
IMP_SCORE,2545,GO:1903828,1.9379e-01,7.9000e+01
IMP_SCORE,2546,GO:1902936,1.9370e-01,5.7000e+01
IMP_SCORE,2547,GO:0000027,1.9363e-01,5.5000e+01
IMP_SCORE,2548,GO:0042054,1.9360e-01,1.4000e+01
IMP_SCORE,2549,GO:0003705,1.9358e-01,4.7000e+01
IMP_SCORE,2550,GO:0019886,1.9358e-01,8.6000e+01
IMP_SCORE,2551,GO:0004869,1.9358e-01,3.7000e+01
IMP_SCORE,2552,GO:0015079,1.9355e-01,5.2000e+01
IMP_SCORE,2553,GO:0033604,1.9351e-01,1.0000e+00
IMP_SCORE,2554,GO:0001763,1.9350e-01,6.3000e+01
IMP_SCORE,2555,GO:0045598,1.9348e-01,4.9000e+01
IMP_SCORE,2556,GO:0071230,1.9345e-01,2.3000e+01
IMP_SCORE,2557,GO:0010035,1.9344e-01,1.8900e+02
IMP_SCORE,2558,GO:0006469,1.9344e-01,7.4000e+01
IMP_SCORE,2559,GO:0009143,1.9342e-01,7.0000e+00
IMP_SCORE,2560,GO:0035094,1.9340e-01,8.0000e+00
IMP_SCORE,2561,GO:0051050,1.9339e-01,2.3100e+02
IMP_SCORE,2562,GO:0070231,1.9338e-01,7.0000e+00
IMP_SCORE,2563,GO:0031435,1.9337e-01,2.3000e+01
IMP_SCORE,2564,GO:0051145,1.9336e-01,5.0000e+00
IMP_SCORE,2565,GO:0072524,1.9335e-01,8.0000e+01
IMP_SCORE,2566,GO:0032154,1.9335e-01,5.2000e+01
IMP_SCORE,2567,GO:0006626,1.9333e-01,1.3000e+01
IMP_SCORE,2568,GO:0050777,1.9330e-01,5.3000e+01
IMP_SCORE,2569,GO:1904886,1.9325e-01,7.0000e+00
IMP_SCORE,2570,GO:0042789,1.9321e-01,7.0000e+00
IMP_SCORE,2571,GO:0005178,1.9320e-01,8.7000e+01
IMP_SCORE,2572,GO:1901700,1.9319e-01,3.4800e+02
IMP_SCORE,2573,GO:0045746,1.9317e-01,1.5000e+01
IMP_SCORE,2574,GO:0010818,1.9315e-01,1.0000e+01
IMP_SCORE,2575,GO:0030175,1.9313e-01,7.3000e+01
IMP_SCORE,2576,GO:1990266,1.9312e-01,3.7000e+01
IMP_SCORE,2577,GO:0019362,1.9311e-01,5.6000e+01
IMP_SCORE,2578,GO:0005068,1.9310e-01,1.9000e+01
IMP_SCORE,2579,GO:0010667,1.9308e-01,5.0000e+00
IMP_SCORE,2580,GO:0045682,1.9307e-01,1.9000e+01
IMP_SCORE,2581,GO:0003777,1.9299e-01,3.5000e+01
IMP_SCORE,2582,GO:0030117,1.9299e-01,4.8000e+01
IMP_SCORE,2583,GO:0072657,1.9297e-01,1.2700e+02
IMP_SCORE,2584,GO:1900739,1.9290e-01,1.5000e+01
IMP_SCORE,2585,GO:0061136,1.9286e-01,4.1000e+01
IMP_SCORE,2586,GO:0035690,1.9283e-01,4.0000e+01
IMP_SCORE,2587,GO:0002695,1.9282e-01,5.0000e+01
IMP_SCORE,2588,GO:0046165,1.9278e-01,4.8000e+01
IMP_SCORE,2589,GO:0099131,1.9274e-01,1.5000e+01
IMP_SCORE,2590,GO:0035591,1.9265e-01,5.7000e+01
IMP_SCORE,2591,GO:0014031,1.9264e-01,1.4000e+01
IMP_SCORE,2592,GO:0002253,1.9264e-01,1.5400e+02
IMP_SCORE,2593,GO:0035239,1.9264e-01,6.3000e+01
IMP_SCORE,2594,GO:0045732,1.9262e-01,6.2000e+01
IMP_SCORE,2595,GO:0031982,1.9260e-01,1.0890e+03
IMP_SCORE,2596,GO:0043154,1.9256e-01,1.6000e+01
IMP_SCORE,2597,GO:0032481,1.9255e-01,5.7000e+01
IMP_SCORE,2598,GO:0070059,1.9253e-01,7.0000e+00
IMP_SCORE,2599,GO:0043299,1.9253e-01,1.1900e+02
IMP_SCORE,2600,GO:0090092,1.9252e-01,6.4000e+01
IMP_SCORE,2601,GO:0051147,1.9251e-01,9.6000e+01
IMP_SCORE,2602,GO:0045211,1.9250e-01,1.2100e+02
IMP_SCORE,2603,GO:0030118,1.9248e-01,3.4000e+01
IMP_SCORE,2604,GO:1902904,1.9246e-01,4.4000e+01
IMP_SCORE,2605,GO:0022834,1.9245e-01,7.2000e+01
IMP_SCORE,2606,GO:0010830,1.9244e-01,2.7000e+01
IMP_SCORE,2607,GO:0071514,1.9241e-01,1.4000e+01
IMP_SCORE,2608,GO:0097546,1.9239e-01,1.2000e+01
IMP_SCORE,2609,GO:0019199,1.9234e-01,5.1000e+01
IMP_SCORE,2610,GO:0035601,1.9223e-01,2.5000e+01
IMP_SCORE,2611,GO:0034204,1.9220e-01,1.2000e+01
IMP_SCORE,2612,GO:0051480,1.9220e-01,8.3000e+01
IMP_SCORE,2613,GO:0038095,1.9219e-01,2.2000e+01
IMP_SCORE,2614,GO:0046655,1.9214e-01,6.0000e+00
IMP_SCORE,2615,GO:0009187,1.9210e-01,1.0000e+01
IMP_SCORE,2616,GO:0014069,1.9206e-01,1.0700e+02
IMP_SCORE,2617,GO:0031668,1.9205e-01,5.8000e+01
IMP_SCORE,2618,GO:1905818,1.9203e-01,1.0000e+01
IMP_SCORE,2619,GO:0034979,1.9202e-01,6.0000e+00
IMP_SCORE,2620,GO:0014070,1.9198e-01,2.1700e+02
IMP_SCORE,2621,GO:0002286,1.9197e-01,1.4000e+01
IMP_SCORE,2622,GO:0044062,1.9196e-01,8.0000e+00
IMP_SCORE,2623,GO:0086065,1.9178e-01,1.4000e+01
IMP_SCORE,2624,GO:0046324,1.9175e-01,3.2000e+01
IMP_SCORE,2625,GO:0090723,1.9172e-01,1.2000e+01
IMP_SCORE,2626,GO:0045761,1.9168e-01,1.3000e+01
IMP_SCORE,2627,GO:0046677,1.9167e-01,1.7000e+01
IMP_SCORE,2628,GO:0032502,1.9163e-01,1.4570e+03
IMP_SCORE,2629,GO:0071634,1.9161e-01,1.9000e+01
IMP_SCORE,2630,GO:0030814,1.9161e-01,3.4000e+01
IMP_SCORE,2631,GO:0015347,1.9159e-01,5.7000e+01
IMP_SCORE,2632,GO:0097284,1.9158e-01,5.0000e+00
IMP_SCORE,2633,GO:0031468,1.9155e-01,6.0000e+00
IMP_SCORE,2634,GO:0006063,1.9154e-01,1.9000e+01
IMP_SCORE,2635,GO:1902531,1.9150e-01,4.2600e+02
IMP_SCORE,2636,GO:0010976,1.9142e-01,6.7000e+01
IMP_SCORE,2637,GO:0045995,1.9142e-01,3.1000e+01
IMP_SCORE,2638,GO:0032651,1.9140e-01,9.0000e+00
IMP_SCORE,2639,GO:0000175,1.9139e-01,7.0000e+00
IMP_SCORE,2640,GO:0042157,1.9126e-01,6.3000e+01
IMP_SCORE,2641,GO:0051240,1.9125e-01,3.4000e+02
IMP_SCORE,2642,GO:0019209,1.9122e-01,4.2000e+01
IMP_SCORE,2643,GO:0006885,1.9120e-01,3.7000e+01
IMP_SCORE,2644,GO:0019900,1.9120e-01,3.6900e+02
IMP_SCORE,2645,GO:0000152,1.9119e-01,1.1000e+01
IMP_SCORE,2646,GO:0044070,1.9115e-01,4.8000e+01
IMP_SCORE,2647,GO:1901028,1.9115e-01,3.1000e+01
IMP_SCORE,2648,GO:0009968,1.9114e-01,2.5700e+02
IMP_SCORE,2649,GO:0044003,1.9104e-01,7.0000e+00
IMP_SCORE,2650,GO:0090503,1.9103e-01,1.2000e+01
IMP_SCORE,2651,GO:0005737,1.9102e-01,1.9110e+03
IMP_SCORE,2652,GO:0015464,1.9091e-01,1.7000e+01
IMP_SCORE,2653,GO:0005802,1.9090e-01,8.9000e+01
IMP_SCORE,2654,GO:0005159,1.9087e-01,1.0000e+00
IMP_SCORE,2655,GO:0033047,1.9086e-01,1.1000e+01
IMP_SCORE,2656,GO:0060429,1.9081e-01,7.6000e+01
IMP_SCORE,2657,GO:0044763,1.9080e-01,1.3680e+03
IMP_SCORE,2658,GO:0009605,1.9079e-01,4.4900e+02
IMP_SCORE,2659,GO:0044444,1.9077e-01,1.6830e+03
IMP_SCORE,2660,GO:0060170,1.9076e-01,4.1000e+01
IMP_SCORE,2661,GO:0030819,1.9067e-01,1.4000e+01
IMP_SCORE,2662,GO:0046823,1.9061e-01,3.4000e+01
IMP_SCORE,2663,GO:0004435,1.9057e-01,4.8000e+01
IMP_SCORE,2664,GO:0019674,1.9056e-01,3.0000e+01
IMP_SCORE,2665,GO:0005684,1.9051e-01,9.0000e+00
IMP_SCORE,2666,GO:0060341,1.9049e-01,2.2300e+02
IMP_SCORE,2667,GO:0043232,1.9049e-01,9.7300e+02
IMP_SCORE,2668,GO:1904589,1.9047e-01,5.5000e+01
IMP_SCORE,2669,GO:0030545,1.9047e-01,2.3000e+01
IMP_SCORE,2670,GO:0007405,1.9040e-01,1.2000e+01
IMP_SCORE,2671,GO:0001836,1.9037e-01,2.6000e+01
IMP_SCORE,2672,GO:0006897,1.9035e-01,3.3500e+02
IMP_SCORE,2673,GO:0060391,1.9030e-01,8.0000e+00
IMP_SCORE,2674,GO:0016830,1.9030e-01,3.6000e+01
IMP_SCORE,2675,GO:0009145,1.9026e-01,1.5000e+01
IMP_SCORE,2676,GO:0051806,1.9025e-01,7.7000e+01
IMP_SCORE,2677,GO:2001044,1.9023e-01,1.8000e+01
IMP_SCORE,2678,GO:0032270,1.9014e-01,2.1200e+02
IMP_SCORE,2679,GO:0014896,1.9013e-01,7.0000e+00
IMP_SCORE,2680,GO:1902580,1.9013e-01,1.7200e+02
IMP_SCORE,2681,GO:0030220,1.9013e-01,1.7000e+01
IMP_SCORE,2682,GO:0051168,1.9009e-01,5.2000e+01
IMP_SCORE,2683,GO:0019882,1.9008e-01,9.7000e+01
IMP_SCORE,2684,GO:2000573,1.9003e-01,2.0000e+01
IMP_SCORE,2685,GO:0008285,1.8998e-01,2.6100e+02
IMP_SCORE,2686,GO:0099623,1.8995e-01,6.0000e+00
IMP_SCORE,2687,GO:0000904,1.8989e-01,5.5000e+01
IMP_SCORE,2688,GO:0031280,1.8989e-01,9.0000e+00
IMP_SCORE,2689,GO:0045843,1.8987e-01,1.1000e+01
IMP_SCORE,2690,GO:0051439,1.8986e-01,7.0000e+00
IMP_SCORE,2691,GO:0042339,1.8974e-01,3.2000e+01
IMP_SCORE,2692,GO:0007272,1.8973e-01,9.4000e+01
IMP_SCORE,2693,GO:0030308,1.8972e-01,7.3000e+01
IMP_SCORE,2694,GO:1902229,1.8972e-01,1.5000e+01
IMP_SCORE,2695,GO:0002011,1.8970e-01,1.2000e+01
IMP_SCORE,2696,GO:1901988,1.8969e-01,5.4000e+01
IMP_SCORE,2697,GO:0005759,1.8968e-01,2.0900e+02
IMP_SCORE,2698,GO:1903131,1.8968e-01,3.2000e+01
IMP_SCORE,2699,GO:0090646,1.8966e-01,5.0000e+00
IMP_SCORE,2700,GO:0001772,1.8964e-01,9.3000e+01
IMP_SCORE,2701,GO:0005149,1.8964e-01,6.0000e+00
IMP_SCORE,2702,GO:0038024,1.8963e-01,1.1800e+02
IMP_SCORE,2703,GO:0070064,1.8962e-01,1.2000e+01
IMP_SCORE,2704,GO:0006584,1.8961e-01,3.2000e+01
IMP_SCORE,2705,GO:0006720,1.8958e-01,7.3000e+01
IMP_SCORE,2706,GO:0043207,1.8956e-01,2.6300e+02
IMP_SCORE,2707,GO:0005764,1.8955e-01,2.8900e+02
IMP_SCORE,2708,GO:0030641,1.8955e-01,2.6000e+01
IMP_SCORE,2709,GO:0022884,1.8949e-01,1.2000e+01
IMP_SCORE,2710,GO:0048592,1.8946e-01,1.8000e+01
IMP_SCORE,2711,GO:0043177,1.8945e-01,1.1300e+02
IMP_SCORE,2712,GO:0044087,1.8942e-01,2.8700e+02
IMP_SCORE,2713,GO:0071108,1.8941e-01,3.2000e+01
IMP_SCORE,2714,GO:0050707,1.8940e-01,6.8000e+01
IMP_SCORE,2715,GO:0048813,1.8932e-01,2.7000e+01
IMP_SCORE,2716,GO:0002920,1.8927e-01,4.2000e+01
IMP_SCORE,2717,GO:0051983,1.8923e-01,1.1000e+01
IMP_SCORE,2718,GO:0001708,1.8919e-01,1.4000e+01
IMP_SCORE,2719,GO:0031330,1.8917e-01,5.4000e+01
IMP_SCORE,2720,GO:0032880,1.8916e-01,2.8600e+02
IMP_SCORE,2721,GO:0046596,1.8910e-01,3.5000e+01
IMP_SCORE,2722,GO:0031410,1.8906e-01,5.7700e+02
IMP_SCORE,2723,GO:0005774,1.8905e-01,2.5900e+02
IMP_SCORE,2724,GO:0007062,1.8904e-01,4.9000e+01
IMP_SCORE,2725,GO:0051347,1.8899e-01,1.1100e+02
IMP_SCORE,2726,GO:0071801,1.8894e-01,3.7000e+01
IMP_SCORE,2727,GO:0015682,1.8887e-01,1.1000e+01
IMP_SCORE,2728,GO:0008203,1.8886e-01,5.0000e+01
IMP_SCORE,2729,GO:0031110,1.8877e-01,3.0000e+01
IMP_SCORE,2730,GO:0006611,1.8866e-01,1.6000e+01
IMP_SCORE,2731,GO:2000484,1.8862e-01,1.4000e+01
IMP_SCORE,2732,GO:0001891,1.8860e-01,2.1000e+01
IMP_SCORE,2733,GO:1900407,1.8858e-01,1.4000e+01
IMP_SCORE,2734,GO:0050851,1.8853e-01,5.1000e+01
IMP_SCORE,2735,GO:0051338,1.8850e-01,1.6000e+02
IMP_SCORE,2736,GO:0006085,1.8847e-01,2.3000e+01
IMP_SCORE,2737,GO:0045840,1.8843e-01,6.0000e+00
IMP_SCORE,2738,GO:0042221,1.8842e-01,7.3100e+02
IMP_SCORE,2739,GO:0072079,1.8840e-01,3.0000e+00
IMP_SCORE,2740,GO:1902884,1.8839e-01,5.0000e+00
IMP_SCORE,2741,GO:0051353,1.8836e-01,1.4000e+01
IMP_SCORE,2742,GO:0051291,1.8831e-01,4.8000e+01
IMP_SCORE,2743,GO:0016556,1.8829e-01,5.0000e+00
IMP_SCORE,2744,GO:0099118,1.8823e-01,3.0000e+01
IMP_SCORE,2745,GO:0015215,1.8823e-01,1.1000e+01
IMP_SCORE,2746,GO:0002285,1.8820e-01,3.0000e+01
IMP_SCORE,2747,GO:0005789,1.8814e-01,5.3500e+02
IMP_SCORE,2748,GO:0001678,1.8810e-01,2.5000e+01
IMP_SCORE,2749,GO:0030336,1.8806e-01,7.9000e+01
IMP_SCORE,2750,GO:0035258,1.8803e-01,4.6000e+01
IMP_SCORE,2751,GO:0010656,1.8802e-01,8.0000e+00
IMP_SCORE,2752,GO:0001963,1.8801e-01,4.0000e+00
IMP_SCORE,2753,GO:0043270,1.8798e-01,7.9000e+01
IMP_SCORE,2754,GO:0061138,1.8796e-01,5.0000e+01
IMP_SCORE,2755,GO:0045939,1.8786e-01,6.0000e+00
IMP_SCORE,2756,GO:0007179,1.8781e-01,3.5000e+01
IMP_SCORE,2757,GO:0045669,1.8781e-01,5.1000e+01
IMP_SCORE,2758,GO:0006266,1.8781e-01,3.0000e+00
IMP_SCORE,2759,GO:0090287,1.8780e-01,9.6000e+01
IMP_SCORE,2760,GO:0060571,1.8779e-01,5.0000e+00
IMP_SCORE,2761,GO:0045859,1.8778e-01,1.4800e+02
IMP_SCORE,2762,GO:0009154,1.8775e-01,7.0000e+00
IMP_SCORE,2763,GO:0045937,1.8774e-01,1.6300e+02
IMP_SCORE,2764,GO:0098655,1.8770e-01,1.4900e+02
IMP_SCORE,2765,GO:0009887,1.8767e-01,2.0200e+02
IMP_SCORE,2766,GO:0046597,1.8756e-01,3.0000e+01
IMP_SCORE,2767,GO:1901623,1.8754e-01,8.0000e+00
IMP_SCORE,2768,GO:0002683,1.8749e-01,1.6500e+02
IMP_SCORE,2769,GO:0003012,1.8745e-01,1.3900e+02
IMP_SCORE,2770,GO:0048858,1.8740e-01,1.1000e+02
IMP_SCORE,2771,GO:0045026,1.8735e-01,3.6000e+01
IMP_SCORE,2772,GO:0050776,1.8735e-01,3.7300e+02
IMP_SCORE,2773,GO:0016853,1.8734e-01,1.3800e+02
IMP_SCORE,2774,GO:0070914,1.8731e-01,1.0000e+01
IMP_SCORE,2775,GO:0006919,1.8730e-01,4.1000e+01
IMP_SCORE,2776,GO:0016863,1.8728e-01,8.0000e+00
IMP_SCORE,2777,GO:0051492,1.8726e-01,2.8000e+01
IMP_SCORE,2778,GO:0099536,1.8724e-01,1.4700e+02
IMP_SCORE,2779,GO:0015197,1.8721e-01,8.7000e+01
IMP_SCORE,2780,GO:0010803,1.8720e-01,1.6000e+01
IMP_SCORE,2781,GO:0050657,1.8718e-01,5.6000e+01
IMP_SCORE,2782,GO:0031103,1.8718e-01,1.5000e+01
IMP_SCORE,2783,GO:0032648,1.8717e-01,2.5000e+01
IMP_SCORE,2784,GO:0098927,1.8716e-01,5.0000e+00
IMP_SCORE,2785,GO:0048193,1.8715e-01,1.5800e+02
IMP_SCORE,2786,GO:0031577,1.8709e-01,2.0000e+00
IMP_SCORE,2787,GO:0030546,1.8706e-01,1.6000e+01
IMP_SCORE,2788,GO:1901342,1.8706e-01,1.0200e+02
IMP_SCORE,2789,GO:0043226,1.8706e-01,1.6410e+03
IMP_SCORE,2790,GO:0002697,1.8706e-01,9.9000e+01
IMP_SCORE,2791,GO:0032432,1.8705e-01,3.3000e+01
IMP_SCORE,2792,GO:1902903,1.8701e-01,7.7000e+01
IMP_SCORE,2793,GO:0006707,1.8700e-01,1.1000e+01
IMP_SCORE,2794,GO:0006661,1.8686e-01,4.2000e+01
IMP_SCORE,2795,GO:0033147,1.8685e-01,6.0000e+00
IMP_SCORE,2796,GO:0043066,1.8680e-01,2.5000e+02
IMP_SCORE,2797,GO:0050709,1.8679e-01,4.3000e+01
IMP_SCORE,2798,GO:0032461,1.8668e-01,6.0000e+00
IMP_SCORE,2799,GO:0035729,1.8666e-01,8.0000e+00
IMP_SCORE,2800,GO:0034103,1.8662e-01,2.4000e+01
IMP_SCORE,2801,GO:0032781,1.8653e-01,4.1000e+01
IMP_SCORE,2802,GO:0005979,1.8651e-01,1.2000e+01
IMP_SCORE,2803,GO:0006644,1.8650e-01,1.7400e+02
IMP_SCORE,2804,GO:0032897,1.8647e-01,6.0000e+00
IMP_SCORE,2805,GO:1903050,1.8645e-01,5.4000e+01
IMP_SCORE,2806,GO:0044459,1.8637e-01,1.0260e+03
IMP_SCORE,2807,GO:0016706,1.8636e-01,9.0000e+00
IMP_SCORE,2808,GO:0030971,1.8634e-01,5.2000e+01
IMP_SCORE,2809,GO:0016879,1.8632e-01,4.2000e+01
IMP_SCORE,2810,GO:0002052,1.8631e-01,2.1000e+01
IMP_SCORE,2811,GO:0004672,1.8628e-01,1.6300e+02
IMP_SCORE,2812,GO:1900271,1.8628e-01,2.3000e+01
IMP_SCORE,2813,GO:0051172,1.8627e-01,2.2000e+02
IMP_SCORE,2814,GO:0070857,1.8626e-01,7.0000e+00
IMP_SCORE,2815,GO:0043525,1.8625e-01,1.4000e+01
IMP_SCORE,2816,GO:0044057,1.8625e-01,1.9300e+02
IMP_SCORE,2817,GO:0050767,1.8623e-01,1.7100e+02
IMP_SCORE,2818,GO:0030324,1.8622e-01,4.7000e+01
IMP_SCORE,2819,GO:0043467,1.8615e-01,3.2000e+01
IMP_SCORE,2820,GO:0010647,1.8607e-01,3.3500e+02
IMP_SCORE,2821,GO:0030534,1.8607e-01,8.3000e+01
IMP_SCORE,2822,GO:0022604,1.8584e-01,1.7300e+02
IMP_SCORE,2823,GO:0050679,1.8583e-01,6.2000e+01
IMP_SCORE,2824,GO:0007162,1.8582e-01,9.7000e+01
IMP_SCORE,2825,GO:0050680,1.8573e-01,4.5000e+01
IMP_SCORE,2826,GO:0007204,1.8570e-01,4.7000e+01
IMP_SCORE,2827,GO:0080134,1.8568e-01,3.4300e+02
IMP_SCORE,2828,GO:0051646,1.8568e-01,8.0000e+00
IMP_SCORE,2829,GO:0022821,1.8566e-01,8.0000e+00
IMP_SCORE,2830,GO:0005545,1.8565e-01,3.1000e+01
IMP_SCORE,2831,GO:1903039,1.8559e-01,7.5000e+01
IMP_SCORE,2832,GO:1901796,1.8553e-01,4.1000e+01
IMP_SCORE,2833,GO:0019884,1.8547e-01,1.0600e+02
IMP_SCORE,2834,GO:0051028,1.8540e-01,4.9000e+01
IMP_SCORE,2835,GO:0046883,1.8539e-01,6.9000e+01
IMP_SCORE,2836,GO:2001020,1.8538e-01,5.0000e+01
IMP_SCORE,2837,GO:0090557,1.8536e-01,7.0000e+00
IMP_SCORE,2838,GO:0045668,1.8526e-01,9.0000e+00
IMP_SCORE,2839,GO:0004859,1.8524e-01,4.2000e+01
IMP_SCORE,2840,GO:2000738,1.8522e-01,6.0000e+00
IMP_SCORE,2841,GO:0031145,1.8522e-01,6.0000e+00
IMP_SCORE,2842,GO:0006308,1.8516e-01,1.5000e+01
IMP_SCORE,2843,GO:0030296,1.8514e-01,1.2000e+01
IMP_SCORE,2844,GO:0042403,1.8514e-01,9.0000e+00
IMP_SCORE,2845,GO:0060205,1.8514e-01,1.2600e+02
IMP_SCORE,2846,GO:0042127,1.8502e-01,5.2600e+02
IMP_SCORE,2847,GO:0031901,1.8500e-01,8.9000e+01
IMP_SCORE,2848,GO:0002429,1.8500e-01,6.9000e+01
IMP_SCORE,2849,GO:0019363,1.8499e-01,1.8000e+01
IMP_SCORE,2850,GO:1902932,1.8498e-01,9.0000e+00
IMP_SCORE,2851,GO:0008021,1.8496e-01,8.2000e+01
IMP_SCORE,2852,GO:0004871,1.8493e-01,5.0000e+02
IMP_SCORE,2853,GO:0007005,1.8493e-01,1.0500e+02
IMP_SCORE,2854,GO:0051716,1.8488e-01,6.5600e+02
IMP_SCORE,2855,GO:0009166,1.8485e-01,2.2000e+01
IMP_SCORE,2856,GO:0032479,1.8485e-01,4.0000e+01
IMP_SCORE,2857,GO:0050855,1.8484e-01,1.2000e+01
IMP_SCORE,2858,GO:0009725,1.8483e-01,1.5700e+02
IMP_SCORE,2859,GO:0050865,1.8482e-01,1.5500e+02
IMP_SCORE,2860,GO:0016790,1.8482e-01,4.2000e+01
IMP_SCORE,2861,GO:0004540,1.8481e-01,5.7000e+01
IMP_SCORE,2862,GO:0048259,1.8478e-01,2.1000e+01
IMP_SCORE,2863,GO:0061178,1.8477e-01,2.2000e+01
IMP_SCORE,2864,GO:0007586,1.8477e-01,9.3000e+01
IMP_SCORE,2865,GO:0034698,1.8472e-01,7.0000e+00
IMP_SCORE,2866,GO:0040011,1.8463e-01,4.4000e+02
IMP_SCORE,2867,GO:1903522,1.8463e-01,9.3000e+01
IMP_SCORE,2868,GO:0004930,1.8461e-01,2.0000e+02
IMP_SCORE,2869,GO:0009067,1.8460e-01,2.5000e+01
IMP_SCORE,2870,GO:0042288,1.8454e-01,1.5000e+01
IMP_SCORE,2871,GO:0006658,1.8454e-01,1.9000e+01
IMP_SCORE,2872,GO:0034284,1.8453e-01,5.0000e+01
IMP_SCORE,2873,GO:0034389,1.8445e-01,3.6000e+01
IMP_SCORE,2874,GO:0032436,1.8443e-01,3.2000e+01
IMP_SCORE,2875,GO:0004177,1.8439e-01,8.2000e+01
IMP_SCORE,2876,GO:0006816,1.8438e-01,8.4000e+01
IMP_SCORE,2877,GO:0061621,1.8429e-01,1.2000e+01
IMP_SCORE,2878,GO:0008286,1.8424e-01,4.5000e+01
IMP_SCORE,2879,GO:0042476,1.8419e-01,6.9000e+01
IMP_SCORE,2880,GO:0043204,1.8419e-01,5.6000e+01
IMP_SCORE,2881,GO:0005605,1.8408e-01,6.0000e+00
IMP_SCORE,2882,GO:0010771,1.8407e-01,4.0000e+01
IMP_SCORE,2883,GO:0030214,1.8406e-01,3.5000e+01
IMP_SCORE,2884,GO:0002495,1.8405e-01,6.5000e+01
IMP_SCORE,2885,GO:0042383,1.8402e-01,1.0400e+02
IMP_SCORE,2886,GO:0002820,1.8398e-01,1.8000e+01
IMP_SCORE,2887,GO:0009109,1.8393e-01,6.0000e+00
IMP_SCORE,2888,GO:2000278,1.8393e-01,3.6000e+01
IMP_SCORE,2889,GO:0000082,1.8391e-01,4.3000e+01
IMP_SCORE,2890,GO:0044130,1.8391e-01,1.3000e+01
IMP_SCORE,2891,GO:0032231,1.8389e-01,3.8000e+01
IMP_SCORE,2892,GO:0014704,1.8386e-01,2.2000e+01
IMP_SCORE,2893,GO:0044283,1.8374e-01,2.2000e+02
IMP_SCORE,2894,GO:0021955,1.8373e-01,1.6000e+01
IMP_SCORE,2895,GO:0060546,1.8366e-01,2.0000e+00
IMP_SCORE,2896,GO:0006954,1.8366e-01,2.4700e+02
IMP_SCORE,2897,GO:0007625,1.8365e-01,1.4000e+01
IMP_SCORE,2898,GO:2000027,1.8361e-01,6.5000e+01
IMP_SCORE,2899,GO:0051239,1.8359e-01,6.9900e+02
IMP_SCORE,2900,GO:0019682,1.8358e-01,1.0000e+01
IMP_SCORE,2901,GO:0030003,1.8358e-01,1.5000e+02
IMP_SCORE,2902,GO:0030198,1.8355e-01,1.8200e+02
IMP_SCORE,2903,GO:0035337,1.8355e-01,4.1000e+01
IMP_SCORE,2904,GO:0046321,1.8344e-01,7.0000e+00
IMP_SCORE,2905,GO:1902166,1.8341e-01,7.0000e+00
IMP_SCORE,2906,GO:0046777,1.8341e-01,7.3000e+01
IMP_SCORE,2907,GO:0042711,1.8334e-01,2.8000e+01
IMP_SCORE,2908,GO:0070887,1.8333e-01,3.7800e+02
IMP_SCORE,2909,GO:0098797,1.8332e-01,1.8100e+02
IMP_SCORE,2910,GO:0030099,1.8326e-01,5.2000e+01
IMP_SCORE,2911,GO:0090066,1.8325e-01,1.3000e+02
IMP_SCORE,2912,GO:0035914,1.8324e-01,3.9000e+01
IMP_SCORE,2913,GO:2001258,1.8322e-01,6.0000e+00
IMP_SCORE,2914,GO:0090665,1.8308e-01,3.8000e+01
IMP_SCORE,2915,GO:0004029,1.8306e-01,3.9000e+01
IMP_SCORE,2916,GO:0046434,1.8303e-01,3.4000e+01
IMP_SCORE,2917,GO:1902224,1.8301e-01,1.2000e+01
IMP_SCORE,2918,GO:0060999,1.8298e-01,9.0000e+00
IMP_SCORE,2919,GO:0002252,1.8294e-01,2.5600e+02
IMP_SCORE,2920,GO:0023014,1.8294e-01,8.2000e+01
IMP_SCORE,2921,GO:1990001,1.8292e-01,4.0000e+00
IMP_SCORE,2922,GO:1904680,1.8288e-01,3.8000e+01
IMP_SCORE,2923,GO:0061245,1.8284e-01,2.5000e+01
IMP_SCORE,2924,GO:0045935,1.8278e-01,2.6400e+02
IMP_SCORE,2925,GO:0009185,1.8277e-01,2.9000e+01
IMP_SCORE,2926,GO:0046638,1.8277e-01,1.8000e+01
IMP_SCORE,2927,GO:0005539,1.8274e-01,1.9200e+02
IMP_SCORE,2928,GO:0009894,1.8272e-01,1.9600e+02
IMP_SCORE,2929,GO:0032768,1.8271e-01,1.8000e+01
IMP_SCORE,2930,GO:1902652,1.8267e-01,5.0000e+01
IMP_SCORE,2931,GO:0010008,1.8266e-01,2.3400e+02
IMP_SCORE,2932,GO:0061462,1.8264e-01,1.9000e+01
IMP_SCORE,2933,GO:0070482,1.8260e-01,7.1000e+01
IMP_SCORE,2934,GO:0007164,1.8260e-01,8.0000e+00
IMP_SCORE,2935,GO:0045121,1.8256e-01,1.6000e+02
IMP_SCORE,2936,GO:0048857,1.8252e-01,6.9000e+01
IMP_SCORE,2937,GO:0051282,1.8249e-01,2.1000e+01
IMP_SCORE,2938,GO:0071379,1.8240e-01,6.0000e+00
IMP_SCORE,2939,GO:0043300,1.8238e-01,2.5000e+01
IMP_SCORE,2940,GO:0007169,1.8227e-01,2.3400e+02
IMP_SCORE,2941,GO:0016769,1.8226e-01,4.5000e+01
IMP_SCORE,2942,GO:0042104,1.8224e-01,1.0000e+01
IMP_SCORE,2943,GO:0043410,1.8220e-01,9.4000e+01
IMP_SCORE,2944,GO:0090288,1.8220e-01,4.2000e+01
IMP_SCORE,2945,GO:0006783,1.8218e-01,2.5000e+01
IMP_SCORE,2946,GO:0009262,1.8216e-01,1.2000e+01
IMP_SCORE,2947,GO:0005172,1.8215e-01,1.9000e+01
IMP_SCORE,2948,GO:0005775,1.8213e-01,1.0000e+02
IMP_SCORE,2949,GO:0045923,1.8210e-01,8.0000e+00
IMP_SCORE,2950,GO:0016684,1.8203e-01,5.1000e+01
IMP_SCORE,2951,GO:0060119,1.8203e-01,1.1000e+01
IMP_SCORE,2952,GO:0006904,1.8199e-01,3.7000e+01
IMP_SCORE,2953,GO:0000978,1.8199e-01,8.8000e+01
IMP_SCORE,2954,GO:0032371,1.8195e-01,1.6000e+01
IMP_SCORE,2955,GO:0071214,1.8195e-01,1.0700e+02
IMP_SCORE,2956,GO:0099503,1.8193e-01,2.0300e+02
IMP_SCORE,2957,GO:0051091,1.8191e-01,7.6000e+01
IMP_SCORE,2958,GO:0042605,1.8187e-01,3.9000e+01
IMP_SCORE,2959,GO:0010506,1.8185e-01,1.1400e+02
IMP_SCORE,2960,GO:0042990,1.8174e-01,3.5000e+01
IMP_SCORE,2961,GO:0016137,1.8172e-01,3.2000e+01
IMP_SCORE,2962,GO:0017171,1.8160e-01,2.1500e+02
IMP_SCORE,2963,GO:0010954,1.8158e-01,7.0000e+00
IMP_SCORE,2964,GO:0032462,1.8158e-01,1.5000e+01
IMP_SCORE,2965,GO:0002478,1.8157e-01,1.2300e+02
IMP_SCORE,2966,GO:0050766,1.8146e-01,3.4000e+01
IMP_SCORE,2967,GO:0010712,1.8144e-01,8.0000e+00
IMP_SCORE,2968,GO:2001240,1.8144e-01,3.3000e+01
IMP_SCORE,2969,GO:0032036,1.8142e-01,1.7000e+01
IMP_SCORE,2970,GO:0071402,1.8139e-01,2.9000e+01
IMP_SCORE,2971,GO:0071241,1.8137e-01,8.1000e+01
IMP_SCORE,2972,GO:0070411,1.8135e-01,1.9000e+01
IMP_SCORE,2973,GO:0051153,1.8133e-01,3.5000e+01
IMP_SCORE,2974,GO:0016021,1.8131e-01,1.4210e+03
IMP_SCORE,2975,GO:0048872,1.8125e-01,2.3000e+01
IMP_SCORE,2976,GO:0042832,1.8123e-01,1.7000e+01
IMP_SCORE,2977,GO:0099514,1.8115e-01,3.0000e+00
IMP_SCORE,2978,GO:0099572,1.8109e-01,1.3800e+02
IMP_SCORE,2979,GO:0051254,1.8106e-01,2.0700e+02
IMP_SCORE,2980,GO:0055072,1.8099e-01,4.4000e+01
IMP_SCORE,2981,GO:0071825,1.8096e-01,1.4000e+01
IMP_SCORE,2982,GO:0030673,1.8095e-01,6.0000e+00
IMP_SCORE,2983,GO:0030879,1.8091e-01,2.0000e+00
IMP_SCORE,2984,GO:0016810,1.8090e-01,1.4800e+02
IMP_SCORE,2985,GO:0055010,1.8089e-01,6.0000e+00
IMP_SCORE,2986,GO:0071277,1.8086e-01,3.3000e+01
IMP_SCORE,2987,GO:0060261,1.8084e-01,8.0000e+00
IMP_SCORE,2988,GO:0098660,1.8078e-01,1.6100e+02
IMP_SCORE,2989,GO:2000026,1.8077e-01,4.5500e+02
IMP_SCORE,2990,GO:0019992,1.8075e-01,3.6000e+01
IMP_SCORE,2991,GO:0051130,1.8072e-01,3.0800e+02
IMP_SCORE,2992,GO:0018108,1.8070e-01,5.5000e+01
IMP_SCORE,2993,GO:0030838,1.8069e-01,1.9000e+01
IMP_SCORE,2994,GO:0098661,1.8068e-01,4.2000e+01
IMP_SCORE,2995,GO:0050896,1.8064e-01,1.4260e+03
IMP_SCORE,2996,GO:0005070,1.8063e-01,4.8000e+01
IMP_SCORE,2997,GO:0010648,1.8063e-01,2.9000e+02
IMP_SCORE,2998,GO:0017144,1.8060e-01,3.8000e+01
IMP_SCORE,2999,GO:0000902,1.8056e-01,6.5000e+01
IMP_SCORE,3000,GO:0043112,1.8055e-01,2.7000e+01
IMP_SCORE,3001,GO:0060259,1.8055e-01,1.6000e+01
IMP_SCORE,3002,GO:0005795,1.8051e-01,6.5000e+01
IMP_SCORE,3003,GO:0044146,1.8051e-01,8.0000e+00
IMP_SCORE,3004,GO:0051173,1.8050e-01,2.5800e+02
IMP_SCORE,3005,GO:0043534,1.8048e-01,5.0000e+00
IMP_SCORE,3006,GO:0042531,1.8044e-01,1.6000e+01
IMP_SCORE,3007,GO:0008134,1.8039e-01,1.6100e+02
IMP_SCORE,3008,GO:0016042,1.8035e-01,1.6800e+02
IMP_SCORE,3009,GO:0048562,1.8034e-01,3.9000e+01
IMP_SCORE,3010,GO:0017015,1.8032e-01,3.6000e+01
IMP_SCORE,3011,GO:0030011,1.8030e-01,7.0000e+00
IMP_SCORE,3012,GO:0006577,1.8029e-01,3.3000e+01
IMP_SCORE,3013,GO:0098588,1.8029e-01,6.8100e+02
IMP_SCORE,3014,GO:0016055,1.8026e-01,1.1000e+02
IMP_SCORE,3015,GO:0006901,1.8022e-01,3.4000e+01
IMP_SCORE,3016,GO:0071326,1.8020e-01,4.0000e+01
IMP_SCORE,3017,GO:0031099,1.8017e-01,6.7000e+01
IMP_SCORE,3018,GO:0050774,1.8016e-01,6.0000e+00
IMP_SCORE,3019,GO:0031201,1.8013e-01,3.3000e+01
IMP_SCORE,3020,GO:0071364,1.8011e-01,7.0000e+00
IMP_SCORE,3021,GO:0030799,1.8011e-01,4.6000e+01
IMP_SCORE,3022,GO:0000979,1.8002e-01,2.6000e+01
IMP_SCORE,3023,GO:0042572,1.8000e-01,3.3000e+01
IMP_SCORE,3024,GO:0046983,1.8000e-01,5.6600e+02
IMP_SCORE,3025,GO:0042398,1.7993e-01,3.4000e+01
IMP_SCORE,3026,GO:0032204,1.7992e-01,2.3000e+01
IMP_SCORE,3027,GO:0032008,1.7988e-01,4.0000e+00
IMP_SCORE,3028,GO:0009719,1.7988e-01,2.7500e+02
IMP_SCORE,3029,GO:0060306,1.7984e-01,8.0000e+00
IMP_SCORE,3030,GO:0002688,1.7980e-01,2.6000e+01
IMP_SCORE,3031,GO:0035113,1.7978e-01,2.5000e+01
IMP_SCORE,3032,GO:0070279,1.7978e-01,7.3000e+01
IMP_SCORE,3033,GO:0019901,1.7977e-01,3.6800e+02
IMP_SCORE,3034,GO:0046626,1.7976e-01,2.5000e+01
IMP_SCORE,3035,GO:2001237,1.7974e-01,4.3000e+01
IMP_SCORE,3036,GO:0019838,1.7971e-01,1.9200e+02
IMP_SCORE,3037,GO:0070663,1.7971e-01,4.4000e+01
IMP_SCORE,3038,GO:0030334,1.7967e-01,1.7700e+02
IMP_SCORE,3039,GO:0071840,1.7958e-01,1.1970e+03
IMP_SCORE,3040,GO:0032725,1.7949e-01,7.0000e+00
IMP_SCORE,3041,GO:0019899,1.7949e-01,1.0130e+03
IMP_SCORE,3042,GO:0006979,1.7940e-01,1.4300e+02
IMP_SCORE,3043,GO:1901214,1.7939e-01,6.2000e+01
IMP_SCORE,3044,GO:0042058,1.7938e-01,3.6000e+01
IMP_SCORE,3045,GO:0005623,1.7936e-01,3.6000e+01
IMP_SCORE,3046,GO:0010604,1.7931e-01,4.1000e+02
IMP_SCORE,3047,GO:0001934,1.7930e-01,1.4300e+02
IMP_SCORE,3048,GO:0034976,1.7927e-01,6.8000e+01
IMP_SCORE,3049,GO:0034702,1.7916e-01,1.2600e+02
IMP_SCORE,3050,GO:0002263,1.7910e-01,1.2900e+02
IMP_SCORE,3051,GO:0048812,1.7903e-01,1.0900e+02
IMP_SCORE,3052,GO:0043266,1.7899e-01,4.5000e+01
IMP_SCORE,3053,GO:0002431,1.7896e-01,2.4000e+01
IMP_SCORE,3054,GO:0035089,1.7893e-01,2.1000e+01
IMP_SCORE,3055,GO:0010605,1.7892e-01,3.7700e+02
IMP_SCORE,3056,GO:0050839,1.7891e-01,4.0100e+02
IMP_SCORE,3057,GO:0001921,1.7888e-01,1.4000e+01
IMP_SCORE,3058,GO:1901068,1.7884e-01,1.7000e+01
IMP_SCORE,3059,GO:0050885,1.7882e-01,5.1000e+01
IMP_SCORE,3060,GO:1904950,1.7881e-01,6.6000e+01
IMP_SCORE,3061,GO:0032555,1.7880e-01,4.4600e+02
IMP_SCORE,3062,GO:0043422,1.7876e-01,1.4000e+01
IMP_SCORE,3063,GO:0051046,1.7873e-01,1.7000e+02
IMP_SCORE,3064,GO:0033344,1.7870e-01,8.0000e+00
IMP_SCORE,3065,GO:0002703,1.7865e-01,4.8000e+01
IMP_SCORE,3066,GO:0030855,1.7864e-01,1.2400e+02
IMP_SCORE,3067,GO:0032982,1.7862e-01,2.0000e+01
IMP_SCORE,3068,GO:0010951,1.7858e-01,1.0900e+02
IMP_SCORE,3069,GO:1903037,1.7852e-01,7.8000e+01
IMP_SCORE,3070,GO:0021549,1.7847e-01,5.4000e+01
IMP_SCORE,3071,GO:0005615,1.7846e-01,1.0400e+03
IMP_SCORE,3072,GO:0022613,1.7837e-01,4.9000e+01
IMP_SCORE,3073,GO:0035265,1.7835e-01,1.1000e+01
IMP_SCORE,3074,GO:0010165,1.7833e-01,2.1000e+01
IMP_SCORE,3075,GO:0031343,1.7828e-01,1.2000e+01
IMP_SCORE,3076,GO:1902893,1.7826e-01,1.1000e+01
IMP_SCORE,3077,GO:0007596,1.7824e-01,6.8000e+01
IMP_SCORE,3078,GO:0061134,1.7824e-01,8.7000e+01
IMP_SCORE,3079,GO:0032094,1.7821e-01,1.2000e+01
IMP_SCORE,3080,GO:0097711,1.7816e-01,4.5000e+01
IMP_SCORE,3081,GO:0006699,1.7816e-01,2.8000e+01
IMP_SCORE,3082,GO:0007166,1.7815e-01,6.9700e+02
IMP_SCORE,3083,GO:0045446,1.7811e-01,5.0000e+00
IMP_SCORE,3084,GO:0016254,1.7809e-01,9.0000e+00
IMP_SCORE,3085,GO:0051560,1.7807e-01,1.9000e+01
IMP_SCORE,3086,GO:0051129,1.7801e-01,1.6900e+02
IMP_SCORE,3087,GO:0016197,1.7800e-01,1.5000e+02
IMP_SCORE,3088,GO:0019722,1.7796e-01,2.8000e+01
IMP_SCORE,3089,GO:0060627,1.7795e-01,1.4000e+02
IMP_SCORE,3090,GO:0010613,1.7792e-01,1.2000e+01
IMP_SCORE,3091,GO:0051241,1.7792e-01,2.7400e+02
IMP_SCORE,3092,GO:0071850,1.7784e-01,5.0000e+00
IMP_SCORE,3093,GO:0016811,1.7783e-01,1.0800e+02
IMP_SCORE,3094,GO:0010677,1.7783e-01,3.1000e+01
IMP_SCORE,3095,GO:0036315,1.7782e-01,2.1000e+01
IMP_SCORE,3096,GO:2000352,1.7780e-01,7.0000e+00
IMP_SCORE,3097,GO:1903580,1.7770e-01,4.0000e+00
IMP_SCORE,3098,GO:0048786,1.7762e-01,1.8000e+01
IMP_SCORE,3099,GO:0003013,1.7760e-01,6.9000e+01
IMP_SCORE,3100,GO:0030539,1.7757e-01,3.0000e+00
IMP_SCORE,3101,GO:0045177,1.7757e-01,2.7000e+01
IMP_SCORE,3102,GO:0016814,1.7756e-01,2.4000e+01
IMP_SCORE,3103,GO:0090049,1.7755e-01,8.0000e+00
IMP_SCORE,3104,GO:0044093,1.7753e-01,4.8000e+02
IMP_SCORE,3105,GO:0072330,1.7750e-01,8.3000e+01
IMP_SCORE,3106,GO:0051346,1.7748e-01,1.6200e+02
IMP_SCORE,3107,GO:0023026,1.7744e-01,1.9000e+01
IMP_SCORE,3108,GO:0097192,1.7743e-01,2.3000e+01
IMP_SCORE,3109,GO:0051817,1.7742e-01,2.8000e+01
IMP_SCORE,3110,GO:0010977,1.7742e-01,8.3000e+01
IMP_SCORE,3111,GO:0044257,1.7736e-01,1.2000e+01
IMP_SCORE,3112,GO:0006461,1.7735e-01,4.1400e+02
IMP_SCORE,3113,GO:0055117,1.7735e-01,1.2000e+01
IMP_SCORE,3114,GO:0048015,1.7734e-01,4.1000e+01
IMP_SCORE,3115,GO:0009792,1.7732e-01,6.2000e+01
IMP_SCORE,3116,GO:1901568,1.7731e-01,5.2000e+01
IMP_SCORE,3117,GO:0032570,1.7728e-01,3.2000e+01
IMP_SCORE,3118,GO:0008201,1.7726e-01,9.1000e+01
IMP_SCORE,3119,GO:0006957,1.7725e-01,1.4000e+01
IMP_SCORE,3120,GO:0051336,1.7721e-01,4.5700e+02
IMP_SCORE,3121,GO:0030890,1.7721e-01,1.5000e+01
IMP_SCORE,3122,GO:0043312,1.7718e-01,1.2000e+02
IMP_SCORE,3123,GO:0002888,1.7717e-01,1.2000e+01
IMP_SCORE,3124,GO:0030667,1.7710e-01,1.2100e+02
IMP_SCORE,3125,GO:0002275,1.7707e-01,1.1100e+02
IMP_SCORE,3126,GO:0043167,1.7702e-01,1.6520e+03
IMP_SCORE,3127,GO:1901797,1.7699e-01,1.3000e+01
IMP_SCORE,3128,GO:0050804,1.7698e-01,9.2000e+01
IMP_SCORE,3129,GO:0030031,1.7692e-01,1.2100e+02
IMP_SCORE,3130,GO:0090342,1.7692e-01,1.3000e+01
IMP_SCORE,3131,GO:0006695,1.7691e-01,2.1000e+01
IMP_SCORE,3132,GO:0006457,1.7688e-01,2.1100e+02
IMP_SCORE,3133,GO:0052813,1.7687e-01,2.1000e+01
IMP_SCORE,3134,GO:0016504,1.7682e-01,2.0000e+01
IMP_SCORE,3135,GO:2000147,1.7681e-01,1.2700e+02
IMP_SCORE,3136,GO:0006568,1.7681e-01,1.2000e+01
IMP_SCORE,3137,GO:0005262,1.7677e-01,5.3000e+01
IMP_SCORE,3138,GO:0031490,1.7676e-01,2.9000e+01
IMP_SCORE,3139,GO:0001508,1.7674e-01,2.2000e+01
IMP_SCORE,3140,GO:0016776,1.7673e-01,3.3000e+01
IMP_SCORE,3141,GO:0030593,1.7672e-01,2.8000e+01
IMP_SCORE,3142,GO:0016616,1.7671e-01,1.3300e+02
IMP_SCORE,3143,GO:0031057,1.7666e-01,1.9000e+01
IMP_SCORE,3144,GO:0007178,1.7666e-01,5.7000e+01
IMP_SCORE,3145,GO:0044765,1.7665e-01,5.3600e+02
IMP_SCORE,3146,GO:0044700,1.7662e-01,2.6900e+02
IMP_SCORE,3147,GO:0048013,1.7657e-01,4.6000e+01
IMP_SCORE,3148,GO:0001910,1.7655e-01,1.8000e+01
IMP_SCORE,3149,GO:0044615,1.7655e-01,2.0000e+00
IMP_SCORE,3150,GO:0050878,1.7653e-01,1.6600e+02
IMP_SCORE,3151,GO:1905268,1.7646e-01,1.3000e+01
IMP_SCORE,3152,GO:0040012,1.7644e-01,2.0800e+02
IMP_SCORE,3153,GO:0046622,1.7636e-01,7.0000e+00
IMP_SCORE,3154,GO:0071826,1.7633e-01,9.0000e+01
IMP_SCORE,3155,GO:0051606,1.7631e-01,1.3300e+02
IMP_SCORE,3156,GO:0032928,1.7623e-01,1.2000e+01
IMP_SCORE,3157,GO:0001046,1.7621e-01,3.0000e+01
IMP_SCORE,3158,GO:0000792,1.7619e-01,4.6000e+01
IMP_SCORE,3159,GO:0055114,1.7619e-01,4.4900e+02
IMP_SCORE,3160,GO:0015026,1.7617e-01,2.6000e+01
IMP_SCORE,3161,GO:0046928,1.7617e-01,1.9000e+01
IMP_SCORE,3162,GO:0007416,1.7617e-01,5.8000e+01
IMP_SCORE,3163,GO:0051094,1.7613e-01,3.2600e+02
IMP_SCORE,3164,GO:0016538,1.7613e-01,7.0000e+00
IMP_SCORE,3165,GO:2000758,1.7610e-01,1.5000e+01
IMP_SCORE,3166,GO:0030501,1.7604e-01,2.3000e+01
IMP_SCORE,3167,GO:0000028,1.7596e-01,8.0000e+00
IMP_SCORE,3168,GO:0006892,1.7596e-01,5.4000e+01
IMP_SCORE,3169,GO:0045055,1.7592e-01,1.6800e+02
IMP_SCORE,3170,GO:0071695,1.7585e-01,2.2000e+01
IMP_SCORE,3171,GO:0007167,1.7581e-01,2.5000e+02
IMP_SCORE,3172,GO:0004622,1.7580e-01,2.6000e+01
IMP_SCORE,3173,GO:0006955,1.7577e-01,5.3200e+02
IMP_SCORE,3174,GO:0005938,1.7573e-01,1.7600e+02
IMP_SCORE,3175,GO:0030449,1.7570e-01,2.5000e+01
IMP_SCORE,3176,GO:0045628,1.7568e-01,1.2000e+01
IMP_SCORE,3177,GO:0048285,1.7567e-01,1.4000e+02
IMP_SCORE,3178,GO:0045197,1.7564e-01,3.6000e+01
IMP_SCORE,3179,GO:0097193,1.7564e-01,4.6000e+01
IMP_SCORE,3180,GO:0005884,1.7558e-01,4.3000e+01
IMP_SCORE,3181,GO:0030276,1.7556e-01,4.6000e+01
IMP_SCORE,3182,GO:0070838,1.7554e-01,1.1200e+02
IMP_SCORE,3183,GO:0000226,1.7547e-01,1.1700e+02
IMP_SCORE,3184,GO:0042044,1.7547e-01,4.5000e+01
IMP_SCORE,3185,GO:0032580,1.7547e-01,6.1000e+01
IMP_SCORE,3186,GO:0060143,1.7546e-01,1.2000e+01
IMP_SCORE,3187,GO:0008045,1.7544e-01,2.9000e+01
IMP_SCORE,3188,GO:0007422,1.7541e-01,3.5000e+01
IMP_SCORE,3189,GO:0034248,1.7541e-01,1.0800e+02
IMP_SCORE,3190,GO:1901985,1.7538e-01,1.7000e+01
IMP_SCORE,3191,GO:0006633,1.7534e-01,5.7000e+01
IMP_SCORE,3192,GO:0051481,1.7526e-01,8.0000e+00
IMP_SCORE,3193,GO:0051607,1.7526e-01,7.6000e+01
IMP_SCORE,3194,GO:0060174,1.7524e-01,1.1000e+01
IMP_SCORE,3195,GO:0045471,1.7523e-01,5.6000e+01
IMP_SCORE,3196,GO:1902679,1.7522e-01,1.8200e+02
IMP_SCORE,3197,GO:0098791,1.7522e-01,1.0300e+02
IMP_SCORE,3198,GO:0032561,1.7520e-01,1.6700e+02
IMP_SCORE,3199,GO:0006887,1.7519e-01,1.6500e+02
IMP_SCORE,3200,GO:0052803,1.7517e-01,9.0000e+00
IMP_SCORE,3201,GO:0042417,1.7515e-01,1.4000e+01
IMP_SCORE,3202,GO:0035282,1.7513e-01,1.4000e+01
IMP_SCORE,3203,GO:2001233,1.7512e-01,1.0400e+02
IMP_SCORE,3204,GO:0002283,1.7508e-01,1.1900e+02
IMP_SCORE,3205,GO:0009059,1.7506e-01,3.0000e+02
IMP_SCORE,3206,GO:0045936,1.7505e-01,1.3500e+02
IMP_SCORE,3207,GO:2000045,1.7499e-01,3.9000e+01
IMP_SCORE,3208,GO:0070509,1.7497e-01,1.4000e+01
IMP_SCORE,3209,GO:0051098,1.7497e-01,1.1800e+02
IMP_SCORE,3210,GO:0043169,1.7495e-01,1.4190e+03
IMP_SCORE,3211,GO:0016500,1.7490e-01,1.3000e+01
IMP_SCORE,3212,GO:0071377,1.7490e-01,2.2000e+01
IMP_SCORE,3213,GO:0046700,1.7483e-01,1.1400e+02
IMP_SCORE,3214,GO:0022848,1.7483e-01,5.0000e+00
IMP_SCORE,3215,GO:0042176,1.7481e-01,9.9000e+01
IMP_SCORE,3216,GO:0048268,1.7477e-01,2.7000e+01
IMP_SCORE,3217,GO:0032682,1.7475e-01,7.0000e+00
IMP_SCORE,3218,GO:2000425,1.7473e-01,1.1000e+01
IMP_SCORE,3219,GO:0045334,1.7473e-01,6.0000e+00
IMP_SCORE,3220,GO:0033690,1.7472e-01,2.1000e+01
IMP_SCORE,3221,GO:0018904,1.7464e-01,2.7000e+01
IMP_SCORE,3222,GO:0006898,1.7463e-01,1.9800e+02
IMP_SCORE,3223,GO:0005546,1.7460e-01,5.3000e+01
IMP_SCORE,3224,GO:0055074,1.7460e-01,1.0700e+02
IMP_SCORE,3225,GO:0071482,1.7458e-01,2.3000e+01
IMP_SCORE,3226,GO:0007049,1.7456e-01,2.3900e+02
IMP_SCORE,3227,GO:0043233,1.7454e-01,4.5000e+02
IMP_SCORE,3228,GO:0009179,1.7453e-01,2.2000e+01
IMP_SCORE,3229,GO:0050769,1.7449e-01,1.0300e+02
IMP_SCORE,3230,GO:0016477,1.7447e-01,3.4100e+02
IMP_SCORE,3231,GO:0008284,1.7446e-01,2.9400e+02
IMP_SCORE,3232,GO:0051048,1.7443e-01,6.6000e+01
IMP_SCORE,3233,GO:0019911,1.7439e-01,4.9000e+01
IMP_SCORE,3234,GO:0035091,1.7431e-01,2.2300e+02
IMP_SCORE,3235,GO:0045793,1.7429e-01,3.3000e+01
IMP_SCORE,3236,GO:0022008,1.7428e-01,3.6000e+01
IMP_SCORE,3237,GO:0022892,1.7427e-01,3.7200e+02
IMP_SCORE,3238,GO:0090502,1.7424e-01,6.2000e+01
IMP_SCORE,3239,GO:0006629,1.7421e-01,4.3500e+02
IMP_SCORE,3240,GO:0006684,1.7419e-01,6.0000e+00
IMP_SCORE,3241,GO:0046349,1.7418e-01,4.0000e+01
IMP_SCORE,3242,GO:0033043,1.7410e-01,3.4100e+02
IMP_SCORE,3243,GO:0098916,1.7400e-01,1.3400e+02
IMP_SCORE,3244,GO:0044839,1.7400e-01,5.5000e+01
IMP_SCORE,3245,GO:0051260,1.7397e-01,1.6600e+02
IMP_SCORE,3246,GO:0044877,1.7394e-01,4.4700e+02
IMP_SCORE,3247,GO:0006509,1.7392e-01,7.0000e+00
IMP_SCORE,3248,GO:0007585,1.7391e-01,2.7000e+01
IMP_SCORE,3249,GO:0005283,1.7383e-01,7.0000e+00
IMP_SCORE,3250,GO:1902403,1.7382e-01,7.0000e+00
IMP_SCORE,3251,GO:0043277,1.7381e-01,1.9000e+01
IMP_SCORE,3252,GO:0051188,1.7381e-01,1.1600e+02
IMP_SCORE,3253,GO:0043372,1.7378e-01,1.5000e+01
IMP_SCORE,3254,GO:0005796,1.7373e-01,5.1000e+01
IMP_SCORE,3255,GO:0031224,1.7369e-01,1.4200e+03
IMP_SCORE,3256,GO:0031111,1.7366e-01,1.7000e+01
IMP_SCORE,3257,GO:0018024,1.7360e-01,8.0000e+00
IMP_SCORE,3258,GO:1901698,1.7356e-01,1.8700e+02
IMP_SCORE,3259,GO:0006970,1.7355e-01,5.3000e+01
IMP_SCORE,3260,GO:0043433,1.7352e-01,3.8000e+01
IMP_SCORE,3261,GO:0045944,1.7352e-01,1.6900e+02
IMP_SCORE,3262,GO:0009892,1.7352e-01,4.3900e+02
IMP_SCORE,3263,GO:0044212,1.7350e-01,1.8300e+02
IMP_SCORE,3264,GO:0044438,1.7347e-01,5.5000e+01
IMP_SCORE,3265,GO:0044425,1.7337e-01,1.5750e+03
IMP_SCORE,3266,GO:0010817,1.7331e-01,2.0600e+02
IMP_SCORE,3267,GO:0090090,1.7328e-01,3.6000e+01
IMP_SCORE,3268,GO:0044295,1.7327e-01,1.6000e+01
IMP_SCORE,3269,GO:0045955,1.7327e-01,2.6000e+01
IMP_SCORE,3270,GO:0071803,1.7321e-01,4.3000e+01
IMP_SCORE,3271,GO:0044058,1.7313e-01,1.8000e+01
IMP_SCORE,3272,GO:0042552,1.7311e-01,8.8000e+01
IMP_SCORE,3273,GO:0098659,1.7308e-01,1.8000e+01
IMP_SCORE,3274,GO:0048247,1.7307e-01,1.2000e+01
IMP_SCORE,3275,GO:0042730,1.7306e-01,1.2000e+01
IMP_SCORE,3276,GO:2000647,1.7299e-01,1.2000e+01
IMP_SCORE,3277,GO:1905517,1.7299e-01,2.0000e+00
IMP_SCORE,3278,GO:0030049,1.7298e-01,2.5000e+01
IMP_SCORE,3279,GO:1902221,1.7293e-01,2.7000e+01
IMP_SCORE,3280,GO:0007264,1.7293e-01,1.6200e+02
IMP_SCORE,3281,GO:0033875,1.7281e-01,1.2000e+01
IMP_SCORE,3282,GO:0072527,1.7267e-01,3.8000e+01
IMP_SCORE,3283,GO:0033673,1.7263e-01,7.7000e+01
IMP_SCORE,3284,GO:0008366,1.7261e-01,9.4000e+01
IMP_SCORE,3285,GO:0030808,1.7252e-01,3.2000e+01
IMP_SCORE,3286,GO:0006941,1.7250e-01,3.1000e+01
IMP_SCORE,3287,GO:0043535,1.7249e-01,1.9000e+01
IMP_SCORE,3288,GO:0007040,1.7249e-01,4.4000e+01
IMP_SCORE,3289,GO:0008324,1.7245e-01,1.9700e+02
IMP_SCORE,3290,GO:0072523,1.7240e-01,1.3000e+01
IMP_SCORE,3291,GO:0043502,1.7237e-01,1.6000e+01
IMP_SCORE,3292,GO:0035556,1.7237e-01,5.1700e+02
IMP_SCORE,3293,GO:0019829,1.7234e-01,3.1000e+01
IMP_SCORE,3294,GO:0044699,1.7233e-01,1.5550e+03
IMP_SCORE,3295,GO:0002793,1.7231e-01,6.5000e+01
IMP_SCORE,3296,GO:0019752,1.7221e-01,2.7900e+02
IMP_SCORE,3297,GO:0016043,1.7221e-01,1.2050e+03
IMP_SCORE,3298,GO:0006940,1.7220e-01,2.0000e+01
IMP_SCORE,3299,GO:0030881,1.7220e-01,2.0000e+01
IMP_SCORE,3300,GO:0016485,1.7219e-01,1.2500e+02
IMP_SCORE,3301,GO:1903363,1.7219e-01,1.8000e+01
IMP_SCORE,3302,GO:0061000,1.7211e-01,1.2000e+01
IMP_SCORE,3303,GO:0048519,1.7209e-01,8.7200e+02
IMP_SCORE,3304,GO:0051457,1.7201e-01,1.7000e+01
IMP_SCORE,3305,GO:2000300,1.7200e-01,1.2000e+01
IMP_SCORE,3306,GO:1901361,1.7199e-01,1.3300e+02
IMP_SCORE,3307,GO:0031519,1.7198e-01,4.3000e+01
IMP_SCORE,3308,GO:0018209,1.7195e-01,7.2000e+01
IMP_SCORE,3309,GO:0002686,1.7191e-01,1.5000e+01
IMP_SCORE,3310,GO:0048729,1.7189e-01,9.5000e+01
IMP_SCORE,3311,GO:0006796,1.7187e-01,5.0800e+02
IMP_SCORE,3312,GO:0097153,1.7184e-01,2.5000e+01
IMP_SCORE,3313,GO:0015923,1.7180e-01,2.9000e+01
IMP_SCORE,3314,GO:0006928,1.7179e-01,5.1000e+02
IMP_SCORE,3315,GO:0015748,1.7178e-01,3.1000e+01
IMP_SCORE,3316,GO:0019693,1.7178e-01,7.9000e+01
IMP_SCORE,3317,GO:0001890,1.7173e-01,1.2000e+01
IMP_SCORE,3318,GO:0005671,1.7173e-01,6.0000e+00
IMP_SCORE,3319,GO:0060284,1.7172e-01,1.9700e+02
IMP_SCORE,3320,GO:1903393,1.7172e-01,9.0000e+00
IMP_SCORE,3321,GO:0002040,1.7169e-01,1.9000e+01
IMP_SCORE,3322,GO:0006107,1.7163e-01,6.0000e+00
IMP_SCORE,3323,GO:0006893,1.7162e-01,2.7000e+01
IMP_SCORE,3324,GO:0002832,1.7160e-01,2.2000e+01
IMP_SCORE,3325,GO:0044092,1.7156e-01,3.0100e+02
IMP_SCORE,3326,GO:0005783,1.7151e-01,6.6600e+02
IMP_SCORE,3327,GO:0090383,1.7139e-01,1.4000e+01
IMP_SCORE,3328,GO:1901989,1.7139e-01,2.9000e+01
IMP_SCORE,3329,GO:0042455,1.7136e-01,2.9000e+01
IMP_SCORE,3330,GO:0002474,1.7133e-01,7.2000e+01
IMP_SCORE,3331,GO:0043067,1.7132e-01,3.9400e+02
IMP_SCORE,3332,GO:0031572,1.7125e-01,7.0000e+00
IMP_SCORE,3333,GO:0044297,1.7121e-01,2.5700e+02
IMP_SCORE,3334,GO:0009611,1.7117e-01,6.8000e+01
IMP_SCORE,3335,GO:0051591,1.7115e-01,2.3000e+01
IMP_SCORE,3336,GO:0060487,1.7111e-01,7.0000e+00
IMP_SCORE,3337,GO:0006284,1.7104e-01,7.0000e+00
IMP_SCORE,3338,GO:0061659,1.7095e-01,6.2000e+01
IMP_SCORE,3339,GO:0070206,1.7094e-01,4.0000e+01
IMP_SCORE,3340,GO:0015276,1.7094e-01,6.5000e+01
IMP_SCORE,3341,GO:0043518,1.7085e-01,1.2000e+01
IMP_SCORE,3342,GO:0072599,1.7084e-01,1.2000e+01
IMP_SCORE,3343,GO:0009891,1.7083e-01,2.6000e+02
IMP_SCORE,3344,GO:0050321,1.7082e-01,1.1000e+01
IMP_SCORE,3345,GO:0030159,1.7079e-01,3.4000e+01
IMP_SCORE,3346,GO:0060334,1.7077e-01,7.0000e+00
IMP_SCORE,3347,GO:0009161,1.7077e-01,4.3000e+01
IMP_SCORE,3348,GO:0060740,1.7077e-01,1.2000e+01
IMP_SCORE,3349,GO:0044433,1.7076e-01,4.1900e+02
IMP_SCORE,3350,GO:1901565,1.7076e-01,2.0200e+02
IMP_SCORE,3351,GO:0050840,1.7069e-01,6.5000e+01
IMP_SCORE,3352,GO:0045934,1.7068e-01,2.1900e+02
IMP_SCORE,3353,GO:0097708,1.7066e-01,5.6400e+02
IMP_SCORE,3354,GO:0001932,1.7065e-01,2.2900e+02
IMP_SCORE,3355,GO:0006367,1.7061e-01,3.3000e+01
IMP_SCORE,3356,GO:0051403,1.7057e-01,3.6000e+01
IMP_SCORE,3357,GO:0042752,1.7052e-01,3.7000e+01
IMP_SCORE,3358,GO:0023057,1.7050e-01,3.2300e+02
IMP_SCORE,3359,GO:0006261,1.7049e-01,1.8000e+01
IMP_SCORE,3360,GO:0051085,1.7048e-01,8.0000e+00
IMP_SCORE,3361,GO:0044267,1.7048e-01,6.7800e+02
IMP_SCORE,3362,GO:0007259,1.7039e-01,1.9000e+01
IMP_SCORE,3363,GO:0031529,1.7037e-01,1.7000e+01
IMP_SCORE,3364,GO:0031032,1.7036e-01,5.1000e+01
IMP_SCORE,3365,GO:0010557,1.7034e-01,2.1700e+02
IMP_SCORE,3366,GO:0007568,1.7030e-01,1.0200e+02
IMP_SCORE,3367,GO:0004888,1.7024e-01,3.1300e+02
IMP_SCORE,3368,GO:0050714,1.7016e-01,6.4000e+01
IMP_SCORE,3369,GO:0017146,1.7008e-01,1.3000e+01
IMP_SCORE,3370,GO:0002067,1.7007e-01,7.0000e+00
IMP_SCORE,3371,GO:1902495,1.7007e-01,1.3300e+02
IMP_SCORE,3372,GO:2000353,1.7004e-01,1.6000e+01
IMP_SCORE,3373,GO:0045332,1.7001e-01,8.0000e+00
IMP_SCORE,3374,GO:0005200,1.7001e-01,1.2600e+02
IMP_SCORE,3375,GO:0009116,1.7000e-01,4.3000e+01
IMP_SCORE,3376,GO:0044802,1.6991e-01,2.2700e+02
IMP_SCORE,3377,GO:0042100,1.6988e-01,1.0000e+01
IMP_SCORE,3378,GO:1901224,1.6980e-01,1.1000e+01
IMP_SCORE,3379,GO:0043649,1.6976e-01,3.5000e+01
IMP_SCORE,3380,GO:0030055,1.6968e-01,2.7500e+02
IMP_SCORE,3381,GO:1903557,1.6959e-01,2.0000e+01
IMP_SCORE,3382,GO:0060026,1.6958e-01,1.0000e+00
IMP_SCORE,3383,GO:0002934,1.6957e-01,8.0000e+00
IMP_SCORE,3384,GO:0051294,1.6957e-01,7.0000e+00
IMP_SCORE,3385,GO:0043966,1.6956e-01,6.0000e+00
IMP_SCORE,3386,GO:0048814,1.6956e-01,2.3000e+01
IMP_SCORE,3387,GO:0006405,1.6952e-01,3.8000e+01
IMP_SCORE,3388,GO:0010975,1.6942e-01,1.2100e+02
IMP_SCORE,3389,GO:0005767,1.6937e-01,3.3000e+01
IMP_SCORE,3390,GO:0030029,1.6936e-01,1.5600e+02
IMP_SCORE,3391,GO:0044421,1.6928e-01,1.3940e+03
IMP_SCORE,3392,GO:0043436,1.6928e-01,2.9400e+02
IMP_SCORE,3393,GO:0031401,1.6926e-01,1.9100e+02
IMP_SCORE,3394,GO:0043407,1.6917e-01,3.8000e+01
IMP_SCORE,3395,GO:0045576,1.6916e-01,1.6000e+01
IMP_SCORE,3396,GO:0061387,1.6915e-01,3.5000e+01
IMP_SCORE,3397,GO:0099537,1.6910e-01,1.4900e+02
IMP_SCORE,3398,GO:0030506,1.6909e-01,4.4000e+01
IMP_SCORE,3399,GO:2000058,1.6905e-01,5.0000e+00
IMP_SCORE,3400,GO:0046037,1.6902e-01,1.3000e+01
IMP_SCORE,3401,GO:0030258,1.6898e-01,1.0800e+02
IMP_SCORE,3402,GO:0043409,1.6896e-01,4.8000e+01
IMP_SCORE,3403,GO:0006096,1.6896e-01,2.2000e+01
IMP_SCORE,3404,GO:0032642,1.6894e-01,3.1000e+01
IMP_SCORE,3405,GO:0060964,1.6891e-01,3.0000e+00
IMP_SCORE,3406,GO:0030426,1.6889e-01,6.4000e+01
IMP_SCORE,3407,GO:1902275,1.6886e-01,4.7000e+01
IMP_SCORE,3408,GO:0000768,1.6885e-01,2.8000e+01
IMP_SCORE,3409,GO:0042574,1.6884e-01,7.0000e+00
IMP_SCORE,3410,GO:0044271,1.6882e-01,3.3500e+02
IMP_SCORE,3411,GO:1904358,1.6882e-01,2.0000e+01
IMP_SCORE,3412,GO:0031400,1.6880e-01,1.2200e+02
IMP_SCORE,3413,GO:0000988,1.6875e-01,1.5500e+02
IMP_SCORE,3414,GO:1902593,1.6870e-01,5.6000e+01
IMP_SCORE,3415,GO:2000036,1.6869e-01,3.0000e+00
IMP_SCORE,3416,GO:1900542,1.6867e-01,4.1000e+01
IMP_SCORE,3417,GO:0090630,1.6864e-01,4.3000e+01
IMP_SCORE,3418,GO:0043038,1.6861e-01,2.5000e+01
IMP_SCORE,3419,GO:0055092,1.6861e-01,2.4000e+01
IMP_SCORE,3420,GO:0045580,1.6861e-01,4.2000e+01
IMP_SCORE,3421,GO:0030178,1.6858e-01,6.2000e+01
IMP_SCORE,3422,GO:0030301,1.6856e-01,2.1000e+01
IMP_SCORE,3423,GO:0030030,1.6853e-01,3.0900e+02
IMP_SCORE,3424,GO:0048736,1.6853e-01,3.7000e+01
IMP_SCORE,3425,GO:0022407,1.6852e-01,1.2500e+02
IMP_SCORE,3426,GO:0000712,1.6846e-01,6.0000e+00
IMP_SCORE,3427,GO:0070613,1.6845e-01,5.9000e+01
IMP_SCORE,3428,GO:0097504,1.6844e-01,6.0000e+00
IMP_SCORE,3429,GO:0055002,1.6843e-01,4.8000e+01
IMP_SCORE,3430,GO:0002573,1.6840e-01,3.6000e+01
IMP_SCORE,3431,GO:0098862,1.6840e-01,4.8000e+01
IMP_SCORE,3432,GO:0042887,1.6838e-01,6.0000e+01
IMP_SCORE,3433,GO:0015491,1.6830e-01,1.6000e+01
IMP_SCORE,3434,GO:0061035,1.6829e-01,2.5000e+01
IMP_SCORE,3435,GO:0031327,1.6827e-01,2.1200e+02
IMP_SCORE,3436,GO:0032550,1.6826e-01,1.6200e+02
IMP_SCORE,3437,GO:0000790,1.6821e-01,4.8000e+01
IMP_SCORE,3438,GO:0042803,1.6816e-01,4.2900e+02
IMP_SCORE,3439,GO:0060255,1.6813e-01,5.6400e+02
IMP_SCORE,3440,GO:0001101,1.6813e-01,1.0100e+02
IMP_SCORE,3441,GO:0065003,1.6809e-01,5.0800e+02
IMP_SCORE,3442,GO:0002367,1.6808e-01,1.2000e+01
IMP_SCORE,3443,GO:0044238,1.6806e-01,9.3700e+02
IMP_SCORE,3444,GO:0007215,1.6798e-01,4.6000e+01
IMP_SCORE,3445,GO:0048523,1.6798e-01,8.6600e+02
IMP_SCORE,3446,GO:0001935,1.6797e-01,1.3000e+01
IMP_SCORE,3447,GO:0043547,1.6793e-01,2.2400e+02
IMP_SCORE,3448,GO:0005739,1.6793e-01,7.0100e+02
IMP_SCORE,3449,GO:0030949,1.6790e-01,5.0000e+00
IMP_SCORE,3450,GO:0031347,1.6790e-01,1.7500e+02
IMP_SCORE,3451,GO:0045103,1.6789e-01,3.0000e+01
IMP_SCORE,3452,GO:0048518,1.6789e-01,8.7100e+02
IMP_SCORE,3453,GO:0032206,1.6784e-01,2.0000e+01
IMP_SCORE,3454,GO:0000422,1.6784e-01,6.0000e+00
IMP_SCORE,3455,GO:0009415,1.6783e-01,1.5000e+01
IMP_SCORE,3456,GO:0004252,1.6782e-01,2.0200e+02
IMP_SCORE,3457,GO:0061117,1.6782e-01,5.0000e+00
IMP_SCORE,3458,GO:0032368,1.6780e-01,3.1000e+01
IMP_SCORE,3459,GO:0036258,1.6772e-01,7.0000e+00
IMP_SCORE,3460,GO:0071806,1.6765e-01,2.8000e+01
IMP_SCORE,3461,GO:0006814,1.6761e-01,7.3000e+01
IMP_SCORE,3462,GO:0090022,1.6760e-01,1.6000e+01
IMP_SCORE,3463,GO:0030818,1.6758e-01,1.0000e+01
IMP_SCORE,3464,GO:0032155,1.6757e-01,5.0000e+01
IMP_SCORE,3465,GO:0070997,1.6755e-01,2.5000e+01
IMP_SCORE,3466,GO:0070491,1.6755e-01,1.7000e+01
IMP_SCORE,3467,GO:0030017,1.6754e-01,2.9000e+01
IMP_SCORE,3468,GO:0009101,1.6742e-01,1.7000e+01
IMP_SCORE,3469,GO:0031012,1.6740e-01,3.9400e+02
IMP_SCORE,3470,GO:0048246,1.6737e-01,6.0000e+00
IMP_SCORE,3471,GO:0044406,1.6734e-01,8.0000e+00
IMP_SCORE,3472,GO:2000810,1.6733e-01,5.0000e+00
IMP_SCORE,3473,GO:0055070,1.6732e-01,1.6000e+01
IMP_SCORE,3474,GO:0051482,1.6724e-01,1.2000e+01
IMP_SCORE,3475,GO:0007155,1.6723e-01,7.1500e+02
IMP_SCORE,3476,GO:0005524,1.6718e-01,3.4700e+02
IMP_SCORE,3477,GO:0002790,1.6717e-01,4.5000e+01
IMP_SCORE,3478,GO:0048017,1.6716e-01,5.1000e+01
IMP_SCORE,3479,GO:0006650,1.6714e-01,1.4700e+02
IMP_SCORE,3480,GO:0034641,1.6708e-01,4.9500e+02
IMP_SCORE,3481,GO:0005310,1.6707e-01,1.5000e+01
IMP_SCORE,3482,GO:0006952,1.6704e-01,5.2100e+02
IMP_SCORE,3483,GO:0051223,1.6703e-01,1.8200e+02
IMP_SCORE,3484,GO:0004576,1.6700e-01,1.4000e+01
IMP_SCORE,3485,GO:0006337,1.6700e-01,1.5000e+01
IMP_SCORE,3486,GO:0016645,1.6699e-01,4.5000e+01
IMP_SCORE,3487,GO:0043097,1.6696e-01,9.0000e+00
IMP_SCORE,3488,GO:0001933,1.6695e-01,9.1000e+01
IMP_SCORE,3489,GO:0033365,1.6694e-01,1.4100e+02
IMP_SCORE,3490,GO:0090277,1.6694e-01,3.2000e+01
IMP_SCORE,3491,GO:0015844,1.6692e-01,8.0000e+00
IMP_SCORE,3492,GO:0006355,1.6690e-01,2.9600e+02
IMP_SCORE,3493,GO:0050954,1.6689e-01,1.2100e+02
IMP_SCORE,3494,GO:0050772,1.6689e-01,1.7000e+01
IMP_SCORE,3495,GO:0090307,1.6687e-01,2.8000e+01
IMP_SCORE,3496,GO:0030836,1.6682e-01,9.0000e+00
IMP_SCORE,3497,GO:0055065,1.6672e-01,1.7000e+02
IMP_SCORE,3498,GO:0002066,1.6669e-01,1.4000e+01
IMP_SCORE,3499,GO:0008543,1.6668e-01,2.5000e+01
IMP_SCORE,3500,GO:0015301,1.6668e-01,2.8000e+01
IMP_SCORE,3501,GO:1903507,1.6667e-01,1.6400e+02
IMP_SCORE,3502,GO:0006915,1.6666e-01,3.6200e+02
IMP_SCORE,3503,GO:0010559,1.6657e-01,1.0000e+01
IMP_SCORE,3504,GO:0016877,1.6657e-01,3.5000e+01
IMP_SCORE,3505,GO:0019835,1.6653e-01,1.6000e+01
IMP_SCORE,3506,GO:0070423,1.6652e-01,9.0000e+00
IMP_SCORE,3507,GO:0055088,1.6650e-01,3.3000e+01
IMP_SCORE,3508,GO:0031163,1.6647e-01,1.7000e+01
IMP_SCORE,3509,GO:1901135,1.6644e-01,3.1800e+02
IMP_SCORE,3510,GO:0002931,1.6637e-01,1.5000e+01
IMP_SCORE,3511,GO:0043228,1.6633e-01,9.8400e+02
IMP_SCORE,3512,GO:1904668,1.6632e-01,1.0000e+01
IMP_SCORE,3513,GO:0010720,1.6631e-01,1.2900e+02
IMP_SCORE,3514,GO:0035641,1.6630e-01,1.0000e+01
IMP_SCORE,3515,GO:0001883,1.6628e-01,1.7200e+02
IMP_SCORE,3516,GO:0050854,1.6628e-01,2.1000e+01
IMP_SCORE,3517,GO:0006140,1.6626e-01,4.4000e+01
IMP_SCORE,3518,GO:0005881,1.6624e-01,5.9000e+01
IMP_SCORE,3519,GO:0061515,1.6616e-01,3.0000e+01
IMP_SCORE,3520,GO:0019216,1.6616e-01,9.9000e+01
IMP_SCORE,3521,GO:0006534,1.6613e-01,1.9000e+01
IMP_SCORE,3522,GO:0042108,1.6612e-01,1.0000e+01
IMP_SCORE,3523,GO:0016273,1.6610e-01,2.7000e+01
IMP_SCORE,3524,GO:0048844,1.6605e-01,7.0000e+00
IMP_SCORE,3525,GO:0044432,1.6605e-01,6.7800e+02
IMP_SCORE,3526,GO:0007050,1.6601e-01,6.1000e+01
IMP_SCORE,3527,GO:0034708,1.6599e-01,3.9000e+01
IMP_SCORE,3528,GO:0097190,1.6596e-01,1.1800e+02
IMP_SCORE,3529,GO:0045666,1.6591e-01,8.3000e+01
IMP_SCORE,3530,GO:0060760,1.6591e-01,3.0000e+01
IMP_SCORE,3531,GO:0035235,1.6590e-01,1.8000e+01
IMP_SCORE,3532,GO:0015865,1.6588e-01,1.2000e+01
IMP_SCORE,3533,GO:0042330,1.6586e-01,1.6000e+02
IMP_SCORE,3534,GO:0036152,1.6580e-01,5.4000e+01
IMP_SCORE,3535,GO:0009628,1.6579e-01,3.7900e+02
IMP_SCORE,3536,GO:0099600,1.6578e-01,3.8000e+02
IMP_SCORE,3537,GO:1903506,1.6577e-01,3.3100e+02
IMP_SCORE,3538,GO:0042555,1.6576e-01,2.0000e+00
IMP_SCORE,3539,GO:1901800,1.6574e-01,3.2000e+01
IMP_SCORE,3540,GO:0000038,1.6569e-01,2.9000e+01
IMP_SCORE,3541,GO:0031312,1.6567e-01,4.0000e+01
IMP_SCORE,3542,GO:0030833,1.6567e-01,3.7000e+01
IMP_SCORE,3543,GO:0072384,1.6565e-01,2.4000e+01
IMP_SCORE,3544,GO:0032787,1.6564e-01,1.8300e+02
IMP_SCORE,3545,GO:0044843,1.6564e-01,3.9000e+01
IMP_SCORE,3546,GO:0006412,1.6555e-01,5.5000e+01
IMP_SCORE,3547,GO:0006750,1.6551e-01,2.0000e+01
IMP_SCORE,3548,GO:0005996,1.6545e-01,1.1000e+02
IMP_SCORE,3549,GO:0034139,1.6536e-01,5.0000e+00
IMP_SCORE,3550,GO:0010107,1.6533e-01,4.7000e+01
IMP_SCORE,3551,GO:0033146,1.6529e-01,2.8000e+01
IMP_SCORE,3552,GO:0032412,1.6517e-01,7.3000e+01
IMP_SCORE,3553,GO:0050819,1.6514e-01,3.0000e+01
IMP_SCORE,3554,GO:0051645,1.6513e-01,8.0000e+00
IMP_SCORE,3555,GO:0042754,1.6511e-01,7.0000e+00
IMP_SCORE,3556,GO:0009653,1.6510e-01,5.4500e+02
IMP_SCORE,3557,GO:0061024,1.6509e-01,3.7900e+02
IMP_SCORE,3558,GO:0016578,1.6506e-01,7.0000e+00
IMP_SCORE,3559,GO:1902555,1.6501e-01,6.0000e+00
IMP_SCORE,3560,GO:0042119,1.6500e-01,1.1300e+02
IMP_SCORE,3561,GO:0042110,1.6499e-01,6.0000e+01
IMP_SCORE,3562,GO:1902547,1.6498e-01,1.1000e+01
IMP_SCORE,3563,GO:0035136,1.6498e-01,2.6000e+01
IMP_SCORE,3564,GO:0006793,1.6498e-01,5.2900e+02
IMP_SCORE,3565,GO:0032559,1.6495e-01,4.3100e+02
IMP_SCORE,3566,GO:0035051,1.6493e-01,9.0000e+00
IMP_SCORE,3567,GO:0072329,1.6492e-01,8.4000e+01
IMP_SCORE,3568,GO:0005161,1.6490e-01,7.0000e+00
IMP_SCORE,3569,GO:1901615,1.6490e-01,2.1500e+02
IMP_SCORE,3570,GO:0010800,1.6489e-01,1.1000e+01
IMP_SCORE,3571,GO:0042405,1.6487e-01,2.0000e+00
IMP_SCORE,3572,GO:0098869,1.6485e-01,8.6000e+01
IMP_SCORE,3573,GO:0032925,1.6484e-01,2.0000e+00
IMP_SCORE,3574,GO:0098641,1.6477e-01,2.0000e+01
IMP_SCORE,3575,GO:0005635,1.6474e-01,1.5300e+02
IMP_SCORE,3576,GO:0015931,1.6473e-01,7.8000e+01
IMP_SCORE,3577,GO:0009966,1.6472e-01,6.2700e+02
IMP_SCORE,3578,GO:0031645,1.6471e-01,3.0000e+00
IMP_SCORE,3579,GO:0098602,1.6471e-01,1.9100e+02
IMP_SCORE,3580,GO:0017154,1.6470e-01,8.0000e+00
IMP_SCORE,3581,GO:2000107,1.6469e-01,3.3000e+01
IMP_SCORE,3582,GO:0022832,1.6468e-01,6.7000e+01
IMP_SCORE,3583,GO:0009119,1.6468e-01,4.7000e+01
IMP_SCORE,3584,GO:0019001,1.6467e-01,1.6900e+02
IMP_SCORE,3585,GO:0022610,1.6466e-01,6.6600e+02
IMP_SCORE,3586,GO:0050794,1.6461e-01,1.1180e+03
IMP_SCORE,3587,GO:0015758,1.6461e-01,2.3000e+01
IMP_SCORE,3588,GO:0030804,1.6457e-01,1.9000e+01
IMP_SCORE,3589,GO:0003208,1.6457e-01,8.0000e+00
IMP_SCORE,3590,GO:0016307,1.6455e-01,3.4000e+01
IMP_SCORE,3591,GO:0031489,1.6452e-01,7.0000e+00
IMP_SCORE,3592,GO:0001159,1.6452e-01,9.7000e+01
IMP_SCORE,3593,GO:1903725,1.6451e-01,1.9000e+01
IMP_SCORE,3594,GO:0048002,1.6450e-01,9.6000e+01
IMP_SCORE,3595,GO:0033044,1.6447e-01,6.2000e+01
IMP_SCORE,3596,GO:0009987,1.6444e-01,1.1090e+03
IMP_SCORE,3597,GO:2001243,1.6439e-01,2.7000e+01
IMP_SCORE,3598,GO:0042177,1.6437e-01,3.7000e+01
IMP_SCORE,3599,GO:0031090,1.6434e-01,9.2500e+02
IMP_SCORE,3600,GO:0042523,1.6433e-01,2.0000e+00
IMP_SCORE,3601,GO:0048513,1.6430e-01,4.9800e+02
IMP_SCORE,3602,GO:0006972,1.6428e-01,8.0000e+00
IMP_SCORE,3603,GO:0060732,1.6425e-01,3.0000e+00
IMP_SCORE,3604,GO:0048646,1.6422e-01,2.9000e+02
IMP_SCORE,3605,GO:0008083,1.6419e-01,1.5800e+02
IMP_SCORE,3606,GO:0015299,1.6417e-01,7.0000e+00
IMP_SCORE,3607,GO:0032717,1.6415e-01,3.6000e+01
IMP_SCORE,3608,GO:0045661,1.6414e-01,2.3000e+01
IMP_SCORE,3609,GO:0010820,1.6410e-01,2.0000e+00
IMP_SCORE,3610,GO:0032273,1.6405e-01,3.4000e+01
IMP_SCORE,3611,GO:1905114,1.6400e-01,1.1100e+02
IMP_SCORE,3612,GO:0043202,1.6399e-01,7.6000e+01
IMP_SCORE,3613,GO:0006767,1.6398e-01,6.2000e+01
IMP_SCORE,3614,GO:0051452,1.6395e-01,2.1000e+01
IMP_SCORE,3615,GO:0001942,1.6394e-01,2.0000e+01
IMP_SCORE,3616,GO:0097381,1.6393e-01,8.0000e+00
IMP_SCORE,3617,GO:0031929,1.6391e-01,2.0000e+00
IMP_SCORE,3618,GO:0032434,1.6384e-01,3.5000e+01
IMP_SCORE,3619,GO:0060537,1.6383e-01,3.4000e+01
IMP_SCORE,3620,GO:0002712,1.6383e-01,2.2000e+01
IMP_SCORE,3621,GO:0051174,1.6378e-01,3.3700e+02
IMP_SCORE,3622,GO:0048856,1.6378e-01,1.3000e+03
IMP_SCORE,3623,GO:0001190,1.6377e-01,3.2000e+01
IMP_SCORE,3624,GO:0033558,1.6376e-01,1.5000e+01
IMP_SCORE,3625,GO:0021510,1.6376e-01,1.3000e+01
IMP_SCORE,3626,GO:0044265,1.6374e-01,1.7600e+02
IMP_SCORE,3627,GO:0042626,1.6374e-01,4.0000e+01
IMP_SCORE,3628,GO:0019217,1.6372e-01,3.1000e+01
IMP_SCORE,3629,GO:0014061,1.6369e-01,7.0000e+00
IMP_SCORE,3630,GO:0065008,1.6367e-01,1.0100e+03
IMP_SCORE,3631,GO:0008654,1.6366e-01,9.1000e+01
IMP_SCORE,3632,GO:0010628,1.6361e-01,2.8000e+02
IMP_SCORE,3633,GO:0030674,1.6359e-01,9.2000e+01
IMP_SCORE,3634,GO:0045747,1.6357e-01,1.2000e+01
IMP_SCORE,3635,GO:0042448,1.6353e-01,8.0000e+00
IMP_SCORE,3636,GO:0016896,1.6351e-01,1.2000e+01
IMP_SCORE,3637,GO:0005516,1.6348e-01,4.8400e+02
IMP_SCORE,3638,GO:0008015,1.6344e-01,3.5000e+01
IMP_SCORE,3639,GO:0007229,1.6342e-01,7.4000e+01
IMP_SCORE,3640,GO:0098552,1.6338e-01,2.2600e+02
IMP_SCORE,3641,GO:0007613,1.6337e-01,6.3000e+01
IMP_SCORE,3642,GO:0031650,1.6335e-01,2.0000e+00
IMP_SCORE,3643,GO:1905348,1.6333e-01,7.0000e+00
IMP_SCORE,3644,GO:0048546,1.6328e-01,8.0000e+00
IMP_SCORE,3645,GO:0038023,1.6323e-01,3.5400e+02
IMP_SCORE,3646,GO:0097367,1.6322e-01,7.6200e+02
IMP_SCORE,3647,GO:0015031,1.6321e-01,3.7400e+02
IMP_SCORE,3648,GO:0034707,1.6318e-01,2.5000e+01
IMP_SCORE,3649,GO:0043087,1.6317e-01,2.5700e+02
IMP_SCORE,3650,GO:0051015,1.6316e-01,1.0700e+02
IMP_SCORE,3651,GO:1902680,1.6313e-01,1.9300e+02
IMP_SCORE,3652,GO:0002691,1.6309e-01,8.0000e+00
IMP_SCORE,3653,GO:1902402,1.6308e-01,1.4000e+01
IMP_SCORE,3654,GO:0043325,1.6308e-01,9.0000e+00
IMP_SCORE,3655,GO:0008307,1.6306e-01,4.2000e+01
IMP_SCORE,3656,GO:0051246,1.6299e-01,4.6200e+02
IMP_SCORE,3657,GO:0016032,1.6296e-01,2.7000e+02
IMP_SCORE,3658,GO:0034375,1.6294e-01,2.0000e+00
IMP_SCORE,3659,GO:0045621,1.6290e-01,2.5000e+01
IMP_SCORE,3660,GO:0071709,1.6289e-01,8.0000e+00
IMP_SCORE,3661,GO:0032456,1.6281e-01,3.0000e+01
IMP_SCORE,3662,GO:0021522,1.6279e-01,1.6000e+01
IMP_SCORE,3663,GO:0050793,1.6272e-01,5.8400e+02
IMP_SCORE,3664,GO:0001654,1.6271e-01,4.9000e+01
IMP_SCORE,3665,GO:0044089,1.6271e-01,1.5700e+02
IMP_SCORE,3666,GO:0030204,1.6270e-01,2.0000e+01
IMP_SCORE,3667,GO:0001894,1.6268e-01,1.0500e+02
IMP_SCORE,3668,GO:1900006,1.6268e-01,2.1000e+01
IMP_SCORE,3669,GO:0030968,1.6268e-01,6.0000e+01
IMP_SCORE,3670,GO:0031503,1.6267e-01,2.7000e+01
IMP_SCORE,3671,GO:0007219,1.6261e-01,3.6000e+01
IMP_SCORE,3672,GO:0055106,1.6261e-01,1.0000e+01
IMP_SCORE,3673,GO:0051781,1.6259e-01,3.8000e+01
IMP_SCORE,3674,GO:0048568,1.6256e-01,3.0000e+01
IMP_SCORE,3675,GO:0035254,1.6251e-01,1.4000e+01
IMP_SCORE,3676,GO:0051213,1.6250e-01,7.7000e+01
IMP_SCORE,3677,GO:0031328,1.6250e-01,2.5900e+02
IMP_SCORE,3678,GO:0007267,1.6246e-01,2.3900e+02
IMP_SCORE,3679,GO:0007588,1.6242e-01,2.0000e+01
IMP_SCORE,3680,GO:1901564,1.6242e-01,4.8400e+02
IMP_SCORE,3681,GO:0019370,1.6239e-01,1.9000e+01
IMP_SCORE,3682,GO:0051861,1.6238e-01,2.9000e+01
IMP_SCORE,3683,GO:0060706,1.6238e-01,9.0000e+00
IMP_SCORE,3684,GO:0045862,1.6236e-01,7.6000e+01
IMP_SCORE,3685,GO:0001558,1.6235e-01,1.5800e+02
IMP_SCORE,3686,GO:0045595,1.6234e-01,4.4000e+02
IMP_SCORE,3687,GO:0031281,1.6233e-01,1.4000e+01
IMP_SCORE,3688,GO:0005102,1.6229e-01,8.2800e+02
IMP_SCORE,3689,GO:0005044,1.6229e-01,7.7000e+01
IMP_SCORE,3690,GO:0050801,1.6216e-01,1.7100e+02
IMP_SCORE,3691,GO:0014910,1.6213e-01,1.6000e+01
IMP_SCORE,3692,GO:0044264,1.6209e-01,3.9000e+01
IMP_SCORE,3693,GO:0000139,1.6206e-01,4.0200e+02
IMP_SCORE,3694,GO:0015813,1.6204e-01,1.1000e+01
IMP_SCORE,3695,GO:2001022,1.6202e-01,1.7000e+01
IMP_SCORE,3696,GO:0014877,1.6197e-01,2.0000e+00
IMP_SCORE,3697,GO:0044431,1.6196e-01,4.4600e+02
IMP_SCORE,3698,GO:0005527,1.6195e-01,3.2000e+01
IMP_SCORE,3699,GO:0007224,1.6194e-01,3.3000e+01
IMP_SCORE,3700,GO:0033574,1.6191e-01,9.0000e+00
IMP_SCORE,3701,GO:0006022,1.6191e-01,9.5000e+01
IMP_SCORE,3702,GO:0006082,1.6190e-01,2.7900e+02
IMP_SCORE,3703,GO:0007163,1.6190e-01,7.4000e+01
IMP_SCORE,3704,GO:0010941,1.6189e-01,4.2200e+02
IMP_SCORE,3705,GO:0060249,1.6188e-01,1.1200e+02
IMP_SCORE,3706,GO:0003841,1.6187e-01,8.0000e+00
IMP_SCORE,3707,GO:0016310,1.6185e-01,2.8800e+02
IMP_SCORE,3708,GO:0003323,1.6185e-01,4.0000e+00
IMP_SCORE,3709,GO:0032553,1.6183e-01,4.8900e+02
IMP_SCORE,3710,GO:0048584,1.6179e-01,3.8600e+02
IMP_SCORE,3711,GO:0001775,1.6178e-01,2.4700e+02
IMP_SCORE,3712,GO:0006984,1.6174e-01,1.5000e+01
IMP_SCORE,3713,GO:0006476,1.6170e-01,3.0000e+01
IMP_SCORE,3714,GO:0014889,1.6167e-01,2.0000e+00
IMP_SCORE,3715,GO:0009152,1.6165e-01,2.5000e+01
IMP_SCORE,3716,GO:0016491,1.6158e-01,4.6400e+02
IMP_SCORE,3717,GO:0034104,1.6157e-01,1.4000e+01
IMP_SCORE,3718,GO:0006417,1.6154e-01,8.5000e+01
IMP_SCORE,3719,GO:0009165,1.6152e-01,3.5000e+01
IMP_SCORE,3720,GO:0032373,1.6147e-01,8.0000e+00
IMP_SCORE,3721,GO:0030278,1.6146e-01,8.7000e+01
IMP_SCORE,3722,GO:0014902,1.6143e-01,2.0000e+00
IMP_SCORE,3723,GO:0052472,1.6137e-01,7.0000e+00
IMP_SCORE,3724,GO:0031670,1.6136e-01,7.0000e+00
IMP_SCORE,3725,GO:0005758,1.6136e-01,6.2000e+01
IMP_SCORE,3726,GO:0016594,1.6135e-01,1.6000e+01
IMP_SCORE,3727,GO:0098840,1.6128e-01,2.8000e+01
IMP_SCORE,3728,GO:0035004,1.6126e-01,1.1000e+01
IMP_SCORE,3729,GO:0006950,1.6123e-01,9.4600e+02
IMP_SCORE,3730,GO:0006515,1.6119e-01,7.0000e+00
IMP_SCORE,3731,GO:0030510,1.6113e-01,4.3000e+01
IMP_SCORE,3732,GO:1900047,1.6104e-01,2.5000e+01
IMP_SCORE,3733,GO:0032940,1.6103e-01,2.2600e+02
IMP_SCORE,3734,GO:0035303,1.6099e-01,6.6000e+01
IMP_SCORE,3735,GO:0046129,1.6096e-01,1.2000e+01
IMP_SCORE,3736,GO:0030048,1.6094e-01,4.3000e+01
IMP_SCORE,3737,GO:0072001,1.6093e-01,9.0000e+00
IMP_SCORE,3738,GO:0006586,1.6091e-01,1.1000e+01
IMP_SCORE,3739,GO:0001977,1.6089e-01,8.0000e+00
IMP_SCORE,3740,GO:0016247,1.6089e-01,1.0100e+02
IMP_SCORE,3741,GO:0005782,1.6088e-01,2.9000e+01
IMP_SCORE,3742,GO:0045017,1.6087e-01,1.0400e+02
IMP_SCORE,3743,GO:1903727,1.6086e-01,8.0000e+00
IMP_SCORE,3744,GO:0045624,1.6086e-01,1.1000e+01
IMP_SCORE,3745,GO:0050856,1.6085e-01,1.0000e+01
IMP_SCORE,3746,GO:0010821,1.6084e-01,7.6000e+01
IMP_SCORE,3747,GO:0051561,1.6080e-01,7.0000e+00
IMP_SCORE,3748,GO:0005089,1.6075e-01,5.1000e+01
IMP_SCORE,3749,GO:0015399,1.6075e-01,4.6000e+01
IMP_SCORE,3750,GO:0071229,1.6074e-01,4.4000e+01
IMP_SCORE,3751,GO:0072009,1.6052e-01,1.0000e+01
IMP_SCORE,3752,GO:0016192,1.6048e-01,4.7400e+02
IMP_SCORE,3753,GO:0009799,1.6046e-01,3.6000e+01
IMP_SCORE,3754,GO:0044711,1.6043e-01,3.3800e+02
IMP_SCORE,3755,GO:0044309,1.6036e-01,5.7000e+01
IMP_SCORE,3756,GO:0003002,1.6034e-01,6.2000e+01
IMP_SCORE,3757,GO:0030203,1.6032e-01,9.3000e+01
IMP_SCORE,3758,GO:0071871,1.6029e-01,6.0000e+00
IMP_SCORE,3759,GO:0042073,1.6025e-01,3.0000e+01
IMP_SCORE,3760,GO:0006066,1.6019e-01,1.4300e+02
IMP_SCORE,3761,GO:0051493,1.6013e-01,1.5300e+02
IMP_SCORE,3762,GO:0005088,1.6012e-01,1.3700e+02
IMP_SCORE,3763,GO:0003714,1.6007e-01,7.2000e+01
IMP_SCORE,3764,GO:0072678,1.6002e-01,1.3000e+01
IMP_SCORE,3765,GO:0000166,1.5998e-01,6.4300e+02
IMP_SCORE,3766,GO:0002449,1.5995e-01,4.3000e+01
IMP_SCORE,3767,GO:1904949,1.5990e-01,1.3000e+01
IMP_SCORE,3768,GO:0009636,1.5988e-01,6.9000e+01
IMP_SCORE,3769,GO:0030097,1.5988e-01,4.3000e+01
IMP_SCORE,3770,GO:0015103,1.5987e-01,9.1000e+01
IMP_SCORE,3771,GO:1901575,1.5987e-01,4.8900e+02
IMP_SCORE,3772,GO:0004520,1.5983e-01,2.6000e+01
IMP_SCORE,3773,GO:1900087,1.5982e-01,1.3000e+01
IMP_SCORE,3774,GO:0050808,1.5980e-01,7.9000e+01
IMP_SCORE,3775,GO:0006812,1.5980e-01,2.6300e+02
IMP_SCORE,3776,GO:0006807,1.5969e-01,6.6200e+02
IMP_SCORE,3777,GO:0009062,1.5965e-01,4.2000e+01
IMP_SCORE,3778,GO:0006998,1.5963e-01,3.5000e+01
IMP_SCORE,3779,GO:0008104,1.5962e-01,5.3900e+02
IMP_SCORE,3780,GO:0022408,1.5962e-01,4.4000e+01
IMP_SCORE,3781,GO:0014003,1.5962e-01,3.0000e+01
IMP_SCORE,3782,GO:0045974,1.5960e-01,2.4000e+01
IMP_SCORE,3783,GO:0030427,1.5952e-01,8.0000e+01
IMP_SCORE,3784,GO:0005925,1.5948e-01,2.5600e+02
IMP_SCORE,3785,GO:0022602,1.5948e-01,1.8000e+01
IMP_SCORE,3786,GO:1904062,1.5945e-01,9.5000e+01
IMP_SCORE,3787,GO:0005977,1.5942e-01,2.9000e+01
IMP_SCORE,3788,GO:0015485,1.5941e-01,3.6000e+01
IMP_SCORE,3789,GO:0008361,1.5940e-01,5.5000e+01
IMP_SCORE,3790,GO:1902600,1.5940e-01,2.9000e+01
IMP_SCORE,3791,GO:0006090,1.5937e-01,3.5000e+01
IMP_SCORE,3792,GO:0052689,1.5937e-01,1.8700e+02
IMP_SCORE,3793,GO:0022803,1.5935e-01,1.4700e+02
IMP_SCORE,3794,GO:0048302,1.5934e-01,4.0000e+00
IMP_SCORE,3795,GO:0043168,1.5931e-01,8.5900e+02
IMP_SCORE,3796,GO:0023052,1.5931e-01,2.7600e+02
IMP_SCORE,3797,GO:0022607,1.5930e-01,7.3100e+02
IMP_SCORE,3798,GO:0022891,1.5929e-01,2.7900e+02
IMP_SCORE,3799,GO:0016053,1.5926e-01,1.3700e+02
IMP_SCORE,3800,GO:0007088,1.5926e-01,3.8000e+01
IMP_SCORE,3801,GO:0051100,1.5925e-01,5.2000e+01
IMP_SCORE,3802,GO:0045005,1.5922e-01,6.0000e+00
IMP_SCORE,3803,GO:0001750,1.5922e-01,2.8000e+01
IMP_SCORE,3804,GO:0031333,1.5921e-01,4.5000e+01
IMP_SCORE,3805,GO:0060688,1.5920e-01,2.1000e+01
IMP_SCORE,3806,GO:0010676,1.5919e-01,2.7000e+01
IMP_SCORE,3807,GO:0032268,1.5915e-01,4.1300e+02
IMP_SCORE,3808,GO:0006754,1.5913e-01,1.0000e+01
IMP_SCORE,3809,GO:0010468,1.5913e-01,4.4600e+02
IMP_SCORE,3810,GO:0031324,1.5913e-01,3.8100e+02
IMP_SCORE,3811,GO:0030665,1.5913e-01,7.0000e+01
IMP_SCORE,3812,GO:0009164,1.5911e-01,1.8000e+01
IMP_SCORE,3813,GO:0006956,1.5910e-01,4.9000e+01
IMP_SCORE,3814,GO:0021884,1.5909e-01,8.0000e+00
IMP_SCORE,3815,GO:0051084,1.5909e-01,1.2000e+01
IMP_SCORE,3816,GO:0061077,1.5908e-01,4.7000e+01
IMP_SCORE,3817,GO:0005901,1.5908e-01,3.0000e+01
IMP_SCORE,3818,GO:1990748,1.5906e-01,7.7000e+01
IMP_SCORE,3819,GO:0043034,1.5902e-01,5.6000e+01
IMP_SCORE,3820,GO:0010629,1.5899e-01,2.7900e+02
IMP_SCORE,3821,GO:0070013,1.5898e-01,4.8500e+02
IMP_SCORE,3822,GO:0003887,1.5890e-01,7.0000e+00
IMP_SCORE,3823,GO:0004955,1.5887e-01,7.0000e+00
IMP_SCORE,3824,GO:0099111,1.5881e-01,4.1000e+01
IMP_SCORE,3825,GO:0030425,1.5880e-01,1.8700e+02
IMP_SCORE,3826,GO:0030496,1.5879e-01,1.1800e+02
IMP_SCORE,3827,GO:0040007,1.5879e-01,1.3000e+02
IMP_SCORE,3828,GO:0015749,1.5876e-01,3.5000e+01
IMP_SCORE,3829,GO:0003723,1.5873e-01,9.1700e+02
IMP_SCORE,3830,GO:0006725,1.5873e-01,4.4700e+02
IMP_SCORE,3831,GO:0001912,1.5872e-01,1.9000e+01
IMP_SCORE,3832,GO:0042391,1.5865e-01,1.1800e+02
IMP_SCORE,3833,GO:0034703,1.5865e-01,1.0300e+02
IMP_SCORE,3834,GO:0072341,1.5864e-01,7.4000e+01
IMP_SCORE,3835,GO:0044439,1.5861e-01,6.3000e+01
IMP_SCORE,3836,GO:0031325,1.5852e-01,4.0300e+02
IMP_SCORE,3837,GO:0032589,1.5851e-01,1.0000e+01
IMP_SCORE,3838,GO:0036151,1.5851e-01,3.2000e+01
IMP_SCORE,3839,GO:0045956,1.5847e-01,1.4000e+01
IMP_SCORE,3840,GO:0016791,1.5847e-01,1.6300e+02
IMP_SCORE,3841,GO:0000981,1.5843e-01,1.6500e+02
IMP_SCORE,3842,GO:0071786,1.5843e-01,9.0000e+00
IMP_SCORE,3843,GO:0006357,1.5832e-01,3.4400e+02
IMP_SCORE,3844,GO:0005542,1.5829e-01,2.0000e+00
IMP_SCORE,3845,GO:0060193,1.5829e-01,1.5000e+01
IMP_SCORE,3846,GO:0006753,1.5828e-01,1.0500e+02
IMP_SCORE,3847,GO:0030100,1.5824e-01,6.1000e+01
IMP_SCORE,3848,GO:0033554,1.5818e-01,3.9800e+02
IMP_SCORE,3849,GO:0043331,1.5815e-01,2.3000e+01
IMP_SCORE,3850,GO:0009308,1.5812e-01,5.4000e+01
IMP_SCORE,3851,GO:0010556,1.5810e-01,4.0900e+02
IMP_SCORE,3852,GO:0045335,1.5808e-01,3.0000e+01
IMP_SCORE,3853,GO:0036211,1.5808e-01,6.0500e+02
IMP_SCORE,3854,GO:0031399,1.5801e-01,2.3900e+02
IMP_SCORE,3855,GO:0010922,1.5801e-01,1.9000e+01
IMP_SCORE,3856,GO:0009058,1.5797e-01,5.4200e+02
IMP_SCORE,3857,GO:1903530,1.5797e-01,1.6000e+02
IMP_SCORE,3858,GO:0008238,1.5796e-01,1.4400e+02
IMP_SCORE,3859,GO:0098662,1.5795e-01,1.5900e+02
IMP_SCORE,3860,GO:0016248,1.5793e-01,2.6000e+01
IMP_SCORE,3861,GO:0005793,1.5785e-01,5.4000e+01
IMP_SCORE,3862,GO:0032355,1.5781e-01,5.2000e+01
IMP_SCORE,3863,GO:0004697,1.5778e-01,8.0000e+00
IMP_SCORE,3864,GO:0005730,1.5777e-01,4.4200e+02
IMP_SCORE,3865,GO:0034329,1.5777e-01,1.1800e+02
IMP_SCORE,3866,GO:0071353,1.5773e-01,1.4000e+01
IMP_SCORE,3867,GO:0007268,1.5769e-01,1.3300e+02
IMP_SCORE,3868,GO:0060291,1.5767e-01,3.1000e+01
IMP_SCORE,3869,GO:0004521,1.5767e-01,5.2000e+01
IMP_SCORE,3870,GO:0017134,1.5760e-01,1.8000e+01
IMP_SCORE,3871,GO:0046390,1.5759e-01,2.8000e+01
IMP_SCORE,3872,GO:0019748,1.5757e-01,1.0000e+01
IMP_SCORE,3873,GO:0007067,1.5757e-01,1.2900e+02
IMP_SCORE,3874,GO:0044237,1.5755e-01,9.5200e+02
IMP_SCORE,3875,GO:0006465,1.5754e-01,1.4000e+01
IMP_SCORE,3876,GO:0048870,1.5748e-01,3.8700e+02
IMP_SCORE,3877,GO:0006691,1.5748e-01,1.2000e+01
IMP_SCORE,3878,GO:0019320,1.5743e-01,2.1000e+01
IMP_SCORE,3879,GO:0016836,1.5743e-01,1.5300e+02
IMP_SCORE,3880,GO:0008374,1.5743e-01,2.5000e+01
IMP_SCORE,3881,GO:0050770,1.5736e-01,6.7000e+01
IMP_SCORE,3882,GO:0046902,1.5734e-01,3.5000e+01
IMP_SCORE,3883,GO:0086064,1.5731e-01,8.0000e+00
IMP_SCORE,3884,GO:0006656,1.5730e-01,2.9000e+01
IMP_SCORE,3885,GO:1901879,1.5724e-01,2.9000e+01
IMP_SCORE,3886,GO:0046631,1.5723e-01,1.6000e+01
IMP_SCORE,3887,GO:0045333,1.5713e-01,2.9000e+01
IMP_SCORE,3888,GO:0015721,1.5709e-01,9.0000e+00
IMP_SCORE,3889,GO:0060090,1.5707e-01,1.1100e+02
IMP_SCORE,3890,GO:1905360,1.5704e-01,5.0000e+01
IMP_SCORE,3891,GO:0031175,1.5697e-01,7.7000e+01
IMP_SCORE,3892,GO:0009607,1.5692e-01,3.2200e+02
IMP_SCORE,3893,GO:0051707,1.5692e-01,1.8800e+02
IMP_SCORE,3894,GO:1900746,1.5691e-01,7.0000e+00
IMP_SCORE,3895,GO:0060397,1.5689e-01,9.0000e+00
IMP_SCORE,3896,GO:0016482,1.5688e-01,6.2000e+01
IMP_SCORE,3897,GO:0034613,1.5683e-01,2.7500e+02
IMP_SCORE,3898,GO:0005578,1.5681e-01,2.8600e+02
IMP_SCORE,3899,GO:0000280,1.5672e-01,1.3400e+02
IMP_SCORE,3900,GO:0060998,1.5671e-01,2.1000e+01
IMP_SCORE,3901,GO:0030832,1.5666e-01,5.8000e+01
IMP_SCORE,3902,GO:0021904,1.5656e-01,2.0000e+00
IMP_SCORE,3903,GO:0016597,1.5651e-01,3.9000e+01
IMP_SCORE,3904,GO:0048522,1.5649e-01,8.6200e+02
IMP_SCORE,3905,GO:0045453,1.5648e-01,1.7000e+01
IMP_SCORE,3906,GO:0042345,1.5646e-01,2.2000e+01
IMP_SCORE,3907,GO:0055076,1.5644e-01,4.9000e+01
IMP_SCORE,3908,GO:0031091,1.5640e-01,1.3000e+01
IMP_SCORE,3909,GO:0032991,1.5640e-01,1.4170e+03
IMP_SCORE,3910,GO:0006862,1.5639e-01,1.2000e+01
IMP_SCORE,3911,GO:0030815,1.5637e-01,7.0000e+00
IMP_SCORE,3912,GO:0006949,1.5635e-01,3.3000e+01
IMP_SCORE,3913,GO:0015929,1.5632e-01,2.7000e+01
IMP_SCORE,3914,GO:0051252,1.5629e-01,3.8700e+02
IMP_SCORE,3915,GO:0001886,1.5625e-01,6.0000e+00
IMP_SCORE,3916,GO:0032728,1.5619e-01,1.4000e+01
IMP_SCORE,3917,GO:2001236,1.5614e-01,6.3000e+01
IMP_SCORE,3918,GO:0021680,1.5610e-01,1.0000e+01
IMP_SCORE,3919,GO:0008047,1.5609e-01,2.3600e+02
IMP_SCORE,3920,GO:0051247,1.5607e-01,2.7400e+02
IMP_SCORE,3921,GO:0006821,1.5607e-01,5.2000e+01
IMP_SCORE,3922,GO:0034754,1.5601e-01,6.0000e+01
IMP_SCORE,3923,GO:0017053,1.5600e-01,3.8000e+01
IMP_SCORE,3924,GO:0072594,1.5599e-01,9.8000e+01
IMP_SCORE,3925,GO:0032200,1.5599e-01,1.6000e+01
IMP_SCORE,3926,GO:0001505,1.5592e-01,7.1000e+01
IMP_SCORE,3927,GO:0001516,1.5590e-01,1.6000e+01
IMP_SCORE,3928,GO:0051127,1.5588e-01,7.0000e+00
IMP_SCORE,3929,GO:0001501,1.5586e-01,1.2000e+02
IMP_SCORE,3930,GO:0002548,1.5578e-01,1.6000e+01
IMP_SCORE,3931,GO:2001204,1.5578e-01,1.6000e+01
IMP_SCORE,3932,GO:0050685,1.5577e-01,8.0000e+00
IMP_SCORE,3933,GO:0010212,1.5576e-01,6.2000e+01
IMP_SCORE,3934,GO:0009108,1.5574e-01,7.0000e+01
IMP_SCORE,3935,GO:0015250,1.5572e-01,1.5000e+01
IMP_SCORE,3936,GO:0065007,1.5570e-01,1.2180e+03
IMP_SCORE,3937,GO:0051973,1.5568e-01,2.9000e+01
IMP_SCORE,3938,GO:0009889,1.5566e-01,3.9700e+02
IMP_SCORE,3939,GO:2000008,1.5566e-01,9.0000e+00
IMP_SCORE,3940,GO:0044788,1.5563e-01,1.4000e+01
IMP_SCORE,3941,GO:0045603,1.5559e-01,3.2000e+01
IMP_SCORE,3942,GO:0048484,1.5556e-01,1.6000e+01
IMP_SCORE,3943,GO:0016846,1.5550e-01,1.1000e+01
IMP_SCORE,3944,GO:0010889,1.5549e-01,7.0000e+00
IMP_SCORE,3945,GO:0042802,1.5547e-01,1.2700e+03
IMP_SCORE,3946,GO:0005525,1.5543e-01,1.6700e+02
IMP_SCORE,3947,GO:0046578,1.5540e-01,7.6000e+01
IMP_SCORE,3948,GO:0051641,1.5539e-01,5.1400e+02
IMP_SCORE,3949,GO:0032467,1.5537e-01,2.5000e+01
IMP_SCORE,3950,GO:1901655,1.5534e-01,1.7000e+01
IMP_SCORE,3951,GO:0005372,1.5534e-01,3.3000e+01
IMP_SCORE,3952,GO:0043234,1.5529e-01,1.0890e+03
IMP_SCORE,3953,GO:0055082,1.5528e-01,1.7100e+02
IMP_SCORE,3954,GO:0007158,1.5526e-01,1.5000e+01
IMP_SCORE,3955,GO:0050792,1.5520e-01,8.6000e+01
IMP_SCORE,3956,GO:0048048,1.5519e-01,1.8000e+01
IMP_SCORE,3957,GO:0006703,1.5518e-01,1.4000e+01
IMP_SCORE,3958,GO:0043624,1.5516e-01,4.4000e+01
IMP_SCORE,3959,GO:0045599,1.5515e-01,2.7000e+01
IMP_SCORE,3960,GO:1903201,1.5513e-01,1.8000e+01
IMP_SCORE,3961,GO:0005856,1.5512e-01,4.9600e+02
IMP_SCORE,3962,GO:0004842,1.5511e-01,1.6200e+02
IMP_SCORE,3963,GO:1902578,1.5509e-01,5.7000e+02
IMP_SCORE,3964,GO:0043903,1.5508e-01,1.0700e+02
IMP_SCORE,3965,GO:0003725,1.5507e-01,6.6000e+01
IMP_SCORE,3966,GO:0098876,1.5505e-01,5.6000e+01
IMP_SCORE,3967,GO:0030133,1.5501e-01,1.6900e+02
IMP_SCORE,3968,GO:0048583,1.5499e-01,7.8900e+02
IMP_SCORE,3969,GO:0010955,1.5494e-01,1.4000e+01
IMP_SCORE,3970,GO:0009225,1.5494e-01,3.5000e+01
IMP_SCORE,3971,GO:0030500,1.5492e-01,3.5000e+01
IMP_SCORE,3972,GO:0005875,1.5489e-01,7.7000e+01
IMP_SCORE,3973,GO:0000183,1.5487e-01,7.0000e+00
IMP_SCORE,3974,GO:0048704,1.5484e-01,2.3000e+01
IMP_SCORE,3975,GO:0042325,1.5483e-01,2.4500e+02
IMP_SCORE,3976,GO:0043252,1.5483e-01,4.6000e+01
IMP_SCORE,3977,GO:0008250,1.5481e-01,2.2000e+01
IMP_SCORE,3978,GO:0031589,1.5480e-01,1.1900e+02
IMP_SCORE,3979,GO:0044030,1.5480e-01,6.0000e+00
IMP_SCORE,3980,GO:0090278,1.5477e-01,9.0000e+00
IMP_SCORE,3981,GO:0050807,1.5475e-01,7.1000e+01
IMP_SCORE,3982,GO:0032986,1.5474e-01,1.7000e+01
IMP_SCORE,3983,GO:0070273,1.5467e-01,1.0000e+01
IMP_SCORE,3984,GO:0032386,1.5466e-01,1.6200e+02
IMP_SCORE,3985,GO:0034332,1.5466e-01,6.5000e+01
IMP_SCORE,3986,GO:0007260,1.5462e-01,1.0000e+00
IMP_SCORE,3987,GO:0019637,1.5461e-01,2.6400e+02
IMP_SCORE,3988,GO:0031984,1.5460e-01,1.3100e+02
IMP_SCORE,3989,GO:2000401,1.5457e-01,1.8000e+01
IMP_SCORE,3990,GO:1901363,1.5452e-01,1.1860e+03
IMP_SCORE,3991,GO:0044282,1.5451e-01,1.4700e+02
IMP_SCORE,3992,GO:0060122,1.5449e-01,1.5000e+01
IMP_SCORE,3993,GO:0044322,1.5444e-01,6.0000e+00
IMP_SCORE,3994,GO:0034399,1.5442e-01,1.6000e+01
IMP_SCORE,3995,GO:0016889,1.5439e-01,7.0000e+00
IMP_SCORE,3996,GO:0019218,1.5439e-01,1.7000e+01
IMP_SCORE,3997,GO:0071704,1.5437e-01,8.6000e+02
IMP_SCORE,3998,GO:0007399,1.5429e-01,3.5500e+02
IMP_SCORE,3999,GO:0043220,1.5428e-01,1.5000e+01
IMP_SCORE,4000,GO:0022404,1.5428e-01,2.2000e+01
IMP_SCORE,4001,GO:0002102,1.5423e-01,2.4000e+01
IMP_SCORE,4002,GO:0043984,1.5421e-01,8.0000e+00
IMP_SCORE,4003,GO:0033046,1.5421e-01,7.0000e+00
IMP_SCORE,4004,GO:0010837,1.5418e-01,1.7000e+01
IMP_SCORE,4005,GO:0035335,1.5416e-01,5.8000e+01
IMP_SCORE,4006,GO:0007154,1.5415e-01,3.4900e+02
IMP_SCORE,4007,GO:0098636,1.5411e-01,3.7000e+01
IMP_SCORE,4008,GO:0098533,1.5410e-01,1.4000e+01
IMP_SCORE,4009,GO:0042886,1.5406e-01,4.0800e+02
IMP_SCORE,4010,GO:0009063,1.5403e-01,1.1000e+02
IMP_SCORE,4011,GO:0031252,1.5403e-01,1.8000e+01
IMP_SCORE,4012,GO:0043085,1.5398e-01,3.9500e+02
IMP_SCORE,4013,GO:0032703,1.5397e-01,3.0000e+00
IMP_SCORE,4014,GO:0019205,1.5396e-01,2.0000e+01
IMP_SCORE,4015,GO:0010608,1.5395e-01,1.4300e+02
IMP_SCORE,4016,GO:0046872,1.5394e-01,1.4750e+03
IMP_SCORE,4017,GO:0002705,1.5392e-01,3.7000e+01
IMP_SCORE,4018,GO:0030900,1.5391e-01,2.9000e+01
IMP_SCORE,4019,GO:0045892,1.5390e-01,1.5600e+02
IMP_SCORE,4020,GO:0051704,1.5389e-01,5.2700e+02
IMP_SCORE,4021,GO:0000460,1.5379e-01,7.0000e+00
IMP_SCORE,4022,GO:0051301,1.5378e-01,1.7100e+02
IMP_SCORE,4023,GO:0010558,1.5367e-01,1.9100e+02
IMP_SCORE,4024,GO:0098531,1.5357e-01,1.4000e+01
IMP_SCORE,4025,GO:0060231,1.5356e-01,1.3000e+01
IMP_SCORE,4026,GO:1902582,1.5355e-01,1.3400e+02
IMP_SCORE,4027,GO:1901362,1.5354e-01,3.0000e+02
IMP_SCORE,4028,GO:0000732,1.5354e-01,7.0000e+00
IMP_SCORE,4029,GO:1990380,1.5350e-01,2.4000e+01
IMP_SCORE,4030,GO:0035588,1.5350e-01,3.3000e+01
IMP_SCORE,4031,GO:0007127,1.5350e-01,6.0000e+00
IMP_SCORE,4032,GO:0006790,1.5348e-01,2.1400e+02
IMP_SCORE,4033,GO:0005080,1.5346e-01,3.6000e+01
IMP_SCORE,4034,GO:0071772,1.5336e-01,1.3000e+01
IMP_SCORE,4035,GO:0051640,1.5335e-01,1.1200e+02
IMP_SCORE,4036,GO:0044794,1.5325e-01,1.5000e+01
IMP_SCORE,4037,GO:0000042,1.5325e-01,1.5000e+01
IMP_SCORE,4038,GO:0019898,1.5323e-01,1.1700e+02
IMP_SCORE,4039,GO:0016765,1.5316e-01,9.2000e+01
IMP_SCORE,4040,GO:0015144,1.5315e-01,3.9000e+01
IMP_SCORE,4041,GO:0000737,1.5315e-01,7.0000e+00
IMP_SCORE,4042,GO:0015629,1.5308e-01,1.4100e+02
IMP_SCORE,4043,GO:0006575,1.5303e-01,1.0800e+02
IMP_SCORE,4044,GO:0070382,1.5303e-01,6.8000e+01
IMP_SCORE,4045,GO:0009056,1.5303e-01,5.8300e+02
IMP_SCORE,4046,GO:0060089,1.5301e-01,6.1200e+02
IMP_SCORE,4047,GO:0046903,1.5299e-01,2.2800e+02
IMP_SCORE,4048,GO:2001238,1.5298e-01,1.9000e+01
IMP_SCORE,4049,GO:1904376,1.5298e-01,1.1000e+01
IMP_SCORE,4050,GO:0070003,1.5297e-01,2.0000e+01
IMP_SCORE,4051,GO:1904752,1.5293e-01,8.0000e+00
IMP_SCORE,4052,GO:0006544,1.5283e-01,9.0000e+00
IMP_SCORE,4053,GO:0035384,1.5275e-01,5.3000e+01
IMP_SCORE,4054,GO:0032403,1.5275e-01,4.2800e+02
IMP_SCORE,4055,GO:2000757,1.5275e-01,7.0000e+00
IMP_SCORE,4056,GO:0045296,1.5275e-01,3.1300e+02
IMP_SCORE,4057,GO:0050858,1.5272e-01,1.5000e+01
IMP_SCORE,4058,GO:0090407,1.5271e-01,1.5000e+02
IMP_SCORE,4059,GO:0008022,1.5269e-01,9.6000e+01
IMP_SCORE,4060,GO:0008214,1.5269e-01,1.3000e+01
IMP_SCORE,4061,GO:0046365,1.5258e-01,3.5000e+01
IMP_SCORE,4062,GO:0033275,1.5256e-01,1.6000e+01
IMP_SCORE,4063,GO:0032330,1.5254e-01,2.0000e+01
IMP_SCORE,4064,GO:0034368,1.5250e-01,1.4000e+01
IMP_SCORE,4065,GO:0001085,1.5248e-01,5.4000e+01
IMP_SCORE,4066,GO:0000976,1.5240e-01,1.3500e+02
IMP_SCORE,4067,GO:0005770,1.5240e-01,1.1100e+02
IMP_SCORE,4068,GO:2000105,1.5238e-01,6.0000e+00
IMP_SCORE,4069,GO:0033619,1.5234e-01,2.8000e+01
IMP_SCORE,4070,GO:0030856,1.5232e-01,4.1000e+01
IMP_SCORE,4071,GO:0051961,1.5229e-01,8.6000e+01
IMP_SCORE,4072,GO:0061337,1.5227e-01,3.0000e+01
IMP_SCORE,4073,GO:0043170,1.5225e-01,9.2600e+02
IMP_SCORE,4074,GO:0005667,1.5223e-01,8.3000e+01
IMP_SCORE,4075,GO:0001077,1.5217e-01,5.3000e+01
IMP_SCORE,4076,GO:0003071,1.5214e-01,1.4000e+01
IMP_SCORE,4077,GO:0048731,1.5213e-01,5.4900e+02
IMP_SCORE,4078,GO:0010517,1.5212e-01,1.2000e+01
IMP_SCORE,4079,GO:0005198,1.5206e-01,5.1100e+02
IMP_SCORE,4080,GO:0046395,1.5204e-01,1.4200e+02
IMP_SCORE,4081,GO:0051603,1.5203e-01,1.4900e+02
IMP_SCORE,4082,GO:0035770,1.5200e-01,1.1700e+02
IMP_SCORE,4083,GO:0015986,1.5197e-01,6.0000e+00
IMP_SCORE,4084,GO:0044774,1.5196e-01,1.0000e+01
IMP_SCORE,4085,GO:0050982,1.5192e-01,2.3000e+01
IMP_SCORE,4086,GO:0043209,1.5190e-01,2.0500e+02
IMP_SCORE,4087,GO:0010965,1.5188e-01,7.0000e+00
IMP_SCORE,4088,GO:0097503,1.5184e-01,3.2000e+01
IMP_SCORE,4089,GO:0051128,1.5184e-01,6.8500e+02
IMP_SCORE,4090,GO:0019321,1.5181e-01,1.9000e+01
IMP_SCORE,4091,GO:0035257,1.5177e-01,4.0000e+01
IMP_SCORE,4092,GO:0080171,1.5176e-01,3.5000e+01
IMP_SCORE,4093,GO:0016567,1.5170e-01,2.0400e+02
IMP_SCORE,4094,GO:0072593,1.5166e-01,3.6000e+01
IMP_SCORE,4095,GO:0043015,1.5165e-01,1.8000e+01
IMP_SCORE,4096,GO:0031974,1.5163e-01,4.2100e+02
IMP_SCORE,4097,GO:0090005,1.5157e-01,9.0000e+00
IMP_SCORE,4098,GO:0022406,1.5156e-01,9.5000e+01
IMP_SCORE,4099,GO:0009123,1.5154e-01,4.3000e+01
IMP_SCORE,4100,GO:0051253,1.5150e-01,1.8800e+02
IMP_SCORE,4101,GO:0044272,1.5150e-01,1.2400e+02
IMP_SCORE,4102,GO:0004675,1.5149e-01,1.6000e+01
IMP_SCORE,4103,GO:0034308,1.5148e-01,6.4000e+01
IMP_SCORE,4104,GO:0043631,1.5147e-01,1.8000e+01
IMP_SCORE,4105,GO:0090185,1.5147e-01,3.0000e+00
IMP_SCORE,4106,GO:1990841,1.5146e-01,1.3000e+01
IMP_SCORE,4107,GO:0051988,1.5143e-01,9.0000e+00
IMP_SCORE,4108,GO:0010038,1.5141e-01,1.7000e+02
IMP_SCORE,4109,GO:0006163,1.5135e-01,7.8000e+01
IMP_SCORE,4110,GO:0032879,1.5132e-01,6.3600e+02
IMP_SCORE,4111,GO:0016337,1.5128e-01,1.7200e+02
IMP_SCORE,4112,GO:0048208,1.5128e-01,3.4000e+01
IMP_SCORE,4113,GO:0001662,1.5125e-01,1.8000e+01
IMP_SCORE,4114,GO:0045833,1.5124e-01,2.8000e+01
IMP_SCORE,4115,GO:0005243,1.5122e-01,1.0000e+01
IMP_SCORE,4116,GO:0006749,1.5116e-01,4.3000e+01
IMP_SCORE,4117,GO:0046943,1.5113e-01,7.2000e+01
IMP_SCORE,4118,GO:0048747,1.5113e-01,4.5000e+01
IMP_SCORE,4119,GO:0016441,1.5111e-01,7.0000e+00
IMP_SCORE,4120,GO:0005125,1.5103e-01,1.9400e+02
IMP_SCORE,4121,GO:0031326,1.5102e-01,4.0600e+02
IMP_SCORE,4122,GO:0044042,1.5102e-01,2.2000e+01
IMP_SCORE,4123,GO:0009074,1.5099e-01,4.5000e+01
IMP_SCORE,4124,GO:1903047,1.5098e-01,2.1800e+02
IMP_SCORE,4125,GO:0090280,1.5094e-01,2.2000e+01
IMP_SCORE,4126,GO:0046907,1.5092e-01,3.9400e+02
IMP_SCORE,4127,GO:0035924,1.5089e-01,2.9000e+01
IMP_SCORE,4128,GO:0019825,1.5088e-01,5.9000e+01
IMP_SCORE,4129,GO:0001012,1.5087e-01,1.2200e+02
IMP_SCORE,4130,GO:0048534,1.5085e-01,6.7000e+01
IMP_SCORE,4131,GO:0006942,1.5081e-01,9.0000e+00
IMP_SCORE,4132,GO:0043171,1.5081e-01,1.4000e+01
IMP_SCORE,4133,GO:0010762,1.5077e-01,1.9000e+01
IMP_SCORE,4134,GO:0002830,1.5074e-01,1.3000e+01
IMP_SCORE,4135,GO:0003674,1.5073e-01,1.3500e+03
IMP_SCORE,4136,GO:0051220,1.5072e-01,1.6000e+01
IMP_SCORE,4137,GO:0033013,1.5070e-01,5.4000e+01
IMP_SCORE,4138,GO:0038094,1.5069e-01,2.4000e+01
IMP_SCORE,4139,GO:0044248,1.5062e-01,4.8000e+02
IMP_SCORE,4140,GO:0030234,1.5061e-01,3.7500e+02
IMP_SCORE,4141,GO:0071625,1.5057e-01,1.4000e+01
IMP_SCORE,4142,GO:0001782,1.5057e-01,1.5000e+01
IMP_SCORE,4143,GO:0007131,1.5054e-01,9.0000e+00
IMP_SCORE,4144,GO:0050746,1.5045e-01,1.0000e+01
IMP_SCORE,4145,GO:0006040,1.5043e-01,5.7000e+01
IMP_SCORE,4146,GO:0043388,1.5043e-01,1.2000e+01
IMP_SCORE,4147,GO:0045932,1.5040e-01,7.0000e+00
IMP_SCORE,4148,GO:0033764,1.5038e-01,3.0000e+01
IMP_SCORE,4149,GO:0060606,1.5038e-01,2.1000e+01
IMP_SCORE,4150,GO:0021762,1.5033e-01,4.6000e+01
IMP_SCORE,4151,GO:0046906,1.5032e-01,9.7000e+01
IMP_SCORE,4152,GO:1901566,1.5026e-01,2.6800e+02
IMP_SCORE,4153,GO:0031274,1.5024e-01,5.0000e+00
IMP_SCORE,4154,GO:0043292,1.5016e-01,4.9000e+01
IMP_SCORE,4155,GO:0009893,1.5015e-01,4.1900e+02
IMP_SCORE,4156,GO:0015081,1.5009e-01,7.0000e+01
IMP_SCORE,4157,GO:0002028,1.5007e-01,6.9000e+01
IMP_SCORE,4158,GO:0071889,1.5002e-01,2.0000e+01
IMP_SCORE,4159,GO:0009314,1.5002e-01,1.8600e+02
IMP_SCORE,4160,GO:0099512,1.5002e-01,3.4400e+02
IMP_SCORE,4161,GO:0016746,1.4999e-01,2.3500e+02
IMP_SCORE,4162,GO:0043254,1.4997e-01,1.2400e+02
IMP_SCORE,4163,GO:0030518,1.4996e-01,2.3000e+01
IMP_SCORE,4164,GO:0016887,1.4994e-01,1.4400e+02
IMP_SCORE,4165,GO:0048037,1.4993e-01,1.9500e+02
IMP_SCORE,4166,GO:0006874,1.4987e-01,9.2000e+01
IMP_SCORE,4167,GO:0016829,1.4986e-01,1.8600e+02
IMP_SCORE,4168,GO:0099081,1.4984e-01,3.2200e+02
IMP_SCORE,4169,GO:0004693,1.4984e-01,8.0000e+00
IMP_SCORE,4170,GO:0045736,1.4983e-01,9.0000e+00
IMP_SCORE,4171,GO:0034249,1.4983e-01,4.0000e+01
IMP_SCORE,4172,GO:0031432,1.4981e-01,1.3000e+01
IMP_SCORE,4173,GO:1903317,1.4976e-01,7.6000e+01
IMP_SCORE,4174,GO:0006631,1.4975e-01,1.4800e+02
IMP_SCORE,4175,GO:0050872,1.4970e-01,8.0000e+00
IMP_SCORE,4176,GO:0000145,1.4965e-01,1.3000e+01
IMP_SCORE,4177,GO:0046474,1.4964e-01,8.7000e+01
IMP_SCORE,4178,GO:0046464,1.4964e-01,1.9000e+01
IMP_SCORE,4179,GO:0006639,1.4963e-01,5.8000e+01
IMP_SCORE,4180,GO:0016054,1.4963e-01,1.0100e+02
IMP_SCORE,4181,GO:0043900,1.4963e-01,1.5300e+02
IMP_SCORE,4182,GO:0044772,1.4959e-01,1.0500e+02
IMP_SCORE,4183,GO:0030145,1.4957e-01,5.2000e+01
IMP_SCORE,4184,GO:0008283,1.4953e-01,3.1800e+02
IMP_SCORE,4185,GO:0090218,1.4952e-01,7.0000e+00
IMP_SCORE,4186,GO:0031348,1.4952e-01,5.4000e+01
IMP_SCORE,4187,GO:1901338,1.4947e-01,8.0000e+00
IMP_SCORE,4188,GO:1990782,1.4945e-01,6.1000e+01
IMP_SCORE,4189,GO:0071822,1.4937e-01,4.3800e+02
IMP_SCORE,4190,GO:0005215,1.4933e-01,5.1000e+02
IMP_SCORE,4191,GO:0010646,1.4932e-01,6.7000e+02
IMP_SCORE,4192,GO:0051169,1.4932e-01,9.3000e+01
IMP_SCORE,4193,GO:1901576,1.4931e-01,5.3600e+02
IMP_SCORE,4194,GO:0004950,1.4923e-01,1.3000e+01
IMP_SCORE,4195,GO:0051224,1.4920e-01,5.4000e+01
IMP_SCORE,4196,GO:0007605,1.4914e-01,1.0700e+02
IMP_SCORE,4197,GO:0051052,1.4905e-01,9.4000e+01
IMP_SCORE,4198,GO:0042770,1.4904e-01,2.4000e+01
IMP_SCORE,4199,GO:0005085,1.4902e-01,1.5200e+02
IMP_SCORE,4200,GO:0016322,1.4900e-01,6.0000e+00
IMP_SCORE,4201,GO:0043648,1.4894e-01,6.7000e+01
IMP_SCORE,4202,GO:0015296,1.4891e-01,1.6000e+01
IMP_SCORE,4203,GO:0007006,1.4890e-01,3.6000e+01
IMP_SCORE,4204,GO:0033036,1.4889e-01,4.9600e+02
IMP_SCORE,4205,GO:0030195,1.4869e-01,2.4000e+01
IMP_SCORE,4206,GO:0055102,1.4864e-01,3.9000e+01
IMP_SCORE,4207,GO:0044281,1.4864e-01,4.4700e+02
IMP_SCORE,4208,GO:0000983,1.4858e-01,1.0000e+01
IMP_SCORE,4209,GO:0007507,1.4854e-01,8.4000e+01
IMP_SCORE,4210,GO:0051428,1.4853e-01,5.0000e+00
IMP_SCORE,4211,GO:0015701,1.4842e-01,5.4000e+01
IMP_SCORE,4212,GO:0050995,1.4838e-01,2.7000e+01
IMP_SCORE,4213,GO:0016048,1.4837e-01,8.0000e+00
IMP_SCORE,4214,GO:0043235,1.4836e-01,2.3700e+02
IMP_SCORE,4215,GO:0034655,1.4833e-01,7.3000e+01
IMP_SCORE,4216,GO:0002376,1.4832e-01,7.1100e+02
IMP_SCORE,4217,GO:0008017,1.4828e-01,1.8900e+02
IMP_SCORE,4218,GO:0099094,1.4826e-01,4.6000e+01
IMP_SCORE,4219,GO:0097458,1.4825e-01,6.1800e+02
IMP_SCORE,4220,GO:0033006,1.4822e-01,5.0000e+00
IMP_SCORE,4221,GO:0005924,1.4822e-01,2.6500e+02
IMP_SCORE,4222,GO:1904115,1.4821e-01,8.0000e+00
IMP_SCORE,4223,GO:0036498,1.4817e-01,5.1000e+01
IMP_SCORE,4224,GO:0043691,1.4814e-01,8.0000e+00
IMP_SCORE,4225,GO:0019219,1.4811e-01,3.9400e+02
IMP_SCORE,4226,GO:0006875,1.4798e-01,1.1000e+02
IMP_SCORE,4227,GO:1990752,1.4796e-01,1.1000e+01
IMP_SCORE,4228,GO:0002768,1.4791e-01,9.8000e+01
IMP_SCORE,4229,GO:0072376,1.4791e-01,6.2000e+01
IMP_SCORE,4230,GO:0006464,1.4791e-01,6.3200e+02
IMP_SCORE,4231,GO:0060968,1.4790e-01,8.0000e+00
IMP_SCORE,4232,GO:0072529,1.4788e-01,1.7000e+01
IMP_SCORE,4233,GO:0045786,1.4786e-01,1.6300e+02
IMP_SCORE,4234,GO:0016868,1.4777e-01,2.0000e+00
IMP_SCORE,4235,GO:0031594,1.4776e-01,5.9000e+01
IMP_SCORE,4236,GO:0016605,1.4774e-01,3.6000e+01
IMP_SCORE,4237,GO:0048167,1.4770e-01,6.9000e+01
IMP_SCORE,4238,GO:0017124,1.4770e-01,8.7000e+01
IMP_SCORE,4239,GO:0042592,1.4769e-01,4.6500e+02
IMP_SCORE,4240,GO:0015248,1.4768e-01,1.4000e+01
IMP_SCORE,4241,GO:0015693,1.4766e-01,1.4000e+01
IMP_SCORE,4242,GO:0045454,1.4766e-01,5.9000e+01
IMP_SCORE,4243,GO:0051446,1.4763e-01,3.0000e+00
IMP_SCORE,4244,GO:0042559,1.4758e-01,1.5000e+01
IMP_SCORE,4245,GO:0046854,1.4757e-01,3.8000e+01
IMP_SCORE,4246,GO:0050789,1.4756e-01,1.1510e+03
IMP_SCORE,4247,GO:1901687,1.4740e-01,2.2000e+01
IMP_SCORE,4248,GO:0019438,1.4740e-01,2.3800e+02
IMP_SCORE,4249,GO:0002027,1.4739e-01,4.2000e+01
IMP_SCORE,4250,GO:0034706,1.4735e-01,1.2000e+01
IMP_SCORE,4251,GO:0045239,1.4732e-01,2.4000e+01
IMP_SCORE,4252,GO:0070228,1.4729e-01,2.2000e+01
IMP_SCORE,4253,GO:0034504,1.4729e-01,4.3000e+01
IMP_SCORE,4254,GO:0000977,1.4727e-01,1.1400e+02
IMP_SCORE,4255,GO:0045861,1.4725e-01,9.7000e+01
IMP_SCORE,4256,GO:0060292,1.4724e-01,8.0000e+00
IMP_SCORE,4257,GO:0070925,1.4721e-01,1.5900e+02
IMP_SCORE,4258,GO:0051283,1.4710e-01,1.5000e+01
IMP_SCORE,4259,GO:0043370,1.4707e-01,9.0000e+00
IMP_SCORE,4260,GO:0098657,1.4707e-01,4.3000e+01
IMP_SCORE,4261,GO:1901616,1.4705e-01,4.8000e+01
IMP_SCORE,4262,GO:0005637,1.4704e-01,6.1000e+01
IMP_SCORE,4263,GO:0042445,1.4702e-01,1.2800e+02
IMP_SCORE,4264,GO:0051259,1.4700e-01,2.2600e+02
IMP_SCORE,4265,GO:1903214,1.4697e-01,3.0000e+01
IMP_SCORE,4266,GO:0071480,1.4695e-01,1.2000e+01
IMP_SCORE,4267,GO:0034394,1.4694e-01,6.0000e+00
IMP_SCORE,4268,GO:0008233,1.4691e-01,3.3900e+02
IMP_SCORE,4269,GO:0000932,1.4684e-01,1.1000e+02
IMP_SCORE,4270,GO:0065009,1.4682e-01,7.1200e+02
IMP_SCORE,4271,GO:0015672,1.4673e-01,1.4300e+02
IMP_SCORE,4272,GO:0004553,1.4664e-01,1.2900e+02
IMP_SCORE,4273,GO:0097746,1.4659e-01,4.7000e+01
IMP_SCORE,4274,GO:1904035,1.4658e-01,2.3000e+01
IMP_SCORE,4275,GO:0046466,1.4657e-01,2.2000e+01
IMP_SCORE,4276,GO:0035137,1.4656e-01,6.0000e+00
IMP_SCORE,4277,GO:0006810,1.4656e-01,8.9500e+02
IMP_SCORE,4278,GO:0061041,1.4654e-01,4.3000e+01
IMP_SCORE,4279,GO:0045604,1.4654e-01,1.3000e+01
IMP_SCORE,4280,GO:0061630,1.4646e-01,6.2000e+01
IMP_SCORE,4281,GO:0019904,1.4641e-01,4.3200e+02
IMP_SCORE,4282,GO:0051875,1.4641e-01,7.0000e+00
IMP_SCORE,4283,GO:0004872,1.4640e-01,6.3700e+02
IMP_SCORE,4284,GO:0003779,1.4640e-01,3.4400e+02
IMP_SCORE,4285,GO:0002682,1.4635e-01,4.5000e+02
IMP_SCORE,4286,GO:0098542,1.4633e-01,1.5800e+02
IMP_SCORE,4287,GO:0043621,1.4630e-01,4.4000e+01
IMP_SCORE,4288,GO:0080090,1.4628e-01,5.9100e+02
IMP_SCORE,4289,GO:0032970,1.4622e-01,1.1600e+02
IMP_SCORE,4290,GO:0070201,1.4616e-01,1.8700e+02
IMP_SCORE,4291,GO:0001824,1.4611e-01,1.4000e+01
IMP_SCORE,4292,GO:0043558,1.4609e-01,2.0000e+00
IMP_SCORE,4293,GO:0010591,1.4603e-01,1.5000e+01
IMP_SCORE,4294,GO:0007017,1.4601e-01,1.9300e+02
IMP_SCORE,4295,GO:0030901,1.4600e-01,1.6000e+01
IMP_SCORE,4296,GO:0032269,1.4599e-01,2.1300e+02
IMP_SCORE,4297,GO:0006873,1.4596e-01,1.9000e+02
IMP_SCORE,4298,GO:0060142,1.4590e-01,1.7000e+01
IMP_SCORE,4299,GO:0035970,1.4590e-01,7.0000e+00
IMP_SCORE,4300,GO:0050701,1.4590e-01,5.0000e+00
IMP_SCORE,4301,GO:0012501,1.4586e-01,4.6900e+02
IMP_SCORE,4302,GO:1903845,1.4585e-01,2.5000e+01
IMP_SCORE,4303,GO:0008652,1.4585e-01,9.2000e+01
IMP_SCORE,4304,GO:0071702,1.4582e-01,5.1100e+02
IMP_SCORE,4305,GO:0060828,1.4581e-01,6.0000e+01
IMP_SCORE,4306,GO:0023051,1.4577e-01,6.9600e+02
IMP_SCORE,4307,GO:0097223,1.4577e-01,1.3500e+02
IMP_SCORE,4308,GO:0032753,1.4575e-01,9.0000e+00
IMP_SCORE,4309,GO:0003008,1.4564e-01,6.1400e+02
IMP_SCORE,4310,GO:0007626,1.4564e-01,1.0400e+02
IMP_SCORE,4311,GO:0098687,1.4559e-01,5.7000e+01
IMP_SCORE,4312,GO:0016878,1.4558e-01,3.2000e+01
IMP_SCORE,4313,GO:0002080,1.4557e-01,1.3000e+01
IMP_SCORE,4314,GO:0015992,1.4555e-01,5.2000e+01
IMP_SCORE,4315,GO:0097286,1.4549e-01,2.2000e+01
IMP_SCORE,4316,GO:0008610,1.4549e-01,2.0600e+02
IMP_SCORE,4317,GO:0005158,1.4548e-01,3.0000e+01
IMP_SCORE,4318,GO:0030182,1.4547e-01,8.9000e+01
IMP_SCORE,4319,GO:0000060,1.4546e-01,1.6000e+01
IMP_SCORE,4320,GO:0007010,1.4544e-01,3.2600e+02
IMP_SCORE,4321,GO:0009214,1.4541e-01,1.0000e+00
IMP_SCORE,4322,GO:0005160,1.4536e-01,1.5000e+01
IMP_SCORE,4323,GO:2001026,1.4533e-01,3.0000e+00
IMP_SCORE,4324,GO:0034067,1.4532e-01,1.4000e+01
IMP_SCORE,4325,GO:0021799,1.4530e-01,2.4000e+01
IMP_SCORE,4326,GO:0016671,1.4528e-01,7.0000e+00
IMP_SCORE,4327,GO:0036464,1.4527e-01,1.2000e+02
IMP_SCORE,4328,GO:0050750,1.4527e-01,9.0000e+00
IMP_SCORE,4329,GO:0015085,1.4523e-01,6.7000e+01
IMP_SCORE,4330,GO:0042308,1.4519e-01,4.1000e+01
IMP_SCORE,4331,GO:0001523,1.4517e-01,4.6000e+01
IMP_SCORE,4332,GO:0042771,1.4517e-01,1.7000e+01
IMP_SCORE,4333,GO:0098815,1.4511e-01,1.2000e+01
IMP_SCORE,4334,GO:0046939,1.4509e-01,2.1000e+01
IMP_SCORE,4335,GO:0050962,1.4507e-01,8.0000e+00
IMP_SCORE,4336,GO:0046834,1.4499e-01,5.4000e+01
IMP_SCORE,4337,GO:0006775,1.4495e-01,1.7000e+01
IMP_SCORE,4338,GO:0046579,1.4494e-01,1.9000e+01
IMP_SCORE,4339,GO:0000122,1.4488e-01,1.2700e+02
IMP_SCORE,4340,GO:0044448,1.4487e-01,7.3000e+01
IMP_SCORE,4341,GO:0032549,1.4486e-01,1.5600e+02
IMP_SCORE,4342,GO:0015909,1.4482e-01,1.9000e+01
IMP_SCORE,4343,GO:1904029,1.4481e-01,3.4000e+01
IMP_SCORE,4344,GO:0099024,1.4480e-01,4.0000e+01
IMP_SCORE,4345,GO:0002062,1.4478e-01,1.5000e+01
IMP_SCORE,4346,GO:0006596,1.4476e-01,2.5000e+01
IMP_SCORE,4347,GO:0007274,1.4469e-01,2.5000e+01
IMP_SCORE,4348,GO:0005227,1.4467e-01,1.5000e+01
IMP_SCORE,4349,GO:0031492,1.4460e-01,7.0000e+00
IMP_SCORE,4350,GO:0050996,1.4460e-01,8.0000e+00
IMP_SCORE,4351,GO:0016226,1.4460e-01,2.3000e+01
IMP_SCORE,4352,GO:0097485,1.4455e-01,1.6100e+02
IMP_SCORE,4353,GO:0007059,1.4450e-01,4.6000e+01
IMP_SCORE,4354,GO:0051894,1.4447e-01,1.1000e+01
IMP_SCORE,4355,GO:0043217,1.4443e-01,2.6000e+01
IMP_SCORE,4356,GO:0072511,1.4436e-01,1.1300e+02
IMP_SCORE,4357,GO:0008156,1.4434e-01,3.0000e+01
IMP_SCORE,4358,GO:0043933,1.4432e-01,5.4900e+02
IMP_SCORE,4359,GO:0002443,1.4426e-01,6.1000e+01
IMP_SCORE,4360,GO:0006084,1.4425e-01,3.1000e+01
IMP_SCORE,4361,GO:0007389,1.4417e-01,9.8000e+01
IMP_SCORE,4362,GO:0050790,1.4412e-01,5.6200e+02
IMP_SCORE,4363,GO:0002460,1.4411e-01,4.4000e+01
IMP_SCORE,4364,GO:0034358,1.4406e-01,2.8000e+01
IMP_SCORE,4365,GO:0051926,1.4404e-01,8.0000e+00
IMP_SCORE,4366,GO:0047496,1.4402e-01,1.7000e+01
IMP_SCORE,4367,GO:0007026,1.4398e-01,1.6000e+01
IMP_SCORE,4368,GO:1900112,1.4395e-01,3.0000e+00
IMP_SCORE,4369,GO:0051960,1.4395e-01,2.2900e+02
IMP_SCORE,4370,GO:0004407,1.4392e-01,2.1000e+01
IMP_SCORE,4371,GO:0042430,1.4386e-01,2.4000e+01
IMP_SCORE,4372,GO:0005911,1.4384e-01,3.0900e+02
IMP_SCORE,4373,GO:0001228,1.4382e-01,7.0000e+01
IMP_SCORE,4374,GO:0007030,1.4380e-01,5.1000e+01
IMP_SCORE,4375,GO:0051828,1.4379e-01,5.5000e+01
IMP_SCORE,4376,GO:0044764,1.4376e-01,2.8000e+02
IMP_SCORE,4377,GO:0002274,1.4373e-01,1.4200e+02
IMP_SCORE,4378,GO:0035305,1.4369e-01,6.1000e+01
IMP_SCORE,4379,GO:0006576,1.4352e-01,5.7000e+01
IMP_SCORE,4380,GO:0031323,1.4346e-01,5.8000e+02
IMP_SCORE,4381,GO:0046982,1.4338e-01,2.2400e+02
IMP_SCORE,4382,GO:0022402,1.4329e-01,3.9100e+02
IMP_SCORE,4383,GO:0008589,1.4329e-01,1.4000e+01
IMP_SCORE,4384,GO:0016505,1.4323e-01,1.2000e+01
IMP_SCORE,4385,GO:0006811,1.4318e-01,4.6100e+02
IMP_SCORE,4386,GO:0006354,1.4317e-01,3.2000e+01
IMP_SCORE,4387,GO:0001671,1.4311e-01,3.0000e+01
IMP_SCORE,4388,GO:0006635,1.4310e-01,4.0000e+01
IMP_SCORE,4389,GO:0034330,1.4309e-01,1.5400e+02
IMP_SCORE,4390,GO:1902590,1.4308e-01,3.0000e+00
IMP_SCORE,4391,GO:0008645,1.4305e-01,4.1000e+01
IMP_SCORE,4392,GO:1903170,1.4304e-01,4.0000e+00
IMP_SCORE,4393,GO:0071354,1.4303e-01,6.0000e+00
IMP_SCORE,4394,GO:0006401,1.4303e-01,5.4000e+01
IMP_SCORE,4395,GO:0051650,1.4301e-01,2.6000e+01
IMP_SCORE,4396,GO:0016831,1.4298e-01,3.8000e+01
IMP_SCORE,4397,GO:0097060,1.4297e-01,1.6700e+02
IMP_SCORE,4398,GO:0015631,1.4294e-01,1.9500e+02
IMP_SCORE,4399,GO:0006886,1.4289e-01,2.2800e+02
IMP_SCORE,4400,GO:0035066,1.4276e-01,1.2000e+01
IMP_SCORE,4401,GO:0005639,1.4276e-01,1.6000e+01
IMP_SCORE,4402,GO:0002504,1.4274e-01,8.2000e+01
IMP_SCORE,4403,GO:0030315,1.4273e-01,1.7000e+01
IMP_SCORE,4404,GO:0051783,1.4262e-01,3.6000e+01
IMP_SCORE,4405,GO:0008406,1.4262e-01,2.4000e+01
IMP_SCORE,4406,GO:0005685,1.4260e-01,8.0000e+00
IMP_SCORE,4407,GO:0019865,1.4258e-01,4.2000e+01
IMP_SCORE,4408,GO:0022824,1.4253e-01,1.7000e+01
IMP_SCORE,4409,GO:0070166,1.4252e-01,7.0000e+00
IMP_SCORE,4410,GO:0032350,1.4246e-01,5.0000e+00
IMP_SCORE,4411,GO:0044450,1.4245e-01,9.2000e+01
IMP_SCORE,4412,GO:0030594,1.4243e-01,4.0000e+01
IMP_SCORE,4413,GO:0004303,1.4243e-01,1.4000e+01
IMP_SCORE,4414,GO:0045662,1.4241e-01,1.0000e+01
IMP_SCORE,4415,GO:0042625,1.4240e-01,3.3000e+01
IMP_SCORE,4416,GO:0055013,1.4235e-01,1.6000e+01
IMP_SCORE,4417,GO:0046888,1.4234e-01,1.6000e+01
IMP_SCORE,4418,GO:0051234,1.4231e-01,8.9300e+02
IMP_SCORE,4419,GO:0001882,1.4228e-01,1.6400e+02
IMP_SCORE,4420,GO:0065004,1.4225e-01,4.6000e+01
IMP_SCORE,4421,GO:0048708,1.4220e-01,3.8000e+01
IMP_SCORE,4422,GO:0005346,1.4219e-01,7.0000e+00
IMP_SCORE,4423,GO:2001014,1.4218e-01,1.0000e+01
IMP_SCORE,4424,GO:0005520,1.4217e-01,3.6000e+01
IMP_SCORE,4425,GO:0060976,1.4213e-01,8.0000e+00
IMP_SCORE,4426,GO:0070646,1.4209e-01,8.0000e+01
IMP_SCORE,4427,GO:0006690,1.4207e-01,5.8000e+01
IMP_SCORE,4428,GO:0019369,1.4202e-01,3.5000e+01
IMP_SCORE,4429,GO:0070161,1.4200e-01,3.4800e+02
IMP_SCORE,4430,GO:0016772,1.4192e-01,2.9300e+02
IMP_SCORE,4431,GO:0035821,1.4185e-01,4.6000e+01
IMP_SCORE,4432,GO:0002696,1.4182e-01,7.5000e+01
IMP_SCORE,4433,GO:0032501,1.4178e-01,1.1200e+03
IMP_SCORE,4434,GO:0005768,1.4173e-01,3.5100e+02
IMP_SCORE,4435,GO:0010948,1.4173e-01,6.2000e+01
IMP_SCORE,4436,GO:0005523,1.4172e-01,1.6000e+01
IMP_SCORE,4437,GO:0038034,1.4168e-01,1.2000e+01
IMP_SCORE,4438,GO:0030162,1.4167e-01,1.9600e+02
IMP_SCORE,4439,GO:0005385,1.4164e-01,1.9000e+01
IMP_SCORE,4440,GO:0015267,1.4162e-01,1.4800e+02
IMP_SCORE,4441,GO:0015980,1.4159e-01,4.8000e+01
IMP_SCORE,4442,GO:0046676,1.4158e-01,9.0000e+00
IMP_SCORE,4443,GO:0051898,1.4154e-01,2.2000e+01
IMP_SCORE,4444,GO:0008360,1.4151e-01,7.0000e+01
IMP_SCORE,4445,GO:0015697,1.4150e-01,6.0000e+00
IMP_SCORE,4446,GO:0033081,1.4149e-01,2.1000e+01
IMP_SCORE,4447,GO:0055080,1.4149e-01,1.8700e+02
IMP_SCORE,4448,GO:0016575,1.4146e-01,1.7000e+01
IMP_SCORE,4449,GO:0070849,1.4145e-01,9.0000e+00
IMP_SCORE,4450,GO:0097159,1.4145e-01,1.2330e+03
IMP_SCORE,4451,GO:0098732,1.4142e-01,3.0000e+01
IMP_SCORE,4452,GO:0061029,1.4141e-01,3.0000e+00
IMP_SCORE,4453,GO:0006890,1.4140e-01,4.5000e+01
IMP_SCORE,4454,GO:0005112,1.4139e-01,8.0000e+00
IMP_SCORE,4455,GO:0045851,1.4139e-01,2.2000e+01
IMP_SCORE,4456,GO:0002009,1.4138e-01,1.1700e+02
IMP_SCORE,4457,GO:0009072,1.4138e-01,4.1000e+01
IMP_SCORE,4458,GO:0007610,1.4135e-01,2.6300e+02
IMP_SCORE,4459,GO:0007018,1.4128e-01,8.1000e+01
IMP_SCORE,4460,GO:0070647,1.4119e-01,2.7100e+02
IMP_SCORE,4461,GO:0048598,1.4117e-01,1.7700e+02
IMP_SCORE,4462,GO:0019932,1.4115e-01,3.4000e+01
IMP_SCORE,4463,GO:0045202,1.4114e-01,2.3300e+02
IMP_SCORE,4464,GO:0042147,1.4110e-01,3.8000e+01
IMP_SCORE,4465,GO:0032881,1.4109e-01,1.0000e+01
IMP_SCORE,4466,GO:0099513,1.4107e-01,3.0800e+02
IMP_SCORE,4467,GO:0051272,1.4100e-01,1.0200e+02
IMP_SCORE,4468,GO:1902653,1.4097e-01,2.1000e+01
IMP_SCORE,4469,GO:0030001,1.4095e-01,2.0600e+02
IMP_SCORE,4470,GO:0035987,1.4094e-01,1.4000e+01
IMP_SCORE,4471,GO:0004722,1.4091e-01,3.2000e+01
IMP_SCORE,4472,GO:0010660,1.4089e-01,1.1000e+01
IMP_SCORE,4473,GO:0048878,1.4087e-01,2.6000e+02
IMP_SCORE,4474,GO:0006853,1.4087e-01,3.0000e+00
IMP_SCORE,4475,GO:0034364,1.4085e-01,3.9000e+01
IMP_SCORE,4476,GO:1903391,1.4079e-01,2.1000e+01
IMP_SCORE,4477,GO:0030414,1.4078e-01,1.0300e+02
IMP_SCORE,4478,GO:0004602,1.4077e-01,3.9000e+01
IMP_SCORE,4479,GO:0030332,1.4073e-01,8.0000e+00
IMP_SCORE,4480,GO:1900750,1.4070e-01,1.5000e+01
IMP_SCORE,4481,GO:0042451,1.4062e-01,1.2000e+01
IMP_SCORE,4482,GO:0006959,1.4060e-01,1.3900e+02
IMP_SCORE,4483,GO:0030163,1.4059e-01,1.0800e+02
IMP_SCORE,4484,GO:0042582,1.4058e-01,1.3000e+01
IMP_SCORE,4485,GO:0045625,1.4054e-01,5.0000e+00
IMP_SCORE,4486,GO:0045684,1.4050e-01,7.0000e+00
IMP_SCORE,4487,GO:0016787,1.4046e-01,1.1660e+03
IMP_SCORE,4488,GO:0033280,1.4046e-01,4.0000e+00
IMP_SCORE,4489,GO:0045664,1.4044e-01,1.2800e+02
IMP_SCORE,4490,GO:0005217,1.4044e-01,3.4000e+01
IMP_SCORE,4491,GO:0008392,1.4042e-01,9.0000e+00
IMP_SCORE,4492,GO:0009897,1.4038e-01,1.9300e+02
IMP_SCORE,4493,GO:1903955,1.4033e-01,3.8000e+01
IMP_SCORE,4494,GO:1903312,1.4030e-01,8.0000e+00
IMP_SCORE,4495,GO:1901861,1.4028e-01,2.6000e+01
IMP_SCORE,4496,GO:0005975,1.4019e-01,3.0800e+02
IMP_SCORE,4497,GO:0030695,1.4011e-01,1.9000e+02
IMP_SCORE,4498,GO:0042402,1.4007e-01,4.5000e+01
IMP_SCORE,4499,GO:0015297,1.4005e-01,5.3000e+01
IMP_SCORE,4500,GO:0051281,1.4003e-01,1.3000e+01
IMP_SCORE,4501,GO:2001053,1.4000e-01,2.0000e+00
IMP_SCORE,4502,GO:0006027,1.3993e-01,5.3000e+01
IMP_SCORE,4503,GO:2000112,1.3993e-01,3.5400e+02
IMP_SCORE,4504,GO:0042379,1.3991e-01,2.7000e+01
IMP_SCORE,4505,GO:0006829,1.3987e-01,2.3000e+01
IMP_SCORE,4506,GO:0090596,1.3980e-01,3.5000e+01
IMP_SCORE,4507,GO:0051348,1.3975e-01,8.4000e+01
IMP_SCORE,4508,GO:0051310,1.3975e-01,2.2000e+01
IMP_SCORE,4509,GO:0097164,1.3975e-01,1.4500e+02
IMP_SCORE,4510,GO:0031966,1.3967e-01,3.2400e+02
IMP_SCORE,4511,GO:0042611,1.3965e-01,3.3000e+01
IMP_SCORE,4512,GO:0031300,1.3962e-01,1.2200e+02
IMP_SCORE,4513,GO:0050817,1.3959e-01,9.9000e+01
IMP_SCORE,4514,GO:0034969,1.3958e-01,1.8000e+01
IMP_SCORE,4515,GO:0044260,1.3958e-01,7.5800e+02
IMP_SCORE,4516,GO:2000113,1.3955e-01,2.1300e+02
IMP_SCORE,4517,GO:0016773,1.3950e-01,2.4600e+02
IMP_SCORE,4518,GO:0098796,1.3947e-01,3.2300e+02
IMP_SCORE,4519,GO:0030131,1.3945e-01,8.0000e+00
IMP_SCORE,4520,GO:0051019,1.3945e-01,9.0000e+00
IMP_SCORE,4521,GO:0036094,1.3945e-01,7.5400e+02
IMP_SCORE,4522,GO:0044262,1.3940e-01,6.0000e+01
IMP_SCORE,4523,GO:0006399,1.3936e-01,5.8000e+01
IMP_SCORE,4524,GO:0004000,1.3932e-01,7.0000e+00
IMP_SCORE,4525,GO:0045185,1.3927e-01,3.9000e+01
IMP_SCORE,4526,GO:0048585,1.3923e-01,3.4800e+02
IMP_SCORE,4527,GO:0042953,1.3923e-01,9.0000e+00
IMP_SCORE,4528,GO:0051339,1.3919e-01,1.8000e+01
IMP_SCORE,4529,GO:0003009,1.3918e-01,1.6000e+01
IMP_SCORE,4530,GO:0044710,1.3907e-01,7.3300e+02
IMP_SCORE,4531,GO:0051649,1.3900e-01,3.9300e+02
IMP_SCORE,4532,GO:0060021,1.3900e-01,2.8000e+01
IMP_SCORE,4533,GO:0005509,1.3898e-01,7.5800e+02
IMP_SCORE,4534,GO:1900740,1.3897e-01,1.5000e+01
IMP_SCORE,4535,GO:0051491,1.3896e-01,2.6000e+01
IMP_SCORE,4536,GO:0000781,1.3894e-01,3.3000e+01
IMP_SCORE,4537,GO:0050690,1.3894e-01,1.1000e+01
IMP_SCORE,4538,GO:0030316,1.3889e-01,1.1000e+01
IMP_SCORE,4539,GO:0005544,1.3884e-01,5.7000e+01
IMP_SCORE,4540,GO:0006888,1.3881e-01,7.4000e+01
IMP_SCORE,4541,GO:1901136,1.3881e-01,1.1500e+02
IMP_SCORE,4542,GO:0016301,1.3877e-01,2.1700e+02
IMP_SCORE,4543,GO:1901021,1.3876e-01,1.0000e+01
IMP_SCORE,4544,GO:0043618,1.3875e-01,1.8000e+01
IMP_SCORE,4545,GO:2000257,1.3875e-01,2.1000e+01
IMP_SCORE,4546,GO:0051179,1.3868e-01,1.0530e+03
IMP_SCORE,4547,GO:0004467,1.3867e-01,1.2000e+01
IMP_SCORE,4548,GO:0016601,1.3866e-01,2.6000e+01
IMP_SCORE,4549,GO:0051170,1.3862e-01,3.2000e+01
IMP_SCORE,4550,GO:0097191,1.3858e-01,2.9000e+01
IMP_SCORE,4551,GO:0004707,1.3858e-01,1.5000e+01
IMP_SCORE,4552,GO:0006508,1.3857e-01,4.5100e+02
IMP_SCORE,4553,GO:0032411,1.3849e-01,3.6000e+01
IMP_SCORE,4554,GO:0006303,1.3848e-01,1.0000e+01
IMP_SCORE,4555,GO:0050000,1.3848e-01,2.3000e+01
IMP_SCORE,4556,GO:0005246,1.3847e-01,3.4000e+01
IMP_SCORE,4557,GO:1904590,1.3847e-01,3.6000e+01
IMP_SCORE,4558,GO:2000482,1.3845e-01,2.1000e+01
IMP_SCORE,4559,GO:0004714,1.3844e-01,3.7000e+01
IMP_SCORE,4560,GO:0098772,1.3839e-01,5.6500e+02
IMP_SCORE,4561,GO:0015295,1.3839e-01,3.0000e+01
IMP_SCORE,4562,GO:0005126,1.3835e-01,1.7500e+02
IMP_SCORE,4563,GO:0031397,1.3835e-01,2.6000e+01
IMP_SCORE,4564,GO:0015833,1.3832e-01,3.7600e+02
IMP_SCORE,4565,GO:0005912,1.3831e-01,3.3200e+02
IMP_SCORE,4566,GO:0030054,1.3829e-01,7.0100e+02
IMP_SCORE,4567,GO:0043014,1.3828e-01,1.6000e+01
IMP_SCORE,4568,GO:0021604,1.3825e-01,9.0000e+00
IMP_SCORE,4569,GO:0042340,1.3823e-01,1.8000e+01
IMP_SCORE,4570,GO:0051186,1.3823e-01,1.6000e+02
IMP_SCORE,4571,GO:0070011,1.3822e-01,3.8400e+02
IMP_SCORE,4572,GO:0071868,1.3820e-01,9.0000e+00
IMP_SCORE,4573,GO:0006164,1.3817e-01,2.3000e+01
IMP_SCORE,4574,GO:0031396,1.3811e-01,3.4000e+01
IMP_SCORE,4575,GO:1903533,1.3808e-01,8.1000e+01
IMP_SCORE,4576,GO:1990351,1.3805e-01,1.4700e+02
IMP_SCORE,4577,GO:2000106,1.3803e-01,4.5000e+01
IMP_SCORE,4578,GO:0035148,1.3803e-01,4.0000e+01
IMP_SCORE,4579,GO:0018212,1.3801e-01,6.0000e+01
IMP_SCORE,4580,GO:0031430,1.3801e-01,5.4000e+01
IMP_SCORE,4581,GO:0002902,1.3793e-01,2.0000e+00
IMP_SCORE,4582,GO:0051354,1.3790e-01,1.1000e+01
IMP_SCORE,4583,GO:0019538,1.3789e-01,8.7300e+02
IMP_SCORE,4584,GO:0043604,1.3782e-01,1.0000e+02
IMP_SCORE,4585,GO:0060390,1.3780e-01,1.5000e+01
IMP_SCORE,4586,GO:0016581,1.3775e-01,1.0000e+01
IMP_SCORE,4587,GO:0009057,1.3773e-01,2.5200e+02
IMP_SCORE,4588,GO:0030669,1.3772e-01,2.3000e+01
IMP_SCORE,4589,GO:0005201,1.3772e-01,9.2000e+01
IMP_SCORE,4590,GO:0045926,1.3766e-01,1.1800e+02
IMP_SCORE,4591,GO:0043039,1.3764e-01,1.3000e+01
IMP_SCORE,4592,GO:0042166,1.3761e-01,8.0000e+00
IMP_SCORE,4593,GO:0099080,1.3756e-01,3.2200e+02
IMP_SCORE,4594,GO:0017038,1.3751e-01,6.6000e+01
IMP_SCORE,4595,GO:0031228,1.3748e-01,6.8000e+01
IMP_SCORE,4596,GO:0051049,1.3745e-01,4.8600e+02
IMP_SCORE,4597,GO:0007623,1.3745e-01,6.1000e+01
IMP_SCORE,4598,GO:0051654,1.3740e-01,7.0000e+00
IMP_SCORE,4599,GO:1903708,1.3736e-01,3.7000e+01
IMP_SCORE,4600,GO:0016127,1.3736e-01,9.0000e+00
IMP_SCORE,4601,GO:1901265,1.3729e-01,6.7500e+02
IMP_SCORE,4602,GO:0002829,1.3727e-01,1.0000e+01
IMP_SCORE,4603,GO:0030684,1.3726e-01,3.1000e+01
IMP_SCORE,4604,GO:0030864,1.3724e-01,3.1000e+01
IMP_SCORE,4605,GO:0050662,1.3720e-01,1.2700e+02
IMP_SCORE,4606,GO:0050812,1.3718e-01,1.0000e+01
IMP_SCORE,4607,GO:0019222,1.3714e-01,7.2200e+02
IMP_SCORE,4608,GO:0008206,1.3709e-01,3.3000e+01
IMP_SCORE,4609,GO:0033688,1.3706e-01,1.4000e+01
IMP_SCORE,4610,GO:1901880,1.3700e-01,2.7000e+01
IMP_SCORE,4611,GO:0006304,1.3698e-01,2.4000e+01
IMP_SCORE,4612,GO:0048024,1.3696e-01,1.6000e+01
IMP_SCORE,4613,GO:0034765,1.3695e-01,1.1700e+02
IMP_SCORE,4614,GO:0030135,1.3695e-01,6.4000e+01
IMP_SCORE,4615,GO:0006637,1.3688e-01,6.8000e+01
IMP_SCORE,4616,GO:0036314,1.3687e-01,1.6000e+01
IMP_SCORE,4617,GO:0006605,1.3685e-01,7.7000e+01
IMP_SCORE,4618,GO:0007080,1.3681e-01,8.0000e+00
IMP_SCORE,4619,GO:0051171,1.3681e-01,4.5200e+02
IMP_SCORE,4620,GO:0006281,1.3680e-01,9.3000e+01
IMP_SCORE,4621,GO:0003676,1.3678e-01,1.0130e+03
IMP_SCORE,4622,GO:0007140,1.3668e-01,8.0000e+00
IMP_SCORE,4623,GO:0034032,1.3664e-01,9.0000e+00
IMP_SCORE,4624,GO:0051963,1.3663e-01,6.4000e+01
IMP_SCORE,4625,GO:0000146,1.3660e-01,2.0000e+01
IMP_SCORE,4626,GO:0045191,1.3657e-01,1.0000e+01
IMP_SCORE,4627,GO:0048678,1.3653e-01,2.6000e+01
IMP_SCORE,4628,GO:0090322,1.3650e-01,1.5000e+01
IMP_SCORE,4629,GO:0045814,1.3646e-01,2.4000e+01
IMP_SCORE,4630,GO:0009931,1.3639e-01,2.1000e+01
IMP_SCORE,4631,GO:0048593,1.3637e-01,8.0000e+00
IMP_SCORE,4632,GO:0016788,1.3635e-01,4.6700e+02
IMP_SCORE,4633,GO:0071360,1.3634e-01,1.1000e+01
IMP_SCORE,4634,GO:0044249,1.3633e-01,4.9900e+02
IMP_SCORE,4635,GO:0006520,1.3633e-01,1.6200e+02
IMP_SCORE,4636,GO:1901722,1.3633e-01,3.0000e+00
IMP_SCORE,4637,GO:0050795,1.3632e-01,3.0000e+01
IMP_SCORE,4638,GO:0035329,1.3626e-01,8.0000e+00
IMP_SCORE,4639,GO:0018195,1.3626e-01,1.7000e+01
IMP_SCORE,4640,GO:0015908,1.3620e-01,2.7000e+01
IMP_SCORE,4641,GO:0071682,1.3618e-01,1.2000e+01
IMP_SCORE,4642,GO:0044403,1.3617e-01,3.0600e+02
IMP_SCORE,4643,GO:0010001,1.3616e-01,6.2000e+01
IMP_SCORE,4644,GO:0009295,1.3613e-01,3.1000e+01
IMP_SCORE,4645,GO:0019439,1.3611e-01,1.4500e+02
IMP_SCORE,4646,GO:0033268,1.3611e-01,8.0000e+00
IMP_SCORE,4647,GO:0044707,1.3603e-01,8.7500e+02
IMP_SCORE,4648,GO:1901292,1.3601e-01,2.5000e+01
IMP_SCORE,4649,GO:0070167,1.3593e-01,4.1000e+01
IMP_SCORE,4650,GO:0004175,1.3586e-01,2.8000e+02
IMP_SCORE,4651,GO:0051053,1.3582e-01,2.8000e+01
IMP_SCORE,4652,GO:0005743,1.3572e-01,1.6600e+02
IMP_SCORE,4653,GO:1903578,1.3568e-01,1.7000e+01
IMP_SCORE,4654,GO:2000311,1.3566e-01,5.0000e+00
IMP_SCORE,4655,GO:0002335,1.3566e-01,1.3000e+01
IMP_SCORE,4656,GO:0050821,1.3552e-01,5.9000e+01
IMP_SCORE,4657,GO:0055098,1.3552e-01,3.6000e+01
IMP_SCORE,4658,GO:0030295,1.3549e-01,3.8000e+01
IMP_SCORE,4659,GO:0038166,1.3546e-01,9.0000e+00
IMP_SCORE,4660,GO:0042446,1.3540e-01,1.7000e+01
IMP_SCORE,4661,GO:0060260,1.3539e-01,1.1000e+01
IMP_SCORE,4662,GO:0006555,1.3538e-01,1.4000e+01
IMP_SCORE,4663,GO:0030170,1.3537e-01,5.2000e+01
IMP_SCORE,4664,GO:0017076,1.3535e-01,4.2000e+02
IMP_SCORE,4665,GO:0051082,1.3530e-01,1.0800e+02
IMP_SCORE,4666,GO:0034654,1.3524e-01,2.5600e+02
IMP_SCORE,4667,GO:0034694,1.3523e-01,1.0000e+01
IMP_SCORE,4668,GO:0016327,1.3523e-01,3.9000e+01
IMP_SCORE,4669,GO:0046949,1.3520e-01,3.5000e+01
IMP_SCORE,4670,GO:0015075,1.3517e-01,2.6500e+02
IMP_SCORE,4671,GO:0008519,1.3516e-01,2.6000e+01
IMP_SCORE,4672,GO:0003713,1.3512e-01,9.8000e+01
IMP_SCORE,4673,GO:0032271,1.3511e-01,5.6000e+01
IMP_SCORE,4674,GO:0016638,1.3508e-01,3.0000e+01
IMP_SCORE,4675,GO:0006913,1.3503e-01,8.4000e+01
IMP_SCORE,4676,GO:0046475,1.3503e-01,1.4000e+01
IMP_SCORE,4677,GO:0004089,1.3503e-01,7.2000e+01
IMP_SCORE,4678,GO:0071674,1.3500e-01,2.1000e+01
IMP_SCORE,4679,GO:0008219,1.3497e-01,5.0500e+02
IMP_SCORE,4680,GO:0032774,1.3487e-01,1.7000e+02
IMP_SCORE,4681,GO:0008514,1.3485e-01,1.1200e+02
IMP_SCORE,4682,GO:0004549,1.3484e-01,9.0000e+00
IMP_SCORE,4683,GO:1900034,1.3483e-01,4.9000e+01
IMP_SCORE,4684,GO:0019933,1.3483e-01,1.0000e+01
IMP_SCORE,4685,GO:0043044,1.3479e-01,1.7000e+01
IMP_SCORE,4686,GO:0046890,1.3479e-01,5.2000e+01
IMP_SCORE,4687,GO:0022412,1.3475e-01,9.0000e+01
IMP_SCORE,4688,GO:0051928,1.3475e-01,4.8000e+01
IMP_SCORE,4689,GO:1903747,1.3473e-01,5.3000e+01
IMP_SCORE,4690,GO:1902254,1.3467e-01,2.2000e+01
IMP_SCORE,4691,GO:0043412,1.3456e-01,6.5200e+02
IMP_SCORE,4692,GO:0016311,1.3452e-01,1.3300e+02
IMP_SCORE,4693,GO:0042995,1.3450e-01,8.7300e+02
IMP_SCORE,4694,GO:0048681,1.3449e-01,4.0000e+00
IMP_SCORE,4695,GO:0022898,1.3437e-01,7.7000e+01
IMP_SCORE,4696,GO:0034614,1.3435e-01,2.9000e+01
IMP_SCORE,4697,GO:0008152,1.3435e-01,1.0950e+03
IMP_SCORE,4698,GO:0006996,1.3435e-01,7.2300e+02
IMP_SCORE,4699,GO:2000010,1.3433e-01,2.0000e+00
IMP_SCORE,4700,GO:0007186,1.3421e-01,3.1000e+02
IMP_SCORE,4701,GO:0032874,1.3414e-01,4.3000e+01
IMP_SCORE,4702,GO:0006623,1.3412e-01,1.2000e+01
IMP_SCORE,4703,GO:0043043,1.3410e-01,8.7000e+01
IMP_SCORE,4704,GO:0034695,1.3408e-01,1.1000e+01
IMP_SCORE,4705,GO:0051647,1.3408e-01,1.6000e+01
IMP_SCORE,4706,GO:0097435,1.3404e-01,1.3800e+02
IMP_SCORE,4707,GO:0032663,1.3404e-01,1.1000e+01
IMP_SCORE,4708,GO:0043086,1.3401e-01,2.5500e+02
IMP_SCORE,4709,GO:0051261,1.3400e-01,2.3000e+01
IMP_SCORE,4710,GO:2000463,1.3393e-01,9.0000e+00
IMP_SCORE,4711,GO:1901681,1.3393e-01,2.0400e+02
IMP_SCORE,4712,GO:0097517,1.3392e-01,4.1000e+01
IMP_SCORE,4713,GO:0044090,1.3388e-01,1.0000e+01
IMP_SCORE,4714,GO:0043487,1.3382e-01,5.3000e+01
IMP_SCORE,4715,GO:0016202,1.3382e-01,2.5000e+01
IMP_SCORE,4716,GO:0070727,1.3381e-01,2.8400e+02
IMP_SCORE,4717,GO:0050658,1.3379e-01,6.6000e+01
IMP_SCORE,4718,GO:1902589,1.3374e-01,3.3800e+02
IMP_SCORE,4719,GO:0007622,1.3374e-01,1.7000e+01
IMP_SCORE,4720,GO:0009163,1.3372e-01,1.9000e+01
IMP_SCORE,4721,GO:0071867,1.3371e-01,9.0000e+00
IMP_SCORE,4722,GO:0009798,1.3367e-01,2.9000e+01
IMP_SCORE,4723,GO:0007205,1.3357e-01,2.1000e+01
IMP_SCORE,4724,GO:0090276,1.3355e-01,5.7000e+01
IMP_SCORE,4725,GO:0090174,1.3354e-01,3.8000e+01
IMP_SCORE,4726,GO:0065005,1.3351e-01,1.6000e+01
IMP_SCORE,4727,GO:0050775,1.3347e-01,1.0000e+01
IMP_SCORE,4728,GO:0000228,1.3347e-01,2.4000e+01
IMP_SCORE,4729,GO:0006914,1.3342e-01,9.8000e+01
IMP_SCORE,4730,GO:0070603,1.3341e-01,3.1000e+01
IMP_SCORE,4731,GO:0002444,1.3337e-01,1.4000e+01
IMP_SCORE,4732,GO:1990904,1.3333e-01,2.5800e+02
IMP_SCORE,4733,GO:0008347,1.3320e-01,3.6000e+01
IMP_SCORE,4734,GO:0006458,1.3315e-01,2.7000e+01
IMP_SCORE,4735,GO:0030826,1.3310e-01,1.0000e+01
IMP_SCORE,4736,GO:0048566,1.3309e-01,1.0000e+01
IMP_SCORE,4737,GO:0015918,1.3295e-01,2.2000e+01
IMP_SCORE,4738,GO:0042168,1.3295e-01,1.7000e+01
IMP_SCORE,4739,GO:0007266,1.3277e-01,2.4000e+01
IMP_SCORE,4740,GO:0009755,1.3272e-01,7.2000e+01
IMP_SCORE,4741,GO:0045216,1.3271e-01,1.2000e+02
IMP_SCORE,4742,GO:0044872,1.3268e-01,9.0000e+00
IMP_SCORE,4743,GO:0043383,1.3267e-01,3.0000e+00
IMP_SCORE,4744,GO:0043244,1.3265e-01,4.7000e+01
IMP_SCORE,4745,GO:0046914,1.3259e-01,9.3100e+02
IMP_SCORE,4746,GO:0006470,1.3257e-01,1.0300e+02
IMP_SCORE,4747,GO:0002250,1.3252e-01,1.7900e+02
IMP_SCORE,4748,GO:0030331,1.3250e-01,2.6000e+01
IMP_SCORE,4749,GO:0001067,1.3250e-01,1.6500e+02
IMP_SCORE,4750,GO:0016903,1.3245e-01,7.9000e+01
IMP_SCORE,4751,GO:0003407,1.3241e-01,6.0000e+00
IMP_SCORE,4752,GO:0071705,1.3241e-01,4.4400e+02
IMP_SCORE,4753,GO:0046006,1.3238e-01,1.1000e+01
IMP_SCORE,4754,GO:1990204,1.3232e-01,5.9000e+01
IMP_SCORE,4755,GO:0045815,1.3231e-01,2.3000e+01
IMP_SCORE,4756,GO:0071556,1.3226e-01,3.5000e+01
IMP_SCORE,4757,GO:0030228,1.3225e-01,2.3000e+01
IMP_SCORE,4758,GO:0033612,1.3225e-01,6.0000e+00
IMP_SCORE,4759,GO:0051703,1.3223e-01,3.3000e+01
IMP_SCORE,4760,GO:0001102,1.3218e-01,1.9000e+01
IMP_SCORE,4761,GO:0072015,1.3210e-01,1.1000e+01
IMP_SCORE,4762,GO:0001227,1.3210e-01,5.6000e+01
IMP_SCORE,4763,GO:0030397,1.3209e-01,1.7000e+01
IMP_SCORE,4764,GO:0017111,1.3208e-01,2.6100e+02
IMP_SCORE,4765,GO:0099587,1.3205e-01,1.1000e+01
IMP_SCORE,4766,GO:0006310,1.3195e-01,4.4000e+01
IMP_SCORE,4767,GO:1901476,1.3187e-01,3.1000e+01
IMP_SCORE,4768,GO:0044430,1.3181e-01,6.2300e+02
IMP_SCORE,4769,GO:0030816,1.3178e-01,1.4000e+01
IMP_SCORE,4770,GO:0050829,1.3176e-01,1.6000e+01
IMP_SCORE,4771,GO:0044243,1.3176e-01,3.1000e+01
IMP_SCORE,4772,GO:1903844,1.3175e-01,3.5000e+01
IMP_SCORE,4773,GO:0005874,1.3173e-01,2.4900e+02
IMP_SCORE,4774,GO:1905515,1.3170e-01,9.0000e+00
IMP_SCORE,4775,GO:0010501,1.3170e-01,2.6000e+01
IMP_SCORE,4776,GO:0045893,1.3165e-01,2.0800e+02
IMP_SCORE,4777,GO:0036150,1.3165e-01,1.5000e+01
IMP_SCORE,4778,GO:0006397,1.3164e-01,1.2900e+02
IMP_SCORE,4779,GO:0035097,1.3164e-01,3.1000e+01
IMP_SCORE,4780,GO:0017121,1.3158e-01,8.0000e+00
IMP_SCORE,4781,GO:0042026,1.3158e-01,2.3000e+01
IMP_SCORE,4782,GO:1905939,1.3153e-01,2.0000e+00
IMP_SCORE,4783,GO:0017016,1.3144e-01,1.6700e+02
IMP_SCORE,4784,GO:0051775,1.3143e-01,1.7000e+01
IMP_SCORE,4785,GO:0002313,1.3140e-01,1.0000e+01
IMP_SCORE,4786,GO:0005719,1.3137e-01,9.0000e+00
IMP_SCORE,4787,GO:0046323,1.3136e-01,8.0000e+00
IMP_SCORE,4788,GO:0018130,1.3133e-01,2.4000e+02
IMP_SCORE,4789,GO:0000041,1.3112e-01,6.6000e+01
IMP_SCORE,4790,GO:0016835,1.3109e-01,1.4500e+02
IMP_SCORE,4791,GO:0070266,1.3108e-01,1.8000e+01
IMP_SCORE,4792,GO:0044801,1.3108e-01,5.7000e+01
IMP_SCORE,4793,GO:0007019,1.3104e-01,5.0000e+00
IMP_SCORE,4794,GO:0010745,1.3098e-01,7.0000e+00
IMP_SCORE,4795,GO:0019184,1.3097e-01,3.2000e+01
IMP_SCORE,4796,GO:0005537,1.3097e-01,2.8000e+01
IMP_SCORE,4797,GO:0008092,1.3093e-01,4.9900e+02
IMP_SCORE,4798,GO:0016798,1.3085e-01,1.5100e+02
IMP_SCORE,4799,GO:0009790,1.3085e-01,6.2000e+01
IMP_SCORE,4800,GO:0035418,1.3082e-01,1.2000e+01
IMP_SCORE,4801,GO:0060993,1.3082e-01,1.2000e+01
IMP_SCORE,4802,GO:0051851,1.3079e-01,1.9000e+01
IMP_SCORE,4803,GO:0005766,1.3079e-01,1.3000e+01
IMP_SCORE,4804,GO:0030554,1.3079e-01,3.7100e+02
IMP_SCORE,4805,GO:0051181,1.3077e-01,1.2000e+01
IMP_SCORE,4806,GO:0097526,1.3066e-01,8.0000e+00
IMP_SCORE,4807,GO:0071616,1.3066e-01,5.8000e+01
IMP_SCORE,4808,GO:0032418,1.3063e-01,1.3000e+01
IMP_SCORE,4809,GO:0010369,1.3057e-01,8.0000e+00
IMP_SCORE,4810,GO:0000725,1.3052e-01,3.0000e+01
IMP_SCORE,4811,GO:0035725,1.3050e-01,4.2000e+01
IMP_SCORE,4812,GO:0032507,1.3049e-01,3.1000e+01
IMP_SCORE,4813,GO:0017081,1.3047e-01,2.7000e+01
IMP_SCORE,4814,GO:0018958,1.3045e-01,4.8000e+01
IMP_SCORE,4815,GO:0009141,1.3044e-01,4.7000e+01
IMP_SCORE,4816,GO:0008154,1.3043e-01,3.1000e+01
IMP_SCORE,4817,GO:0030173,1.3041e-01,5.6000e+01
IMP_SCORE,4818,GO:0031258,1.3038e-01,1.1000e+01
IMP_SCORE,4819,GO:0017127,1.3036e-01,1.0000e+01
IMP_SCORE,4820,GO:0034440,1.3031e-01,5.9000e+01
IMP_SCORE,4821,GO:0005576,1.3021e-01,1.4030e+03
IMP_SCORE,4822,GO:2000144,1.3017e-01,9.0000e+00
IMP_SCORE,4823,GO:0034762,1.3012e-01,1.2600e+02
IMP_SCORE,4824,GO:0009144,1.3006e-01,4.0000e+01
IMP_SCORE,4825,GO:0044456,1.3006e-01,3.9800e+02
IMP_SCORE,4826,GO:0008094,1.3005e-01,1.2000e+01
IMP_SCORE,4827,GO:0043496,1.3004e-01,1.1000e+01
IMP_SCORE,4828,GO:0043161,1.3003e-01,6.1000e+01
IMP_SCORE,4829,GO:0040023,1.2995e-01,1.2000e+01
IMP_SCORE,4830,GO:0099531,1.2993e-01,4.6000e+01
IMP_SCORE,4831,GO:0006338,1.2990e-01,5.1000e+01
IMP_SCORE,4832,GO:0044464,1.2988e-01,1.2540e+03
IMP_SCORE,4833,GO:0009199,1.2981e-01,3.4000e+01
IMP_SCORE,4834,GO:0002260,1.2966e-01,2.7000e+01
IMP_SCORE,4835,GO:0031267,1.2964e-01,1.9600e+02
IMP_SCORE,4836,GO:0043484,1.2958e-01,3.0000e+01
IMP_SCORE,4837,GO:0009986,1.2955e-01,4.2400e+02
IMP_SCORE,4838,GO:0015370,1.2950e-01,2.8000e+01
IMP_SCORE,4839,GO:0061061,1.2947e-01,7.4000e+01
IMP_SCORE,4840,GO:0006195,1.2941e-01,1.0000e+01
IMP_SCORE,4841,GO:0016125,1.2940e-01,7.3000e+01
IMP_SCORE,4842,GO:0046473,1.2938e-01,1.9000e+01
IMP_SCORE,4843,GO:0006855,1.2936e-01,1.3000e+01
IMP_SCORE,4844,GO:0008195,1.2929e-01,5.2000e+01
IMP_SCORE,4845,GO:0001669,1.2928e-01,7.2000e+01
IMP_SCORE,4846,GO:0032886,1.2927e-01,6.6000e+01
IMP_SCORE,4847,GO:0010259,1.2926e-01,1.8000e+01
IMP_SCORE,4848,GO:0007009,1.2925e-01,1.0700e+02
IMP_SCORE,4849,GO:0001736,1.2918e-01,1.3000e+01
IMP_SCORE,4850,GO:0072401,1.2913e-01,7.0000e+00
IMP_SCORE,4851,GO:0009117,1.2911e-01,1.1300e+02
IMP_SCORE,4852,GO:0046658,1.2908e-01,4.9000e+01
IMP_SCORE,4853,GO:0016525,1.2908e-01,3.9000e+01
IMP_SCORE,4854,GO:2001141,1.2907e-01,3.1500e+02
IMP_SCORE,4855,GO:0046463,1.2906e-01,3.2000e+01
IMP_SCORE,4856,GO:0042742,1.2905e-01,1.0300e+02
IMP_SCORE,4857,GO:0042623,1.2901e-01,9.2000e+01
IMP_SCORE,4858,GO:0016229,1.2896e-01,2.7000e+01
IMP_SCORE,4859,GO:0009791,1.2896e-01,2.3000e+01
IMP_SCORE,4860,GO:0099003,1.2887e-01,3.7000e+01
IMP_SCORE,4861,GO:0007498,1.2885e-01,1.5000e+01
IMP_SCORE,4862,GO:0005543,1.2885e-01,2.8000e+02
IMP_SCORE,4863,GO:0006351,1.2882e-01,1.8200e+02
IMP_SCORE,4864,GO:0031253,1.2874e-01,1.2800e+02
IMP_SCORE,4865,GO:0016722,1.2866e-01,4.0000e+01
IMP_SCORE,4866,GO:0022625,1.2865e-01,1.8000e+01
IMP_SCORE,4867,GO:0002825,1.2864e-01,7.0000e+00
IMP_SCORE,4868,GO:0015695,1.2858e-01,1.2000e+01
IMP_SCORE,4869,GO:0019883,1.2854e-01,1.0000e+01
IMP_SCORE,4870,GO:0014742,1.2849e-01,9.0000e+00
IMP_SCORE,4871,GO:0018216,1.2845e-01,1.9000e+01
IMP_SCORE,4872,GO:0008299,1.2839e-01,1.6000e+01
IMP_SCORE,4873,GO:0032660,1.2836e-01,1.2000e+01
IMP_SCORE,4874,GO:1901186,1.2829e-01,1.5000e+01
IMP_SCORE,4875,GO:0007602,1.2828e-01,3.3000e+01
IMP_SCORE,4876,GO:2001273,1.2826e-01,5.0000e+00
IMP_SCORE,4877,GO:0019228,1.2826e-01,1.2000e+01
IMP_SCORE,4878,GO:0000982,1.2819e-01,6.6000e+01
IMP_SCORE,4879,GO:0019359,1.2819e-01,2.5000e+01
IMP_SCORE,4880,GO:0007188,1.2818e-01,6.0000e+01
IMP_SCORE,4881,GO:0007020,1.2817e-01,2.0000e+00
IMP_SCORE,4882,GO:1905952,1.2817e-01,3.7000e+01
IMP_SCORE,4883,GO:0015935,1.2816e-01,2.4000e+01
IMP_SCORE,4884,GO:0006418,1.2814e-01,2.0000e+01
IMP_SCORE,4885,GO:0032026,1.2811e-01,1.5000e+01
IMP_SCORE,4886,GO:0045605,1.2809e-01,1.0000e+00
IMP_SCORE,4887,GO:0070588,1.2803e-01,5.8000e+01
IMP_SCORE,4888,GO:0043628,1.2803e-01,9.0000e+00
IMP_SCORE,4889,GO:0043565,1.2802e-01,2.4000e+02
IMP_SCORE,4890,GO:0005778,1.2797e-01,4.2000e+01
IMP_SCORE,4891,GO:0015868,1.2791e-01,1.8000e+01
IMP_SCORE,4892,GO:0044419,1.2790e-01,3.1300e+02
IMP_SCORE,4893,GO:0016818,1.2788e-01,2.6500e+02
IMP_SCORE,4894,GO:0090330,1.2786e-01,3.0000e+00
IMP_SCORE,4895,GO:0009409,1.2776e-01,2.8000e+01
IMP_SCORE,4896,GO:0008287,1.2772e-01,4.0000e+01
IMP_SCORE,4897,GO:0006692,1.2766e-01,2.5000e+01
IMP_SCORE,4898,GO:0043369,1.2765e-01,1.4000e+01
IMP_SCORE,4899,GO:0035278,1.2752e-01,1.5000e+01
IMP_SCORE,4900,GO:0006305,1.2746e-01,5.0000e+00
IMP_SCORE,4901,GO:0045930,1.2743e-01,6.0000e+01
IMP_SCORE,4902,GO:0045940,1.2741e-01,1.8000e+01
IMP_SCORE,4903,GO:0043269,1.2736e-01,2.0000e+02
IMP_SCORE,4904,GO:0040036,1.2736e-01,8.0000e+00
IMP_SCORE,4905,GO:0015662,1.2732e-01,2.5000e+01
IMP_SCORE,4906,GO:0035639,1.2730e-01,4.1800e+02
IMP_SCORE,4907,GO:0010923,1.2730e-01,4.1000e+01
IMP_SCORE,4908,GO:0051293,1.2705e-01,8.0000e+00
IMP_SCORE,4909,GO:0003690,1.2704e-01,1.6000e+02
IMP_SCORE,4910,GO:0042306,1.2704e-01,4.0000e+01
IMP_SCORE,4911,GO:0072091,1.2703e-01,2.4000e+01
IMP_SCORE,4912,GO:1901379,1.2703e-01,3.2000e+01
IMP_SCORE,4913,GO:0015459,1.2702e-01,4.8000e+01
IMP_SCORE,4914,GO:0051536,1.2693e-01,5.3000e+01
IMP_SCORE,4915,GO:0043491,1.2692e-01,8.0000e+00
IMP_SCORE,4916,GO:0008333,1.2692e-01,2.1000e+01
IMP_SCORE,4917,GO:0044449,1.2690e-01,1.4900e+02
IMP_SCORE,4918,GO:0090279,1.2690e-01,3.2000e+01
IMP_SCORE,4919,GO:0016328,1.2689e-01,2.6000e+01
IMP_SCORE,4920,GO:0070571,1.2685e-01,4.0000e+00
IMP_SCORE,4921,GO:0005721,1.2684e-01,8.0000e+00
IMP_SCORE,4922,GO:0097421,1.2682e-01,9.0000e+00
IMP_SCORE,4923,GO:0061088,1.2677e-01,1.6000e+01
IMP_SCORE,4924,GO:0042578,1.2674e-01,2.5100e+02
IMP_SCORE,4925,GO:0010181,1.2673e-01,2.2000e+01
IMP_SCORE,4926,GO:0003279,1.2668e-01,2.7000e+01
IMP_SCORE,4927,GO:0006112,1.2665e-01,1.7000e+01
IMP_SCORE,4928,GO:0001078,1.2662e-01,5.1000e+01
IMP_SCORE,4929,GO:0072507,1.2660e-01,9.3000e+01
IMP_SCORE,4930,GO:0005351,1.2659e-01,9.0000e+00
IMP_SCORE,4931,GO:1901137,1.2652e-01,1.6200e+02
IMP_SCORE,4932,GO:0017080,1.2650e-01,5.2000e+01
IMP_SCORE,4933,GO:0070227,1.2646e-01,2.0000e+00
IMP_SCORE,4934,GO:0098609,1.2637e-01,2.8500e+02
IMP_SCORE,4935,GO:0005819,1.2636e-01,1.0200e+02
IMP_SCORE,4936,GO:0017157,1.2635e-01,5.1000e+01
IMP_SCORE,4937,GO:0005231,1.2635e-01,2.3000e+01
IMP_SCORE,4938,GO:0001917,1.2633e-01,1.0000e+01
IMP_SCORE,4939,GO:0000272,1.2619e-01,2.4000e+01
IMP_SCORE,4940,GO:0006482,1.2617e-01,1.4000e+01
IMP_SCORE,4941,GO:0009259,1.2617e-01,8.4000e+01
IMP_SCORE,4942,GO:0042975,1.2614e-01,2.0000e+00
IMP_SCORE,4943,GO:0048864,1.2612e-01,1.3000e+01
IMP_SCORE,4944,GO:0048280,1.2611e-01,8.0000e+00
IMP_SCORE,4945,GO:1901160,1.2610e-01,1.4000e+01
IMP_SCORE,4946,GO:0005746,1.2610e-01,2.0000e+00
IMP_SCORE,4947,GO:0043488,1.2606e-01,5.1000e+01
IMP_SCORE,4948,GO:0001968,1.2605e-01,1.7000e+01
IMP_SCORE,4949,GO:0035809,1.2598e-01,2.0000e+00
IMP_SCORE,4950,GO:0030246,1.2593e-01,8.2300e+02
IMP_SCORE,4951,GO:0015077,1.2592e-01,1.1500e+02
IMP_SCORE,4952,GO:0031497,1.2587e-01,2.0000e+00
IMP_SCORE,4953,GO:0071621,1.2587e-01,3.9000e+01
IMP_SCORE,4954,GO:0007220,1.2586e-01,2.0000e+00
IMP_SCORE,4955,GO:0099643,1.2585e-01,3.9000e+01
IMP_SCORE,4956,GO:0007599,1.2580e-01,8.3000e+01
IMP_SCORE,4957,GO:0019220,1.2579e-01,3.2100e+02
IMP_SCORE,4958,GO:0006517,1.2579e-01,3.1000e+01
IMP_SCORE,4959,GO:0048705,1.2578e-01,3.1000e+01
IMP_SCORE,4960,GO:0032715,1.2577e-01,8.0000e+00
IMP_SCORE,4961,GO:0006911,1.2577e-01,3.9000e+01
IMP_SCORE,4962,GO:0006069,1.2573e-01,5.8000e+01
IMP_SCORE,4963,GO:0016705,1.2572e-01,9.6000e+01
IMP_SCORE,4964,GO:0035023,1.2570e-01,6.1000e+01
IMP_SCORE,4965,GO:0032451,1.2567e-01,1.4000e+01
IMP_SCORE,4966,GO:0005342,1.2567e-01,7.3000e+01
IMP_SCORE,4967,GO:0016740,1.2566e-01,8.6600e+02
IMP_SCORE,4968,GO:0002251,1.2564e-01,1.3000e+01
IMP_SCORE,4969,GO:0032965,1.2551e-01,8.0000e+00
IMP_SCORE,4970,GO:0002684,1.2550e-01,2.3300e+02
IMP_SCORE,4971,GO:0008028,1.2539e-01,1.8000e+01
IMP_SCORE,4972,GO:0009205,1.2536e-01,3.1000e+01
IMP_SCORE,4973,GO:0046879,1.2529e-01,2.2000e+01
IMP_SCORE,4974,GO:0035383,1.2522e-01,7.3000e+01
IMP_SCORE,4975,GO:0045727,1.2518e-01,1.8000e+01
IMP_SCORE,4976,GO:0008270,1.2507e-01,8.2200e+02
IMP_SCORE,4977,GO:0005179,1.2506e-01,1.7000e+02
IMP_SCORE,4978,GO:0060071,1.2504e-01,1.5000e+01
IMP_SCORE,4979,GO:0042462,1.2501e-01,2.2000e+01
IMP_SCORE,4980,GO:1900116,1.2500e-01,3.0000e+00
IMP_SCORE,4981,GO:0019941,1.2498e-01,1.0900e+02
IMP_SCORE,4982,GO:0030433,1.2497e-01,9.0000e+00
IMP_SCORE,4983,GO:0010518,1.2495e-01,1.2000e+01
IMP_SCORE,4984,GO:0005109,1.2495e-01,1.3000e+01
IMP_SCORE,4985,GO:1904380,1.2492e-01,5.0000e+00
IMP_SCORE,4986,GO:0016820,1.2489e-01,3.7000e+01
IMP_SCORE,4987,GO:0046530,1.2485e-01,1.3000e+01
IMP_SCORE,4988,GO:0044463,1.2480e-01,4.3600e+02
IMP_SCORE,4989,GO:0015800,1.2480e-01,1.8000e+01
IMP_SCORE,4990,GO:1901685,1.2476e-01,2.7000e+01
IMP_SCORE,4991,GO:0051651,1.2474e-01,5.2000e+01
IMP_SCORE,4992,GO:1903861,1.2465e-01,3.0000e+00
IMP_SCORE,4993,GO:0046486,1.2464e-01,1.6600e+02
IMP_SCORE,4994,GO:0008207,1.2458e-01,1.6000e+01
IMP_SCORE,4995,GO:0044451,1.2455e-01,3.9000e+02
IMP_SCORE,4996,GO:0007275,1.2451e-01,3.4800e+02
IMP_SCORE,4997,GO:1903305,1.2448e-01,6.2000e+01
IMP_SCORE,4998,GO:0032446,1.2447e-01,2.2700e+02
IMP_SCORE,4999,GO:0051345,1.2433e-01,3.4400e+02
IMP_SCORE,5000,GO:0048609,1.2433e-01,2.7500e+02
IMP_SCORE,5001,GO:0004725,1.2429e-01,5.1000e+01
IMP_SCORE,5002,GO:0006029,1.2417e-01,1.7000e+01
IMP_SCORE,5003,GO:0006479,1.2415e-01,3.9000e+01
IMP_SCORE,5004,GO:0008202,1.2411e-01,1.0400e+02
IMP_SCORE,5005,GO:0060485,1.2409e-01,2.6000e+01
IMP_SCORE,5006,GO:0032588,1.2407e-01,5.0000e+01
IMP_SCORE,5007,GO:0051489,1.2405e-01,4.1000e+01
IMP_SCORE,5008,GO:0070507,1.2402e-01,3.9000e+01
IMP_SCORE,5009,GO:0007286,1.2397e-01,3.9000e+01
IMP_SCORE,5010,GO:0003774,1.2391e-01,8.1000e+01
IMP_SCORE,5011,GO:0015630,1.2389e-01,1.3800e+02
IMP_SCORE,5012,GO:0005391,1.2377e-01,1.3000e+01
IMP_SCORE,5013,GO:0002456,1.2375e-01,1.7000e+01
IMP_SCORE,5014,GO:0006907,1.2375e-01,1.8000e+01
IMP_SCORE,5015,GO:0043236,1.2372e-01,4.3000e+01
IMP_SCORE,5016,GO:0018202,1.2371e-01,8.0000e+00
IMP_SCORE,5017,GO:0051195,1.2365e-01,3.0000e+00
IMP_SCORE,5018,GO:0045086,1.2362e-01,3.0000e+00
IMP_SCORE,5019,GO:0003924,1.2362e-01,1.2500e+02
IMP_SCORE,5020,GO:1900449,1.2359e-01,1.8000e+01
IMP_SCORE,5021,GO:0046688,1.2350e-01,1.6000e+01
IMP_SCORE,5022,GO:0060707,1.2350e-01,1.0000e+01
IMP_SCORE,5023,GO:0030004,1.2349e-01,4.5000e+01
IMP_SCORE,5024,GO:0000301,1.2344e-01,1.7000e+01
IMP_SCORE,5025,GO:0042755,1.2344e-01,5.0000e+00
IMP_SCORE,5026,GO:0050667,1.2330e-01,1.5000e+01
IMP_SCORE,5027,GO:1903825,1.2330e-01,4.5000e+01
IMP_SCORE,5028,GO:0036499,1.2323e-01,3.0000e+00
IMP_SCORE,5029,GO:0004532,1.2308e-01,8.0000e+00
IMP_SCORE,5030,GO:0002717,1.2307e-01,9.0000e+00
IMP_SCORE,5031,GO:0008026,1.2306e-01,3.2000e+01
IMP_SCORE,5032,GO:0032963,1.2303e-01,4.8000e+01
IMP_SCORE,5033,GO:0042599,1.2302e-01,3.3000e+01
IMP_SCORE,5034,GO:0060840,1.2297e-01,1.7000e+01
IMP_SCORE,5035,GO:0030516,1.2293e-01,2.8000e+01
IMP_SCORE,5036,GO:0052629,1.2280e-01,9.0000e+00
IMP_SCORE,5037,GO:2000104,1.2271e-01,1.6000e+01
IMP_SCORE,5038,GO:0043186,1.2262e-01,1.6000e+01
IMP_SCORE,5039,GO:0000793,1.2260e-01,2.2000e+01
IMP_SCORE,5040,GO:0070202,1.2256e-01,1.0000e+00
IMP_SCORE,5041,GO:0050850,1.2252e-01,1.2000e+01
IMP_SCORE,5042,GO:0036020,1.2245e-01,1.1000e+01
IMP_SCORE,5043,GO:0044270,1.2241e-01,1.2800e+02
IMP_SCORE,5044,GO:0002190,1.2240e-01,8.0000e+00
IMP_SCORE,5045,GO:0048156,1.2240e-01,1.0000e+01
IMP_SCORE,5046,GO:0016070,1.2239e-01,2.8400e+02
IMP_SCORE,5047,GO:0019229,1.2235e-01,2.6000e+01
IMP_SCORE,5048,GO:0072509,1.2231e-01,9.6000e+01
IMP_SCORE,5049,GO:0031146,1.2216e-01,1.1000e+01
IMP_SCORE,5050,GO:0044420,1.2211e-01,1.7000e+02
IMP_SCORE,5051,GO:0090263,1.2207e-01,2.3000e+01
IMP_SCORE,5052,GO:0050930,1.2205e-01,6.0000e+00
IMP_SCORE,5053,GO:0006974,1.2205e-01,1.8900e+02
IMP_SCORE,5054,GO:0042805,1.2199e-01,3.7000e+01
IMP_SCORE,5055,GO:0030018,1.2195e-01,8.0000e+01
IMP_SCORE,5056,GO:0044424,1.2193e-01,1.2790e+03
IMP_SCORE,5057,GO:0031369,1.2193e-01,3.0000e+01
IMP_SCORE,5058,GO:0022838,1.2190e-01,1.4100e+02
IMP_SCORE,5059,GO:0048284,1.2186e-01,4.7000e+01
IMP_SCORE,5060,GO:0009888,1.2173e-01,3.0300e+02
IMP_SCORE,5061,GO:0019725,1.2170e-01,2.3800e+02
IMP_SCORE,5062,GO:0030111,1.2169e-01,1.0100e+02
IMP_SCORE,5063,GO:0043301,1.2166e-01,4.0000e+00
IMP_SCORE,5064,GO:0016607,1.2163e-01,2.6600e+02
IMP_SCORE,5065,GO:0021702,1.2152e-01,1.2000e+01
IMP_SCORE,5066,GO:0043121,1.2141e-01,1.7000e+01
IMP_SCORE,5067,GO:0030101,1.2136e-01,3.2000e+01
IMP_SCORE,5068,GO:0071468,1.2135e-01,2.0000e+00
IMP_SCORE,5069,GO:0002385,1.2135e-01,2.9000e+01
IMP_SCORE,5070,GO:0000785,1.2134e-01,1.2700e+02
IMP_SCORE,5071,GO:0006622,1.2130e-01,1.0000e+01
IMP_SCORE,5072,GO:0043623,1.2127e-01,1.4300e+02
IMP_SCORE,5073,GO:0016324,1.2125e-01,2.1900e+02
IMP_SCORE,5074,GO:0099568,1.2118e-01,1.7200e+02
IMP_SCORE,5075,GO:0030165,1.2110e-01,1.3800e+02
IMP_SCORE,5076,GO:1903543,1.2106e-01,7.0000e+00
IMP_SCORE,5077,GO:0048029,1.2104e-01,6.7000e+01
IMP_SCORE,5078,GO:0097479,1.2102e-01,3.8000e+01
IMP_SCORE,5079,GO:0031225,1.2097e-01,1.2000e+02
IMP_SCORE,5080,GO:0051184,1.2096e-01,1.9000e+01
IMP_SCORE,5081,GO:0018200,1.2096e-01,1.4000e+01
IMP_SCORE,5082,GO:0016801,1.2087e-01,5.1000e+01
IMP_SCORE,5083,GO:1903311,1.2078e-01,5.5000e+01
IMP_SCORE,5084,GO:0009127,1.2076e-01,1.0000e+01
IMP_SCORE,5085,GO:1901991,1.2073e-01,4.0000e+01
IMP_SCORE,5086,GO:0070229,1.2072e-01,2.3000e+01
IMP_SCORE,5087,GO:0051726,1.2068e-01,3.0600e+02
IMP_SCORE,5088,GO:0006518,1.2067e-01,1.3400e+02
IMP_SCORE,5089,GO:0001786,1.2066e-01,5.7000e+01
IMP_SCORE,5090,GO:0006826,1.2060e-01,2.4000e+01
IMP_SCORE,5091,GO:0000989,1.2054e-01,1.5900e+02
IMP_SCORE,5092,GO:0043367,1.2053e-01,1.1000e+01
IMP_SCORE,5093,GO:0030880,1.2046e-01,1.2000e+01
IMP_SCORE,5094,GO:0097472,1.2040e-01,1.4000e+01
IMP_SCORE,5095,GO:0006091,1.2031e-01,9.7000e+01
IMP_SCORE,5096,GO:0022836,1.2021e-01,1.0400e+02
IMP_SCORE,5097,GO:0010959,1.2020e-01,1.3100e+02
IMP_SCORE,5098,GO:0031062,1.2017e-01,1.2000e+01
IMP_SCORE,5099,GO:0016817,1.2010e-01,3.0500e+02
IMP_SCORE,5100,GO:0006733,1.2006e-01,6.4000e+01
IMP_SCORE,5101,GO:0090329,1.2006e-01,2.3000e+01
IMP_SCORE,5102,GO:0020037,1.2003e-01,1.2100e+02
IMP_SCORE,5103,GO:0046132,1.2000e-01,1.0000e+01
IMP_SCORE,5104,GO:0004065,1.1999e-01,3.5000e+01
IMP_SCORE,5105,GO:1900372,1.1997e-01,9.0000e+00
IMP_SCORE,5106,GO:0048531,1.1984e-01,1.4000e+01
IMP_SCORE,5107,GO:0000151,1.1981e-01,8.4000e+01
IMP_SCORE,5108,GO:0030224,1.1980e-01,2.2000e+01
IMP_SCORE,5109,GO:0043470,1.1976e-01,1.1000e+01
IMP_SCORE,5110,GO:0098771,1.1975e-01,1.8500e+02
IMP_SCORE,5111,GO:0008236,1.1973e-01,2.2600e+02
IMP_SCORE,5112,GO:0043471,1.1972e-01,4.0000e+00
IMP_SCORE,5113,GO:0042562,1.1961e-01,5.9000e+01
IMP_SCORE,5114,GO:0031532,1.1957e-01,3.0000e+01
IMP_SCORE,5115,GO:0048489,1.1954e-01,2.7000e+01
IMP_SCORE,5116,GO:0008213,1.1951e-01,3.7000e+01
IMP_SCORE,5117,GO:0072331,1.1948e-01,3.5000e+01
IMP_SCORE,5118,GO:0001658,1.1946e-01,1.5000e+01
IMP_SCORE,5119,GO:0035024,1.1935e-01,5.0000e+00
IMP_SCORE,5120,GO:0017148,1.1933e-01,4.4000e+01
IMP_SCORE,5121,GO:0006105,1.1932e-01,3.1000e+01
IMP_SCORE,5122,GO:0018394,1.1930e-01,2.2000e+01
IMP_SCORE,5123,GO:1901657,1.1928e-01,8.0000e+01
IMP_SCORE,5124,GO:0034502,1.1927e-01,1.6000e+01
IMP_SCORE,5125,GO:0005506,1.1927e-01,1.0000e+02
IMP_SCORE,5126,GO:0044427,1.1924e-01,2.4200e+02
IMP_SCORE,5127,GO:0032943,1.1918e-01,2.0000e+01
IMP_SCORE,5128,GO:0006612,1.1907e-01,4.3000e+01
IMP_SCORE,5129,GO:0061756,1.1905e-01,1.0000e+01
IMP_SCORE,5130,GO:0005815,1.1901e-01,3.6500e+02
IMP_SCORE,5131,GO:0007601,1.1894e-01,1.4700e+02
IMP_SCORE,5132,GO:0002886,1.1891e-01,2.5000e+01
IMP_SCORE,5133,GO:0015291,1.1890e-01,1.1300e+02
IMP_SCORE,5134,GO:0016667,1.1890e-01,5.3000e+01
IMP_SCORE,5135,GO:0001502,1.1890e-01,1.8000e+01
IMP_SCORE,5136,GO:0008380,1.1888e-01,1.1300e+02
IMP_SCORE,5137,GO:0018345,1.1882e-01,2.1000e+01
IMP_SCORE,5138,GO:0010927,1.1876e-01,2.9000e+01
IMP_SCORE,5139,GO:1901505,1.1875e-01,7.6000e+01
IMP_SCORE,5140,GO:0007041,1.1867e-01,3.8000e+01
IMP_SCORE,5141,GO:0015645,1.1858e-01,1.4000e+01
IMP_SCORE,5142,GO:0098813,1.1857e-01,1.0000e+01
IMP_SCORE,5143,GO:0008235,1.1834e-01,5.1000e+01
IMP_SCORE,5144,GO:0044454,1.1834e-01,1.2200e+02
IMP_SCORE,5145,GO:0042436,1.1833e-01,1.4000e+01
IMP_SCORE,5146,GO:0015698,1.1828e-01,9.6000e+01
IMP_SCORE,5147,GO:1902003,1.1828e-01,1.7000e+01
IMP_SCORE,5148,GO:0032288,1.1827e-01,1.7000e+01
IMP_SCORE,5149,GO:0008013,1.1827e-01,6.7000e+01
IMP_SCORE,5150,GO:0045184,1.1827e-01,3.8600e+02
IMP_SCORE,5151,GO:2001212,1.1826e-01,4.0000e+00
IMP_SCORE,5152,GO:0006336,1.1822e-01,1.0000e+01
IMP_SCORE,5153,GO:0045178,1.1816e-01,8.0000e+00
IMP_SCORE,5154,GO:0060602,1.1814e-01,2.0000e+00
IMP_SCORE,5155,GO:0000159,1.1811e-01,3.9000e+01
IMP_SCORE,5156,GO:0033218,1.1809e-01,2.5800e+02
IMP_SCORE,5157,GO:0034314,1.1807e-01,1.4000e+01
IMP_SCORE,5158,GO:0016592,1.1806e-01,8.0000e+00
IMP_SCORE,5159,GO:0004312,1.1803e-01,2.8000e+01
IMP_SCORE,5160,GO:0018022,1.1802e-01,1.3000e+01
IMP_SCORE,5161,GO:0030285,1.1800e-01,1.5000e+01
IMP_SCORE,5162,GO:0051018,1.1796e-01,5.6000e+01
IMP_SCORE,5163,GO:0006903,1.1793e-01,1.7000e+01
IMP_SCORE,5164,GO:0035589,1.1791e-01,1.7000e+01
IMP_SCORE,5165,GO:0016569,1.1787e-01,1.2900e+02
IMP_SCORE,5166,GO:0010970,1.1781e-01,4.2000e+01
IMP_SCORE,5167,GO:0016864,1.1772e-01,1.4000e+01
IMP_SCORE,5168,GO:0005694,1.1764e-01,8.3000e+01
IMP_SCORE,5169,GO:0003824,1.1764e-01,1.5370e+03
IMP_SCORE,5170,GO:0043280,1.1761e-01,3.3000e+01
IMP_SCORE,5171,GO:0030010,1.1759e-01,2.7000e+01
IMP_SCORE,5172,GO:0018410,1.1754e-01,5.8000e+01
IMP_SCORE,5173,GO:0010822,1.1752e-01,6.1000e+01
IMP_SCORE,5174,GO:0016874,1.1751e-01,1.0500e+02
IMP_SCORE,5175,GO:0061158,1.1749e-01,3.0000e+00
IMP_SCORE,5176,GO:0060589,1.1745e-01,2.2500e+02
IMP_SCORE,5177,GO:0016266,1.1732e-01,4.3000e+01
IMP_SCORE,5178,GO:0060037,1.1725e-01,2.0000e+00
IMP_SCORE,5179,GO:0034035,1.1724e-01,7.0000e+00
IMP_SCORE,5180,GO:0003729,1.1716e-01,5.7000e+01
IMP_SCORE,5181,GO:0022804,1.1712e-01,1.4700e+02
IMP_SCORE,5182,GO:2000050,1.1711e-01,1.5000e+01
IMP_SCORE,5183,GO:0071636,1.1707e-01,6.0000e+00
IMP_SCORE,5184,GO:1990837,1.1701e-01,1.2600e+02
IMP_SCORE,5185,GO:0007173,1.1700e-01,3.6000e+01
IMP_SCORE,5186,GO:0022857,1.1700e-01,3.4200e+02
IMP_SCORE,5187,GO:0044183,1.1700e-01,3.6000e+01
IMP_SCORE,5188,GO:0048008,1.1700e-01,2.1000e+01
IMP_SCORE,5189,GO:0005581,1.1684e-01,1.6200e+02
IMP_SCORE,5190,GO:0050877,1.1676e-01,4.3000e+02
IMP_SCORE,5191,GO:0051125,1.1671e-01,1.5000e+01
IMP_SCORE,5192,GO:0060041,1.1670e-01,3.0000e+01
IMP_SCORE,5193,GO:0046483,1.1669e-01,4.3900e+02
IMP_SCORE,5194,GO:0006818,1.1667e-01,5.4000e+01
IMP_SCORE,5195,GO:0006364,1.1665e-01,6.6000e+01
IMP_SCORE,5196,GO:0034377,1.1663e-01,1.0000e+01
IMP_SCORE,5197,GO:0033692,1.1659e-01,1.0000e+01
IMP_SCORE,5198,GO:0016209,1.1652e-01,1.0200e+02
IMP_SCORE,5199,GO:0034645,1.1649e-01,2.5000e+02
IMP_SCORE,5200,GO:0002693,1.1639e-01,3.0000e+00
IMP_SCORE,5201,GO:0002822,1.1639e-01,4.0000e+01
IMP_SCORE,5202,GO:0045927,1.1635e-01,4.5000e+01
IMP_SCORE,5203,GO:0010921,1.1635e-01,7.8000e+01
IMP_SCORE,5204,GO:0007600,1.1631e-01,3.1600e+02
IMP_SCORE,5205,GO:0034220,1.1622e-01,2.4800e+02
IMP_SCORE,5206,GO:0019842,1.1622e-01,1.1700e+02
IMP_SCORE,5207,GO:0005814,1.1608e-01,7.0000e+01
IMP_SCORE,5208,GO:0051899,1.1605e-01,1.5000e+01
IMP_SCORE,5209,GO:0006869,1.1601e-01,1.1200e+02
IMP_SCORE,5210,GO:0030136,1.1600e-01,6.0000e+01
IMP_SCORE,5211,GO:0005518,1.1600e-01,5.6000e+01
IMP_SCORE,5212,GO:0070063,1.1597e-01,2.2000e+01
IMP_SCORE,5213,GO:0005834,1.1591e-01,5.0000e+01
IMP_SCORE,5214,GO:0045087,1.1590e-01,2.1200e+02
IMP_SCORE,5215,GO:0002833,1.1587e-01,2.6000e+01
IMP_SCORE,5216,GO:2000514,1.1585e-01,6.0000e+00
IMP_SCORE,5217,GO:0019200,1.1580e-01,1.0000e+01
IMP_SCORE,5218,GO:0032988,1.1571e-01,9.0000e+00
IMP_SCORE,5219,GO:0032692,1.1566e-01,6.0000e+00
IMP_SCORE,5220,GO:0006732,1.1564e-01,1.1300e+02
IMP_SCORE,5221,GO:0048232,1.1562e-01,2.0500e+02
IMP_SCORE,5222,GO:0051931,1.1550e-01,2.9000e+01
IMP_SCORE,5223,GO:0005230,1.1546e-01,2.5000e+01
IMP_SCORE,5224,GO:1905897,1.1544e-01,2.0000e+01
IMP_SCORE,5225,GO:0045109,1.1535e-01,1.8000e+01
IMP_SCORE,5226,GO:0009617,1.1530e-01,8.8000e+01
IMP_SCORE,5227,GO:0035035,1.1524e-01,1.8000e+01
IMP_SCORE,5228,GO:0016338,1.1518e-01,4.9000e+01
IMP_SCORE,5229,GO:0098754,1.1516e-01,7.4000e+01
IMP_SCORE,5230,GO:0031235,1.1513e-01,4.0000e+00
IMP_SCORE,5231,GO:1904659,1.1512e-01,1.8000e+01
IMP_SCORE,5232,GO:0003730,1.1507e-01,2.5000e+01
IMP_SCORE,5233,GO:0043009,1.1500e-01,5.5000e+01
IMP_SCORE,5234,GO:0005788,1.1499e-01,1.4200e+02
IMP_SCORE,5235,GO:0044702,1.1499e-01,4.3900e+02
IMP_SCORE,5236,GO:0006977,1.1498e-01,1.0000e+01
IMP_SCORE,5237,GO:0030490,1.1491e-01,1.8000e+01
IMP_SCORE,5238,GO:1900027,1.1485e-01,1.5000e+01
IMP_SCORE,5239,GO:0005267,1.1485e-01,4.9000e+01
IMP_SCORE,5240,GO:1905476,1.1484e-01,1.4000e+01
IMP_SCORE,5241,GO:0007160,1.1482e-01,9.3000e+01
IMP_SCORE,5242,GO:0006734,1.1482e-01,1.5000e+01
IMP_SCORE,5243,GO:0032732,1.1471e-01,1.4000e+01
IMP_SCORE,5244,GO:0070192,1.1465e-01,1.1000e+01
IMP_SCORE,5245,GO:0002863,1.1458e-01,4.0000e+00
IMP_SCORE,5246,GO:0022618,1.1458e-01,7.3000e+01
IMP_SCORE,5247,GO:0022411,1.1456e-01,1.3000e+02
IMP_SCORE,5248,GO:0016064,1.1454e-01,1.1000e+01
IMP_SCORE,5249,GO:0008150,1.1454e-01,1.3650e+03
IMP_SCORE,5250,GO:0003006,1.1454e-01,2.0700e+02
IMP_SCORE,5251,GO:0009437,1.1452e-01,2.5000e+01
IMP_SCORE,5252,GO:0007292,1.1444e-01,1.5000e+01
IMP_SCORE,5253,GO:0006558,1.1441e-01,2.7000e+01
IMP_SCORE,5254,GO:0005092,1.1441e-01,2.4000e+01
IMP_SCORE,5255,GO:0008016,1.1439e-01,8.3000e+01
IMP_SCORE,5256,GO:0010872,1.1438e-01,2.0000e+00
IMP_SCORE,5257,GO:0022843,1.1434e-01,5.6000e+01
IMP_SCORE,5258,GO:0021795,1.1431e-01,1.5000e+01
IMP_SCORE,5259,GO:0030201,1.1428e-01,1.0000e+01
IMP_SCORE,5260,GO:0007520,1.1422e-01,2.4000e+01
IMP_SCORE,5261,GO:0004866,1.1401e-01,7.9000e+01
IMP_SCORE,5262,GO:0008234,1.1383e-01,1.4200e+02
IMP_SCORE,5263,GO:0008320,1.1379e-01,8.0000e+00
IMP_SCORE,5264,GO:0031102,1.1374e-01,1.2000e+01
IMP_SCORE,5265,GO:1902494,1.1372e-01,4.2700e+02
IMP_SCORE,5266,GO:0089711,1.1371e-01,1.0000e+01
IMP_SCORE,5267,GO:0021700,1.1371e-01,6.7000e+01
IMP_SCORE,5268,GO:0004715,1.1358e-01,1.6000e+01
IMP_SCORE,5269,GO:0051965,1.1354e-01,4.8000e+01
IMP_SCORE,5270,GO:1901976,1.1349e-01,1.3000e+01
IMP_SCORE,5271,GO:0003151,1.1348e-01,1.3000e+01
IMP_SCORE,5272,GO:0016805,1.1348e-01,1.8000e+01
IMP_SCORE,5273,GO:0014870,1.1344e-01,6.0000e+00
IMP_SCORE,5274,GO:0060590,1.1342e-01,2.6000e+01
IMP_SCORE,5275,GO:0042622,1.1340e-01,1.2000e+01
IMP_SCORE,5276,GO:0030148,1.1339e-01,6.5000e+01
IMP_SCORE,5277,GO:1902562,1.1332e-01,9.0000e+00
IMP_SCORE,5278,GO:0045721,1.1331e-01,2.5000e+01
IMP_SCORE,5279,GO:0016339,1.1327e-01,8.8000e+01
IMP_SCORE,5280,GO:0033135,1.1314e-01,2.0000e+01
IMP_SCORE,5281,GO:0007015,1.1310e-01,1.1000e+02
IMP_SCORE,5282,GO:0098930,1.1307e-01,1.4000e+01
IMP_SCORE,5283,GO:1903362,1.1304e-01,6.4000e+01
IMP_SCORE,5284,GO:0042632,1.1299e-01,2.5000e+01
IMP_SCORE,5285,GO:0031128,1.1299e-01,3.0000e+00
IMP_SCORE,5286,GO:0006595,1.1296e-01,2.5000e+01
IMP_SCORE,5287,GO:0005253,1.1288e-01,5.9000e+01
IMP_SCORE,5288,GO:0032947,1.1287e-01,5.3000e+01
IMP_SCORE,5289,GO:0042551,1.1286e-01,7.0000e+00
IMP_SCORE,5290,GO:0030120,1.1285e-01,3.5000e+01
IMP_SCORE,5291,GO:0009649,1.1278e-01,2.5000e+01
IMP_SCORE,5292,GO:0046218,1.1275e-01,1.4000e+01
IMP_SCORE,5293,GO:0015216,1.1268e-01,1.4000e+01
IMP_SCORE,5294,GO:0044429,1.1265e-01,4.1500e+02
IMP_SCORE,5295,GO:0090484,1.1261e-01,1.3000e+01
IMP_SCORE,5296,GO:1901550,1.1254e-01,1.6000e+01
IMP_SCORE,5297,GO:0031579,1.1253e-01,1.4000e+01
IMP_SCORE,5298,GO:0050688,1.1249e-01,2.4000e+01
IMP_SCORE,5299,GO:0014894,1.1244e-01,3.0000e+00
IMP_SCORE,5300,GO:1901360,1.1240e-01,5.2300e+02
IMP_SCORE,5301,GO:0060484,1.1240e-01,2.0000e+00
IMP_SCORE,5302,GO:0003707,1.1235e-01,2.5000e+01
IMP_SCORE,5303,GO:2001252,1.1233e-01,3.2000e+01
IMP_SCORE,5304,GO:0019233,1.1226e-01,2.1000e+01
IMP_SCORE,5305,GO:0022890,1.1223e-01,1.4900e+02
IMP_SCORE,5306,GO:0031338,1.1223e-01,2.3000e+01
IMP_SCORE,5307,GO:0055037,1.1222e-01,7.3000e+01
IMP_SCORE,5308,GO:0046337,1.1220e-01,3.3000e+01
IMP_SCORE,5309,GO:0016010,1.1218e-01,3.1000e+01
IMP_SCORE,5310,GO:0044259,1.1215e-01,3.7000e+01
IMP_SCORE,5311,GO:0006471,1.1214e-01,1.1000e+01
IMP_SCORE,5312,GO:0006473,1.1214e-01,3.1000e+01
IMP_SCORE,5313,GO:0007187,1.1213e-01,7.4000e+01
IMP_SCORE,5314,GO:0006376,1.1209e-01,1.5000e+01
IMP_SCORE,5315,GO:0006511,1.1208e-01,1.0500e+02
IMP_SCORE,5316,GO:1903306,1.1207e-01,2.7000e+01
IMP_SCORE,5317,GO:0098656,1.1200e-01,1.0800e+02
IMP_SCORE,5318,GO:0097659,1.1199e-01,1.6000e+02
IMP_SCORE,5319,GO:1900424,1.1197e-01,9.0000e+00
IMP_SCORE,5320,GO:0009648,1.1187e-01,7.0000e+00
IMP_SCORE,5321,GO:0008186,1.1187e-01,3.5000e+01
IMP_SCORE,5322,GO:0043090,1.1184e-01,1.7000e+01
IMP_SCORE,5323,GO:0006123,1.1180e-01,3.0000e+00
IMP_SCORE,5324,GO:1903900,1.1176e-01,5.9000e+01
IMP_SCORE,5325,GO:0010595,1.1172e-01,1.9000e+01
IMP_SCORE,5326,GO:0086002,1.1172e-01,9.0000e+00
IMP_SCORE,5327,GO:0044455,1.1168e-01,7.1000e+01
IMP_SCORE,5328,GO:0006450,1.1163e-01,2.5000e+01
IMP_SCORE,5329,GO:0009167,1.1156e-01,4.1000e+01
IMP_SCORE,5330,GO:0006497,1.1154e-01,7.8000e+01
IMP_SCORE,5331,GO:0002262,1.1151e-01,1.4000e+01
IMP_SCORE,5332,GO:0035869,1.1150e-01,2.4000e+01
IMP_SCORE,5333,GO:0005031,1.1150e-01,2.4000e+01
IMP_SCORE,5334,GO:0051004,1.1150e-01,4.0000e+00
IMP_SCORE,5335,GO:0005244,1.1148e-01,7.2000e+01
IMP_SCORE,5336,GO:0016462,1.1148e-01,2.8600e+02
IMP_SCORE,5337,GO:0003682,1.1141e-01,1.6300e+02
IMP_SCORE,5338,GO:0048703,1.1140e-01,8.0000e+00
IMP_SCORE,5339,GO:0035108,1.1137e-01,2.9000e+01
IMP_SCORE,5340,GO:0032934,1.1133e-01,2.4000e+01
IMP_SCORE,5341,GO:0004197,1.1126e-01,7.0000e+01
IMP_SCORE,5342,GO:0071805,1.1121e-01,5.2000e+01
IMP_SCORE,5343,GO:0005798,1.1110e-01,2.4000e+01
IMP_SCORE,5344,GO:0008544,1.1108e-01,3.6000e+01
IMP_SCORE,5345,GO:0016408,1.1107e-01,3.9000e+01
IMP_SCORE,5346,GO:0004791,1.1107e-01,8.0000e+00
IMP_SCORE,5347,GO:0050974,1.1105e-01,1.2000e+01
IMP_SCORE,5348,GO:0002828,1.1095e-01,2.4000e+01
IMP_SCORE,5349,GO:0010560,1.1089e-01,3.0000e+00
IMP_SCORE,5350,GO:0000188,1.1087e-01,2.6000e+01
IMP_SCORE,5351,GO:0009620,1.1085e-01,2.4000e+01
IMP_SCORE,5352,GO:0070873,1.1084e-01,2.0000e+01
IMP_SCORE,5353,GO:0031957,1.1081e-01,9.0000e+00
IMP_SCORE,5354,GO:0035640,1.1073e-01,2.0000e+01
IMP_SCORE,5355,GO:0071814,1.1064e-01,8.0000e+00
IMP_SCORE,5356,GO:2000811,1.1052e-01,6.0000e+00
IMP_SCORE,5357,GO:0006486,1.1051e-01,8.9000e+01
IMP_SCORE,5358,GO:0048664,1.1049e-01,8.0000e+00
IMP_SCORE,5359,GO:0008378,1.1049e-01,3.7000e+01
IMP_SCORE,5360,GO:0005507,1.1047e-01,4.7000e+01
IMP_SCORE,5361,GO:0004222,1.1044e-01,6.8000e+01
IMP_SCORE,5362,GO:0001618,1.1039e-01,5.2000e+01
IMP_SCORE,5363,GO:0016860,1.1038e-01,7.1000e+01
IMP_SCORE,5364,GO:0046470,1.1028e-01,8.2000e+01
IMP_SCORE,5365,GO:0052744,1.1025e-01,3.0000e+00
IMP_SCORE,5366,GO:0060411,1.1019e-01,1.1000e+01
IMP_SCORE,5367,GO:0016458,1.1018e-01,4.0000e+01
IMP_SCORE,5368,GO:0008081,1.1010e-01,8.4000e+01
IMP_SCORE,5369,GO:0007420,1.1010e-01,1.4300e+02
IMP_SCORE,5370,GO:0015849,1.1006e-01,8.8000e+01
IMP_SCORE,5371,GO:0051937,1.1001e-01,9.0000e+00
IMP_SCORE,5372,GO:0043255,1.0999e-01,3.8000e+01
IMP_SCORE,5373,GO:0045725,1.0993e-01,1.2000e+01
IMP_SCORE,5374,GO:0045773,1.0983e-01,1.1000e+01
IMP_SCORE,5375,GO:0015405,1.0978e-01,4.2000e+01
IMP_SCORE,5376,GO:0006986,1.0976e-01,4.0000e+01
IMP_SCORE,5377,GO:0045028,1.0974e-01,3.0000e+01
IMP_SCORE,5378,GO:0004518,1.0973e-01,7.9000e+01
IMP_SCORE,5379,GO:1902883,1.0973e-01,1.4000e+01
IMP_SCORE,5380,GO:0035966,1.0964e-01,5.7000e+01
IMP_SCORE,5381,GO:1903792,1.0962e-01,5.0000e+00
IMP_SCORE,5382,GO:0071103,1.0960e-01,2.9000e+01
IMP_SCORE,5383,GO:0090178,1.0944e-01,4.0000e+00
IMP_SCORE,5384,GO:0099516,1.0943e-01,4.9000e+01
IMP_SCORE,5385,GO:1902175,1.0940e-01,1.8000e+01
IMP_SCORE,5386,GO:0044706,1.0937e-01,7.6000e+01
IMP_SCORE,5387,GO:0043687,1.0929e-01,8.5000e+01
IMP_SCORE,5388,GO:0010498,1.0927e-01,7.1000e+01
IMP_SCORE,5389,GO:0032212,1.0925e-01,2.9000e+01
IMP_SCORE,5390,GO:0019198,1.0917e-01,2.8000e+01
IMP_SCORE,5391,GO:0007171,1.0917e-01,1.0000e+00
IMP_SCORE,5392,GO:0003906,1.0917e-01,1.0000e+00
IMP_SCORE,5393,GO:0001909,1.0913e-01,2.9000e+01
IMP_SCORE,5394,GO:0036503,1.0913e-01,1.5000e+01
IMP_SCORE,5395,GO:0018393,1.0910e-01,2.4000e+01
IMP_SCORE,5396,GO:0004386,1.0907e-01,3.9000e+01
IMP_SCORE,5397,GO:0006282,1.0905e-01,2.1000e+01
IMP_SCORE,5398,GO:0055085,1.0904e-01,3.8800e+02
IMP_SCORE,5399,GO:0005154,1.0903e-01,2.3000e+01
IMP_SCORE,5400,GO:0000786,1.0901e-01,2.4000e+01
IMP_SCORE,5401,GO:0007369,1.0898e-01,2.4000e+01
IMP_SCORE,5402,GO:2000641,1.0892e-01,5.0000e+00
IMP_SCORE,5403,GO:0042219,1.0889e-01,1.6000e+01
IMP_SCORE,5404,GO:0033145,1.0888e-01,1.8000e+01
IMP_SCORE,5405,GO:0051602,1.0882e-01,2.2000e+01
IMP_SCORE,5406,GO:0046856,1.0881e-01,1.3000e+01
IMP_SCORE,5407,GO:0017137,1.0875e-01,8.7000e+01
IMP_SCORE,5408,GO:0019866,1.0869e-01,2.2400e+02
IMP_SCORE,5409,GO:0043295,1.0854e-01,1.5000e+01
IMP_SCORE,5410,GO:0000185,1.0850e-01,5.0000e+00
IMP_SCORE,5411,GO:0006694,1.0850e-01,6.1000e+01
IMP_SCORE,5412,GO:0097696,1.0845e-01,1.1000e+01
IMP_SCORE,5413,GO:0070988,1.0836e-01,2.8000e+01
IMP_SCORE,5414,GO:0005272,1.0835e-01,1.6000e+01
IMP_SCORE,5415,GO:0042254,1.0831e-01,2.6000e+01
IMP_SCORE,5416,GO:0035646,1.0826e-01,1.1000e+01
IMP_SCORE,5417,GO:0007033,1.0823e-01,6.5000e+01
IMP_SCORE,5418,GO:0061135,1.0817e-01,8.7000e+01
IMP_SCORE,5419,GO:0004601,1.0809e-01,3.8000e+01
IMP_SCORE,5420,GO:0006813,1.0806e-01,4.8000e+01
IMP_SCORE,5421,GO:0047555,1.0794e-01,5.0000e+00
IMP_SCORE,5422,GO:0000398,1.0770e-01,8.4000e+01
IMP_SCORE,5423,GO:0016757,1.0763e-01,2.3000e+02
IMP_SCORE,5424,GO:0071156,1.0762e-01,1.5000e+01
IMP_SCORE,5425,GO:0090266,1.0753e-01,3.0000e+00
IMP_SCORE,5426,GO:0044441,1.0750e-01,2.3300e+02
IMP_SCORE,5427,GO:0005922,1.0750e-01,3.4000e+01
IMP_SCORE,5428,GO:0009126,1.0747e-01,4.7000e+01
IMP_SCORE,5429,GO:0007126,1.0745e-01,3.0000e+01
IMP_SCORE,5430,GO:0016854,1.0741e-01,3.8000e+01
IMP_SCORE,5431,GO:0035036,1.0739e-01,4.0000e+01
IMP_SCORE,5432,GO:0042475,1.0738e-01,4.5000e+01
IMP_SCORE,5433,GO:0000287,1.0728e-01,1.9500e+02
IMP_SCORE,5434,GO:0019789,1.0728e-01,9.0000e+00
IMP_SCORE,5435,GO:0007271,1.0719e-01,1.6000e+01
IMP_SCORE,5436,GO:0008484,1.0717e-01,4.7000e+01
IMP_SCORE,5437,GO:0010463,1.0714e-01,1.6000e+01
IMP_SCORE,5438,GO:0010828,1.0710e-01,2.2000e+01
IMP_SCORE,5439,GO:0019905,1.0708e-01,9.8000e+01
IMP_SCORE,5440,GO:0030016,1.0708e-01,2.8000e+01
IMP_SCORE,5441,GO:0051782,1.0704e-01,1.5000e+01
IMP_SCORE,5442,GO:0043632,1.0703e-01,1.0800e+02
IMP_SCORE,5443,GO:0071260,1.0702e-01,3.8000e+01
IMP_SCORE,5444,GO:0004033,1.0701e-01,2.6000e+01
IMP_SCORE,5445,GO:0045987,1.0698e-01,1.3000e+01
IMP_SCORE,5446,GO:0090501,1.0691e-01,7.1000e+01
IMP_SCORE,5447,GO:0008188,1.0688e-01,3.9000e+01
IMP_SCORE,5448,GO:0061564,1.0686e-01,2.8000e+01
IMP_SCORE,5449,GO:0007223,1.0686e-01,1.6000e+01
IMP_SCORE,5450,GO:0070230,1.0682e-01,1.2000e+01
IMP_SCORE,5451,GO:0061620,1.0679e-01,1.1000e+01
IMP_SCORE,5452,GO:0001637,1.0662e-01,1.5000e+01
IMP_SCORE,5453,GO:0086004,1.0636e-01,7.0000e+00
IMP_SCORE,5454,GO:0006139,1.0627e-01,3.9700e+02
IMP_SCORE,5455,GO:0007093,1.0625e-01,2.2000e+01
IMP_SCORE,5456,GO:0050691,1.0624e-01,1.0000e+01
IMP_SCORE,5457,GO:0031985,1.0611e-01,9.0000e+00
IMP_SCORE,5458,GO:0030656,1.0601e-01,4.0000e+00
IMP_SCORE,5459,GO:1904893,1.0586e-01,2.0000e+01
IMP_SCORE,5460,GO:0001650,1.0585e-01,1.2100e+02
IMP_SCORE,5461,GO:0009168,1.0585e-01,1.1000e+01
IMP_SCORE,5462,GO:0019897,1.0579e-01,4.6000e+01
IMP_SCORE,5463,GO:0045741,1.0575e-01,9.0000e+00
IMP_SCORE,5464,GO:0052743,1.0574e-01,2.0000e+00
IMP_SCORE,5465,GO:0034498,1.0574e-01,3.0000e+00
IMP_SCORE,5466,GO:0005923,1.0573e-01,1.6600e+02
IMP_SCORE,5467,GO:0070268,1.0564e-01,8.0000e+01
IMP_SCORE,5468,GO:0004198,1.0552e-01,3.2000e+01
IMP_SCORE,5469,GO:0048791,1.0550e-01,1.2000e+01
IMP_SCORE,5470,GO:0005643,1.0550e-01,2.0000e+01
IMP_SCORE,5471,GO:0035112,1.0537e-01,3.0000e+00
IMP_SCORE,5472,GO:0006559,1.0533e-01,2.3000e+01
IMP_SCORE,5473,GO:0090002,1.0532e-01,2.9000e+01
IMP_SCORE,5474,GO:0035082,1.0532e-01,8.0000e+00
IMP_SCORE,5475,GO:0070492,1.0523e-01,9.2000e+01
IMP_SCORE,5476,GO:0001664,1.0518e-01,1.1800e+02
IMP_SCORE,5477,GO:0005261,1.0515e-01,1.0100e+02
IMP_SCORE,5478,GO:0010563,1.0510e-01,1.3500e+02
IMP_SCORE,5479,GO:0009952,1.0498e-01,4.1000e+01
IMP_SCORE,5480,GO:0036297,1.0497e-01,1.4000e+01
IMP_SCORE,5481,GO:0000050,1.0494e-01,1.0000e+01
IMP_SCORE,5482,GO:0006144,1.0494e-01,1.1000e+01
IMP_SCORE,5483,GO:0032700,1.0484e-01,4.0000e+00
IMP_SCORE,5484,GO:0005216,1.0482e-01,1.3700e+02
IMP_SCORE,5485,GO:0010043,1.0480e-01,6.7000e+01
IMP_SCORE,5486,GO:0000776,1.0471e-01,5.9000e+01
IMP_SCORE,5487,GO:0005319,1.0470e-01,8.6000e+01
IMP_SCORE,5488,GO:0072512,1.0468e-01,2.3000e+01
IMP_SCORE,5489,GO:0072337,1.0461e-01,2.3000e+01
IMP_SCORE,5490,GO:0008289,1.0460e-01,5.5700e+02
IMP_SCORE,5491,GO:0090083,1.0429e-01,1.4000e+01
IMP_SCORE,5492,GO:0000375,1.0416e-01,6.0000e+01
IMP_SCORE,5493,GO:0061631,1.0413e-01,3.0000e+01
IMP_SCORE,5494,GO:0006353,1.0413e-01,3.2000e+01
IMP_SCORE,5495,GO:0042303,1.0410e-01,1.1000e+01
IMP_SCORE,5496,GO:0051000,1.0408e-01,3.0000e+00
IMP_SCORE,5497,GO:0006402,1.0404e-01,2.4000e+01
IMP_SCORE,5498,GO:0043267,1.0403e-01,5.0000e+00
IMP_SCORE,5499,GO:0048018,1.0403e-01,1.1000e+01
IMP_SCORE,5500,GO:0016755,1.0392e-01,3.2000e+01
IMP_SCORE,5501,GO:0042301,1.0387e-01,6.0000e+00
IMP_SCORE,5502,GO:0045913,1.0385e-01,1.9000e+01
IMP_SCORE,5503,GO:0001726,1.0382e-01,6.4000e+01
IMP_SCORE,5504,GO:0051393,1.0380e-01,2.3000e+01
IMP_SCORE,5505,GO:0022405,1.0376e-01,1.7000e+01
IMP_SCORE,5506,GO:0016278,1.0368e-01,2.2000e+01
IMP_SCORE,5507,GO:0035327,1.0363e-01,1.4000e+01
IMP_SCORE,5508,GO:0046782,1.0354e-01,1.1000e+01
IMP_SCORE,5509,GO:0031123,1.0348e-01,3.6000e+01
IMP_SCORE,5510,GO:0086013,1.0348e-01,5.0000e+00
IMP_SCORE,5511,GO:0030898,1.0348e-01,7.0000e+00
IMP_SCORE,5512,GO:0040033,1.0342e-01,2.6000e+01
IMP_SCORE,5513,GO:0046653,1.0340e-01,1.0000e+01
IMP_SCORE,5514,GO:0045730,1.0331e-01,7.0000e+00
IMP_SCORE,5515,GO:2000108,1.0322e-01,1.3000e+01
IMP_SCORE,5516,GO:0048384,1.0314e-01,5.0000e+00
IMP_SCORE,5517,GO:0090304,1.0311e-01,2.9600e+02
IMP_SCORE,5518,GO:0070193,1.0311e-01,9.0000e+00
IMP_SCORE,5519,GO:2000272,1.0304e-01,1.2000e+01
IMP_SCORE,5520,GO:0061436,1.0303e-01,1.2000e+01
IMP_SCORE,5521,GO:0044453,1.0301e-01,1.5000e+01
IMP_SCORE,5522,GO:0050998,1.0297e-01,1.0000e+01
IMP_SCORE,5523,GO:0046148,1.0296e-01,1.6000e+01
IMP_SCORE,5524,GO:0097617,1.0292e-01,8.0000e+00
IMP_SCORE,5525,GO:0051453,1.0288e-01,4.0000e+01
IMP_SCORE,5526,GO:0097493,1.0284e-01,2.4000e+01
IMP_SCORE,5527,GO:0071897,1.0275e-01,2.7000e+01
IMP_SCORE,5528,GO:0090344,1.0273e-01,2.0000e+00
IMP_SCORE,5529,GO:0046501,1.0272e-01,1.0000e+01
IMP_SCORE,5530,GO:0016363,1.0268e-01,4.5000e+01
IMP_SCORE,5531,GO:0016579,1.0267e-01,7.8000e+01
IMP_SCORE,5532,GO:0001076,1.0266e-01,6.3000e+01
IMP_SCORE,5533,GO:0003823,1.0257e-01,6.8000e+01
IMP_SCORE,5534,GO:0045214,1.0255e-01,1.2000e+01
IMP_SCORE,5535,GO:0030532,1.0254e-01,3.6000e+01
IMP_SCORE,5536,GO:0016604,1.0253e-01,3.3700e+02
IMP_SCORE,5537,GO:1903293,1.0250e-01,2.7000e+01
IMP_SCORE,5538,GO:0007606,1.0244e-01,4.6000e+01
IMP_SCORE,5539,GO:0046164,1.0242e-01,3.4000e+01
IMP_SCORE,5540,GO:0051303,1.0235e-01,2.4000e+01
IMP_SCORE,5541,GO:0016925,1.0230e-01,3.2000e+01
IMP_SCORE,5542,GO:0032733,1.0219e-01,8.0000e+00
IMP_SCORE,5543,GO:0032516,1.0219e-01,1.0000e+00
IMP_SCORE,5544,GO:0030521,1.0210e-01,1.7000e+01
IMP_SCORE,5545,GO:0008138,1.0203e-01,1.9000e+01
IMP_SCORE,5546,GO:1903649,1.0196e-01,1.6000e+01
IMP_SCORE,5547,GO:0042277,1.0187e-01,2.5600e+02
IMP_SCORE,5548,GO:0060560,1.0187e-01,3.0000e+01
IMP_SCORE,5549,GO:0042738,1.0185e-01,4.0000e+00
IMP_SCORE,5550,GO:0060004,1.0182e-01,1.9000e+01
IMP_SCORE,5551,GO:0055086,1.0177e-01,1.2400e+02
IMP_SCORE,5552,GO:1990234,1.0170e-01,2.2100e+02
IMP_SCORE,5553,GO:0052866,1.0170e-01,2.6000e+01
IMP_SCORE,5554,GO:0005096,1.0161e-01,1.6500e+02
IMP_SCORE,5555,GO:0048261,1.0159e-01,6.0000e+00
IMP_SCORE,5556,GO:0042278,1.0156e-01,3.4000e+01
IMP_SCORE,5557,GO:0005254,1.0154e-01,4.6000e+01
IMP_SCORE,5558,GO:0034198,1.0149e-01,1.4000e+01
IMP_SCORE,5559,GO:0031674,1.0133e-01,2.0000e+01
IMP_SCORE,5560,GO:0071949,1.0127e-01,2.5000e+01
IMP_SCORE,5561,GO:0061695,1.0120e-01,5.1000e+01
IMP_SCORE,5562,GO:0009583,1.0118e-01,4.6000e+01
IMP_SCORE,5563,GO:0007519,1.0117e-01,2.6000e+01
IMP_SCORE,5564,GO:0044827,1.0113e-01,1.2000e+01
IMP_SCORE,5565,GO:0042440,1.0106e-01,2.7000e+01
IMP_SCORE,5566,GO:0022829,1.0102e-01,1.7000e+01
IMP_SCORE,5567,GO:0019864,1.0101e-01,2.5000e+01
IMP_SCORE,5568,GO:0045047,1.0100e-01,1.7000e+01
IMP_SCORE,5569,GO:0000209,1.0100e-01,7.3000e+01
IMP_SCORE,5570,GO:0034453,1.0094e-01,1.2000e+01
IMP_SCORE,5571,GO:0007283,1.0093e-01,1.9200e+02
IMP_SCORE,5572,GO:0003677,1.0088e-01,5.5700e+02
IMP_SCORE,5573,GO:0032720,1.0077e-01,1.3000e+01
IMP_SCORE,5574,GO:0006396,1.0074e-01,1.8900e+02
IMP_SCORE,5575,GO:0045954,1.0072e-01,1.3000e+01
IMP_SCORE,5576,GO:0032048,1.0068e-01,9.0000e+00
IMP_SCORE,5577,GO:0005575,1.0066e-01,7.2200e+02
IMP_SCORE,5578,GO:0034629,1.0061e-01,2.1000e+01
IMP_SCORE,5579,GO:0044275,1.0057e-01,2.2000e+01
IMP_SCORE,5580,GO:0035338,1.0057e-01,3.4000e+01
IMP_SCORE,5581,GO:0010885,1.0044e-01,5.0000e+00
IMP_SCORE,5582,GO:0002220,1.0035e-01,3.1000e+01
IMP_SCORE,5583,GO:0005496,1.0032e-01,7.6000e+01
IMP_SCORE,5584,GO:0045639,1.0019e-01,1.6000e+01
IMP_SCORE,5585,GO:0007156,1.0011e-01,1.2200e+02
IMP_SCORE,5586,GO:1900408,1.0008e-01,9.0000e+00
IMP_SCORE,5587,GO:0016892,1.0005e-01,3.0000e+01
IMP_SCORE,5588,GO:0042734,1.0001e-01,3.3000e+01
IMP_SCORE,5589,GO:0042787,1.0000e-01,3.9000e+01
IMP_SCORE,5590,GO:1905819,9.9979e-02,3.0000e+00
IMP_SCORE,5591,GO:1900371,9.9970e-02,3.2000e+01
IMP_SCORE,5592,GO:0030134,9.9897e-02,1.8000e+01
IMP_SCORE,5593,GO:0019531,9.9884e-02,5.0000e+00
IMP_SCORE,5594,GO:0050901,9.9852e-02,1.1000e+01
IMP_SCORE,5595,GO:1905368,9.9839e-02,4.1000e+01
IMP_SCORE,5596,GO:0005868,9.9809e-02,5.0000e+00
IMP_SCORE,5597,GO:0098742,9.9757e-02,1.5900e+02
IMP_SCORE,5598,GO:0086091,9.9747e-02,1.1000e+01
IMP_SCORE,5599,GO:0009953,9.9680e-02,2.0000e+01
IMP_SCORE,5600,GO:0017112,9.9671e-02,5.9000e+01
IMP_SCORE,5601,GO:0006024,9.9623e-02,4.7000e+01
IMP_SCORE,5602,GO:0015850,9.9602e-02,4.9000e+01
IMP_SCORE,5603,GO:0002312,9.9557e-02,1.9000e+01
IMP_SCORE,5604,GO:0036149,9.9551e-02,2.2000e+01
IMP_SCORE,5605,GO:0070016,9.9534e-02,3.0000e+00
IMP_SCORE,5606,GO:0044144,9.9492e-02,1.1000e+01
IMP_SCORE,5607,GO:0005540,9.9421e-02,7.8000e+01
IMP_SCORE,5608,GO:0043462,9.9402e-02,3.6000e+01
IMP_SCORE,5609,GO:0019751,9.9308e-02,7.5000e+01
IMP_SCORE,5610,GO:1903115,9.9199e-02,9.0000e+00
IMP_SCORE,5611,GO:0015711,9.9191e-02,1.6500e+02
IMP_SCORE,5612,GO:0043524,9.9030e-02,4.1000e+01
IMP_SCORE,5613,GO:0010494,9.9007e-02,1.0000e+01
IMP_SCORE,5614,GO:0051059,9.8811e-02,1.9000e+01
IMP_SCORE,5615,GO:0051292,9.8806e-02,4.0000e+00
IMP_SCORE,5616,GO:0033262,9.8784e-02,2.0000e+00
IMP_SCORE,5617,GO:0033630,9.8766e-02,1.8000e+01
IMP_SCORE,5618,GO:0046839,9.8689e-02,3.8000e+01
IMP_SCORE,5619,GO:0035246,9.8639e-02,1.8000e+01
IMP_SCORE,5620,GO:0009582,9.8635e-02,5.7000e+01
IMP_SCORE,5621,GO:0002577,9.8599e-02,1.5000e+01
IMP_SCORE,5622,GO:0097352,9.8561e-02,1.9000e+01
IMP_SCORE,5623,GO:0008375,9.8552e-02,5.4000e+01
IMP_SCORE,5624,GO:0008194,9.8547e-02,1.3000e+02
IMP_SCORE,5625,GO:0070035,9.8498e-02,2.5000e+01
IMP_SCORE,5626,GO:0019319,9.8378e-02,1.8000e+01
IMP_SCORE,5627,GO:0005882,9.8344e-02,1.0700e+02
IMP_SCORE,5628,GO:0035872,9.8267e-02,1.1000e+01
IMP_SCORE,5629,GO:0048520,9.8262e-02,1.6000e+01
IMP_SCORE,5630,GO:0072595,9.8232e-02,1.3000e+01
IMP_SCORE,5631,GO:0034704,9.8223e-02,3.2000e+01
IMP_SCORE,5632,GO:0034622,9.8096e-02,2.6800e+02
IMP_SCORE,5633,GO:0035116,9.8005e-02,8.0000e+00
IMP_SCORE,5634,GO:0030955,9.7957e-02,1.4000e+01
IMP_SCORE,5635,GO:0019888,9.7927e-02,5.3000e+01
IMP_SCORE,5636,GO:0003351,9.7924e-02,9.0000e+00
IMP_SCORE,5637,GO:0071617,9.7826e-02,1.2000e+01
IMP_SCORE,5638,GO:1905331,9.7704e-02,2.0000e+00
IMP_SCORE,5639,GO:0031000,9.7640e-02,2.0000e+00
IMP_SCORE,5640,GO:0097228,9.7615e-02,1.4000e+01
IMP_SCORE,5641,GO:1901677,9.7549e-02,1.3000e+01
IMP_SCORE,5642,GO:0006359,9.7391e-02,2.9000e+01
IMP_SCORE,5643,GO:1902176,9.7381e-02,7.0000e+00
IMP_SCORE,5644,GO:0006521,9.7347e-02,1.9000e+01
IMP_SCORE,5645,GO:0005984,9.7309e-02,1.1000e+01
IMP_SCORE,5646,GO:0016758,9.7283e-02,1.6500e+02
IMP_SCORE,5647,GO:0007157,9.7278e-02,3.5000e+01
IMP_SCORE,5648,GO:0009593,9.7260e-02,7.0000e+01
IMP_SCORE,5649,GO:0043330,9.7243e-02,2.2000e+01
IMP_SCORE,5650,GO:0046942,9.7229e-02,1.1400e+02
IMP_SCORE,5651,GO:0005686,9.7221e-02,1.0000e+01
IMP_SCORE,5652,GO:0005779,9.7184e-02,1.1000e+01
IMP_SCORE,5653,GO:1902186,9.7170e-02,2.0000e+01
IMP_SCORE,5654,GO:0042393,9.7119e-02,7.8000e+01
IMP_SCORE,5655,GO:0015145,9.7031e-02,2.0000e+01
IMP_SCORE,5656,GO:0060081,9.6941e-02,1.2000e+01
IMP_SCORE,5657,GO:0046651,9.6880e-02,2.0000e+01
IMP_SCORE,5658,GO:0044106,9.6867e-02,4.1000e+01
IMP_SCORE,5659,GO:0051371,9.6741e-02,2.3000e+01
IMP_SCORE,5660,GO:0043413,9.6734e-02,9.7000e+01
IMP_SCORE,5661,GO:0008242,9.6732e-02,1.7000e+01
IMP_SCORE,5662,GO:0016884,9.6700e-02,6.0000e+00
IMP_SCORE,5663,GO:0009394,9.6691e-02,2.0000e+00
IMP_SCORE,5664,GO:0009235,9.6660e-02,1.9000e+01
IMP_SCORE,5665,GO:0090662,9.6504e-02,1.3000e+01
IMP_SCORE,5666,GO:0000407,9.6470e-02,1.2000e+01
IMP_SCORE,5667,GO:0051262,9.6441e-02,4.1000e+01
IMP_SCORE,5668,GO:0060047,9.6350e-02,2.0000e+00
IMP_SCORE,5669,GO:0008509,9.6270e-02,1.5000e+02
IMP_SCORE,5670,GO:0006325,9.6243e-02,1.8700e+02
IMP_SCORE,5671,GO:0006968,9.6228e-02,1.2300e+02
IMP_SCORE,5672,GO:0006259,9.6200e-02,2.2100e+02
IMP_SCORE,5673,GO:0016570,9.6135e-02,8.8000e+01
IMP_SCORE,5674,GO:0002475,9.6104e-02,1.3000e+01
IMP_SCORE,5675,GO:0042992,9.6076e-02,1.7000e+01
IMP_SCORE,5676,GO:0072178,9.6055e-02,5.0000e+00
IMP_SCORE,5677,GO:0046457,9.6039e-02,1.4000e+01
IMP_SCORE,5678,GO:1900409,9.6022e-02,2.0000e+00
IMP_SCORE,5679,GO:0046931,9.5860e-02,4.0000e+00
IMP_SCORE,5680,GO:0034616,9.5771e-02,3.0000e+00
IMP_SCORE,5681,GO:0035198,9.5763e-02,7.0000e+00
IMP_SCORE,5682,GO:1902742,9.5723e-02,1.2000e+01
IMP_SCORE,5683,GO:0002087,9.5629e-02,5.0000e+00
IMP_SCORE,5684,GO:0022414,9.5568e-02,6.2300e+02
IMP_SCORE,5685,GO:0046364,9.5483e-02,3.1000e+01
IMP_SCORE,5686,GO:0006909,9.5286e-02,7.4000e+01
IMP_SCORE,5687,GO:0001614,9.5214e-02,3.5000e+01
IMP_SCORE,5688,GO:0008239,9.5206e-02,2.6000e+01
IMP_SCORE,5689,GO:0010257,9.5153e-02,2.0000e+01
IMP_SCORE,5690,GO:0000956,9.5130e-02,3.2000e+01
IMP_SCORE,5691,GO:1902259,9.5105e-02,7.0000e+00
IMP_SCORE,5692,GO:0006295,9.5062e-02,1.1000e+01
IMP_SCORE,5693,GO:0060401,9.5059e-02,1.2000e+01
IMP_SCORE,5694,GO:0060048,9.4910e-02,1.7000e+01
IMP_SCORE,5695,GO:0030330,9.4476e-02,2.1000e+01
IMP_SCORE,5696,GO:2000677,9.4412e-02,2.1000e+01
IMP_SCORE,5697,GO:0060218,9.4397e-02,4.0000e+00
IMP_SCORE,5698,GO:0019208,9.4378e-02,8.4000e+01
IMP_SCORE,5699,GO:0004551,9.4371e-02,6.0000e+00
IMP_SCORE,5700,GO:0000118,9.4282e-02,2.5000e+01
IMP_SCORE,5701,GO:0072332,9.4201e-02,3.3000e+01
IMP_SCORE,5702,GO:0044409,9.4160e-02,5.9000e+01
IMP_SCORE,5703,GO:0038084,9.4134e-02,3.0000e+00
IMP_SCORE,5704,GO:0009142,9.4029e-02,1.1000e+01
IMP_SCORE,5705,GO:0006297,9.4015e-02,1.7000e+01
IMP_SCORE,5706,GO:0046519,9.3998e-02,1.2000e+01
IMP_SCORE,5707,GO:0043492,9.3931e-02,3.5000e+01
IMP_SCORE,5708,GO:0031092,9.3849e-02,1.5000e+01
IMP_SCORE,5709,GO:0050909,9.3748e-02,1.3000e+01
IMP_SCORE,5710,GO:0035586,9.3707e-02,3.6000e+01
IMP_SCORE,5711,GO:0050891,9.3592e-02,2.1000e+01
IMP_SCORE,5712,GO:0009925,9.3538e-02,3.3000e+01
IMP_SCORE,5713,GO:0032993,9.3438e-02,3.7000e+01
IMP_SCORE,5714,GO:0030529,9.3346e-02,2.6200e+02
IMP_SCORE,5715,GO:0060457,9.3344e-02,1.5000e+01
IMP_SCORE,5716,GO:0061025,9.3304e-02,6.3000e+01
IMP_SCORE,5717,GO:0048524,9.3292e-02,2.2000e+01
IMP_SCORE,5718,GO:0050832,9.3282e-02,2.7000e+01
IMP_SCORE,5719,GO:0098632,9.3279e-02,4.9000e+01
IMP_SCORE,5720,GO:0016236,9.3254e-02,4.7000e+01
IMP_SCORE,5721,GO:0070098,9.3225e-02,2.7000e+01
IMP_SCORE,5722,GO:0006448,9.3170e-02,3.0000e+01
IMP_SCORE,5723,GO:0016471,9.3111e-02,1.0000e+01
IMP_SCORE,5724,GO:0008271,9.3062e-02,4.0000e+00
IMP_SCORE,5725,GO:0017110,9.3001e-02,1.2000e+01
IMP_SCORE,5726,GO:0045945,9.2889e-02,1.0000e+00
IMP_SCORE,5727,GO:1903897,9.2889e-02,1.0000e+00
IMP_SCORE,5728,GO:0099529,9.2888e-02,4.0000e+00
IMP_SCORE,5729,GO:0010984,9.2882e-02,1.3000e+01
IMP_SCORE,5730,GO:0070233,9.2828e-02,1.6000e+01
IMP_SCORE,5731,GO:1902581,9.2799e-02,1.0000e+01
IMP_SCORE,5732,GO:0051642,9.2742e-02,1.0000e+01
IMP_SCORE,5733,GO:1905809,9.2697e-02,7.0000e+00
IMP_SCORE,5734,GO:0042692,9.2513e-02,2.1000e+01
IMP_SCORE,5735,GO:0061650,9.2418e-02,3.3000e+01
IMP_SCORE,5736,GO:1903051,9.2386e-02,1.1000e+01
IMP_SCORE,5737,GO:0015368,9.2350e-02,1.7000e+01
IMP_SCORE,5738,GO:0070160,9.2140e-02,1.4600e+02
IMP_SCORE,5739,GO:0070938,9.2066e-02,1.4000e+01
IMP_SCORE,5740,GO:0034212,9.2046e-02,2.5000e+01
IMP_SCORE,5741,GO:0001533,9.2039e-02,6.5000e+01
IMP_SCORE,5742,GO:0090023,9.2029e-02,9.0000e+00
IMP_SCORE,5743,GO:0032060,9.1946e-02,1.2000e+01
IMP_SCORE,5744,GO:0051081,9.1899e-02,9.0000e+00
IMP_SCORE,5745,GO:0000784,9.1861e-02,3.6000e+01
IMP_SCORE,5746,GO:0046135,9.1823e-02,1.1000e+01
IMP_SCORE,5747,GO:0031033,9.1740e-02,8.0000e+00
IMP_SCORE,5748,GO:0046112,9.1712e-02,6.0000e+00
IMP_SCORE,5749,GO:0001895,9.1679e-02,3.7000e+01
IMP_SCORE,5750,GO:0007159,9.1642e-02,4.7000e+01
IMP_SCORE,5751,GO:0045824,9.1583e-02,2.6000e+01
IMP_SCORE,5752,GO:0050684,9.1578e-02,2.4000e+01
IMP_SCORE,5753,GO:0072521,9.1560e-02,9.4000e+01
IMP_SCORE,5754,GO:0051279,9.1512e-02,1.4000e+01
IMP_SCORE,5755,GO:0048511,9.1490e-02,1.6200e+02
IMP_SCORE,5756,GO:0003724,9.1480e-02,1.6000e+01
IMP_SCORE,5757,GO:0006296,9.1478e-02,4.0000e+00
IMP_SCORE,5758,GO:0033209,9.1434e-02,4.0000e+01
IMP_SCORE,5759,GO:0031647,9.1258e-02,7.3000e+01
IMP_SCORE,5760,GO:0007517,9.1241e-02,6.2000e+01
IMP_SCORE,5761,GO:0010324,9.1190e-02,5.0000e+01
IMP_SCORE,5762,GO:0043455,9.1151e-02,4.0000e+00
IMP_SCORE,5763,GO:0030318,9.1140e-02,1.8000e+01
IMP_SCORE,5764,GO:0034637,9.1139e-02,1.6000e+01
IMP_SCORE,5765,GO:0051930,9.1139e-02,2.3000e+01
IMP_SCORE,5766,GO:0021952,9.1114e-02,1.6000e+01
IMP_SCORE,5767,GO:0090150,9.1101e-02,8.1000e+01
IMP_SCORE,5768,GO:0015171,9.1047e-02,4.8000e+01
IMP_SCORE,5769,GO:0051447,9.1047e-02,2.0000e+00
IMP_SCORE,5770,GO:0051427,9.0826e-02,4.6000e+01
IMP_SCORE,5771,GO:0006004,9.0814e-02,4.0000e+01
IMP_SCORE,5772,GO:0016741,9.0689e-02,2.2100e+02
IMP_SCORE,5773,GO:0050912,9.0658e-02,2.0000e+01
IMP_SCORE,5774,GO:2001242,9.0529e-02,3.3000e+01
IMP_SCORE,5775,GO:0061383,9.0488e-02,2.0000e+00
IMP_SCORE,5776,GO:0015914,9.0459e-02,1.9000e+01
IMP_SCORE,5777,GO:0006302,9.0419e-02,2.4000e+01
IMP_SCORE,5778,GO:0010833,9.0375e-02,9.0000e+00
IMP_SCORE,5779,GO:0019430,9.0352e-02,5.0000e+00
IMP_SCORE,5780,GO:0005980,9.0274e-02,1.5000e+01
IMP_SCORE,5781,GO:0099500,9.0250e-02,1.1000e+01
IMP_SCORE,5782,GO:0015175,9.0197e-02,3.2000e+01
IMP_SCORE,5783,GO:0032303,9.0151e-02,3.0000e+00
IMP_SCORE,5784,GO:0048278,9.0143e-02,2.3000e+01
IMP_SCORE,5785,GO:0030282,9.0113e-02,2.9000e+01
IMP_SCORE,5786,GO:0032784,9.0089e-02,5.2000e+01
IMP_SCORE,5787,GO:0001540,8.9918e-02,8.6000e+01
IMP_SCORE,5788,GO:0030199,8.9888e-02,1.4000e+01
IMP_SCORE,5789,GO:0051020,8.9867e-02,1.9600e+02
IMP_SCORE,5790,GO:0030326,8.9714e-02,2.8000e+01
IMP_SCORE,5791,GO:0006590,8.9705e-02,8.0000e+00
IMP_SCORE,5792,GO:0044798,8.9699e-02,2.3000e+01
IMP_SCORE,5793,GO:0051216,8.9366e-02,3.4000e+01
IMP_SCORE,5794,GO:1903573,8.9227e-02,6.0000e+00
IMP_SCORE,5795,GO:0070742,8.9222e-02,1.5000e+01
IMP_SCORE,5796,GO:0005771,8.9218e-02,1.0000e+01
IMP_SCORE,5797,GO:0006895,8.9199e-02,1.4000e+01
IMP_SCORE,5798,GO:0045724,8.9199e-02,1.0000e+01
IMP_SCORE,5799,GO:0061458,8.9129e-02,1.1000e+01
IMP_SCORE,5800,GO:0060349,8.9061e-02,7.0000e+00
IMP_SCORE,5801,GO:0051702,8.9057e-02,1.8000e+01
IMP_SCORE,5802,GO:0001906,8.9045e-02,3.1000e+01
IMP_SCORE,5803,GO:2000756,8.9014e-02,2.6000e+01
IMP_SCORE,5804,GO:0016813,8.9003e-02,1.7000e+01
IMP_SCORE,5805,GO:0015807,8.9000e-02,1.6000e+01
IMP_SCORE,5806,GO:0008170,8.8958e-02,2.9000e+01
IMP_SCORE,5807,GO:0006865,8.8957e-02,4.4000e+01
IMP_SCORE,5808,GO:0070371,8.8891e-02,1.4000e+01
IMP_SCORE,5809,GO:0005251,8.8694e-02,2.1000e+01
IMP_SCORE,5810,GO:0034501,8.8690e-02,2.0000e+00
IMP_SCORE,5811,GO:0007631,8.8638e-02,3.5000e+01
IMP_SCORE,5812,GO:1903428,8.8513e-02,1.2000e+01
IMP_SCORE,5813,GO:0000930,8.8375e-02,1.2000e+01
IMP_SCORE,5814,GO:0031231,8.8297e-02,1.5000e+01
IMP_SCORE,5815,GO:0032797,8.8240e-02,2.0000e+00
IMP_SCORE,5816,GO:0031907,8.8232e-02,2.6000e+01
IMP_SCORE,5817,GO:0001774,8.8168e-02,3.5000e+01
IMP_SCORE,5818,GO:0039706,8.8100e-02,3.0000e+00
IMP_SCORE,5819,GO:0007492,8.7970e-02,8.0000e+00
IMP_SCORE,5820,GO:0043241,8.7961e-02,4.0000e+01
IMP_SCORE,5821,GO:0047617,8.7738e-02,2.1000e+01
IMP_SCORE,5822,GO:0015108,8.7728e-02,5.6000e+01
IMP_SCORE,5823,GO:0002720,8.7645e-02,8.0000e+00
IMP_SCORE,5824,GO:0051539,8.7432e-02,3.6000e+01
IMP_SCORE,5825,GO:0007034,8.7289e-02,4.7000e+01
IMP_SCORE,5826,GO:0007276,8.7191e-02,2.0400e+02
IMP_SCORE,5827,GO:0051503,8.7142e-02,2.3000e+01
IMP_SCORE,5828,GO:0036126,8.7041e-02,1.6000e+01
IMP_SCORE,5829,GO:0061842,8.7014e-02,1.7000e+01
IMP_SCORE,5830,GO:0070125,8.7000e-02,2.0000e+01
IMP_SCORE,5831,GO:0001518,8.6948e-02,9.0000e+00
IMP_SCORE,5832,GO:0032392,8.6926e-02,1.5000e+01
IMP_SCORE,5833,GO:0035020,8.6889e-02,2.0000e+00
IMP_SCORE,5834,GO:0051297,8.6874e-02,3.4000e+01
IMP_SCORE,5835,GO:0034763,8.6810e-02,2.3000e+01
IMP_SCORE,5836,GO:0003091,8.6779e-02,1.6000e+01
IMP_SCORE,5837,GO:0005876,8.6749e-02,1.5000e+01
IMP_SCORE,5838,GO:0070006,8.6739e-02,2.0000e+01
IMP_SCORE,5839,GO:0021915,8.6718e-02,8.0000e+00
IMP_SCORE,5840,GO:0001911,8.6695e-02,9.0000e+00
IMP_SCORE,5841,GO:0046461,8.6590e-02,2.0000e+01
IMP_SCORE,5842,GO:0045577,8.6541e-02,6.0000e+00
IMP_SCORE,5843,GO:0070069,8.6505e-02,6.0000e+00
IMP_SCORE,5844,GO:2000679,8.6368e-02,1.1000e+01
IMP_SCORE,5845,GO:0045120,8.6284e-02,2.0000e+00
IMP_SCORE,5846,GO:0006098,8.6276e-02,6.0000e+00
IMP_SCORE,5847,GO:0015271,8.6196e-02,1.3000e+01
IMP_SCORE,5848,GO:0006352,8.6169e-02,5.4000e+01
IMP_SCORE,5849,GO:0007249,8.6164e-02,4.6000e+01
IMP_SCORE,5850,GO:0032401,8.6048e-02,7.0000e+00
IMP_SCORE,5851,GO:0033599,8.6036e-02,2.0000e+00
IMP_SCORE,5852,GO:0046851,8.5897e-02,1.2000e+01
IMP_SCORE,5853,GO:0044236,8.5841e-02,5.1000e+01
IMP_SCORE,5854,GO:0016502,8.5788e-02,2.8000e+01
IMP_SCORE,5855,GO:0090197,8.5767e-02,1.3000e+01
IMP_SCORE,5856,GO:0044849,8.5718e-02,2.0000e+00
IMP_SCORE,5857,GO:0031214,8.5637e-02,8.9000e+01
IMP_SCORE,5858,GO:2000136,8.5613e-02,1.2000e+01
IMP_SCORE,5859,GO:0014047,8.5609e-02,1.2000e+01
IMP_SCORE,5860,GO:1902855,8.5603e-02,6.0000e+00
IMP_SCORE,5861,GO:0008171,8.5549e-02,2.2000e+01
IMP_SCORE,5862,GO:0021515,8.5398e-02,1.4000e+01
IMP_SCORE,5863,GO:0006073,8.5238e-02,3.1000e+01
IMP_SCORE,5864,GO:0033003,8.5060e-02,2.2000e+01
IMP_SCORE,5865,GO:1903749,8.5021e-02,3.8000e+01
IMP_SCORE,5866,GO:0045762,8.4994e-02,7.0000e+00
IMP_SCORE,5867,GO:0032211,8.4939e-02,1.0000e+00
IMP_SCORE,5868,GO:1902337,8.4918e-02,4.0000e+00
IMP_SCORE,5869,GO:0010466,8.4843e-02,8.4000e+01
IMP_SCORE,5870,GO:0045723,8.4741e-02,3.0000e+00
IMP_SCORE,5871,GO:0043567,8.4697e-02,4.0000e+00
IMP_SCORE,5872,GO:0071280,8.4644e-02,1.6000e+01
IMP_SCORE,5873,GO:0035584,8.4633e-02,8.0000e+00
IMP_SCORE,5874,GO:1900015,8.4390e-02,1.4000e+01
IMP_SCORE,5875,GO:0006047,8.4342e-02,5.2000e+01
IMP_SCORE,5876,GO:1901863,8.4291e-02,3.0000e+00
IMP_SCORE,5877,GO:0006213,8.4284e-02,1.9000e+01
IMP_SCORE,5878,GO:0009251,8.4271e-02,2.1000e+01
IMP_SCORE,5879,GO:0019783,8.4125e-02,7.0000e+01
IMP_SCORE,5880,GO:0046467,8.4053e-02,4.6000e+01
IMP_SCORE,5881,GO:0002228,8.3993e-02,2.6000e+01
IMP_SCORE,5882,GO:0004402,8.3945e-02,2.5000e+01
IMP_SCORE,5883,GO:0009880,8.3862e-02,1.6000e+01
IMP_SCORE,5884,GO:0043552,8.3818e-02,5.0000e+00
IMP_SCORE,5885,GO:0017187,8.3769e-02,7.0000e+00
IMP_SCORE,5886,GO:0031648,8.3726e-02,2.0000e+01
IMP_SCORE,5887,GO:0005035,8.3625e-02,2.0000e+01
IMP_SCORE,5888,GO:0001653,8.3581e-02,7.0000e+01
IMP_SCORE,5889,GO:0003203,8.3464e-02,5.0000e+00
IMP_SCORE,5890,GO:0030286,8.3224e-02,2.6000e+01
IMP_SCORE,5891,GO:0005776,8.3157e-02,4.5000e+01
IMP_SCORE,5892,GO:0034724,8.3130e-02,1.4000e+01
IMP_SCORE,5893,GO:0070585,8.3059e-02,1.9000e+01
IMP_SCORE,5894,GO:0019239,8.3046e-02,1.6000e+01
IMP_SCORE,5895,GO:0031109,8.2994e-02,1.3000e+01
IMP_SCORE,5896,GO:0006409,8.2981e-02,4.0000e+00
IMP_SCORE,5897,GO:0044815,8.2941e-02,3.0000e+01
IMP_SCORE,5898,GO:0030802,8.2922e-02,2.4000e+01
IMP_SCORE,5899,GO:0044291,8.2890e-02,4.1000e+01
IMP_SCORE,5900,GO:0016004,8.2873e-02,3.0000e+00
IMP_SCORE,5901,GO:0051276,8.2836e-02,1.0400e+02
IMP_SCORE,5902,GO:0042826,8.2776e-02,7.7000e+01
IMP_SCORE,5903,GO:0051540,8.2700e-02,4.5000e+01
IMP_SCORE,5904,GO:0005801,8.2699e-02,2.7000e+01
IMP_SCORE,5905,GO:2000273,8.2645e-02,1.0000e+01
IMP_SCORE,5906,GO:0007338,8.2519e-02,4.5000e+01
IMP_SCORE,5907,GO:0002903,8.2518e-02,3.0000e+00
IMP_SCORE,5908,GO:0072175,8.2488e-02,1.8000e+01
IMP_SCORE,5909,GO:0016234,8.2417e-02,5.7000e+01
IMP_SCORE,5910,GO:0046471,8.2412e-02,1.4000e+01
IMP_SCORE,5911,GO:0030835,8.2381e-02,3.0000e+01
IMP_SCORE,5912,GO:0022835,8.2324e-02,2.1000e+01
IMP_SCORE,5913,GO:0005604,8.2239e-02,1.3000e+02
IMP_SCORE,5914,GO:0071804,8.2225e-02,4.4000e+01
IMP_SCORE,5915,GO:0002834,8.2154e-02,4.0000e+00
IMP_SCORE,5916,GO:0071677,8.2128e-02,1.2000e+01
IMP_SCORE,5917,GO:0002706,8.2120e-02,3.3000e+01
IMP_SCORE,5918,GO:0000313,8.2029e-02,2.2000e+01
IMP_SCORE,5919,GO:0009584,8.2017e-02,1.4000e+01
IMP_SCORE,5920,GO:2000243,8.1906e-02,1.8000e+01
IMP_SCORE,5921,GO:0018205,8.1764e-02,8.0000e+01
IMP_SCORE,5922,GO:0060123,8.1709e-02,9.0000e+00
IMP_SCORE,5923,GO:0043647,8.1675e-02,4.6000e+01
IMP_SCORE,5924,GO:0032105,8.1666e-02,3.0000e+00
IMP_SCORE,5925,GO:0009156,8.1653e-02,1.5000e+01
IMP_SCORE,5926,GO:0060359,8.1423e-02,1.4000e+01
IMP_SCORE,5927,GO:0016571,8.1302e-02,3.1000e+01
IMP_SCORE,5928,GO:0045240,8.1262e-02,2.3000e+01
IMP_SCORE,5929,GO:0080154,8.1069e-02,1.6000e+01
IMP_SCORE,5930,GO:0098911,8.0968e-02,3.0000e+00
IMP_SCORE,5931,GO:0097729,8.0886e-02,1.5000e+01
IMP_SCORE,5932,GO:0086010,8.0828e-02,1.1000e+01
IMP_SCORE,5933,GO:0042287,8.0819e-02,2.7000e+01
IMP_SCORE,5934,GO:1902230,8.0782e-02,8.0000e+00
IMP_SCORE,5935,GO:0018208,8.0759e-02,3.4000e+01
IMP_SCORE,5936,GO:0035259,8.0610e-02,1.1000e+01
IMP_SCORE,5937,GO:0006820,8.0596e-02,2.0300e+02
IMP_SCORE,5938,GO:0016893,8.0495e-02,4.7000e+01
IMP_SCORE,5939,GO:1901019,8.0449e-02,2.9000e+01
IMP_SCORE,5940,GO:0016079,8.0342e-02,1.3000e+01
IMP_SCORE,5941,GO:0016712,8.0303e-02,1.3000e+01
IMP_SCORE,5942,GO:0006582,8.0248e-02,5.0000e+00
IMP_SCORE,5943,GO:0000307,8.0235e-02,8.0000e+00
IMP_SCORE,5944,GO:0016024,8.0166e-02,5.0000e+00
IMP_SCORE,5945,GO:0006779,8.0009e-02,2.1000e+01
IMP_SCORE,5946,GO:0036065,8.0007e-02,1.3000e+01
IMP_SCORE,5947,GO:0016894,7.9997e-02,4.4000e+01
IMP_SCORE,5948,GO:2001057,7.9950e-02,1.2000e+01
IMP_SCORE,5949,GO:0046033,7.9922e-02,4.0000e+00
IMP_SCORE,5950,GO:0001707,7.9759e-02,1.2000e+01
IMP_SCORE,5951,GO:0044445,7.9628e-02,8.9000e+01
IMP_SCORE,5952,GO:0010510,7.9602e-02,1.5000e+01
IMP_SCORE,5953,GO:0044452,7.9573e-02,1.1400e+02
IMP_SCORE,5954,GO:0008527,7.9511e-02,1.8000e+01
IMP_SCORE,5955,GO:0031398,7.9378e-02,2.5000e+01
IMP_SCORE,5956,GO:0006334,7.9304e-02,4.8000e+01
IMP_SCORE,5957,GO:0005813,7.9281e-02,1.6500e+02
IMP_SCORE,5958,GO:1905209,7.9276e-02,4.0000e+00
IMP_SCORE,5959,GO:0008376,7.9268e-02,5.0000e+01
IMP_SCORE,5960,GO:0007084,7.9253e-02,4.0000e+00
IMP_SCORE,5961,GO:0045171,7.9244e-02,4.4000e+01
IMP_SCORE,5962,GO:0045606,7.9227e-02,7.0000e+00
IMP_SCORE,5963,GO:0050435,7.9142e-02,6.0000e+00
IMP_SCORE,5964,GO:0006625,7.9091e-02,1.4000e+01
IMP_SCORE,5965,GO:0071467,7.9078e-02,1.7000e+01
IMP_SCORE,5966,GO:0006067,7.9070e-02,5.1000e+01
IMP_SCORE,5967,GO:0034595,7.9009e-02,1.4000e+01
IMP_SCORE,5968,GO:1901571,7.8963e-02,9.0000e+00
IMP_SCORE,5969,GO:0033327,7.8861e-02,1.4000e+01
IMP_SCORE,5970,GO:0033116,7.8824e-02,5.8000e+01
IMP_SCORE,5971,GO:0014706,7.8641e-02,2.7000e+01
IMP_SCORE,5972,GO:0046794,7.8632e-02,1.6000e+01
IMP_SCORE,5973,GO:0044782,7.8604e-02,9.3000e+01
IMP_SCORE,5974,GO:0036459,7.8589e-02,4.2000e+01
IMP_SCORE,5975,GO:0070001,7.8524e-02,4.3000e+01
IMP_SCORE,5976,GO:0005402,7.8518e-02,1.2000e+01
IMP_SCORE,5977,GO:0032376,7.8445e-02,1.1000e+01
IMP_SCORE,5978,GO:0045806,7.8411e-02,8.0000e+00
IMP_SCORE,5979,GO:0045739,7.8319e-02,6.0000e+00
IMP_SCORE,5980,GO:0008656,7.8164e-02,1.3000e+01
IMP_SCORE,5981,GO:0071397,7.8105e-02,1.8000e+01
IMP_SCORE,5982,GO:0034643,7.8099e-02,4.0000e+00
IMP_SCORE,5983,GO:0006475,7.8066e-02,2.7000e+01
IMP_SCORE,5984,GO:1901983,7.8052e-02,1.8000e+01
IMP_SCORE,5985,GO:0030169,7.8026e-02,4.0000e+00
IMP_SCORE,5986,GO:1904994,7.8022e-02,3.0000e+00
IMP_SCORE,5987,GO:0042589,7.7919e-02,1.1000e+01
IMP_SCORE,5988,GO:0031045,7.7904e-02,7.0000e+00
IMP_SCORE,5989,GO:0099589,7.7825e-02,1.5000e+01
IMP_SCORE,5990,GO:0045652,7.7763e-02,5.0000e+00
IMP_SCORE,5991,GO:0035428,7.7731e-02,2.4000e+01
IMP_SCORE,5992,GO:0001972,7.7722e-02,7.0000e+00
IMP_SCORE,5993,GO:0060402,7.7706e-02,1.1000e+01
IMP_SCORE,5994,GO:0016072,7.7683e-02,6.9000e+01
IMP_SCORE,5995,GO:0051183,7.7668e-02,1.5000e+01
IMP_SCORE,5996,GO:0015298,7.7613e-02,1.7000e+01
IMP_SCORE,5997,GO:0071941,7.7609e-02,1.6000e+01
IMP_SCORE,5998,GO:0045165,7.7378e-02,4.6000e+01
IMP_SCORE,5999,GO:0015095,7.7334e-02,2.3000e+01
IMP_SCORE,6000,GO:0008528,7.7325e-02,6.6000e+01
IMP_SCORE,6001,GO:1903140,7.7284e-02,1.4000e+01
IMP_SCORE,6002,GO:0032228,7.7283e-02,9.0000e+00
IMP_SCORE,6003,GO:1902622,7.7225e-02,1.1000e+01
IMP_SCORE,6004,GO:0000775,7.7144e-02,4.3000e+01
IMP_SCORE,6005,GO:0048753,7.7005e-02,1.2000e+01
IMP_SCORE,6006,GO:0043485,7.6976e-02,1.0000e+01
IMP_SCORE,6007,GO:0019985,7.6849e-02,1.6000e+01
IMP_SCORE,6008,GO:0071380,7.6845e-02,6.0000e+00
IMP_SCORE,6009,GO:0097576,7.6821e-02,1.9000e+01
IMP_SCORE,6010,GO:0098739,7.6550e-02,1.9000e+01
IMP_SCORE,6011,GO:0008499,7.6537e-02,1.4000e+01
IMP_SCORE,6012,GO:0070412,7.6528e-02,4.0000e+00
IMP_SCORE,6013,GO:0016628,7.6440e-02,2.1000e+01
IMP_SCORE,6014,GO:0043153,7.6426e-02,2.0000e+00
IMP_SCORE,6015,GO:0010862,7.6255e-02,7.0000e+00
IMP_SCORE,6016,GO:0022627,7.6244e-02,1.5000e+01
IMP_SCORE,6017,GO:0004438,7.6174e-02,5.0000e+00
IMP_SCORE,6018,GO:0030014,7.6127e-02,2.0000e+00
IMP_SCORE,6019,GO:0000922,7.6044e-02,9.5000e+01
IMP_SCORE,6020,GO:0035404,7.6010e-02,1.0000e+00
IMP_SCORE,6021,GO:1900119,7.6010e-02,1.0000e+00
IMP_SCORE,6022,GO:0005871,7.5920e-02,2.3000e+01
IMP_SCORE,6023,GO:0019840,7.5917e-02,4.1000e+01
IMP_SCORE,6024,GO:0002363,7.5873e-02,1.4000e+01
IMP_SCORE,6025,GO:0097525,7.5842e-02,2.9000e+01
IMP_SCORE,6026,GO:0022900,7.5691e-02,2.5000e+01
IMP_SCORE,6027,GO:0009581,7.5608e-02,5.7000e+01
IMP_SCORE,6028,GO:0010972,7.5520e-02,1.7000e+01
IMP_SCORE,6029,GO:0031491,7.5226e-02,1.5000e+01
IMP_SCORE,6030,GO:0051219,7.5156e-02,3.8000e+01
IMP_SCORE,6031,GO:1903203,7.5123e-02,2.1000e+01
IMP_SCORE,6032,GO:0072663,7.5044e-02,1.7000e+01
IMP_SCORE,6033,GO:0004559,7.4967e-02,2.3000e+01
IMP_SCORE,6034,GO:0004519,7.4852e-02,6.4000e+01
IMP_SCORE,6035,GO:0008146,7.4718e-02,5.1000e+01
IMP_SCORE,6036,GO:0007189,7.4707e-02,1.2000e+01
IMP_SCORE,6037,GO:0034369,7.4698e-02,1.1000e+01
IMP_SCORE,6038,GO:0035904,7.4662e-02,5.0000e+00
IMP_SCORE,6039,GO:0061418,7.4614e-02,1.3000e+01
IMP_SCORE,6040,GO:1903008,7.4613e-02,1.8000e+01
IMP_SCORE,6041,GO:0097202,7.4463e-02,3.0000e+00
IMP_SCORE,6042,GO:0002437,7.4425e-02,4.0000e+00
IMP_SCORE,6043,GO:0009220,7.4369e-02,9.0000e+00
IMP_SCORE,6044,GO:0000717,7.4259e-02,4.0000e+00
IMP_SCORE,6045,GO:0021533,7.4192e-02,1.1000e+01
IMP_SCORE,6046,GO:0072531,7.4190e-02,1.4000e+01
IMP_SCORE,6047,GO:0015926,7.4158e-02,1.7000e+01
IMP_SCORE,6048,GO:0050906,7.4094e-02,7.2000e+01
IMP_SCORE,6049,GO:0004364,7.4084e-02,5.6000e+01
IMP_SCORE,6050,GO:0031904,7.4040e-02,3.4000e+01
IMP_SCORE,6051,GO:1903078,7.3995e-02,3.2000e+01
IMP_SCORE,6052,GO:1905354,7.3988e-02,1.9000e+01
IMP_SCORE,6053,GO:0043175,7.3977e-02,1.5000e+01
IMP_SCORE,6054,GO:0001578,7.3944e-02,1.3000e+01
IMP_SCORE,6055,GO:0015872,7.3894e-02,4.0000e+00
IMP_SCORE,6056,GO:0009566,7.3894e-02,5.4000e+01
IMP_SCORE,6057,GO:0005249,7.3872e-02,5.0000e+01
IMP_SCORE,6058,GO:0016459,7.3747e-02,7.1000e+01
IMP_SCORE,6059,GO:0016074,7.3704e-02,5.0000e+00
IMP_SCORE,6060,GO:0015718,7.3623e-02,4.1000e+01
IMP_SCORE,6061,GO:0016866,7.3586e-02,1.5000e+01
IMP_SCORE,6062,GO:0019956,7.3565e-02,8.0000e+00
IMP_SCORE,6063,GO:0008308,7.3405e-02,1.1000e+01
IMP_SCORE,6064,GO:0002823,7.3377e-02,8.0000e+00
IMP_SCORE,6065,GO:0072488,7.3294e-02,6.0000e+00
IMP_SCORE,6066,GO:0015030,7.3282e-02,3.0000e+01
IMP_SCORE,6067,GO:0032592,7.3022e-02,1.2000e+01
IMP_SCORE,6068,GO:0016922,7.2906e-02,1.0000e+00
IMP_SCORE,6069,GO:0035567,7.2881e-02,2.3000e+01
IMP_SCORE,6070,GO:0034660,7.2677e-02,1.5600e+02
IMP_SCORE,6071,GO:0050687,7.2642e-02,7.0000e+00
IMP_SCORE,6072,GO:0030817,7.2542e-02,1.5000e+01
IMP_SCORE,6073,GO:0015149,7.2537e-02,2.2000e+01
IMP_SCORE,6074,GO:0098779,7.2476e-02,3.0000e+00
IMP_SCORE,6075,GO:0055078,7.2357e-02,1.3000e+01
IMP_SCORE,6076,GO:0004190,7.2350e-02,5.0000e+01
IMP_SCORE,6077,GO:1905039,7.2191e-02,3.2000e+01
IMP_SCORE,6078,GO:0006490,7.2129e-02,1.5000e+01
IMP_SCORE,6079,GO:0022616,7.2079e-02,7.0000e+00
IMP_SCORE,6080,GO:0006228,7.1925e-02,3.0000e+00
IMP_SCORE,6081,GO:0000295,7.1913e-02,8.0000e+00
IMP_SCORE,6082,GO:2000209,7.1779e-02,6.0000e+00
IMP_SCORE,6083,GO:0071011,7.1728e-02,8.0000e+00
IMP_SCORE,6084,GO:0019915,7.1687e-02,3.4000e+01
IMP_SCORE,6085,GO:0016651,7.1585e-02,8.0000e+01
IMP_SCORE,6086,GO:0048265,7.1573e-02,2.0000e+00
IMP_SCORE,6087,GO:1902750,7.1500e-02,1.6000e+01
IMP_SCORE,6088,GO:0043486,7.1481e-02,1.5000e+01
IMP_SCORE,6089,GO:0045070,7.1456e-02,9.0000e+00
IMP_SCORE,6090,GO:0007635,7.1398e-02,1.6000e+01
IMP_SCORE,6091,GO:1900078,7.1394e-02,4.0000e+00
IMP_SCORE,6092,GO:0001725,7.1290e-02,3.3000e+01
IMP_SCORE,6093,GO:0035510,7.1226e-02,1.0000e+01
IMP_SCORE,6094,GO:0014002,7.1197e-02,2.1000e+01
IMP_SCORE,6095,GO:0001608,7.1113e-02,2.8000e+01
IMP_SCORE,6096,GO:0006801,7.1102e-02,1.7000e+01
IMP_SCORE,6097,GO:0099133,7.1088e-02,2.0000e+00
IMP_SCORE,6098,GO:1903299,7.1078e-02,3.0000e+00
IMP_SCORE,6099,GO:0015020,7.0776e-02,2.1000e+01
IMP_SCORE,6100,GO:0032259,7.0702e-02,2.2200e+02
IMP_SCORE,6101,GO:0043414,7.0628e-02,7.5000e+01
IMP_SCORE,6102,GO:0071827,7.0567e-02,9.0000e+00
IMP_SCORE,6103,GO:0018298,7.0552e-02,4.0000e+00
IMP_SCORE,6104,GO:0060271,7.0367e-02,6.6000e+01
IMP_SCORE,6105,GO:0015643,7.0310e-02,4.3000e+01
IMP_SCORE,6106,GO:0035810,7.0082e-02,2.0000e+00
IMP_SCORE,6107,GO:0071203,7.0037e-02,4.0000e+00
IMP_SCORE,6108,GO:0002090,7.0005e-02,8.0000e+00
IMP_SCORE,6109,GO:1903830,6.9869e-02,1.9000e+01
IMP_SCORE,6110,GO:0044060,6.9866e-02,1.1000e+01
IMP_SCORE,6111,GO:0090305,6.9771e-02,8.5000e+01
IMP_SCORE,6112,GO:0002065,6.9586e-02,1.0000e+01
IMP_SCORE,6113,GO:0043401,6.9558e-02,3.1000e+01
IMP_SCORE,6114,GO:0005840,6.9538e-02,5.0000e+01
IMP_SCORE,6115,GO:0034361,6.9503e-02,8.0000e+00
IMP_SCORE,6116,GO:0060236,6.9424e-02,5.0000e+00
IMP_SCORE,6117,GO:0002710,6.9418e-02,6.0000e+00
IMP_SCORE,6118,GO:0050997,6.9291e-02,8.0000e+00
IMP_SCORE,6119,GO:0043543,6.9257e-02,5.6000e+01
IMP_SCORE,6120,GO:2000515,6.9244e-02,8.0000e+00
IMP_SCORE,6121,GO:0015605,6.9204e-02,2.0000e+01
IMP_SCORE,6122,GO:0000791,6.9197e-02,9.0000e+00
IMP_SCORE,6123,GO:0055083,6.9184e-02,6.0000e+00
IMP_SCORE,6124,GO:0001104,6.9180e-02,4.7000e+01
IMP_SCORE,6125,GO:0014874,6.8997e-02,5.0000e+00
IMP_SCORE,6126,GO:0005452,6.8989e-02,2.3000e+01
IMP_SCORE,6127,GO:2000637,6.8920e-02,5.0000e+00
IMP_SCORE,6128,GO:0008643,6.8818e-02,6.1000e+01
IMP_SCORE,6129,GO:0003697,6.8753e-02,2.1000e+01
IMP_SCORE,6130,GO:0008655,6.8717e-02,1.2000e+01
IMP_SCORE,6131,GO:0034374,6.8673e-02,3.0000e+00
IMP_SCORE,6132,GO:0048385,6.8649e-02,5.0000e+00
IMP_SCORE,6133,GO:0042461,6.8588e-02,2.5000e+01
IMP_SCORE,6134,GO:0005891,6.8547e-02,3.4000e+01
IMP_SCORE,6135,GO:0008080,6.8428e-02,7.3000e+01
IMP_SCORE,6136,GO:0046916,6.8358e-02,4.2000e+01
IMP_SCORE,6137,GO:0009132,6.8310e-02,2.7000e+01
IMP_SCORE,6138,GO:0002230,6.8290e-02,6.0000e+00
IMP_SCORE,6139,GO:0039532,6.8286e-02,2.0000e+00
IMP_SCORE,6140,GO:0030889,6.8229e-02,5.0000e+00
IMP_SCORE,6141,GO:0008237,6.8213e-02,1.1400e+02
IMP_SCORE,6142,GO:1901618,6.8190e-02,1.8000e+01
IMP_SCORE,6143,GO:0070584,6.8072e-02,4.0000e+00
IMP_SCORE,6144,GO:0048469,6.7988e-02,3.9000e+01
IMP_SCORE,6145,GO:0098563,6.7892e-02,6.0000e+00
IMP_SCORE,6146,GO:0000164,6.7847e-02,2.0000e+00
IMP_SCORE,6147,GO:0045060,6.7821e-02,3.0000e+00
IMP_SCORE,6148,GO:0016126,6.7804e-02,2.7000e+01
IMP_SCORE,6149,GO:0042269,6.7677e-02,1.4000e+01
IMP_SCORE,6150,GO:0060343,6.7565e-02,3.0000e+00
IMP_SCORE,6151,GO:0032435,6.7563e-02,2.0000e+00
IMP_SCORE,6152,GO:0046621,6.7557e-02,5.0000e+00
IMP_SCORE,6153,GO:0010507,6.7525e-02,1.9000e+01
IMP_SCORE,6154,GO:0072088,6.7509e-02,2.0000e+00
IMP_SCORE,6155,GO:0090575,6.7433e-02,2.4000e+01
IMP_SCORE,6156,GO:0000002,6.7259e-02,2.1000e+01
IMP_SCORE,6157,GO:0022904,6.7219e-02,2.9000e+01
IMP_SCORE,6158,GO:0045309,6.7181e-02,5.0000e+00
IMP_SCORE,6159,GO:0005930,6.7138e-02,5.3000e+01
IMP_SCORE,6160,GO:0000178,6.7037e-02,1.5000e+01
IMP_SCORE,6161,GO:0031690,6.6983e-02,6.0000e+00
IMP_SCORE,6162,GO:0007076,6.6927e-02,5.0000e+00
IMP_SCORE,6163,GO:0032770,6.6855e-02,5.0000e+00
IMP_SCORE,6164,GO:0007281,6.6772e-02,4.6000e+01
IMP_SCORE,6165,GO:0016580,6.6698e-02,6.0000e+00
IMP_SCORE,6166,GO:0018198,6.6673e-02,1.0000e+01
IMP_SCORE,6167,GO:0016918,6.6632e-02,1.8000e+01
IMP_SCORE,6168,GO:0071294,6.6541e-02,5.6000e+01
IMP_SCORE,6169,GO:0030320,6.6485e-02,7.0000e+00
IMP_SCORE,6170,GO:0032984,6.6381e-02,6.5000e+01
IMP_SCORE,6171,GO:0000387,6.6377e-02,1.4000e+01
IMP_SCORE,6172,GO:0008227,6.6315e-02,2.6000e+01
IMP_SCORE,6173,GO:0000819,6.6302e-02,8.0000e+00
IMP_SCORE,6174,GO:0060996,6.6180e-02,1.2000e+01
IMP_SCORE,6175,GO:1902554,6.6144e-02,2.0000e+01
IMP_SCORE,6176,GO:0005681,6.6093e-02,4.0000e+01
IMP_SCORE,6177,GO:0030801,6.6086e-02,1.8000e+01
IMP_SCORE,6178,GO:0070888,6.5899e-02,3.1000e+01
IMP_SCORE,6179,GO:0032543,6.5893e-02,2.9000e+01
IMP_SCORE,6180,GO:0006406,6.5671e-02,2.1000e+01
IMP_SCORE,6181,GO:0003899,6.5502e-02,1.8000e+01
IMP_SCORE,6182,GO:0005929,6.5447e-02,2.6800e+02
IMP_SCORE,6183,GO:0019206,6.5349e-02,4.0000e+00
IMP_SCORE,6184,GO:0023019,6.5098e-02,3.0000e+00
IMP_SCORE,6185,GO:0031672,6.4940e-02,4.0000e+00
IMP_SCORE,6186,GO:0016780,6.4913e-02,6.0000e+00
IMP_SCORE,6187,GO:0002922,6.4789e-02,1.3000e+01
IMP_SCORE,6188,GO:0055026,6.4711e-02,5.0000e+00
IMP_SCORE,6189,GO:0016875,6.4608e-02,3.7000e+01
IMP_SCORE,6190,GO:0032391,6.4451e-02,3.1000e+01
IMP_SCORE,6191,GO:0051569,6.4423e-02,5.0000e+00
IMP_SCORE,6192,GO:0009260,6.4419e-02,2.4000e+01
IMP_SCORE,6193,GO:0030208,6.4389e-02,2.0000e+00
IMP_SCORE,6194,GO:0046036,6.4336e-02,4.0000e+00
IMP_SCORE,6195,GO:0045494,6.4258e-02,1.7000e+01
IMP_SCORE,6196,GO:0006839,6.4245e-02,4.1000e+01
IMP_SCORE,6197,GO:0015294,6.4225e-02,5.7000e+01
IMP_SCORE,6198,GO:0042482,6.4224e-02,7.0000e+00
IMP_SCORE,6199,GO:0016529,6.4154e-02,2.8000e+01
IMP_SCORE,6200,GO:0097730,6.4139e-02,2.0000e+01
IMP_SCORE,6201,GO:0004864,6.4068e-02,2.3000e+01
IMP_SCORE,6202,GO:0001958,6.4038e-02,1.0000e+01
IMP_SCORE,6203,GO:0015949,6.3944e-02,9.0000e+00
IMP_SCORE,6204,GO:0031124,6.3938e-02,2.3000e+01
IMP_SCORE,6205,GO:0042093,6.3927e-02,3.0000e+00
IMP_SCORE,6206,GO:0016655,6.3783e-02,3.3000e+01
IMP_SCORE,6207,GO:0008088,6.3727e-02,1.5000e+01
IMP_SCORE,6208,GO:0033120,6.3661e-02,2.4000e+01
IMP_SCORE,6209,GO:0005844,6.3658e-02,1.7000e+01
IMP_SCORE,6210,GO:0071944,6.3630e-02,9.4000e+01
IMP_SCORE,6211,GO:0002223,6.3501e-02,2.0000e+01
IMP_SCORE,6212,GO:0006333,6.3457e-02,2.4000e+01
IMP_SCORE,6213,GO:2000060,6.3455e-02,6.0000e+00
IMP_SCORE,6214,GO:0032967,6.3435e-02,2.0000e+00
IMP_SCORE,6215,GO:0006289,6.3422e-02,2.3000e+01
IMP_SCORE,6216,GO:0006501,6.3386e-02,5.2000e+01
IMP_SCORE,6217,GO:0005245,6.3364e-02,2.0000e+01
IMP_SCORE,6218,GO:2000772,6.3349e-02,7.0000e+00
IMP_SCORE,6219,GO:1905030,6.3311e-02,6.0000e+00
IMP_SCORE,6220,GO:0036148,6.3167e-02,8.0000e+00
IMP_SCORE,6221,GO:0007530,6.3117e-02,4.0000e+00
IMP_SCORE,6222,GO:1901380,6.3114e-02,3.0000e+00
IMP_SCORE,6223,GO:0032806,6.3067e-02,3.0000e+00
IMP_SCORE,6224,GO:0010310,6.2782e-02,3.0000e+00
IMP_SCORE,6225,GO:0009988,6.2776e-02,8.5000e+01
IMP_SCORE,6226,GO:0045161,6.2623e-02,6.0000e+00
IMP_SCORE,6227,GO:0036336,6.2557e-02,6.0000e+00
IMP_SCORE,6228,GO:0008009,6.2530e-02,1.3000e+01
IMP_SCORE,6229,GO:1901201,6.2482e-02,5.0000e+00
IMP_SCORE,6230,GO:0003016,6.2457e-02,1.5000e+01
IMP_SCORE,6231,GO:0008139,6.2434e-02,2.4000e+01
IMP_SCORE,6232,GO:0004180,6.2385e-02,5.0000e+01
IMP_SCORE,6233,GO:0072506,6.2339e-02,6.0000e+00
IMP_SCORE,6234,GO:0016460,6.2195e-02,1.9000e+01
IMP_SCORE,6235,GO:0048240,6.2089e-02,6.0000e+00
IMP_SCORE,6236,GO:0001530,6.2068e-02,2.2000e+01
IMP_SCORE,6237,GO:0016235,6.2065e-02,3.0000e+01
IMP_SCORE,6238,GO:0000149,6.2024e-02,1.0900e+02
IMP_SCORE,6239,GO:0019852,6.2018e-02,7.0000e+00
IMP_SCORE,6240,GO:0098798,6.1996e-02,4.2000e+01
IMP_SCORE,6241,GO:0070469,6.1939e-02,8.0000e+00
IMP_SCORE,6242,GO:0097066,6.1915e-02,1.7000e+01
IMP_SCORE,6243,GO:0031424,6.1881e-02,7.8000e+01
IMP_SCORE,6244,GO:0034470,6.1854e-02,9.6000e+01
IMP_SCORE,6245,GO:0015293,6.1831e-02,8.4000e+01
IMP_SCORE,6246,GO:0071359,6.1797e-02,1.0000e+01
IMP_SCORE,6247,GO:0008584,6.1653e-02,2.8000e+01
IMP_SCORE,6248,GO:0010738,6.1593e-02,1.1000e+01
IMP_SCORE,6249,GO:0004993,6.1562e-02,6.0000e+00
IMP_SCORE,6250,GO:0006071,6.1456e-02,1.2000e+01
IMP_SCORE,6251,GO:0016876,6.1425e-02,3.1000e+01
IMP_SCORE,6252,GO:0071071,6.1415e-02,2.0000e+00
IMP_SCORE,6253,GO:0016859,6.1377e-02,3.0000e+01
IMP_SCORE,6254,GO:0050953,6.1302e-02,1.5200e+02
IMP_SCORE,6255,GO:0000346,6.1292e-02,2.0000e+00
IMP_SCORE,6256,GO:0031047,6.1254e-02,1.5000e+01
IMP_SCORE,6257,GO:0004012,6.1240e-02,3.0000e+00
IMP_SCORE,6258,GO:0043537,6.1186e-02,1.4000e+01
IMP_SCORE,6259,GO:0000049,6.1158e-02,1.7000e+01
IMP_SCORE,6260,GO:0010715,6.0958e-02,5.0000e+00
IMP_SCORE,6261,GO:0019212,6.0930e-02,3.1000e+01
IMP_SCORE,6262,GO:0043029,6.0866e-02,7.0000e+00
IMP_SCORE,6263,GO:0048103,6.0835e-02,6.0000e+00
IMP_SCORE,6264,GO:0035590,6.0699e-02,2.5000e+01
IMP_SCORE,6265,GO:0002887,6.0657e-02,2.0000e+00
IMP_SCORE,6266,GO:0006110,6.0625e-02,5.0000e+00
IMP_SCORE,6267,GO:0071236,6.0520e-02,7.0000e+00
IMP_SCORE,6268,GO:0042487,6.0492e-02,1.3000e+01
IMP_SCORE,6269,GO:0015740,6.0463e-02,8.0000e+00
IMP_SCORE,6270,GO:0071824,6.0414e-02,5.5000e+01
IMP_SCORE,6271,GO:0005451,6.0354e-02,5.0000e+00
IMP_SCORE,6272,GO:0035173,6.0243e-02,2.0000e+00
IMP_SCORE,6273,GO:0000096,6.0198e-02,3.8000e+01
IMP_SCORE,6274,GO:0032981,6.0028e-02,1.7000e+01
IMP_SCORE,6275,GO:1904748,5.9978e-02,6.0000e+00
IMP_SCORE,6276,GO:1902222,5.9953e-02,2.7000e+01
IMP_SCORE,6277,GO:0006900,5.9887e-02,1.8000e+01
IMP_SCORE,6278,GO:0060600,5.9867e-02,7.0000e+00
IMP_SCORE,6279,GO:0030803,5.9759e-02,1.3000e+01
IMP_SCORE,6280,GO:2000737,5.9687e-02,3.0000e+00
IMP_SCORE,6281,GO:0032459,5.9650e-02,6.0000e+00
IMP_SCORE,6282,GO:0005548,5.9609e-02,2.2000e+01
IMP_SCORE,6283,GO:0016075,5.9485e-02,4.0000e+00
IMP_SCORE,6284,GO:0043922,5.9367e-02,3.0000e+00
IMP_SCORE,6285,GO:0051784,5.9240e-02,6.0000e+00
IMP_SCORE,6286,GO:0003352,5.9107e-02,4.0000e+00
IMP_SCORE,6287,GO:0016445,5.8938e-02,4.0000e+00
IMP_SCORE,6288,GO:0051298,5.8908e-02,1.1000e+01
IMP_SCORE,6289,GO:0044804,5.8889e-02,3.0000e+00
IMP_SCORE,6290,GO:0006569,5.8805e-02,1.3000e+01
IMP_SCORE,6291,GO:0031702,5.8780e-02,1.0000e+00
IMP_SCORE,6292,GO:0016675,5.8766e-02,5.0000e+00
IMP_SCORE,6293,GO:0008143,5.8714e-02,5.0000e+00
IMP_SCORE,6294,GO:1902042,5.8708e-02,6.0000e+00
IMP_SCORE,6295,GO:0014888,5.8670e-02,7.0000e+00
IMP_SCORE,6296,GO:0072044,5.8663e-02,1.3000e+01
IMP_SCORE,6297,GO:0045475,5.8456e-02,2.4000e+01
IMP_SCORE,6298,GO:0032645,5.8415e-02,3.0000e+00
IMP_SCORE,6299,GO:0051957,5.8346e-02,5.0000e+00
IMP_SCORE,6300,GO:0031461,5.8342e-02,2.9000e+01
IMP_SCORE,6301,GO:0019373,5.8313e-02,8.0000e+00
IMP_SCORE,6302,GO:0042761,5.8271e-02,1.6000e+01
IMP_SCORE,6303,GO:1901682,5.8250e-02,1.5000e+01
IMP_SCORE,6304,GO:0008328,5.8231e-02,2.6000e+01
[truncated: 2,212,385 more chars]
