# Supplementary material for: A new approach for interpreting Random Forest models and its application to the biology of ageing
Source: Bioinformatics. 2018 Feb 16;34(14):2449–56. doi: 10.1093/bioinformatics/bty087 (PMC6041990; doi:10.1093/bioinformatics/bty087)
Supplement: Supplementary Data [file bty087_src_code_and_dataset.zip › src_code_and_dataset/results/4_false.txt]

PARAM, Using dataset: /pi/home/cug/ff79/GCWA/datasets/go.arff
PARAM, Using class: class_expression_brain
PARAM, Number of iterations: 100,200,300,
PARAM, Max. depth: 0
PARAM, Random seed: 4
PARAM, Number of random selected features used in each split: 0.5,1.0,2.0,
PARAM, Do IB undersample: false
PARAM, N. of min. positive values: 10
PARAM, N. bins: -1
STATS_LATEX_DB & go.arff & class_expression_brain & 17716 & 7491 & N:17149 / O:420 / U:147 /  \\ 
CROSSVALID_STATS_BEGIN

Correctly Classified Instances       17138               96.7374 %
Incorrectly Classified Instances       578                3.2626 %
Kappa statistic                          0.0183
Mean absolute error                      0.0294
Root mean squared error                  0.1248
Relative absolute error                 93.9194 %
Root relative squared error             99.9185 %
Total Number of Instances            17716     

=== Detailed Accuracy By Class ===

                 TP Rate  FP Rate  Precision  Recall   F-Measure  MCC      ROC Area  PRC Area  Class
                 0.999    0.989    0.968      0.999    0.983      0.047    0.703     0.983     N
                 0.014    0.001    0.316      0.014    0.027      0.063    0.735     0.088     O
                 0.000    0.000    0.000      0.000    0.000      -0.001   0.665     0.023     U
                 0.000    0.000    0.000      0.000    0.000      0.000    ?         ?         ?
Weighted Avg.    0.967    0.958    0.945      0.967    0.953      0.047    0.703     0.954     

=== Confusion Matrix ===

     a     b     c     d   <-- classified as
 17132    13     4     0 |     a = N
   414     6     0     0 |     b = O
   147     0     0     0 |     c = U
     0     0     0     0 |     d = ?

CROSSVALID_STATS_END
STATS_LATEX_ACC & go.arff & class_expression_brain & 0.945 & 0.967 & 0.953 & 0.703 & 0.954 \\ 
STATS_LATEX_ACC_PER & go.arff & class_expression_brain & 0.968 & 0.999 & 0.983 & 0.703 & 0.983 & N \\ 
STATS_LATEX_ACC_PER & go.arff & class_expression_brain & 0.316 & 0.014 & 0.027 & 0.735 & 0.088 & O \\ 
STATS_LATEX_ACC_PER & go.arff & class_expression_brain & 0.000 & 0.000 & 0.000 & 0.665 & 0.023 & U \\ 
ROCPOINTS_N,0.0700,1.0000,1.0000,0.9680,1.0000
ROCPOINTS_N,0.0767,0.9982,1.0000,0.9680,1.0000
ROCPOINTS_N,0.0900,0.9965,1.0000,0.9681,1.0000
ROCPOINTS_N,0.2267,0.9947,1.0000,0.9682,1.0000
ROCPOINTS_N,0.2333,0.9929,1.0000,0.9682,1.0000
ROCPOINTS_N,0.2700,0.9929,0.9999,0.9682,0.9999
ROCPOINTS_N,0.3530,0.9929,0.9999,0.9682,0.9999
ROCPOINTS_N,0.3533,0.9929,0.9998,0.9682,0.9998
ROCPOINTS_N,0.3567,0.9929,0.9998,0.9682,0.9998
ROCPOINTS_N,0.3700,0.9929,0.9997,0.9682,0.9997
ROCPOINTS_N,0.3794,0.9912,0.9997,0.9683,0.9997
ROCPOINTS_N,0.3800,0.9912,0.9997,0.9683,0.9997
ROCPOINTS_N,0.4167,0.9912,0.9996,0.9683,0.9996
ROCPOINTS_N,0.4300,0.9912,0.9995,0.9683,0.9995
ROCPOINTS_N,0.4367,0.9912,0.9995,0.9683,0.9995
ROCPOINTS_N,0.4433,0.9912,0.9994,0.9683,0.9994
ROCPOINTS_N,0.4500,0.9912,0.9994,0.9682,0.9994
ROCPOINTS_N,0.4633,0.9912,0.9993,0.9682,0.9993
ROCPOINTS_N,0.4767,0.9912,0.9992,0.9682,0.9992
ROCPOINTS_N,0.4833,0.9912,0.9991,0.9682,0.9991
ROCPOINTS_N,0.4900,0.9894,0.9991,0.9683,0.9991
ROCPOINTS_N,0.5000,0.9894,0.9990,0.9683,0.9990
ROCPOINTS_N,0.5133,0.9894,0.9990,0.9683,0.9990
ROCPOINTS_N,0.5200,0.9894,0.9989,0.9683,0.9989
ROCPOINTS_N,0.5333,0.9894,0.9988,0.9683,0.9988
ROCPOINTS_N,0.5409,0.9894,0.9987,0.9683,0.9987
ROCPOINTS_N,0.5433,0.9894,0.9987,0.9683,0.9987
ROCPOINTS_N,0.5436,0.9894,0.9985,0.9683,0.9985
ROCPOINTS_N,0.5472,0.9894,0.9984,0.9683,0.9984
ROCPOINTS_N,0.5500,0.9894,0.9983,0.9683,0.9983
ROCPOINTS_N,0.5518,0.9894,0.9983,0.9683,0.9983
ROCPOINTS_N,0.5567,0.9894,0.9982,0.9683,0.9982
ROCPOINTS_N,0.5575,0.9877,0.9981,0.9683,0.9981
ROCPOINTS_N,0.5633,0.9877,0.9981,0.9683,0.9981
ROCPOINTS_N,0.5662,0.9859,0.9980,0.9684,0.9980
ROCPOINTS_N,0.5667,0.9859,0.9980,0.9684,0.9980
ROCPOINTS_N,0.5700,0.9841,0.9980,0.9684,0.9980
ROCPOINTS_N,0.5709,0.9824,0.9980,0.9685,0.9980
ROCPOINTS_N,0.5767,0.9824,0.9979,0.9685,0.9979
ROCPOINTS_N,0.5768,0.9824,0.9978,0.9685,0.9978
ROCPOINTS_N,0.5793,0.9824,0.9977,0.9685,0.9977
ROCPOINTS_N,0.5800,0.9824,0.9977,0.9685,0.9977
ROCPOINTS_N,0.5833,0.9824,0.9976,0.9685,0.9976
ROCPOINTS_N,0.5850,0.9824,0.9976,0.9685,0.9976
ROCPOINTS_N,0.5867,0.9824,0.9975,0.9685,0.9975
ROCPOINTS_N,0.5900,0.9824,0.9974,0.9685,0.9974
ROCPOINTS_N,0.5933,0.9824,0.9974,0.9685,0.9974
ROCPOINTS_N,0.5967,0.9824,0.9973,0.9685,0.9973
ROCPOINTS_N,0.6100,0.9824,0.9972,0.9685,0.9972
ROCPOINTS_N,0.6133,0.9824,0.9971,0.9685,0.9971
ROCPOINTS_N,0.6167,0.9806,0.9971,0.9685,0.9971
ROCPOINTS_N,0.6200,0.9806,0.9971,0.9685,0.9971
ROCPOINTS_N,0.6233,0.9806,0.9970,0.9685,0.9970
ROCPOINTS_N,0.6267,0.9806,0.9969,0.9685,0.9969
ROCPOINTS_N,0.6300,0.9806,0.9968,0.9685,0.9968
ROCPOINTS_N,0.6400,0.9806,0.9967,0.9685,0.9967
ROCPOINTS_N,0.6406,0.9806,0.9966,0.9685,0.9966
ROCPOINTS_N,0.6467,0.9806,0.9966,0.9685,0.9966
ROCPOINTS_N,0.6471,0.9806,0.9965,0.9685,0.9965
ROCPOINTS_N,0.6477,0.9806,0.9964,0.9685,0.9964
ROCPOINTS_N,0.6500,0.9806,0.9964,0.9685,0.9964
ROCPOINTS_N,0.6519,0.9788,0.9963,0.9685,0.9963
ROCPOINTS_N,0.6567,0.9771,0.9963,0.9686,0.9963
ROCPOINTS_N,0.6589,0.9771,0.9961,0.9686,0.9961
ROCPOINTS_N,0.6667,0.9771,0.9960,0.9686,0.9960
ROCPOINTS_N,0.6700,0.9771,0.9959,0.9686,0.9959
ROCPOINTS_N,0.6700,0.9771,0.9959,0.9686,0.9959
ROCPOINTS_N,0.6733,0.9771,0.9957,0.9686,0.9957
ROCPOINTS_N,0.6767,0.9771,0.9957,0.9686,0.9957
ROCPOINTS_N,0.6800,0.9771,0.9955,0.9686,0.9955
ROCPOINTS_N,0.6833,0.9753,0.9955,0.9686,0.9955
ROCPOINTS_N,0.6868,0.9735,0.9954,0.9687,0.9954
ROCPOINTS_N,0.6884,0.9735,0.9953,0.9687,0.9953
ROCPOINTS_N,0.6900,0.9735,0.9953,0.9687,0.9953
ROCPOINTS_N,0.6933,0.9735,0.9951,0.9687,0.9951
ROCPOINTS_N,0.6967,0.9700,0.9949,0.9688,0.9949
ROCPOINTS_N,0.7000,0.9683,0.9949,0.9688,0.9949
ROCPOINTS_N,0.7033,0.9665,0.9948,0.9689,0.9948
ROCPOINTS_N,0.7067,0.9647,0.9945,0.9689,0.9945
ROCPOINTS_N,0.7079,0.9647,0.9943,0.9689,0.9943
ROCPOINTS_N,0.7100,0.9647,0.9943,0.9689,0.9943
ROCPOINTS_N,0.7131,0.9630,0.9942,0.9690,0.9942
ROCPOINTS_N,0.7133,0.9630,0.9942,0.9690,0.9942
ROCPOINTS_N,0.7167,0.9612,0.9938,0.9690,0.9938
ROCPOINTS_N,0.7233,0.9612,0.9937,0.9690,0.9937
ROCPOINTS_N,0.7267,0.9612,0.9935,0.9690,0.9935
ROCPOINTS_N,0.7300,0.9612,0.9934,0.9690,0.9934
ROCPOINTS_N,0.7333,0.9612,0.9932,0.9690,0.9932
ROCPOINTS_N,0.7367,0.9594,0.9931,0.9690,0.9931
ROCPOINTS_N,0.7400,0.9594,0.9930,0.9690,0.9930
ROCPOINTS_N,0.7433,0.9577,0.9929,0.9691,0.9929
ROCPOINTS_N,0.7467,0.9559,0.9928,0.9691,0.9928
ROCPOINTS_N,0.7500,0.9559,0.9925,0.9691,0.9925
ROCPOINTS_N,0.7500,0.9559,0.9925,0.9691,0.9925
ROCPOINTS_N,0.7511,0.9541,0.9923,0.9692,0.9923
ROCPOINTS_N,0.7533,0.9541,0.9922,0.9692,0.9922
ROCPOINTS_N,0.7567,0.9541,0.9919,0.9692,0.9919
ROCPOINTS_N,0.7600,0.9541,0.9918,0.9692,0.9918
ROCPOINTS_N,0.7633,0.9541,0.9914,0.9692,0.9914
ROCPOINTS_N,0.7667,0.9541,0.9912,0.9692,0.9912
ROCPOINTS_N,0.7700,0.9524,0.9910,0.9692,0.9910
ROCPOINTS_N,0.7733,0.9524,0.9907,0.9692,0.9907
ROCPOINTS_N,0.7754,0.9524,0.9902,0.9692,0.9902
ROCPOINTS_N,0.7767,0.9524,0.9901,0.9692,0.9901
ROCPOINTS_N,0.7800,0.9524,0.9898,0.9692,0.9898
ROCPOINTS_N,0.7812,0.9489,0.9896,0.9693,0.9896
ROCPOINTS_N,0.7833,0.9489,0.9895,0.9693,0.9895
ROCPOINTS_N,0.7867,0.9471,0.9893,0.9693,0.9893
ROCPOINTS_N,0.7900,0.9471,0.9889,0.9693,0.9889
ROCPOINTS_N,0.7917,0.9436,0.9885,0.9694,0.9885
ROCPOINTS_N,0.7933,0.9418,0.9885,0.9695,0.9885
ROCPOINTS_N,0.7967,0.9383,0.9880,0.9696,0.9880
ROCPOINTS_N,0.8000,0.9383,0.9878,0.9696,0.9878
ROCPOINTS_N,0.8018,0.9295,0.9874,0.9698,0.9874
ROCPOINTS_N,0.8033,0.9295,0.9873,0.9698,0.9873
ROCPOINTS_N,0.8048,0.9277,0.9867,0.9699,0.9867
ROCPOINTS_N,0.8067,0.9277,0.9866,0.9698,0.9866
ROCPOINTS_N,0.8100,0.9224,0.9864,0.9700,0.9864
ROCPOINTS_N,0.8133,0.9224,0.9860,0.9700,0.9860
ROCPOINTS_N,0.8167,0.9189,0.9856,0.9701,0.9856
ROCPOINTS_N,0.8200,0.9171,0.9849,0.9701,0.9849
ROCPOINTS_N,0.8233,0.9136,0.9844,0.9702,0.9844
ROCPOINTS_N,0.8254,0.9118,0.9838,0.9703,0.9838
ROCPOINTS_N,0.8267,0.9118,0.9837,0.9703,0.9837
ROCPOINTS_N,0.8300,0.9118,0.9830,0.9702,0.9830
ROCPOINTS_N,0.8317,0.9101,0.9824,0.9703,0.9824
ROCPOINTS_N,0.8333,0.9101,0.9824,0.9703,0.9824
ROCPOINTS_N,0.8360,0.9048,0.9815,0.9704,0.9815
ROCPOINTS_N,0.8367,0.9048,0.9814,0.9704,0.9814
ROCPOINTS_N,0.8387,0.9048,0.9809,0.9704,0.9809
ROCPOINTS_N,0.8389,0.9048,0.9808,0.9704,0.9808
ROCPOINTS_N,0.8400,0.9030,0.9808,0.9705,0.9808
ROCPOINTS_N,0.8426,0.9030,0.9799,0.9704,0.9799
ROCPOINTS_N,0.8433,0.9030,0.9799,0.9704,0.9799
ROCPOINTS_N,0.8435,0.8995,0.9783,0.9705,0.9783
ROCPOINTS_N,0.8467,0.8995,0.9782,0.9705,0.9782
ROCPOINTS_N,0.8500,0.8977,0.9770,0.9705,0.9770
ROCPOINTS_N,0.8502,0.8924,0.9762,0.9707,0.9762
ROCPOINTS_N,0.8533,0.8924,0.9762,0.9707,0.9762
ROCPOINTS_N,0.8550,0.8889,0.9748,0.9707,0.9748
ROCPOINTS_N,0.8567,0.8889,0.9748,0.9707,0.9748
ROCPOINTS_N,0.8600,0.8801,0.9734,0.9710,0.9734
ROCPOINTS_N,0.8609,0.8695,0.9720,0.9713,0.9720
ROCPOINTS_N,0.8617,0.8695,0.9719,0.9713,0.9719
ROCPOINTS_N,0.8633,0.8695,0.9718,0.9713,0.9718
ROCPOINTS_N,0.8636,0.8642,0.9704,0.9714,0.9704
ROCPOINTS_N,0.8650,0.8642,0.9704,0.9714,0.9704
ROCPOINTS_N,0.8667,0.8642,0.9703,0.9714,0.9703
ROCPOINTS_N,0.8680,0.8571,0.9688,0.9716,0.9688
ROCPOINTS_N,0.8700,0.8571,0.9687,0.9716,0.9687
ROCPOINTS_N,0.8720,0.8519,0.9668,0.9717,0.9668
ROCPOINTS_N,0.8730,0.8519,0.9667,0.9717,0.9667
ROCPOINTS_N,0.8733,0.8519,0.9666,0.9717,0.9666
ROCPOINTS_N,0.8753,0.8430,0.9645,0.9719,0.9645
ROCPOINTS_N,0.8767,0.8430,0.9644,0.9719,0.9644
ROCPOINTS_N,0.8783,0.8342,0.9623,0.9721,0.9623
ROCPOINTS_N,0.8800,0.8342,0.9622,0.9721,0.9622
ROCPOINTS_N,0.8822,0.8307,0.9603,0.9722,0.9603
ROCPOINTS_N,0.8833,0.8307,0.9602,0.9722,0.9602
ROCPOINTS_N,0.8860,0.8254,0.9569,0.9723,0.9569
ROCPOINTS_N,0.8867,0.8254,0.9568,0.9723,0.9568
ROCPOINTS_N,0.8883,0.8113,0.9540,0.9727,0.9540
ROCPOINTS_N,0.8894,0.8113,0.9540,0.9727,0.9540
ROCPOINTS_N,0.8900,0.8113,0.9539,0.9726,0.9539
ROCPOINTS_N,0.8912,0.8078,0.9508,0.9727,0.9508
ROCPOINTS_N,0.8913,0.8078,0.9507,0.9727,0.9507
ROCPOINTS_N,0.8917,0.8078,0.9507,0.9727,0.9507
ROCPOINTS_N,0.8919,0.8078,0.9506,0.9727,0.9506
ROCPOINTS_N,0.8924,0.8078,0.9505,0.9727,0.9505
ROCPOINTS_N,0.8933,0.8078,0.9504,0.9727,0.9504
ROCPOINTS_N,0.8933,0.8078,0.9504,0.9727,0.9504
ROCPOINTS_N,0.8942,0.7972,0.9469,0.9729,0.9469
ROCPOINTS_N,0.8950,0.7972,0.9469,0.9729,0.9469
ROCPOINTS_N,0.8960,0.7972,0.9468,0.9729,0.9468
ROCPOINTS_N,0.8964,0.7972,0.9467,0.9729,0.9467
ROCPOINTS_N,0.8966,0.7972,0.9466,0.9729,0.9466
ROCPOINTS_N,0.8967,0.7972,0.9466,0.9729,0.9466
ROCPOINTS_N,0.8978,0.7901,0.9433,0.9731,0.9433
ROCPOINTS_N,0.8981,0.7901,0.9432,0.9730,0.9432
ROCPOINTS_N,0.8983,0.7901,0.9431,0.9730,0.9431
ROCPOINTS_N,0.8998,0.7901,0.9430,0.9730,0.9430
ROCPOINTS_N,0.9000,0.7901,0.9430,0.9730,0.9430
ROCPOINTS_N,0.9016,0.7831,0.9397,0.9732,0.9397
ROCPOINTS_N,0.9028,0.7831,0.9396,0.9732,0.9396
ROCPOINTS_N,0.9033,0.7831,0.9396,0.9732,0.9396
ROCPOINTS_N,0.9036,0.7813,0.9349,0.9731,0.9349
ROCPOINTS_N,0.9040,0.7813,0.9348,0.9731,0.9348
ROCPOINTS_N,0.9056,0.7813,0.9347,0.9731,0.9347
ROCPOINTS_N,0.9067,0.7813,0.9347,0.9731,0.9347
ROCPOINTS_N,0.9092,0.7619,0.9308,0.9737,0.9308
ROCPOINTS_N,0.9100,0.7619,0.9308,0.9736,0.9308
ROCPOINTS_N,0.9100,0.7619,0.9307,0.9736,0.9307
ROCPOINTS_N,0.9111,0.7531,0.9261,0.9738,0.9261
ROCPOINTS_N,0.9113,0.7531,0.9260,0.9738,0.9260
ROCPOINTS_N,0.9114,0.7531,0.9259,0.9738,0.9259
ROCPOINTS_N,0.9133,0.7531,0.9259,0.9738,0.9259
ROCPOINTS_N,0.9142,0.7407,0.9206,0.9741,0.9206
ROCPOINTS_N,0.9143,0.7407,0.9206,0.9741,0.9206
ROCPOINTS_N,0.9150,0.7390,0.9206,0.9741,0.9206
ROCPOINTS_N,0.9155,0.7390,0.9205,0.9741,0.9205
ROCPOINTS_N,0.9157,0.7390,0.9204,0.9741,0.9204
ROCPOINTS_N,0.9158,0.7390,0.9203,0.9741,0.9203
ROCPOINTS_N,0.9164,0.7390,0.9203,0.9741,0.9203
ROCPOINTS_N,0.9165,0.7390,0.9202,0.9741,0.9202
ROCPOINTS_N,0.9167,0.7390,0.9202,0.9741,0.9202
ROCPOINTS_N,0.9173,0.7249,0.9155,0.9745,0.9155
ROCPOINTS_N,0.9176,0.7249,0.9154,0.9745,0.9154
ROCPOINTS_N,0.9177,0.7249,0.9154,0.9745,0.9154
ROCPOINTS_N,0.9181,0.7249,0.9153,0.9745,0.9153
ROCPOINTS_N,0.9181,0.7249,0.9153,0.9745,0.9153
ROCPOINTS_N,0.9183,0.7249,0.9152,0.9745,0.9152
ROCPOINTS_N,0.9186,0.7249,0.9151,0.9745,0.9151
ROCPOINTS_N,0.9189,0.7249,0.9150,0.9745,0.9150
ROCPOINTS_N,0.9192,0.7249,0.9150,0.9745,0.9150
ROCPOINTS_N,0.9192,0.7249,0.9149,0.9745,0.9149
ROCPOINTS_N,0.9200,0.7249,0.9149,0.9745,0.9149
ROCPOINTS_N,0.9200,0.7249,0.9148,0.9745,0.9148
ROCPOINTS_N,0.9217,0.7143,0.9088,0.9747,0.9088
ROCPOINTS_N,0.9227,0.7143,0.9087,0.9747,0.9087
ROCPOINTS_N,0.9227,0.7143,0.9086,0.9747,0.9086
ROCPOINTS_N,0.9228,0.7143,0.9086,0.9747,0.9086
ROCPOINTS_N,0.9233,0.7143,0.9085,0.9747,0.9085
ROCPOINTS_N,0.9249,0.6931,0.9026,0.9752,0.9026
ROCPOINTS_N,0.9250,0.6914,0.9026,0.9753,0.9026
ROCPOINTS_N,0.9256,0.6914,0.9025,0.9753,0.9025
ROCPOINTS_N,0.9257,0.6914,0.9024,0.9753,0.9024
ROCPOINTS_N,0.9260,0.6914,0.9023,0.9753,0.9023
ROCPOINTS_N,0.9260,0.6914,0.9023,0.9753,0.9023
ROCPOINTS_N,0.9263,0.6914,0.9022,0.9753,0.9022
ROCPOINTS_N,0.9267,0.6914,0.9022,0.9753,0.9022
ROCPOINTS_N,0.9269,0.6755,0.8942,0.9756,0.8942
ROCPOINTS_N,0.9278,0.6755,0.8941,0.9756,0.8941
ROCPOINTS_N,0.9283,0.6755,0.8940,0.9756,0.8940
ROCPOINTS_N,0.9289,0.6755,0.8939,0.9756,0.8939
ROCPOINTS_N,0.9294,0.6755,0.8938,0.9756,0.8938
ROCPOINTS_N,0.9299,0.6755,0.8937,0.9756,0.8937
ROCPOINTS_N,0.9300,0.6755,0.8936,0.9756,0.8936
ROCPOINTS_N,0.9300,0.6755,0.8936,0.9756,0.8936
ROCPOINTS_N,0.9306,0.6596,0.8851,0.9760,0.8851
ROCPOINTS_N,0.9309,0.6596,0.8851,0.9760,0.8851
ROCPOINTS_N,0.9313,0.6578,0.8851,0.9760,0.8851
ROCPOINTS_N,0.9314,0.6578,0.8850,0.9760,0.8850
ROCPOINTS_N,0.9323,0.6578,0.8849,0.9760,0.8849
ROCPOINTS_N,0.9323,0.6578,0.8849,0.9760,0.8849
ROCPOINTS_N,0.9325,0.6578,0.8848,0.9760,0.8848
ROCPOINTS_N,0.9333,0.6578,0.8848,0.9760,0.8848
ROCPOINTS_N,0.9339,0.6473,0.8753,0.9761,0.8753
ROCPOINTS_N,0.9343,0.6473,0.8752,0.9761,0.8752
ROCPOINTS_N,0.9344,0.6473,0.8752,0.9761,0.8752
ROCPOINTS_N,0.9350,0.6473,0.8751,0.9761,0.8751
ROCPOINTS_N,0.9353,0.6473,0.8749,0.9761,0.8749
ROCPOINTS_N,0.9367,0.6473,0.8749,0.9761,0.8749
ROCPOINTS_N,0.9374,0.6279,0.8649,0.9766,0.8649
ROCPOINTS_N,0.9383,0.6279,0.8649,0.9766,0.8649
ROCPOINTS_N,0.9384,0.6279,0.8648,0.9766,0.8648
ROCPOINTS_N,0.9389,0.6279,0.8648,0.9766,0.8648
ROCPOINTS_N,0.9391,0.6279,0.8647,0.9766,0.8647
ROCPOINTS_N,0.9392,0.6279,0.8646,0.9766,0.8646
ROCPOINTS_N,0.9396,0.6279,0.8645,0.9766,0.8645
ROCPOINTS_N,0.9398,0.6279,0.8645,0.9765,0.8645
ROCPOINTS_N,0.9400,0.6279,0.8644,0.9765,0.8644
ROCPOINTS_N,0.9411,0.6067,0.8535,0.9770,0.8535
ROCPOINTS_N,0.9414,0.6067,0.8535,0.9770,0.8535
ROCPOINTS_N,0.9416,0.6067,0.8534,0.9770,0.8534
ROCPOINTS_N,0.9416,0.6067,0.8533,0.9770,0.8533
ROCPOINTS_N,0.9417,0.6067,0.8533,0.9770,0.8533
ROCPOINTS_N,0.9420,0.6067,0.8532,0.9770,0.8532
ROCPOINTS_N,0.9432,0.6067,0.8531,0.9770,0.8531
ROCPOINTS_N,0.9433,0.6067,0.8531,0.9770,0.8531
ROCPOINTS_N,0.9439,0.5838,0.8410,0.9776,0.8410
ROCPOINTS_N,0.9447,0.5838,0.8409,0.9776,0.8409
ROCPOINTS_N,0.9450,0.5838,0.8409,0.9776,0.8409
ROCPOINTS_N,0.9454,0.5838,0.8407,0.9776,0.8407
ROCPOINTS_N,0.9456,0.5838,0.8406,0.9776,0.8406
ROCPOINTS_N,0.9461,0.5838,0.8406,0.9776,0.8406
ROCPOINTS_N,0.9467,0.5838,0.8404,0.9775,0.8404
ROCPOINTS_N,0.9467,0.5520,0.8263,0.9784,0.8263
ROCPOINTS_N,0.9470,0.5520,0.8261,0.9784,0.8261
ROCPOINTS_N,0.9477,0.5520,0.8261,0.9784,0.8261
ROCPOINTS_N,0.9478,0.5520,0.8259,0.9784,0.8259
ROCPOINTS_N,0.9478,0.5520,0.8258,0.9784,0.8258
ROCPOINTS_N,0.9478,0.5520,0.8257,0.9784,0.8257
ROCPOINTS_N,0.9479,0.5520,0.8255,0.9784,0.8255
ROCPOINTS_N,0.9479,0.5520,0.8254,0.9784,0.8254
ROCPOINTS_N,0.9481,0.5520,0.8253,0.9784,0.8253
ROCPOINTS_N,0.9483,0.5520,0.8252,0.9784,0.8252
ROCPOINTS_N,0.9487,0.5520,0.8251,0.9784,0.8251
ROCPOINTS_N,0.9487,0.5520,0.8250,0.9784,0.8250
ROCPOINTS_N,0.9489,0.5520,0.8249,0.9784,0.8249
ROCPOINTS_N,0.9491,0.5520,0.8249,0.9784,0.8249
ROCPOINTS_N,0.9493,0.5520,0.8248,0.9784,0.8248
ROCPOINTS_N,0.9497,0.5520,0.8248,0.9783,0.8248
ROCPOINTS_N,0.9497,0.5520,0.8247,0.9783,0.8247
ROCPOINTS_N,0.9500,0.5520,0.8246,0.9783,0.8246
ROCPOINTS_N,0.9501,0.5220,0.8098,0.9791,0.8098
ROCPOINTS_N,0.9509,0.5220,0.8098,0.9791,0.8098
ROCPOINTS_N,0.9511,0.5220,0.8097,0.9791,0.8097
ROCPOINTS_N,0.9515,0.5220,0.8096,0.9791,0.8096
ROCPOINTS_N,0.9517,0.5220,0.8096,0.9791,0.8096
ROCPOINTS_N,0.9520,0.5220,0.8094,0.9791,0.8094
ROCPOINTS_N,0.9521,0.5220,0.8094,0.9791,0.8094
ROCPOINTS_N,0.9522,0.5220,0.8093,0.9791,0.8093
ROCPOINTS_N,0.9522,0.5220,0.8093,0.9791,0.8093
ROCPOINTS_N,0.9525,0.5220,0.8091,0.9791,0.8091
ROCPOINTS_N,0.9526,0.5220,0.8091,0.9791,0.8091
ROCPOINTS_N,0.9528,0.5220,0.8090,0.9791,0.8090
ROCPOINTS_N,0.9529,0.5220,0.8089,0.9791,0.8089
ROCPOINTS_N,0.9530,0.5220,0.8088,0.9791,0.8088
ROCPOINTS_N,0.9532,0.5220,0.8087,0.9791,0.8087
ROCPOINTS_N,0.9532,0.5220,0.8087,0.9791,0.8087
ROCPOINTS_N,0.9532,0.5220,0.8086,0.9791,0.8086
ROCPOINTS_N,0.9533,0.5220,0.8086,0.9791,0.8086
ROCPOINTS_N,0.9544,0.4956,0.7909,0.9797,0.7909
ROCPOINTS_N,0.9549,0.4956,0.7907,0.9797,0.7907
ROCPOINTS_N,0.9550,0.4956,0.7906,0.9797,0.7906
ROCPOINTS_N,0.9553,0.4956,0.7905,0.9797,0.7905
ROCPOINTS_N,0.9553,0.4956,0.7904,0.9797,0.7904
ROCPOINTS_N,0.9553,0.4938,0.7904,0.9798,0.7904
ROCPOINTS_N,0.9554,0.4938,0.7903,0.9798,0.7903
ROCPOINTS_N,0.9556,0.4938,0.7903,0.9798,0.7903
ROCPOINTS_N,0.9556,0.4938,0.7901,0.9798,0.7901
ROCPOINTS_N,0.9557,0.4938,0.7900,0.9798,0.7900
ROCPOINTS_N,0.9557,0.4938,0.7899,0.9797,0.7899
ROCPOINTS_N,0.9558,0.4938,0.7898,0.9797,0.7898
ROCPOINTS_N,0.9567,0.4938,0.7898,0.9797,0.7898
ROCPOINTS_N,0.9570,0.4815,0.7721,0.9798,0.7721
ROCPOINTS_N,0.9571,0.4815,0.7721,0.9798,0.7721
ROCPOINTS_N,0.9572,0.4815,0.7720,0.9798,0.7720
ROCPOINTS_N,0.9572,0.4815,0.7719,0.9798,0.7719
ROCPOINTS_N,0.9575,0.4815,0.7719,0.9798,0.7719
ROCPOINTS_N,0.9578,0.4815,0.7718,0.9798,0.7718
ROCPOINTS_N,0.9581,0.4815,0.7718,0.9798,0.7718
ROCPOINTS_N,0.9583,0.4815,0.7717,0.9798,0.7717
ROCPOINTS_N,0.9584,0.4815,0.7716,0.9798,0.7716
ROCPOINTS_N,0.9586,0.4815,0.7715,0.9798,0.7715
ROCPOINTS_N,0.9587,0.4815,0.7715,0.9798,0.7715
ROCPOINTS_N,0.9589,0.4815,0.7714,0.9798,0.7714
ROCPOINTS_N,0.9592,0.4815,0.7714,0.9798,0.7714
ROCPOINTS_N,0.9598,0.4815,0.7713,0.9798,0.7713
ROCPOINTS_N,0.9598,0.4815,0.7712,0.9798,0.7712
ROCPOINTS_N,0.9599,0.4815,0.7712,0.9798,0.7712
ROCPOINTS_N,0.9600,0.4815,0.7711,0.9798,0.7711
ROCPOINTS_N,0.9600,0.4815,0.7711,0.9798,0.7711
ROCPOINTS_N,0.9600,0.4815,0.7710,0.9798,0.7710
ROCPOINTS_N,0.9608,0.4550,0.7508,0.9804,0.7508
ROCPOINTS_N,0.9610,0.4550,0.7508,0.9804,0.7508
ROCPOINTS_N,0.9611,0.4550,0.7507,0.9804,0.7507
ROCPOINTS_N,0.9614,0.4550,0.7507,0.9804,0.7507
ROCPOINTS_N,0.9617,0.4550,0.7506,0.9804,0.7506
ROCPOINTS_N,0.9620,0.4533,0.7504,0.9804,0.7504
ROCPOINTS_N,0.9622,0.4533,0.7503,0.9804,0.7503
ROCPOINTS_N,0.9622,0.4533,0.7501,0.9804,0.7501
ROCPOINTS_N,0.9623,0.4533,0.7495,0.9804,0.7495
ROCPOINTS_N,0.9623,0.4533,0.7495,0.9804,0.7495
ROCPOINTS_N,0.9625,0.4533,0.7494,0.9804,0.7494
ROCPOINTS_N,0.9628,0.4533,0.7494,0.9804,0.7494
ROCPOINTS_N,0.9633,0.4533,0.7493,0.9804,0.7493
ROCPOINTS_N,0.9633,0.4533,0.7490,0.9804,0.7490
ROCPOINTS_N,0.9634,0.4250,0.7289,0.9811,0.7289
ROCPOINTS_N,0.9636,0.4250,0.7284,0.9811,0.7284
ROCPOINTS_N,0.9636,0.4250,0.7283,0.9811,0.7283
ROCPOINTS_N,0.9639,0.4250,0.7280,0.9811,0.7280
ROCPOINTS_N,0.9641,0.4250,0.7279,0.9811,0.7279
ROCPOINTS_N,0.9641,0.4250,0.7279,0.9811,0.7279
ROCPOINTS_N,0.9642,0.4250,0.7278,0.9811,0.7278
ROCPOINTS_N,0.9644,0.4233,0.7277,0.9811,0.7277
ROCPOINTS_N,0.9649,0.4233,0.7277,0.9811,0.7277
ROCPOINTS_N,0.9650,0.4233,0.7276,0.9811,0.7276
ROCPOINTS_N,0.9650,0.4233,0.7276,0.9811,0.7276
ROCPOINTS_N,0.9651,0.4233,0.7273,0.9811,0.7273
ROCPOINTS_N,0.9652,0.4233,0.7273,0.9811,0.7273
ROCPOINTS_N,0.9652,0.4233,0.7272,0.9811,0.7272
ROCPOINTS_N,0.9653,0.4233,0.7272,0.9811,0.7272
ROCPOINTS_N,0.9653,0.4233,0.7271,0.9811,0.7271
ROCPOINTS_N,0.9654,0.4233,0.7270,0.9811,0.7270
ROCPOINTS_N,0.9656,0.4233,0.7270,0.9811,0.7270
ROCPOINTS_N,0.9659,0.4233,0.7269,0.9811,0.7269
ROCPOINTS_N,0.9660,0.4233,0.7267,0.9811,0.7267
ROCPOINTS_N,0.9662,0.4233,0.7262,0.9811,0.7262
ROCPOINTS_N,0.9664,0.4233,0.7262,0.9811,0.7262
ROCPOINTS_N,0.9666,0.4233,0.7261,0.9811,0.7261
ROCPOINTS_N,0.9667,0.4233,0.7260,0.9811,0.7260
ROCPOINTS_N,0.9669,0.3810,0.7007,0.9823,0.7007
ROCPOINTS_N,0.9670,0.3810,0.7003,0.9823,0.7003
ROCPOINTS_N,0.9671,0.3810,0.7001,0.9823,0.7001
ROCPOINTS_N,0.9674,0.3810,0.6997,0.9823,0.6997
ROCPOINTS_N,0.9677,0.3810,0.6997,0.9823,0.6997
ROCPOINTS_N,0.9678,0.3810,0.6996,0.9823,0.6996
ROCPOINTS_N,0.9678,0.3810,0.6995,0.9823,0.6995
ROCPOINTS_N,0.9683,0.3810,0.6995,0.9823,0.6995
ROCPOINTS_N,0.9687,0.3810,0.6993,0.9823,0.6993
ROCPOINTS_N,0.9688,0.3810,0.6993,0.9823,0.6993
ROCPOINTS_N,0.9689,0.3810,0.6992,0.9823,0.6992
ROCPOINTS_N,0.9689,0.3810,0.6989,0.9823,0.6989
ROCPOINTS_N,0.9691,0.3810,0.6988,0.9823,0.6988
ROCPOINTS_N,0.9692,0.3810,0.6984,0.9823,0.6984
ROCPOINTS_N,0.9693,0.3810,0.6983,0.9823,0.6983
ROCPOINTS_N,0.9694,0.3810,0.6983,0.9823,0.6983
ROCPOINTS_N,0.9694,0.3810,0.6982,0.9823,0.6982
ROCPOINTS_N,0.9695,0.3810,0.6982,0.9823,0.6982
ROCPOINTS_N,0.9696,0.3810,0.6981,0.9823,0.6981
ROCPOINTS_N,0.9697,0.3810,0.6980,0.9823,0.6980
ROCPOINTS_N,0.9699,0.3810,0.6979,0.9823,0.6979
ROCPOINTS_N,0.9699,0.3810,0.6979,0.9823,0.6979
ROCPOINTS_N,0.9700,0.3810,0.6978,0.9823,0.6978
ROCPOINTS_N,0.9700,0.3810,0.6978,0.9823,0.6978
ROCPOINTS_N,0.9705,0.3545,0.6709,0.9828,0.6709
ROCPOINTS_N,0.9710,0.3545,0.6709,0.9828,0.6709
ROCPOINTS_N,0.9710,0.3545,0.6707,0.9828,0.6707
ROCPOINTS_N,0.9714,0.3545,0.6706,0.9828,0.6706
ROCPOINTS_N,0.9717,0.3545,0.6705,0.9828,0.6705
ROCPOINTS_N,0.9717,0.3545,0.6702,0.9828,0.6702
ROCPOINTS_N,0.9720,0.3545,0.6701,0.9828,0.6701
ROCPOINTS_N,0.9721,0.3545,0.6701,0.9828,0.6701
ROCPOINTS_N,0.9725,0.3545,0.6698,0.9828,0.6698
ROCPOINTS_N,0.9726,0.3545,0.6697,0.9828,0.6697
ROCPOINTS_N,0.9727,0.3545,0.6697,0.9828,0.6697
ROCPOINTS_N,0.9728,0.3545,0.6695,0.9828,0.6695
ROCPOINTS_N,0.9730,0.3545,0.6694,0.9828,0.6694
ROCPOINTS_N,0.9731,0.3545,0.6694,0.9828,0.6694
ROCPOINTS_N,0.9731,0.3545,0.6693,0.9828,0.6693
ROCPOINTS_N,0.9732,0.3545,0.6693,0.9828,0.6693
ROCPOINTS_N,0.9732,0.3545,0.6690,0.9828,0.6690
ROCPOINTS_N,0.9733,0.3545,0.6689,0.9828,0.6689
ROCPOINTS_N,0.9734,0.3280,0.6413,0.9834,0.6413
ROCPOINTS_N,0.9734,0.3280,0.6413,0.9834,0.6413
ROCPOINTS_N,0.9734,0.3280,0.6411,0.9834,0.6411
ROCPOINTS_N,0.9737,0.3280,0.6411,0.9834,0.6411
ROCPOINTS_N,0.9738,0.3280,0.6410,0.9834,0.6410
ROCPOINTS_N,0.9738,0.3280,0.6410,0.9834,0.6410
ROCPOINTS_N,0.9739,0.3280,0.6409,0.9834,0.6409
ROCPOINTS_N,0.9742,0.3280,0.6407,0.9834,0.6407
ROCPOINTS_N,0.9744,0.3280,0.6407,0.9834,0.6407
ROCPOINTS_N,0.9744,0.3280,0.6406,0.9834,0.6406
ROCPOINTS_N,0.9749,0.3263,0.6405,0.9834,0.6405
ROCPOINTS_N,0.9750,0.3263,0.6404,0.9834,0.6404
ROCPOINTS_N,0.9750,0.3263,0.6404,0.9834,0.6404
ROCPOINTS_N,0.9752,0.3263,0.6401,0.9834,0.6401
ROCPOINTS_N,0.9752,0.3263,0.6400,0.9834,0.6400
ROCPOINTS_N,0.9753,0.3263,0.6400,0.9834,0.6400
ROCPOINTS_N,0.9754,0.3263,0.6399,0.9834,0.6399
ROCPOINTS_N,0.9756,0.3263,0.6399,0.9834,0.6399
ROCPOINTS_N,0.9757,0.3263,0.6397,0.9834,0.6397
ROCPOINTS_N,0.9761,0.3263,0.6396,0.9834,0.6396
ROCPOINTS_N,0.9761,0.3263,0.6396,0.9834,0.6396
ROCPOINTS_N,0.9761,0.3263,0.6395,0.9834,0.6395
ROCPOINTS_N,0.9762,0.3263,0.6395,0.9834,0.6395
ROCPOINTS_N,0.9764,0.3263,0.6394,0.9834,0.6394
ROCPOINTS_N,0.9766,0.3263,0.6393,0.9834,0.6393
ROCPOINTS_N,0.9767,0.3228,0.6393,0.9836,0.6393
ROCPOINTS_N,0.9767,0.3228,0.6393,0.9836,0.6393
ROCPOINTS_N,0.9768,0.2998,0.6086,0.9840,0.6086
ROCPOINTS_N,0.9768,0.2998,0.6085,0.9840,0.6085
ROCPOINTS_N,0.9770,0.2998,0.6085,0.9840,0.6085
ROCPOINTS_N,0.9771,0.2998,0.6084,0.9840,0.6084
ROCPOINTS_N,0.9772,0.2998,0.6084,0.9840,0.6084
ROCPOINTS_N,0.9774,0.2998,0.6083,0.9840,0.6083
ROCPOINTS_N,0.9775,0.2998,0.6082,0.9840,0.6082
ROCPOINTS_N,0.9778,0.2998,0.6081,0.9840,0.6081
ROCPOINTS_N,0.9778,0.2998,0.6080,0.9840,0.6080
ROCPOINTS_N,0.9780,0.2998,0.6080,0.9840,0.6080
ROCPOINTS_N,0.9781,0.2998,0.6079,0.9840,0.6079
ROCPOINTS_N,0.9782,0.2998,0.6078,0.9840,0.6078
ROCPOINTS_N,0.9783,0.2998,0.6078,0.9840,0.6078
ROCPOINTS_N,0.9785,0.2998,0.6073,0.9839,0.6073
ROCPOINTS_N,0.9787,0.2998,0.6073,0.9839,0.6073
ROCPOINTS_N,0.9787,0.2998,0.6072,0.9839,0.6072
ROCPOINTS_N,0.9789,0.2998,0.6071,0.9839,0.6071
ROCPOINTS_N,0.9790,0.2998,0.6070,0.9839,0.6070
ROCPOINTS_N,0.9790,0.2998,0.6070,0.9839,0.6070
ROCPOINTS_N,0.9791,0.2998,0.6069,0.9839,0.6069
ROCPOINTS_N,0.9792,0.2998,0.6069,0.9839,0.6069
ROCPOINTS_N,0.9799,0.2981,0.6067,0.9840,0.6067
ROCPOINTS_N,0.9799,0.2981,0.6067,0.9840,0.6067
ROCPOINTS_N,0.9800,0.2981,0.6066,0.9840,0.6066
ROCPOINTS_N,0.9803,0.2628,0.5697,0.9850,0.5697
ROCPOINTS_N,0.9806,0.2628,0.5697,0.9850,0.5697
ROCPOINTS_N,0.9808,0.2628,0.5695,0.9850,0.5695
ROCPOINTS_N,0.9809,0.2628,0.5694,0.9850,0.5694
ROCPOINTS_N,0.9810,0.2628,0.5693,0.9850,0.5693
ROCPOINTS_N,0.9811,0.2628,0.5692,0.9850,0.5692
ROCPOINTS_N,0.9814,0.2628,0.5691,0.9850,0.5691
ROCPOINTS_N,0.9817,0.2628,0.5690,0.9850,0.5690
ROCPOINTS_N,0.9819,0.2628,0.5685,0.9849,0.5685
ROCPOINTS_N,0.9820,0.2610,0.5681,0.9850,0.5681
ROCPOINTS_N,0.9822,0.2610,0.5681,0.9850,0.5681
ROCPOINTS_N,0.9823,0.2610,0.5678,0.9850,0.5678
ROCPOINTS_N,0.9825,0.2610,0.5678,0.9850,0.5678
ROCPOINTS_N,0.9825,0.2610,0.5677,0.9850,0.5677
ROCPOINTS_N,0.9827,0.2610,0.5676,0.9850,0.5676
ROCPOINTS_N,0.9829,0.2610,0.5676,0.9850,0.5676
ROCPOINTS_N,0.9830,0.2610,0.5675,0.9850,0.5675
ROCPOINTS_N,0.9830,0.2610,0.5674,0.9850,0.5674
ROCPOINTS_N,0.9831,0.2610,0.5674,0.9850,0.5674
ROCPOINTS_N,0.9831,0.2610,0.5673,0.9850,0.5673
ROCPOINTS_N,0.9833,0.2610,0.5673,0.9850,0.5673
ROCPOINTS_N,0.9833,0.2610,0.5672,0.9850,0.5672
ROCPOINTS_N,0.9833,0.2610,0.5671,0.9850,0.5671
ROCPOINTS_N,0.9839,0.2381,0.5245,0.9852,0.5245
ROCPOINTS_N,0.9840,0.2381,0.5244,0.9852,0.5244
ROCPOINTS_N,0.9840,0.2381,0.5243,0.9852,0.5243
ROCPOINTS_N,0.9848,0.2363,0.5241,0.9853,0.5241
ROCPOINTS_N,0.9850,0.2363,0.5241,0.9853,0.5241
ROCPOINTS_N,0.9854,0.2346,0.5237,0.9854,0.5237
ROCPOINTS_N,0.9856,0.2346,0.5236,0.9854,0.5236
ROCPOINTS_N,0.9857,0.2346,0.5235,0.9854,0.5235
ROCPOINTS_N,0.9858,0.2346,0.5235,0.9854,0.5235
ROCPOINTS_N,0.9858,0.2346,0.5234,0.9854,0.5234
ROCPOINTS_N,0.9859,0.2346,0.5234,0.9854,0.5234
ROCPOINTS_N,0.9859,0.2346,0.5233,0.9854,0.5233
ROCPOINTS_N,0.9859,0.2346,0.5232,0.9854,0.5232
ROCPOINTS_N,0.9859,0.2346,0.5232,0.9854,0.5232
ROCPOINTS_N,0.9860,0.2346,0.5218,0.9854,0.5218
ROCPOINTS_N,0.9861,0.2346,0.5218,0.9854,0.5218
ROCPOINTS_N,0.9861,0.2346,0.5210,0.9853,0.5210
ROCPOINTS_N,0.9862,0.2346,0.5209,0.9853,0.5209
ROCPOINTS_N,0.9862,0.2346,0.5208,0.9853,0.5208
ROCPOINTS_N,0.9863,0.2346,0.5208,0.9853,0.5208
ROCPOINTS_N,0.9864,0.2346,0.5192,0.9853,0.5192
ROCPOINTS_N,0.9864,0.2346,0.5191,0.9853,0.5191
ROCPOINTS_N,0.9864,0.2346,0.5190,0.9853,0.5190
ROCPOINTS_N,0.9865,0.2346,0.5190,0.9853,0.5190
ROCPOINTS_N,0.9865,0.2346,0.5189,0.9853,0.5189
ROCPOINTS_N,0.9866,0.2346,0.5189,0.9853,0.5189
ROCPOINTS_N,0.9866,0.2346,0.5188,0.9853,0.5188
ROCPOINTS_N,0.9866,0.2346,0.5187,0.9853,0.5187
ROCPOINTS_N,0.9867,0.2346,0.5187,0.9853,0.5187
ROCPOINTS_N,0.9867,0.2099,0.4730,0.9855,0.4730
ROCPOINTS_N,0.9868,0.2099,0.4720,0.9855,0.4720
ROCPOINTS_N,0.9868,0.2099,0.4713,0.9855,0.4713
ROCPOINTS_N,0.9868,0.2099,0.4703,0.9855,0.4703
ROCPOINTS_N,0.9871,0.2099,0.4696,0.9854,0.4696
ROCPOINTS_N,0.9871,0.2099,0.4688,0.9854,0.4688
ROCPOINTS_N,0.9872,0.2099,0.4678,0.9854,0.4678
ROCPOINTS_N,0.9873,0.2099,0.4677,0.9854,0.4677
ROCPOINTS_N,0.9873,0.2099,0.4676,0.9854,0.4676
ROCPOINTS_N,0.9874,0.2099,0.4654,0.9853,0.4654
ROCPOINTS_N,0.9876,0.2099,0.4637,0.9853,0.4637
ROCPOINTS_N,0.9877,0.2099,0.4636,0.9853,0.4636
ROCPOINTS_N,0.9877,0.2099,0.4636,0.9853,0.4636
ROCPOINTS_N,0.9878,0.2099,0.4620,0.9852,0.4620
ROCPOINTS_N,0.9878,0.2099,0.4619,0.9852,0.4619
ROCPOINTS_N,0.9879,0.2099,0.4618,0.9852,0.4618
ROCPOINTS_N,0.9880,0.2099,0.4600,0.9851,0.4600
ROCPOINTS_N,0.9880,0.2099,0.4600,0.9851,0.4600
ROCPOINTS_N,0.9880,0.2099,0.4599,0.9851,0.4599
ROCPOINTS_N,0.9881,0.2099,0.4599,0.9851,0.4599
ROCPOINTS_N,0.9882,0.2099,0.4587,0.9851,0.4587
ROCPOINTS_N,0.9883,0.2099,0.4586,0.9851,0.4586
ROCPOINTS_N,0.9883,0.2099,0.4585,0.9851,0.4585
ROCPOINTS_N,0.9885,0.2099,0.4583,0.9851,0.4583
ROCPOINTS_N,0.9886,0.2099,0.4572,0.9850,0.4572
ROCPOINTS_N,0.9886,0.2099,0.4571,0.9850,0.4571
ROCPOINTS_N,0.9887,0.2099,0.4571,0.9850,0.4571
ROCPOINTS_N,0.9887,0.2099,0.4569,0.9850,0.4569
ROCPOINTS_N,0.9887,0.2099,0.4569,0.9850,0.4569
ROCPOINTS_N,0.9888,0.2099,0.4552,0.9850,0.4552
ROCPOINTS_N,0.9889,0.2099,0.4552,0.9850,0.4552
ROCPOINTS_N,0.9891,0.2099,0.4548,0.9850,0.4548
ROCPOINTS_N,0.9891,0.2099,0.4547,0.9850,0.4547
ROCPOINTS_N,0.9892,0.2099,0.4547,0.9850,0.4547
ROCPOINTS_N,0.9892,0.2099,0.4546,0.9850,0.4546
ROCPOINTS_N,0.9893,0.2099,0.4545,0.9850,0.4545
ROCPOINTS_N,0.9894,0.2099,0.4545,0.9850,0.4545
ROCPOINTS_N,0.9895,0.2099,0.4543,0.9850,0.4543
ROCPOINTS_N,0.9897,0.2099,0.4543,0.9850,0.4543
ROCPOINTS_N,0.9897,0.2099,0.4542,0.9850,0.4542
ROCPOINTS_N,0.9897,0.2099,0.4541,0.9849,0.4541
ROCPOINTS_N,0.9897,0.2099,0.4540,0.9849,0.4540
ROCPOINTS_N,0.9897,0.2099,0.4539,0.9849,0.4539
ROCPOINTS_N,0.9898,0.2099,0.4538,0.9849,0.4538
ROCPOINTS_N,0.9898,0.2099,0.4538,0.9849,0.4538
ROCPOINTS_N,0.9898,0.2099,0.4537,0.9849,0.4537
ROCPOINTS_N,0.9900,0.2099,0.4537,0.9849,0.4537
ROCPOINTS_N,0.9900,0.2099,0.4536,0.9849,0.4536
ROCPOINTS_N,0.9900,0.2099,0.4536,0.9849,0.4536
ROCPOINTS_N,0.9903,0.1817,0.3989,0.9852,0.3989
ROCPOINTS_N,0.9903,0.1817,0.3988,0.9852,0.3988
ROCPOINTS_N,0.9904,0.1817,0.3987,0.9852,0.3987
ROCPOINTS_N,0.9906,0.1817,0.3987,0.9852,0.3987
ROCPOINTS_N,0.9907,0.1817,0.3986,0.9852,0.3986
ROCPOINTS_N,0.9907,0.1817,0.3985,0.9852,0.3985
ROCPOINTS_N,0.9908,0.1817,0.3984,0.9851,0.3984
ROCPOINTS_N,0.9909,0.1817,0.3984,0.9851,0.3984
ROCPOINTS_N,0.9909,0.1817,0.3983,0.9851,0.3983
ROCPOINTS_N,0.9910,0.1817,0.3983,0.9851,0.3983
ROCPOINTS_N,0.9911,0.1817,0.3982,0.9851,0.3982
ROCPOINTS_N,0.9911,0.1817,0.3982,0.9851,0.3982
ROCPOINTS_N,0.9911,0.1817,0.3979,0.9851,0.3979
ROCPOINTS_N,0.9912,0.1817,0.3978,0.9851,0.3978
ROCPOINTS_N,0.9914,0.1817,0.3977,0.9851,0.3977
ROCPOINTS_N,0.9914,0.1817,0.3977,0.9851,0.3977
ROCPOINTS_N,0.9915,0.1817,0.3976,0.9851,0.3976
ROCPOINTS_N,0.9916,0.1817,0.3976,0.9851,0.3976
ROCPOINTS_N,0.9916,0.1817,0.3975,0.9851,0.3975
ROCPOINTS_N,0.9917,0.1817,0.3975,0.9851,0.3975
ROCPOINTS_N,0.9917,0.1817,0.3970,0.9851,0.3970
ROCPOINTS_N,0.9919,0.1799,0.3955,0.9852,0.3955
ROCPOINTS_N,0.9920,0.1799,0.3954,0.9852,0.3954
ROCPOINTS_N,0.9920,0.1781,0.3936,0.9853,0.3936
ROCPOINTS_N,0.9920,0.1781,0.3934,0.9853,0.3934
ROCPOINTS_N,0.9921,0.1781,0.3934,0.9852,0.3934
ROCPOINTS_N,0.9922,0.1781,0.3933,0.9852,0.3933
ROCPOINTS_N,0.9924,0.1781,0.3931,0.9852,0.3931
ROCPOINTS_N,0.9925,0.1781,0.3931,0.9852,0.3931
ROCPOINTS_N,0.9925,0.1781,0.3930,0.9852,0.3930
ROCPOINTS_N,0.9926,0.1781,0.3930,0.9852,0.3930
ROCPOINTS_N,0.9927,0.1764,0.3917,0.9853,0.3917
ROCPOINTS_N,0.9927,0.1764,0.3916,0.9853,0.3916
ROCPOINTS_N,0.9927,0.1764,0.3916,0.9853,0.3916
ROCPOINTS_N,0.9927,0.1764,0.3915,0.9853,0.3915
ROCPOINTS_N,0.9928,0.1764,0.3915,0.9853,0.3915
ROCPOINTS_N,0.9928,0.1764,0.3913,0.9853,0.3913
ROCPOINTS_N,0.9928,0.1764,0.3913,0.9853,0.3913
ROCPOINTS_N,0.9929,0.1764,0.3912,0.9853,0.3912
ROCPOINTS_N,0.9929,0.1764,0.3912,0.9853,0.3912
ROCPOINTS_N,0.9929,0.1764,0.3911,0.9853,0.3911
ROCPOINTS_N,0.9929,0.1764,0.3910,0.9853,0.3910
ROCPOINTS_N,0.9930,0.1764,0.3910,0.9853,0.3910
ROCPOINTS_N,0.9930,0.1764,0.3909,0.9853,0.3909
ROCPOINTS_N,0.9930,0.1764,0.3908,0.9853,0.3908
ROCPOINTS_N,0.9931,0.1764,0.3907,0.9853,0.3907
ROCPOINTS_N,0.9931,0.1764,0.3906,0.9853,0.3906
ROCPOINTS_N,0.9932,0.1764,0.3906,0.9853,0.3906
ROCPOINTS_N,0.9932,0.1764,0.3905,0.9853,0.3905
ROCPOINTS_N,0.9932,0.1764,0.3905,0.9853,0.3905
ROCPOINTS_N,0.9932,0.1764,0.3904,0.9853,0.3904
ROCPOINTS_N,0.9932,0.1764,0.3903,0.9853,0.3903
ROCPOINTS_N,0.9933,0.1764,0.3902,0.9853,0.3902
ROCPOINTS_N,0.9934,0.1358,0.3231,0.9863,0.3231
ROCPOINTS_N,0.9935,0.1358,0.3230,0.9863,0.3230
ROCPOINTS_N,0.9936,0.1358,0.3229,0.9863,0.3229
ROCPOINTS_N,0.9937,0.1358,0.3229,0.9863,0.3229
ROCPOINTS_N,0.9937,0.1358,0.3228,0.9863,0.3228
ROCPOINTS_N,0.9942,0.1358,0.3228,0.9863,0.3228
ROCPOINTS_N,0.9942,0.1358,0.3227,0.9863,0.3227
ROCPOINTS_N,0.9942,0.1358,0.3226,0.9863,0.3226
ROCPOINTS_N,0.9943,0.1358,0.3226,0.9863,0.3226
ROCPOINTS_N,0.9943,0.1358,0.3225,0.9863,0.3225
ROCPOINTS_N,0.9944,0.1358,0.3225,0.9863,0.3225
ROCPOINTS_N,0.9944,0.1358,0.3224,0.9863,0.3224
ROCPOINTS_N,0.9945,0.1358,0.3222,0.9863,0.3222
ROCPOINTS_N,0.9945,0.1358,0.3221,0.9863,0.3221
ROCPOINTS_N,0.9945,0.1358,0.3221,0.9863,0.3221
ROCPOINTS_N,0.9946,0.1358,0.3220,0.9862,0.3220
ROCPOINTS_N,0.9946,0.1358,0.3219,0.9862,0.3219
ROCPOINTS_N,0.9947,0.1358,0.3218,0.9862,0.3218
ROCPOINTS_N,0.9947,0.1358,0.3218,0.9862,0.3218
ROCPOINTS_N,0.9947,0.1358,0.3217,0.9862,0.3217
ROCPOINTS_N,0.9948,0.1358,0.3217,0.9862,0.3217
ROCPOINTS_N,0.9950,0.1358,0.3216,0.9862,0.3216
ROCPOINTS_N,0.9950,0.1358,0.3215,0.9862,0.3215
ROCPOINTS_N,0.9950,0.1340,0.3211,0.9864,0.3211
ROCPOINTS_N,0.9952,0.1340,0.3211,0.9864,0.3211
ROCPOINTS_N,0.9952,0.1340,0.3210,0.9864,0.3210
ROCPOINTS_N,0.9953,0.1340,0.3210,0.9864,0.3210
ROCPOINTS_N,0.9953,0.1340,0.3209,0.9864,0.3209
ROCPOINTS_N,0.9953,0.1340,0.3208,0.9864,0.3208
ROCPOINTS_N,0.9954,0.1340,0.3207,0.9864,0.3207
ROCPOINTS_N,0.9954,0.1340,0.3207,0.9864,0.3207
ROCPOINTS_N,0.9954,0.1340,0.3206,0.9864,0.3206
ROCPOINTS_N,0.9955,0.1340,0.3205,0.9864,0.3205
ROCPOINTS_N,0.9955,0.1340,0.3205,0.9864,0.3205
ROCPOINTS_N,0.9956,0.1340,0.3204,0.9864,0.3204
ROCPOINTS_N,0.9957,0.1340,0.3200,0.9863,0.3200
ROCPOINTS_N,0.9957,0.1340,0.3200,0.9863,0.3200
ROCPOINTS_N,0.9957,0.1340,0.3199,0.9863,0.3199
ROCPOINTS_N,0.9957,0.1340,0.3198,0.9863,0.3198
ROCPOINTS_N,0.9957,0.1340,0.3197,0.9863,0.3197
ROCPOINTS_N,0.9958,0.1340,0.3196,0.9863,0.3196
ROCPOINTS_N,0.9958,0.1340,0.3196,0.9863,0.3196
ROCPOINTS_N,0.9958,0.1340,0.3195,0.9863,0.3195
ROCPOINTS_N,0.9958,0.1340,0.3194,0.9863,0.3194
ROCPOINTS_N,0.9958,0.1340,0.3194,0.9863,0.3194
ROCPOINTS_N,0.9959,0.1340,0.3191,0.9863,0.3191
ROCPOINTS_N,0.9959,0.1340,0.3190,0.9863,0.3190
ROCPOINTS_N,0.9959,0.1340,0.3190,0.9863,0.3190
ROCPOINTS_N,0.9960,0.1340,0.3189,0.9863,0.3189
ROCPOINTS_N,0.9960,0.1340,0.3189,0.9863,0.3189
ROCPOINTS_N,0.9960,0.1340,0.3188,0.9863,0.3188
ROCPOINTS_N,0.9960,0.1340,0.3187,0.9863,0.3187
ROCPOINTS_N,0.9960,0.1340,0.3187,0.9863,0.3187
ROCPOINTS_N,0.9960,0.1340,0.3186,0.9863,0.3186
ROCPOINTS_N,0.9961,0.1340,0.3186,0.9863,0.3186
ROCPOINTS_N,0.9961,0.1340,0.3185,0.9863,0.3185
ROCPOINTS_N,0.9961,0.1340,0.3184,0.9863,0.3184
ROCPOINTS_N,0.9962,0.1340,0.3183,0.9863,0.3183
ROCPOINTS_N,0.9962,0.1340,0.3183,0.9863,0.3183
ROCPOINTS_N,0.9962,0.1340,0.3182,0.9863,0.3182
ROCPOINTS_N,0.9962,0.1340,0.3182,0.9863,0.3182
ROCPOINTS_N,0.9962,0.1340,0.3181,0.9863,0.3181
ROCPOINTS_N,0.9963,0.1340,0.3180,0.9863,0.3180
ROCPOINTS_N,0.9963,0.1340,0.3180,0.9863,0.3180
ROCPOINTS_N,0.9963,0.1340,0.3179,0.9863,0.3179
ROCPOINTS_N,0.9963,0.1340,0.3179,0.9862,0.3179
ROCPOINTS_N,0.9963,0.1340,0.3178,0.9862,0.3178
ROCPOINTS_N,0.9963,0.1340,0.3177,0.9862,0.3177
ROCPOINTS_N,0.9964,0.1340,0.3176,0.9862,0.3176
ROCPOINTS_N,0.9964,0.1340,0.3176,0.9862,0.3176
ROCPOINTS_N,0.9964,0.1340,0.3175,0.9862,0.3175
ROCPOINTS_N,0.9964,0.1340,0.3175,0.9862,0.3175
ROCPOINTS_N,0.9964,0.1340,0.3174,0.9862,0.3174
ROCPOINTS_N,0.9964,0.1340,0.3173,0.9862,0.3173
ROCPOINTS_N,0.9965,0.1340,0.3173,0.9862,0.3173
ROCPOINTS_N,0.9965,0.1340,0.3172,0.9862,0.3172
ROCPOINTS_N,0.9965,0.1340,0.3172,0.9862,0.3172
ROCPOINTS_N,0.9965,0.1340,0.3171,0.9862,0.3171
ROCPOINTS_N,0.9965,0.1340,0.3170,0.9862,0.3170
ROCPOINTS_N,0.9965,0.1340,0.3170,0.9862,0.3170
ROCPOINTS_N,0.9965,0.1340,0.3169,0.9862,0.3169
ROCPOINTS_N,0.9965,0.1340,0.3168,0.9862,0.3168
ROCPOINTS_N,0.9965,0.1340,0.3167,0.9862,0.3167
ROCPOINTS_N,0.9966,0.1340,0.3166,0.9862,0.3166
ROCPOINTS_N,0.9966,0.1340,0.3166,0.9862,0.3166
ROCPOINTS_N,0.9966,0.1340,0.3165,0.9862,0.3165
ROCPOINTS_N,0.9966,0.1340,0.3165,0.9862,0.3165
ROCPOINTS_N,0.9966,0.1340,0.3164,0.9862,0.3164
ROCPOINTS_N,0.9966,0.1340,0.3163,0.9862,0.3163
ROCPOINTS_N,0.9966,0.1340,0.3163,0.9862,0.3163
ROCPOINTS_N,0.9967,0.1340,0.3162,0.9862,0.3162
ROCPOINTS_N,0.9968,0.0811,0.2324,0.9886,0.2324
ROCPOINTS_N,0.9968,0.0811,0.2324,0.9886,0.2324
ROCPOINTS_N,0.9968,0.0811,0.2323,0.9886,0.2323
ROCPOINTS_N,0.9970,0.0811,0.2323,0.9886,0.2323
ROCPOINTS_N,0.9970,0.0811,0.2322,0.9886,0.2322
ROCPOINTS_N,0.9970,0.0811,0.2321,0.9886,0.2321
ROCPOINTS_N,0.9971,0.0811,0.2321,0.9886,0.2321
ROCPOINTS_N,0.9972,0.0811,0.2320,0.9886,0.2320
ROCPOINTS_N,0.9972,0.0811,0.2320,0.9886,0.2320
ROCPOINTS_N,0.9972,0.0811,0.2319,0.9886,0.2319
ROCPOINTS_N,0.9972,0.0811,0.2319,0.9886,0.2319
ROCPOINTS_N,0.9972,0.0811,0.2318,0.9886,0.2318
ROCPOINTS_N,0.9972,0.0811,0.2317,0.9886,0.2317
ROCPOINTS_N,0.9973,0.0811,0.2317,0.9886,0.2317
ROCPOINTS_N,0.9974,0.0811,0.2316,0.9886,0.2316
ROCPOINTS_N,0.9974,0.0811,0.2316,0.9885,0.2316
ROCPOINTS_N,0.9976,0.0811,0.2315,0.9885,0.2315
ROCPOINTS_N,0.9976,0.0811,0.2314,0.9885,0.2314
ROCPOINTS_N,0.9977,0.0811,0.2314,0.9885,0.2314
ROCPOINTS_N,0.9978,0.0811,0.2313,0.9885,0.2313
ROCPOINTS_N,0.9978,0.0811,0.2312,0.9885,0.2312
ROCPOINTS_N,0.9978,0.0811,0.2311,0.9885,0.2311
ROCPOINTS_N,0.9978,0.0811,0.2310,0.9885,0.2310
ROCPOINTS_N,0.9979,0.0811,0.2310,0.9885,0.2310
ROCPOINTS_N,0.9979,0.0811,0.2309,0.9885,0.2309
ROCPOINTS_N,0.9979,0.0811,0.2309,0.9885,0.2309
ROCPOINTS_N,0.9979,0.0811,0.2307,0.9885,0.2307
ROCPOINTS_N,0.9979,0.0811,0.2307,0.9885,0.2307
ROCPOINTS_N,0.9979,0.0811,0.2306,0.9885,0.2306
ROCPOINTS_N,0.9980,0.0811,0.2306,0.9885,0.2306
ROCPOINTS_N,0.9981,0.0794,0.2306,0.9887,0.2306
ROCPOINTS_N,0.9981,0.0794,0.2305,0.9887,0.2305
ROCPOINTS_N,0.9982,0.0794,0.2305,0.9887,0.2305
ROCPOINTS_N,0.9982,0.0794,0.2303,0.9887,0.2303
ROCPOINTS_N,0.9983,0.0794,0.2302,0.9887,0.2302
ROCPOINTS_N,0.9984,0.0794,0.2298,0.9887,0.2298
ROCPOINTS_N,0.9984,0.0794,0.2297,0.9887,0.2297
ROCPOINTS_N,0.9985,0.0794,0.2296,0.9887,0.2296
ROCPOINTS_N,0.9985,0.0794,0.2296,0.9887,0.2296
ROCPOINTS_N,0.9985,0.0794,0.2295,0.9887,0.2295
ROCPOINTS_N,0.9985,0.0794,0.2295,0.9887,0.2295
ROCPOINTS_N,0.9985,0.0794,0.2294,0.9887,0.2294
ROCPOINTS_N,0.9986,0.0794,0.2293,0.9887,0.2293
ROCPOINTS_N,0.9986,0.0794,0.2293,0.9887,0.2293
ROCPOINTS_N,0.9986,0.0794,0.2292,0.9887,0.2292
ROCPOINTS_N,0.9987,0.0794,0.2291,0.9887,0.2291
ROCPOINTS_N,0.9987,0.0794,0.2289,0.9887,0.2289
ROCPOINTS_N,0.9988,0.0794,0.2289,0.9887,0.2289
ROCPOINTS_N,0.9988,0.0794,0.2288,0.9887,0.2288
ROCPOINTS_N,0.9988,0.0794,0.2288,0.9887,0.2288
ROCPOINTS_N,0.9989,0.0794,0.2287,0.9887,0.2287
ROCPOINTS_N,0.9989,0.0794,0.2286,0.9887,0.2286
ROCPOINTS_N,0.9989,0.0794,0.2281,0.9886,0.2281
ROCPOINTS_N,0.9990,0.0794,0.2281,0.9886,0.2281
ROCPOINTS_N,0.9990,0.0794,0.2280,0.9886,0.2280
ROCPOINTS_N,0.9990,0.0794,0.2279,0.9886,0.2279
ROCPOINTS_N,0.9990,0.0794,0.2279,0.9886,0.2279
ROCPOINTS_N,0.9990,0.0794,0.2278,0.9886,0.2278
ROCPOINTS_N,0.9991,0.0794,0.2278,0.9886,0.2278
ROCPOINTS_N,0.9991,0.0794,0.2277,0.9886,0.2277
ROCPOINTS_N,0.9991,0.0776,0.2277,0.9889,0.2277
ROCPOINTS_N,0.9992,0.0776,0.2277,0.9889,0.2277
ROCPOINTS_N,0.9992,0.0776,0.2276,0.9889,0.2276
ROCPOINTS_N,0.9992,0.0776,0.2275,0.9888,0.2275
ROCPOINTS_N,0.9992,0.0776,0.2274,0.9888,0.2274
ROCPOINTS_N,0.9992,0.0776,0.2274,0.9888,0.2274
ROCPOINTS_N,0.9992,0.0776,0.2273,0.9888,0.2273
ROCPOINTS_N,0.9992,0.0776,0.2272,0.9888,0.2272
ROCPOINTS_N,0.9992,0.0776,0.2272,0.9888,0.2272
ROCPOINTS_N,0.9993,0.0776,0.2271,0.9888,0.2271
ROCPOINTS_N,0.9993,0.0776,0.2271,0.9888,0.2271
ROCPOINTS_N,0.9993,0.0776,0.2270,0.9888,0.2270
ROCPOINTS_N,0.9993,0.0776,0.2270,0.9888,0.2270
ROCPOINTS_N,0.9993,0.0776,0.2267,0.9888,0.2267
ROCPOINTS_N,0.9993,0.0776,0.2267,0.9888,0.2267
ROCPOINTS_N,0.9994,0.0776,0.2266,0.9888,0.2266
ROCPOINTS_N,0.9994,0.0776,0.2265,0.9888,0.2265
ROCPOINTS_N,0.9994,0.0776,0.2265,0.9888,0.2265
ROCPOINTS_N,0.9994,0.0776,0.2264,0.9888,0.2264
ROCPOINTS_N,0.9994,0.0776,0.2264,0.9888,0.2264
ROCPOINTS_N,0.9994,0.0776,0.2263,0.9888,0.2263
ROCPOINTS_N,0.9994,0.0776,0.2262,0.9888,0.2262
ROCPOINTS_N,0.9994,0.0776,0.2261,0.9888,0.2261
ROCPOINTS_N,0.9994,0.0758,0.2261,0.9890,0.2261
ROCPOINTS_N,0.9994,0.0758,0.2261,0.9890,0.2261
ROCPOINTS_N,0.9994,0.0758,0.2260,0.9890,0.2260
ROCPOINTS_N,0.9995,0.0758,0.2260,0.9890,0.2260
ROCPOINTS_N,0.9995,0.0758,0.2259,0.9890,0.2259
ROCPOINTS_N,0.9995,0.0758,0.2258,0.9890,0.2258
ROCPOINTS_N,0.9996,0.0758,0.2258,0.9890,0.2258
ROCPOINTS_N,0.9996,0.0758,0.2257,0.9890,0.2257
ROCPOINTS_N,0.9996,0.0758,0.2256,0.9890,0.2256
ROCPOINTS_N,0.9996,0.0758,0.2256,0.9890,0.2256
ROCPOINTS_N,0.9996,0.0758,0.2255,0.9890,0.2255
ROCPOINTS_N,0.9996,0.0758,0.2254,0.9890,0.2254
ROCPOINTS_N,0.9996,0.0758,0.2254,0.9890,0.2254
ROCPOINTS_N,0.9997,0.0758,0.2253,0.9890,0.2253
ROCPOINTS_N,0.9997,0.0758,0.2252,0.9890,0.2252
ROCPOINTS_N,0.9997,0.0758,0.2251,0.9890,0.2251
ROCPOINTS_N,0.9997,0.0758,0.2250,0.9890,0.2250
ROCPOINTS_N,0.9997,0.0758,0.2249,0.9890,0.2249
ROCPOINTS_N,0.9997,0.0758,0.2249,0.9890,0.2249
ROCPOINTS_N,0.9997,0.0758,0.2245,0.9890,0.2245
ROCPOINTS_N,0.9997,0.0758,0.2244,0.9890,0.2244
ROCPOINTS_N,0.9997,0.0758,0.2244,0.9889,0.2244
ROCPOINTS_N,0.9998,0.0758,0.2243,0.9889,0.2243
ROCPOINTS_N,0.9998,0.0758,0.2242,0.9889,0.2242
ROCPOINTS_N,0.9998,0.0758,0.2241,0.9889,0.2241
ROCPOINTS_N,0.9998,0.0758,0.2240,0.9889,0.2240
ROCPOINTS_N,0.9998,0.0758,0.2240,0.9889,0.2240
ROCPOINTS_N,0.9998,0.0758,0.2238,0.9889,0.2238
ROCPOINTS_N,0.9998,0.0758,0.2237,0.9889,0.2237
ROCPOINTS_N,0.9998,0.0741,0.2237,0.9892,0.2237
ROCPOINTS_N,0.9998,0.0741,0.2236,0.9892,0.2236
ROCPOINTS_N,0.9998,0.0741,0.2236,0.9892,0.2236
ROCPOINTS_N,0.9998,0.0741,0.2235,0.9892,0.2235
ROCPOINTS_N,0.9999,0.0741,0.2234,0.9892,0.2234
ROCPOINTS_N,0.9999,0.0741,0.2233,0.9892,0.2233
ROCPOINTS_N,0.9999,0.0741,0.2232,0.9891,0.2232
ROCPOINTS_N,0.9999,0.0741,0.2231,0.9891,0.2231
ROCPOINTS_N,0.9999,0.0741,0.2230,0.9891,0.2230
ROCPOINTS_N,0.9999,0.0741,0.2230,0.9891,0.2230
ROCPOINTS_N,0.9999,0.0741,0.2229,0.9891,0.2229
ROCPOINTS_N,0.9999,0.0741,0.2229,0.9891,0.2229
ROCPOINTS_N,0.9999,0.0741,0.2228,0.9891,0.2228
ROCPOINTS_N,0.9999,0.0741,0.2228,0.9891,0.2228
ROCPOINTS_N,0.9999,0.0741,0.2227,0.9891,0.2227
ROCPOINTS_N,0.9999,0.0741,0.2226,0.9891,0.2226
ROCPOINTS_N,0.9999,0.0741,0.2226,0.9891,0.2226
ROCPOINTS_N,0.9999,0.0741,0.2225,0.9891,0.2225
ROCPOINTS_N,0.9999,0.0741,0.2225,0.9891,0.2225
ROCPOINTS_N,0.9999,0.0741,0.2224,0.9891,0.2224
ROCPOINTS_N,0.9999,0.0741,0.2223,0.9891,0.2223
ROCPOINTS_N,1.0000,0.0741,0.2223,0.9891,0.2223
ROCPOINTS_N,1.0000,0.0741,0.2222,0.9891,0.2222
ROCPOINTS_N,1.0000,0.0741,0.2222,0.9891,0.2222
ROCPOINTS_N,1.0000,0.0741,0.2221,0.9891,0.2221
ROCPOINTS_N,1.0000,0.0741,0.2220,0.9891,0.2220
ROCPOINTS_N,1.0000,0.0741,0.2219,0.9891,0.2219
ROCPOINTS_N,1.0000,0.0741,0.2219,0.9891,0.2219
ROCPOINTS_N,1.0000,0.0741,0.2218,0.9891,0.2218
ROCPOINTS_N,1.0000,0.0723,0.2218,0.9893,0.2218
ROCPOINTS_N,1.0000,0.0000,0.0000,0.0000,0.0000
ROCPOINTS_O,0.0000,1.0000,1.0000,0.0237,1.0000
ROCPOINTS_O,0.0000,0.7062,0.9119,0.0304,0.9119
ROCPOINTS_O,0.0000,0.7061,0.9119,0.0304,0.9119
ROCPOINTS_O,0.0000,0.7061,0.9119,0.0304,0.9119
ROCPOINTS_O,0.0000,0.7059,0.9119,0.0304,0.9119
ROCPOINTS_O,0.0000,0.7059,0.9119,0.0304,0.9119
ROCPOINTS_O,0.0000,0.7058,0.9119,0.0304,0.9119
ROCPOINTS_O,0.0000,0.7058,0.9119,0.0304,0.9119
ROCPOINTS_O,0.0000,0.7057,0.9119,0.0304,0.9119
ROCPOINTS_O,0.0001,0.7057,0.9119,0.0304,0.9119
ROCPOINTS_O,0.0001,0.7056,0.9119,0.0304,0.9119
ROCPOINTS_O,0.0001,0.7055,0.9119,0.0304,0.9119
ROCPOINTS_O,0.0001,0.7055,0.9119,0.0304,0.9119
ROCPOINTS_O,0.0001,0.7054,0.9119,0.0304,0.9119
ROCPOINTS_O,0.0001,0.7054,0.9119,0.0304,0.9119
ROCPOINTS_O,0.0001,0.7053,0.9119,0.0304,0.9119
ROCPOINTS_O,0.0001,0.7052,0.9119,0.0304,0.9119
ROCPOINTS_O,0.0001,0.7052,0.9119,0.0304,0.9119
ROCPOINTS_O,0.0001,0.7051,0.9119,0.0304,0.9119
ROCPOINTS_O,0.0001,0.7051,0.9119,0.0304,0.9119
ROCPOINTS_O,0.0001,0.7050,0.9119,0.0305,0.9119
ROCPOINTS_O,0.0001,0.7050,0.9119,0.0305,0.9119
ROCPOINTS_O,0.0001,0.7049,0.9119,0.0305,0.9119
ROCPOINTS_O,0.0001,0.7048,0.9119,0.0305,0.9119
ROCPOINTS_O,0.0001,0.7047,0.9119,0.0305,0.9119
ROCPOINTS_O,0.0001,0.7046,0.9119,0.0305,0.9119
ROCPOINTS_O,0.0001,0.7046,0.9119,0.0305,0.9119
ROCPOINTS_O,0.0002,0.7045,0.9119,0.0305,0.9119
ROCPOINTS_O,0.0002,0.7044,0.9119,0.0305,0.9119
ROCPOINTS_O,0.0002,0.7044,0.9119,0.0305,0.9119
ROCPOINTS_O,0.0002,0.7043,0.9119,0.0305,0.9119
ROCPOINTS_O,0.0002,0.7042,0.9119,0.0305,0.9119
ROCPOINTS_O,0.0002,0.7042,0.9119,0.0305,0.9119
ROCPOINTS_O,0.0002,0.7041,0.9119,0.0305,0.9119
ROCPOINTS_O,0.0002,0.7040,0.9119,0.0305,0.9119
ROCPOINTS_O,0.0002,0.7040,0.9119,0.0305,0.9119
ROCPOINTS_O,0.0002,0.7039,0.9119,0.0305,0.9119
ROCPOINTS_O,0.0002,0.7039,0.9119,0.0305,0.9119
ROCPOINTS_O,0.0003,0.7038,0.9119,0.0305,0.9119
ROCPOINTS_O,0.0003,0.7037,0.9119,0.0305,0.9119
ROCPOINTS_O,0.0003,0.7037,0.9119,0.0305,0.9119
ROCPOINTS_O,0.0003,0.7036,0.9119,0.0305,0.9119
ROCPOINTS_O,0.0003,0.7035,0.9119,0.0305,0.9119
ROCPOINTS_O,0.0003,0.7035,0.9119,0.0305,0.9119
ROCPOINTS_O,0.0004,0.7033,0.9119,0.0305,0.9119
ROCPOINTS_O,0.0004,0.7033,0.9119,0.0305,0.9119
ROCPOINTS_O,0.0004,0.7032,0.9119,0.0305,0.9119
ROCPOINTS_O,0.0004,0.7032,0.9119,0.0305,0.9119
ROCPOINTS_O,0.0004,0.7031,0.9119,0.0305,0.9119
ROCPOINTS_O,0.0005,0.7031,0.9119,0.0305,0.9119
ROCPOINTS_O,0.0005,0.7029,0.9119,0.0305,0.9119
ROCPOINTS_O,0.0005,0.7029,0.9119,0.0305,0.9119
ROCPOINTS_O,0.0005,0.7028,0.9119,0.0305,0.9119
ROCPOINTS_O,0.0006,0.7028,0.9119,0.0305,0.9119
ROCPOINTS_O,0.0006,0.7027,0.9119,0.0305,0.9119
ROCPOINTS_O,0.0006,0.7027,0.9095,0.0305,0.9095
ROCPOINTS_O,0.0006,0.7026,0.9095,0.0305,0.9095
ROCPOINTS_O,0.0006,0.7026,0.9095,0.0305,0.9095
ROCPOINTS_O,0.0006,0.7025,0.9095,0.0305,0.9095
ROCPOINTS_O,0.0007,0.7025,0.9095,0.0305,0.9095
ROCPOINTS_O,0.0007,0.7024,0.9095,0.0305,0.9095
ROCPOINTS_O,0.0007,0.7023,0.9095,0.0305,0.9095
ROCPOINTS_O,0.0008,0.7022,0.9095,0.0305,0.9095
ROCPOINTS_O,0.0008,0.7022,0.9095,0.0305,0.9095
ROCPOINTS_O,0.0008,0.7021,0.9095,0.0305,0.9095
ROCPOINTS_O,0.0008,0.7021,0.9095,0.0305,0.9095
ROCPOINTS_O,0.0008,0.7020,0.9095,0.0305,0.9095
ROCPOINTS_O,0.0008,0.7020,0.9095,0.0305,0.9095
ROCPOINTS_O,0.0009,0.7018,0.9095,0.0305,0.9095
ROCPOINTS_O,0.0009,0.7018,0.9071,0.0304,0.9071
ROCPOINTS_O,0.0010,0.7017,0.9071,0.0304,0.9071
ROCPOINTS_O,0.0010,0.7016,0.9071,0.0304,0.9071
ROCPOINTS_O,0.0010,0.7015,0.9071,0.0304,0.9071
ROCPOINTS_O,0.0010,0.7015,0.9071,0.0304,0.9071
ROCPOINTS_O,0.0011,0.7014,0.9071,0.0304,0.9071
ROCPOINTS_O,0.0011,0.7014,0.9048,0.0304,0.9048
ROCPOINTS_O,0.0011,0.7012,0.9048,0.0304,0.9048
ROCPOINTS_O,0.0011,0.7009,0.9048,0.0304,0.9048
ROCPOINTS_O,0.0012,0.7008,0.9048,0.0304,0.9048
ROCPOINTS_O,0.0012,0.7007,0.9048,0.0304,0.9048
ROCPOINTS_O,0.0013,0.7007,0.9048,0.0304,0.9048
ROCPOINTS_O,0.0013,0.7006,0.9048,0.0304,0.9048
ROCPOINTS_O,0.0013,0.7006,0.9048,0.0304,0.9048
ROCPOINTS_O,0.0014,0.7005,0.9048,0.0304,0.9048
ROCPOINTS_O,0.0014,0.7004,0.9048,0.0304,0.9048
ROCPOINTS_O,0.0014,0.7003,0.9048,0.0304,0.9048
ROCPOINTS_O,0.0015,0.7003,0.9048,0.0304,0.9048
ROCPOINTS_O,0.0015,0.7002,0.9048,0.0304,0.9048
ROCPOINTS_O,0.0015,0.7002,0.9048,0.0304,0.9048
ROCPOINTS_O,0.0015,0.7001,0.9048,0.0304,0.9048
ROCPOINTS_O,0.0017,0.7000,0.9048,0.0304,0.9048
ROCPOINTS_O,0.0018,0.6992,0.9048,0.0305,0.9048
ROCPOINTS_O,0.0019,0.6990,0.9048,0.0305,0.9048
ROCPOINTS_O,0.0019,0.6989,0.9048,0.0305,0.9048
ROCPOINTS_O,0.0019,0.6989,0.9048,0.0305,0.9048
ROCPOINTS_O,0.0019,0.6988,0.9048,0.0305,0.9048
ROCPOINTS_O,0.0019,0.6988,0.9048,0.0305,0.9048
ROCPOINTS_O,0.0020,0.6987,0.9048,0.0305,0.9048
ROCPOINTS_O,0.0021,0.6987,0.9048,0.0305,0.9048
ROCPOINTS_O,0.0021,0.6986,0.9048,0.0305,0.9048
ROCPOINTS_O,0.0021,0.6985,0.9048,0.0305,0.9048
ROCPOINTS_O,0.0022,0.6984,0.9048,0.0305,0.9048
ROCPOINTS_O,0.0022,0.6984,0.9048,0.0305,0.9048
ROCPOINTS_O,0.0022,0.6983,0.9048,0.0305,0.9048
ROCPOINTS_O,0.0022,0.6980,0.9048,0.0305,0.9048
ROCPOINTS_O,0.0023,0.6979,0.9048,0.0305,0.9048
ROCPOINTS_O,0.0023,0.6978,0.9048,0.0305,0.9048
ROCPOINTS_O,0.0023,0.6978,0.9048,0.0305,0.9048
ROCPOINTS_O,0.0024,0.6977,0.9048,0.0305,0.9048
ROCPOINTS_O,0.0025,0.6977,0.9048,0.0305,0.9048
ROCPOINTS_O,0.0026,0.6976,0.9048,0.0305,0.9048
ROCPOINTS_O,0.0026,0.6976,0.9048,0.0305,0.9048
ROCPOINTS_O,0.0027,0.6975,0.9048,0.0305,0.9048
ROCPOINTS_O,0.0028,0.6974,0.9048,0.0305,0.9048
ROCPOINTS_O,0.0028,0.6974,0.9048,0.0305,0.9048
ROCPOINTS_O,0.0028,0.6973,0.9048,0.0305,0.9048
ROCPOINTS_O,0.0029,0.6973,0.9048,0.0305,0.9048
ROCPOINTS_O,0.0030,0.6972,0.9048,0.0305,0.9048
ROCPOINTS_O,0.0033,0.6972,0.9048,0.0306,0.9048
ROCPOINTS_O,0.0033,0.5894,0.8476,0.0337,0.8476
ROCPOINTS_O,0.0034,0.5892,0.8476,0.0338,0.8476
ROCPOINTS_O,0.0034,0.5892,0.8476,0.0338,0.8476
ROCPOINTS_O,0.0034,0.5891,0.8476,0.0338,0.8476
ROCPOINTS_O,0.0034,0.5890,0.8476,0.0338,0.8476
ROCPOINTS_O,0.0034,0.5890,0.8476,0.0338,0.8476
ROCPOINTS_O,0.0035,0.5889,0.8476,0.0338,0.8476
ROCPOINTS_O,0.0035,0.5889,0.8476,0.0338,0.8476
ROCPOINTS_O,0.0035,0.5888,0.8476,0.0338,0.8476
ROCPOINTS_O,0.0035,0.5887,0.8476,0.0338,0.8476
ROCPOINTS_O,0.0035,0.5887,0.8476,0.0338,0.8476
ROCPOINTS_O,0.0035,0.5886,0.8476,0.0338,0.8476
ROCPOINTS_O,0.0035,0.5886,0.8476,0.0338,0.8476
ROCPOINTS_O,0.0035,0.5885,0.8476,0.0338,0.8476
ROCPOINTS_O,0.0036,0.5885,0.8476,0.0338,0.8476
ROCPOINTS_O,0.0036,0.5884,0.8476,0.0338,0.8476
ROCPOINTS_O,0.0036,0.5883,0.8476,0.0338,0.8476
ROCPOINTS_O,0.0036,0.5883,0.8476,0.0338,0.8476
ROCPOINTS_O,0.0036,0.5882,0.8476,0.0338,0.8476
ROCPOINTS_O,0.0036,0.5881,0.8476,0.0338,0.8476
ROCPOINTS_O,0.0037,0.5881,0.8476,0.0338,0.8476
ROCPOINTS_O,0.0037,0.5879,0.8476,0.0338,0.8476
ROCPOINTS_O,0.0037,0.5878,0.8476,0.0338,0.8476
ROCPOINTS_O,0.0038,0.5862,0.8476,0.0339,0.8476
ROCPOINTS_O,0.0038,0.5861,0.8476,0.0339,0.8476
ROCPOINTS_O,0.0038,0.5861,0.8476,0.0339,0.8476
ROCPOINTS_O,0.0039,0.5860,0.8476,0.0339,0.8476
ROCPOINTS_O,0.0039,0.5842,0.8476,0.0340,0.8476
ROCPOINTS_O,0.0039,0.5841,0.8476,0.0340,0.8476
ROCPOINTS_O,0.0039,0.5830,0.8476,0.0341,0.8476
ROCPOINTS_O,0.0040,0.5829,0.8476,0.0341,0.8476
ROCPOINTS_O,0.0040,0.5818,0.8476,0.0342,0.8476
ROCPOINTS_O,0.0040,0.5818,0.8476,0.0342,0.8476
ROCPOINTS_O,0.0040,0.5817,0.8476,0.0342,0.8476
ROCPOINTS_O,0.0040,0.5801,0.8476,0.0343,0.8476
ROCPOINTS_O,0.0041,0.5800,0.8476,0.0343,0.8476
ROCPOINTS_O,0.0041,0.5800,0.8476,0.0343,0.8476
ROCPOINTS_O,0.0042,0.5778,0.8476,0.0344,0.8476
ROCPOINTS_O,0.0042,0.5776,0.8476,0.0344,0.8476
ROCPOINTS_O,0.0042,0.5775,0.8476,0.0344,0.8476
ROCPOINTS_O,0.0042,0.5775,0.8476,0.0344,0.8476
ROCPOINTS_O,0.0042,0.5774,0.8476,0.0344,0.8476
ROCPOINTS_O,0.0042,0.5774,0.8476,0.0344,0.8476
ROCPOINTS_O,0.0042,0.5773,0.8476,0.0344,0.8476
ROCPOINTS_O,0.0042,0.5757,0.8476,0.0345,0.8476
ROCPOINTS_O,0.0043,0.5756,0.8476,0.0345,0.8476
ROCPOINTS_O,0.0043,0.5755,0.8476,0.0345,0.8476
ROCPOINTS_O,0.0043,0.5736,0.8476,0.0346,0.8476
ROCPOINTS_O,0.0044,0.5719,0.8476,0.0347,0.8476
ROCPOINTS_O,0.0044,0.5718,0.8476,0.0347,0.8476
ROCPOINTS_O,0.0044,0.5716,0.8476,0.0348,0.8476
ROCPOINTS_O,0.0046,0.5715,0.8476,0.0348,0.8476
ROCPOINTS_O,0.0046,0.5714,0.8476,0.0348,0.8476
ROCPOINTS_O,0.0046,0.5713,0.8476,0.0348,0.8476
ROCPOINTS_O,0.0047,0.5713,0.8476,0.0348,0.8476
ROCPOINTS_O,0.0047,0.5712,0.8476,0.0348,0.8476
ROCPOINTS_O,0.0048,0.5712,0.8476,0.0348,0.8476
ROCPOINTS_O,0.0048,0.5711,0.8476,0.0348,0.8476
ROCPOINTS_O,0.0050,0.5711,0.8476,0.0348,0.8476
ROCPOINTS_O,0.0051,0.5705,0.8476,0.0348,0.8476
ROCPOINTS_O,0.0051,0.5705,0.8476,0.0348,0.8476
ROCPOINTS_O,0.0052,0.5704,0.8476,0.0348,0.8476
ROCPOINTS_O,0.0053,0.5704,0.8476,0.0348,0.8476
ROCPOINTS_O,0.0054,0.5703,0.8476,0.0348,0.8476
ROCPOINTS_O,0.0056,0.5702,0.8476,0.0348,0.8476
ROCPOINTS_O,0.0056,0.5701,0.8476,0.0348,0.8476
ROCPOINTS_O,0.0057,0.5700,0.8476,0.0349,0.8476
ROCPOINTS_O,0.0057,0.5700,0.8476,0.0349,0.8476
ROCPOINTS_O,0.0058,0.5699,0.8476,0.0349,0.8476
ROCPOINTS_O,0.0061,0.5698,0.8476,0.0349,0.8476
ROCPOINTS_O,0.0061,0.5690,0.8476,0.0349,0.8476
ROCPOINTS_O,0.0061,0.5690,0.8476,0.0349,0.8476
ROCPOINTS_O,0.0061,0.5689,0.8476,0.0349,0.8476
ROCPOINTS_O,0.0063,0.5679,0.8476,0.0350,0.8476
ROCPOINTS_O,0.0063,0.5679,0.8476,0.0350,0.8476
ROCPOINTS_O,0.0064,0.5678,0.8476,0.0350,0.8476
ROCPOINTS_O,0.0064,0.5669,0.8476,0.0350,0.8476
ROCPOINTS_O,0.0065,0.5668,0.8476,0.0350,0.8476
ROCPOINTS_O,0.0066,0.5668,0.8476,0.0350,0.8476
ROCPOINTS_O,0.0066,0.5652,0.8476,0.0351,0.8476
ROCPOINTS_O,0.0066,0.5651,0.8476,0.0351,0.8476
ROCPOINTS_O,0.0067,0.5642,0.8476,0.0352,0.8476
ROCPOINTS_O,0.0067,0.4887,0.7881,0.0377,0.7881
ROCPOINTS_O,0.0067,0.4887,0.7881,0.0377,0.7881
ROCPOINTS_O,0.0068,0.4886,0.7881,0.0377,0.7881
ROCPOINTS_O,0.0068,0.4886,0.7881,0.0377,0.7881
ROCPOINTS_O,0.0068,0.4878,0.7881,0.0378,0.7881
ROCPOINTS_O,0.0068,0.4870,0.7881,0.0378,0.7881
ROCPOINTS_O,0.0068,0.4870,0.7881,0.0378,0.7881
ROCPOINTS_O,0.0069,0.4869,0.7881,0.0378,0.7881
ROCPOINTS_O,0.0069,0.4856,0.7881,0.0379,0.7881
ROCPOINTS_O,0.0069,0.4855,0.7881,0.0379,0.7881
ROCPOINTS_O,0.0069,0.4855,0.7881,0.0379,0.7881
ROCPOINTS_O,0.0069,0.4854,0.7881,0.0379,0.7881
ROCPOINTS_O,0.0069,0.4854,0.7881,0.0379,0.7881
ROCPOINTS_O,0.0069,0.4853,0.7881,0.0379,0.7881
ROCPOINTS_O,0.0069,0.4853,0.7881,0.0379,0.7881
ROCPOINTS_O,0.0070,0.4852,0.7881,0.0379,0.7881
ROCPOINTS_O,0.0070,0.4851,0.7881,0.0380,0.7881
ROCPOINTS_O,0.0071,0.4851,0.7881,0.0380,0.7881
ROCPOINTS_O,0.0071,0.4843,0.7881,0.0380,0.7881
ROCPOINTS_O,0.0072,0.4842,0.7881,0.0380,0.7881
ROCPOINTS_O,0.0072,0.4842,0.7881,0.0380,0.7881
ROCPOINTS_O,0.0072,0.4840,0.7881,0.0380,0.7881
ROCPOINTS_O,0.0073,0.4839,0.7881,0.0380,0.7881
ROCPOINTS_O,0.0073,0.4839,0.7881,0.0380,0.7881
ROCPOINTS_O,0.0073,0.4838,0.7881,0.0381,0.7881
ROCPOINTS_O,0.0075,0.4838,0.7881,0.0381,0.7881
ROCPOINTS_O,0.0075,0.4837,0.7881,0.0381,0.7881
ROCPOINTS_O,0.0075,0.4836,0.7881,0.0381,0.7881
ROCPOINTS_O,0.0075,0.4836,0.7881,0.0381,0.7881
ROCPOINTS_O,0.0075,0.4835,0.7881,0.0381,0.7881
ROCPOINTS_O,0.0076,0.4835,0.7881,0.0381,0.7881
ROCPOINTS_O,0.0076,0.4834,0.7881,0.0381,0.7881
ROCPOINTS_O,0.0078,0.4833,0.7881,0.0381,0.7881
ROCPOINTS_O,0.0078,0.4832,0.7881,0.0381,0.7881
ROCPOINTS_O,0.0078,0.4832,0.7881,0.0381,0.7881
ROCPOINTS_O,0.0079,0.4831,0.7881,0.0381,0.7881
ROCPOINTS_O,0.0080,0.4831,0.7881,0.0381,0.7881
ROCPOINTS_O,0.0083,0.4829,0.7881,0.0381,0.7881
ROCPOINTS_O,0.0084,0.4825,0.7881,0.0381,0.7881
ROCPOINTS_O,0.0085,0.4825,0.7881,0.0382,0.7881
ROCPOINTS_O,0.0086,0.4824,0.7881,0.0382,0.7881
ROCPOINTS_O,0.0086,0.4824,0.7881,0.0382,0.7881
ROCPOINTS_O,0.0088,0.4823,0.7881,0.0382,0.7881
ROCPOINTS_O,0.0088,0.4823,0.7881,0.0382,0.7881
ROCPOINTS_O,0.0089,0.4822,0.7881,0.0382,0.7881
ROCPOINTS_O,0.0089,0.4821,0.7881,0.0382,0.7881
ROCPOINTS_O,0.0091,0.4820,0.7881,0.0382,0.7881
ROCPOINTS_O,0.0092,0.4819,0.7881,0.0382,0.7881
ROCPOINTS_O,0.0093,0.4818,0.7881,0.0382,0.7881
ROCPOINTS_O,0.0094,0.4818,0.7881,0.0382,0.7881
ROCPOINTS_O,0.0096,0.4817,0.7881,0.0382,0.7881
ROCPOINTS_O,0.0097,0.4817,0.7881,0.0382,0.7881
ROCPOINTS_O,0.0097,0.4816,0.7881,0.0382,0.7881
ROCPOINTS_O,0.0100,0.4816,0.7881,0.0382,0.7881
ROCPOINTS_O,0.0100,0.4813,0.7881,0.0382,0.7881
ROCPOINTS_O,0.0100,0.4239,0.7571,0.0416,0.7571
ROCPOINTS_O,0.0100,0.4238,0.7571,0.0416,0.7571
ROCPOINTS_O,0.0100,0.4237,0.7571,0.0416,0.7571
ROCPOINTS_O,0.0102,0.4237,0.7571,0.0416,0.7571
ROCPOINTS_O,0.0105,0.4236,0.7571,0.0416,0.7571
ROCPOINTS_O,0.0106,0.4236,0.7571,0.0416,0.7571
ROCPOINTS_O,0.0106,0.4235,0.7571,0.0416,0.7571
ROCPOINTS_O,0.0106,0.4235,0.7571,0.0416,0.7571
ROCPOINTS_O,0.0106,0.4234,0.7571,0.0416,0.7571
ROCPOINTS_O,0.0107,0.4233,0.7571,0.0416,0.7571
ROCPOINTS_O,0.0108,0.4233,0.7571,0.0416,0.7571
ROCPOINTS_O,0.0109,0.4232,0.7571,0.0416,0.7571
ROCPOINTS_O,0.0110,0.4232,0.7571,0.0416,0.7571
ROCPOINTS_O,0.0111,0.4231,0.7571,0.0416,0.7571
ROCPOINTS_O,0.0111,0.4230,0.7571,0.0417,0.7571
ROCPOINTS_O,0.0113,0.4229,0.7571,0.0417,0.7571
ROCPOINTS_O,0.0113,0.4228,0.7571,0.0417,0.7571
ROCPOINTS_O,0.0114,0.4228,0.7571,0.0417,0.7571
ROCPOINTS_O,0.0117,0.4227,0.7571,0.0417,0.7571
ROCPOINTS_O,0.0117,0.4225,0.7571,0.0417,0.7571
ROCPOINTS_O,0.0118,0.4224,0.7571,0.0417,0.7571
ROCPOINTS_O,0.0120,0.4223,0.7571,0.0417,0.7571
ROCPOINTS_O,0.0120,0.4222,0.7571,0.0417,0.7571
ROCPOINTS_O,0.0120,0.4222,0.7571,0.0417,0.7571
ROCPOINTS_O,0.0122,0.4221,0.7571,0.0417,0.7571
ROCPOINTS_O,0.0124,0.4221,0.7571,0.0417,0.7571
ROCPOINTS_O,0.0125,0.4220,0.7571,0.0417,0.7571
ROCPOINTS_O,0.0128,0.4219,0.7571,0.0418,0.7571
ROCPOINTS_O,0.0133,0.4218,0.7571,0.0418,0.7571
ROCPOINTS_O,0.0133,0.4218,0.7571,0.0418,0.7571
ROCPOINTS_O,0.0133,0.3725,0.7333,0.0456,0.7333
ROCPOINTS_O,0.0134,0.3723,0.7333,0.0456,0.7333
ROCPOINTS_O,0.0134,0.3723,0.7333,0.0456,0.7333
ROCPOINTS_O,0.0134,0.3722,0.7333,0.0457,0.7333
ROCPOINTS_O,0.0135,0.3722,0.7333,0.0457,0.7333
ROCPOINTS_O,0.0135,0.3721,0.7333,0.0457,0.7333
ROCPOINTS_O,0.0136,0.3721,0.7333,0.0457,0.7333
ROCPOINTS_O,0.0137,0.3720,0.7333,0.0457,0.7333
ROCPOINTS_O,0.0140,0.3719,0.7333,0.0457,0.7333
ROCPOINTS_O,0.0141,0.3719,0.7333,0.0457,0.7333
ROCPOINTS_O,0.0142,0.3718,0.7333,0.0457,0.7333
ROCPOINTS_O,0.0143,0.3718,0.7333,0.0457,0.7333
ROCPOINTS_O,0.0143,0.3717,0.7333,0.0457,0.7333
ROCPOINTS_O,0.0144,0.3716,0.7333,0.0457,0.7333
ROCPOINTS_O,0.0146,0.3716,0.7333,0.0457,0.7333
ROCPOINTS_O,0.0150,0.3715,0.7333,0.0457,0.7333
ROCPOINTS_O,0.0156,0.3713,0.7333,0.0458,0.7333
ROCPOINTS_O,0.0156,0.3712,0.7333,0.0458,0.7333
ROCPOINTS_O,0.0160,0.3712,0.7333,0.0458,0.7333
ROCPOINTS_O,0.0161,0.3711,0.7333,0.0458,0.7333
ROCPOINTS_O,0.0161,0.3711,0.7333,0.0458,0.7333
ROCPOINTS_O,0.0167,0.3710,0.7333,0.0458,0.7333
ROCPOINTS_O,0.0167,0.3710,0.7333,0.0458,0.7333
ROCPOINTS_O,0.0167,0.3289,0.7071,0.0496,0.7071
ROCPOINTS_O,0.0170,0.3288,0.7071,0.0496,0.7071
ROCPOINTS_O,0.0171,0.3287,0.7071,0.0496,0.7071
ROCPOINTS_O,0.0171,0.3287,0.7071,0.0496,0.7071
ROCPOINTS_O,0.0172,0.3286,0.7071,0.0497,0.7071
ROCPOINTS_O,0.0178,0.3286,0.7071,0.0497,0.7071
ROCPOINTS_O,0.0178,0.3285,0.7071,0.0497,0.7071
ROCPOINTS_O,0.0182,0.3283,0.7071,0.0497,0.7071
ROCPOINTS_O,0.0183,0.3283,0.7071,0.0497,0.7071
ROCPOINTS_O,0.0185,0.3280,0.7071,0.0497,0.7071
ROCPOINTS_O,0.0186,0.3279,0.7071,0.0498,0.7071
ROCPOINTS_O,0.0189,0.3279,0.7071,0.0498,0.7071
ROCPOINTS_O,0.0191,0.3278,0.7071,0.0498,0.7071
ROCPOINTS_O,0.0192,0.3278,0.7071,0.0498,0.7071
ROCPOINTS_O,0.0192,0.3277,0.7071,0.0498,0.7071
ROCPOINTS_O,0.0194,0.3276,0.7071,0.0498,0.7071
ROCPOINTS_O,0.0194,0.3276,0.7071,0.0498,0.7071
ROCPOINTS_O,0.0199,0.3275,0.7071,0.0498,0.7071
ROCPOINTS_O,0.0200,0.3275,0.7071,0.0498,0.7071
ROCPOINTS_O,0.0200,0.2912,0.6524,0.0516,0.6524
ROCPOINTS_O,0.0201,0.2909,0.6524,0.0516,0.6524
ROCPOINTS_O,0.0204,0.2909,0.6524,0.0516,0.6524
ROCPOINTS_O,0.0205,0.2908,0.6524,0.0517,0.6524
ROCPOINTS_O,0.0207,0.2908,0.6524,0.0517,0.6524
ROCPOINTS_O,0.0207,0.2907,0.6524,0.0517,0.6524
ROCPOINTS_O,0.0208,0.2906,0.6524,0.0517,0.6524
ROCPOINTS_O,0.0208,0.2906,0.6524,0.0517,0.6524
ROCPOINTS_O,0.0209,0.2905,0.6524,0.0517,0.6524
ROCPOINTS_O,0.0211,0.2905,0.6524,0.0517,0.6524
ROCPOINTS_O,0.0211,0.2904,0.6524,0.0517,0.6524
ROCPOINTS_O,0.0213,0.2904,0.6524,0.0517,0.6524
ROCPOINTS_O,0.0213,0.2903,0.6524,0.0517,0.6524
ROCPOINTS_O,0.0215,0.2902,0.6524,0.0518,0.6524
ROCPOINTS_O,0.0217,0.2902,0.6524,0.0518,0.6524
ROCPOINTS_O,0.0222,0.2900,0.6524,0.0518,0.6524
ROCPOINTS_O,0.0222,0.2899,0.6524,0.0518,0.6524
ROCPOINTS_O,0.0222,0.2898,0.6524,0.0518,0.6524
ROCPOINTS_O,0.0226,0.2898,0.6524,0.0518,0.6524
ROCPOINTS_O,0.0228,0.2897,0.6524,0.0518,0.6524
ROCPOINTS_O,0.0228,0.2897,0.6524,0.0519,0.6524
ROCPOINTS_O,0.0229,0.2896,0.6524,0.0519,0.6524
ROCPOINTS_O,0.0229,0.2895,0.6524,0.0519,0.6524
ROCPOINTS_O,0.0233,0.2895,0.6524,0.0519,0.6524
ROCPOINTS_O,0.0233,0.2895,0.6500,0.0517,0.6500
ROCPOINTS_O,0.0233,0.2612,0.6214,0.0546,0.6214
ROCPOINTS_O,0.0233,0.2612,0.6167,0.0542,0.6167
ROCPOINTS_O,0.0242,0.2612,0.6167,0.0542,0.6167
ROCPOINTS_O,0.0244,0.2611,0.6167,0.0542,0.6167
ROCPOINTS_O,0.0246,0.2610,0.6167,0.0543,0.6167
ROCPOINTS_O,0.0247,0.2609,0.6167,0.0543,0.6167
ROCPOINTS_O,0.0250,0.2609,0.6167,0.0543,0.6167
ROCPOINTS_O,0.0251,0.2608,0.6167,0.0543,0.6167
ROCPOINTS_O,0.0255,0.2607,0.6167,0.0543,0.6167
ROCPOINTS_O,0.0256,0.2606,0.6167,0.0543,0.6167
ROCPOINTS_O,0.0258,0.2606,0.6167,0.0543,0.6167
ROCPOINTS_O,0.0262,0.2605,0.6167,0.0544,0.6167
ROCPOINTS_O,0.0262,0.2604,0.6167,0.0544,0.6167
ROCPOINTS_O,0.0266,0.2603,0.6167,0.0544,0.6167
ROCPOINTS_O,0.0266,0.2603,0.6167,0.0544,0.6167
ROCPOINTS_O,0.0267,0.2602,0.6167,0.0544,0.6167
ROCPOINTS_O,0.0267,0.2601,0.6167,0.0544,0.6167
ROCPOINTS_O,0.0267,0.2338,0.5881,0.0576,0.5881
ROCPOINTS_O,0.0267,0.2337,0.5881,0.0576,0.5881
ROCPOINTS_O,0.0268,0.2336,0.5881,0.0576,0.5881
ROCPOINTS_O,0.0268,0.2335,0.5881,0.0576,0.5881
ROCPOINTS_O,0.0270,0.2333,0.5881,0.0577,0.5881
ROCPOINTS_O,0.0272,0.2332,0.5881,0.0577,0.5881
ROCPOINTS_O,0.0278,0.2332,0.5881,0.0577,0.5881
ROCPOINTS_O,0.0279,0.2331,0.5881,0.0577,0.5881
ROCPOINTS_O,0.0280,0.2329,0.5881,0.0578,0.5881
ROCPOINTS_O,0.0283,0.2328,0.5881,0.0578,0.5881
ROCPOINTS_O,0.0283,0.2327,0.5881,0.0578,0.5881
ROCPOINTS_O,0.0286,0.2327,0.5881,0.0578,0.5881
ROCPOINTS_O,0.0290,0.2326,0.5881,0.0578,0.5881
ROCPOINTS_O,0.0292,0.2324,0.5881,0.0579,0.5881
ROCPOINTS_O,0.0295,0.2324,0.5857,0.0577,0.5857
ROCPOINTS_O,0.0297,0.2323,0.5857,0.0577,0.5857
ROCPOINTS_O,0.0300,0.2323,0.5857,0.0577,0.5857
ROCPOINTS_O,0.0300,0.2321,0.5857,0.0577,0.5857
ROCPOINTS_O,0.0300,0.2077,0.5452,0.0599,0.5452
ROCPOINTS_O,0.0306,0.2076,0.5452,0.0599,0.5452
ROCPOINTS_O,0.0306,0.2076,0.5452,0.0600,0.5452
ROCPOINTS_O,0.0308,0.2075,0.5452,0.0600,0.5452
ROCPOINTS_O,0.0309,0.2074,0.5452,0.0600,0.5452
ROCPOINTS_O,0.0311,0.2070,0.5452,0.0601,0.5452
ROCPOINTS_O,0.0311,0.2070,0.5452,0.0601,0.5452
ROCPOINTS_O,0.0313,0.2069,0.5452,0.0601,0.5452
ROCPOINTS_O,0.0314,0.2069,0.5452,0.0602,0.5452
ROCPOINTS_O,0.0315,0.2068,0.5452,0.0602,0.5452
ROCPOINTS_O,0.0317,0.2068,0.5452,0.0602,0.5452
ROCPOINTS_O,0.0323,0.2066,0.5452,0.0602,0.5452
ROCPOINTS_O,0.0324,0.2066,0.5452,0.0602,0.5452
ROCPOINTS_O,0.0331,0.2065,0.5452,0.0602,0.5452
ROCPOINTS_O,0.0333,0.2061,0.5452,0.0604,0.5452
ROCPOINTS_O,0.0333,0.2060,0.5452,0.0604,0.5452
ROCPOINTS_O,0.0334,0.1855,0.5095,0.0625,0.5095
ROCPOINTS_O,0.0342,0.1854,0.5095,0.0626,0.5095
ROCPOINTS_O,0.0344,0.1854,0.5095,0.0626,0.5095
ROCPOINTS_O,0.0346,0.1853,0.5095,0.0626,0.5095
ROCPOINTS_O,0.0348,0.1852,0.5095,0.0626,0.5095
ROCPOINTS_O,0.0350,0.1852,0.5095,0.0626,0.5095
ROCPOINTS_O,0.0358,0.1849,0.5095,0.0627,0.5095
ROCPOINTS_O,0.0361,0.1848,0.5095,0.0627,0.5095
ROCPOINTS_O,0.0367,0.1848,0.5095,0.0628,0.5095
ROCPOINTS_O,0.0367,0.1847,0.5095,0.0628,0.5095
ROCPOINTS_O,0.0367,0.1669,0.4857,0.0660,0.4857
ROCPOINTS_O,0.0377,0.1669,0.4857,0.0660,0.4857
ROCPOINTS_O,0.0378,0.1668,0.4857,0.0660,0.4857
ROCPOINTS_O,0.0386,0.1667,0.4857,0.0661,0.4857
ROCPOINTS_O,0.0389,0.1667,0.4857,0.0661,0.4857
ROCPOINTS_O,0.0390,0.1666,0.4857,0.0661,0.4857
ROCPOINTS_O,0.0400,0.1666,0.4857,0.0661,0.4857
ROCPOINTS_O,0.0400,0.1503,0.4524,0.0681,0.4524
ROCPOINTS_O,0.0400,0.1502,0.4524,0.0681,0.4524
ROCPOINTS_O,0.0401,0.1502,0.4524,0.0682,0.4524
ROCPOINTS_O,0.0408,0.1501,0.4524,0.0682,0.4524
ROCPOINTS_O,0.0417,0.1500,0.4524,0.0682,0.4524
ROCPOINTS_O,0.0419,0.1500,0.4524,0.0682,0.4524
ROCPOINTS_O,0.0419,0.1499,0.4524,0.0683,0.4524
ROCPOINTS_O,0.0422,0.1499,0.4524,0.0683,0.4524
ROCPOINTS_O,0.0431,0.1498,0.4524,0.0683,0.4524
ROCPOINTS_O,0.0433,0.1497,0.4524,0.0683,0.4524
ROCPOINTS_O,0.0443,0.1362,0.4357,0.0721,0.4357
ROCPOINTS_O,0.0444,0.1361,0.4357,0.0721,0.4357
ROCPOINTS_O,0.0444,0.1360,0.4357,0.0722,0.4357
ROCPOINTS_O,0.0446,0.1360,0.4357,0.0722,0.4357
ROCPOINTS_O,0.0447,0.1359,0.4357,0.0722,0.4357
ROCPOINTS_O,0.0454,0.1359,0.4333,0.0719,0.4333
ROCPOINTS_O,0.0463,0.1359,0.4333,0.0719,0.4333
ROCPOINTS_O,0.0467,0.1358,0.4333,0.0719,0.4333
ROCPOINTS_O,0.0467,0.1358,0.4333,0.0719,0.4333
ROCPOINTS_O,0.0468,0.1228,0.4143,0.0757,0.4143
ROCPOINTS_O,0.0468,0.1227,0.4143,0.0758,0.4143
ROCPOINTS_O,0.0468,0.1227,0.4143,0.0758,0.4143
ROCPOINTS_O,0.0470,0.1226,0.4143,0.0758,0.4143
ROCPOINTS_O,0.0472,0.1226,0.4143,0.0759,0.4143
ROCPOINTS_O,0.0475,0.1225,0.4143,0.0759,0.4143
ROCPOINTS_O,0.0478,0.1225,0.4143,0.0759,0.4143
ROCPOINTS_O,0.0479,0.1224,0.4143,0.0759,0.4143
ROCPOINTS_O,0.0480,0.1223,0.4143,0.0760,0.4143
ROCPOINTS_O,0.0483,0.1223,0.4143,0.0760,0.4143
ROCPOINTS_O,0.0491,0.1221,0.4143,0.0761,0.4143
ROCPOINTS_O,0.0499,0.1220,0.4143,0.0762,0.4143
ROCPOINTS_O,0.0500,0.1219,0.4143,0.0762,0.4143
ROCPOINTS_O,0.0503,0.1116,0.3952,0.0792,0.3952
ROCPOINTS_O,0.0517,0.1116,0.3952,0.0792,0.3952
ROCPOINTS_O,0.0523,0.1115,0.3952,0.0793,0.3952
ROCPOINTS_O,0.0533,0.1114,0.3952,0.0793,0.3952
ROCPOINTS_O,0.0533,0.1111,0.3952,0.0795,0.3952
ROCPOINTS_O,0.0533,0.1111,0.3952,0.0795,0.3952
ROCPOINTS_O,0.0533,0.1013,0.3690,0.0813,0.3690
ROCPOINTS_O,0.0539,0.1012,0.3690,0.0813,0.3690
ROCPOINTS_O,0.0550,0.1011,0.3690,0.0815,0.3690
ROCPOINTS_O,0.0561,0.1009,0.3690,0.0815,0.3690
ROCPOINTS_O,0.0567,0.1008,0.3690,0.0816,0.3690
ROCPOINTS_O,0.0567,0.0925,0.3619,0.0868,0.3619
ROCPOINTS_O,0.0570,0.0923,0.3619,0.0869,0.3619
ROCPOINTS_O,0.0580,0.0923,0.3619,0.0870,0.3619
ROCPOINTS_O,0.0583,0.0922,0.3619,0.0870,0.3619
ROCPOINTS_O,0.0584,0.0922,0.3619,0.0871,0.3619
ROCPOINTS_O,0.0600,0.0921,0.3619,0.0871,0.3619
ROCPOINTS_O,0.0604,0.0843,0.3310,0.0870,0.3310
ROCPOINTS_O,0.0616,0.0842,0.3310,0.0871,0.3310
ROCPOINTS_O,0.0624,0.0842,0.3310,0.0871,0.3310
ROCPOINTS_O,0.0633,0.0841,0.3310,0.0872,0.3310
ROCPOINTS_O,0.0643,0.0767,0.3119,0.0898,0.3119
ROCPOINTS_O,0.0644,0.0767,0.3119,0.0899,0.3119
ROCPOINTS_O,0.0650,0.0766,0.3119,0.0900,0.3119
ROCPOINTS_O,0.0667,0.0765,0.3119,0.0900,0.3119
ROCPOINTS_O,0.0667,0.0709,0.3048,0.0945,0.3048
ROCPOINTS_O,0.0677,0.0709,0.3048,0.0945,0.3048
ROCPOINTS_O,0.0678,0.0708,0.3048,0.0946,0.3048
ROCPOINTS_O,0.0683,0.0708,0.3048,0.0947,0.3048
ROCPOINTS_O,0.0686,0.0707,0.3048,0.0947,0.3048
ROCPOINTS_O,0.0700,0.0707,0.3048,0.0948,0.3048
ROCPOINTS_O,0.0700,0.0657,0.2929,0.0976,0.2929
ROCPOINTS_O,0.0717,0.0657,0.2929,0.0977,0.2929
ROCPOINTS_O,0.0722,0.0656,0.2929,0.0978,0.2929
ROCPOINTS_O,0.0733,0.0656,0.2929,0.0979,0.2929
ROCPOINTS_O,0.0733,0.0612,0.2833,0.1010,0.2833
ROCPOINTS_O,0.0740,0.0612,0.2833,0.1011,0.2833
ROCPOINTS_O,0.0743,0.0611,0.2833,0.1012,0.2833
ROCPOINTS_O,0.0747,0.0610,0.2833,0.1014,0.2833
ROCPOINTS_O,0.0750,0.0609,0.2833,0.1014,0.2833
ROCPOINTS_O,0.0750,0.0609,0.2833,0.1015,0.2833
ROCPOINTS_O,0.0767,0.0608,0.2833,0.1016,0.2833
ROCPOINTS_O,0.0772,0.0557,0.2690,0.1050,0.2690
ROCPOINTS_O,0.0773,0.0556,0.2690,0.1051,0.2690
ROCPOINTS_O,0.0791,0.0556,0.2690,0.1052,0.2690
ROCPOINTS_O,0.0800,0.0555,0.2690,0.1053,0.2690
ROCPOINTS_O,0.0800,0.0522,0.2476,0.1033,0.2476
ROCPOINTS_O,0.0808,0.0522,0.2476,0.1034,0.2476
ROCPOINTS_O,0.0817,0.0521,0.2476,0.1035,0.2476
ROCPOINTS_O,0.0823,0.0520,0.2476,0.1036,0.2476
ROCPOINTS_O,0.0833,0.0520,0.2476,0.1037,0.2476
ROCPOINTS_O,0.0835,0.0488,0.2333,0.1040,0.2333
ROCPOINTS_O,0.0842,0.0487,0.2333,0.1041,0.2333
ROCPOINTS_O,0.0843,0.0487,0.2333,0.1043,0.2333
ROCPOINTS_O,0.0845,0.0486,0.2333,0.1044,0.2333
ROCPOINTS_O,0.0850,0.0486,0.2333,0.1045,0.2333
ROCPOINTS_O,0.0858,0.0485,0.2333,0.1047,0.2333
ROCPOINTS_O,0.0867,0.0484,0.2333,0.1048,0.2333
ROCPOINTS_O,0.0900,0.0458,0.2214,0.1050,0.2214
ROCPOINTS_O,0.0933,0.0423,0.2190,0.1117,0.2190
ROCPOINTS_O,0.0967,0.0394,0.2119,0.1156,0.2119
ROCPOINTS_O,0.1000,0.0362,0.2071,0.1220,0.2071
ROCPOINTS_O,0.1019,0.0341,0.1952,0.1222,0.1952
ROCPOINTS_O,0.1022,0.0340,0.1952,0.1224,0.1952
ROCPOINTS_O,0.1033,0.0339,0.1952,0.1226,0.1952
ROCPOINTS_O,0.1034,0.0321,0.1905,0.1258,0.1905
ROCPOINTS_O,0.1067,0.0321,0.1905,0.1260,0.1905
ROCPOINTS_O,0.1076,0.0298,0.1833,0.1298,0.1833
ROCPOINTS_O,0.1087,0.0298,0.1833,0.1301,0.1833
ROCPOINTS_O,0.1100,0.0297,0.1833,0.1303,0.1833
ROCPOINTS_O,0.1117,0.0282,0.1833,0.1363,0.1833
ROCPOINTS_O,0.1133,0.0282,0.1833,0.1365,0.1833
ROCPOINTS_O,0.1167,0.0269,0.1786,0.1389,0.1786
ROCPOINTS_O,0.1200,0.0249,0.1738,0.1451,0.1738
ROCPOINTS_O,0.1233,0.0236,0.1595,0.1411,0.1595
ROCPOINTS_O,0.1267,0.0225,0.1524,0.1413,0.1524
ROCPOINTS_O,0.1300,0.0213,0.1476,0.1442,0.1476
ROCPOINTS_O,0.1317,0.0204,0.1405,0.1432,0.1405
ROCPOINTS_O,0.1333,0.0204,0.1405,0.1436,0.1405
ROCPOINTS_O,0.1364,0.0193,0.1286,0.1392,0.1286
ROCPOINTS_O,0.1367,0.0193,0.1286,0.1395,0.1286
ROCPOINTS_O,0.1391,0.0180,0.1190,0.1381,0.1190
ROCPOINTS_O,0.1400,0.0180,0.1190,0.1385,0.1190
ROCPOINTS_O,0.1433,0.0169,0.1143,0.1412,0.1143
ROCPOINTS_O,0.1467,0.0162,0.1119,0.1433,0.1119
ROCPOINTS_O,0.1498,0.0156,0.1095,0.1460,0.1095
ROCPOINTS_O,0.1500,0.0155,0.1095,0.1465,0.1095
ROCPOINTS_O,0.1507,0.0149,0.1071,0.1490,0.1071
ROCPOINTS_O,0.1533,0.0148,0.1071,0.1495,0.1071
ROCPOINTS_O,0.1541,0.0138,0.1071,0.1590,0.1071
ROCPOINTS_O,0.1565,0.0137,0.1071,0.1596,0.1071
ROCPOINTS_O,0.1567,0.0136,0.1071,0.1601,0.1071
ROCPOINTS_O,0.1600,0.0130,0.1024,0.1604,0.1024
ROCPOINTS_O,0.1611,0.0125,0.1000,0.1622,0.1000
ROCPOINTS_O,0.1633,0.0125,0.0976,0.1589,0.0976
ROCPOINTS_O,0.1667,0.0121,0.0976,0.1633,0.0976
ROCPOINTS_O,0.1683,0.0117,0.0952,0.1646,0.0952
ROCPOINTS_O,0.1700,0.0117,0.0952,0.1653,0.0952
ROCPOINTS_O,0.1733,0.0114,0.0952,0.1688,0.0952
ROCPOINTS_O,0.1767,0.0110,0.0905,0.1667,0.0905
ROCPOINTS_O,0.1800,0.0103,0.0905,0.1759,0.0905
ROCPOINTS_O,0.1833,0.0098,0.0833,0.1707,0.0833
ROCPOINTS_O,0.1867,0.0094,0.0833,0.1768,0.0833
ROCPOINTS_O,0.1900,0.0094,0.0762,0.1649,0.0762
ROCPOINTS_O,0.1933,0.0090,0.0738,0.1667,0.0738
ROCPOINTS_O,0.1952,0.0088,0.0738,0.1694,0.0738
ROCPOINTS_O,0.1967,0.0087,0.0738,0.1703,0.0738
ROCPOINTS_O,0.1982,0.0084,0.0714,0.1705,0.0714
ROCPOINTS_O,0.2000,0.0084,0.0714,0.1714,0.0714
ROCPOINTS_O,0.2033,0.0082,0.0667,0.1647,0.0667
ROCPOINTS_O,0.2067,0.0080,0.0643,0.1636,0.0643
ROCPOINTS_O,0.2100,0.0078,0.0595,0.1563,0.0595
ROCPOINTS_O,0.2133,0.0075,0.0548,0.1503,0.0548
ROCPOINTS_O,0.2167,0.0072,0.0524,0.1497,0.0524
ROCPOINTS_O,0.2177,0.0071,0.0500,0.1469,0.0500
ROCPOINTS_O,0.2200,0.0070,0.0500,0.1479,0.0500
ROCPOINTS_O,0.2233,0.0067,0.0500,0.1533,0.0500
ROCPOINTS_O,0.2246,0.0065,0.0500,0.1567,0.0500
ROCPOINTS_O,0.2267,0.0065,0.0500,0.1579,0.0500
ROCPOINTS_O,0.2300,0.0062,0.0500,0.1641,0.0500
ROCPOINTS_O,0.2333,0.0060,0.0500,0.1680,0.0500
ROCPOINTS_O,0.2367,0.0058,0.0500,0.1721,0.0500
ROCPOINTS_O,0.2400,0.0056,0.0476,0.1724,0.0476
ROCPOINTS_O,0.2433,0.0053,0.0476,0.1786,0.0476
ROCPOINTS_O,0.2467,0.0051,0.0452,0.1776,0.0452
ROCPOINTS_O,0.2489,0.0049,0.0452,0.1827,0.0452
ROCPOINTS_O,0.2500,0.0048,0.0452,0.1863,0.0452
ROCPOINTS_O,0.2500,0.0047,0.0452,0.1881,0.0452
ROCPOINTS_O,0.2533,0.0047,0.0452,0.1900,0.0452
ROCPOINTS_O,0.2600,0.0046,0.0452,0.1939,0.0452
ROCPOINTS_O,0.2633,0.0046,0.0429,0.1856,0.0429
ROCPOINTS_O,0.2667,0.0045,0.0429,0.1875,0.0429
ROCPOINTS_O,0.2700,0.0044,0.0429,0.1915,0.0429
ROCPOINTS_O,0.2733,0.0043,0.0429,0.1935,0.0429
ROCPOINTS_O,0.2767,0.0043,0.0429,0.1957,0.0429
ROCPOINTS_O,0.2800,0.0042,0.0429,0.1978,0.0429
ROCPOINTS_O,0.2833,0.0041,0.0429,0.2022,0.0429
ROCPOINTS_O,0.2834,0.0041,0.0405,0.1932,0.0405
ROCPOINTS_O,0.2867,0.0040,0.0405,0.1954,0.0405
ROCPOINTS_O,0.2900,0.0036,0.0381,0.2051,0.0381
ROCPOINTS_O,0.2921,0.0035,0.0381,0.2105,0.0381
ROCPOINTS_O,0.2967,0.0034,0.0381,0.2133,0.0381
ROCPOINTS_O,0.3000,0.0034,0.0357,0.2055,0.0357
ROCPOINTS_O,0.3033,0.0034,0.0310,0.1831,0.0310
ROCPOINTS_O,0.3067,0.0034,0.0286,0.1714,0.0286
ROCPOINTS_O,0.3100,0.0033,0.0286,0.1739,0.0286
ROCPOINTS_O,0.3116,0.0032,0.0286,0.1765,0.0286
ROCPOINTS_O,0.3132,0.0032,0.0286,0.1791,0.0286
ROCPOINTS_O,0.3167,0.0031,0.0286,0.1818,0.0286
ROCPOINTS_O,0.3200,0.0031,0.0262,0.1719,0.0262
ROCPOINTS_O,0.3233,0.0029,0.0262,0.1774,0.0262
ROCPOINTS_O,0.3267,0.0029,0.0262,0.1803,0.0262
ROCPOINTS_O,0.3267,0.0028,0.0262,0.1833,0.0262
ROCPOINTS_O,0.3300,0.0028,0.0262,0.1864,0.0262
ROCPOINTS_O,0.3367,0.0026,0.0262,0.1964,0.0262
ROCPOINTS_O,0.3378,0.0025,0.0262,0.2000,0.0262
ROCPOINTS_O,0.3433,0.0025,0.0262,0.2037,0.0262
ROCPOINTS_O,0.3481,0.0024,0.0262,0.2115,0.0262
ROCPOINTS_O,0.3523,0.0024,0.0238,0.1961,0.0238
ROCPOINTS_O,0.3594,0.0023,0.0238,0.2000,0.0238
ROCPOINTS_O,0.3700,0.0023,0.0238,0.2041,0.0238
ROCPOINTS_O,0.3733,0.0022,0.0238,0.2083,0.0238
ROCPOINTS_O,0.3800,0.0021,0.0238,0.2128,0.0238
ROCPOINTS_O,0.3867,0.0020,0.0238,0.2222,0.0238
ROCPOINTS_O,0.4000,0.0020,0.0214,0.2093,0.0214
ROCPOINTS_O,0.4033,0.0019,0.0214,0.2143,0.0214
ROCPOINTS_O,0.4150,0.0019,0.0214,0.2195,0.0214
ROCPOINTS_O,0.4167,0.0018,0.0214,0.2250,0.0214
ROCPOINTS_O,0.4200,0.0017,0.0214,0.2308,0.0214
ROCPOINTS_O,0.4207,0.0016,0.0214,0.2432,0.0214
ROCPOINTS_O,0.4232,0.0016,0.0214,0.2500,0.0214
ROCPOINTS_O,0.4233,0.0015,0.0214,0.2571,0.0214
ROCPOINTS_O,0.4291,0.0014,0.0214,0.2647,0.0214
ROCPOINTS_O,0.4300,0.0014,0.0214,0.2727,0.0214
ROCPOINTS_O,0.4367,0.0013,0.0190,0.2581,0.0190
ROCPOINTS_O,0.4400,0.0013,0.0143,0.2069,0.0143
ROCPOINTS_O,0.4425,0.0013,0.0143,0.2143,0.0143
ROCPOINTS_O,0.4467,0.0012,0.0143,0.2222,0.0143
ROCPOINTS_O,0.4533,0.0012,0.0143,0.2308,0.0143
ROCPOINTS_O,0.4564,0.0011,0.0143,0.2400,0.0143
ROCPOINTS_O,0.4567,0.0010,0.0143,0.2609,0.0143
ROCPOINTS_O,0.4800,0.0009,0.0143,0.2727,0.0143
ROCPOINTS_O,0.4867,0.0009,0.0143,0.2857,0.0143
ROCPOINTS_O,0.5000,0.0008,0.0143,0.3000,0.0143
ROCPOINTS_O,0.5133,0.0008,0.0143,0.3158,0.0143
ROCPOINTS_O,0.5167,0.0007,0.0143,0.3333,0.0143
ROCPOINTS_O,0.5233,0.0007,0.0119,0.2941,0.0119
ROCPOINTS_O,0.5367,0.0006,0.0119,0.3125,0.0119
ROCPOINTS_O,0.5500,0.0005,0.0119,0.3571,0.0119
ROCPOINTS_O,0.5567,0.0005,0.0119,0.3846,0.0119
ROCPOINTS_O,0.5667,0.0004,0.0119,0.4167,0.0119
ROCPOINTS_O,0.5833,0.0003,0.0119,0.4545,0.0119
ROCPOINTS_O,0.6206,0.0003,0.0119,0.5000,0.0119
ROCPOINTS_O,0.6300,0.0002,0.0119,0.5556,0.0119
ROCPOINTS_O,0.6400,0.0002,0.0095,0.5000,0.0095
ROCPOINTS_O,0.6470,0.0002,0.0095,0.5714,0.0095
ROCPOINTS_O,0.7300,0.0001,0.0095,0.6667,0.0095
ROCPOINTS_O,0.7667,0.0001,0.0095,0.8000,0.0095
ROCPOINTS_O,0.7733,0.0000,0.0095,1.0000,0.0095
ROCPOINTS_O,0.9100,0.0000,0.0071,1.0000,0.0071
ROCPOINTS_O,0.9233,0.0000,0.0048,1.0000,0.0048
ROCPOINTS_O,0.9300,0.0000,0.0024,1.0000,0.0024
ROCPOINTS_O,0.9300,0.0000,0.0000,0.0000,0.0000
ROCPOINTS_U,0.0000,1.0000,1.0000,0.0083,1.0000
ROCPOINTS_U,0.0000,0.5147,0.7279,0.0117,0.7279
ROCPOINTS_U,0.0000,0.5147,0.7211,0.0116,0.7211
ROCPOINTS_U,0.0000,0.5146,0.7211,0.0116,0.7211
ROCPOINTS_U,0.0000,0.5145,0.7211,0.0116,0.7211
ROCPOINTS_U,0.0000,0.5145,0.7211,0.0116,0.7211
ROCPOINTS_U,0.0000,0.5144,0.7211,0.0116,0.7211
ROCPOINTS_U,0.0000,0.5144,0.7211,0.0116,0.7211
ROCPOINTS_U,0.0000,0.5143,0.7211,0.0116,0.7211
ROCPOINTS_U,0.0000,0.5143,0.7211,0.0116,0.7211
ROCPOINTS_U,0.0000,0.5142,0.7211,0.0116,0.7211
ROCPOINTS_U,0.0000,0.5141,0.7211,0.0116,0.7211
ROCPOINTS_U,0.0000,0.5141,0.7211,0.0116,0.7211
ROCPOINTS_U,0.0000,0.5140,0.7211,0.0116,0.7211
ROCPOINTS_U,0.0000,0.5139,0.7211,0.0116,0.7211
ROCPOINTS_U,0.0000,0.5139,0.7211,0.0116,0.7211
ROCPOINTS_U,0.0000,0.5138,0.7211,0.0116,0.7211
ROCPOINTS_U,0.0000,0.5137,0.7211,0.0116,0.7211
ROCPOINTS_U,0.0000,0.5136,0.7211,0.0116,0.7211
ROCPOINTS_U,0.0000,0.5136,0.7211,0.0116,0.7211
ROCPOINTS_U,0.0000,0.5135,0.7211,0.0116,0.7211
ROCPOINTS_U,0.0000,0.5135,0.7211,0.0116,0.7211
ROCPOINTS_U,0.0000,0.5133,0.7211,0.0116,0.7211
ROCPOINTS_U,0.0000,0.5132,0.7211,0.0116,0.7211
ROCPOINTS_U,0.0000,0.5132,0.7211,0.0116,0.7211
ROCPOINTS_U,0.0000,0.5131,0.7211,0.0116,0.7211
ROCPOINTS_U,0.0001,0.5131,0.7211,0.0116,0.7211
ROCPOINTS_U,0.0001,0.5130,0.7211,0.0116,0.7211
ROCPOINTS_U,0.0001,0.5129,0.7211,0.0116,0.7211
ROCPOINTS_U,0.0001,0.5129,0.7211,0.0116,0.7211
ROCPOINTS_U,0.0001,0.5128,0.7211,0.0116,0.7211
ROCPOINTS_U,0.0001,0.5128,0.7211,0.0116,0.7211
ROCPOINTS_U,0.0001,0.5127,0.7211,0.0116,0.7211
ROCPOINTS_U,0.0001,0.5127,0.7211,0.0116,0.7211
ROCPOINTS_U,0.0001,0.5126,0.7211,0.0116,0.7211
ROCPOINTS_U,0.0001,0.5125,0.7211,0.0116,0.7211
ROCPOINTS_U,0.0001,0.5124,0.7211,0.0116,0.7211
ROCPOINTS_U,0.0001,0.5124,0.7211,0.0116,0.7211
ROCPOINTS_U,0.0001,0.5123,0.7211,0.0116,0.7211
ROCPOINTS_U,0.0001,0.5123,0.7211,0.0116,0.7211
ROCPOINTS_U,0.0001,0.5122,0.7211,0.0116,0.7211
ROCPOINTS_U,0.0001,0.5121,0.7211,0.0116,0.7211
ROCPOINTS_U,0.0001,0.5120,0.7211,0.0116,0.7211
ROCPOINTS_U,0.0002,0.5119,0.7211,0.0116,0.7211
ROCPOINTS_U,0.0002,0.5119,0.7211,0.0116,0.7211
ROCPOINTS_U,0.0002,0.5118,0.7211,0.0117,0.7211
ROCPOINTS_U,0.0002,0.5118,0.7211,0.0117,0.7211
ROCPOINTS_U,0.0002,0.5117,0.7211,0.0117,0.7211
ROCPOINTS_U,0.0002,0.5116,0.7211,0.0117,0.7211
ROCPOINTS_U,0.0002,0.5116,0.7143,0.0115,0.7143
ROCPOINTS_U,0.0002,0.5114,0.7143,0.0116,0.7143
ROCPOINTS_U,0.0002,0.5114,0.7143,0.0116,0.7143
ROCPOINTS_U,0.0002,0.5113,0.7143,0.0116,0.7143
ROCPOINTS_U,0.0002,0.5112,0.7143,0.0116,0.7143
ROCPOINTS_U,0.0003,0.5111,0.7143,0.0116,0.7143
ROCPOINTS_U,0.0003,0.5111,0.7143,0.0116,0.7143
ROCPOINTS_U,0.0003,0.5110,0.7143,0.0116,0.7143
ROCPOINTS_U,0.0003,0.5110,0.7143,0.0116,0.7143
ROCPOINTS_U,0.0003,0.5109,0.7143,0.0116,0.7143
ROCPOINTS_U,0.0003,0.5108,0.7143,0.0116,0.7143
ROCPOINTS_U,0.0003,0.5108,0.7143,0.0116,0.7143
ROCPOINTS_U,0.0003,0.5107,0.7143,0.0116,0.7143
ROCPOINTS_U,0.0003,0.5106,0.7143,0.0116,0.7143
ROCPOINTS_U,0.0003,0.5106,0.7143,0.0116,0.7143
ROCPOINTS_U,0.0003,0.5105,0.7143,0.0116,0.7143
ROCPOINTS_U,0.0003,0.5104,0.7143,0.0116,0.7143
ROCPOINTS_U,0.0004,0.5104,0.7143,0.0116,0.7143
ROCPOINTS_U,0.0004,0.5103,0.7143,0.0116,0.7143
ROCPOINTS_U,0.0004,0.5102,0.7143,0.0116,0.7143
ROCPOINTS_U,0.0004,0.5102,0.7143,0.0116,0.7143
ROCPOINTS_U,0.0004,0.5101,0.7143,0.0116,0.7143
ROCPOINTS_U,0.0004,0.5100,0.7143,0.0116,0.7143
ROCPOINTS_U,0.0004,0.5100,0.7143,0.0116,0.7143
ROCPOINTS_U,0.0004,0.5099,0.7143,0.0116,0.7143
ROCPOINTS_U,0.0004,0.5098,0.7143,0.0116,0.7143
ROCPOINTS_U,0.0004,0.5098,0.7143,0.0116,0.7143
ROCPOINTS_U,0.0005,0.5097,0.7143,0.0116,0.7143
ROCPOINTS_U,0.0005,0.5096,0.7143,0.0116,0.7143
ROCPOINTS_U,0.0005,0.5096,0.7143,0.0116,0.7143
ROCPOINTS_U,0.0005,0.5095,0.7143,0.0116,0.7143
ROCPOINTS_U,0.0005,0.5095,0.7143,0.0116,0.7143
ROCPOINTS_U,0.0005,0.5094,0.7143,0.0116,0.7143
ROCPOINTS_U,0.0005,0.5094,0.7143,0.0116,0.7143
ROCPOINTS_U,0.0006,0.5093,0.7143,0.0116,0.7143
ROCPOINTS_U,0.0006,0.5092,0.7143,0.0116,0.7143
ROCPOINTS_U,0.0006,0.5092,0.7143,0.0116,0.7143
ROCPOINTS_U,0.0006,0.5091,0.7143,0.0116,0.7143
ROCPOINTS_U,0.0006,0.5091,0.7143,0.0116,0.7143
ROCPOINTS_U,0.0006,0.5090,0.7143,0.0116,0.7143
ROCPOINTS_U,0.0006,0.5090,0.7143,0.0116,0.7143
ROCPOINTS_U,0.0006,0.5089,0.7143,0.0116,0.7143
ROCPOINTS_U,0.0006,0.5088,0.7143,0.0116,0.7143
ROCPOINTS_U,0.0006,0.5087,0.7143,0.0116,0.7143
ROCPOINTS_U,0.0006,0.5087,0.7143,0.0116,0.7143
ROCPOINTS_U,0.0006,0.5086,0.7143,0.0116,0.7143
ROCPOINTS_U,0.0007,0.5086,0.7143,0.0116,0.7143
ROCPOINTS_U,0.0007,0.5085,0.7143,0.0116,0.7143
ROCPOINTS_U,0.0007,0.5083,0.7143,0.0116,0.7143
ROCPOINTS_U,0.0008,0.5082,0.7143,0.0116,0.7143
ROCPOINTS_U,0.0008,0.5082,0.7143,0.0116,0.7143
ROCPOINTS_U,0.0008,0.5081,0.7143,0.0116,0.7143
ROCPOINTS_U,0.0008,0.5081,0.7143,0.0116,0.7143
ROCPOINTS_U,0.0008,0.5080,0.7143,0.0116,0.7143
ROCPOINTS_U,0.0008,0.5079,0.7143,0.0116,0.7143
ROCPOINTS_U,0.0009,0.5079,0.7143,0.0116,0.7143
ROCPOINTS_U,0.0009,0.5078,0.7143,0.0116,0.7143
ROCPOINTS_U,0.0009,0.5078,0.7143,0.0116,0.7143
ROCPOINTS_U,0.0009,0.5077,0.7143,0.0116,0.7143
ROCPOINTS_U,0.0010,0.5077,0.7143,0.0116,0.7143
ROCPOINTS_U,0.0010,0.5076,0.7143,0.0116,0.7143
ROCPOINTS_U,0.0011,0.5075,0.7143,0.0116,0.7143
ROCPOINTS_U,0.0011,0.5075,0.7143,0.0116,0.7143
ROCPOINTS_U,0.0011,0.5074,0.7143,0.0116,0.7143
ROCPOINTS_U,0.0011,0.5074,0.7143,0.0116,0.7143
ROCPOINTS_U,0.0011,0.5071,0.7143,0.0116,0.7143
ROCPOINTS_U,0.0011,0.5069,0.7143,0.0117,0.7143
ROCPOINTS_U,0.0012,0.5068,0.7143,0.0117,0.7143
ROCPOINTS_U,0.0012,0.5067,0.7143,0.0117,0.7143
ROCPOINTS_U,0.0012,0.5067,0.7143,0.0117,0.7143
ROCPOINTS_U,0.0013,0.5066,0.7143,0.0117,0.7143
ROCPOINTS_U,0.0013,0.5066,0.7143,0.0117,0.7143
ROCPOINTS_U,0.0014,0.5063,0.7143,0.0117,0.7143
ROCPOINTS_U,0.0015,0.5062,0.7143,0.0117,0.7143
ROCPOINTS_U,0.0016,0.5062,0.7143,0.0117,0.7143
ROCPOINTS_U,0.0016,0.5061,0.7143,0.0117,0.7143
ROCPOINTS_U,0.0017,0.5061,0.7143,0.0117,0.7143
ROCPOINTS_U,0.0017,0.5057,0.7143,0.0117,0.7143
ROCPOINTS_U,0.0017,0.5056,0.7143,0.0117,0.7143
ROCPOINTS_U,0.0018,0.5055,0.7143,0.0117,0.7143
ROCPOINTS_U,0.0018,0.5055,0.7143,0.0117,0.7143
ROCPOINTS_U,0.0018,0.5054,0.7143,0.0117,0.7143
ROCPOINTS_U,0.0020,0.5053,0.7143,0.0117,0.7143
ROCPOINTS_U,0.0021,0.5053,0.7143,0.0117,0.7143
ROCPOINTS_U,0.0021,0.5052,0.7143,0.0117,0.7143
ROCPOINTS_U,0.0022,0.5052,0.7143,0.0117,0.7143
ROCPOINTS_U,0.0022,0.5051,0.7143,0.0117,0.7143
ROCPOINTS_U,0.0024,0.5050,0.7143,0.0117,0.7143
ROCPOINTS_U,0.0025,0.5049,0.7143,0.0117,0.7143
ROCPOINTS_U,0.0026,0.5049,0.7143,0.0117,0.7143
ROCPOINTS_U,0.0026,0.5048,0.7143,0.0117,0.7143
ROCPOINTS_U,0.0027,0.5048,0.7143,0.0117,0.7143
ROCPOINTS_U,0.0027,0.5047,0.7143,0.0117,0.7143
ROCPOINTS_U,0.0028,0.5046,0.7143,0.0117,0.7143
ROCPOINTS_U,0.0028,0.5046,0.7143,0.0117,0.7143
ROCPOINTS_U,0.0030,0.5045,0.7143,0.0117,0.7143
ROCPOINTS_U,0.0030,0.5045,0.7143,0.0117,0.7143
ROCPOINTS_U,0.0030,0.5044,0.7143,0.0117,0.7143
ROCPOINTS_U,0.0032,0.5044,0.7143,0.0117,0.7143
ROCPOINTS_U,0.0032,0.5043,0.7143,0.0117,0.7143
ROCPOINTS_U,0.0033,0.5042,0.7143,0.0117,0.7143
ROCPOINTS_U,0.0033,0.5042,0.7143,0.0117,0.7143
ROCPOINTS_U,0.0033,0.5038,0.7143,0.0117,0.7143
ROCPOINTS_U,0.0033,0.3537,0.5714,0.0133,0.5714
ROCPOINTS_U,0.0034,0.3530,0.5714,0.0134,0.5714
ROCPOINTS_U,0.0034,0.3529,0.5714,0.0134,0.5714
ROCPOINTS_U,0.0034,0.3528,0.5714,0.0134,0.5714
ROCPOINTS_U,0.0034,0.3528,0.5714,0.0134,0.5714
ROCPOINTS_U,0.0034,0.3527,0.5714,0.0134,0.5714
ROCPOINTS_U,0.0034,0.3527,0.5714,0.0134,0.5714
ROCPOINTS_U,0.0034,0.3526,0.5714,0.0134,0.5714
ROCPOINTS_U,0.0034,0.3526,0.5714,0.0134,0.5714
ROCPOINTS_U,0.0035,0.3525,0.5714,0.0134,0.5714
ROCPOINTS_U,0.0035,0.3524,0.5714,0.0134,0.5714
ROCPOINTS_U,0.0035,0.3524,0.5714,0.0134,0.5714
ROCPOINTS_U,0.0035,0.3523,0.5714,0.0134,0.5714
ROCPOINTS_U,0.0035,0.3523,0.5714,0.0134,0.5714
ROCPOINTS_U,0.0036,0.3522,0.5714,0.0134,0.5714
ROCPOINTS_U,0.0036,0.3522,0.5714,0.0134,0.5714
ROCPOINTS_U,0.0036,0.3521,0.5714,0.0134,0.5714
ROCPOINTS_U,0.0036,0.3520,0.5714,0.0134,0.5714
ROCPOINTS_U,0.0036,0.3520,0.5714,0.0134,0.5714
ROCPOINTS_U,0.0036,0.3519,0.5714,0.0134,0.5714
ROCPOINTS_U,0.0037,0.3518,0.5714,0.0134,0.5714
ROCPOINTS_U,0.0037,0.3518,0.5714,0.0134,0.5714
ROCPOINTS_U,0.0037,0.3499,0.5646,0.0133,0.5646
ROCPOINTS_U,0.0037,0.3499,0.5646,0.0133,0.5646
ROCPOINTS_U,0.0038,0.3498,0.5646,0.0133,0.5646
ROCPOINTS_U,0.0040,0.3498,0.5646,0.0133,0.5646
ROCPOINTS_U,0.0040,0.3497,0.5646,0.0133,0.5646
ROCPOINTS_U,0.0040,0.3496,0.5646,0.0133,0.5646
ROCPOINTS_U,0.0040,0.3495,0.5646,0.0133,0.5646
ROCPOINTS_U,0.0040,0.3480,0.5578,0.0132,0.5578
ROCPOINTS_U,0.0040,0.3479,0.5578,0.0132,0.5578
ROCPOINTS_U,0.0041,0.3479,0.5578,0.0132,0.5578
ROCPOINTS_U,0.0042,0.3478,0.5578,0.0132,0.5578
ROCPOINTS_U,0.0042,0.3475,0.5578,0.0133,0.5578
ROCPOINTS_U,0.0042,0.3475,0.5578,0.0133,0.5578
ROCPOINTS_U,0.0043,0.3474,0.5578,0.0133,0.5578
ROCPOINTS_U,0.0043,0.3474,0.5578,0.0133,0.5578
ROCPOINTS_U,0.0043,0.3473,0.5578,0.0133,0.5578
ROCPOINTS_U,0.0043,0.3473,0.5578,0.0133,0.5578
ROCPOINTS_U,0.0044,0.3472,0.5578,0.0133,0.5578
ROCPOINTS_U,0.0044,0.3471,0.5578,0.0133,0.5578
ROCPOINTS_U,0.0045,0.3467,0.5578,0.0133,0.5578
ROCPOINTS_U,0.0045,0.3466,0.5578,0.0133,0.5578
ROCPOINTS_U,0.0046,0.3466,0.5578,0.0133,0.5578
ROCPOINTS_U,0.0047,0.3465,0.5578,0.0133,0.5578
ROCPOINTS_U,0.0047,0.3465,0.5578,0.0133,0.5578
ROCPOINTS_U,0.0048,0.3464,0.5578,0.0133,0.5578
ROCPOINTS_U,0.0050,0.3463,0.5578,0.0133,0.5578
ROCPOINTS_U,0.0056,0.3462,0.5578,0.0133,0.5578
ROCPOINTS_U,0.0057,0.3461,0.5578,0.0133,0.5578
ROCPOINTS_U,0.0057,0.3461,0.5578,0.0133,0.5578
ROCPOINTS_U,0.0061,0.3460,0.5578,0.0133,0.5578
ROCPOINTS_U,0.0063,0.3460,0.5578,0.0133,0.5578
ROCPOINTS_U,0.0064,0.3459,0.5578,0.0133,0.5578
ROCPOINTS_U,0.0065,0.3452,0.5578,0.0133,0.5578
ROCPOINTS_U,0.0067,0.3444,0.5578,0.0134,0.5578
ROCPOINTS_U,0.0067,0.3441,0.5578,0.0134,0.5578
ROCPOINTS_U,0.0067,0.2570,0.4898,0.0157,0.4898
ROCPOINTS_U,0.0067,0.2566,0.4898,0.0157,0.4898
ROCPOINTS_U,0.0067,0.2557,0.4898,0.0158,0.4898
ROCPOINTS_U,0.0067,0.2557,0.4898,0.0158,0.4898
ROCPOINTS_U,0.0068,0.2556,0.4898,0.0158,0.4898
ROCPOINTS_U,0.0068,0.2547,0.4898,0.0158,0.4898
ROCPOINTS_U,0.0068,0.2546,0.4898,0.0158,0.4898
ROCPOINTS_U,0.0068,0.2537,0.4898,0.0159,0.4898
ROCPOINTS_U,0.0068,0.2529,0.4898,0.0159,0.4898
ROCPOINTS_U,0.0069,0.2528,0.4898,0.0160,0.4898
ROCPOINTS_U,0.0069,0.2520,0.4898,0.0160,0.4898
ROCPOINTS_U,0.0070,0.2520,0.4898,0.0160,0.4898
ROCPOINTS_U,0.0070,0.2519,0.4898,0.0160,0.4898
ROCPOINTS_U,0.0071,0.2518,0.4898,0.0160,0.4898
ROCPOINTS_U,0.0071,0.2518,0.4898,0.0160,0.4898
ROCPOINTS_U,0.0072,0.2502,0.4898,0.0161,0.4898
ROCPOINTS_U,0.0072,0.2501,0.4898,0.0161,0.4898
ROCPOINTS_U,0.0073,0.2488,0.4898,0.0162,0.4898
ROCPOINTS_U,0.0074,0.2472,0.4898,0.0163,0.4898
ROCPOINTS_U,0.0075,0.2459,0.4898,0.0164,0.4898
ROCPOINTS_U,0.0075,0.2448,0.4898,0.0165,0.4898
ROCPOINTS_U,0.0075,0.2447,0.4898,0.0165,0.4898
ROCPOINTS_U,0.0078,0.2446,0.4898,0.0165,0.4898
ROCPOINTS_U,0.0078,0.2446,0.4898,0.0165,0.4898
ROCPOINTS_U,0.0078,0.2445,0.4898,0.0165,0.4898
ROCPOINTS_U,0.0079,0.2444,0.4898,0.0165,0.4898
ROCPOINTS_U,0.0080,0.2444,0.4898,0.0165,0.4898
ROCPOINTS_U,0.0081,0.2443,0.4898,0.0165,0.4898
ROCPOINTS_U,0.0082,0.2432,0.4898,0.0166,0.4898
ROCPOINTS_U,0.0083,0.2414,0.4898,0.0167,0.4898
ROCPOINTS_U,0.0083,0.2414,0.4898,0.0167,0.4898
ROCPOINTS_U,0.0083,0.2396,0.4898,0.0168,0.4898
ROCPOINTS_U,0.0086,0.2395,0.4898,0.0168,0.4898
ROCPOINTS_U,0.0086,0.2379,0.4898,0.0169,0.4898
ROCPOINTS_U,0.0088,0.2358,0.4898,0.0171,0.4898
ROCPOINTS_U,0.0089,0.2357,0.4898,0.0171,0.4898
ROCPOINTS_U,0.0089,0.2355,0.4898,0.0171,0.4898
ROCPOINTS_U,0.0089,0.2355,0.4898,0.0171,0.4898
ROCPOINTS_U,0.0094,0.2354,0.4898,0.0171,0.4898
ROCPOINTS_U,0.0094,0.2354,0.4898,0.0171,0.4898
ROCPOINTS_U,0.0097,0.2353,0.4898,0.0171,0.4898
ROCPOINTS_U,0.0099,0.2352,0.4898,0.0171,0.4898
ROCPOINTS_U,0.0100,0.2352,0.4898,0.0171,0.4898
ROCPOINTS_U,0.0100,0.2351,0.4898,0.0171,0.4898
ROCPOINTS_U,0.0100,0.1821,0.4490,0.0202,0.4490
ROCPOINTS_U,0.0102,0.1820,0.4490,0.0202,0.4490
ROCPOINTS_U,0.0104,0.1819,0.4490,0.0202,0.4490
ROCPOINTS_U,0.0108,0.1819,0.4490,0.0202,0.4490
ROCPOINTS_U,0.0111,0.1817,0.4490,0.0203,0.4490
ROCPOINTS_U,0.0113,0.1817,0.4490,0.0203,0.4490
ROCPOINTS_U,0.0117,0.1816,0.4490,0.0203,0.4490
ROCPOINTS_U,0.0122,0.1815,0.4490,0.0203,0.4490
ROCPOINTS_U,0.0122,0.1813,0.4490,0.0203,0.4490
ROCPOINTS_U,0.0125,0.1813,0.4490,0.0203,0.4490
ROCPOINTS_U,0.0133,0.1812,0.4490,0.0203,0.4490
ROCPOINTS_U,0.0133,0.1453,0.4286,0.0241,0.4286
ROCPOINTS_U,0.0134,0.1453,0.4286,0.0241,0.4286
ROCPOINTS_U,0.0134,0.1452,0.4286,0.0241,0.4286
ROCPOINTS_U,0.0136,0.1451,0.4286,0.0241,0.4286
ROCPOINTS_U,0.0138,0.1451,0.4286,0.0241,0.4286
ROCPOINTS_U,0.0138,0.1450,0.4286,0.0241,0.4286
ROCPOINTS_U,0.0140,0.1450,0.4286,0.0241,0.4286
ROCPOINTS_U,0.0142,0.1449,0.4286,0.0241,0.4286
ROCPOINTS_U,0.0142,0.1449,0.4286,0.0242,0.4286
ROCPOINTS_U,0.0143,0.1448,0.4286,0.0242,0.4286
ROCPOINTS_U,0.0144,0.1447,0.4286,0.0242,0.4286
ROCPOINTS_U,0.0147,0.1447,0.4286,0.0242,0.4286
ROCPOINTS_U,0.0150,0.1446,0.4286,0.0242,0.4286
ROCPOINTS_U,0.0155,0.1445,0.4286,0.0242,0.4286
ROCPOINTS_U,0.0156,0.1445,0.4286,0.0242,0.4286
ROCPOINTS_U,0.0160,0.1444,0.4286,0.0242,0.4286
ROCPOINTS_U,0.0162,0.1442,0.4218,0.0239,0.4218
ROCPOINTS_U,0.0163,0.1441,0.4218,0.0239,0.4218
ROCPOINTS_U,0.0167,0.1441,0.4218,0.0239,0.4218
ROCPOINTS_U,0.0167,0.1439,0.4218,0.0239,0.4218
ROCPOINTS_U,0.0167,0.1173,0.3878,0.0269,0.3878
ROCPOINTS_U,0.0168,0.1172,0.3878,0.0269,0.3878
ROCPOINTS_U,0.0170,0.1171,0.3878,0.0270,0.3878
ROCPOINTS_U,0.0173,0.1171,0.3878,0.0270,0.3878
ROCPOINTS_U,0.0175,0.1170,0.3878,0.0270,0.3878
ROCPOINTS_U,0.0178,0.1170,0.3878,0.0270,0.3878
ROCPOINTS_U,0.0180,0.1169,0.3878,0.0270,0.3878
ROCPOINTS_U,0.0181,0.1168,0.3878,0.0270,0.3878
ROCPOINTS_U,0.0183,0.1164,0.3810,0.0267,0.3810
ROCPOINTS_U,0.0184,0.1162,0.3810,0.0267,0.3810
ROCPOINTS_U,0.0185,0.1161,0.3810,0.0267,0.3810
ROCPOINTS_U,0.0186,0.1161,0.3810,0.0267,0.3810
ROCPOINTS_U,0.0188,0.1160,0.3810,0.0267,0.3810
ROCPOINTS_U,0.0190,0.1159,0.3810,0.0268,0.3810
ROCPOINTS_U,0.0192,0.1159,0.3810,0.0268,0.3810
ROCPOINTS_U,0.0197,0.1158,0.3810,0.0268,0.3810
ROCPOINTS_U,0.0200,0.1158,0.3810,0.0268,0.3810
ROCPOINTS_U,0.0200,0.1157,0.3810,0.0268,0.3810
ROCPOINTS_U,0.0200,0.0961,0.3401,0.0288,0.3401
ROCPOINTS_U,0.0206,0.0960,0.3401,0.0288,0.3401
ROCPOINTS_U,0.0211,0.0959,0.3401,0.0288,0.3401
ROCPOINTS_U,0.0217,0.0959,0.3401,0.0288,0.3401
ROCPOINTS_U,0.0225,0.0957,0.3401,0.0289,0.3401
ROCPOINTS_U,0.0228,0.0956,0.3401,0.0289,0.3401
ROCPOINTS_U,0.0233,0.0956,0.3401,0.0289,0.3401
ROCPOINTS_U,0.0237,0.0796,0.2789,0.0285,0.2789
ROCPOINTS_U,0.0239,0.0796,0.2789,0.0285,0.2789
ROCPOINTS_U,0.0242,0.0795,0.2789,0.0285,0.2789
ROCPOINTS_U,0.0244,0.0795,0.2789,0.0285,0.2789
ROCPOINTS_U,0.0266,0.0794,0.2789,0.0286,0.2789
ROCPOINTS_U,0.0267,0.0793,0.2789,0.0286,0.2789
ROCPOINTS_U,0.0267,0.0793,0.2789,0.0286,0.2789
ROCPOINTS_U,0.0269,0.0667,0.2585,0.0314,0.2585
ROCPOINTS_U,0.0271,0.0666,0.2585,0.0315,0.2585
ROCPOINTS_U,0.0297,0.0665,0.2585,0.0315,0.2585
ROCPOINTS_U,0.0300,0.0665,0.2585,0.0315,0.2585
ROCPOINTS_U,0.0300,0.0664,0.2585,0.0316,0.2585
ROCPOINTS_U,0.0300,0.0567,0.2381,0.0339,0.2381
ROCPOINTS_U,0.0323,0.0566,0.2381,0.0340,0.2381
ROCPOINTS_U,0.0329,0.0566,0.2381,0.0340,0.2381
ROCPOINTS_U,0.0330,0.0562,0.2381,0.0342,0.2381
ROCPOINTS_U,0.0333,0.0561,0.2381,0.0343,0.2381
ROCPOINTS_U,0.0336,0.0487,0.2245,0.0372,0.2245
ROCPOINTS_U,0.0337,0.0486,0.2245,0.0372,0.2245
ROCPOINTS_U,0.0340,0.0486,0.2245,0.0372,0.2245
ROCPOINTS_U,0.0341,0.0481,0.2245,0.0376,0.2245
ROCPOINTS_U,0.0350,0.0479,0.2245,0.0377,0.2245
ROCPOINTS_U,0.0359,0.0479,0.2245,0.0378,0.2245
ROCPOINTS_U,0.0364,0.0478,0.2245,0.0378,0.2245
ROCPOINTS_U,0.0364,0.0475,0.2245,0.0381,0.2245
ROCPOINTS_U,0.0366,0.0474,0.2245,0.0381,0.2245
ROCPOINTS_U,0.0367,0.0470,0.2245,0.0385,0.2245
ROCPOINTS_U,0.0367,0.0410,0.2109,0.0412,0.2109
ROCPOINTS_U,0.0372,0.0407,0.2109,0.0416,0.2109
ROCPOINTS_U,0.0375,0.0406,0.2109,0.0416,0.2109
ROCPOINTS_U,0.0378,0.0406,0.2109,0.0417,0.2109
ROCPOINTS_U,0.0383,0.0400,0.2109,0.0422,0.2109
ROCPOINTS_U,0.0387,0.0400,0.2041,0.0410,0.2041
ROCPOINTS_U,0.0400,0.0399,0.2041,0.0410,0.2041
ROCPOINTS_U,0.0400,0.0357,0.1769,0.0398,0.1769
ROCPOINTS_U,0.0416,0.0356,0.1769,0.0399,0.1769
ROCPOINTS_U,0.0422,0.0356,0.1769,0.0399,0.1769
ROCPOINTS_U,0.0428,0.0355,0.1769,0.0400,0.1769
ROCPOINTS_U,0.0433,0.0355,0.1769,0.0401,0.1769
ROCPOINTS_U,0.0447,0.0310,0.1701,0.0439,0.1701
ROCPOINTS_U,0.0450,0.0310,0.1701,0.0439,0.1701
ROCPOINTS_U,0.0451,0.0309,0.1701,0.0440,0.1701
ROCPOINTS_U,0.0467,0.0308,0.1701,0.0442,0.1701
ROCPOINTS_U,0.0467,0.0275,0.1565,0.0455,0.1565
ROCPOINTS_U,0.0469,0.0274,0.1565,0.0455,0.1565
ROCPOINTS_U,0.0471,0.0274,0.1565,0.0456,0.1565
ROCPOINTS_U,0.0474,0.0273,0.1565,0.0458,0.1565
ROCPOINTS_U,0.0500,0.0272,0.1565,0.0460,0.1565
ROCPOINTS_U,0.0503,0.0249,0.1565,0.0499,0.1565
ROCPOINTS_U,0.0511,0.0248,0.1565,0.0501,0.1565
ROCPOINTS_U,0.0513,0.0248,0.1565,0.0502,0.1565
ROCPOINTS_U,0.0521,0.0247,0.1565,0.0503,0.1565
ROCPOINTS_U,0.0522,0.0245,0.1565,0.0507,0.1565
ROCPOINTS_U,0.0522,0.0244,0.1565,0.0510,0.1565
ROCPOINTS_U,0.0523,0.0242,0.1565,0.0512,0.1565
ROCPOINTS_U,0.0533,0.0242,0.1565,0.0513,0.1565
ROCPOINTS_U,0.0546,0.0223,0.1361,0.0487,0.1361
ROCPOINTS_U,0.0567,0.0221,0.1361,0.0489,0.1361
ROCPOINTS_U,0.0568,0.0205,0.1224,0.0476,0.1224
ROCPOINTS_U,0.0600,0.0204,0.1224,0.0477,0.1224
ROCPOINTS_U,0.0633,0.0187,0.1020,0.0436,0.1020
ROCPOINTS_U,0.0640,0.0170,0.0952,0.0447,0.0952
ROCPOINTS_U,0.0657,0.0170,0.0952,0.0449,0.0952
ROCPOINTS_U,0.0667,0.0170,0.0884,0.0418,0.0884
ROCPOINTS_U,0.0675,0.0161,0.0816,0.0408,0.0816
ROCPOINTS_U,0.0678,0.0160,0.0816,0.0410,0.0816
ROCPOINTS_U,0.0691,0.0159,0.0816,0.0411,0.0816
ROCPOINTS_U,0.0693,0.0159,0.0748,0.0378,0.0748
ROCPOINTS_U,0.0700,0.0159,0.0748,0.0379,0.0748
ROCPOINTS_U,0.0701,0.0147,0.0748,0.0407,0.0748
ROCPOINTS_U,0.0733,0.0147,0.0748,0.0409,0.0748
ROCPOINTS_U,0.0751,0.0133,0.0748,0.0451,0.0748
ROCPOINTS_U,0.0767,0.0133,0.0680,0.0412,0.0680
ROCPOINTS_U,0.0773,0.0121,0.0544,0.0362,0.0544
ROCPOINTS_U,0.0792,0.0121,0.0544,0.0364,0.0544
ROCPOINTS_U,0.0800,0.0120,0.0544,0.0365,0.0544
ROCPOINTS_U,0.0808,0.0115,0.0544,0.0381,0.0544
ROCPOINTS_U,0.0819,0.0114,0.0544,0.0383,0.0544
ROCPOINTS_U,0.0833,0.0114,0.0544,0.0385,0.0544
ROCPOINTS_U,0.0836,0.0106,0.0544,0.0410,0.0544
ROCPOINTS_U,0.0836,0.0106,0.0544,0.0412,0.0544
ROCPOINTS_U,0.0867,0.0105,0.0544,0.0415,0.0544
ROCPOINTS_U,0.0900,0.0099,0.0544,0.0440,0.0544
ROCPOINTS_U,0.0933,0.0089,0.0476,0.0427,0.0476
ROCPOINTS_U,0.0960,0.0085,0.0476,0.0449,0.0476
ROCPOINTS_U,0.0964,0.0084,0.0476,0.0452,0.0476
ROCPOINTS_U,0.0967,0.0084,0.0476,0.0455,0.0476
ROCPOINTS_U,0.0972,0.0079,0.0476,0.0483,0.0476
ROCPOINTS_U,0.0981,0.0078,0.0476,0.0486,0.0476
ROCPOINTS_U,0.0984,0.0077,0.0476,0.0490,0.0476
ROCPOINTS_U,0.1000,0.0077,0.0476,0.0493,0.0476
ROCPOINTS_U,0.1002,0.0075,0.0408,0.0435,0.0408
ROCPOINTS_U,0.1017,0.0075,0.0408,0.0438,0.0408
ROCPOINTS_U,0.1033,0.0074,0.0408,0.0441,0.0408
ROCPOINTS_U,0.1040,0.0072,0.0408,0.0455,0.0408
ROCPOINTS_U,0.1067,0.0071,0.0408,0.0458,0.0408
ROCPOINTS_U,0.1067,0.0067,0.0408,0.0488,0.0408
ROCPOINTS_U,0.1081,0.0066,0.0408,0.0492,0.0408
ROCPOINTS_U,0.1083,0.0065,0.0408,0.0496,0.0408
ROCPOINTS_U,0.1088,0.0064,0.0408,0.0504,0.0408
ROCPOINTS_U,0.1100,0.0063,0.0408,0.0513,0.0408
ROCPOINTS_U,0.1133,0.0061,0.0408,0.0531,0.0408
ROCPOINTS_U,0.1167,0.0059,0.0408,0.0545,0.0408
ROCPOINTS_U,0.1200,0.0055,0.0408,0.0588,0.0408
ROCPOINTS_U,0.1233,0.0052,0.0408,0.0612,0.0408
ROCPOINTS_U,0.1236,0.0051,0.0408,0.0632,0.0408
ROCPOINTS_U,0.1267,0.0050,0.0408,0.0638,0.0408
ROCPOINTS_U,0.1280,0.0049,0.0408,0.0652,0.0408
ROCPOINTS_U,0.1300,0.0048,0.0408,0.0659,0.0408
ROCPOINTS_U,0.1320,0.0046,0.0408,0.0698,0.0408
ROCPOINTS_U,0.1333,0.0045,0.0408,0.0706,0.0408
ROCPOINTS_U,0.1367,0.0044,0.0340,0.0610,0.0340
ROCPOINTS_U,0.1383,0.0042,0.0340,0.0633,0.0340
ROCPOINTS_U,0.1400,0.0042,0.0340,0.0641,0.0340
ROCPOINTS_U,0.1433,0.0040,0.0272,0.0541,0.0272
ROCPOINTS_U,0.1467,0.0038,0.0272,0.0571,0.0272
ROCPOINTS_U,0.1500,0.0037,0.0272,0.0580,0.0272
ROCPOINTS_U,0.1533,0.0036,0.0272,0.0588,0.0272
ROCPOINTS_U,0.1567,0.0035,0.0272,0.0615,0.0272
ROCPOINTS_U,0.1600,0.0033,0.0272,0.0645,0.0272
ROCPOINTS_U,0.1613,0.0032,0.0272,0.0667,0.0272
ROCPOINTS_U,0.1633,0.0031,0.0272,0.0678,0.0272
ROCPOINTS_U,0.1667,0.0031,0.0272,0.0690,0.0272
ROCPOINTS_U,0.1700,0.0030,0.0272,0.0714,0.0272
ROCPOINTS_U,0.1733,0.0029,0.0272,0.0727,0.0272
ROCPOINTS_U,0.1800,0.0028,0.0272,0.0741,0.0272
ROCPOINTS_U,0.1833,0.0027,0.0272,0.0769,0.0272
ROCPOINTS_U,0.1867,0.0027,0.0272,0.0784,0.0272
ROCPOINTS_U,0.2000,0.0026,0.0272,0.0800,0.0272
ROCPOINTS_U,0.2033,0.0026,0.0272,0.0816,0.0272
ROCPOINTS_U,0.2067,0.0025,0.0272,0.0833,0.0272
ROCPOINTS_U,0.2100,0.0024,0.0272,0.0851,0.0272
ROCPOINTS_U,0.2133,0.0023,0.0272,0.0889,0.0272
ROCPOINTS_U,0.2167,0.0023,0.0272,0.0909,0.0272
ROCPOINTS_U,0.2267,0.0022,0.0272,0.0930,0.0272
ROCPOINTS_U,0.2400,0.0022,0.0272,0.0952,0.0272
ROCPOINTS_U,0.2533,0.0021,0.0272,0.0976,0.0272
ROCPOINTS_U,0.2633,0.0021,0.0204,0.0750,0.0204
ROCPOINTS_U,0.2700,0.0020,0.0204,0.0789,0.0204
ROCPOINTS_U,0.2767,0.0018,0.0204,0.0857,0.0204
ROCPOINTS_U,0.2800,0.0017,0.0204,0.0938,0.0204
ROCPOINTS_U,0.2833,0.0016,0.0204,0.0968,0.0204
ROCPOINTS_U,0.2900,0.0015,0.0204,0.1000,0.0204
ROCPOINTS_U,0.3000,0.0015,0.0136,0.0690,0.0136
ROCPOINTS_U,0.3033,0.0015,0.0136,0.0714,0.0136
ROCPOINTS_U,0.3067,0.0015,0.0068,0.0370,0.0068
ROCPOINTS_U,0.3100,0.0014,0.0068,0.0385,0.0068
ROCPOINTS_U,0.3200,0.0014,0.0068,0.0400,0.0068
ROCPOINTS_U,0.3233,0.0013,0.0068,0.0417,0.0068
ROCPOINTS_U,0.3300,0.0013,0.0068,0.0435,0.0068
ROCPOINTS_U,0.3367,0.0012,0.0068,0.0455,0.0068
ROCPOINTS_U,0.3400,0.0012,0.0000,0.0000,0.0000
ROCPOINTS_U,0.3467,0.0011,0.0000,0.0000,0.0000
ROCPOINTS_U,0.3500,0.0011,0.0000,0.0000,0.0000
ROCPOINTS_U,0.3529,0.0010,0.0000,0.0000,0.0000
ROCPOINTS_U,0.3567,0.0010,0.0000,0.0000,0.0000
ROCPOINTS_U,0.3600,0.0009,0.0000,0.0000,0.0000
ROCPOINTS_U,0.3767,0.0009,0.0000,0.0000,0.0000
ROCPOINTS_U,0.3933,0.0008,0.0000,0.0000,0.0000
ROCPOINTS_U,0.4033,0.0007,0.0000,0.0000,0.0000
ROCPOINTS_U,0.4100,0.0007,0.0000,0.0000,0.0000
ROCPOINTS_U,0.4267,0.0006,0.0000,0.0000,0.0000
ROCPOINTS_U,0.4338,0.0006,0.0000,0.0000,0.0000
ROCPOINTS_U,0.4482,0.0005,0.0000,0.0000,0.0000
ROCPOINTS_U,0.4528,0.0005,0.0000,0.0000,0.0000
ROCPOINTS_U,0.4533,0.0004,0.0000,0.0000,0.0000
ROCPOINTS_U,0.4591,0.0003,0.0000,0.0000,0.0000
ROCPOINTS_U,0.4633,0.0003,0.0000,0.0000,0.0000
ROCPOINTS_U,0.5100,0.0002,0.0000,0.0000,0.0000
ROCPOINTS_U,0.5433,0.0002,0.0000,0.0000,0.0000
ROCPOINTS_U,0.5700,0.0001,0.0000,0.0000,0.0000
ROCPOINTS_U,0.5767,0.0001,0.0000,0.0000,0.0000
ROCPOINTS_U,0.5767,0.0000,0.0000,0.0000,0.0000
ROCPOINTS_?,0.0000,1.0000,0.0000,0.0000,0.0000
ROCPOINTS_?,0.0000,0.0000,0.0000,0.0000,0.0000
TIME,Seconds taken for cross-validation,247225.433000.
IMP_SCORE,1,GO:0008278,1.0000e+00,1.0000e+00
IMP_SCORE,2,GO:0035315,1.0000e+00,1.0000e+00
IMP_SCORE,3,GO:0021527,1.0000e+00,1.0000e+00
IMP_SCORE,4,GO:0051573,1.0000e+00,1.0000e+00
IMP_SCORE,5,GO:2000586,1.0000e+00,1.0000e+00
IMP_SCORE,6,GO:0050774,1.0000e+00,1.0000e+00
IMP_SCORE,7,GO:0072124,1.0000e+00,1.0000e+00
IMP_SCORE,8,GO:1990381,1.0000e+00,1.0000e+00
IMP_SCORE,9,GO:0034199,1.0000e+00,1.0000e+00
IMP_SCORE,10,GO:2000508,9.7277e-01,3.0000e+00
IMP_SCORE,11,GO:0072215,9.6308e-01,3.0000e+00
IMP_SCORE,12,GO:0060768,9.5915e-01,2.0000e+00
IMP_SCORE,13,GO:0010544,9.5443e-01,1.0000e+00
IMP_SCORE,14,GO:0021904,9.3156e-01,2.0000e+00
IMP_SCORE,15,GO:0090193,9.1830e-01,1.0000e+00
IMP_SCORE,16,GO:1990845,9.1830e-01,1.0000e+00
IMP_SCORE,17,GO:0030877,9.1830e-01,1.0000e+00
IMP_SCORE,18,GO:0035240,9.1830e-01,1.0000e+00
IMP_SCORE,19,GO:0042635,9.1830e-01,1.0000e+00
IMP_SCORE,20,GO:0031953,9.1830e-01,1.0000e+00
IMP_SCORE,21,GO:0003401,9.1830e-01,1.0000e+00
IMP_SCORE,22,GO:0060218,9.1830e-01,1.0000e+00
IMP_SCORE,23,GO:0010880,9.1830e-01,1.0000e+00
IMP_SCORE,24,GO:1900225,9.0564e-01,2.0000e+00
IMP_SCORE,25,GO:0060644,8.3193e-01,5.0000e+00
IMP_SCORE,26,GO:0060546,8.2664e-01,5.0000e+00
IMP_SCORE,27,GO:0060967,8.1128e-01,1.0000e+00
IMP_SCORE,28,GO:0060343,7.5219e-01,3.0000e+00
IMP_SCORE,29,GO:1900153,7.2888e-01,5.0000e+00
IMP_SCORE,30,GO:0004745,7.0826e-01,9.3000e+01
IMP_SCORE,31,GO:1902237,6.8286e-01,4.0000e+00
IMP_SCORE,32,GO:0045579,6.8139e-01,3.0000e+00
IMP_SCORE,33,GO:0044321,6.7713e-01,7.0000e+00
IMP_SCORE,34,GO:0048745,6.6505e-01,3.0000e+00
IMP_SCORE,35,GO:0070198,6.6096e-01,2.0000e+00
IMP_SCORE,36,GO:0010464,6.5546e-01,5.0000e+00
IMP_SCORE,37,GO:0055025,6.5276e-01,3.0000e+00
IMP_SCORE,38,GO:0043560,6.5081e-01,7.0000e+00
IMP_SCORE,39,GO:0034236,6.5020e-01,9.0000e+00
IMP_SCORE,40,GO:1901532,6.4869e-01,4.0000e+00
IMP_SCORE,41,GO:0021542,6.4825e-01,2.0000e+00
IMP_SCORE,42,GO:0031701,6.4613e-01,3.0000e+00
IMP_SCORE,43,GO:0045792,6.4109e-01,3.0000e+00
IMP_SCORE,44,GO:0010226,6.4078e-01,3.0000e+00
IMP_SCORE,45,GO:1904923,6.4050e-01,3.0000e+00
IMP_SCORE,46,GO:0060420,6.3657e-01,6.0000e+00
IMP_SCORE,47,GO:0002676,6.3236e-01,6.0000e+00
IMP_SCORE,48,GO:0043552,6.2739e-01,6.0000e+00
IMP_SCORE,49,GO:0050872,6.2432e-01,3.0000e+00
IMP_SCORE,50,GO:0060740,6.2194e-01,7.0000e+00
IMP_SCORE,51,GO:0060736,6.1129e-01,2.0000e+00
IMP_SCORE,52,GO:0010935,6.0265e-01,5.0000e+00
IMP_SCORE,53,GO:0035909,6.0083e-01,3.0000e+00
IMP_SCORE,54,GO:0070534,5.9943e-01,1.1000e+01
IMP_SCORE,55,GO:0033280,5.9597e-01,8.0000e+00
IMP_SCORE,56,GO:1905153,5.9290e-01,4.0000e+00
IMP_SCORE,57,GO:0051294,5.8919e-01,5.0000e+00
IMP_SCORE,58,GO:0033177,5.8791e-01,3.0000e+00
IMP_SCORE,59,GO:0032375,5.8749e-01,2.0000e+00
IMP_SCORE,60,GO:0007171,5.8496e-01,2.0000e+00
IMP_SCORE,61,GO:0006241,5.8496e-01,2.0000e+00
IMP_SCORE,62,GO:0045717,5.8496e-01,2.0000e+00
IMP_SCORE,63,GO:1990090,5.8340e-01,1.5000e+01
IMP_SCORE,64,GO:0010660,5.7802e-01,5.0000e+00
IMP_SCORE,65,GO:0051195,5.6945e-01,4.0000e+00
IMP_SCORE,66,GO:0055023,5.6740e-01,4.0000e+00
IMP_SCORE,67,GO:0060421,5.6660e-01,2.0000e+00
IMP_SCORE,68,GO:0004707,5.6629e-01,6.0000e+00
IMP_SCORE,69,GO:0060292,5.5637e-01,6.0000e+00
IMP_SCORE,70,GO:0033045,5.5334e-01,4.0000e+00
IMP_SCORE,71,GO:0048246,5.4971e-01,5.0000e+00
IMP_SCORE,72,GO:0010623,5.4945e-01,4.0000e+00
IMP_SCORE,73,GO:0071157,5.4937e-01,5.0000e+00
IMP_SCORE,74,GO:0071871,5.4675e-01,2.0000e+00
IMP_SCORE,75,GO:0051446,5.4541e-01,4.0000e+00
IMP_SCORE,76,GO:0070696,5.4457e-01,8.0000e+00
IMP_SCORE,77,GO:0002287,5.4269e-01,6.0000e+00
IMP_SCORE,78,GO:0071361,5.2802e-01,2.0000e+00
IMP_SCORE,79,GO:1900274,5.2774e-01,3.0000e+00
IMP_SCORE,80,GO:0051117,5.2487e-01,8.4000e+01
IMP_SCORE,81,GO:0001823,5.2421e-01,2.0000e+00
IMP_SCORE,82,GO:0060765,5.2403e-01,6.0000e+00
IMP_SCORE,83,GO:0071107,5.2342e-01,2.0000e+00
IMP_SCORE,84,GO:0046321,5.2237e-01,6.0000e+00
IMP_SCORE,85,GO:0030431,5.2182e-01,5.0000e+00
IMP_SCORE,86,GO:0033604,5.2164e-01,1.0000e+00
IMP_SCORE,87,GO:0035728,5.2163e-01,3.0000e+00
IMP_SCORE,88,GO:0030371,5.2110e-01,2.9000e+01
IMP_SCORE,89,GO:0060123,5.2028e-01,8.0000e+00
IMP_SCORE,90,GO:0050716,5.1933e-01,4.0000e+00
IMP_SCORE,91,GO:0090079,5.1737e-01,8.0000e+00
IMP_SCORE,92,GO:0035815,5.1707e-01,2.0000e+00
IMP_SCORE,93,GO:0071875,5.1608e-01,4.0000e+00
IMP_SCORE,94,GO:0039694,5.1500e-01,4.0000e+00
IMP_SCORE,95,GO:0060547,5.1486e-01,2.0000e+00
IMP_SCORE,96,GO:0031624,5.1349e-01,2.0000e+00
IMP_SCORE,97,GO:0045672,5.1338e-01,7.0000e+00
IMP_SCORE,98,GO:1903053,5.1162e-01,1.0000e+01
IMP_SCORE,99,GO:0035631,5.1149e-01,2.0000e+00
IMP_SCORE,100,GO:0072216,5.1142e-01,2.0000e+00
IMP_SCORE,101,GO:0043567,5.0985e-01,7.0000e+00
IMP_SCORE,102,GO:0002693,5.0968e-01,2.0000e+00
IMP_SCORE,103,GO:0033127,5.0951e-01,2.0000e+00
IMP_SCORE,104,GO:0006110,5.0915e-01,5.0000e+00
IMP_SCORE,105,GO:1902108,5.0827e-01,2.0000e+00
IMP_SCORE,106,GO:0042089,5.0792e-01,7.0000e+00
IMP_SCORE,107,GO:0061154,5.0760e-01,4.0000e+00
IMP_SCORE,108,GO:0034143,5.0685e-01,4.0000e+00
IMP_SCORE,109,GO:1904019,5.0623e-01,2.0000e+00
IMP_SCORE,110,GO:0071850,5.0588e-01,2.0000e+00
IMP_SCORE,111,GO:0030238,5.0524e-01,3.0000e+00
IMP_SCORE,112,GO:0042093,5.0493e-01,2.0000e+00
IMP_SCORE,113,GO:0060315,5.0470e-01,2.0000e+00
IMP_SCORE,114,GO:0014874,5.0463e-01,4.0000e+00
IMP_SCORE,115,GO:0042423,5.0440e-01,7.0000e+00
IMP_SCORE,116,GO:0034377,5.0411e-01,7.0000e+00
IMP_SCORE,117,GO:0033391,5.0181e-01,2.0000e+00
IMP_SCORE,118,GO:0043116,5.0156e-01,2.0000e+00
IMP_SCORE,119,GO:0045945,5.0143e-01,2.0000e+00
IMP_SCORE,120,GO:0030878,5.0127e-01,2.0000e+00
IMP_SCORE,121,GO:2000316,5.0100e-01,2.0000e+00
IMP_SCORE,122,GO:0090161,5.0080e-01,2.0000e+00
IMP_SCORE,123,GO:0060732,5.0046e-01,3.0000e+00
IMP_SCORE,124,GO:0032516,5.0030e-01,2.0000e+00
IMP_SCORE,125,GO:0032525,4.9920e-01,5.0000e+00
IMP_SCORE,126,GO:0050765,4.9845e-01,4.0000e+00
IMP_SCORE,127,GO:0045060,4.9715e-01,2.0000e+00
IMP_SCORE,128,GO:0035810,4.9697e-01,2.0000e+00
IMP_SCORE,129,GO:0040036,4.9607e-01,6.0000e+00
IMP_SCORE,130,GO:0002753,4.9504e-01,6.0000e+00
IMP_SCORE,131,GO:0043550,4.9414e-01,1.1000e+01
IMP_SCORE,132,GO:0032460,4.9317e-01,7.0000e+00
IMP_SCORE,133,GO:0048841,4.9111e-01,2.0000e+00
IMP_SCORE,134,GO:0051654,4.9001e-01,5.0000e+00
IMP_SCORE,135,GO:0032695,4.8989e-01,6.0000e+00
IMP_SCORE,136,GO:0090192,4.8883e-01,6.0000e+00
IMP_SCORE,137,GO:0050927,4.8845e-01,6.0000e+00
IMP_SCORE,138,GO:0021535,4.8717e-01,2.0000e+00
IMP_SCORE,139,GO:0090330,4.8717e-01,2.0000e+00
IMP_SCORE,140,GO:0023019,4.8559e-01,2.0000e+00
IMP_SCORE,141,GO:0048645,4.8509e-01,4.0000e+00
IMP_SCORE,142,GO:0042535,4.8486e-01,6.0000e+00
IMP_SCORE,143,GO:0043496,4.8387e-01,4.0000e+00
IMP_SCORE,144,GO:0030803,4.8340e-01,7.0000e+00
IMP_SCORE,145,GO:0051953,4.8320e-01,9.0000e+00
IMP_SCORE,146,GO:0031306,4.8125e-01,4.0000e+00
IMP_SCORE,147,GO:0015986,4.8010e-01,4.0000e+00
IMP_SCORE,148,GO:0002320,4.7771e-01,7.0000e+00
IMP_SCORE,149,GO:0035173,4.7593e-01,4.0000e+00
IMP_SCORE,150,GO:0045236,4.7467e-01,5.0000e+00
IMP_SCORE,151,GO:0032461,4.7339e-01,3.0000e+00
IMP_SCORE,152,GO:0050886,4.7283e-01,1.3000e+01
IMP_SCORE,153,GO:0060602,4.7207e-01,2.0000e+00
IMP_SCORE,154,GO:0060004,4.7205e-01,1.0000e+01
IMP_SCORE,155,GO:2000193,4.7186e-01,5.0000e+00
IMP_SCORE,156,GO:0010715,4.7175e-01,2.0000e+00
IMP_SCORE,157,GO:0045408,4.7164e-01,3.0000e+00
IMP_SCORE,158,GO:0070227,4.7127e-01,5.0000e+00
IMP_SCORE,159,GO:0043508,4.7080e-01,5.0000e+00
IMP_SCORE,160,GO:0001885,4.7043e-01,3.8000e+01
IMP_SCORE,161,GO:0002701,4.6821e-01,7.0000e+00
IMP_SCORE,162,GO:0051533,4.6718e-01,2.0000e+00
IMP_SCORE,163,GO:0086013,4.6570e-01,2.0000e+00
IMP_SCORE,164,GO:0035094,4.6467e-01,9.0000e+00
IMP_SCORE,165,GO:0060973,4.6410e-01,2.0000e+00
IMP_SCORE,166,GO:1901985,4.6279e-01,1.6000e+01
IMP_SCORE,167,GO:0061213,4.6235e-01,2.0000e+00
IMP_SCORE,168,GO:0090103,4.6220e-01,2.0000e+00
IMP_SCORE,169,GO:0051797,4.6131e-01,2.0000e+00
IMP_SCORE,170,GO:0001963,4.6050e-01,2.0000e+00
IMP_SCORE,171,GO:0045622,4.6007e-01,8.0000e+00
IMP_SCORE,172,GO:0010454,4.5983e-01,2.0000e+00
IMP_SCORE,173,GO:0004791,4.5923e-01,2.0000e+00
IMP_SCORE,174,GO:1901018,4.5915e-01,1.0000e+00
IMP_SCORE,175,GO:0032069,4.5868e-01,4.0000e+00
IMP_SCORE,176,GO:0030511,4.5737e-01,7.0000e+00
IMP_SCORE,177,GO:0032793,4.5713e-01,8.0000e+00
IMP_SCORE,178,GO:0006379,4.5655e-01,4.8000e+01
IMP_SCORE,179,GO:2000369,4.5333e-01,4.0000e+00
IMP_SCORE,180,GO:0045577,4.5200e-01,8.0000e+00
IMP_SCORE,181,GO:0055093,4.5170e-01,4.0000e+00
IMP_SCORE,182,GO:0051044,4.5153e-01,5.0000e+00
IMP_SCORE,183,GO:0070932,4.5130e-01,4.0000e+00
IMP_SCORE,184,GO:0061014,4.5127e-01,1.2000e+01
IMP_SCORE,185,GO:0032794,4.4675e-01,1.1000e+01
IMP_SCORE,186,GO:0045822,4.4644e-01,2.0000e+00
IMP_SCORE,187,GO:0090140,4.4642e-01,1.1000e+01
IMP_SCORE,188,GO:0036003,4.4617e-01,4.0000e+00
IMP_SCORE,189,GO:0031489,4.4531e-01,4.0000e+00
IMP_SCORE,190,GO:1904813,4.4451e-01,9.4000e+01
IMP_SCORE,191,GO:0010759,4.4433e-01,8.0000e+00
IMP_SCORE,192,GO:0071731,4.4398e-01,5.0000e+00
IMP_SCORE,193,GO:1905521,4.4368e-01,6.0000e+00
IMP_SCORE,194,GO:1900119,4.4355e-01,3.0000e+00
IMP_SCORE,195,GO:0050869,4.4281e-01,7.0000e+00
IMP_SCORE,196,GO:0014819,4.4271e-01,2.0000e+00
IMP_SCORE,197,GO:2000403,4.4233e-01,3.0000e+00
IMP_SCORE,198,GO:2001028,4.4144e-01,6.0000e+00
IMP_SCORE,199,GO:0032095,4.4036e-01,3.0000e+00
IMP_SCORE,200,GO:0042301,4.3956e-01,8.0000e+00
IMP_SCORE,201,GO:0051284,4.3892e-01,3.0000e+00
IMP_SCORE,202,GO:0036075,4.3818e-01,8.0000e+00
IMP_SCORE,203,GO:0060628,4.3725e-01,3.0000e+00
IMP_SCORE,204,GO:1903203,4.3637e-01,9.0000e+00
IMP_SCORE,205,GO:0090185,4.3621e-01,8.0000e+00
IMP_SCORE,206,GO:0097542,4.3539e-01,1.5000e+01
IMP_SCORE,207,GO:2000114,4.3518e-01,7.0000e+00
IMP_SCORE,208,GO:0045907,4.3444e-01,9.0000e+00
IMP_SCORE,209,GO:0031665,4.3416e-01,3.0000e+00
IMP_SCORE,210,GO:0031274,4.3321e-01,4.0000e+00
IMP_SCORE,211,GO:0097150,4.3317e-01,3.0000e+00
IMP_SCORE,212,GO:0046320,4.3305e-01,1.0000e+01
IMP_SCORE,213,GO:0042516,4.3239e-01,1.1000e+01
IMP_SCORE,214,GO:1990939,4.3186e-01,8.0000e+00
IMP_SCORE,215,GO:0032370,4.3104e-01,8.0000e+00
IMP_SCORE,216,GO:0007202,4.3076e-01,9.0000e+00
IMP_SCORE,217,GO:0002026,4.3052e-01,5.0000e+00
IMP_SCORE,218,GO:0043370,4.3044e-01,1.2000e+01
IMP_SCORE,219,GO:0051721,4.2952e-01,1.4000e+01
IMP_SCORE,220,GO:2000738,4.2884e-01,6.0000e+00
IMP_SCORE,221,GO:0044364,4.2767e-01,1.3000e+01
IMP_SCORE,222,GO:0051198,4.2753e-01,6.0000e+00
IMP_SCORE,223,GO:0010453,4.2717e-01,2.0000e+00
IMP_SCORE,224,GO:0001911,4.2643e-01,5.0000e+00
IMP_SCORE,225,GO:0061036,4.2571e-01,1.0000e+01
IMP_SCORE,226,GO:0033005,4.2444e-01,1.1000e+01
IMP_SCORE,227,GO:1902187,4.2335e-01,5.0000e+00
IMP_SCORE,228,GO:0050858,4.2324e-01,5.0000e+00
IMP_SCORE,229,GO:0045837,4.2308e-01,5.0000e+00
IMP_SCORE,230,GO:0032007,4.2274e-01,4.3000e+01
IMP_SCORE,231,GO:0050868,4.2262e-01,3.0000e+01
IMP_SCORE,232,GO:0071559,4.2197e-01,5.0000e+00
IMP_SCORE,233,GO:0090533,4.2120e-01,1.3000e+01
IMP_SCORE,234,GO:0032369,4.1953e-01,7.0000e+00
IMP_SCORE,235,GO:0090181,4.1910e-01,6.0000e+00
IMP_SCORE,236,GO:0097284,4.1891e-01,2.0000e+00
IMP_SCORE,237,GO:2000009,4.1879e-01,5.0000e+00
IMP_SCORE,238,GO:0031078,4.1856e-01,2.0000e+00
IMP_SCORE,239,GO:0048535,4.1841e-01,4.0000e+00
IMP_SCORE,240,GO:0045086,4.1836e-01,3.0000e+00
IMP_SCORE,241,GO:1902895,4.1808e-01,7.0000e+00
IMP_SCORE,242,GO:0072080,4.1734e-01,1.1000e+01
IMP_SCORE,243,GO:0014857,4.1724e-01,3.0000e+00
IMP_SCORE,244,GO:0014887,4.1697e-01,5.0000e+00
IMP_SCORE,245,GO:0010596,4.1678e-01,1.8000e+01
IMP_SCORE,246,GO:0048185,4.1642e-01,8.0000e+00
IMP_SCORE,247,GO:0032025,4.1609e-01,2.0000e+00
IMP_SCORE,248,GO:0051893,4.1557e-01,1.4000e+01
IMP_SCORE,249,GO:0031571,4.1536e-01,5.0000e+00
IMP_SCORE,250,GO:0051580,4.1438e-01,5.0000e+00
IMP_SCORE,251,GO:2000108,4.1343e-01,6.0000e+00
IMP_SCORE,252,GO:0051225,4.1338e-01,4.1000e+01
IMP_SCORE,253,GO:0050704,4.1332e-01,1.1000e+01
IMP_SCORE,254,GO:0003995,4.1156e-01,2.5000e+01
IMP_SCORE,255,GO:1903206,4.1135e-01,6.0000e+00
IMP_SCORE,256,GO:0010801,4.1111e-01,2.0000e+00
IMP_SCORE,257,GO:0002087,4.1052e-01,5.0000e+00
IMP_SCORE,258,GO:0032727,4.1033e-01,9.0000e+00
IMP_SCORE,259,GO:0035024,4.1003e-01,3.0000e+00
IMP_SCORE,260,GO:0051457,4.0947e-01,8.0000e+00
IMP_SCORE,261,GO:0032652,4.0942e-01,1.4000e+01
IMP_SCORE,262,GO:1902579,4.0907e-01,3.6000e+01
IMP_SCORE,263,GO:0014850,4.0846e-01,1.1000e+01
IMP_SCORE,264,GO:0010459,4.0829e-01,2.0000e+00
IMP_SCORE,265,GO:0032395,4.0823e-01,1.4000e+01
IMP_SCORE,266,GO:0070304,4.0785e-01,3.2000e+01
IMP_SCORE,267,GO:0044298,4.0746e-01,3.1000e+01
IMP_SCORE,268,GO:0005095,4.0725e-01,5.0000e+00
IMP_SCORE,269,GO:0032042,4.0703e-01,3.0000e+00
IMP_SCORE,270,GO:0032451,4.0671e-01,6.0000e+00
IMP_SCORE,271,total,4.0586e-01,7.5100e+03
IMP_SCORE,272,GO:0045589,4.0532e-01,4.0000e+00
IMP_SCORE,273,GO:0090005,4.0522e-01,5.0000e+00
IMP_SCORE,274,GO:0034614,4.0521e-01,1.8000e+01
IMP_SCORE,275,GO:0032204,4.0499e-01,2.7000e+01
IMP_SCORE,276,GO:0032402,4.0462e-01,5.0000e+00
IMP_SCORE,277,GO:0005243,4.0385e-01,6.0000e+00
IMP_SCORE,278,GO:0060391,4.0370e-01,7.0000e+00
IMP_SCORE,279,GO:0000900,4.0367e-01,9.0000e+00
IMP_SCORE,280,GO:0006261,4.0357e-01,1.8000e+01
IMP_SCORE,281,GO:0002021,4.0325e-01,5.0000e+00
IMP_SCORE,282,GO:0033162,4.0267e-01,7.0000e+00
IMP_SCORE,283,GO:0033158,4.0261e-01,3.0000e+00
IMP_SCORE,284,GO:0001967,4.0137e-01,5.0000e+00
IMP_SCORE,285,GO:0014743,4.0103e-01,8.0000e+00
IMP_SCORE,286,GO:0050892,4.0102e-01,1.1000e+01
IMP_SCORE,287,GO:0010755,4.0092e-01,5.0000e+00
IMP_SCORE,288,GO:0048662,4.0076e-01,1.0000e+01
IMP_SCORE,289,GO:0061384,4.0059e-01,5.0000e+00
IMP_SCORE,290,GO:0033598,4.0045e-01,6.0000e+00
IMP_SCORE,291,GO:0050718,4.0003e-01,1.1000e+01
IMP_SCORE,292,GO:1903391,3.9975e-01,1.7000e+01
IMP_SCORE,293,GO:0009111,3.9855e-01,5.0000e+00
IMP_SCORE,294,GO:0070542,3.9850e-01,1.7000e+01
IMP_SCORE,295,GO:0033178,3.9763e-01,8.0000e+00
IMP_SCORE,296,GO:0001223,3.9742e-01,8.0000e+00
IMP_SCORE,297,GO:0032691,3.9738e-01,5.0000e+00
IMP_SCORE,298,GO:1903146,3.9670e-01,1.4000e+01
IMP_SCORE,299,GO:0010667,3.9590e-01,6.0000e+00
IMP_SCORE,300,GO:0009435,3.9566e-01,1.7000e+01
IMP_SCORE,301,GO:0038034,3.9566e-01,1.1000e+01
IMP_SCORE,302,GO:0046827,3.9556e-01,5.0000e+00
IMP_SCORE,303,GO:0046058,3.9521e-01,8.0000e+00
IMP_SCORE,304,GO:0002827,3.9465e-01,5.0000e+00
IMP_SCORE,305,GO:0045070,3.9450e-01,1.5000e+01
IMP_SCORE,306,GO:0006743,3.9422e-01,7.0000e+00
IMP_SCORE,307,GO:0014061,3.9169e-01,6.0000e+00
IMP_SCORE,308,GO:0042659,3.9105e-01,5.0000e+00
IMP_SCORE,309,GO:0046824,3.9019e-01,2.0000e+01
IMP_SCORE,310,GO:0002922,3.8985e-01,9.0000e+00
IMP_SCORE,311,GO:0009151,3.8976e-01,5.0000e+00
IMP_SCORE,312,GO:0085029,3.8932e-01,3.3000e+01
IMP_SCORE,313,GO:0032414,3.8894e-01,1.2000e+01
IMP_SCORE,314,GO:0007589,3.8776e-01,3.0000e+01
IMP_SCORE,315,GO:1903543,3.8765e-01,4.0000e+00
IMP_SCORE,316,GO:0036109,3.8747e-01,2.6000e+01
IMP_SCORE,317,GO:0043028,3.8728e-01,2.0000e+01
IMP_SCORE,318,GO:0030575,3.8679e-01,5.0000e+00
IMP_SCORE,319,GO:0010984,3.8619e-01,1.4000e+01
IMP_SCORE,320,GO:0018196,3.8590e-01,4.5000e+01
IMP_SCORE,321,GO:0071498,3.8522e-01,8.0000e+00
IMP_SCORE,322,GO:1903018,3.8506e-01,8.0000e+00
IMP_SCORE,323,GO:0034698,3.8409e-01,3.0000e+00
IMP_SCORE,324,GO:0010633,3.8390e-01,2.8000e+01
IMP_SCORE,325,GO:0051904,3.8333e-01,7.0000e+00
IMP_SCORE,326,GO:0032768,3.8281e-01,1.0000e+01
IMP_SCORE,327,GO:0061615,3.8277e-01,7.0000e+00
IMP_SCORE,328,GO:0045187,3.8218e-01,4.0000e+00
IMP_SCORE,329,GO:1902229,3.8191e-01,1.2000e+01
IMP_SCORE,330,GO:0032728,3.8180e-01,1.4000e+01
IMP_SCORE,331,GO:0060251,3.8176e-01,6.0000e+00
IMP_SCORE,332,GO:0070849,3.8155e-01,8.0000e+00
IMP_SCORE,333,GO:0098581,3.8150e-01,1.7000e+01
IMP_SCORE,334,GO:1903209,3.8144e-01,5.0000e+00
IMP_SCORE,335,GO:0098780,3.8119e-01,7.0000e+00
IMP_SCORE,336,GO:0055117,3.7997e-01,7.0000e+00
IMP_SCORE,337,GO:0071548,3.7982e-01,1.1000e+01
IMP_SCORE,338,GO:0071887,3.7916e-01,9.0000e+00
IMP_SCORE,339,GO:0010656,3.7912e-01,7.0000e+00
IMP_SCORE,340,GO:0050780,3.7885e-01,3.0000e+00
IMP_SCORE,341,GO:0048488,3.7875e-01,1.4000e+01
IMP_SCORE,342,GO:0007176,3.7814e-01,1.3000e+01
IMP_SCORE,343,GO:0070570,3.7764e-01,1.2000e+01
IMP_SCORE,344,GO:0055003,3.7761e-01,3.0000e+00
IMP_SCORE,345,GO:0031645,3.7724e-01,4.0000e+00
IMP_SCORE,346,GO:0002720,3.7720e-01,1.2000e+01
IMP_SCORE,347,GO:0001656,3.7710e-01,8.0000e+00
IMP_SCORE,348,GO:0005161,3.7675e-01,3.0000e+00
IMP_SCORE,349,GO:1902743,3.7635e-01,1.8000e+01
IMP_SCORE,350,GO:2001251,3.7617e-01,1.8000e+01
IMP_SCORE,351,GO:0034315,3.7527e-01,6.0000e+00
IMP_SCORE,352,GO:0030176,3.7473e-01,1.4200e+02
IMP_SCORE,353,GO:2000008,3.7380e-01,1.2000e+01
IMP_SCORE,354,GO:0033605,3.7250e-01,5.0000e+00
IMP_SCORE,355,GO:0007004,3.7202e-01,3.0000e+00
IMP_SCORE,356,GO:0002934,3.7199e-01,3.0000e+00
IMP_SCORE,357,GO:0002711,3.7157e-01,7.0000e+00
IMP_SCORE,358,GO:0045581,3.7151e-01,1.0000e+01
IMP_SCORE,359,GO:0003207,3.7130e-01,1.4000e+01
IMP_SCORE,360,GO:0001754,3.7061e-01,4.0000e+00
IMP_SCORE,361,GO:0035455,3.7036e-01,2.3000e+01
IMP_SCORE,362,GO:1903580,3.7001e-01,5.0000e+00
IMP_SCORE,363,GO:1905208,3.6993e-01,3.0000e+00
IMP_SCORE,364,GO:0005868,3.6974e-01,6.0000e+00
IMP_SCORE,365,GO:0045628,3.6967e-01,9.0000e+00
IMP_SCORE,366,GO:0048679,3.6897e-01,1.2000e+01
IMP_SCORE,367,GO:0032715,3.6896e-01,1.0000e+01
IMP_SCORE,368,GO:0031227,3.6843e-01,1.4600e+02
IMP_SCORE,369,GO:0003299,3.6823e-01,4.0000e+00
IMP_SCORE,370,GO:0044146,3.6823e-01,9.0000e+00
IMP_SCORE,371,GO:0046641,3.6789e-01,6.0000e+00
IMP_SCORE,372,GO:0098901,3.6789e-01,6.0000e+00
IMP_SCORE,373,GO:0042596,3.6683e-01,2.1000e+01
IMP_SCORE,374,GO:0010592,3.6642e-01,7.0000e+00
IMP_SCORE,375,GO:0006525,3.6603e-01,2.9000e+01
IMP_SCORE,376,GO:1903426,3.6565e-01,2.3000e+01
IMP_SCORE,377,GO:0032769,3.6532e-01,9.0000e+00
IMP_SCORE,378,GO:0072413,3.6516e-01,1.4000e+01
IMP_SCORE,379,GO:0009127,3.6514e-01,1.4000e+01
IMP_SCORE,380,GO:0000152,3.6480e-01,1.3000e+01
IMP_SCORE,381,GO:1901741,3.6406e-01,1.4000e+01
IMP_SCORE,382,GO:0045335,3.6381e-01,3.0000e+01
IMP_SCORE,383,GO:0050667,3.6376e-01,8.0000e+00
IMP_SCORE,384,GO:0045582,3.6363e-01,3.3000e+01
IMP_SCORE,385,GO:0003081,3.6292e-01,6.0000e+00
IMP_SCORE,386,GO:0032509,3.6287e-01,4.0000e+00
IMP_SCORE,387,GO:0032660,3.6235e-01,1.1000e+01
IMP_SCORE,388,GO:0006953,3.6177e-01,5.7000e+01
IMP_SCORE,389,GO:0043651,3.6159e-01,3.6000e+01
IMP_SCORE,390,GO:0019471,3.6134e-01,1.2000e+01
IMP_SCORE,391,GO:1901215,3.6115e-01,3.6000e+01
IMP_SCORE,392,GO:0007263,3.6063e-01,6.0000e+00
IMP_SCORE,393,GO:0046852,3.6044e-01,3.0000e+00
IMP_SCORE,394,GO:0010390,3.6043e-01,3.0000e+00
IMP_SCORE,395,GO:1903557,3.6001e-01,1.7000e+01
IMP_SCORE,396,GO:0032736,3.5945e-01,9.0000e+00
IMP_SCORE,397,GO:0090734,3.5933e-01,8.0000e+00
IMP_SCORE,398,GO:0032495,3.5921e-01,1.5000e+01
IMP_SCORE,399,GO:0060788,3.5911e-01,3.0000e+00
IMP_SCORE,400,GO:0044130,3.5835e-01,1.8000e+01
IMP_SCORE,401,GO:0007007,3.5768e-01,4.0000e+00
IMP_SCORE,402,GO:0030150,3.5739e-01,7.0000e+00
IMP_SCORE,403,GO:0045953,3.5713e-01,5.0000e+00
IMP_SCORE,404,GO:0033151,3.5700e-01,3.0000e+00
IMP_SCORE,405,GO:2001273,3.5685e-01,6.0000e+00
IMP_SCORE,406,GO:1904893,3.5677e-01,2.0000e+01
IMP_SCORE,407,GO:0009595,3.5663e-01,1.6000e+01
IMP_SCORE,408,GO:0038083,3.5585e-01,1.4000e+01
IMP_SCORE,409,GO:0036020,3.5582e-01,9.0000e+00
IMP_SCORE,410,GO:0010225,3.5577e-01,4.0000e+00
IMP_SCORE,411,GO:0043536,3.5576e-01,5.0000e+00
IMP_SCORE,412,GO:0001916,3.5559e-01,7.0000e+00
IMP_SCORE,413,GO:0051154,3.5557e-01,1.7000e+01
IMP_SCORE,414,GO:0010804,3.5495e-01,5.0000e+00
IMP_SCORE,415,GO:0036092,3.5493e-01,1.1000e+01
IMP_SCORE,416,GO:0070365,3.5461e-01,3.0000e+00
IMP_SCORE,417,GO:0070873,3.5457e-01,9.0000e+00
IMP_SCORE,418,GO:0007584,3.5392e-01,7.3000e+01
IMP_SCORE,419,GO:0050701,3.5354e-01,6.0000e+00
IMP_SCORE,420,GO:0014068,3.5348e-01,2.3000e+01
IMP_SCORE,421,GO:0032873,3.5324e-01,1.0000e+01
IMP_SCORE,422,GO:0045182,3.5266e-01,2.5000e+01
IMP_SCORE,423,GO:1903599,3.5213e-01,9.0000e+00
IMP_SCORE,424,GO:0034405,3.5143e-01,1.4000e+01
IMP_SCORE,425,GO:0045992,3.5135e-01,3.0000e+00
IMP_SCORE,426,GO:0046686,3.5129e-01,9.7000e+01
IMP_SCORE,427,GO:0003215,3.5123e-01,6.0000e+00
IMP_SCORE,428,GO:0051004,3.5086e-01,3.0000e+00
IMP_SCORE,429,GO:0097730,3.5079e-01,2.1000e+01
IMP_SCORE,430,GO:0010310,3.5077e-01,1.3000e+01
IMP_SCORE,431,GO:1904591,3.5074e-01,2.3000e+01
IMP_SCORE,432,GO:2000505,3.5066e-01,9.0000e+00
IMP_SCORE,433,GO:1905897,3.4958e-01,1.5000e+01
IMP_SCORE,434,GO:0071276,3.4942e-01,8.4000e+01
IMP_SCORE,435,GO:0043691,3.4913e-01,3.0000e+00
IMP_SCORE,436,GO:0045880,3.4841e-01,1.4000e+01
IMP_SCORE,437,GO:0032099,3.4808e-01,3.0000e+00
IMP_SCORE,438,GO:0031295,3.4807e-01,3.3000e+01
IMP_SCORE,439,GO:0032490,3.4767e-01,2.0000e+01
IMP_SCORE,440,GO:2000615,3.4748e-01,3.0000e+00
IMP_SCORE,441,GO:1902894,3.4721e-01,3.0000e+00
IMP_SCORE,442,GO:2000651,3.4711e-01,3.0000e+00
IMP_SCORE,443,GO:0039706,3.4692e-01,3.0000e+00
IMP_SCORE,444,GO:0015385,3.4662e-01,6.0000e+00
IMP_SCORE,445,GO:0009129,3.4651e-01,7.0000e+00
IMP_SCORE,446,GO:0042975,3.4624e-01,3.0000e+00
IMP_SCORE,447,GO:0014031,3.4603e-01,6.0000e+00
IMP_SCORE,448,GO:1905475,3.4590e-01,4.6000e+01
IMP_SCORE,449,GO:0002064,3.4562e-01,8.1000e+01
IMP_SCORE,450,GO:0032354,3.4506e-01,3.0000e+00
IMP_SCORE,451,GO:0060999,3.4476e-01,7.0000e+00
IMP_SCORE,452,GO:0005112,3.4425e-01,7.0000e+00
IMP_SCORE,453,GO:0033197,3.4419e-01,3.0000e+00
IMP_SCORE,454,GO:0015991,3.4355e-01,9.0000e+00
IMP_SCORE,455,GO:0046831,3.4341e-01,3.0000e+00
IMP_SCORE,456,GO:0050881,3.4309e-01,3.0000e+00
IMP_SCORE,457,GO:0030546,3.4291e-01,1.1000e+01
IMP_SCORE,458,GO:1901863,3.4224e-01,9.0000e+00
IMP_SCORE,459,GO:0031045,3.4165e-01,4.0000e+00
IMP_SCORE,460,GO:0002762,3.4155e-01,2.2000e+01
IMP_SCORE,461,GO:0009648,3.4151e-01,3.0000e+00
IMP_SCORE,462,GO:1903392,3.4133e-01,1.0000e+01
IMP_SCORE,463,GO:0008574,3.4131e-01,9.0000e+00
IMP_SCORE,464,GO:0061326,3.4085e-01,1.6000e+01
IMP_SCORE,465,GO:0048681,3.4063e-01,6.0000e+00
IMP_SCORE,466,GO:2000144,3.4049e-01,7.0000e+00
IMP_SCORE,467,GO:0030296,3.4005e-01,1.0000e+01
IMP_SCORE,468,GO:0032897,3.4005e-01,3.0000e+00
IMP_SCORE,469,GO:0035855,3.3950e-01,2.1000e+01
IMP_SCORE,470,GO:0060314,3.3899e-01,5.0000e+00
IMP_SCORE,471,GO:0061003,3.3893e-01,7.0000e+00
IMP_SCORE,472,GO:0090344,3.3888e-01,3.0000e+00
IMP_SCORE,473,GO:0000792,3.3861e-01,4.0000e+01
IMP_SCORE,474,GO:0048592,3.3855e-01,2.0000e+01
IMP_SCORE,475,GO:1903897,3.3845e-01,3.0000e+00
IMP_SCORE,476,GO:0045648,3.3824e-01,5.0000e+00
IMP_SCORE,477,GO:0010743,3.3822e-01,1.5000e+01
IMP_SCORE,478,GO:0042108,3.3795e-01,2.5000e+01
IMP_SCORE,479,GO:1904294,3.3788e-01,6.0000e+00
IMP_SCORE,480,GO:2000677,3.3786e-01,1.2000e+01
IMP_SCORE,481,GO:0010288,3.3756e-01,9.0000e+00
IMP_SCORE,482,GO:2000379,3.3721e-01,1.5000e+01
IMP_SCORE,483,GO:0050663,3.3717e-01,2.0000e+01
IMP_SCORE,484,GO:0045058,3.3713e-01,1.1000e+01
IMP_SCORE,485,GO:0043471,3.3708e-01,3.0000e+00
IMP_SCORE,486,GO:1902930,3.3704e-01,1.1000e+01
IMP_SCORE,487,GO:0002548,3.3690e-01,1.8000e+01
IMP_SCORE,488,GO:0072310,3.3675e-01,1.4000e+01
IMP_SCORE,489,GO:0031670,3.3668e-01,7.0000e+00
IMP_SCORE,490,GO:0030889,3.3660e-01,3.0000e+00
IMP_SCORE,491,GO:0031112,3.3638e-01,1.1000e+01
IMP_SCORE,492,GO:0004954,3.3625e-01,3.0000e+00
IMP_SCORE,493,GO:0032786,3.3598e-01,3.0000e+00
IMP_SCORE,494,GO:0060037,3.3594e-01,3.0000e+00
IMP_SCORE,495,GO:0043092,3.3581e-01,3.0000e+00
IMP_SCORE,496,GO:0001921,3.3537e-01,6.0000e+00
IMP_SCORE,497,GO:0043576,3.3533e-01,3.0000e+00
IMP_SCORE,498,GO:0002294,3.3529e-01,3.0000e+00
IMP_SCORE,499,GO:0014898,3.3501e-01,4.0000e+00
IMP_SCORE,500,GO:0014048,3.3497e-01,9.0000e+00
IMP_SCORE,501,GO:0045840,3.3486e-01,1.4000e+01
IMP_SCORE,502,GO:0019371,3.3480e-01,1.4000e+01
IMP_SCORE,503,GO:0033612,3.3460e-01,1.0000e+01
IMP_SCORE,504,GO:0090051,3.3440e-01,9.0000e+00
IMP_SCORE,505,GO:0070182,3.3437e-01,3.0000e+00
IMP_SCORE,506,GO:0016303,3.3431e-01,9.0000e+00
IMP_SCORE,507,GO:0035864,3.3430e-01,6.0000e+00
IMP_SCORE,508,GO:0044224,3.3420e-01,6.0000e+00
IMP_SCORE,509,GO:0030539,3.3413e-01,1.0000e+01
IMP_SCORE,510,GO:0010971,3.3374e-01,3.0000e+00
IMP_SCORE,511,GO:1904705,3.3345e-01,7.0000e+00
IMP_SCORE,512,GO:0021537,3.3313e-01,1.3000e+01
IMP_SCORE,513,GO:0016447,3.3242e-01,7.0000e+00
IMP_SCORE,514,GO:0035850,3.3242e-01,1.3000e+01
IMP_SCORE,515,GO:0002823,3.3228e-01,1.7000e+01
IMP_SCORE,516,GO:0034453,3.3228e-01,7.0000e+00
IMP_SCORE,517,GO:0043502,3.3216e-01,2.0000e+01
IMP_SCORE,518,GO:0019432,3.3212e-01,1.8000e+01
IMP_SCORE,519,GO:0031434,3.3166e-01,1.0000e+01
IMP_SCORE,520,GO:0051917,3.3141e-01,6.0000e+00
IMP_SCORE,521,GO:0048148,3.3057e-01,8.0000e+00
IMP_SCORE,522,GO:0045428,3.3035e-01,1.9000e+01
IMP_SCORE,523,GO:2000116,3.3021e-01,9.0000e+01
IMP_SCORE,524,GO:1902236,3.2998e-01,7.0000e+00
IMP_SCORE,525,GO:0016114,3.2997e-01,1.1000e+01
IMP_SCORE,526,GO:0044406,3.2989e-01,4.0000e+00
IMP_SCORE,527,GO:0035246,3.2986e-01,1.6000e+01
IMP_SCORE,528,GO:0001676,3.2978e-01,1.1200e+02
IMP_SCORE,529,GO:0051127,3.2965e-01,1.2000e+01
IMP_SCORE,530,GO:0071564,3.2895e-01,8.0000e+00
IMP_SCORE,531,GO:0043302,3.2891e-01,1.2000e+01
IMP_SCORE,532,GO:0016444,3.2878e-01,5.0000e+00
IMP_SCORE,533,GO:0005979,3.2868e-01,1.1000e+01
IMP_SCORE,534,GO:0090659,3.2855e-01,1.1000e+01
IMP_SCORE,535,GO:0048636,3.2853e-01,1.0000e+01
IMP_SCORE,536,GO:0055007,3.2849e-01,4.0000e+00
IMP_SCORE,537,GO:0005942,3.2833e-01,4.0000e+00
IMP_SCORE,538,GO:0006590,3.2820e-01,1.1000e+01
IMP_SCORE,539,GO:0032839,3.2798e-01,1.7000e+01
IMP_SCORE,540,GO:0042059,3.2749e-01,2.0000e+01
IMP_SCORE,541,GO:0050321,3.2727e-01,2.2000e+01
IMP_SCORE,542,GO:1902624,3.2722e-01,1.2000e+01
IMP_SCORE,543,GO:0045745,3.2690e-01,1.5000e+01
IMP_SCORE,544,GO:0048146,3.2646e-01,2.0000e+01
IMP_SCORE,545,GO:0031102,3.2637e-01,2.0000e+01
IMP_SCORE,546,GO:0003203,3.2635e-01,3.0000e+00
IMP_SCORE,547,GO:0060158,3.2612e-01,4.0000e+00
IMP_SCORE,548,GO:0071260,3.2578e-01,3.6000e+01
IMP_SCORE,549,GO:0001952,3.2578e-01,3.0000e+01
IMP_SCORE,550,GO:0071383,3.2573e-01,2.3000e+01
IMP_SCORE,551,GO:0002444,3.2569e-01,9.0000e+00
IMP_SCORE,552,GO:0071621,3.2563e-01,3.4000e+01
IMP_SCORE,553,GO:0032401,3.2557e-01,3.0000e+00
IMP_SCORE,554,GO:0033558,3.2543e-01,1.3000e+01
IMP_SCORE,555,GO:0009109,3.2538e-01,5.0000e+00
IMP_SCORE,556,GO:0060402,3.2537e-01,1.0000e+01
IMP_SCORE,557,GO:2000696,3.2495e-01,3.0000e+00
IMP_SCORE,558,GO:0002544,3.2493e-01,1.4000e+01
IMP_SCORE,559,GO:1903573,3.2492e-01,1.1000e+01
IMP_SCORE,560,GO:0035051,3.2478e-01,6.0000e+00
IMP_SCORE,561,GO:0034114,3.2463e-01,7.0000e+00
IMP_SCORE,562,GO:0045620,3.2408e-01,1.1000e+01
IMP_SCORE,563,GO:0043395,3.2385e-01,2.5000e+01
IMP_SCORE,564,GO:0032308,3.2382e-01,3.0000e+00
IMP_SCORE,565,GO:0061097,3.2379e-01,2.5000e+01
IMP_SCORE,566,GO:0030574,3.2320e-01,3.8000e+01
IMP_SCORE,567,GO:0072401,3.2288e-01,9.0000e+00
IMP_SCORE,568,GO:0001974,3.2259e-01,1.4000e+01
IMP_SCORE,569,GO:0045472,3.2193e-01,1.0000e+00
IMP_SCORE,570,GO:1904589,3.2169e-01,4.0000e+01
IMP_SCORE,571,GO:0006707,3.2152e-01,1.3000e+01
IMP_SCORE,572,GO:0071560,3.2150e-01,1.3000e+01
IMP_SCORE,573,GO:0046640,3.2123e-01,1.3000e+01
IMP_SCORE,574,GO:0050921,3.2107e-01,3.1000e+01
IMP_SCORE,575,GO:0001725,3.2106e-01,3.6000e+01
IMP_SCORE,576,GO:0051353,3.2089e-01,1.3000e+01
IMP_SCORE,577,GO:0055092,3.2087e-01,2.4000e+01
IMP_SCORE,578,GO:0030544,3.2078e-01,1.2000e+01
IMP_SCORE,579,GO:0003071,3.2073e-01,8.0000e+00
IMP_SCORE,580,GO:0043507,3.2046e-01,2.3000e+01
IMP_SCORE,581,GO:2000249,3.2046e-01,3.0000e+01
IMP_SCORE,582,GO:1901998,3.2029e-01,5.6000e+01
IMP_SCORE,583,GO:0045933,3.2013e-01,1.1000e+01
IMP_SCORE,584,GO:0046638,3.2006e-01,1.6000e+01
IMP_SCORE,585,GO:0045744,3.1997e-01,3.1000e+01
IMP_SCORE,586,GO:0019233,3.1979e-01,3.2000e+01
IMP_SCORE,587,GO:2001241,3.1971e-01,9.0000e+00
IMP_SCORE,588,GO:0043090,3.1959e-01,9.0000e+00
IMP_SCORE,589,GO:1903651,3.1923e-01,7.0000e+00
IMP_SCORE,590,GO:0046487,3.1915e-01,3.9000e+01
IMP_SCORE,591,GO:1904407,3.1888e-01,1.0000e+01
IMP_SCORE,592,GO:0032673,3.1887e-01,1.3000e+01
IMP_SCORE,593,GO:0099132,3.1887e-01,1.7000e+01
IMP_SCORE,594,GO:0030225,3.1879e-01,9.0000e+00
IMP_SCORE,595,GO:0007213,3.1874e-01,2.1000e+01
IMP_SCORE,596,GO:0045071,3.1863e-01,3.4000e+01
IMP_SCORE,597,GO:0030214,3.1848e-01,2.4000e+01
IMP_SCORE,598,GO:1904724,3.1842e-01,7.1000e+01
IMP_SCORE,599,GO:0060272,3.1834e-01,4.0000e+00
IMP_SCORE,600,GO:1901861,3.1833e-01,2.1000e+01
IMP_SCORE,601,GO:0031016,3.1806e-01,3.0000e+00
IMP_SCORE,602,GO:0005527,3.1797e-01,3.2000e+01
IMP_SCORE,603,GO:0019934,3.1795e-01,4.0000e+00
IMP_SCORE,604,GO:2000010,3.1757e-01,4.0000e+00
IMP_SCORE,605,GO:0048640,3.1737e-01,2.6000e+01
IMP_SCORE,606,GO:0071363,3.1735e-01,7.2000e+01
IMP_SCORE,607,GO:0001556,3.1720e-01,8.0000e+00
IMP_SCORE,608,GO:0045010,3.1710e-01,2.0000e+01
IMP_SCORE,609,GO:0016049,3.1686e-01,5.1000e+01
IMP_SCORE,610,GO:0030825,3.1681e-01,7.0000e+00
IMP_SCORE,611,GO:0000794,3.1673e-01,1.5000e+01
IMP_SCORE,612,GO:0048302,3.1669e-01,1.0000e+00
IMP_SCORE,613,GO:0010718,3.1661e-01,1.1000e+01
IMP_SCORE,614,GO:0045652,3.1648e-01,6.0000e+00
IMP_SCORE,615,GO:0042304,3.1623e-01,1.4000e+01
IMP_SCORE,616,GO:0090026,3.1615e-01,7.0000e+00
IMP_SCORE,617,GO:0044766,3.1614e-01,3.3000e+01
IMP_SCORE,618,GO:0046856,3.1608e-01,1.2000e+01
IMP_SCORE,619,GO:0048538,3.1582e-01,9.0000e+00
IMP_SCORE,620,GO:0042531,3.1542e-01,1.4000e+01
IMP_SCORE,621,GO:0071385,3.1496e-01,2.6000e+01
IMP_SCORE,622,GO:0044033,3.1466e-01,1.7000e+01
IMP_SCORE,623,GO:0004702,3.1464e-01,4.8000e+01
IMP_SCORE,624,GO:0040023,3.1444e-01,1.2000e+01
IMP_SCORE,625,GO:1902041,3.1444e-01,3.2000e+01
IMP_SCORE,626,GO:0051969,3.1395e-01,4.0000e+00
IMP_SCORE,627,GO:0044126,3.1393e-01,6.0000e+00
IMP_SCORE,628,GO:0035150,3.1362e-01,3.7000e+01
IMP_SCORE,629,GO:1903729,3.1360e-01,2.8000e+01
IMP_SCORE,630,GO:0046332,3.1358e-01,5.9000e+01
IMP_SCORE,631,GO:0002705,3.1358e-01,2.4000e+01
IMP_SCORE,632,GO:0042590,3.1346e-01,6.5000e+01
IMP_SCORE,633,GO:0043537,3.1328e-01,6.0000e+00
IMP_SCORE,634,GO:0007035,3.1308e-01,1.2000e+01
IMP_SCORE,635,GO:0032433,3.1302e-01,3.0000e+00
IMP_SCORE,636,GO:0035259,3.1290e-01,9.0000e+00
IMP_SCORE,637,GO:0044217,3.1284e-01,1.3000e+01
IMP_SCORE,638,GO:0090197,3.1283e-01,9.0000e+00
IMP_SCORE,639,GO:0046637,3.1275e-01,2.1000e+01
IMP_SCORE,640,GO:0002285,3.1266e-01,2.1000e+01
IMP_SCORE,641,GO:0002526,3.1263e-01,6.2000e+01
IMP_SCORE,642,GO:2000826,3.1214e-01,1.4000e+01
IMP_SCORE,643,GO:0048754,3.1196e-01,3.3000e+01
IMP_SCORE,644,GO:0046627,3.1189e-01,1.5000e+01
IMP_SCORE,645,GO:0000060,3.1188e-01,1.3000e+01
IMP_SCORE,646,GO:0099623,3.1179e-01,6.0000e+00
IMP_SCORE,647,GO:1904894,3.1165e-01,1.6000e+01
IMP_SCORE,648,GO:0046822,3.1161e-01,5.8000e+01
IMP_SCORE,649,GO:0046329,3.1146e-01,9.0000e+00
IMP_SCORE,650,GO:0032075,3.1128e-01,1.0000e+00
IMP_SCORE,651,GO:0019203,3.1128e-01,1.0000e+00
IMP_SCORE,652,GO:0044783,3.1128e-01,1.0000e+00
IMP_SCORE,653,GO:0051447,3.1113e-01,3.0000e+00
IMP_SCORE,654,GO:0046849,3.1014e-01,8.0000e+00
IMP_SCORE,655,GO:0048265,3.0983e-01,4.0000e+00
IMP_SCORE,656,GO:0070166,3.0970e-01,1.0000e+01
IMP_SCORE,657,GO:0046639,3.0949e-01,7.0000e+00
IMP_SCORE,658,GO:0043525,3.0946e-01,2.1000e+01
IMP_SCORE,659,GO:0050766,3.0939e-01,3.1000e+01
IMP_SCORE,660,GO:0061515,3.0924e-01,3.2000e+01
IMP_SCORE,661,GO:0021895,3.0916e-01,1.3000e+01
IMP_SCORE,662,GO:0090036,3.0897e-01,1.9000e+01
IMP_SCORE,663,GO:0045191,3.0881e-01,7.0000e+00
IMP_SCORE,664,GO:0010664,3.0868e-01,1.2000e+01
IMP_SCORE,665,GO:0007568,3.0770e-01,9.7000e+01
IMP_SCORE,666,GO:0042634,3.0764e-01,3.0000e+00
IMP_SCORE,667,GO:0070935,3.0745e-01,3.0000e+00
IMP_SCORE,668,GO:0010714,3.0743e-01,3.0000e+00
IMP_SCORE,669,GO:0043032,3.0732e-01,1.0000e+01
IMP_SCORE,670,GO:0014877,3.0718e-01,3.0000e+00
IMP_SCORE,671,GO:0002831,3.0715e-01,5.8000e+01
IMP_SCORE,672,GO:1903727,3.0708e-01,8.0000e+00
IMP_SCORE,673,GO:0001948,3.0701e-01,5.7000e+01
IMP_SCORE,674,GO:0035710,3.0701e-01,3.0000e+00
IMP_SCORE,675,GO:0070897,3.0694e-01,3.0000e+00
IMP_SCORE,676,GO:1902235,3.0683e-01,7.0000e+00
IMP_SCORE,677,GO:0010522,3.0683e-01,2.1000e+01
IMP_SCORE,678,GO:0007127,3.0644e-01,6.0000e+00
IMP_SCORE,679,GO:0034397,3.0614e-01,3.0000e+00
IMP_SCORE,680,GO:0015988,3.0604e-01,9.0000e+00
IMP_SCORE,681,GO:0051966,3.0560e-01,1.7000e+01
IMP_SCORE,682,GO:0031128,3.0542e-01,7.0000e+00
IMP_SCORE,683,GO:1900182,3.0542e-01,3.1000e+01
IMP_SCORE,684,GO:0030838,3.0525e-01,3.6000e+01
IMP_SCORE,685,GO:0071889,3.0502e-01,2.0000e+01
IMP_SCORE,686,GO:1902358,3.0497e-01,4.0000e+00
IMP_SCORE,687,GO:0060049,3.0489e-01,9.0000e+00
IMP_SCORE,688,GO:0032108,3.0464e-01,6.0000e+00
IMP_SCORE,689,GO:0010611,3.0428e-01,9.0000e+00
IMP_SCORE,690,GO:0072207,3.0420e-01,7.0000e+00
IMP_SCORE,691,GO:0002042,3.0418e-01,1.5000e+01
IMP_SCORE,692,GO:0014074,3.0390e-01,3.3000e+01
IMP_SCORE,693,GO:0070571,3.0386e-01,7.0000e+00
IMP_SCORE,694,GO:1902254,3.0341e-01,2.1000e+01
IMP_SCORE,695,GO:0048710,3.0319e-01,1.6000e+01
IMP_SCORE,696,GO:0046635,3.0317e-01,1.9000e+01
IMP_SCORE,697,GO:0042509,3.0289e-01,1.5000e+01
IMP_SCORE,698,GO:1903038,3.0257e-01,3.9000e+01
IMP_SCORE,699,GO:0008589,3.0251e-01,1.5000e+01
IMP_SCORE,700,GO:0016208,3.0250e-01,1.4000e+01
IMP_SCORE,701,GO:0033002,3.0247e-01,1.3000e+01
IMP_SCORE,702,GO:0051101,3.0227e-01,3.5000e+01
IMP_SCORE,703,GO:0015791,3.0212e-01,6.0000e+00
IMP_SCORE,704,GO:0045780,3.0204e-01,6.0000e+00
IMP_SCORE,705,GO:0005123,3.0178e-01,1.7000e+01
IMP_SCORE,706,GO:0071356,3.0156e-01,3.7000e+01
IMP_SCORE,707,GO:0072525,3.0134e-01,3.1000e+01
IMP_SCORE,708,GO:0033574,3.0101e-01,1.7000e+01
IMP_SCORE,709,GO:0002708,3.0099e-01,2.8000e+01
IMP_SCORE,710,GO:0035579,3.0091e-01,6.8000e+01
IMP_SCORE,711,GO:0045663,3.0066e-01,2.0000e+01
IMP_SCORE,712,GO:0035327,3.0061e-01,1.0000e+01
IMP_SCORE,713,GO:0010758,3.0048e-01,1.3000e+01
IMP_SCORE,714,GO:0090559,3.0042e-01,4.3000e+01
IMP_SCORE,715,GO:0071326,3.0023e-01,2.7000e+01
IMP_SCORE,716,GO:0009264,3.0002e-01,4.0000e+00
IMP_SCORE,717,GO:0000079,3.0000e-01,1.9000e+01
IMP_SCORE,718,GO:0002717,2.9975e-01,6.0000e+00
IMP_SCORE,719,GO:0061081,2.9965e-01,1.0000e+01
IMP_SCORE,720,GO:2000021,2.9931e-01,4.5000e+01
IMP_SCORE,721,GO:0032480,2.9913e-01,8.0000e+00
IMP_SCORE,722,GO:0035861,2.9896e-01,1.5000e+01
IMP_SCORE,723,GO:0060563,2.9885e-01,1.1000e+01
IMP_SCORE,724,GO:0018107,2.9879e-01,3.7000e+01
IMP_SCORE,725,GO:1901983,2.9870e-01,2.0000e+01
IMP_SCORE,726,GO:0098900,2.9869e-01,1.7000e+01
IMP_SCORE,727,GO:0002639,2.9861e-01,1.7000e+01
IMP_SCORE,728,GO:0010819,2.9851e-01,3.0000e+00
IMP_SCORE,729,GO:0046426,2.9841e-01,1.6000e+01
IMP_SCORE,730,GO:0071222,2.9836e-01,3.8000e+01
IMP_SCORE,731,GO:0002237,2.9832e-01,1.0200e+02
IMP_SCORE,732,GO:0051693,2.9830e-01,1.1000e+01
IMP_SCORE,733,GO:0035994,2.9812e-01,4.0000e+00
IMP_SCORE,734,GO:0032878,2.9771e-01,1.2000e+01
IMP_SCORE,735,GO:0009065,2.9757e-01,3.9000e+01
IMP_SCORE,736,GO:0010770,2.9755e-01,3.2000e+01
IMP_SCORE,737,GO:1902590,2.9747e-01,4.0000e+00
IMP_SCORE,738,GO:0001956,2.9738e-01,6.0000e+00
IMP_SCORE,739,GO:0097421,2.9720e-01,1.5000e+01
IMP_SCORE,740,GO:0071242,2.9717e-01,8.0000e+00
IMP_SCORE,741,GO:0030168,2.9693e-01,5.7000e+01
IMP_SCORE,742,GO:0034368,2.9692e-01,9.0000e+00
IMP_SCORE,743,GO:0004843,2.9685e-01,7.4000e+01
IMP_SCORE,744,GO:0032872,2.9679e-01,5.2000e+01
IMP_SCORE,745,GO:0070302,2.9628e-01,5.6000e+01
IMP_SCORE,746,GO:0051238,2.9610e-01,3.8000e+01
IMP_SCORE,747,GO:0008277,2.9608e-01,9.0000e+01
IMP_SCORE,748,GO:0018210,2.9602e-01,3.9000e+01
IMP_SCORE,749,GO:1903555,2.9591e-01,4.2000e+01
IMP_SCORE,750,GO:0045671,2.9572e-01,1.0000e+01
IMP_SCORE,751,GO:0030890,2.9562e-01,1.6000e+01
IMP_SCORE,752,GO:0003407,2.9522e-01,4.0000e+00
IMP_SCORE,753,GO:0007254,2.9510e-01,1.6000e+01
IMP_SCORE,754,GO:0032846,2.9503e-01,5.0000e+01
IMP_SCORE,755,GO:0006760,2.9502e-01,7.0000e+00
IMP_SCORE,756,GO:0048839,2.9495e-01,5.5000e+01
IMP_SCORE,757,GO:0070266,2.9492e-01,1.4000e+01
IMP_SCORE,758,GO:0001889,2.9489e-01,2.2000e+01
IMP_SCORE,759,GO:0051968,2.9486e-01,1.0000e+01
IMP_SCORE,760,GO:0006517,2.9482e-01,2.8000e+01
IMP_SCORE,761,GO:0035774,2.9479e-01,1.9000e+01
IMP_SCORE,762,GO:0045779,2.9459e-01,1.8000e+01
IMP_SCORE,763,GO:0000791,2.9424e-01,7.0000e+00
IMP_SCORE,764,GO:0045161,2.9421e-01,8.0000e+00
IMP_SCORE,765,GO:0006699,2.9402e-01,1.9000e+01
IMP_SCORE,766,GO:0002690,2.9400e-01,1.8000e+01
IMP_SCORE,767,GO:0034142,2.9384e-01,1.4000e+01
IMP_SCORE,768,GO:0070373,2.9334e-01,2.5000e+01
IMP_SCORE,769,GO:1990089,2.9326e-01,8.0000e+00
IMP_SCORE,770,GO:0005779,2.9325e-01,1.6000e+01
IMP_SCORE,771,GO:0031229,2.9313e-01,1.5000e+01
IMP_SCORE,772,GO:0071243,2.9311e-01,1.4000e+01
IMP_SCORE,773,GO:0060395,2.9302e-01,1.3000e+01
IMP_SCORE,774,GO:0050750,2.9295e-01,4.0000e+00
IMP_SCORE,775,GO:0072431,2.9291e-01,8.0000e+00
IMP_SCORE,776,GO:0097305,2.9262e-01,8.6000e+01
IMP_SCORE,777,GO:0031281,2.9259e-01,1.3000e+01
IMP_SCORE,778,GO:0097386,2.9255e-01,1.2000e+01
IMP_SCORE,779,GO:0046688,2.9241e-01,1.3000e+01
IMP_SCORE,780,GO:0002886,2.9226e-01,2.7000e+01
IMP_SCORE,781,GO:0035615,2.9169e-01,1.0000e+00
IMP_SCORE,782,GO:0002704,2.9159e-01,1.4000e+01
IMP_SCORE,783,GO:0070875,2.9153e-01,1.2000e+01
IMP_SCORE,784,GO:0048821,2.9144e-01,6.0000e+00
IMP_SCORE,785,GO:0043112,2.9144e-01,2.7000e+01
IMP_SCORE,786,GO:0035025,2.9133e-01,8.0000e+00
IMP_SCORE,787,GO:2000273,2.9115e-01,1.1000e+01
IMP_SCORE,788,GO:0032376,2.9087e-01,1.3000e+01
IMP_SCORE,789,GO:0046677,2.9072e-01,2.6000e+01
IMP_SCORE,790,GO:0071331,2.9071e-01,2.3000e+01
IMP_SCORE,791,GO:0005086,2.9065e-01,1.0000e+01
IMP_SCORE,792,GO:0010524,2.9062e-01,1.6000e+01
IMP_SCORE,793,GO:0072384,2.9058e-01,3.4000e+01
IMP_SCORE,794,GO:1903170,2.9050e-01,5.0000e+00
IMP_SCORE,795,GO:2001198,2.9023e-01,4.9000e+01
IMP_SCORE,796,GO:1903306,2.9022e-01,2.4000e+01
IMP_SCORE,797,GO:0016863,2.9014e-01,1.0000e+01
IMP_SCORE,798,GO:0019843,2.9002e-01,6.9000e+01
IMP_SCORE,799,GO:0015026,2.8998e-01,2.7000e+01
IMP_SCORE,800,GO:0071392,2.8991e-01,2.1000e+01
IMP_SCORE,801,GO:0046934,2.8988e-01,9.0000e+00
IMP_SCORE,802,GO:0090162,2.8984e-01,2.2000e+01
IMP_SCORE,803,GO:0003179,2.8982e-01,1.1000e+01
IMP_SCORE,804,GO:1902042,2.8970e-01,8.0000e+00
IMP_SCORE,805,GO:0008038,2.8967e-01,8.7000e+01
IMP_SCORE,806,GO:0002709,2.8952e-01,1.3000e+01
IMP_SCORE,807,GO:0030815,2.8935e-01,6.0000e+00
IMP_SCORE,808,GO:0001667,2.8931e-01,5.9000e+01
IMP_SCORE,809,GO:0072395,2.8928e-01,2.0000e+01
IMP_SCORE,810,GO:0000774,2.8912e-01,4.0000e+00
IMP_SCORE,811,GO:0045737,2.8902e-01,1.3000e+01
IMP_SCORE,812,GO:1904029,2.8896e-01,3.0000e+01
IMP_SCORE,813,GO:0032868,2.8895e-01,6.3000e+01
IMP_SCORE,814,GO:0033875,2.8893e-01,8.0000e+00
IMP_SCORE,815,GO:0045661,2.8875e-01,1.4000e+01
IMP_SCORE,816,GO:0044872,2.8865e-01,9.0000e+00
IMP_SCORE,817,GO:0035578,2.8842e-01,6.6000e+01
IMP_SCORE,818,GO:0007175,2.8820e-01,8.0000e+00
IMP_SCORE,819,GO:0044273,2.8780e-01,4.7000e+01
IMP_SCORE,820,GO:0042581,2.8767e-01,2.3000e+01
IMP_SCORE,821,GO:0030169,2.8759e-01,4.0000e+00
IMP_SCORE,822,GO:0071359,2.8748e-01,2.2000e+01
IMP_SCORE,823,GO:0051385,2.8745e-01,1.1000e+01
IMP_SCORE,824,GO:0048512,2.8740e-01,1.4000e+01
IMP_SCORE,825,GO:0045603,2.8736e-01,2.9000e+01
IMP_SCORE,826,GO:0030194,2.8722e-01,2.1000e+01
IMP_SCORE,827,GO:0045638,2.8715e-01,4.2000e+01
IMP_SCORE,828,GO:0008009,2.8714e-01,1.2000e+01
IMP_SCORE,829,GO:0007257,2.8709e-01,2.8000e+01
IMP_SCORE,830,GO:0031579,2.8661e-01,1.7000e+01
IMP_SCORE,831,GO:0001562,2.8644e-01,2.5000e+01
IMP_SCORE,832,GO:0045324,2.8638e-01,4.0000e+00
IMP_SCORE,833,GO:0016471,2.8628e-01,1.2000e+01
IMP_SCORE,834,GO:0002089,2.8628e-01,1.5000e+01
IMP_SCORE,835,GO:0016525,2.8601e-01,2.7000e+01
IMP_SCORE,836,GO:0060571,2.8601e-01,5.0000e+00
IMP_SCORE,837,GO:0038096,2.8598e-01,2.8000e+01
IMP_SCORE,838,GO:0006702,2.8597e-01,8.0000e+00
IMP_SCORE,839,GO:0009070,2.8591e-01,3.8000e+01
IMP_SCORE,840,GO:0051955,2.8585e-01,1.2000e+01
IMP_SCORE,841,GO:0032024,2.8580e-01,2.3000e+01
IMP_SCORE,842,GO:0010965,2.8575e-01,7.0000e+00
IMP_SCORE,843,GO:0002889,2.8565e-01,1.5000e+01
IMP_SCORE,844,GO:0030159,2.8564e-01,2.9000e+01
IMP_SCORE,845,GO:0051896,2.8562e-01,4.5000e+01
IMP_SCORE,846,GO:0002407,2.8559e-01,3.0000e+00
IMP_SCORE,847,GO:0001914,2.8552e-01,7.0000e+00
IMP_SCORE,848,GO:0030149,2.8549e-01,3.3000e+01
IMP_SCORE,849,GO:0050764,2.8547e-01,3.4000e+01
IMP_SCORE,850,GO:0071333,2.8523e-01,2.6000e+01
IMP_SCORE,851,GO:1902991,2.8511e-01,2.2000e+01
IMP_SCORE,852,GO:0052652,2.8507e-01,3.0000e+00
IMP_SCORE,853,GO:1905953,2.8490e-01,8.0000e+00
IMP_SCORE,854,GO:0051957,2.8486e-01,5.0000e+00
IMP_SCORE,855,GO:0060348,2.8480e-01,5.1000e+01
IMP_SCORE,856,GO:0051639,2.8474e-01,1.5000e+01
IMP_SCORE,857,GO:0010092,2.8441e-01,4.0000e+00
IMP_SCORE,858,GO:0002931,2.8436e-01,1.4000e+01
IMP_SCORE,859,GO:0014072,2.8435e-01,1.5000e+01
IMP_SCORE,860,GO:0045621,2.8423e-01,1.7000e+01
IMP_SCORE,861,GO:0001816,2.8407e-01,3.9000e+01
IMP_SCORE,862,GO:0032355,2.8402e-01,4.6000e+01
IMP_SCORE,863,GO:0045844,2.8396e-01,8.0000e+00
IMP_SCORE,864,GO:0006636,2.8394e-01,4.2000e+01
IMP_SCORE,865,GO:0010869,2.8393e-01,9.0000e+00
IMP_SCORE,866,GO:0030858,2.8377e-01,1.5000e+01
IMP_SCORE,867,GO:0008209,2.8370e-01,4.1000e+01
IMP_SCORE,868,GO:0002715,2.8342e-01,1.3000e+01
IMP_SCORE,869,GO:0050729,2.8341e-01,4.7000e+01
IMP_SCORE,870,GO:0009881,2.8340e-01,4.0000e+00
IMP_SCORE,871,GO:0014066,2.8339e-01,6.1000e+01
IMP_SCORE,872,GO:0035871,2.8336e-01,3.0000e+01
IMP_SCORE,873,GO:0030687,2.8334e-01,3.0000e+01
IMP_SCORE,874,GO:0001846,2.8332e-01,3.2000e+01
IMP_SCORE,875,GO:0006112,2.8291e-01,3.7000e+01
IMP_SCORE,876,GO:0005159,2.8284e-01,5.0000e+00
IMP_SCORE,877,GO:0031061,2.8266e-01,1.3000e+01
IMP_SCORE,878,GO:0070403,2.8258e-01,7.0000e+00
IMP_SCORE,879,GO:0009187,2.8257e-01,1.2000e+01
IMP_SCORE,880,GO:0043462,2.8251e-01,4.7000e+01
IMP_SCORE,881,GO:1903202,2.8246e-01,2.0000e+01
IMP_SCORE,882,GO:2001244,2.8236e-01,1.5000e+01
IMP_SCORE,883,GO:0007026,2.8227e-01,1.3000e+01
IMP_SCORE,884,GO:0098748,2.8225e-01,3.0000e+00
IMP_SCORE,885,GO:0031902,2.8217e-01,1.0500e+02
IMP_SCORE,886,GO:0090224,2.8215e-01,5.0000e+00
IMP_SCORE,887,GO:0010569,2.8202e-01,8.0000e+00
IMP_SCORE,888,GO:1902751,2.8201e-01,4.0000e+00
IMP_SCORE,889,GO:1903358,2.8179e-01,6.0000e+00
IMP_SCORE,890,GO:0042749,2.8179e-01,5.0000e+00
IMP_SCORE,891,GO:0032885,2.8176e-01,1.4000e+01
IMP_SCORE,892,GO:0045806,2.8170e-01,1.7000e+01
IMP_SCORE,893,GO:0002700,2.8160e-01,2.5000e+01
IMP_SCORE,894,GO:0001947,2.8159e-01,2.1000e+01
IMP_SCORE,895,GO:0060307,2.8158e-01,4.0000e+00
IMP_SCORE,896,GO:0016411,2.8156e-01,1.9000e+01
IMP_SCORE,897,GO:0048247,2.8137e-01,1.8000e+01
IMP_SCORE,898,GO:0090190,2.8132e-01,4.0000e+00
IMP_SCORE,899,GO:2000177,2.8131e-01,3.8000e+01
IMP_SCORE,900,GO:0070509,2.8121e-01,1.9000e+01
IMP_SCORE,901,GO:0071346,2.8118e-01,4.0000e+01
IMP_SCORE,902,GO:0046068,2.8117e-01,3.0000e+00
IMP_SCORE,903,GO:0034502,2.8110e-01,2.1000e+01
IMP_SCORE,904,GO:0002293,2.8106e-01,4.0000e+00
IMP_SCORE,905,GO:0007194,2.8106e-01,5.0000e+00
IMP_SCORE,906,GO:0060997,2.8091e-01,5.0000e+00
IMP_SCORE,907,GO:0030514,2.8069e-01,2.7000e+01
IMP_SCORE,908,GO:0042992,2.8034e-01,1.7000e+01
IMP_SCORE,909,GO:0048565,2.8034e-01,3.4000e+01
IMP_SCORE,910,GO:0000077,2.7965e-01,2.9000e+01
IMP_SCORE,911,GO:0045980,2.7960e-01,2.2000e+01
IMP_SCORE,912,GO:0010613,2.7947e-01,8.0000e+00
IMP_SCORE,913,GO:0030295,2.7942e-01,2.7000e+01
IMP_SCORE,914,GO:0006559,2.7938e-01,3.5000e+01
IMP_SCORE,915,GO:0030325,2.7924e-01,1.1000e+01
IMP_SCORE,916,GO:0050768,2.7911e-01,8.1000e+01
IMP_SCORE,917,GO:0030814,2.7906e-01,2.1000e+01
IMP_SCORE,918,GO:0060393,2.7893e-01,1.0000e+01
IMP_SCORE,919,GO:0000813,2.7892e-01,6.0000e+00
IMP_SCORE,920,GO:0047485,2.7878e-01,5.8000e+01
IMP_SCORE,921,GO:0052743,2.7858e-01,7.0000e+00
IMP_SCORE,922,GO:0010155,2.7855e-01,4.0000e+00
IMP_SCORE,923,GO:0002003,2.7844e-01,1.6000e+01
IMP_SCORE,924,GO:0032838,2.7834e-01,2.8000e+01
IMP_SCORE,925,GO:1901343,2.7834e-01,2.9000e+01
IMP_SCORE,926,GO:0021700,2.7824e-01,7.1000e+01
IMP_SCORE,927,GO:0034767,2.7821e-01,3.9000e+01
IMP_SCORE,928,GO:0048169,2.7816e-01,1.4000e+01
IMP_SCORE,929,GO:1903846,2.7803e-01,8.0000e+00
IMP_SCORE,930,GO:0001938,2.7793e-01,2.9000e+01
IMP_SCORE,931,GO:0030863,2.7777e-01,3.0000e+01
IMP_SCORE,932,GO:0006099,2.7771e-01,3.0000e+01
IMP_SCORE,933,GO:1902017,2.7768e-01,3.2000e+01
IMP_SCORE,934,GO:1903131,2.7763e-01,2.8000e+01
IMP_SCORE,935,GO:0045730,2.7757e-01,5.0000e+00
IMP_SCORE,936,GO:0097581,2.7757e-01,2.2000e+01
IMP_SCORE,937,GO:0043954,2.7753e-01,1.9000e+01
IMP_SCORE,938,GO:0060192,2.7748e-01,6.0000e+00
IMP_SCORE,939,GO:0032869,2.7736e-01,4.7000e+01
IMP_SCORE,940,GO:0061045,2.7734e-01,2.6000e+01
IMP_SCORE,941,GO:0034113,2.7715e-01,2.6000e+01
IMP_SCORE,942,GO:0006836,2.7715e-01,6.2000e+01
IMP_SCORE,943,GO:0071869,2.7714e-01,1.8000e+01
IMP_SCORE,944,GO:2000514,2.7694e-01,1.3000e+01
IMP_SCORE,945,GO:0008272,2.7694e-01,7.0000e+00
IMP_SCORE,946,GO:0060716,2.7691e-01,6.0000e+00
IMP_SCORE,947,GO:0070936,2.7688e-01,1.7000e+01
IMP_SCORE,948,GO:0008076,2.7687e-01,5.6000e+01
IMP_SCORE,949,GO:0030826,2.7684e-01,4.0000e+00
IMP_SCORE,950,GO:1900744,2.7671e-01,3.4000e+01
IMP_SCORE,951,GO:0000002,2.7652e-01,1.8000e+01
IMP_SCORE,952,GO:0035004,2.7645e-01,9.0000e+00
IMP_SCORE,953,GO:0042953,2.7643e-01,8.0000e+00
IMP_SCORE,954,GO:1902749,2.7609e-01,2.8000e+01
IMP_SCORE,955,GO:0070536,2.7607e-01,3.8000e+01
IMP_SCORE,956,GO:0035735,2.7598e-01,2.5000e+01
IMP_SCORE,957,GO:0001221,2.7586e-01,1.1000e+01
IMP_SCORE,958,GO:0003222,2.7585e-01,3.0000e+00
IMP_SCORE,959,GO:0031572,2.7583e-01,1.1000e+01
IMP_SCORE,960,GO:0016051,2.7581e-01,8.6000e+01
IMP_SCORE,961,GO:0032675,2.7575e-01,3.2000e+01
IMP_SCORE,962,GO:0005109,2.7572e-01,9.0000e+00
IMP_SCORE,963,GO:0005777,2.7561e-01,1.3700e+02
IMP_SCORE,964,GO:0090307,2.7559e-01,1.9000e+01
IMP_SCORE,965,GO:0046777,2.7552e-01,8.6000e+01
IMP_SCORE,966,GO:0042287,2.7540e-01,4.4000e+01
IMP_SCORE,967,GO:2000352,2.7533e-01,1.0000e+01
IMP_SCORE,968,GO:1905952,2.7531e-01,3.4000e+01
IMP_SCORE,969,GO:0001707,2.7511e-01,1.5000e+01
IMP_SCORE,970,GO:0051151,2.7497e-01,8.0000e+00
IMP_SCORE,971,GO:0030879,2.7489e-01,3.0000e+00
IMP_SCORE,972,GO:0071219,2.7486e-01,5.2000e+01
IMP_SCORE,973,GO:0061448,2.7469e-01,2.1000e+01
IMP_SCORE,974,GO:0048018,2.7459e-01,9.0000e+00
IMP_SCORE,975,GO:0072422,2.7455e-01,8.0000e+00
IMP_SCORE,976,GO:1903429,2.7455e-01,1.3000e+01
IMP_SCORE,977,GO:0001819,2.7449e-01,1.0100e+02
IMP_SCORE,978,GO:0006119,2.7447e-01,3.0000e+00
IMP_SCORE,979,GO:0009299,2.7438e-01,6.0000e+00
IMP_SCORE,980,GO:0046597,2.7416e-01,2.1000e+01
IMP_SCORE,981,GO:0042511,2.7395e-01,4.0000e+00
IMP_SCORE,982,GO:0097472,2.7394e-01,8.0000e+00
IMP_SCORE,983,GO:0051090,2.7386e-01,1.1700e+02
IMP_SCORE,984,GO:1905523,2.7377e-01,1.0000e+01
IMP_SCORE,985,GO:0051403,2.7370e-01,3.1000e+01
IMP_SCORE,986,GO:0009064,2.7370e-01,6.1000e+01
IMP_SCORE,987,GO:0043271,2.7357e-01,4.2000e+01
IMP_SCORE,988,GO:0019852,2.7354e-01,9.0000e+00
IMP_SCORE,989,GO:0000165,2.7332e-01,6.8000e+01
IMP_SCORE,990,GO:0032814,2.7302e-01,9.0000e+00
IMP_SCORE,991,GO:0071496,2.7272e-01,8.1000e+01
IMP_SCORE,992,GO:0035404,2.7265e-01,3.0000e+00
IMP_SCORE,993,GO:0010882,2.7235e-01,4.0000e+00
IMP_SCORE,994,GO:0044003,2.7230e-01,1.4000e+01
IMP_SCORE,995,GO:0046427,2.7224e-01,1.8000e+01
IMP_SCORE,996,GO:0010594,2.7214e-01,3.3000e+01
IMP_SCORE,997,GO:0043113,2.7212e-01,1.2000e+01
IMP_SCORE,998,GO:0016892,2.7211e-01,4.4000e+01
IMP_SCORE,999,GO:0050707,2.7202e-01,3.6000e+01
IMP_SCORE,1000,GO:0048588,2.7182e-01,3.0000e+01
IMP_SCORE,1001,GO:0002208,2.7173e-01,4.0000e+00
IMP_SCORE,1002,GO:2000181,2.7149e-01,2.5000e+01
IMP_SCORE,1003,GO:0002902,2.7146e-01,6.0000e+00
IMP_SCORE,1004,GO:0061365,2.7140e-01,4.0000e+00
IMP_SCORE,1005,GO:0060749,2.7126e-01,2.0000e+00
IMP_SCORE,1006,GO:0051386,2.7114e-01,4.0000e+00
IMP_SCORE,1007,GO:0046328,2.7109e-01,5.0000e+01
IMP_SCORE,1008,GO:0006835,2.7102e-01,3.2000e+01
IMP_SCORE,1009,GO:1903051,2.7097e-01,8.0000e+00
IMP_SCORE,1010,GO:0035640,2.7094e-01,3.2000e+01
IMP_SCORE,1011,GO:1904874,2.7089e-01,4.0000e+00
IMP_SCORE,1012,GO:0045667,2.7088e-01,6.5000e+01
IMP_SCORE,1013,GO:0042428,2.7063e-01,1.2000e+01
IMP_SCORE,1014,GO:0071320,2.7058e-01,1.4000e+01
IMP_SCORE,1015,GO:0043534,2.7048e-01,1.7000e+01
IMP_SCORE,1016,GO:0035267,2.7045e-01,3.0000e+00
IMP_SCORE,1017,GO:0032026,2.7041e-01,2.4000e+01
IMP_SCORE,1018,GO:0046129,2.7039e-01,1.3000e+01
IMP_SCORE,1019,GO:0006739,2.7021e-01,4.1000e+01
IMP_SCORE,1020,GO:0045429,2.7010e-01,2.1000e+01
IMP_SCORE,1021,GO:1902583,2.7001e-01,1.0000e+01
IMP_SCORE,1022,GO:0021952,2.6992e-01,1.6000e+01
IMP_SCORE,1023,GO:0043409,2.6991e-01,4.8000e+01
IMP_SCORE,1024,GO:0044253,2.6989e-01,5.0000e+00
IMP_SCORE,1025,GO:0014821,2.6986e-01,1.3000e+01
IMP_SCORE,1026,GO:0051491,2.6976e-01,2.8000e+01
IMP_SCORE,1027,GO:0031932,2.6975e-01,3.3000e+01
IMP_SCORE,1028,GO:0035666,2.6956e-01,1.0000e+01
IMP_SCORE,1029,GO:0042789,2.6944e-01,6.0000e+00
IMP_SCORE,1030,GO:0030866,2.6938e-01,4.9000e+01
IMP_SCORE,1031,GO:1902807,2.6929e-01,3.2000e+01
IMP_SCORE,1032,GO:0051897,2.6927e-01,2.0000e+01
IMP_SCORE,1033,GO:0001704,2.6924e-01,1.4000e+01
IMP_SCORE,1034,GO:0005721,2.6922e-01,4.0000e+00
IMP_SCORE,1035,GO:0001975,2.6916e-01,8.0000e+00
IMP_SCORE,1036,GO:0071786,2.6907e-01,8.0000e+00
IMP_SCORE,1037,GO:1905331,2.6897e-01,5.0000e+00
IMP_SCORE,1038,GO:0032651,2.6890e-01,1.0000e+01
IMP_SCORE,1039,GO:0072663,2.6877e-01,1.1000e+01
IMP_SCORE,1040,GO:0016323,2.6873e-01,2.1600e+02
IMP_SCORE,1041,GO:0005819,2.6872e-01,8.8000e+01
IMP_SCORE,1042,GO:0031235,2.6869e-01,5.0000e+00
IMP_SCORE,1043,GO:0006541,2.6857e-01,1.0000e+01
IMP_SCORE,1044,GO:0002703,2.6852e-01,3.9000e+01
IMP_SCORE,1045,GO:0001953,2.6843e-01,2.1000e+01
IMP_SCORE,1046,GO:0097756,2.6842e-01,7.0000e+00
IMP_SCORE,1047,GO:0090184,2.6838e-01,8.0000e+00
IMP_SCORE,1048,GO:2000378,2.6832e-01,2.1000e+01
IMP_SCORE,1049,GO:0035098,2.6831e-01,1.0000e+01
IMP_SCORE,1050,GO:0050848,2.6830e-01,2.9000e+01
IMP_SCORE,1051,GO:0050671,2.6805e-01,3.7000e+01
IMP_SCORE,1052,GO:0032452,2.6797e-01,1.0000e+01
IMP_SCORE,1053,GO:2000191,2.6790e-01,5.0000e+00
IMP_SCORE,1054,GO:0072659,2.6783e-01,8.6000e+01
IMP_SCORE,1055,GO:0071675,2.6775e-01,1.7000e+01
IMP_SCORE,1056,GO:0001666,2.6774e-01,7.4000e+01
IMP_SCORE,1057,GO:0033700,2.6774e-01,9.0000e+00
IMP_SCORE,1058,GO:0070821,2.6767e-01,7.2000e+01
IMP_SCORE,1059,GO:0086064,2.6765e-01,5.0000e+00
IMP_SCORE,1060,GO:0032674,2.6750e-01,1.1000e+01
IMP_SCORE,1061,GO:0043535,2.6750e-01,1.2000e+01
IMP_SCORE,1062,GO:1900048,2.6747e-01,2.2000e+01
IMP_SCORE,1063,GO:0032272,2.6746e-01,3.0000e+01
IMP_SCORE,1064,GO:0051251,2.6745e-01,6.8000e+01
IMP_SCORE,1065,GO:0046514,2.6740e-01,2.7000e+01
IMP_SCORE,1066,GO:0016241,2.6739e-01,5.7000e+01
IMP_SCORE,1067,GO:0016646,2.6737e-01,3.1000e+01
IMP_SCORE,1068,GO:0031669,2.6716e-01,5.1000e+01
IMP_SCORE,1069,GO:0071482,2.6712e-01,2.4000e+01
IMP_SCORE,1070,GO:0009066,2.6709e-01,5.3000e+01
IMP_SCORE,1071,GO:0009226,2.6702e-01,3.1000e+01
IMP_SCORE,1072,GO:0019003,2.6699e-01,5.0000e+01
IMP_SCORE,1073,GO:0044827,2.6692e-01,8.0000e+00
IMP_SCORE,1074,GO:0071772,2.6676e-01,8.0000e+00
IMP_SCORE,1075,GO:0042116,2.6674e-01,2.8000e+01
IMP_SCORE,1076,GO:0015800,2.6674e-01,1.1000e+01
IMP_SCORE,1077,GO:0043280,2.6671e-01,3.4000e+01
IMP_SCORE,1078,GO:1901722,2.6662e-01,1.0000e+01
IMP_SCORE,1079,GO:1903393,2.6658e-01,1.0000e+01
IMP_SCORE,1080,GO:0045670,2.6656e-01,4.9000e+01
IMP_SCORE,1081,GO:1904292,2.6652e-01,9.0000e+00
IMP_SCORE,1082,GO:0010470,2.6642e-01,8.0000e+00
IMP_SCORE,1083,GO:2001234,2.6622e-01,6.5000e+01
IMP_SCORE,1084,GO:0044058,2.6618e-01,2.7000e+01
IMP_SCORE,1085,GO:0071636,2.6612e-01,9.0000e+00
IMP_SCORE,1086,GO:0004715,2.6603e-01,8.0000e+00
IMP_SCORE,1087,GO:0031593,2.6594e-01,1.0000e+01
IMP_SCORE,1088,GO:0071677,2.6591e-01,7.0000e+00
IMP_SCORE,1089,GO:0098632,2.6573e-01,5.5000e+01
IMP_SCORE,1090,GO:0060606,2.6558e-01,1.4000e+01
IMP_SCORE,1091,GO:0030509,2.6558e-01,1.5000e+01
IMP_SCORE,1092,GO:0051954,2.6552e-01,1.3000e+01
IMP_SCORE,1093,GO:0010885,2.6549e-01,4.0000e+00
IMP_SCORE,1094,GO:0019213,2.6541e-01,2.7000e+01
IMP_SCORE,1095,GO:0003208,2.6528e-01,9.0000e+00
IMP_SCORE,1096,GO:0071345,2.6524e-01,1.1800e+02
IMP_SCORE,1097,GO:0043300,2.6518e-01,1.7000e+01
IMP_SCORE,1098,GO:0042755,2.6515e-01,5.0000e+00
IMP_SCORE,1099,GO:0070988,2.6512e-01,2.5000e+01
IMP_SCORE,1100,GO:0003093,2.6498e-01,1.2000e+01
IMP_SCORE,1101,GO:0043383,2.6498e-01,5.0000e+00
IMP_SCORE,1102,GO:0048844,2.6493e-01,1.0000e+01
IMP_SCORE,1103,GO:0002221,2.6490e-01,5.3000e+01
IMP_SCORE,1104,GO:0097286,2.6488e-01,2.1000e+01
IMP_SCORE,1105,GO:0003206,2.6479e-01,1.2000e+01
IMP_SCORE,1106,GO:0010857,2.6471e-01,2.8000e+01
IMP_SCORE,1107,GO:0090665,2.6467e-01,2.7000e+01
IMP_SCORE,1108,GO:1900745,2.6459e-01,1.7000e+01
IMP_SCORE,1109,GO:0034385,2.6443e-01,6.0000e+00
IMP_SCORE,1110,GO:0001573,2.6435e-01,4.4000e+01
IMP_SCORE,1111,GO:0003159,2.6433e-01,7.0000e+00
IMP_SCORE,1112,GO:0035456,2.6432e-01,4.1000e+01
IMP_SCORE,1113,GO:0045843,2.6411e-01,1.2000e+01
IMP_SCORE,1114,GO:0032930,2.6384e-01,5.0000e+00
IMP_SCORE,1115,GO:2001021,2.6384e-01,1.7000e+01
IMP_SCORE,1116,GO:0032147,2.6379e-01,7.3000e+01
IMP_SCORE,1117,GO:0042056,2.6372e-01,1.5000e+01
IMP_SCORE,1118,GO:0052742,2.6369e-01,2.8000e+01
IMP_SCORE,1119,GO:0001836,2.6367e-01,2.8000e+01
IMP_SCORE,1120,GO:0008483,2.6364e-01,3.3000e+01
IMP_SCORE,1121,GO:0042756,2.6333e-01,4.0000e+00
IMP_SCORE,1122,GO:0006493,2.6332e-01,9.5000e+01
IMP_SCORE,1123,GO:0010942,2.6323e-01,1.6800e+02
IMP_SCORE,1124,GO:0032527,2.6322e-01,6.0000e+00
IMP_SCORE,1125,GO:0030100,2.6318e-01,6.7000e+01
IMP_SCORE,1126,GO:0031072,2.6314e-01,6.2000e+01
IMP_SCORE,1127,GO:2000257,2.6310e-01,3.2000e+01
IMP_SCORE,1128,GO:0032303,2.6308e-01,2.0000e+00
IMP_SCORE,1129,GO:0045444,2.6306e-01,9.3000e+01
IMP_SCORE,1130,GO:0070234,2.6283e-01,4.0000e+00
IMP_SCORE,1131,GO:0051769,2.6283e-01,9.0000e+00
IMP_SCORE,1132,GO:1900024,2.6275e-01,2.7000e+01
IMP_SCORE,1133,GO:0070840,2.6271e-01,8.0000e+00
IMP_SCORE,1134,GO:0034097,2.6262e-01,1.9500e+02
IMP_SCORE,1135,GO:0031279,2.6256e-01,2.3000e+01
IMP_SCORE,1136,GO:0030038,2.6254e-01,1.5000e+01
IMP_SCORE,1137,GO:0097529,2.6251e-01,4.9000e+01
IMP_SCORE,1138,GO:0009074,2.6230e-01,3.3000e+01
IMP_SCORE,1139,GO:0006081,2.6230e-01,9.3000e+01
IMP_SCORE,1140,GO:0031702,2.6216e-01,4.0000e+00
IMP_SCORE,1141,GO:0002062,2.6207e-01,1.1000e+01
IMP_SCORE,1142,GO:0032411,2.6206e-01,4.3000e+01
IMP_SCORE,1143,GO:0051152,2.6188e-01,2.0000e+00
IMP_SCORE,1144,GO:0071347,2.6176e-01,1.9000e+01
IMP_SCORE,1145,GO:0008157,2.6164e-01,8.0000e+00
IMP_SCORE,1146,GO:0071902,2.6164e-01,6.2000e+01
IMP_SCORE,1147,GO:1903725,2.6160e-01,1.0000e+01
IMP_SCORE,1148,GO:1905209,2.6158e-01,3.0000e+00
IMP_SCORE,1149,GO:0090596,2.6150e-01,2.7000e+01
IMP_SCORE,1150,GO:0060205,2.6150e-01,1.3400e+02
IMP_SCORE,1151,GO:0009208,2.6149e-01,4.0000e+00
IMP_SCORE,1152,GO:0030027,2.6141e-01,7.0000e+01
IMP_SCORE,1153,GO:0048280,2.6139e-01,5.0000e+00
IMP_SCORE,1154,GO:0042098,2.6131e-01,1.6000e+01
IMP_SCORE,1155,GO:0051149,2.6122e-01,6.5000e+01
IMP_SCORE,1156,GO:1901699,2.6106e-01,1.0700e+02
IMP_SCORE,1157,GO:2000725,2.6100e-01,4.0000e+00
IMP_SCORE,1158,GO:0031290,2.6093e-01,5.0000e+00
IMP_SCORE,1159,GO:1904752,2.6082e-01,1.2000e+01
IMP_SCORE,1160,GO:1903831,2.6078e-01,2.6000e+01
IMP_SCORE,1161,GO:1902667,2.6068e-01,4.0000e+00
IMP_SCORE,1162,GO:0051560,2.6056e-01,1.1000e+01
IMP_SCORE,1163,GO:0043306,2.6053e-01,9.0000e+00
IMP_SCORE,1164,GO:0030122,2.6041e-01,4.0000e+00
IMP_SCORE,1165,GO:0048703,2.6039e-01,4.0000e+00
IMP_SCORE,1166,GO:0034374,2.6032e-01,6.0000e+00
IMP_SCORE,1167,GO:0007019,2.6025e-01,4.0000e+00
IMP_SCORE,1168,GO:0090208,2.6007e-01,1.0000e+01
IMP_SCORE,1169,GO:0061099,2.6007e-01,7.0000e+00
IMP_SCORE,1170,GO:0009743,2.6006e-01,5.1000e+01
IMP_SCORE,1171,GO:0061178,2.5998e-01,2.5000e+01
IMP_SCORE,1172,GO:0050851,2.5998e-01,5.4000e+01
IMP_SCORE,1173,GO:0030336,2.5992e-01,8.3000e+01
IMP_SCORE,1174,GO:0048477,2.5989e-01,8.0000e+00
IMP_SCORE,1175,GO:0030834,2.5989e-01,1.9000e+01
IMP_SCORE,1176,GO:0010639,2.5989e-01,8.2000e+01
IMP_SCORE,1177,GO:0036499,2.5988e-01,4.0000e+00
IMP_SCORE,1178,GO:0060966,2.5987e-01,1.1000e+01
IMP_SCORE,1179,GO:0021522,2.5983e-01,1.7000e+01
IMP_SCORE,1180,GO:0019218,2.5981e-01,1.8000e+01
IMP_SCORE,1181,GO:0009185,2.5962e-01,3.1000e+01
IMP_SCORE,1182,GO:0035195,2.5942e-01,1.1000e+01
IMP_SCORE,1183,GO:0048714,2.5929e-01,1.3000e+01
IMP_SCORE,1184,GO:0048813,2.5927e-01,2.7000e+01
IMP_SCORE,1185,GO:0032107,2.5924e-01,7.0000e+00
IMP_SCORE,1186,GO:0034121,2.5917e-01,1.6000e+01
IMP_SCORE,1187,GO:0072163,2.5901e-01,2.6000e+01
IMP_SCORE,1188,GO:0001942,2.5897e-01,5.0000e+00
IMP_SCORE,1189,GO:0010888,2.5888e-01,9.0000e+00
IMP_SCORE,1190,GO:0034356,2.5888e-01,5.0000e+00
IMP_SCORE,1191,GO:0060333,2.5881e-01,1.0700e+02
IMP_SCORE,1192,GO:0055021,2.5869e-01,8.0000e+00
IMP_SCORE,1193,GO:0008242,2.5866e-01,1.2000e+01
IMP_SCORE,1194,GO:0097067,2.5866e-01,1.8000e+01
IMP_SCORE,1195,GO:0095500,2.5852e-01,2.4000e+01
IMP_SCORE,1196,GO:0044262,2.5851e-01,5.3000e+01
IMP_SCORE,1197,GO:0042100,2.5843e-01,8.0000e+00
IMP_SCORE,1198,GO:2000785,2.5838e-01,1.2000e+01
IMP_SCORE,1199,GO:0051081,2.5831e-01,1.5000e+01
IMP_SCORE,1200,GO:0010566,2.5825e-01,5.0000e+00
IMP_SCORE,1201,GO:0010922,2.5818e-01,1.7000e+01
IMP_SCORE,1202,GO:0032890,2.5816e-01,1.6000e+01
IMP_SCORE,1203,GO:0000212,2.5808e-01,4.0000e+00
IMP_SCORE,1204,GO:0007051,2.5806e-01,6.7000e+01
IMP_SCORE,1205,GO:0008203,2.5803e-01,4.3000e+01
IMP_SCORE,1206,GO:0032680,2.5796e-01,2.3000e+01
IMP_SCORE,1207,GO:0006044,2.5779e-01,1.8000e+01
IMP_SCORE,1208,GO:0021983,2.5778e-01,8.0000e+00
IMP_SCORE,1209,GO:0045475,2.5773e-01,1.2000e+01
IMP_SCORE,1210,GO:0030809,2.5771e-01,7.0000e+00
IMP_SCORE,1211,GO:0048593,2.5756e-01,8.0000e+00
IMP_SCORE,1212,GO:0032689,2.5751e-01,7.0000e+00
IMP_SCORE,1213,GO:0001205,2.5750e-01,7.0000e+00
IMP_SCORE,1214,GO:0032655,2.5745e-01,2.2000e+01
IMP_SCORE,1215,GO:1903076,2.5743e-01,3.5000e+01
IMP_SCORE,1216,GO:0032809,2.5729e-01,2.6000e+01
IMP_SCORE,1217,GO:0044068,2.5723e-01,4.0000e+00
IMP_SCORE,1218,GO:0042776,2.5722e-01,4.0000e+00
IMP_SCORE,1219,GO:0009310,2.5701e-01,3.6000e+01
IMP_SCORE,1220,GO:1904950,2.5691e-01,8.7000e+01
IMP_SCORE,1221,GO:1902745,2.5687e-01,1.1000e+01
IMP_SCORE,1222,GO:0071470,2.5681e-01,1.6000e+01
IMP_SCORE,1223,GO:0051216,2.5679e-01,3.6000e+01
IMP_SCORE,1224,GO:0097341,2.5679e-01,4.0000e+00
IMP_SCORE,1225,GO:0071103,2.5675e-01,2.0000e+01
IMP_SCORE,1226,GO:0061136,2.5675e-01,5.0000e+01
IMP_SCORE,1227,GO:2001204,2.5661e-01,1.8000e+01
IMP_SCORE,1228,GO:0055083,2.5659e-01,4.0000e+00
IMP_SCORE,1229,GO:0019789,2.5648e-01,4.0000e+00
IMP_SCORE,1230,GO:0004003,2.5644e-01,5.0000e+00
IMP_SCORE,1231,GO:0019430,2.5644e-01,7.0000e+00
IMP_SCORE,1232,GO:0032273,2.5642e-01,3.3000e+01
IMP_SCORE,1233,GO:0007044,2.5639e-01,4.4000e+01
IMP_SCORE,1234,GO:0002562,2.5635e-01,1.3000e+01
IMP_SCORE,1235,GO:0070848,2.5629e-01,7.7000e+01
IMP_SCORE,1236,GO:0007595,2.5623e-01,2.0000e+01
IMP_SCORE,1237,GO:0007252,2.5622e-01,1.0000e+01
IMP_SCORE,1238,GO:0009410,2.5620e-01,1.6000e+01
IMP_SCORE,1239,GO:0051653,2.5615e-01,1.0000e+01
IMP_SCORE,1240,GO:0050709,2.5608e-01,3.0000e+01
IMP_SCORE,1241,GO:0001569,2.5607e-01,4.0000e+00
IMP_SCORE,1242,GO:0048661,2.5603e-01,2.9000e+01
IMP_SCORE,1243,GO:0006513,2.5599e-01,2.8000e+01
IMP_SCORE,1244,GO:0044319,2.5595e-01,1.4000e+01
IMP_SCORE,1245,GO:0034504,2.5590e-01,5.9000e+01
IMP_SCORE,1246,GO:0036151,2.5584e-01,3.5000e+01
IMP_SCORE,1247,GO:2001239,2.5579e-01,2.8000e+01
IMP_SCORE,1248,GO:0002478,2.5573e-01,1.1400e+02
IMP_SCORE,1249,GO:0055022,2.5571e-01,7.0000e+00
IMP_SCORE,1250,GO:1901099,2.5558e-01,3.0000e+01
IMP_SCORE,1251,GO:0006692,2.5557e-01,2.5000e+01
IMP_SCORE,1252,GO:0051588,2.5554e-01,2.2000e+01
IMP_SCORE,1253,GO:1903844,2.5543e-01,3.0000e+01
IMP_SCORE,1254,GO:1903036,2.5539e-01,1.4000e+01
IMP_SCORE,1255,GO:0042340,2.5538e-01,1.6000e+01
IMP_SCORE,1256,GO:0048471,2.5525e-01,6.1700e+02
IMP_SCORE,1257,GO:0032663,2.5522e-01,1.0000e+01
IMP_SCORE,1258,GO:0001755,2.5521e-01,1.6000e+01
IMP_SCORE,1259,GO:0032330,2.5516e-01,1.7000e+01
IMP_SCORE,1260,GO:0046676,2.5513e-01,1.1000e+01
IMP_SCORE,1261,GO:0034644,2.5499e-01,1.7000e+01
IMP_SCORE,1262,GO:1901976,2.5491e-01,1.0000e+01
IMP_SCORE,1263,GO:0021766,2.5490e-01,5.4000e+01
IMP_SCORE,1264,GO:0008527,2.5482e-01,2.5000e+01
IMP_SCORE,1265,GO:0090100,2.5433e-01,2.9000e+01
IMP_SCORE,1266,GO:0072529,2.5424e-01,2.7000e+01
IMP_SCORE,1267,GO:0008568,2.5422e-01,5.0000e+00
IMP_SCORE,1268,GO:0004860,2.5420e-01,4.3000e+01
IMP_SCORE,1269,GO:0101003,2.5415e-01,5.5000e+01
IMP_SCORE,1270,GO:1903362,2.5414e-01,4.7000e+01
IMP_SCORE,1271,GO:0046006,2.5411e-01,6.0000e+00
IMP_SCORE,1272,GO:0051098,2.5393e-01,1.0300e+02
IMP_SCORE,1273,GO:1903672,2.5387e-01,4.0000e+00
IMP_SCORE,1274,GO:2001237,2.5362e-01,4.9000e+01
IMP_SCORE,1275,GO:0019048,2.5346e-01,6.0000e+00
IMP_SCORE,1276,GO:0006164,2.5344e-01,2.2000e+01
IMP_SCORE,1277,GO:0033267,2.5331e-01,7.9000e+01
IMP_SCORE,1278,GO:0033559,2.5328e-01,7.9000e+01
IMP_SCORE,1279,GO:0010954,2.5323e-01,1.4000e+01
IMP_SCORE,1280,GO:0006691,2.5319e-01,1.0000e+01
IMP_SCORE,1281,GO:0035239,2.5318e-01,6.8000e+01
IMP_SCORE,1282,GO:0043266,2.5309e-01,3.6000e+01
IMP_SCORE,1283,GO:0043488,2.5304e-01,5.0000e+01
IMP_SCORE,1284,GO:0000217,2.5303e-01,4.0000e+00
IMP_SCORE,1285,GO:0001655,2.5297e-01,7.0000e+00
IMP_SCORE,1286,GO:0016616,2.5275e-01,1.1900e+02
IMP_SCORE,1287,GO:0005158,2.5269e-01,1.8000e+01
IMP_SCORE,1288,GO:0050857,2.5264e-01,1.0000e+01
IMP_SCORE,1289,GO:0005536,2.5257e-01,1.7000e+01
IMP_SCORE,1290,GO:0050678,2.5237e-01,9.7000e+01
IMP_SCORE,1291,GO:0008305,2.5236e-01,4.6000e+01
IMP_SCORE,1292,GO:0030992,2.5234e-01,4.0000e+00
IMP_SCORE,1293,GO:0050482,2.5232e-01,9.0000e+00
IMP_SCORE,1294,GO:0034103,2.5229e-01,3.7000e+01
IMP_SCORE,1295,GO:0034367,2.5214e-01,5.0000e+00
IMP_SCORE,1296,GO:0044788,2.5214e-01,1.0000e+01
IMP_SCORE,1297,GO:0051428,2.5211e-01,7.0000e+00
IMP_SCORE,1298,GO:0097153,2.5208e-01,2.1000e+01
IMP_SCORE,1299,GO:0009725,2.5197e-01,1.9200e+02
IMP_SCORE,1300,GO:2000105,2.5191e-01,1.4000e+01
IMP_SCORE,1301,GO:0043433,2.5188e-01,3.5000e+01
IMP_SCORE,1302,GO:0050805,2.5185e-01,1.5000e+01
IMP_SCORE,1303,GO:0060193,2.5182e-01,2.7000e+01
IMP_SCORE,1304,GO:2001236,2.5174e-01,6.4000e+01
IMP_SCORE,1305,GO:0002664,2.5169e-01,1.4000e+01
IMP_SCORE,1306,GO:0071674,2.5167e-01,2.1000e+01
IMP_SCORE,1307,GO:0035112,2.5163e-01,1.0000e+00
IMP_SCORE,1308,GO:2000637,2.5163e-01,1.0000e+00
IMP_SCORE,1309,GO:2000345,2.5163e-01,1.0000e+00
IMP_SCORE,1310,GO:0097201,2.5163e-01,1.0000e+00
IMP_SCORE,1311,GO:0000974,2.5163e-01,1.0000e+00
IMP_SCORE,1312,GO:0051959,2.5163e-01,1.0000e+00
IMP_SCORE,1313,GO:1904377,2.5160e-01,2.4000e+01
IMP_SCORE,1314,GO:0043065,2.5140e-01,1.8800e+02
IMP_SCORE,1315,GO:0008143,2.5118e-01,4.0000e+00
IMP_SCORE,1316,GO:0071732,2.5117e-01,3.0000e+00
IMP_SCORE,1317,GO:0015721,2.5108e-01,1.3000e+01
IMP_SCORE,1318,GO:0046717,2.5103e-01,2.3000e+01
IMP_SCORE,1319,GO:1904251,2.5095e-01,4.0000e+00
IMP_SCORE,1320,GO:0061037,2.5069e-01,1.4000e+01
IMP_SCORE,1321,GO:0032735,2.5067e-01,2.3000e+01
IMP_SCORE,1322,GO:0051647,2.5061e-01,1.5000e+01
IMP_SCORE,1323,GO:0010889,2.5060e-01,8.0000e+00
IMP_SCORE,1324,GO:0002367,2.5057e-01,1.3000e+01
IMP_SCORE,1325,GO:0051091,2.5042e-01,5.9000e+01
IMP_SCORE,1326,GO:0021756,2.5041e-01,2.3000e+01
IMP_SCORE,1327,GO:0014904,2.5039e-01,1.9000e+01
IMP_SCORE,1328,GO:2000243,2.5035e-01,1.8000e+01
IMP_SCORE,1329,GO:0048701,2.5027e-01,4.0000e+00
IMP_SCORE,1330,GO:0035019,2.5023e-01,2.1000e+01
IMP_SCORE,1331,GO:0032589,2.5020e-01,1.0000e+01
IMP_SCORE,1332,GO:0034104,2.5007e-01,1.5000e+01
IMP_SCORE,1333,GO:0030016,2.4996e-01,2.8000e+01
IMP_SCORE,1334,GO:0018279,2.4991e-01,3.9000e+01
IMP_SCORE,1335,GO:0001773,2.4991e-01,8.0000e+00
IMP_SCORE,1336,GO:0050679,2.4991e-01,5.4000e+01
IMP_SCORE,1337,GO:0051443,2.4973e-01,6.0000e+00
IMP_SCORE,1338,GO:0002792,2.4939e-01,2.6000e+01
IMP_SCORE,1339,GO:0046040,2.4935e-01,4.0000e+00
IMP_SCORE,1340,GO:1903579,2.4931e-01,1.0000e+01
IMP_SCORE,1341,GO:0050900,2.4929e-01,1.2700e+02
IMP_SCORE,1342,GO:0033135,2.4925e-01,2.2000e+01
IMP_SCORE,1343,GO:0000737,2.4904e-01,8.0000e+00
IMP_SCORE,1344,GO:0071813,2.4903e-01,1.2000e+01
IMP_SCORE,1345,GO:0051895,2.4901e-01,8.0000e+00
IMP_SCORE,1346,GO:0030011,2.4899e-01,7.0000e+00
IMP_SCORE,1347,GO:0071456,2.4885e-01,2.3000e+01
IMP_SCORE,1348,GO:0061383,2.4882e-01,9.0000e+00
IMP_SCORE,1349,GO:0061650,2.4874e-01,3.6000e+01
IMP_SCORE,1350,GO:0015740,2.4871e-01,6.0000e+00
IMP_SCORE,1351,GO:0097755,2.4868e-01,2.3000e+01
IMP_SCORE,1352,GO:0002718,2.4857e-01,1.7000e+01
IMP_SCORE,1353,GO:0044853,2.4851e-01,3.0000e+01
IMP_SCORE,1354,GO:0061162,2.4851e-01,2.1000e+01
IMP_SCORE,1355,GO:0046530,2.4850e-01,9.0000e+00
IMP_SCORE,1356,GO:1903859,2.4847e-01,8.0000e+00
IMP_SCORE,1357,GO:0010827,2.4840e-01,4.1000e+01
IMP_SCORE,1358,GO:0016358,2.4836e-01,1.0000e+01
IMP_SCORE,1359,GO:1904748,2.4831e-01,5.0000e+00
IMP_SCORE,1360,GO:0050870,2.4829e-01,6.1000e+01
IMP_SCORE,1361,GO:0035296,2.4829e-01,3.8000e+01
IMP_SCORE,1362,GO:0031402,2.4817e-01,3.0000e+00
IMP_SCORE,1363,GO:0033081,2.4816e-01,1.9000e+01
IMP_SCORE,1364,GO:0036296,2.4814e-01,4.0000e+00
IMP_SCORE,1365,GO:0019867,2.4814e-01,1.4100e+02
IMP_SCORE,1366,GO:0044246,2.4812e-01,1.2000e+01
IMP_SCORE,1367,GO:0042171,2.4811e-01,1.3000e+01
IMP_SCORE,1368,GO:0070372,2.4810e-01,6.8000e+01
IMP_SCORE,1369,GO:0045931,2.4808e-01,2.6000e+01
IMP_SCORE,1370,GO:1990777,2.4802e-01,4.0000e+01
IMP_SCORE,1371,GO:0045069,2.4796e-01,4.3000e+01
IMP_SCORE,1372,GO:0016769,2.4790e-01,4.0000e+01
IMP_SCORE,1373,GO:2001053,2.4789e-01,6.0000e+00
IMP_SCORE,1374,GO:0017048,2.4785e-01,6.0000e+01
IMP_SCORE,1375,GO:0008045,2.4782e-01,3.4000e+01
IMP_SCORE,1376,GO:0045669,2.4778e-01,4.1000e+01
IMP_SCORE,1377,GO:0031954,2.4777e-01,1.2000e+01
IMP_SCORE,1378,GO:1902803,2.4768e-01,1.2000e+01
IMP_SCORE,1379,GO:0070371,2.4732e-01,1.2000e+01
IMP_SCORE,1380,GO:0071803,2.4716e-01,3.8000e+01
IMP_SCORE,1381,GO:0035577,2.4715e-01,6.5000e+01
IMP_SCORE,1382,GO:1901653,2.4714e-01,5.2000e+01
IMP_SCORE,1383,GO:0051402,2.4707e-01,1.1000e+01
IMP_SCORE,1384,GO:0033674,2.4697e-01,8.9000e+01
IMP_SCORE,1385,GO:0042110,2.4688e-01,6.2000e+01
IMP_SCORE,1386,GO:0005770,2.4682e-01,1.3300e+02
IMP_SCORE,1387,GO:0071495,2.4678e-01,1.7900e+02
IMP_SCORE,1388,GO:0043231,2.4671e-01,1.7000e+03
IMP_SCORE,1389,GO:0006312,2.4667e-01,5.0000e+00
IMP_SCORE,1390,GO:0051145,2.4667e-01,5.0000e+00
IMP_SCORE,1391,GO:0031100,2.4667e-01,3.9000e+01
IMP_SCORE,1392,GO:0021533,2.4666e-01,1.3000e+01
IMP_SCORE,1393,GO:0072661,2.4663e-01,1.2000e+01
IMP_SCORE,1394,GO:0030553,2.4660e-01,4.0000e+00
IMP_SCORE,1395,GO:0051058,2.4660e-01,9.0000e+00
IMP_SCORE,1396,GO:0006491,2.4654e-01,2.5000e+01
IMP_SCORE,1397,GO:0030837,2.4654e-01,2.1000e+01
IMP_SCORE,1398,GO:0048643,2.4637e-01,6.0000e+00
IMP_SCORE,1399,GO:0016783,2.4633e-01,9.0000e+00
IMP_SCORE,1400,GO:0061013,2.4624e-01,1.2000e+01
IMP_SCORE,1401,GO:0006936,2.4618e-01,1.4600e+02
IMP_SCORE,1402,GO:0050714,2.4612e-01,5.5000e+01
IMP_SCORE,1403,GO:0033762,2.4606e-01,2.8000e+01
IMP_SCORE,1404,GO:0071478,2.4578e-01,4.7000e+01
IMP_SCORE,1405,GO:0034110,2.4569e-01,7.0000e+00
IMP_SCORE,1406,GO:0019207,2.4569e-01,7.9000e+01
IMP_SCORE,1407,GO:0002052,2.4552e-01,1.7000e+01
IMP_SCORE,1408,GO:0009267,2.4552e-01,4.6000e+01
IMP_SCORE,1409,GO:0046466,2.4543e-01,2.5000e+01
IMP_SCORE,1410,GO:0030029,2.4541e-01,1.5300e+02
IMP_SCORE,1411,GO:0050919,2.4540e-01,3.0000e+00
IMP_SCORE,1412,GO:0043304,2.4537e-01,1.6000e+01
IMP_SCORE,1413,GO:0071214,2.4528e-01,9.8000e+01
IMP_SCORE,1414,GO:0006662,2.4511e-01,4.0000e+01
IMP_SCORE,1415,GO:0019318,2.4508e-01,8.5000e+01
IMP_SCORE,1416,GO:0033176,2.4505e-01,1.4000e+01
IMP_SCORE,1417,GO:0070301,2.4499e-01,2.4000e+01
IMP_SCORE,1418,GO:0002429,2.4496e-01,7.2000e+01
IMP_SCORE,1419,GO:0006006,2.4495e-01,5.2000e+01
IMP_SCORE,1420,GO:0071300,2.4494e-01,2.2000e+01
IMP_SCORE,1421,GO:0010517,2.4489e-01,1.5000e+01
IMP_SCORE,1422,GO:0050715,2.4489e-01,2.9000e+01
IMP_SCORE,1423,GO:1901881,2.4477e-01,1.6000e+01
IMP_SCORE,1424,GO:0045124,2.4476e-01,1.8000e+01
IMP_SCORE,1425,GO:0001818,2.4467e-01,8.0000e+01
IMP_SCORE,1426,GO:0043523,2.4461e-01,5.1000e+01
IMP_SCORE,1427,GO:0030802,2.4458e-01,2.5000e+01
IMP_SCORE,1428,GO:0046825,2.4445e-01,1.7000e+01
IMP_SCORE,1429,GO:0006071,2.4434e-01,6.0000e+00
IMP_SCORE,1430,GO:0007617,2.4422e-01,9.0000e+00
IMP_SCORE,1431,GO:0001838,2.4420e-01,1.4000e+01
IMP_SCORE,1432,GO:0031065,2.4416e-01,6.0000e+00
IMP_SCORE,1433,GO:0030278,2.4404e-01,8.1000e+01
IMP_SCORE,1434,GO:0014014,2.4393e-01,2.1000e+01
IMP_SCORE,1435,GO:1901317,2.4391e-01,4.0000e+00
IMP_SCORE,1436,GO:0001936,2.4377e-01,3.4000e+01
IMP_SCORE,1437,GO:1900027,2.4370e-01,1.4000e+01
IMP_SCORE,1438,GO:0071375,2.4367e-01,5.7000e+01
IMP_SCORE,1439,GO:0006457,2.4366e-01,2.1000e+02
IMP_SCORE,1440,GO:0043277,2.4362e-01,2.3000e+01
IMP_SCORE,1441,GO:0032400,2.4354e-01,1.3000e+01
IMP_SCORE,1442,GO:0035580,2.4339e-01,7.3000e+01
IMP_SCORE,1443,GO:0033273,2.4338e-01,2.5000e+01
IMP_SCORE,1444,GO:0009612,2.4335e-01,4.9000e+01
IMP_SCORE,1445,GO:0008154,2.4327e-01,3.0000e+01
IMP_SCORE,1446,GO:0043405,2.4313e-01,8.7000e+01
IMP_SCORE,1447,GO:0050852,2.4303e-01,5.1000e+01
IMP_SCORE,1448,GO:0031349,2.4300e-01,1.0700e+02
IMP_SCORE,1449,GO:0051900,2.4298e-01,6.0000e+00
IMP_SCORE,1450,GO:0036152,2.4287e-01,6.1000e+01
IMP_SCORE,1451,GO:0042510,2.4282e-01,1.1000e+01
IMP_SCORE,1452,GO:1900015,2.4282e-01,1.0000e+01
IMP_SCORE,1453,GO:0060969,2.4278e-01,3.0000e+00
IMP_SCORE,1454,GO:0002523,2.4278e-01,2.2000e+01
IMP_SCORE,1455,GO:0032368,2.4277e-01,2.7000e+01
IMP_SCORE,1456,GO:1901800,2.4276e-01,2.3000e+01
IMP_SCORE,1457,GO:0070851,2.4247e-01,1.0200e+02
IMP_SCORE,1458,GO:0033089,2.4233e-01,1.3000e+01
IMP_SCORE,1459,GO:0018105,2.4230e-01,5.6000e+01
IMP_SCORE,1460,GO:0046364,2.4229e-01,2.3000e+01
IMP_SCORE,1461,GO:0021510,2.4228e-01,1.5000e+01
IMP_SCORE,1462,GO:0006101,2.4217e-01,4.5000e+01
IMP_SCORE,1463,GO:0042698,2.4210e-01,4.0000e+00
IMP_SCORE,1464,GO:0016884,2.4208e-01,6.0000e+00
IMP_SCORE,1465,GO:0010665,2.4207e-01,8.0000e+00
IMP_SCORE,1466,GO:0018212,2.4204e-01,6.8000e+01
IMP_SCORE,1467,GO:0090287,2.4204e-01,7.7000e+01
IMP_SCORE,1468,GO:0051085,2.4201e-01,7.0000e+00
IMP_SCORE,1469,GO:0061311,2.4195e-01,9.0000e+00
IMP_SCORE,1470,GO:0035066,2.4194e-01,1.2000e+01
IMP_SCORE,1471,GO:0052548,2.4190e-01,1.4600e+02
IMP_SCORE,1472,GO:0043372,2.4188e-01,1.2000e+01
IMP_SCORE,1473,GO:0019827,2.4181e-01,3.5000e+01
IMP_SCORE,1474,GO:0035567,2.4155e-01,3.1000e+01
IMP_SCORE,1475,GO:0097192,2.4148e-01,1.0000e+01
IMP_SCORE,1476,GO:0021772,2.4143e-01,1.0000e+01
IMP_SCORE,1477,GO:0007272,2.4137e-01,8.8000e+01
IMP_SCORE,1478,GO:0043542,2.4135e-01,2.5000e+01
IMP_SCORE,1479,GO:0045580,2.4125e-01,2.8000e+01
IMP_SCORE,1480,GO:0002724,2.4114e-01,4.0000e+00
IMP_SCORE,1481,GO:0070405,2.4112e-01,2.2000e+01
IMP_SCORE,1482,GO:0033363,2.4112e-01,1.7000e+01
IMP_SCORE,1483,GO:0071257,2.4111e-01,2.0000e+00
IMP_SCORE,1484,GO:1902806,2.4106e-01,5.5000e+01
IMP_SCORE,1485,GO:0097200,2.4104e-01,1.8000e+01
IMP_SCORE,1486,GO:0005764,2.4095e-01,2.5100e+02
IMP_SCORE,1487,GO:0007169,2.4073e-01,1.9600e+02
IMP_SCORE,1488,GO:0032469,2.4069e-01,8.0000e+00
IMP_SCORE,1489,GO:0099518,2.4069e-01,7.0000e+00
IMP_SCORE,1490,GO:0007270,2.4068e-01,2.3000e+01
IMP_SCORE,1491,GO:0014075,2.4067e-01,2.1000e+01
IMP_SCORE,1492,GO:0051023,2.4058e-01,1.1000e+01
IMP_SCORE,1493,GO:0016575,2.4029e-01,1.9000e+01
IMP_SCORE,1494,GO:0038187,2.4015e-01,2.5000e+01
IMP_SCORE,1495,GO:0007259,2.4009e-01,2.0000e+01
IMP_SCORE,1496,GO:0007093,2.4007e-01,2.0000e+01
IMP_SCORE,1497,GO:0051287,2.4000e-01,5.8000e+01
IMP_SCORE,1498,GO:0002283,2.3997e-01,9.7000e+01
IMP_SCORE,1499,GO:1904031,2.3997e-01,1.3000e+01
IMP_SCORE,1500,GO:1902692,2.3965e-01,1.9000e+01
IMP_SCORE,1501,GO:0016010,2.3957e-01,4.2000e+01
IMP_SCORE,1502,GO:0001772,2.3957e-01,9.8000e+01
IMP_SCORE,1503,GO:0032722,2.3955e-01,2.5000e+01
IMP_SCORE,1504,GO:0045637,2.3952e-01,7.8000e+01
IMP_SCORE,1505,GO:0036037,2.3952e-01,5.0000e+00
IMP_SCORE,1506,GO:0006531,2.3951e-01,1.0000e+01
IMP_SCORE,1507,GO:0044309,2.3950e-01,5.6000e+01
IMP_SCORE,1508,GO:0030888,2.3946e-01,2.8000e+01
IMP_SCORE,1509,GO:0043408,2.3941e-01,1.2100e+02
IMP_SCORE,1510,GO:0008360,2.3937e-01,7.8000e+01
IMP_SCORE,1511,GO:0002521,2.3936e-01,1.1000e+02
IMP_SCORE,1512,GO:0007193,2.3921e-01,4.3000e+01
IMP_SCORE,1513,GO:1902808,2.3910e-01,4.4000e+01
IMP_SCORE,1514,GO:0005775,2.3901e-01,1.4900e+02
IMP_SCORE,1515,GO:1902275,2.3895e-01,4.6000e+01
IMP_SCORE,1516,GO:0002279,2.3882e-01,1.0000e+01
IMP_SCORE,1517,GO:0032507,2.3870e-01,3.1000e+01
IMP_SCORE,1518,GO:0035518,2.3868e-01,6.0000e+00
IMP_SCORE,1519,GO:0001102,2.3856e-01,1.7000e+01
IMP_SCORE,1520,GO:0005765,2.3853e-01,2.7400e+02
IMP_SCORE,1521,GO:0035872,2.3839e-01,9.0000e+00
IMP_SCORE,1522,GO:0045605,2.3839e-01,4.0000e+00
IMP_SCORE,1523,GO:1900180,2.3836e-01,7.3000e+01
IMP_SCORE,1524,GO:1904358,2.3814e-01,1.5000e+01
IMP_SCORE,1525,GO:0051590,2.3805e-01,7.0000e+00
IMP_SCORE,1526,GO:0048545,2.3802e-01,6.9000e+01
IMP_SCORE,1527,GO:0019911,2.3788e-01,4.3000e+01
IMP_SCORE,1528,GO:0009206,2.3787e-01,9.0000e+00
IMP_SCORE,1529,GO:0071565,2.3786e-01,5.0000e+00
IMP_SCORE,1530,GO:0010907,2.3783e-01,2.1000e+01
IMP_SCORE,1531,GO:0001954,2.3781e-01,1.5000e+01
IMP_SCORE,1532,GO:0010506,2.3781e-01,1.2600e+02
IMP_SCORE,1533,GO:0035561,2.3777e-01,5.0000e+00
IMP_SCORE,1534,GO:1904264,2.3770e-01,5.0000e+00
IMP_SCORE,1535,GO:0034358,2.3770e-01,3.7000e+01
IMP_SCORE,1536,GO:0032094,2.3768e-01,7.0000e+00
IMP_SCORE,1537,GO:0010712,2.3765e-01,1.5000e+01
IMP_SCORE,1538,GO:1903140,2.3749e-01,1.2000e+01
IMP_SCORE,1539,GO:0060055,2.3749e-01,2.5000e+01
IMP_SCORE,1540,GO:0034341,2.3748e-01,6.6000e+01
IMP_SCORE,1541,GO:0051271,2.3741e-01,1.0000e+02
IMP_SCORE,1542,GO:0034284,2.3741e-01,5.4000e+01
IMP_SCORE,1543,GO:0021680,2.3735e-01,1.7000e+01
IMP_SCORE,1544,GO:0001516,2.3734e-01,1.0000e+01
IMP_SCORE,1545,GO:0004697,2.3733e-01,7.0000e+00
IMP_SCORE,1546,GO:0050732,2.3732e-01,2.6000e+01
IMP_SCORE,1547,GO:0019724,2.3730e-01,1.6000e+01
IMP_SCORE,1548,GO:0098815,2.3727e-01,1.1000e+01
IMP_SCORE,1549,GO:0009311,2.3717e-01,6.8000e+01
IMP_SCORE,1550,GO:0090101,2.3716e-01,2.9000e+01
IMP_SCORE,1551,GO:0046596,2.3709e-01,3.9000e+01
IMP_SCORE,1552,GO:1902532,2.3709e-01,1.6900e+02
IMP_SCORE,1553,GO:0051489,2.3703e-01,4.2000e+01
IMP_SCORE,1554,GO:0090544,2.3697e-01,1.0000e+01
IMP_SCORE,1555,GO:0030308,2.3692e-01,8.0000e+01
IMP_SCORE,1556,GO:0046625,2.3692e-01,4.0000e+00
IMP_SCORE,1557,GO:0046173,2.3684e-01,2.9000e+01
IMP_SCORE,1558,GO:0019206,2.3684e-01,5.0000e+00
IMP_SCORE,1559,GO:0019722,2.3682e-01,1.7000e+01
IMP_SCORE,1560,GO:0001771,2.3682e-01,4.0000e+00
IMP_SCORE,1561,GO:0005640,2.3670e-01,6.4000e+01
IMP_SCORE,1562,GO:0002479,2.3669e-01,5.4000e+01
IMP_SCORE,1563,GO:0001912,2.3669e-01,1.2000e+01
IMP_SCORE,1564,GO:0032587,2.3652e-01,4.0000e+01
IMP_SCORE,1565,GO:0042398,2.3642e-01,5.0000e+01
IMP_SCORE,1566,GO:0005515,2.3635e-01,2.9160e+03
IMP_SCORE,1567,GO:0051656,2.3634e-01,1.0100e+02
IMP_SCORE,1568,GO:0042058,2.3634e-01,2.4000e+01
IMP_SCORE,1569,GO:0005634,2.3631e-01,1.2520e+03
IMP_SCORE,1570,GO:0044849,2.3624e-01,7.0000e+00
IMP_SCORE,1571,GO:0000788,2.3618e-01,1.2000e+01
IMP_SCORE,1572,GO:1902105,2.3617e-01,1.3500e+02
IMP_SCORE,1573,GO:0002714,2.3617e-01,1.6000e+01
IMP_SCORE,1574,GO:0008593,2.3607e-01,2.3000e+01
IMP_SCORE,1575,GO:0071216,2.3597e-01,5.4000e+01
IMP_SCORE,1576,GO:0010823,2.3593e-01,2.7000e+01
IMP_SCORE,1577,GO:0042542,2.3588e-01,3.4000e+01
IMP_SCORE,1578,GO:0043123,2.3587e-01,1.1400e+02
IMP_SCORE,1579,GO:0050771,2.3580e-01,3.0000e+01
IMP_SCORE,1580,GO:0002366,2.3576e-01,1.3600e+02
IMP_SCORE,1581,GO:2001026,2.3575e-01,4.0000e+00
IMP_SCORE,1582,GO:0005001,2.3574e-01,3.4000e+01
IMP_SCORE,1583,GO:1903531,2.3569e-01,5.9000e+01
IMP_SCORE,1584,GO:0043229,2.3568e-01,1.6700e+03
IMP_SCORE,1585,GO:0006298,2.3564e-01,9.0000e+00
IMP_SCORE,1586,GO:0050998,2.3558e-01,4.0000e+00
IMP_SCORE,1587,GO:1903649,2.3556e-01,9.0000e+00
IMP_SCORE,1588,GO:0031929,2.3556e-01,4.0000e+00
IMP_SCORE,1589,GO:0042645,2.3551e-01,3.3000e+01
IMP_SCORE,1590,GO:0030506,2.3548e-01,4.2000e+01
IMP_SCORE,1591,GO:0031668,2.3541e-01,6.5000e+01
IMP_SCORE,1592,GO:0071384,2.3525e-01,1.9000e+01
IMP_SCORE,1593,GO:0051310,2.3522e-01,1.7000e+01
IMP_SCORE,1594,GO:0002065,2.3517e-01,1.2000e+01
IMP_SCORE,1595,GO:0031345,2.3511e-01,9.1000e+01
IMP_SCORE,1596,GO:0046148,2.3508e-01,2.1000e+01
IMP_SCORE,1597,GO:1904036,2.3500e-01,1.2000e+01
IMP_SCORE,1598,GO:1904925,2.3497e-01,4.0000e+00
IMP_SCORE,1599,GO:0043470,2.3494e-01,6.0000e+00
IMP_SCORE,1600,GO:0005452,2.3494e-01,2.4000e+01
IMP_SCORE,1601,GO:0046620,2.3479e-01,2.0000e+01
IMP_SCORE,1602,GO:0016052,2.3469e-01,8.2000e+01
IMP_SCORE,1603,GO:0032944,2.3467e-01,6.6000e+01
IMP_SCORE,1604,GO:0046474,2.3464e-01,9.0000e+01
IMP_SCORE,1605,GO:0031145,2.3462e-01,1.2000e+01
IMP_SCORE,1606,GO:0051258,2.3459e-01,1.8000e+01
IMP_SCORE,1607,GO:0070633,2.3455e-01,1.7000e+01
IMP_SCORE,1608,GO:0050670,2.3453e-01,5.7000e+01
IMP_SCORE,1609,GO:0002696,2.3452e-01,7.1000e+01
IMP_SCORE,1610,GO:0089711,2.3450e-01,1.3000e+01
IMP_SCORE,1611,GO:0051349,2.3449e-01,1.0000e+01
IMP_SCORE,1612,GO:0009309,2.3446e-01,3.2000e+01
IMP_SCORE,1613,GO:1901606,2.3440e-01,1.1100e+02
IMP_SCORE,1614,GO:0032091,2.3439e-01,3.5000e+01
IMP_SCORE,1615,GO:0042552,2.3434e-01,9.3000e+01
IMP_SCORE,1616,GO:0005794,2.3432e-01,6.3700e+02
IMP_SCORE,1617,GO:0043403,2.3423e-01,6.0000e+00
IMP_SCORE,1618,GO:0008356,2.3422e-01,6.0000e+00
IMP_SCORE,1619,GO:0032528,2.3417e-01,3.4000e+01
IMP_SCORE,1620,GO:0005451,2.3414e-01,6.0000e+00
IMP_SCORE,1621,GO:0071634,2.3408e-01,1.8000e+01
IMP_SCORE,1622,GO:0004198,2.3401e-01,1.8000e+01
IMP_SCORE,1623,GO:0045649,2.3396e-01,1.4000e+01
IMP_SCORE,1624,GO:0030595,2.3391e-01,4.4000e+01
IMP_SCORE,1625,GO:0043555,2.3389e-01,9.0000e+00
IMP_SCORE,1626,GO:0022029,2.3380e-01,2.1000e+01
IMP_SCORE,1627,GO:0004550,2.3377e-01,4.0000e+00
IMP_SCORE,1628,GO:0006893,2.3375e-01,2.5000e+01
IMP_SCORE,1629,GO:0003002,2.3370e-01,6.2000e+01
IMP_SCORE,1630,GO:0010669,2.3365e-01,1.9000e+01
IMP_SCORE,1631,GO:0050433,2.3363e-01,1.2000e+01
IMP_SCORE,1632,GO:0048872,2.3361e-01,4.8000e+01
IMP_SCORE,1633,GO:0007162,2.3355e-01,1.0400e+02
IMP_SCORE,1634,GO:0001775,2.3353e-01,2.8600e+02
IMP_SCORE,1635,GO:0044438,2.3346e-01,6.9000e+01
IMP_SCORE,1636,GO:0051894,2.3339e-01,1.0000e+01
IMP_SCORE,1637,GO:0043489,2.3325e-01,5.0000e+00
IMP_SCORE,1638,GO:0035306,2.3320e-01,2.9000e+01
IMP_SCORE,1639,GO:0099601,2.3315e-01,1.4000e+01
IMP_SCORE,1640,GO:0045682,2.3310e-01,1.4000e+01
IMP_SCORE,1641,GO:0042306,2.3298e-01,4.7000e+01
IMP_SCORE,1642,GO:0051591,2.3295e-01,2.3000e+01
IMP_SCORE,1643,GO:0001658,2.3282e-01,1.1000e+01
IMP_SCORE,1644,GO:0032155,2.3281e-01,5.8000e+01
IMP_SCORE,1645,GO:0010595,2.3280e-01,3.1000e+01
IMP_SCORE,1646,GO:0050786,2.3278e-01,3.3000e+01
IMP_SCORE,1647,GO:0090003,2.3276e-01,3.1000e+01
IMP_SCORE,1648,GO:0042474,2.3272e-01,1.5000e+01
IMP_SCORE,1649,GO:0071453,2.3269e-01,3.1000e+01
IMP_SCORE,1650,GO:0017146,2.3264e-01,1.4000e+01
IMP_SCORE,1651,GO:0032048,2.3256e-01,2.1000e+01
IMP_SCORE,1652,GO:0008519,2.3254e-01,2.3000e+01
IMP_SCORE,1653,GO:0005513,2.3247e-01,5.0000e+00
IMP_SCORE,1654,GO:0071407,2.3245e-01,9.9000e+01
IMP_SCORE,1655,GO:0004709,2.3240e-01,1.3000e+01
IMP_SCORE,1656,GO:0016441,2.3230e-01,1.3000e+01
IMP_SCORE,1657,GO:0050812,2.3228e-01,1.8000e+01
IMP_SCORE,1658,GO:0048814,2.3227e-01,1.8000e+01
IMP_SCORE,1659,GO:0060560,2.3208e-01,3.7000e+01
IMP_SCORE,1660,GO:0051766,2.3200e-01,2.5000e+01
IMP_SCORE,1661,GO:0002244,2.3200e-01,1.3900e+02
IMP_SCORE,1662,GO:0048806,2.3199e-01,1.4000e+01
IMP_SCORE,1663,GO:0033993,2.3197e-01,2.2100e+02
IMP_SCORE,1664,GO:0018216,2.3190e-01,1.9000e+01
IMP_SCORE,1665,GO:0009404,2.3190e-01,4.0000e+00
IMP_SCORE,1666,GO:0009437,2.3190e-01,2.4000e+01
IMP_SCORE,1667,GO:2000107,2.3177e-01,3.1000e+01
IMP_SCORE,1668,GO:0005811,2.3176e-01,8.1000e+01
IMP_SCORE,1669,GO:0070293,2.3163e-01,9.0000e+00
IMP_SCORE,1670,GO:0009100,2.3152e-01,9.9000e+01
IMP_SCORE,1671,GO:0016226,2.3149e-01,2.1000e+01
IMP_SCORE,1672,GO:0030097,2.3141e-01,4.7000e+01
IMP_SCORE,1673,GO:0030520,2.3139e-01,1.4000e+01
IMP_SCORE,1674,GO:0031625,2.3123e-01,1.0100e+02
IMP_SCORE,1675,GO:0002684,2.3118e-01,2.2100e+02
IMP_SCORE,1676,GO:0042101,2.3112e-01,7.0000e+00
IMP_SCORE,1677,GO:0021799,2.3106e-01,2.0000e+01
IMP_SCORE,1678,GO:0042579,2.3105e-01,1.8300e+02
IMP_SCORE,1679,GO:0046850,2.3104e-01,2.5000e+01
IMP_SCORE,1680,GO:0006633,2.3101e-01,5.3000e+01
IMP_SCORE,1681,GO:0051281,2.3093e-01,1.0000e+01
IMP_SCORE,1682,GO:0010977,2.3087e-01,7.5000e+01
IMP_SCORE,1683,GO:0048863,2.3084e-01,2.3000e+01
IMP_SCORE,1684,GO:0009611,2.3076e-01,6.1000e+01
IMP_SCORE,1685,GO:0098802,2.3067e-01,1.0700e+02
IMP_SCORE,1686,GO:0061001,2.3060e-01,1.5000e+01
IMP_SCORE,1687,GO:0000187,2.3058e-01,4.2000e+01
IMP_SCORE,1688,GO:0031594,2.3057e-01,6.8000e+01
IMP_SCORE,1689,GO:0006999,2.3056e-01,4.0000e+00
IMP_SCORE,1690,GO:1902593,2.3049e-01,4.0000e+01
IMP_SCORE,1691,GO:0045732,2.3048e-01,5.5000e+01
IMP_SCORE,1692,GO:0051782,2.3043e-01,1.2000e+01
IMP_SCORE,1693,GO:0001047,2.3043e-01,6.0000e+01
IMP_SCORE,1694,GO:1904707,2.3037e-01,5.0000e+00
IMP_SCORE,1695,GO:0045471,2.3036e-01,6.7000e+01
IMP_SCORE,1696,GO:0048853,2.3025e-01,4.0000e+00
IMP_SCORE,1697,GO:1902911,2.3024e-01,1.4000e+01
IMP_SCORE,1698,GO:0034765,2.3023e-01,1.3300e+02
IMP_SCORE,1699,GO:0009395,2.3004e-01,2.2000e+01
IMP_SCORE,1700,GO:1900087,2.2991e-01,1.8000e+01
IMP_SCORE,1701,GO:2000303,2.2986e-01,4.0000e+00
IMP_SCORE,1702,GO:0030902,2.2982e-01,1.8000e+01
IMP_SCORE,1703,GO:0008565,2.2982e-01,5.5000e+01
IMP_SCORE,1704,GO:0051592,2.2980e-01,9.4000e+01
IMP_SCORE,1705,GO:0032231,2.2978e-01,3.8000e+01
IMP_SCORE,1706,GO:0060993,2.2948e-01,1.1000e+01
IMP_SCORE,1707,GO:0000323,2.2929e-01,2.7300e+02
IMP_SCORE,1708,GO:0072376,2.2927e-01,5.8000e+01
IMP_SCORE,1709,GO:0051053,2.2926e-01,4.2000e+01
IMP_SCORE,1710,GO:0051150,2.2916e-01,1.0000e+01
IMP_SCORE,1711,GO:0002699,2.2912e-01,5.6000e+01
IMP_SCORE,1712,GO:0009154,2.2907e-01,9.0000e+00
IMP_SCORE,1713,GO:0070665,2.2903e-01,3.1000e+01
IMP_SCORE,1714,GO:0033688,2.2899e-01,1.5000e+01
IMP_SCORE,1715,GO:0007346,2.2892e-01,1.5900e+02
IMP_SCORE,1716,GO:0051607,2.2887e-01,6.5000e+01
IMP_SCORE,1717,GO:1903963,2.2884e-01,1.0000e+01
IMP_SCORE,1718,GO:1901655,2.2881e-01,2.8000e+01
IMP_SCORE,1719,GO:0060759,2.2868e-01,5.5000e+01
IMP_SCORE,1720,GO:0030832,2.2862e-01,5.6000e+01
IMP_SCORE,1721,GO:0031904,2.2861e-01,2.6000e+01
IMP_SCORE,1722,GO:1903707,2.2855e-01,6.8000e+01
IMP_SCORE,1723,GO:0031406,2.2847e-01,1.1100e+02
IMP_SCORE,1724,GO:1900116,2.2840e-01,6.0000e+00
IMP_SCORE,1725,GO:0043392,2.2826e-01,2.9000e+01
IMP_SCORE,1726,GO:0031362,2.2822e-01,2.3000e+01
IMP_SCORE,1727,GO:0099106,2.2816e-01,7.8000e+01
IMP_SCORE,1728,GO:0036498,2.2809e-01,4.3000e+01
IMP_SCORE,1729,GO:0022600,2.2808e-01,4.5000e+01
IMP_SCORE,1730,GO:0036149,2.2808e-01,2.8000e+01
IMP_SCORE,1731,GO:0009069,2.2805e-01,3.6000e+01
IMP_SCORE,1732,GO:0051146,2.2800e-01,6.0000e+00
IMP_SCORE,1733,GO:0071577,2.2799e-01,2.2000e+01
IMP_SCORE,1734,GO:0098801,2.2788e-01,6.0000e+00
IMP_SCORE,1735,GO:0010557,2.2785e-01,2.3000e+02
IMP_SCORE,1736,GO:0071625,2.2775e-01,1.4000e+01
IMP_SCORE,1737,GO:0046337,2.2770e-01,1.7000e+01
IMP_SCORE,1738,GO:0060746,2.2761e-01,3.1000e+01
IMP_SCORE,1739,GO:0055102,2.2761e-01,2.9000e+01
IMP_SCORE,1740,GO:0060330,2.2748e-01,9.0000e+00
IMP_SCORE,1741,GO:0005547,2.2743e-01,4.3000e+01
IMP_SCORE,1742,GO:0001085,2.2742e-01,4.3000e+01
IMP_SCORE,1743,GO:0006577,2.2738e-01,3.0000e+01
IMP_SCORE,1744,GO:0003156,2.2737e-01,2.0000e+01
IMP_SCORE,1745,GO:0022612,2.2731e-01,2.2000e+01
IMP_SCORE,1746,GO:0050796,2.2723e-01,5.3000e+01
IMP_SCORE,1747,GO:0051341,2.2717e-01,2.4000e+01
IMP_SCORE,1748,GO:0009953,2.2713e-01,1.7000e+01
IMP_SCORE,1749,GO:0021602,2.2708e-01,1.1000e+01
IMP_SCORE,1750,GO:1901550,2.2703e-01,1.1000e+01
IMP_SCORE,1751,GO:0004177,2.2701e-01,6.6000e+01
IMP_SCORE,1752,GO:0055001,2.2699e-01,5.6000e+01
IMP_SCORE,1753,GO:0002768,2.2696e-01,1.0000e+02
IMP_SCORE,1754,GO:0006103,2.2690e-01,1.2000e+01
IMP_SCORE,1755,GO:0090303,2.2690e-01,1.5000e+01
IMP_SCORE,1756,GO:1900078,2.2683e-01,1.2000e+01
IMP_SCORE,1757,GO:0006641,2.2674e-01,4.7000e+01
IMP_SCORE,1758,GO:0006825,2.2668e-01,1.7000e+01
IMP_SCORE,1759,GO:0046394,2.2660e-01,1.3700e+02
IMP_SCORE,1760,GO:0006903,2.2655e-01,1.9000e+01
IMP_SCORE,1761,GO:0030836,2.2651e-01,1.0000e+01
IMP_SCORE,1762,GO:0031092,2.2644e-01,1.0000e+01
IMP_SCORE,1763,GO:0051092,2.2636e-01,2.8000e+01
IMP_SCORE,1764,GO:0046683,2.2632e-01,3.6000e+01
IMP_SCORE,1765,GO:0031293,2.2629e-01,2.8000e+01
IMP_SCORE,1766,GO:0006882,2.2629e-01,9.0000e+00
IMP_SCORE,1767,GO:0071900,2.2624e-01,1.2000e+02
IMP_SCORE,1768,GO:0014823,2.2622e-01,2.1000e+01
IMP_SCORE,1769,GO:0018904,2.2621e-01,3.1000e+01
IMP_SCORE,1770,GO:0044723,2.2619e-01,1.8500e+02
IMP_SCORE,1771,GO:0046888,2.2615e-01,1.3000e+01
IMP_SCORE,1772,GO:0005769,2.2614e-01,1.7300e+02
IMP_SCORE,1773,GO:1903364,2.2611e-01,5.2000e+01
IMP_SCORE,1774,GO:0019005,2.2604e-01,1.3000e+01
IMP_SCORE,1775,GO:0001784,2.2594e-01,1.1000e+01
IMP_SCORE,1776,GO:1900076,2.2587e-01,3.0000e+01
IMP_SCORE,1777,GO:0022848,2.2586e-01,5.0000e+00
IMP_SCORE,1778,GO:0033169,2.2585e-01,1.3000e+01
IMP_SCORE,1779,GO:0043197,2.2583e-01,6.6000e+01
IMP_SCORE,1780,GO:0016071,2.2582e-01,1.7600e+02
IMP_SCORE,1781,GO:0051570,2.2582e-01,7.0000e+00
IMP_SCORE,1782,GO:0045111,2.2581e-01,4.8000e+01
IMP_SCORE,1783,GO:0043574,2.2581e-01,1.8000e+01
IMP_SCORE,1784,GO:0070482,2.2579e-01,7.4000e+01
IMP_SCORE,1785,GO:0008645,2.2564e-01,3.8000e+01
IMP_SCORE,1786,GO:1903556,2.2558e-01,1.5000e+01
IMP_SCORE,1787,GO:0032648,2.2551e-01,1.8000e+01
IMP_SCORE,1788,GO:0034774,2.2550e-01,1.2000e+02
IMP_SCORE,1789,GO:0050770,2.2546e-01,4.6000e+01
IMP_SCORE,1790,GO:0071695,2.2545e-01,2.6000e+01
IMP_SCORE,1791,GO:0009411,2.2544e-01,3.0000e+01
IMP_SCORE,1792,GO:0051861,2.2544e-01,3.6000e+01
IMP_SCORE,1793,GO:0032729,2.2542e-01,2.1000e+01
IMP_SCORE,1794,GO:0045995,2.2539e-01,2.4000e+01
IMP_SCORE,1795,GO:0042326,2.2537e-01,9.5000e+01
IMP_SCORE,1796,GO:0018108,2.2531e-01,5.6000e+01
IMP_SCORE,1797,GO:0002688,2.2522e-01,3.1000e+01
IMP_SCORE,1798,GO:1901136,2.2516e-01,1.1600e+02
IMP_SCORE,1799,GO:0052547,2.2510e-01,1.5600e+02
IMP_SCORE,1800,GO:0007043,2.2506e-01,6.5000e+01
IMP_SCORE,1801,GO:0072182,2.2505e-01,5.0000e+00
IMP_SCORE,1802,GO:0050818,2.2502e-01,4.7000e+01
IMP_SCORE,1803,GO:0030033,2.2499e-01,3.0000e+01
IMP_SCORE,1804,GO:2000479,2.2493e-01,1.3000e+01
IMP_SCORE,1805,GO:0048638,2.2490e-01,5.6000e+01
IMP_SCORE,1806,GO:0001736,2.2489e-01,1.2000e+01
IMP_SCORE,1807,GO:0038093,2.2485e-01,4.9000e+01
IMP_SCORE,1808,GO:0042254,2.2485e-01,2.0000e+01
IMP_SCORE,1809,GO:0036257,2.2481e-01,1.0000e+01
IMP_SCORE,1810,GO:0051785,2.2478e-01,8.0000e+00
IMP_SCORE,1811,GO:0006471,2.2473e-01,5.0000e+00
IMP_SCORE,1812,GO:0010033,2.2472e-01,6.0400e+02
IMP_SCORE,1813,GO:0006370,2.2466e-01,1.0000e+01
IMP_SCORE,1814,GO:0005488,2.2452e-01,1.9810e+03
IMP_SCORE,1815,GO:0046326,2.2447e-01,2.4000e+01
IMP_SCORE,1816,GO:0051147,2.2445e-01,9.6000e+01
IMP_SCORE,1817,GO:0009615,2.2442e-01,1.0700e+02
IMP_SCORE,1818,GO:2000377,2.2434e-01,3.9000e+01
IMP_SCORE,1819,GO:0043422,2.2425e-01,8.0000e+00
IMP_SCORE,1820,GO:0016763,2.2414e-01,1.5300e+02
IMP_SCORE,1821,GO:1902936,2.2411e-01,5.9000e+01
IMP_SCORE,1822,GO:0006687,2.2409e-01,9.7000e+01
IMP_SCORE,1823,GO:0010642,2.2399e-01,8.0000e+00
IMP_SCORE,1824,GO:0030835,2.2396e-01,3.1000e+01
IMP_SCORE,1825,GO:0019319,2.2392e-01,1.9000e+01
IMP_SCORE,1826,GO:0030897,2.2391e-01,1.0000e+01
IMP_SCORE,1827,GO:0032941,2.2389e-01,2.1000e+01
IMP_SCORE,1828,GO:0034643,2.2386e-01,6.0000e+00
IMP_SCORE,1829,GO:0030335,2.2374e-01,1.1400e+02
IMP_SCORE,1830,GO:0048709,2.2373e-01,2.5000e+01
IMP_SCORE,1831,GO:0060317,2.2370e-01,1.5000e+01
IMP_SCORE,1832,GO:0007611,2.2370e-01,9.4000e+01
IMP_SCORE,1833,GO:0007095,2.2367e-01,9.0000e+00
IMP_SCORE,1834,GO:0006935,2.2367e-01,1.3800e+02
IMP_SCORE,1835,GO:1901028,2.2366e-01,1.9000e+01
IMP_SCORE,1836,GO:0035258,2.2359e-01,4.4000e+01
IMP_SCORE,1837,GO:0048704,2.2351e-01,2.3000e+01
IMP_SCORE,1838,GO:0046456,2.2348e-01,3.1000e+01
IMP_SCORE,1839,GO:0032459,2.2346e-01,1.6000e+01
IMP_SCORE,1840,GO:0051961,2.2340e-01,7.7000e+01
IMP_SCORE,1841,GO:0018209,2.2335e-01,6.7000e+01
IMP_SCORE,1842,GO:0033147,2.2335e-01,5.0000e+00
IMP_SCORE,1843,GO:0006165,2.2319e-01,2.1000e+01
IMP_SCORE,1844,GO:0050865,2.2319e-01,1.2300e+02
IMP_SCORE,1845,GO:1901657,2.2317e-01,9.1000e+01
IMP_SCORE,1846,GO:0043627,2.2309e-01,3.8000e+01
IMP_SCORE,1847,GO:0043406,2.2309e-01,5.4000e+01
IMP_SCORE,1848,GO:2001242,2.2306e-01,3.5000e+01
IMP_SCORE,1849,GO:0009896,2.2302e-01,9.7000e+01
IMP_SCORE,1850,GO:0031116,2.2302e-01,3.0000e+00
IMP_SCORE,1851,GO:0048172,2.2301e-01,2.2000e+01
IMP_SCORE,1852,GO:1903522,2.2297e-01,9.1000e+01
IMP_SCORE,1853,GO:0008134,2.2296e-01,1.6500e+02
IMP_SCORE,1854,GO:0071310,2.2294e-01,3.4500e+02
IMP_SCORE,1855,GO:0032008,2.2292e-01,6.0000e+00
IMP_SCORE,1856,GO:0043177,2.2287e-01,1.1200e+02
IMP_SCORE,1857,GO:0043114,2.2282e-01,6.0000e+00
IMP_SCORE,1858,GO:1901185,2.2281e-01,1.3000e+01
IMP_SCORE,1859,GO:0007096,2.2272e-01,1.2000e+01
IMP_SCORE,1860,GO:0034330,2.2265e-01,1.5200e+02
IMP_SCORE,1861,GO:0032970,2.2262e-01,1.1500e+02
IMP_SCORE,1862,GO:0042113,2.2259e-01,5.7000e+01
IMP_SCORE,1863,GO:0051924,2.2251e-01,5.1000e+01
IMP_SCORE,1864,GO:0010634,2.2243e-01,2.4000e+01
IMP_SCORE,1865,GO:0042743,2.2241e-01,1.7000e+01
IMP_SCORE,1866,GO:0010035,2.2230e-01,1.8800e+02
IMP_SCORE,1867,GO:0046879,2.2220e-01,2.1000e+01
IMP_SCORE,1868,GO:0071396,2.2213e-01,9.0000e+01
IMP_SCORE,1869,GO:0019221,2.2212e-01,2.1400e+02
IMP_SCORE,1870,GO:0060394,2.2204e-01,1.3000e+01
IMP_SCORE,1871,GO:0051928,2.2198e-01,3.4000e+01
IMP_SCORE,1872,GO:0045214,2.2195e-01,1.7000e+01
IMP_SCORE,1873,GO:0071467,2.2193e-01,1.7000e+01
IMP_SCORE,1874,GO:0010950,2.2192e-01,4.7000e+01
IMP_SCORE,1875,GO:0006898,2.2192e-01,1.9400e+02
IMP_SCORE,1876,GO:1900542,2.2189e-01,3.0000e+01
IMP_SCORE,1877,GO:0005774,2.2186e-01,2.9300e+02
IMP_SCORE,1878,GO:0002820,2.2186e-01,1.1000e+01
IMP_SCORE,1879,GO:1901222,2.2186e-01,2.1000e+01
IMP_SCORE,1880,GO:0046885,2.2179e-01,1.0000e+01
IMP_SCORE,1881,GO:0030742,2.2177e-01,1.0000e+01
IMP_SCORE,1882,GO:0001103,2.2168e-01,1.2000e+01
IMP_SCORE,1883,GO:0006937,2.2167e-01,6.3000e+01
IMP_SCORE,1884,GO:1902893,2.2167e-01,7.0000e+00
IMP_SCORE,1885,GO:0050806,2.2166e-01,4.5000e+01
IMP_SCORE,1886,GO:1903793,2.2165e-01,1.0000e+01
IMP_SCORE,1887,GO:0055002,2.2162e-01,4.2000e+01
IMP_SCORE,1888,GO:0007052,2.2161e-01,2.4000e+01
IMP_SCORE,1889,GO:0019098,2.2159e-01,2.1000e+01
IMP_SCORE,1890,GO:0044295,2.2157e-01,1.7000e+01
IMP_SCORE,1891,GO:0048010,2.2157e-01,2.2000e+01
IMP_SCORE,1892,GO:0017081,2.2154e-01,2.3000e+01
IMP_SCORE,1893,GO:0014041,2.2154e-01,1.5000e+01
IMP_SCORE,1894,GO:0005031,2.2151e-01,2.3000e+01
IMP_SCORE,1895,GO:0034764,2.2150e-01,2.5000e+01
IMP_SCORE,1896,GO:0034332,2.2148e-01,6.3000e+01
IMP_SCORE,1897,GO:0002275,2.2143e-01,1.1700e+02
IMP_SCORE,1898,GO:0042832,2.2141e-01,2.4000e+01
IMP_SCORE,1899,GO:2000171,2.2137e-01,2.2000e+01
IMP_SCORE,1900,GO:0001776,2.2137e-01,2.5000e+01
IMP_SCORE,1901,GO:0005635,2.2135e-01,1.3200e+02
IMP_SCORE,1902,GO:0023014,2.2135e-01,8.9000e+01
IMP_SCORE,1903,GO:0046479,2.2124e-01,2.4000e+01
IMP_SCORE,1904,GO:0050673,2.2120e-01,3.6000e+01
IMP_SCORE,1905,GO:1990542,2.2112e-01,1.5000e+01
IMP_SCORE,1906,GO:0043015,2.2105e-01,2.6000e+01
IMP_SCORE,1907,GO:0046578,2.2103e-01,1.1000e+02
IMP_SCORE,1908,GO:0010948,2.2090e-01,6.3000e+01
IMP_SCORE,1909,GO:0050730,2.2088e-01,7.2000e+01
IMP_SCORE,1910,GO:0071825,2.2084e-01,9.0000e+00
IMP_SCORE,1911,GO:0050710,2.2084e-01,2.6000e+01
IMP_SCORE,1912,GO:1900025,2.2063e-01,3.0000e+00
IMP_SCORE,1913,GO:0009126,2.2059e-01,4.0000e+01
IMP_SCORE,1914,GO:0045596,2.2059e-01,2.0300e+02
IMP_SCORE,1915,GO:0046631,2.2050e-01,1.7000e+01
IMP_SCORE,1916,GO:0032760,2.2048e-01,2.0000e+01
IMP_SCORE,1917,GO:0071158,2.2045e-01,1.8000e+01
IMP_SCORE,1918,GO:0042803,2.2043e-01,4.4700e+02
IMP_SCORE,1919,GO:1901889,2.2040e-01,1.1000e+01
IMP_SCORE,1920,GO:0072091,2.2038e-01,2.8000e+01
IMP_SCORE,1921,GO:0010717,2.2038e-01,2.5000e+01
IMP_SCORE,1922,GO:0046851,2.2035e-01,1.2000e+01
IMP_SCORE,1923,GO:2000147,2.2034e-01,1.1600e+02
IMP_SCORE,1924,GO:0032874,2.2031e-01,3.2000e+01
IMP_SCORE,1925,GO:0031960,2.2031e-01,6.4000e+01
IMP_SCORE,1926,GO:0032755,2.2030e-01,2.5000e+01
IMP_SCORE,1927,GO:0016581,2.2028e-01,1.5000e+01
IMP_SCORE,1928,GO:1990204,2.2025e-01,5.4000e+01
IMP_SCORE,1929,GO:0010959,2.2021e-01,1.3800e+02
IMP_SCORE,1930,GO:0008361,2.2020e-01,5.7000e+01
IMP_SCORE,1931,GO:0044283,2.2011e-01,1.9700e+02
IMP_SCORE,1932,GO:0070887,2.2009e-01,3.8600e+02
IMP_SCORE,1933,GO:0004112,2.2009e-01,7.0000e+00
IMP_SCORE,1934,GO:0002829,2.2002e-01,1.0000e+01
IMP_SCORE,1935,GO:0045921,2.1998e-01,3.2000e+01
IMP_SCORE,1936,GO:0006469,2.1998e-01,7.6000e+01
IMP_SCORE,1937,GO:0030666,2.1994e-01,8.2000e+01
IMP_SCORE,1938,GO:0002790,2.1991e-01,5.7000e+01
IMP_SCORE,1939,GO:0033013,2.1991e-01,4.1000e+01
IMP_SCORE,1940,GO:1901652,2.1989e-01,7.6000e+01
IMP_SCORE,1941,GO:0090150,2.1984e-01,5.3000e+01
IMP_SCORE,1942,GO:0001774,2.1981e-01,1.9000e+01
IMP_SCORE,1943,GO:1901654,2.1978e-01,4.9000e+01
IMP_SCORE,1944,GO:0006465,2.1976e-01,1.6000e+01
IMP_SCORE,1945,GO:0019363,2.1973e-01,1.8000e+01
IMP_SCORE,1946,GO:0032732,2.1959e-01,1.9000e+01
IMP_SCORE,1947,GO:1901987,2.1958e-01,7.7000e+01
IMP_SCORE,1948,GO:0016202,2.1955e-01,2.9000e+01
IMP_SCORE,1949,GO:0006515,2.1952e-01,1.0000e+01
IMP_SCORE,1950,GO:0006958,2.1947e-01,5.5000e+01
IMP_SCORE,1951,GO:0010893,2.1946e-01,1.0000e+01
IMP_SCORE,1952,GO:0046503,2.1942e-01,3.1000e+01
IMP_SCORE,1953,GO:1903010,2.1927e-01,2.6000e+01
IMP_SCORE,1954,GO:0006639,2.1925e-01,7.3000e+01
IMP_SCORE,1955,GO:0051642,2.1920e-01,1.8000e+01
IMP_SCORE,1956,GO:0035137,2.1911e-01,4.0000e+00
IMP_SCORE,1957,GO:0010817,2.1910e-01,2.1400e+02
IMP_SCORE,1958,GO:0010259,2.1907e-01,2.2000e+01
IMP_SCORE,1959,GO:2001235,2.1906e-01,4.9000e+01
IMP_SCORE,1960,GO:0070663,2.1901e-01,5.7000e+01
IMP_SCORE,1961,GO:0035588,2.1898e-01,2.4000e+01
IMP_SCORE,1962,GO:0042476,2.1894e-01,5.0000e+01
IMP_SCORE,1963,GO:0005654,2.1893e-01,1.0210e+03
IMP_SCORE,1964,GO:1901214,2.1893e-01,6.5000e+01
IMP_SCORE,1965,GO:0007569,2.1892e-01,1.0000e+01
IMP_SCORE,1966,GO:0032271,2.1887e-01,5.9000e+01
IMP_SCORE,1967,GO:2000401,2.1880e-01,1.7000e+01
IMP_SCORE,1968,GO:0018958,2.1870e-01,4.5000e+01
IMP_SCORE,1969,GO:0032787,2.1867e-01,1.7500e+02
IMP_SCORE,1970,GO:1900120,2.1858e-01,1.0000e+01
IMP_SCORE,1971,GO:0043173,2.1855e-01,1.2000e+01
IMP_SCORE,1972,GO:0038095,2.1853e-01,3.4000e+01
IMP_SCORE,1973,GO:0050867,2.1852e-01,8.6000e+01
IMP_SCORE,1974,GO:0005164,2.1851e-01,1.3000e+01
IMP_SCORE,1975,GO:0090218,2.1846e-01,1.1000e+01
IMP_SCORE,1976,GO:0002761,2.1845e-01,6.3000e+01
IMP_SCORE,1977,GO:0048260,2.1845e-01,2.0000e+01
IMP_SCORE,1978,GO:0034389,2.1844e-01,2.7000e+01
IMP_SCORE,1979,GO:0010976,2.1839e-01,6.0000e+01
IMP_SCORE,1980,GO:0010800,2.1835e-01,9.0000e+00
IMP_SCORE,1981,GO:0046390,2.1835e-01,3.7000e+01
IMP_SCORE,1982,GO:0045599,2.1835e-01,2.6000e+01
IMP_SCORE,1983,GO:2001267,2.1833e-01,6.0000e+00
IMP_SCORE,1984,GO:0045785,2.1833e-01,1.3300e+02
IMP_SCORE,1985,GO:0042416,2.1833e-01,3.0000e+00
IMP_SCORE,1986,GO:0036230,2.1830e-01,1.1400e+02
IMP_SCORE,1987,GO:0043204,2.1823e-01,5.5000e+01
IMP_SCORE,1988,GO:0033500,2.1822e-01,5.2000e+01
IMP_SCORE,1989,GO:0010803,2.1820e-01,2.9000e+01
IMP_SCORE,1990,GO:0042470,2.1810e-01,8.5000e+01
IMP_SCORE,1991,GO:0042346,2.1808e-01,1.0000e+01
IMP_SCORE,1992,GO:0040007,2.1803e-01,1.2500e+02
IMP_SCORE,1993,GO:0016605,2.1796e-01,3.8000e+01
IMP_SCORE,1994,GO:0019751,2.1795e-01,8.1000e+01
IMP_SCORE,1995,GO:0061462,2.1792e-01,1.5000e+01
IMP_SCORE,1996,GO:0002274,2.1790e-01,1.1900e+02
IMP_SCORE,1997,GO:0007045,2.1789e-01,2.6000e+01
IMP_SCORE,1998,GO:0050850,2.1785e-01,1.7000e+01
IMP_SCORE,1999,GO:0032434,2.1783e-01,2.3000e+01
IMP_SCORE,2000,GO:0010763,2.1782e-01,9.0000e+00
IMP_SCORE,2001,GO:0044257,2.1764e-01,9.0000e+00
IMP_SCORE,2002,GO:0042771,2.1760e-01,1.6000e+01
IMP_SCORE,2003,GO:0046930,2.1758e-01,7.0000e+00
IMP_SCORE,2004,GO:0032781,2.1751e-01,3.7000e+01
IMP_SCORE,2005,GO:0046463,2.1739e-01,4.4000e+01
IMP_SCORE,2006,GO:2000188,2.1735e-01,7.0000e+00
IMP_SCORE,2007,GO:0010038,2.1735e-01,1.7500e+02
IMP_SCORE,2008,GO:1902622,2.1734e-01,2.6000e+01
IMP_SCORE,2009,GO:0019201,2.1727e-01,1.9000e+01
IMP_SCORE,2010,GO:2001238,2.1721e-01,1.4000e+01
IMP_SCORE,2011,GO:0046928,2.1721e-01,1.7000e+01
IMP_SCORE,2012,GO:0060456,2.1691e-01,4.0000e+00
IMP_SCORE,2013,GO:0051438,2.1690e-01,1.1000e+01
IMP_SCORE,2014,GO:0046854,2.1681e-01,3.8000e+01
IMP_SCORE,2015,GO:1901879,2.1672e-01,3.5000e+01
IMP_SCORE,2016,GO:2001022,2.1662e-01,1.1000e+01
IMP_SCORE,2017,GO:0045981,2.1659e-01,2.1000e+01
IMP_SCORE,2018,GO:0051129,2.1656e-01,1.6000e+02
IMP_SCORE,2019,GO:0071312,2.1655e-01,1.5000e+01
IMP_SCORE,2020,GO:0030817,2.1653e-01,2.0000e+01
IMP_SCORE,2021,GO:0005200,2.1647e-01,1.2700e+02
IMP_SCORE,2022,GO:0071637,2.1646e-01,1.8000e+01
IMP_SCORE,2023,GO:0032103,2.1643e-01,8.8000e+01
IMP_SCORE,2024,GO:0051701,2.1640e-01,7.5000e+01
IMP_SCORE,2025,GO:0043034,2.1629e-01,6.3000e+01
IMP_SCORE,2026,GO:0072337,2.1625e-01,2.6000e+01
IMP_SCORE,2027,GO:1901184,2.1621e-01,2.7000e+01
IMP_SCORE,2028,GO:0050769,2.1618e-01,1.0700e+02
IMP_SCORE,2029,GO:0007265,2.1616e-01,6.2000e+01
IMP_SCORE,2030,GO:0033327,2.1608e-01,1.4000e+01
IMP_SCORE,2031,GO:0002027,2.1605e-01,3.3000e+01
IMP_SCORE,2032,GO:0099503,2.1601e-01,2.0500e+02
IMP_SCORE,2033,GO:0019838,2.1591e-01,1.8800e+02
IMP_SCORE,2034,GO:0060491,2.1590e-01,9.4000e+01
IMP_SCORE,2035,GO:0001076,2.1574e-01,7.7000e+01
IMP_SCORE,2036,GO:0048641,2.1556e-01,1.9000e+01
IMP_SCORE,2037,GO:0016079,2.1555e-01,2.0000e+01
IMP_SCORE,2038,GO:0051055,2.1552e-01,1.0000e+01
IMP_SCORE,2039,GO:0098631,2.1533e-01,3.8000e+01
IMP_SCORE,2040,GO:0007274,2.1533e-01,1.5000e+01
IMP_SCORE,2041,GO:0016580,2.1531e-01,5.0000e+00
IMP_SCORE,2042,GO:0000175,2.1530e-01,1.0000e+01
IMP_SCORE,2043,GO:0004867,2.1516e-01,7.3000e+01
IMP_SCORE,2044,GO:0006140,2.1506e-01,4.9000e+01
IMP_SCORE,2045,GO:0006672,2.1506e-01,7.8000e+01
IMP_SCORE,2046,GO:0000307,2.1498e-01,1.3000e+01
IMP_SCORE,2047,GO:0048770,2.1492e-01,9.5000e+01
IMP_SCORE,2048,GO:0003188,2.1492e-01,1.2000e+01
IMP_SCORE,2049,GO:0005528,2.1484e-01,3.1000e+01
IMP_SCORE,2050,GO:0061333,2.1473e-01,9.0000e+00
IMP_SCORE,2051,GO:0030139,2.1472e-01,5.6000e+01
IMP_SCORE,2052,GO:0033293,2.1466e-01,4.5000e+01
IMP_SCORE,2053,GO:0032757,2.1456e-01,2.1000e+01
IMP_SCORE,2054,GO:0044242,2.1455e-01,9.2000e+01
IMP_SCORE,2055,GO:0044297,2.1455e-01,2.3700e+02
IMP_SCORE,2056,GO:0051495,2.1455e-01,5.6000e+01
IMP_SCORE,2057,GO:0048670,2.1450e-01,1.7000e+01
IMP_SCORE,2058,GO:0006690,2.1447e-01,6.4000e+01
IMP_SCORE,2059,GO:0044106,2.1439e-01,4.3000e+01
IMP_SCORE,2060,GO:0046605,2.1435e-01,1.8000e+01
IMP_SCORE,2061,GO:0009068,2.1434e-01,3.5000e+01
IMP_SCORE,2062,GO:0031056,2.1427e-01,3.6000e+01
IMP_SCORE,2063,GO:2001243,2.1417e-01,2.4000e+01
IMP_SCORE,2064,GO:0055038,2.1416e-01,6.4000e+01
IMP_SCORE,2065,GO:0004953,2.1412e-01,5.0000e+00
IMP_SCORE,2066,GO:0031667,2.1412e-01,1.3600e+02
IMP_SCORE,2067,GO:0045073,2.1410e-01,5.0000e+00
IMP_SCORE,2068,GO:0042517,2.1410e-01,1.6000e+01
IMP_SCORE,2069,GO:0051156,2.1407e-01,1.6000e+01
IMP_SCORE,2070,GO:0042219,2.1405e-01,2.6000e+01
IMP_SCORE,2071,GO:0005875,2.1404e-01,7.2000e+01
IMP_SCORE,2072,GO:0016337,2.1402e-01,1.8500e+02
IMP_SCORE,2073,GO:0030117,2.1400e-01,4.4000e+01
IMP_SCORE,2074,GO:0019217,2.1393e-01,4.0000e+01
IMP_SCORE,2075,GO:0017157,2.1393e-01,5.5000e+01
IMP_SCORE,2076,GO:0043394,2.1388e-01,3.7000e+01
IMP_SCORE,2077,GO:0009749,2.1383e-01,4.6000e+01
IMP_SCORE,2078,GO:0007030,2.1380e-01,4.7000e+01
IMP_SCORE,2079,GO:0002675,2.1378e-01,3.2000e+01
IMP_SCORE,2080,GO:0030131,2.1370e-01,1.2000e+01
IMP_SCORE,2081,GO:1990391,2.1368e-01,6.0000e+00
IMP_SCORE,2082,GO:0004712,2.1365e-01,3.0000e+01
IMP_SCORE,2083,GO:0030823,2.1365e-01,5.0000e+00
IMP_SCORE,2084,GO:0050999,2.1358e-01,1.4000e+01
IMP_SCORE,2085,GO:0045725,2.1355e-01,1.7000e+01
IMP_SCORE,2086,GO:0009083,2.1354e-01,4.7000e+01
IMP_SCORE,2087,GO:0006910,2.1349e-01,3.4000e+01
IMP_SCORE,2088,GO:0030099,2.1332e-01,5.6000e+01
IMP_SCORE,2089,GO:0042493,2.1329e-01,1.2000e+02
IMP_SCORE,2090,GO:0060047,2.1327e-01,5.0000e+00
IMP_SCORE,2091,GO:0003700,2.1319e-01,3.1000e+02
IMP_SCORE,2092,GO:0030799,2.1317e-01,3.6000e+01
IMP_SCORE,2093,GO:0002286,2.1315e-01,2.1000e+01
IMP_SCORE,2094,GO:1902531,2.1306e-01,4.5500e+02
IMP_SCORE,2095,GO:0042307,2.1304e-01,1.6000e+01
IMP_SCORE,2096,GO:0030800,2.1296e-01,7.0000e+00
IMP_SCORE,2097,GO:0005892,2.1292e-01,5.0000e+00
IMP_SCORE,2098,GO:0009898,2.1292e-01,3.9000e+01
IMP_SCORE,2099,GO:0005829,2.1278e-01,1.7330e+03
IMP_SCORE,2100,GO:0098805,2.1267e-01,5.1800e+02
IMP_SCORE,2101,GO:0035587,2.1261e-01,3.0000e+01
IMP_SCORE,2102,GO:0051043,2.1256e-01,1.0000e+01
IMP_SCORE,2103,GO:0043281,2.1252e-01,4.5000e+01
IMP_SCORE,2104,GO:0007032,2.1247e-01,2.1000e+01
IMP_SCORE,2105,GO:0042711,2.1246e-01,1.9000e+01
IMP_SCORE,2106,GO:0060457,2.1244e-01,8.0000e+00
IMP_SCORE,2107,GO:0006970,2.1236e-01,6.0000e+01
IMP_SCORE,2108,GO:0005178,2.1230e-01,9.3000e+01
IMP_SCORE,2109,GO:0005057,2.1230e-01,1.0800e+02
IMP_SCORE,2110,GO:0032309,2.1221e-01,9.0000e+00
IMP_SCORE,2111,GO:0006278,2.1217e-01,5.0000e+00
IMP_SCORE,2112,GO:0032844,2.1211e-01,1.3400e+02
IMP_SCORE,2113,GO:0090189,2.1207e-01,5.0000e+00
IMP_SCORE,2114,GO:2000136,2.1202e-01,1.9000e+01
IMP_SCORE,2115,GO:0046034,2.1198e-01,2.8000e+01
IMP_SCORE,2116,GO:0032743,2.1191e-01,6.0000e+00
IMP_SCORE,2117,GO:1902224,2.1177e-01,2.4000e+01
IMP_SCORE,2118,GO:0010919,2.1172e-01,9.0000e+00
IMP_SCORE,2119,GO:0016627,2.1171e-01,5.9000e+01
IMP_SCORE,2120,GO:0031256,2.1171e-01,5.4000e+01
IMP_SCORE,2121,GO:0016893,2.1162e-01,3.1000e+01
IMP_SCORE,2122,GO:1903035,2.1142e-01,3.7000e+01
IMP_SCORE,2123,GO:0046330,2.1139e-01,2.4000e+01
IMP_SCORE,2124,GO:0005773,2.1137e-01,2.9200e+02
IMP_SCORE,2125,GO:1900077,2.1136e-01,1.6000e+01
IMP_SCORE,2126,GO:0032946,2.1133e-01,4.5000e+01
IMP_SCORE,2127,GO:0050691,2.1124e-01,8.0000e+00
IMP_SCORE,2128,GO:0008637,2.1118e-01,3.5000e+01
IMP_SCORE,2129,GO:0042534,2.1115e-01,7.0000e+00
IMP_SCORE,2130,GO:0016645,2.1113e-01,5.1000e+01
IMP_SCORE,2131,GO:0008037,2.1112e-01,1.6700e+02
IMP_SCORE,2132,GO:1901607,2.1107e-01,5.5000e+01
IMP_SCORE,2133,GO:0042276,2.1106e-01,1.4000e+01
IMP_SCORE,2134,GO:0000226,2.1105e-01,1.5500e+02
IMP_SCORE,2135,GO:0010812,2.1102e-01,3.0000e+01
IMP_SCORE,2136,GO:0090723,2.1101e-01,1.8000e+01
IMP_SCORE,2137,GO:0032947,2.1096e-01,5.1000e+01
IMP_SCORE,2138,GO:0060416,2.1096e-01,5.0000e+00
IMP_SCORE,2139,GO:0033146,2.1091e-01,3.2000e+01
IMP_SCORE,2140,GO:0043011,2.1082e-01,1.4000e+01
IMP_SCORE,2141,GO:0070062,2.1078e-01,8.8500e+02
IMP_SCORE,2142,GO:0043301,2.1078e-01,5.0000e+00
IMP_SCORE,2143,GO:0016056,2.1075e-01,5.0000e+00
IMP_SCORE,2144,GO:0046475,2.1070e-01,1.3000e+01
IMP_SCORE,2145,GO:0051496,2.1070e-01,3.3000e+01
IMP_SCORE,2146,GO:0031982,2.1053e-01,1.0870e+03
IMP_SCORE,2147,GO:0003727,2.1051e-01,5.5000e+01
IMP_SCORE,2148,GO:1905477,2.1047e-01,5.2000e+01
IMP_SCORE,2149,GO:0031952,2.1047e-01,1.5000e+01
IMP_SCORE,2150,GO:0002819,2.1042e-01,4.0000e+01
IMP_SCORE,2151,GO:0002891,2.1024e-01,1.5000e+01
IMP_SCORE,2152,GO:0071353,2.1020e-01,1.0000e+01
IMP_SCORE,2153,GO:0006283,2.1020e-01,1.7000e+01
IMP_SCORE,2154,GO:0045862,2.1018e-01,8.1000e+01
IMP_SCORE,2155,GO:0034705,2.1018e-01,6.0000e+01
IMP_SCORE,2156,GO:0071868,2.1013e-01,7.0000e+00
IMP_SCORE,2157,GO:0006007,2.1012e-01,1.1000e+01
IMP_SCORE,2158,GO:0003334,2.1005e-01,7.0000e+00
IMP_SCORE,2159,GO:0010389,2.1002e-01,3.5000e+01
IMP_SCORE,2160,GO:0006959,2.0998e-01,1.3300e+02
IMP_SCORE,2161,GO:0022408,2.0998e-01,4.3000e+01
IMP_SCORE,2162,GO:0070232,2.0994e-01,3.4000e+01
IMP_SCORE,2163,GO:0019210,2.0991e-01,5.2000e+01
IMP_SCORE,2164,GO:0015215,2.0989e-01,1.1000e+01
IMP_SCORE,2165,GO:0090311,2.0986e-01,2.2000e+01
IMP_SCORE,2166,GO:0050731,2.0972e-01,6.2000e+01
IMP_SCORE,2167,GO:0036294,2.0969e-01,2.8000e+01
IMP_SCORE,2168,GO:0016655,2.0966e-01,2.6000e+01
IMP_SCORE,2169,GO:0051493,2.0956e-01,1.3000e+02
IMP_SCORE,2170,GO:0030670,2.0949e-01,4.7000e+01
IMP_SCORE,2171,GO:0016811,2.0939e-01,1.1500e+02
IMP_SCORE,2172,GO:0055013,2.0935e-01,1.3000e+01
IMP_SCORE,2173,GO:0090109,2.0934e-01,2.0000e+01
IMP_SCORE,2174,GO:0016020,2.0932e-01,2.4320e+03
IMP_SCORE,2175,GO:0032570,2.0931e-01,3.1000e+01
IMP_SCORE,2176,GO:0045686,2.0930e-01,5.0000e+00
IMP_SCORE,2177,GO:0046890,2.0927e-01,4.0000e+01
IMP_SCORE,2178,GO:0000784,2.0924e-01,2.8000e+01
IMP_SCORE,2179,GO:0070566,2.0923e-01,8.0000e+00
IMP_SCORE,2180,GO:0009713,2.0922e-01,9.0000e+00
IMP_SCORE,2181,GO:0048786,2.0918e-01,1.7000e+01
IMP_SCORE,2182,GO:0005546,2.0917e-01,4.1000e+01
IMP_SCORE,2183,GO:1901988,2.0911e-01,5.0000e+01
IMP_SCORE,2184,GO:0016540,2.0910e-01,4.3000e+01
IMP_SCORE,2185,GO:0042330,2.0908e-01,1.4800e+02
IMP_SCORE,2186,GO:1903205,2.0907e-01,8.0000e+00
IMP_SCORE,2187,GO:2000146,2.0901e-01,1.0200e+02
IMP_SCORE,2188,GO:0042147,2.0899e-01,4.6000e+01
IMP_SCORE,2189,GO:0030669,2.0897e-01,2.4000e+01
IMP_SCORE,2190,GO:0006607,2.0882e-01,2.5000e+01
IMP_SCORE,2191,GO:0045665,2.0882e-01,8.2000e+01
IMP_SCORE,2192,GO:0002230,2.0878e-01,6.0000e+00
IMP_SCORE,2193,GO:0030818,2.0877e-01,9.0000e+00
IMP_SCORE,2194,GO:0032092,2.0870e-01,2.1000e+01
IMP_SCORE,2195,GO:1901605,2.0869e-01,1.3100e+02
IMP_SCORE,2196,GO:0044232,2.0867e-01,5.0000e+00
IMP_SCORE,2197,GO:0042990,2.0865e-01,3.8000e+01
IMP_SCORE,2198,GO:0046685,2.0864e-01,1.9000e+01
IMP_SCORE,2199,GO:0016702,2.0861e-01,3.9000e+01
IMP_SCORE,2200,GO:0043230,2.0835e-01,8.7900e+02
IMP_SCORE,2201,GO:0003007,2.0832e-01,5.0000e+00
IMP_SCORE,2202,GO:0040013,2.0824e-01,8.4000e+01
IMP_SCORE,2203,GO:0071870,2.0824e-01,7.0000e+00
IMP_SCORE,2204,GO:0022604,2.0821e-01,1.5500e+02
IMP_SCORE,2205,GO:0003018,2.0819e-01,4.6000e+01
IMP_SCORE,2206,GO:0060078,2.0814e-01,3.8000e+01
IMP_SCORE,2207,GO:0016577,2.0813e-01,1.4000e+01
IMP_SCORE,2208,GO:0002763,2.0806e-01,1.8000e+01
IMP_SCORE,2209,GO:0010508,2.0804e-01,4.1000e+01
IMP_SCORE,2210,GO:0090183,2.0802e-01,1.3000e+01
IMP_SCORE,2211,GO:2000351,2.0799e-01,2.3000e+01
IMP_SCORE,2212,GO:1905360,2.0797e-01,5.0000e+01
IMP_SCORE,2213,GO:1902106,2.0790e-01,6.8000e+01
IMP_SCORE,2214,GO:0050431,2.0777e-01,5.2000e+01
IMP_SCORE,2215,GO:0045787,2.0776e-01,7.3000e+01
IMP_SCORE,2216,GO:0097539,2.0771e-01,5.0000e+00
IMP_SCORE,2217,GO:0000910,2.0769e-01,5.3000e+01
IMP_SCORE,2218,GO:0046031,2.0764e-01,1.9000e+01
IMP_SCORE,2219,GO:0031528,2.0760e-01,2.8000e+01
IMP_SCORE,2220,GO:0090735,2.0756e-01,5.0000e+00
IMP_SCORE,2221,GO:0045177,2.0752e-01,3.2000e+01
IMP_SCORE,2222,GO:0001910,2.0745e-01,2.0000e+01
IMP_SCORE,2223,GO:1905476,2.0738e-01,1.8000e+01
IMP_SCORE,2224,GO:0016053,2.0737e-01,1.2800e+02
IMP_SCORE,2225,GO:0001765,2.0729e-01,5.0000e+00
IMP_SCORE,2226,GO:0019229,2.0728e-01,1.9000e+01
IMP_SCORE,2227,GO:0022834,2.0725e-01,7.8000e+01
IMP_SCORE,2228,GO:0060441,2.0722e-01,1.9000e+01
IMP_SCORE,2229,GO:0010561,2.0714e-01,1.2000e+01
IMP_SCORE,2230,GO:0060291,2.0710e-01,1.7000e+01
IMP_SCORE,2231,GO:0035264,2.0708e-01,4.7000e+01
IMP_SCORE,2232,GO:0045185,2.0707e-01,3.6000e+01
IMP_SCORE,2233,GO:0048869,2.0706e-01,8.6800e+02
IMP_SCORE,2234,GO:0045859,2.0704e-01,1.6200e+02
IMP_SCORE,2235,GO:1902679,2.0704e-01,1.8000e+02
IMP_SCORE,2236,GO:0098857,2.0703e-01,1.6100e+02
IMP_SCORE,2237,GO:0061041,2.0701e-01,5.4000e+01
IMP_SCORE,2238,GO:0007164,2.0698e-01,1.3000e+01
IMP_SCORE,2239,GO:1901342,2.0692e-01,1.0500e+02
IMP_SCORE,2240,GO:0042176,2.0691e-01,1.0300e+02
IMP_SCORE,2241,GO:0046467,2.0684e-01,6.0000e+01
IMP_SCORE,2242,GO:0001671,2.0683e-01,3.8000e+01
IMP_SCORE,2243,GO:0044428,2.0682e-01,1.2820e+03
IMP_SCORE,2244,GO:0021549,2.0677e-01,3.4000e+01
IMP_SCORE,2245,GO:0046697,2.0675e-01,1.0000e+01
IMP_SCORE,2246,GO:1903828,2.0674e-01,6.0000e+01
IMP_SCORE,2247,GO:0004896,2.0674e-01,1.5000e+02
IMP_SCORE,2248,GO:0005901,2.0673e-01,3.6000e+01
IMP_SCORE,2249,GO:0048747,2.0672e-01,5.5000e+01
IMP_SCORE,2250,GO:0010829,2.0671e-01,6.0000e+00
IMP_SCORE,2251,GO:0016197,2.0671e-01,1.3700e+02
IMP_SCORE,2252,GO:0016042,2.0670e-01,1.8400e+02
IMP_SCORE,2253,GO:0045121,2.0667e-01,1.3200e+02
IMP_SCORE,2254,GO:1903829,2.0663e-01,1.1000e+02
IMP_SCORE,2255,GO:0043149,2.0661e-01,1.2000e+01
IMP_SCORE,2256,GO:0001932,2.0630e-01,2.3600e+02
IMP_SCORE,2257,GO:0044708,2.0627e-01,2.1600e+02
IMP_SCORE,2258,GO:0005254,2.0625e-01,5.5000e+01
IMP_SCORE,2259,GO:0010447,2.0623e-01,1.1000e+01
IMP_SCORE,2260,GO:0016247,2.0613e-01,9.2000e+01
IMP_SCORE,2261,GO:1903561,2.0610e-01,8.8500e+02
IMP_SCORE,2262,GO:0031983,2.0610e-01,1.4800e+02
IMP_SCORE,2263,GO:0035089,2.0603e-01,1.3000e+01
IMP_SCORE,2264,GO:0048008,2.0592e-01,2.8000e+01
IMP_SCORE,2265,GO:1903050,2.0576e-01,5.0000e+01
IMP_SCORE,2266,GO:0002218,2.0569e-01,5.2000e+01
IMP_SCORE,2267,GO:0001933,2.0567e-01,1.0300e+02
IMP_SCORE,2268,GO:0060349,2.0563e-01,1.0000e+01
IMP_SCORE,2269,GO:0048639,2.0563e-01,3.8000e+01
IMP_SCORE,2270,GO:1901565,2.0556e-01,2.0000e+02
IMP_SCORE,2271,GO:0071526,2.0555e-01,1.5000e+01
IMP_SCORE,2272,GO:0015276,2.0552e-01,7.1000e+01
IMP_SCORE,2273,GO:0005003,2.0550e-01,1.3000e+01
IMP_SCORE,2274,GO:0043274,2.0549e-01,1.1000e+01
IMP_SCORE,2275,GO:0043195,2.0548e-01,3.1000e+01
IMP_SCORE,2276,GO:0002161,2.0539e-01,2.4000e+01
IMP_SCORE,2277,GO:0061138,2.0534e-01,3.4000e+01
IMP_SCORE,2278,GO:0086002,2.0531e-01,6.0000e+00
IMP_SCORE,2279,GO:0006957,2.0521e-01,1.2000e+01
IMP_SCORE,2280,GO:0044437,2.0519e-01,3.4900e+02
IMP_SCORE,2281,GO:0050871,2.0510e-01,2.4000e+01
IMP_SCORE,2282,GO:0046513,2.0510e-01,3.9000e+01
IMP_SCORE,2283,GO:1990126,2.0502e-01,6.1000e+01
IMP_SCORE,2284,GO:0044839,2.0500e-01,5.8000e+01
IMP_SCORE,2285,GO:1903320,2.0499e-01,4.3000e+01
IMP_SCORE,2286,GO:0006677,2.0499e-01,2.2000e+01
IMP_SCORE,2287,GO:0051247,2.0480e-01,2.6400e+02
IMP_SCORE,2288,GO:0010874,2.0475e-01,1.3000e+01
IMP_SCORE,2289,GO:0022898,2.0473e-01,8.5000e+01
IMP_SCORE,2290,GO:0051250,2.0471e-01,4.7000e+01
IMP_SCORE,2291,GO:0070252,2.0467e-01,2.5000e+01
IMP_SCORE,2292,GO:0009967,2.0465e-01,3.0100e+02
IMP_SCORE,2293,GO:0030852,2.0464e-01,1.9000e+01
IMP_SCORE,2294,GO:0043046,2.0461e-01,6.0000e+00
IMP_SCORE,2295,GO:0031623,2.0460e-01,2.3000e+01
IMP_SCORE,2296,GO:0060850,2.0443e-01,1.0000e+00
IMP_SCORE,2297,GO:0043517,2.0443e-01,1.0000e+00
IMP_SCORE,2298,GO:0048048,2.0436e-01,2.1000e+01
IMP_SCORE,2299,GO:1904375,2.0429e-01,3.9000e+01
IMP_SCORE,2300,GO:0004871,2.0429e-01,5.0500e+02
IMP_SCORE,2301,GO:0046916,2.0425e-01,3.6000e+01
IMP_SCORE,2302,GO:0090200,2.0423e-01,1.1000e+01
IMP_SCORE,2303,GO:0017144,2.0423e-01,2.4000e+01
IMP_SCORE,2304,GO:0006986,2.0413e-01,6.7000e+01
IMP_SCORE,2305,GO:0060996,2.0409e-01,5.0000e+00
IMP_SCORE,2306,GO:0006954,2.0408e-01,2.1400e+02
IMP_SCORE,2307,GO:0071782,2.0403e-01,1.1000e+01
IMP_SCORE,2308,GO:0032212,2.0393e-01,2.8000e+01
IMP_SCORE,2309,GO:0031347,2.0389e-01,1.9800e+02
IMP_SCORE,2310,GO:0032785,2.0389e-01,5.0000e+00
IMP_SCORE,2311,GO:0005887,2.0388e-01,7.8400e+02
IMP_SCORE,2312,GO:0046839,2.0385e-01,5.4000e+01
IMP_SCORE,2313,GO:0006487,2.0385e-01,4.4000e+01
IMP_SCORE,2314,GO:0035113,2.0384e-01,2.6000e+01
IMP_SCORE,2315,GO:0070861,2.0381e-01,6.0000e+00
IMP_SCORE,2316,GO:0048468,2.0378e-01,2.6900e+02
IMP_SCORE,2317,GO:0034976,2.0378e-01,9.9000e+01
IMP_SCORE,2318,GO:0009394,2.0378e-01,5.0000e+00
IMP_SCORE,2319,GO:0097711,2.0375e-01,6.0000e+01
IMP_SCORE,2320,GO:0043227,2.0375e-01,1.5410e+03
IMP_SCORE,2321,GO:0044449,2.0375e-01,1.4000e+02
IMP_SCORE,2322,GO:0046634,2.0373e-01,2.1000e+01
IMP_SCORE,2323,GO:0014013,2.0372e-01,4.5000e+01
IMP_SCORE,2324,GO:0042035,2.0370e-01,3.1000e+01
IMP_SCORE,2325,GO:0003906,2.0366e-01,5.0000e+00
IMP_SCORE,2326,GO:2000045,2.0356e-01,4.7000e+01
IMP_SCORE,2327,GO:0034708,2.0355e-01,4.4000e+01
IMP_SCORE,2328,GO:0006879,2.0353e-01,3.4000e+01
IMP_SCORE,2329,GO:0090312,2.0340e-01,4.0000e+00
IMP_SCORE,2330,GO:0070168,2.0326e-01,1.5000e+01
IMP_SCORE,2331,GO:0001848,2.0324e-01,2.6000e+01
IMP_SCORE,2332,GO:0040017,2.0321e-01,1.2300e+02
IMP_SCORE,2333,GO:0008106,2.0316e-01,1.2000e+01
IMP_SCORE,2334,GO:0015116,2.0316e-01,5.0000e+00
IMP_SCORE,2335,GO:0051254,2.0313e-01,2.1100e+02
IMP_SCORE,2336,GO:0005217,2.0313e-01,1.9000e+01
IMP_SCORE,2337,GO:0016553,2.0305e-01,5.0000e+00
IMP_SCORE,2338,GO:0006878,2.0298e-01,1.6000e+01
IMP_SCORE,2339,GO:0042054,2.0295e-01,2.5000e+01
IMP_SCORE,2340,GO:0097300,2.0293e-01,1.6000e+01
IMP_SCORE,2341,GO:0045765,2.0291e-01,1.0000e+02
IMP_SCORE,2342,GO:0090279,2.0291e-01,3.1000e+01
IMP_SCORE,2343,GO:0061564,2.0290e-01,3.3000e+01
IMP_SCORE,2344,GO:0046037,2.0290e-01,1.8000e+01
IMP_SCORE,2345,GO:1901701,2.0289e-01,2.0400e+02
IMP_SCORE,2346,GO:0060412,2.0278e-01,7.0000e+00
IMP_SCORE,2347,GO:0007613,2.0275e-01,6.8000e+01
IMP_SCORE,2348,GO:0097746,2.0262e-01,2.9000e+01
IMP_SCORE,2349,GO:1901698,2.0261e-01,1.9300e+02
IMP_SCORE,2350,GO:0032870,2.0259e-01,7.5000e+01
IMP_SCORE,2351,GO:0045913,2.0258e-01,1.5000e+01
IMP_SCORE,2352,GO:0006998,2.0256e-01,2.0000e+01
IMP_SCORE,2353,GO:0048732,2.0253e-01,1.0100e+02
IMP_SCORE,2354,GO:0000146,2.0253e-01,2.1000e+01
IMP_SCORE,2355,GO:0044448,2.0249e-01,5.4000e+01
IMP_SCORE,2356,GO:0097553,2.0248e-01,6.0000e+00
IMP_SCORE,2357,GO:1902932,2.0245e-01,5.0000e+00
IMP_SCORE,2358,GO:0016500,2.0241e-01,1.5000e+01
IMP_SCORE,2359,GO:0051047,2.0233e-01,9.4000e+01
IMP_SCORE,2360,GO:1903523,2.0232e-01,5.0000e+00
IMP_SCORE,2361,GO:1902905,2.0230e-01,6.1000e+01
IMP_SCORE,2362,GO:0048664,2.0229e-01,1.1000e+01
IMP_SCORE,2363,GO:0031063,2.0221e-01,1.3000e+01
IMP_SCORE,2364,GO:0016614,2.0221e-01,1.2700e+02
IMP_SCORE,2365,GO:2000516,2.0219e-01,1.9000e+01
IMP_SCORE,2366,GO:0072595,2.0218e-01,1.8000e+01
IMP_SCORE,2367,GO:1905517,2.0215e-01,1.0000e+01
IMP_SCORE,2368,GO:0006695,2.0214e-01,2.0000e+01
IMP_SCORE,2369,GO:0006643,2.0211e-01,1.2300e+02
IMP_SCORE,2370,GO:0032102,2.0210e-01,9.7000e+01
IMP_SCORE,2371,GO:0051282,2.0207e-01,3.0000e+01
IMP_SCORE,2372,GO:0099529,2.0201e-01,8.0000e+00
IMP_SCORE,2373,GO:0031032,2.0200e-01,4.4000e+01
IMP_SCORE,2374,GO:1902533,2.0195e-01,2.0100e+02
IMP_SCORE,2375,GO:0042632,2.0193e-01,1.8000e+01
IMP_SCORE,2376,GO:0030212,2.0191e-01,5.6000e+01
IMP_SCORE,2377,GO:0019932,2.0187e-01,4.1000e+01
IMP_SCORE,2378,GO:1905269,2.0183e-01,2.8000e+01
IMP_SCORE,2379,GO:0072164,2.0182e-01,2.2000e+01
IMP_SCORE,2380,GO:0051054,2.0180e-01,3.2000e+01
IMP_SCORE,2381,GO:0060840,2.0179e-01,1.2000e+01
IMP_SCORE,2382,GO:0004622,2.0177e-01,4.0000e+01
IMP_SCORE,2383,GO:0006553,2.0173e-01,3.0000e+01
IMP_SCORE,2384,GO:0021794,2.0170e-01,1.0000e+01
IMP_SCORE,2385,GO:0002764,2.0166e-01,1.4400e+02
IMP_SCORE,2386,GO:0038094,2.0166e-01,3.0000e+01
IMP_SCORE,2387,GO:0071322,2.0163e-01,3.6000e+01
IMP_SCORE,2388,GO:0007179,2.0160e-01,3.2000e+01
IMP_SCORE,2389,GO:0070723,2.0159e-01,2.0000e+01
IMP_SCORE,2390,GO:0007413,2.0159e-01,2.7000e+01
IMP_SCORE,2391,GO:0001965,2.0150e-01,2.8000e+01
IMP_SCORE,2392,GO:0048525,2.0150e-01,4.8000e+01
IMP_SCORE,2393,GO:0030277,2.0146e-01,1.3000e+01
IMP_SCORE,2394,GO:0009179,2.0144e-01,2.6000e+01
IMP_SCORE,2395,GO:0009168,2.0144e-01,2.0000e+01
IMP_SCORE,2396,GO:0001077,2.0136e-01,4.8000e+01
IMP_SCORE,2397,GO:0002224,2.0135e-01,4.6000e+01
IMP_SCORE,2398,GO:0051100,2.0124e-01,5.5000e+01
IMP_SCORE,2399,GO:0019903,2.0121e-01,5.0000e+01
IMP_SCORE,2400,GO:0071391,2.0120e-01,1.4000e+01
IMP_SCORE,2401,GO:0043066,2.0118e-01,2.4300e+02
IMP_SCORE,2402,GO:0007269,2.0118e-01,2.6000e+01
IMP_SCORE,2403,GO:2000831,2.0116e-01,6.0000e+00
IMP_SCORE,2404,GO:0060070,2.0115e-01,2.3000e+01
IMP_SCORE,2405,GO:0048546,2.0111e-01,1.5000e+01
IMP_SCORE,2406,GO:2000279,2.0110e-01,1.1000e+01
IMP_SCORE,2407,GO:0003950,2.0109e-01,9.8000e+01
IMP_SCORE,2408,GO:1900034,2.0107e-01,3.8000e+01
IMP_SCORE,2409,GO:0007623,2.0106e-01,6.5000e+01
IMP_SCORE,2410,GO:0060077,2.0104e-01,1.4000e+01
IMP_SCORE,2411,GO:0010632,2.0103e-01,6.6000e+01
IMP_SCORE,2412,GO:0009746,2.0101e-01,5.1000e+01
IMP_SCORE,2413,GO:0002474,2.0100e-01,6.3000e+01
IMP_SCORE,2414,GO:0030510,2.0099e-01,5.0000e+01
IMP_SCORE,2415,GO:1902176,2.0096e-01,6.0000e+00
IMP_SCORE,2416,GO:0043198,2.0088e-01,1.5000e+01
IMP_SCORE,2417,GO:0002495,2.0087e-01,7.9000e+01
IMP_SCORE,2418,GO:0042594,2.0085e-01,5.7000e+01
IMP_SCORE,2419,GO:1901616,2.0076e-01,4.8000e+01
IMP_SCORE,2420,GO:0015347,2.0072e-01,4.1000e+01
IMP_SCORE,2421,GO:0007411,2.0068e-01,1.6400e+02
IMP_SCORE,2422,GO:0000726,2.0062e-01,1.1000e+01
IMP_SCORE,2423,GO:0072676,2.0051e-01,2.2000e+01
IMP_SCORE,2424,GO:0043200,2.0049e-01,3.3000e+01
IMP_SCORE,2425,GO:0032934,2.0045e-01,3.1000e+01
IMP_SCORE,2426,GO:2000241,2.0037e-01,4.6000e+01
IMP_SCORE,2427,GO:0008201,2.0036e-01,1.0400e+02
IMP_SCORE,2428,GO:0061061,2.0028e-01,7.9000e+01
IMP_SCORE,2429,GO:0051015,2.0026e-01,9.1000e+01
IMP_SCORE,2430,GO:0042221,2.0022e-01,7.3400e+02
IMP_SCORE,2431,GO:0005902,2.0019e-01,5.1000e+01
IMP_SCORE,2432,GO:0070233,2.0018e-01,2.7000e+01
IMP_SCORE,2433,GO:0016307,2.0017e-01,5.0000e+01
IMP_SCORE,2434,GO:0051881,2.0009e-01,3.0000e+01
IMP_SCORE,2435,GO:2000300,2.0006e-01,1.3000e+01
IMP_SCORE,2436,GO:0032703,2.0005e-01,5.0000e+00
IMP_SCORE,2437,GO:0007200,2.0004e-01,4.8000e+01
IMP_SCORE,2438,GO:1901990,2.0000e-01,7.5000e+01
IMP_SCORE,2439,GO:0042593,1.9995e-01,5.7000e+01
IMP_SCORE,2440,GO:0050819,1.9993e-01,2.7000e+01
IMP_SCORE,2441,GO:0021954,1.9993e-01,1.0000e+01
IMP_SCORE,2442,GO:0006026,1.9990e-01,6.7000e+01
IMP_SCORE,2443,GO:0031122,1.9982e-01,1.7000e+01
IMP_SCORE,2444,GO:0098794,1.9978e-01,8.0000e+01
IMP_SCORE,2445,GO:0030496,1.9976e-01,1.1200e+02
IMP_SCORE,2446,GO:0007417,1.9974e-01,1.4900e+02
IMP_SCORE,2447,GO:0005737,1.9970e-01,1.9260e+03
IMP_SCORE,2448,GO:0010720,1.9961e-01,1.3800e+02
IMP_SCORE,2449,GO:0060761,1.9956e-01,2.0000e+01
IMP_SCORE,2450,GO:0016830,1.9955e-01,4.4000e+01
IMP_SCORE,2451,GO:0033630,1.9950e-01,1.7000e+01
IMP_SCORE,2452,GO:0060429,1.9948e-01,6.9000e+01
IMP_SCORE,2453,GO:0016667,1.9942e-01,3.8000e+01
IMP_SCORE,2454,GO:0030427,1.9938e-01,8.9000e+01
IMP_SCORE,2455,GO:0046434,1.9937e-01,3.8000e+01
IMP_SCORE,2456,GO:0044767,1.9937e-01,1.2080e+03
IMP_SCORE,2457,GO:0035586,1.9925e-01,2.9000e+01
IMP_SCORE,2458,GO:0061000,1.9922e-01,2.1000e+01
IMP_SCORE,2459,GO:1901700,1.9916e-01,3.4500e+02
IMP_SCORE,2460,GO:0045600,1.9914e-01,4.4000e+01
IMP_SCORE,2461,GO:2000310,1.9900e-01,4.0000e+00
IMP_SCORE,2462,GO:0019439,1.9899e-01,1.4800e+02
IMP_SCORE,2463,GO:0044062,1.9895e-01,7.0000e+00
IMP_SCORE,2464,GO:0090281,1.9889e-01,5.0000e+00
IMP_SCORE,2465,GO:0045668,1.9889e-01,8.0000e+00
IMP_SCORE,2466,GO:0005741,1.9887e-01,1.1500e+02
IMP_SCORE,2467,GO:0030865,1.9887e-01,5.6000e+01
IMP_SCORE,2468,GO:0043236,1.9886e-01,3.0000e+01
IMP_SCORE,2469,GO:0031629,1.9884e-01,9.0000e+00
IMP_SCORE,2470,GO:0010762,1.9882e-01,1.3000e+01
IMP_SCORE,2471,GO:0030182,1.9878e-01,6.6000e+01
IMP_SCORE,2472,GO:0099501,1.9875e-01,7.2000e+01
IMP_SCORE,2473,GO:1903039,1.9859e-01,5.1000e+01
IMP_SCORE,2474,GO:0030968,1.9854e-01,5.2000e+01
IMP_SCORE,2475,GO:0051787,1.9852e-01,5.0000e+00
IMP_SCORE,2476,GO:0004672,1.9847e-01,1.8400e+02
IMP_SCORE,2477,GO:0043279,1.9844e-01,3.2000e+01
IMP_SCORE,2478,GO:0072331,1.9831e-01,4.5000e+01
IMP_SCORE,2479,GO:0016460,1.9827e-01,1.7000e+01
IMP_SCORE,2480,GO:0001071,1.9822e-01,2.9900e+02
IMP_SCORE,2481,GO:0006890,1.9820e-01,4.3000e+01
IMP_SCORE,2482,GO:0031397,1.9799e-01,2.7000e+01
IMP_SCORE,2483,GO:0044444,1.9798e-01,1.7200e+03
IMP_SCORE,2484,GO:0070613,1.9786e-01,6.6000e+01
IMP_SCORE,2485,GO:0004857,1.9781e-01,1.7100e+02
IMP_SCORE,2486,GO:0032481,1.9779e-01,5.3000e+01
IMP_SCORE,2487,GO:0099094,1.9772e-01,4.1000e+01
IMP_SCORE,2488,GO:1904315,1.9770e-01,5.0000e+00
IMP_SCORE,2489,GO:0006366,1.9766e-01,1.5000e+02
IMP_SCORE,2490,GO:0031638,1.9766e-01,3.4000e+01
IMP_SCORE,2491,GO:0000302,1.9766e-01,6.4000e+01
IMP_SCORE,2492,GO:1905809,1.9765e-01,6.0000e+00
IMP_SCORE,2493,GO:0060359,1.9764e-01,2.3000e+01
IMP_SCORE,2494,GO:0044773,1.9763e-01,1.0000e+01
IMP_SCORE,2495,GO:0003705,1.9756e-01,6.1000e+01
IMP_SCORE,2496,GO:0072562,1.9755e-01,1.7500e+02
IMP_SCORE,2497,GO:0000030,1.9745e-01,7.0000e+00
IMP_SCORE,2498,GO:0051093,1.9743e-01,2.2700e+02
IMP_SCORE,2499,GO:0061842,1.9740e-01,1.2000e+01
IMP_SCORE,2500,GO:0031114,1.9738e-01,9.0000e+00
IMP_SCORE,2501,GO:0012506,1.9730e-01,3.0400e+02
IMP_SCORE,2502,GO:0051298,1.9728e-01,1.3000e+01
IMP_SCORE,2503,GO:0048011,1.9724e-01,1.4000e+01
IMP_SCORE,2504,GO:0043122,1.9723e-01,1.3100e+02
IMP_SCORE,2505,GO:0010769,1.9723e-01,7.3000e+01
IMP_SCORE,2506,GO:0032530,1.9716e-01,2.1000e+01
IMP_SCORE,2507,GO:0043516,1.9713e-01,1.6000e+01
IMP_SCORE,2508,GO:0007009,1.9712e-01,1.1600e+02
IMP_SCORE,2509,GO:0070382,1.9707e-01,8.6000e+01
IMP_SCORE,2510,GO:0005996,1.9706e-01,1.0900e+02
IMP_SCORE,2511,GO:0035458,1.9705e-01,5.0000e+00
IMP_SCORE,2512,GO:0032148,1.9698e-01,1.7000e+01
IMP_SCORE,2513,GO:0007409,1.9697e-01,1.0600e+02
IMP_SCORE,2514,GO:0031312,1.9693e-01,3.7000e+01
IMP_SCORE,2515,GO:0010962,1.9690e-01,1.6000e+01
IMP_SCORE,2516,GO:0031641,1.9677e-01,1.3000e+01
IMP_SCORE,2517,GO:2001233,1.9672e-01,9.9000e+01
IMP_SCORE,2518,GO:0044389,1.9668e-01,1.3000e+02
IMP_SCORE,2519,GO:1902882,1.9668e-01,2.5000e+01
IMP_SCORE,2520,GO:0030193,1.9659e-01,4.4000e+01
IMP_SCORE,2521,GO:0009894,1.9657e-01,2.3200e+02
IMP_SCORE,2522,GO:0097193,1.9655e-01,5.9000e+01
IMP_SCORE,2523,GO:0072593,1.9650e-01,4.6000e+01
IMP_SCORE,2524,GO:0031497,1.9644e-01,6.0000e+00
IMP_SCORE,2525,GO:0044422,1.9644e-01,1.4790e+03
IMP_SCORE,2526,GO:0001046,1.9641e-01,4.5000e+01
IMP_SCORE,2527,GO:0043069,1.9637e-01,2.2600e+02
IMP_SCORE,2528,GO:0032693,1.9634e-01,1.7000e+01
IMP_SCORE,2529,GO:1990778,1.9629e-01,7.4000e+01
IMP_SCORE,2530,GO:0060191,1.9628e-01,2.0000e+01
IMP_SCORE,2531,GO:0002204,1.9620e-01,6.0000e+00
IMP_SCORE,2532,GO:1990380,1.9616e-01,2.4000e+01
IMP_SCORE,2533,GO:0071479,1.9615e-01,2.5000e+01
IMP_SCORE,2534,GO:0090398,1.9605e-01,5.0000e+00
IMP_SCORE,2535,GO:0061035,1.9604e-01,1.7000e+01
IMP_SCORE,2536,GO:0046875,1.9603e-01,1.2000e+01
IMP_SCORE,2537,GO:0032754,1.9597e-01,5.0000e+00
IMP_SCORE,2538,GO:0032956,1.9596e-01,1.0300e+02
IMP_SCORE,2539,GO:0021884,1.9591e-01,6.0000e+00
IMP_SCORE,2540,GO:0007040,1.9591e-01,5.0000e+01
IMP_SCORE,2541,GO:0019955,1.9575e-01,9.8000e+01
IMP_SCORE,2542,GO:0022400,1.9574e-01,7.0000e+00
IMP_SCORE,2543,GO:0005886,1.9565e-01,1.7490e+03
IMP_SCORE,2544,GO:0002683,1.9559e-01,1.7200e+02
IMP_SCORE,2545,GO:0030072,1.9553e-01,1.9000e+01
IMP_SCORE,2546,GO:0050680,1.9551e-01,3.9000e+01
IMP_SCORE,2547,GO:0086080,1.9550e-01,8.0000e+00
IMP_SCORE,2548,GO:1900407,1.9543e-01,2.4000e+01
IMP_SCORE,2549,GO:1901264,1.9540e-01,5.6000e+01
IMP_SCORE,2550,GO:0010830,1.9537e-01,3.0000e+01
IMP_SCORE,2551,GO:0015748,1.9535e-01,4.2000e+01
IMP_SCORE,2552,GO:0005938,1.9523e-01,1.7200e+02
IMP_SCORE,2553,GO:0009584,1.9523e-01,2.1000e+01
IMP_SCORE,2554,GO:1902883,1.9518e-01,1.0000e+01
IMP_SCORE,2555,GO:0016050,1.9513e-01,1.0500e+02
IMP_SCORE,2556,GO:2001259,1.9507e-01,1.2000e+01
IMP_SCORE,2557,GO:0071417,1.9507e-01,9.8000e+01
IMP_SCORE,2558,GO:0042475,1.9507e-01,4.3000e+01
IMP_SCORE,2559,GO:0060397,1.9503e-01,1.3000e+01
IMP_SCORE,2560,GO:0071480,1.9501e-01,1.2000e+01
IMP_SCORE,2561,GO:0002576,1.9498e-01,1.1200e+02
IMP_SCORE,2562,GO:0031023,1.9495e-01,3.7000e+01
IMP_SCORE,2563,GO:0030175,1.9490e-01,9.0000e+01
IMP_SCORE,2564,GO:0019369,1.9488e-01,3.8000e+01
IMP_SCORE,2565,GO:0046834,1.9483e-01,4.1000e+01
IMP_SCORE,2566,GO:0048156,1.9470e-01,7.0000e+00
IMP_SCORE,2567,GO:1901361,1.9469e-01,1.4100e+02
IMP_SCORE,2568,GO:0072175,1.9467e-01,2.5000e+01
IMP_SCORE,2569,GO:0030955,1.9462e-01,1.3000e+01
IMP_SCORE,2570,GO:0042461,1.9461e-01,2.5000e+01
IMP_SCORE,2571,GO:0030173,1.9457e-01,5.7000e+01
IMP_SCORE,2572,GO:0051153,1.9453e-01,3.7000e+01
IMP_SCORE,2573,GO:0008631,1.9450e-01,2.0000e+00
IMP_SCORE,2574,GO:0045104,1.9448e-01,2.7000e+01
IMP_SCORE,2575,GO:0051262,1.9437e-01,5.0000e+01
IMP_SCORE,2576,GO:0097480,1.9429e-01,3.7000e+01
IMP_SCORE,2577,GO:0043024,1.9429e-01,5.0000e+00
IMP_SCORE,2578,GO:0051196,1.9428e-01,2.9000e+01
IMP_SCORE,2579,GO:0001782,1.9421e-01,5.0000e+00
IMP_SCORE,2580,GO:0015758,1.9418e-01,3.5000e+01
IMP_SCORE,2581,GO:0034766,1.9417e-01,1.4000e+01
IMP_SCORE,2582,GO:0014812,1.9413e-01,1.6000e+01
IMP_SCORE,2583,GO:0034612,1.9411e-01,5.9000e+01
IMP_SCORE,2584,GO:0055089,1.9407e-01,7.0000e+00
IMP_SCORE,2585,GO:0048485,1.9402e-01,7.0000e+00
IMP_SCORE,2586,GO:0003725,1.9400e-01,7.7000e+01
IMP_SCORE,2587,GO:0019884,1.9392e-01,1.3000e+02
IMP_SCORE,2588,GO:0033003,1.9389e-01,2.6000e+01
IMP_SCORE,2589,GO:0071837,1.9387e-01,1.6000e+01
IMP_SCORE,2590,GO:0008625,1.9386e-01,9.0000e+00
IMP_SCORE,2591,GO:0061621,1.9386e-01,1.5000e+01
IMP_SCORE,2592,GO:0042974,1.9381e-01,6.0000e+00
IMP_SCORE,2593,GO:0031338,1.9379e-01,2.8000e+01
IMP_SCORE,2594,GO:0002682,1.9378e-01,4.8800e+02
IMP_SCORE,2595,GO:0031901,1.9375e-01,8.6000e+01
IMP_SCORE,2596,GO:0051602,1.9370e-01,3.4000e+01
IMP_SCORE,2597,GO:0046622,1.9370e-01,6.0000e+00
IMP_SCORE,2598,GO:0006706,1.9369e-01,3.6000e+01
IMP_SCORE,2599,GO:0010039,1.9369e-01,2.5000e+01
IMP_SCORE,2600,GO:0043030,1.9365e-01,2.0000e+01
IMP_SCORE,2601,GO:0061726,1.9364e-01,1.1000e+01
IMP_SCORE,2602,GO:1903779,1.9358e-01,4.2000e+01
IMP_SCORE,2603,GO:0071617,1.9356e-01,1.1000e+01
IMP_SCORE,2604,GO:0030198,1.9355e-01,1.8300e+02
IMP_SCORE,2605,GO:0043331,1.9348e-01,2.8000e+01
IMP_SCORE,2606,GO:0090199,1.9347e-01,6.0000e+00
IMP_SCORE,2607,GO:0048738,1.9345e-01,8.0000e+00
IMP_SCORE,2608,GO:0044459,1.9340e-01,9.9600e+02
IMP_SCORE,2609,GO:1902656,1.9330e-01,1.3000e+01
IMP_SCORE,2610,GO:1903706,1.9327e-01,1.2900e+02
IMP_SCORE,2611,GO:0071622,1.9326e-01,9.0000e+00
IMP_SCORE,2612,GO:0000295,1.9324e-01,1.7000e+01
IMP_SCORE,2613,GO:1900739,1.9320e-01,1.8000e+01
IMP_SCORE,2614,GO:0010765,1.9314e-01,2.4000e+01
IMP_SCORE,2615,GO:0030857,1.9313e-01,7.0000e+00
IMP_SCORE,2616,GO:0050778,1.9311e-01,1.5900e+02
IMP_SCORE,2617,GO:0006874,1.9310e-01,9.8000e+01
IMP_SCORE,2618,GO:0044390,1.9310e-01,7.0000e+00
IMP_SCORE,2619,GO:0010647,1.9307e-01,3.6600e+02
IMP_SCORE,2620,GO:0050839,1.9304e-01,3.8600e+02
IMP_SCORE,2621,GO:1902170,1.9303e-01,4.0000e+00
IMP_SCORE,2622,GO:1900740,1.9296e-01,1.5000e+01
IMP_SCORE,2623,GO:0033008,1.9295e-01,8.0000e+00
IMP_SCORE,2624,GO:0046131,1.9291e-01,1.1000e+01
IMP_SCORE,2625,GO:0009897,1.9289e-01,2.0100e+02
IMP_SCORE,2626,GO:0030041,1.9288e-01,7.0000e+00
IMP_SCORE,2627,GO:0016620,1.9288e-01,7.9000e+01
IMP_SCORE,2628,GO:0055082,1.9287e-01,1.6900e+02
IMP_SCORE,2629,GO:0005319,1.9286e-01,8.5000e+01
IMP_SCORE,2630,GO:0051702,1.9285e-01,1.6000e+01
IMP_SCORE,2631,GO:0030032,1.9282e-01,1.1000e+01
IMP_SCORE,2632,GO:0043457,1.9272e-01,2.9000e+01
IMP_SCORE,2633,GO:0005884,1.9271e-01,4.4000e+01
IMP_SCORE,2634,GO:0010107,1.9270e-01,4.3000e+01
IMP_SCORE,2635,GO:2000772,1.9266e-01,5.0000e+00
IMP_SCORE,2636,GO:0009167,1.9248e-01,4.3000e+01
IMP_SCORE,2637,GO:0005044,1.9242e-01,8.2000e+01
IMP_SCORE,2638,GO:0034123,1.9236e-01,6.0000e+00
IMP_SCORE,2639,GO:0031967,1.9234e-01,1.5200e+02
IMP_SCORE,2640,GO:0005523,1.9234e-01,2.2000e+01
IMP_SCORE,2641,GO:0070528,1.9230e-01,7.0000e+00
IMP_SCORE,2642,GO:1904062,1.9221e-01,9.6000e+01
IMP_SCORE,2643,GO:0072524,1.9219e-01,6.3000e+01
IMP_SCORE,2644,GO:0030148,1.9219e-01,6.6000e+01
IMP_SCORE,2645,GO:0034329,1.9214e-01,1.1600e+02
IMP_SCORE,2646,GO:0003382,1.9209e-01,1.9000e+01
IMP_SCORE,2647,GO:0086065,1.9206e-01,1.9000e+01
IMP_SCORE,2648,GO:0060337,1.9204e-01,9.8000e+01
IMP_SCORE,2649,GO:0030031,1.9202e-01,1.0500e+02
IMP_SCORE,2650,GO:0031331,1.9194e-01,8.8000e+01
IMP_SCORE,2651,GO:0006901,1.9190e-01,3.1000e+01
IMP_SCORE,2652,GO:0045685,1.9185e-01,3.7000e+01
IMP_SCORE,2653,GO:0032982,1.9185e-01,1.9000e+01
IMP_SCORE,2654,GO:1903901,1.9172e-01,4.4000e+01
IMP_SCORE,2655,GO:0030856,1.9170e-01,3.8000e+01
IMP_SCORE,2656,GO:0098657,1.9169e-01,2.4000e+01
IMP_SCORE,2657,GO:0043299,1.9161e-01,1.2200e+02
IMP_SCORE,2658,GO:0044212,1.9159e-01,1.7500e+02
IMP_SCORE,2659,GO:0003014,1.9156e-01,4.8000e+01
IMP_SCORE,2660,GO:0032990,1.9154e-01,1.0800e+02
IMP_SCORE,2661,GO:0048873,1.9147e-01,1.1000e+01
IMP_SCORE,2662,GO:0010243,1.9144e-01,1.6700e+02
IMP_SCORE,2663,GO:0048534,1.9140e-01,6.8000e+01
IMP_SCORE,2664,GO:1904872,1.9136e-01,7.0000e+00
IMP_SCORE,2665,GO:0033613,1.9134e-01,2.7000e+01
IMP_SCORE,2666,GO:0009791,1.9134e-01,2.8000e+01
IMP_SCORE,2667,GO:0045927,1.9130e-01,5.7000e+01
IMP_SCORE,2668,GO:0046902,1.9130e-01,4.5000e+01
IMP_SCORE,2669,GO:0044275,1.9129e-01,2.3000e+01
IMP_SCORE,2670,GO:0038201,1.9125e-01,2.4000e+01
IMP_SCORE,2671,GO:1904018,1.9110e-01,7.0000e+01
IMP_SCORE,2672,GO:0030947,1.9109e-01,2.1000e+01
IMP_SCORE,2673,GO:0071941,1.9107e-01,1.6000e+01
IMP_SCORE,2674,GO:1901890,1.9103e-01,1.0000e+01
IMP_SCORE,2675,GO:0050866,1.9101e-01,5.5000e+01
IMP_SCORE,2676,GO:0008200,1.9098e-01,3.5000e+01
IMP_SCORE,2677,GO:0030330,1.9098e-01,2.3000e+01
IMP_SCORE,2678,GO:0090316,1.9098e-01,6.4000e+01
IMP_SCORE,2679,GO:0048762,1.9094e-01,3.0000e+01
IMP_SCORE,2680,GO:0048858,1.9092e-01,1.1300e+02
IMP_SCORE,2681,GO:1901797,1.9090e-01,1.3000e+01
IMP_SCORE,2682,GO:0021953,1.9090e-01,4.0000e+01
IMP_SCORE,2683,GO:0090169,1.9087e-01,1.0000e+00
IMP_SCORE,2684,GO:0055074,1.9085e-01,9.6000e+01
IMP_SCORE,2685,GO:0014003,1.9083e-01,3.7000e+01
IMP_SCORE,2686,GO:0042599,1.9082e-01,3.7000e+01
IMP_SCORE,2687,GO:0031647,1.9074e-01,9.4000e+01
IMP_SCORE,2688,GO:0060135,1.9072e-01,1.1000e+01
IMP_SCORE,2689,GO:0005795,1.9072e-01,3.1000e+01
IMP_SCORE,2690,GO:0007405,1.9071e-01,1.8000e+01
IMP_SCORE,2691,GO:0002263,1.9067e-01,1.3400e+02
IMP_SCORE,2692,GO:0099572,1.9065e-01,1.4600e+02
IMP_SCORE,2693,GO:1901135,1.9064e-01,2.9500e+02
IMP_SCORE,2694,GO:0060425,1.9057e-01,7.0000e+00
IMP_SCORE,2695,GO:0042026,1.9056e-01,1.8000e+01
IMP_SCORE,2696,GO:0042044,1.9049e-01,4.7000e+01
IMP_SCORE,2697,GO:0046135,1.9047e-01,1.2000e+01
IMP_SCORE,2698,GO:0051963,1.9045e-01,6.1000e+01
IMP_SCORE,2699,GO:0030332,1.9041e-01,6.0000e+00
IMP_SCORE,2700,GO:0016054,1.9038e-01,1.3200e+02
IMP_SCORE,2701,GO:0045851,1.9038e-01,2.2000e+01
IMP_SCORE,2702,GO:0030154,1.9037e-01,6.7900e+02
IMP_SCORE,2703,GO:1903533,1.9036e-01,7.7000e+01
IMP_SCORE,2704,GO:1990266,1.9030e-01,4.5000e+01
IMP_SCORE,2705,GO:0006766,1.9028e-01,6.8000e+01
IMP_SCORE,2706,GO:0030545,1.9028e-01,2.8000e+01
IMP_SCORE,2707,GO:0032770,1.9026e-01,7.0000e+00
IMP_SCORE,2708,GO:0048675,1.9019e-01,3.4000e+01
IMP_SCORE,2709,GO:0044724,1.9019e-01,7.9000e+01
IMP_SCORE,2710,GO:0017127,1.9017e-01,6.0000e+00
IMP_SCORE,2711,GO:0010883,1.9015e-01,1.9000e+01
IMP_SCORE,2712,GO:0007173,1.9014e-01,3.9000e+01
IMP_SCORE,2713,GO:1902166,1.9012e-01,7.0000e+00
IMP_SCORE,2714,GO:0043492,1.9011e-01,4.5000e+01
IMP_SCORE,2715,GO:0051347,1.9008e-01,1.0400e+02
IMP_SCORE,2716,GO:0030334,1.9005e-01,2.0600e+02
IMP_SCORE,2717,GO:0002697,1.9003e-01,1.1400e+02
IMP_SCORE,2718,GO:0006664,1.8997e-01,7.9000e+01
IMP_SCORE,2719,GO:0016504,1.8996e-01,2.3000e+01
IMP_SCORE,2720,GO:0006534,1.8992e-01,2.4000e+01
IMP_SCORE,2721,GO:0045814,1.8989e-01,4.6000e+01
IMP_SCORE,2722,GO:0070300,1.8988e-01,2.9000e+01
IMP_SCORE,2723,GO:0000819,1.8987e-01,1.0000e+01
IMP_SCORE,2724,GO:0005622,1.8987e-01,7.6100e+02
IMP_SCORE,2725,GO:0005903,1.8984e-01,5.0000e+01
IMP_SCORE,2726,GO:0006997,1.8983e-01,2.6000e+01
IMP_SCORE,2727,GO:0061337,1.8981e-01,2.6000e+01
IMP_SCORE,2728,GO:0000082,1.8980e-01,2.4000e+01
IMP_SCORE,2729,GO:0031532,1.8978e-01,2.4000e+01
IMP_SCORE,2730,GO:0004683,1.8978e-01,2.3000e+01
IMP_SCORE,2731,GO:0015749,1.8971e-01,3.5000e+01
IMP_SCORE,2732,GO:0048584,1.8967e-01,4.0900e+02
IMP_SCORE,2733,GO:1902850,1.8962e-01,3.6000e+01
IMP_SCORE,2734,GO:0043062,1.8960e-01,1.6200e+02
IMP_SCORE,2735,GO:0004869,1.8958e-01,5.3000e+01
IMP_SCORE,2736,GO:0043900,1.8957e-01,1.2700e+02
IMP_SCORE,2737,GO:0045955,1.8956e-01,2.4000e+01
IMP_SCORE,2738,GO:0042327,1.8945e-01,1.7700e+02
IMP_SCORE,2739,GO:0033690,1.8941e-01,2.1000e+01
IMP_SCORE,2740,GO:0046794,1.8939e-01,1.1000e+01
IMP_SCORE,2741,GO:0090004,1.8938e-01,1.7000e+01
IMP_SCORE,2742,GO:0048306,1.8934e-01,1.0300e+02
IMP_SCORE,2743,GO:2000117,1.8932e-01,2.2000e+01
IMP_SCORE,2744,GO:0048568,1.8929e-01,3.3000e+01
IMP_SCORE,2745,GO:0031348,1.8928e-01,6.4000e+01
IMP_SCORE,2746,GO:0051494,1.8924e-01,6.0000e+01
IMP_SCORE,2747,GO:0001959,1.8924e-01,5.1000e+01
IMP_SCORE,2748,GO:1903671,1.8924e-01,6.0000e+00
IMP_SCORE,2749,GO:0045861,1.8923e-01,1.0000e+02
IMP_SCORE,2750,GO:0030859,1.8921e-01,2.0000e+01
IMP_SCORE,2751,GO:0014910,1.8920e-01,2.0000e+01
IMP_SCORE,2752,GO:0010821,1.8919e-01,9.3000e+01
IMP_SCORE,2753,GO:0051249,1.8915e-01,1.0600e+02
IMP_SCORE,2754,GO:0051219,1.8912e-01,2.2000e+01
IMP_SCORE,2755,GO:0035637,1.8911e-01,3.7000e+01
IMP_SCORE,2756,GO:0055106,1.8906e-01,1.1000e+01
IMP_SCORE,2757,GO:1905954,1.8898e-01,2.1000e+01
IMP_SCORE,2758,GO:0045055,1.8892e-01,1.6300e+02
IMP_SCORE,2759,GO:0035305,1.8890e-01,4.7000e+01
IMP_SCORE,2760,GO:0002791,1.8884e-01,1.1300e+02
IMP_SCORE,2761,GO:0010811,1.8884e-01,7.6000e+01
IMP_SCORE,2762,GO:2000846,1.8879e-01,1.0000e+01
IMP_SCORE,2763,GO:0031228,1.8877e-01,7.8000e+01
IMP_SCORE,2764,GO:0009991,1.8876e-01,1.3500e+02
IMP_SCORE,2765,GO:0030594,1.8874e-01,4.2000e+01
IMP_SCORE,2766,GO:0050920,1.8874e-01,4.9000e+01
IMP_SCORE,2767,GO:2000736,1.8872e-01,9.0000e+00
IMP_SCORE,2768,GO:0006468,1.8870e-01,2.3600e+02
IMP_SCORE,2769,GO:0005484,1.8869e-01,1.9000e+01
IMP_SCORE,2770,GO:1904949,1.8867e-01,1.3000e+01
IMP_SCORE,2771,GO:1901505,1.8866e-01,6.6000e+01
IMP_SCORE,2772,GO:0043209,1.8862e-01,2.1000e+02
IMP_SCORE,2773,GO:0052813,1.8858e-01,2.8000e+01
IMP_SCORE,2774,GO:0071241,1.8858e-01,8.6000e+01
IMP_SCORE,2775,GO:0050854,1.8854e-01,2.2000e+01
IMP_SCORE,2776,GO:0048870,1.8853e-01,3.7900e+02
IMP_SCORE,2777,GO:0016477,1.8852e-01,3.1200e+02
IMP_SCORE,2778,GO:1903428,1.8846e-01,1.4000e+01
IMP_SCORE,2779,GO:0046501,1.8841e-01,1.1000e+01
IMP_SCORE,2780,GO:0043312,1.8841e-01,1.3300e+02
IMP_SCORE,2781,GO:0033198,1.8838e-01,1.6000e+01
IMP_SCORE,2782,GO:0031210,1.8837e-01,1.3000e+01
IMP_SCORE,2783,GO:0046470,1.8836e-01,8.4000e+01
IMP_SCORE,2784,GO:0044765,1.8828e-01,5.2600e+02
IMP_SCORE,2785,GO:0034695,1.8824e-01,4.0000e+00
IMP_SCORE,2786,GO:0048713,1.8824e-01,2.1000e+01
IMP_SCORE,2787,GO:0016032,1.8820e-01,2.7000e+02
IMP_SCORE,2788,GO:0051270,1.8816e-01,1.9300e+02
IMP_SCORE,2789,GO:0033673,1.8812e-01,7.5000e+01
IMP_SCORE,2790,GO:0030705,1.8811e-01,5.9000e+01
IMP_SCORE,2791,GO:0004970,1.8805e-01,1.1000e+01
IMP_SCORE,2792,GO:0090049,1.8804e-01,5.0000e+00
IMP_SCORE,2793,GO:0045879,1.8804e-01,5.0000e+00
IMP_SCORE,2794,GO:0006555,1.8802e-01,2.3000e+01
IMP_SCORE,2795,GO:0032642,1.8799e-01,3.2000e+01
IMP_SCORE,2796,GO:0044700,1.8787e-01,2.6100e+02
IMP_SCORE,2797,GO:0008542,1.8787e-01,1.5000e+01
IMP_SCORE,2798,GO:0017053,1.8783e-01,4.7000e+01
IMP_SCORE,2799,GO:0042166,1.8782e-01,7.0000e+00
IMP_SCORE,2800,GO:2000134,1.8778e-01,2.3000e+01
IMP_SCORE,2801,GO:0016776,1.8778e-01,3.6000e+01
IMP_SCORE,2802,GO:0043487,1.8778e-01,4.8000e+01
IMP_SCORE,2803,GO:0044325,1.8774e-01,6.4000e+01
IMP_SCORE,2804,GO:0045625,1.8768e-01,5.0000e+00
IMP_SCORE,2805,GO:0002009,1.8755e-01,8.7000e+01
IMP_SCORE,2806,GO:0002757,1.8751e-01,1.2000e+02
IMP_SCORE,2807,GO:0051707,1.8748e-01,2.2200e+02
IMP_SCORE,2808,GO:0035326,1.8747e-01,3.3000e+01
IMP_SCORE,2809,GO:1902904,1.8743e-01,4.4000e+01
IMP_SCORE,2810,GO:0000028,1.8741e-01,6.0000e+00
IMP_SCORE,2811,GO:0032967,1.8740e-01,4.0000e+00
IMP_SCORE,2812,GO:1900543,1.8737e-01,2.1000e+01
IMP_SCORE,2813,GO:2000573,1.8736e-01,2.0000e+01
IMP_SCORE,2814,GO:0050995,1.8729e-01,2.2000e+01
IMP_SCORE,2815,GO:0031201,1.8725e-01,2.9000e+01
IMP_SCORE,2816,GO:0070273,1.8724e-01,7.0000e+00
IMP_SCORE,2817,GO:0044446,1.8720e-01,1.5430e+03
IMP_SCORE,2818,GO:0000041,1.8716e-01,8.2000e+01
IMP_SCORE,2819,GO:0034452,1.8709e-01,2.0000e+00
IMP_SCORE,2820,GO:0006805,1.8701e-01,1.1700e+02
IMP_SCORE,2821,GO:0044089,1.8692e-01,1.5800e+02
IMP_SCORE,2822,GO:0030030,1.8691e-01,2.9800e+02
IMP_SCORE,2823,GO:0005783,1.8691e-01,6.2800e+02
IMP_SCORE,2824,GO:0042577,1.8683e-01,4.5000e+01
IMP_SCORE,2825,GO:0006753,1.8683e-01,1.1100e+02
IMP_SCORE,2826,GO:0035914,1.8682e-01,2.5000e+01
IMP_SCORE,2827,GO:0002437,1.8681e-01,5.0000e+00
IMP_SCORE,2828,GO:0051239,1.8678e-01,7.1000e+02
IMP_SCORE,2829,GO:0006047,1.8678e-01,3.4000e+01
IMP_SCORE,2830,GO:0031226,1.8677e-01,7.5200e+02
IMP_SCORE,2831,GO:0006750,1.8673e-01,2.7000e+01
IMP_SCORE,2832,GO:0046903,1.8672e-01,2.2800e+02
IMP_SCORE,2833,GO:0016289,1.8670e-01,5.3000e+01
IMP_SCORE,2834,GO:1901989,1.8665e-01,3.5000e+01
IMP_SCORE,2835,GO:0032692,1.8665e-01,6.0000e+00
IMP_SCORE,2836,GO:0070411,1.8665e-01,2.8000e+01
IMP_SCORE,2837,GO:0030667,1.8654e-01,1.4400e+02
IMP_SCORE,2838,GO:0000122,1.8654e-01,1.5900e+02
IMP_SCORE,2839,GO:0045598,1.8649e-01,4.3000e+01
IMP_SCORE,2840,GO:0015197,1.8648e-01,6.5000e+01
IMP_SCORE,2841,GO:0001934,1.8632e-01,1.3400e+02
IMP_SCORE,2842,GO:0034362,1.8626e-01,1.2000e+01
IMP_SCORE,2843,GO:0045321,1.8626e-01,2.1100e+02
IMP_SCORE,2844,GO:0098916,1.8620e-01,1.4700e+02
IMP_SCORE,2845,GO:0010721,1.8619e-01,9.7000e+01
IMP_SCORE,2846,GO:1990351,1.8617e-01,1.5000e+02
IMP_SCORE,2847,GO:0009081,1.8613e-01,5.1000e+01
IMP_SCORE,2848,GO:0031282,1.8613e-01,5.0000e+00
IMP_SCORE,2849,GO:0044271,1.8611e-01,3.1900e+02
IMP_SCORE,2850,GO:0007422,1.8606e-01,4.2000e+01
IMP_SCORE,2851,GO:0043647,1.8604e-01,5.5000e+01
IMP_SCORE,2852,GO:1901020,1.8602e-01,6.0000e+00
IMP_SCORE,2853,GO:0019400,1.8601e-01,1.4000e+01
IMP_SCORE,2854,GO:0032412,1.8598e-01,9.0000e+01
IMP_SCORE,2855,GO:0000980,1.8597e-01,2.0000e+01
IMP_SCORE,2856,GO:0008656,1.8592e-01,1.4000e+01
IMP_SCORE,2857,GO:0047496,1.8592e-01,1.0000e+01
IMP_SCORE,2858,GO:0016903,1.8589e-01,7.8000e+01
IMP_SCORE,2859,GO:0031410,1.8588e-01,6.0800e+02
IMP_SCORE,2860,GO:0045597,1.8583e-01,2.5500e+02
IMP_SCORE,2861,GO:2001056,1.8582e-01,4.2000e+01
IMP_SCORE,2862,GO:0032228,1.8578e-01,1.2000e+01
IMP_SCORE,2863,GO:0048660,1.8578e-01,2.7000e+01
IMP_SCORE,2864,GO:0033157,1.8577e-01,1.1200e+02
IMP_SCORE,2865,GO:0021702,1.8575e-01,7.0000e+00
IMP_SCORE,2866,GO:0009260,1.8568e-01,2.0000e+01
IMP_SCORE,2867,GO:0071624,1.8560e-01,1.3000e+01
IMP_SCORE,2868,GO:0040014,1.8558e-01,2.4000e+01
IMP_SCORE,2869,GO:0070661,1.8553e-01,2.4000e+01
IMP_SCORE,2870,GO:0051125,1.8550e-01,1.1000e+01
IMP_SCORE,2871,GO:0010677,1.8549e-01,2.2000e+01
IMP_SCORE,2872,GO:0022835,1.8546e-01,1.7000e+01
IMP_SCORE,2873,GO:0070830,1.8545e-01,2.9000e+01
IMP_SCORE,2874,GO:0031307,1.8544e-01,5.0000e+00
IMP_SCORE,2875,GO:1902652,1.8533e-01,5.8000e+01
IMP_SCORE,2876,GO:0032653,1.8529e-01,2.4000e+01
IMP_SCORE,2877,GO:0036442,1.8527e-01,9.0000e+00
IMP_SCORE,2878,GO:0031224,1.8522e-01,1.3880e+03
IMP_SCORE,2879,GO:0051289,1.8521e-01,2.5000e+01
IMP_SCORE,2880,GO:0030098,1.8519e-01,4.6000e+01
IMP_SCORE,2881,GO:0048646,1.8513e-01,2.7900e+02
IMP_SCORE,2882,GO:0055090,1.8512e-01,8.0000e+00
IMP_SCORE,2883,GO:0016773,1.8509e-01,2.1900e+02
IMP_SCORE,2884,GO:0045604,1.8508e-01,1.7000e+01
IMP_SCORE,2885,GO:0031057,1.8507e-01,1.4000e+01
IMP_SCORE,2886,GO:0051193,1.8507e-01,2.0000e+01
IMP_SCORE,2887,GO:0051492,1.8505e-01,2.8000e+01
IMP_SCORE,2888,GO:0051650,1.8505e-01,4.3000e+01
IMP_SCORE,2889,GO:0051050,1.8504e-01,2.6200e+02
IMP_SCORE,2890,GO:0033628,1.8504e-01,3.6000e+01
IMP_SCORE,2891,GO:0044763,1.8501e-01,1.3720e+03
IMP_SCORE,2892,GO:0098588,1.8497e-01,6.7000e+02
IMP_SCORE,2893,GO:0045839,1.8492e-01,9.0000e+00
IMP_SCORE,2894,GO:0071688,1.8491e-01,1.2000e+01
IMP_SCORE,2895,GO:2000179,1.8488e-01,3.7000e+01
IMP_SCORE,2896,GO:0097110,1.8488e-01,2.3000e+01
IMP_SCORE,2897,GO:0040018,1.8486e-01,1.4000e+01
IMP_SCORE,2898,GO:0007155,1.8478e-01,6.6300e+02
IMP_SCORE,2899,GO:0045807,1.8477e-01,3.9000e+01
IMP_SCORE,2900,GO:0021885,1.8472e-01,2.7000e+01
IMP_SCORE,2901,GO:0050820,1.8471e-01,2.8000e+01
IMP_SCORE,2902,GO:0006644,1.8466e-01,1.9900e+02
IMP_SCORE,2903,GO:0042345,1.8465e-01,2.3000e+01
IMP_SCORE,2904,GO:0031965,1.8464e-01,2.8100e+02
IMP_SCORE,2905,GO:0051260,1.8461e-01,1.7300e+02
IMP_SCORE,2906,GO:0007015,1.8455e-01,1.0500e+02
IMP_SCORE,2907,GO:0001817,1.8453e-01,1.6900e+02
IMP_SCORE,2908,GO:0050878,1.8449e-01,1.6500e+02
IMP_SCORE,2909,GO:0002888,1.8449e-01,9.0000e+00
IMP_SCORE,2910,GO:0009636,1.8447e-01,8.1000e+01
IMP_SCORE,2911,GO:0071827,1.8445e-01,1.3000e+01
IMP_SCORE,2912,GO:0060341,1.8439e-01,2.1800e+02
IMP_SCORE,2913,GO:0006749,1.8436e-01,4.1000e+01
IMP_SCORE,2914,GO:0032467,1.8431e-01,1.9000e+01
IMP_SCORE,2915,GO:0042303,1.8431e-01,1.6000e+01
IMP_SCORE,2916,GO:0032269,1.8428e-01,2.2400e+02
IMP_SCORE,2917,GO:0072073,1.8425e-01,3.8000e+01
IMP_SCORE,2918,GO:0032036,1.8423e-01,2.0000e+01
IMP_SCORE,2919,GO:0014733,1.8419e-01,7.0000e+00
IMP_SCORE,2920,GO:0043270,1.8417e-01,6.9000e+01
IMP_SCORE,2921,GO:0080135,1.8412e-01,1.6800e+02
IMP_SCORE,2922,GO:0001894,1.8411e-01,7.1000e+01
IMP_SCORE,2923,GO:0042923,1.8409e-01,2.0000e+01
IMP_SCORE,2924,GO:0051716,1.8408e-01,6.7500e+02
IMP_SCORE,2925,GO:0048268,1.8402e-01,3.2000e+01
IMP_SCORE,2926,GO:0090545,1.8391e-01,1.4000e+01
IMP_SCORE,2927,GO:0008238,1.8390e-01,1.3600e+02
IMP_SCORE,2928,GO:0016925,1.8390e-01,2.6000e+01
IMP_SCORE,2929,GO:0002758,1.8385e-01,5.6000e+01
IMP_SCORE,2930,GO:0048013,1.8384e-01,5.2000e+01
IMP_SCORE,2931,GO:0045056,1.8384e-01,1.1000e+01
IMP_SCORE,2932,GO:0002863,1.8383e-01,5.0000e+00
IMP_SCORE,2933,GO:1902742,1.8380e-01,1.0000e+01
IMP_SCORE,2934,GO:0044440,1.8374e-01,2.4400e+02
IMP_SCORE,2935,GO:0055010,1.8364e-01,6.0000e+00
IMP_SCORE,2936,GO:0032101,1.8359e-01,1.9500e+02
IMP_SCORE,2937,GO:0072509,1.8357e-01,9.1000e+01
IMP_SCORE,2938,GO:0051272,1.8354e-01,1.0700e+02
IMP_SCORE,2939,GO:0048145,1.8353e-01,3.3000e+01
IMP_SCORE,2940,GO:0070206,1.8347e-01,4.5000e+01
IMP_SCORE,2941,GO:0042692,1.8343e-01,1.9000e+01
IMP_SCORE,2942,GO:0060562,1.8343e-01,2.4000e+01
IMP_SCORE,2943,GO:0070303,1.8336e-01,1.0000e+01
IMP_SCORE,2944,GO:0021782,1.8335e-01,5.3000e+01
IMP_SCORE,2945,GO:2000178,1.8330e-01,4.0000e+00
IMP_SCORE,2946,GO:0005242,1.8329e-01,4.2000e+01
IMP_SCORE,2947,GO:0005791,1.8328e-01,3.5000e+01
IMP_SCORE,2948,GO:0098590,1.8319e-01,4.9000e+02
IMP_SCORE,2949,GO:0009247,1.8317e-01,2.3000e+01
IMP_SCORE,2950,GO:0009712,1.8315e-01,3.6000e+01
IMP_SCORE,2951,GO:1903670,1.8310e-01,7.0000e+00
IMP_SCORE,2952,GO:0009112,1.8308e-01,3.1000e+01
IMP_SCORE,2953,GO:0002252,1.8308e-01,2.5400e+02
IMP_SCORE,2954,GO:0045793,1.8301e-01,3.8000e+01
IMP_SCORE,2955,GO:0009890,1.8299e-01,2.3000e+02
IMP_SCORE,2956,GO:0033047,1.8292e-01,6.0000e+00
IMP_SCORE,2957,GO:0090087,1.8289e-01,1.8700e+02
IMP_SCORE,2958,GO:0004722,1.8289e-01,2.9000e+01
IMP_SCORE,2959,GO:0031214,1.8281e-01,8.4000e+01
IMP_SCORE,2960,GO:0048147,1.8277e-01,3.2000e+01
IMP_SCORE,2961,GO:0019674,1.8276e-01,3.7000e+01
IMP_SCORE,2962,GO:0030276,1.8276e-01,4.6000e+01
IMP_SCORE,2963,GO:0060043,1.8269e-01,8.0000e+00
IMP_SCORE,2964,GO:0061387,1.8265e-01,2.8000e+01
IMP_SCORE,2965,GO:0050890,1.8258e-01,1.3000e+02
IMP_SCORE,2966,GO:0030162,1.8257e-01,1.8400e+02
IMP_SCORE,2967,GO:1901981,1.8251e-01,8.3000e+01
IMP_SCORE,2968,GO:0001964,1.8247e-01,1.0000e+01
IMP_SCORE,2969,GO:0006886,1.8247e-01,2.4200e+02
IMP_SCORE,2970,GO:0006520,1.8243e-01,1.3200e+02
IMP_SCORE,2971,GO:0048015,1.8241e-01,2.7000e+01
IMP_SCORE,2972,GO:0043228,1.8237e-01,1.0050e+03
IMP_SCORE,2973,GO:0031280,1.8231e-01,7.0000e+00
IMP_SCORE,2974,GO:0030684,1.8220e-01,3.1000e+01
IMP_SCORE,2975,GO:0031333,1.8220e-01,5.0000e+01
IMP_SCORE,2976,GO:0010212,1.8217e-01,5.2000e+01
IMP_SCORE,2977,GO:0070228,1.8211e-01,2.6000e+01
IMP_SCORE,2978,GO:0006308,1.8197e-01,1.6000e+01
IMP_SCORE,2979,GO:0042325,1.8193e-01,2.3000e+02
IMP_SCORE,2980,GO:0032105,1.8190e-01,6.0000e+00
IMP_SCORE,2981,GO:0060142,1.8188e-01,2.3000e+01
IMP_SCORE,2982,GO:0098751,1.8185e-01,2.8000e+01
IMP_SCORE,2983,GO:0042455,1.8184e-01,2.9000e+01
IMP_SCORE,2984,GO:0030141,1.8183e-01,1.9500e+02
IMP_SCORE,2985,GO:0051436,1.8183e-01,8.0000e+00
IMP_SCORE,2986,GO:0002040,1.8182e-01,2.3000e+01
IMP_SCORE,2987,GO:0043243,1.8182e-01,1.6000e+01
IMP_SCORE,2988,GO:0016485,1.8176e-01,1.3400e+02
IMP_SCORE,2989,GO:0001505,1.8175e-01,7.3000e+01
IMP_SCORE,2990,GO:0004407,1.8174e-01,1.4000e+01
IMP_SCORE,2991,GO:0002694,1.8172e-01,1.3300e+02
IMP_SCORE,2992,GO:0015807,1.8170e-01,2.5000e+01
IMP_SCORE,2993,GO:0004252,1.8166e-01,2.0900e+02
IMP_SCORE,2994,GO:0042060,1.8164e-01,2.5000e+01
IMP_SCORE,2995,GO:0060706,1.8158e-01,1.2000e+01
IMP_SCORE,2996,GO:0032880,1.8156e-01,2.9300e+02
IMP_SCORE,2997,GO:0008285,1.8156e-01,2.5500e+02
IMP_SCORE,2998,GO:0099600,1.8154e-01,3.7300e+02
IMP_SCORE,2999,GO:0001525,1.8147e-01,1.1500e+02
IMP_SCORE,3000,GO:0002456,1.8146e-01,2.5000e+01
IMP_SCORE,3001,GO:0010165,1.8146e-01,2.6000e+01
IMP_SCORE,3002,GO:0009895,1.8145e-01,7.6000e+01
IMP_SCORE,3003,GO:0004197,1.8141e-01,9.2000e+01
IMP_SCORE,3004,GO:0016331,1.8140e-01,6.0000e+00
IMP_SCORE,3005,GO:0044548,1.8139e-01,5.3000e+01
IMP_SCORE,3006,GO:0051056,1.8136e-01,1.3100e+02
IMP_SCORE,3007,GO:0019199,1.8134e-01,3.8000e+01
IMP_SCORE,3008,GO:0010469,1.8129e-01,2.9000e+01
IMP_SCORE,3009,GO:0007205,1.8128e-01,2.7000e+01
IMP_SCORE,3010,GO:0070491,1.8121e-01,2.6000e+01
IMP_SCORE,3011,GO:1903827,1.8120e-01,1.6700e+02
IMP_SCORE,3012,GO:0019897,1.8119e-01,4.7000e+01
IMP_SCORE,3013,GO:0035136,1.8119e-01,2.2000e+01
IMP_SCORE,3014,GO:0071360,1.8115e-01,1.2000e+01
IMP_SCORE,3015,GO:0043217,1.8110e-01,3.2000e+01
IMP_SCORE,3016,GO:0032928,1.8110e-01,1.1000e+01
IMP_SCORE,3017,GO:0051220,1.8106e-01,1.4000e+01
IMP_SCORE,3018,GO:0002573,1.8103e-01,4.3000e+01
IMP_SCORE,3019,GO:0032088,1.8098e-01,3.7000e+01
IMP_SCORE,3020,GO:0035295,1.8094e-01,5.8000e+01
IMP_SCORE,3021,GO:0010562,1.8094e-01,1.6500e+02
IMP_SCORE,3022,GO:0002686,1.8091e-01,1.4000e+01
IMP_SCORE,3023,GO:0048489,1.8091e-01,2.6000e+01
IMP_SCORE,3024,GO:0043025,1.8087e-01,1.9700e+02
IMP_SCORE,3025,GO:1901568,1.8086e-01,5.9000e+01
IMP_SCORE,3026,GO:0046626,1.8083e-01,2.3000e+01
IMP_SCORE,3027,GO:0005924,1.8080e-01,2.7400e+02
IMP_SCORE,3028,GO:1902117,1.8079e-01,5.0000e+01
IMP_SCORE,3029,GO:0032496,1.8079e-01,1.2000e+02
IMP_SCORE,3030,GO:0061630,1.8077e-01,7.2000e+01
IMP_SCORE,3031,GO:0010832,1.8076e-01,2.2000e+01
IMP_SCORE,3032,GO:0015850,1.8066e-01,4.7000e+01
IMP_SCORE,3033,GO:0045937,1.8066e-01,1.8400e+02
IMP_SCORE,3034,GO:0002066,1.8065e-01,2.0000e+01
IMP_SCORE,3035,GO:0001530,1.8063e-01,3.1000e+01
IMP_SCORE,3036,GO:0032845,1.8058e-01,3.7000e+01
IMP_SCORE,3037,GO:0002433,1.8057e-01,3.2000e+01
IMP_SCORE,3038,GO:1902495,1.8056e-01,1.3000e+02
IMP_SCORE,3039,GO:0030855,1.8055e-01,1.2500e+02
IMP_SCORE,3040,GO:0006700,1.8052e-01,6.0000e+00
IMP_SCORE,3041,GO:0071295,1.8052e-01,4.0000e+00
IMP_SCORE,3042,GO:0051024,1.8047e-01,1.1000e+01
IMP_SCORE,3043,GO:0045202,1.8046e-01,2.4800e+02
IMP_SCORE,3044,GO:0001654,1.8045e-01,6.4000e+01
IMP_SCORE,3045,GO:0090501,1.8042e-01,5.8000e+01
IMP_SCORE,3046,GO:0022891,1.8042e-01,3.0800e+02
IMP_SCORE,3047,GO:0006688,1.8038e-01,4.3000e+01
IMP_SCORE,3048,GO:0051482,1.8033e-01,5.0000e+00
IMP_SCORE,3049,GO:0001837,1.8033e-01,3.3000e+01
IMP_SCORE,3050,GO:1904063,1.8030e-01,1.2000e+01
IMP_SCORE,3051,GO:0016248,1.8028e-01,2.8000e+01
IMP_SCORE,3052,GO:0043005,1.8024e-01,4.4300e+02
IMP_SCORE,3053,GO:0014069,1.8016e-01,1.2200e+02
IMP_SCORE,3054,GO:0031113,1.8012e-01,2.3000e+01
IMP_SCORE,3055,GO:0043067,1.8011e-01,4.1900e+02
IMP_SCORE,3056,GO:0043167,1.8009e-01,1.6260e+03
IMP_SCORE,3057,GO:0051348,1.8005e-01,8.5000e+01
IMP_SCORE,3058,GO:0034250,1.7997e-01,3.3000e+01
IMP_SCORE,3059,GO:0010975,1.7991e-01,1.2000e+02
IMP_SCORE,3060,GO:0051532,1.7991e-01,7.0000e+00
IMP_SCORE,3061,GO:0040033,1.7985e-01,2.2000e+01
IMP_SCORE,3062,GO:1902230,1.7984e-01,6.0000e+00
IMP_SCORE,3063,GO:1902580,1.7979e-01,1.7500e+02
IMP_SCORE,3064,GO:0008190,1.7976e-01,3.7000e+01
IMP_SCORE,3065,GO:1903034,1.7973e-01,4.0000e+01
IMP_SCORE,3066,GO:1902074,1.7972e-01,1.2000e+01
IMP_SCORE,3067,GO:1902680,1.7967e-01,1.8900e+02
IMP_SCORE,3068,GO:0017134,1.7960e-01,1.5000e+01
IMP_SCORE,3069,GO:0044065,1.7956e-01,6.0000e+00
IMP_SCORE,3070,GO:0030036,1.7955e-01,1.4200e+02
IMP_SCORE,3071,GO:0035902,1.7955e-01,1.2000e+01
IMP_SCORE,3072,GO:0033554,1.7954e-01,4.5300e+02
IMP_SCORE,3073,GO:0008284,1.7951e-01,3.0100e+02
IMP_SCORE,3074,GO:0098852,1.7950e-01,2.5200e+02
IMP_SCORE,3075,GO:0043620,1.7948e-01,2.6000e+01
IMP_SCORE,3076,GO:0008286,1.7940e-01,5.2000e+01
IMP_SCORE,3077,GO:0043226,1.7940e-01,1.5190e+03
IMP_SCORE,3078,GO:0043623,1.7939e-01,1.2500e+02
IMP_SCORE,3079,GO:0060548,1.7937e-01,2.6400e+02
IMP_SCORE,3080,GO:0043539,1.7935e-01,2.0000e+01
IMP_SCORE,3081,GO:0051651,1.7931e-01,5.4000e+01
IMP_SCORE,3082,GO:0009313,1.7930e-01,3.6000e+01
IMP_SCORE,3083,GO:0050658,1.7927e-01,6.2000e+01
IMP_SCORE,3084,GO:0023056,1.7926e-01,3.1700e+02
IMP_SCORE,3085,GO:0009719,1.7924e-01,2.8100e+02
IMP_SCORE,3086,GO:0001709,1.7917e-01,3.0000e+01
IMP_SCORE,3087,GO:0007165,1.7914e-01,1.1650e+03
IMP_SCORE,3088,GO:0034762,1.7912e-01,1.2300e+02
IMP_SCORE,3089,GO:0043154,1.7912e-01,1.9000e+01
IMP_SCORE,3090,GO:0051209,1.7910e-01,9.0000e+00
IMP_SCORE,3091,GO:0004888,1.7909e-01,3.3800e+02
IMP_SCORE,3092,GO:0005789,1.7902e-01,5.6600e+02
IMP_SCORE,3093,GO:0043232,1.7890e-01,9.5800e+02
IMP_SCORE,3094,GO:0050994,1.7889e-01,3.1000e+01
IMP_SCORE,3095,GO:0031674,1.7881e-01,2.2000e+01
IMP_SCORE,3096,GO:0097028,1.7881e-01,2.5000e+01
IMP_SCORE,3097,GO:0072132,1.7877e-01,8.0000e+00
IMP_SCORE,3098,GO:0006904,1.7874e-01,3.9000e+01
IMP_SCORE,3099,GO:0016709,1.7869e-01,3.3000e+01
IMP_SCORE,3100,GO:0007215,1.7864e-01,5.3000e+01
IMP_SCORE,3101,GO:0006665,1.7861e-01,1.3100e+02
IMP_SCORE,3102,GO:0090314,1.7858e-01,2.3000e+01
IMP_SCORE,3103,GO:0004713,1.7848e-01,4.9000e+01
IMP_SCORE,3104,GO:0043467,1.7847e-01,4.1000e+01
IMP_SCORE,3105,GO:1904951,1.7845e-01,1.3600e+02
IMP_SCORE,3106,GO:0060688,1.7844e-01,2.0000e+01
IMP_SCORE,3107,GO:1903305,1.7841e-01,6.2000e+01
IMP_SCORE,3108,GO:0032502,1.7841e-01,1.4280e+03
IMP_SCORE,3109,GO:0006796,1.7838e-01,4.6900e+02
IMP_SCORE,3110,GO:0001662,1.7838e-01,2.0000e+01
IMP_SCORE,3111,GO:0032535,1.7836e-01,1.0000e+02
IMP_SCORE,3112,GO:0005080,1.7833e-01,3.2000e+01
IMP_SCORE,3113,GO:0051241,1.7831e-01,2.8000e+02
IMP_SCORE,3114,GO:0060384,1.7831e-01,2.5000e+01
IMP_SCORE,3115,GO:0005102,1.7828e-01,8.5600e+02
IMP_SCORE,3116,GO:0006338,1.7828e-01,4.8000e+01
IMP_SCORE,3117,GO:0010923,1.7817e-01,5.5000e+01
IMP_SCORE,3118,GO:0019899,1.7816e-01,9.6500e+02
IMP_SCORE,3119,GO:1904064,1.7807e-01,3.3000e+01
IMP_SCORE,3120,GO:0010638,1.7805e-01,1.7300e+02
IMP_SCORE,3121,GO:0002020,1.7804e-01,6.2000e+01
IMP_SCORE,3122,GO:0036293,1.7803e-01,6.2000e+01
IMP_SCORE,3123,GO:0051302,1.7802e-01,4.1000e+01
IMP_SCORE,3124,GO:0043225,1.7801e-01,7.0000e+00
IMP_SCORE,3125,GO:0014742,1.7796e-01,5.0000e+00
IMP_SCORE,3126,GO:0002102,1.7796e-01,2.9000e+01
IMP_SCORE,3127,GO:0035254,1.7795e-01,1.3000e+01
IMP_SCORE,3128,GO:1903830,1.7792e-01,1.3000e+01
IMP_SCORE,3129,GO:0061098,1.7791e-01,2.4000e+01
IMP_SCORE,3130,GO:1903510,1.7787e-01,7.7000e+01
IMP_SCORE,3131,GO:0044425,1.7786e-01,1.4820e+03
IMP_SCORE,3132,GO:0043679,1.7785e-01,4.1000e+01
IMP_SCORE,3133,GO:0031334,1.7775e-01,6.7000e+01
IMP_SCORE,3134,GO:0006094,1.7774e-01,2.1000e+01
IMP_SCORE,3135,GO:0097708,1.7774e-01,6.0200e+02
IMP_SCORE,3136,GO:0031099,1.7773e-01,7.3000e+01
IMP_SCORE,3137,GO:0061572,1.7773e-01,4.4000e+01
IMP_SCORE,3138,GO:2000758,1.7772e-01,1.4000e+01
IMP_SCORE,3139,GO:0097485,1.7770e-01,1.5800e+02
IMP_SCORE,3140,GO:0022603,1.7767e-01,3.1500e+02
IMP_SCORE,3141,GO:1902115,1.7767e-01,7.5000e+01
IMP_SCORE,3142,GO:0044259,1.7765e-01,3.0000e+01
IMP_SCORE,3143,GO:0031005,1.7756e-01,2.4000e+01
IMP_SCORE,3144,GO:0042551,1.7756e-01,1.3000e+01
IMP_SCORE,3145,GO:0008016,1.7755e-01,8.5000e+01
IMP_SCORE,3146,GO:0009987,1.7754e-01,1.1560e+03
IMP_SCORE,3147,GO:1904376,1.7753e-01,1.3000e+01
IMP_SCORE,3148,GO:1903037,1.7748e-01,8.2000e+01
IMP_SCORE,3149,GO:0000018,1.7743e-01,1.3000e+01
IMP_SCORE,3150,GO:0042982,1.7741e-01,1.2000e+01
IMP_SCORE,3151,GO:0050807,1.7736e-01,7.6000e+01
IMP_SCORE,3152,GO:0034162,1.7736e-01,1.1000e+01
IMP_SCORE,3153,GO:0016064,1.7734e-01,1.5000e+01
IMP_SCORE,3154,GO:0006915,1.7733e-01,3.8500e+02
IMP_SCORE,3155,GO:2000113,1.7732e-01,2.1500e+02
IMP_SCORE,3156,GO:0060326,1.7730e-01,6.7000e+01
IMP_SCORE,3157,GO:0044699,1.7728e-01,1.5930e+03
IMP_SCORE,3158,GO:0009164,1.7728e-01,2.8000e+01
IMP_SCORE,3159,GO:0035116,1.7725e-01,6.0000e+00
IMP_SCORE,3160,GO:0044249,1.7722e-01,5.1100e+02
IMP_SCORE,3161,GO:0045296,1.7721e-01,3.2900e+02
IMP_SCORE,3162,GO:0098636,1.7718e-01,2.8000e+01
IMP_SCORE,3163,GO:0019886,1.7718e-01,7.6000e+01
IMP_SCORE,3164,GO:0030260,1.7714e-01,5.2000e+01
IMP_SCORE,3165,GO:0009409,1.7713e-01,2.0000e+01
IMP_SCORE,3166,GO:0009888,1.7709e-01,2.8200e+02
IMP_SCORE,3167,GO:0031344,1.7709e-01,2.1400e+02
IMP_SCORE,3168,GO:0006862,1.7708e-01,2.0000e+01
IMP_SCORE,3169,GO:0019864,1.7707e-01,2.8000e+01
IMP_SCORE,3170,GO:0060119,1.7703e-01,1.4000e+01
IMP_SCORE,3171,GO:0050864,1.7702e-01,3.5000e+01
IMP_SCORE,3172,GO:0045017,1.7698e-01,8.7000e+01
IMP_SCORE,3173,GO:0002706,1.7696e-01,3.1000e+01
IMP_SCORE,3174,GO:0034260,1.7695e-01,1.8000e+01
IMP_SCORE,3175,GO:0010604,1.7694e-01,3.9300e+02
IMP_SCORE,3176,GO:0060231,1.7693e-01,9.0000e+00
IMP_SCORE,3177,GO:0071711,1.7693e-01,1.3000e+01
IMP_SCORE,3178,GO:0010631,1.7693e-01,5.7000e+01
IMP_SCORE,3179,GO:0043242,1.7691e-01,3.4000e+01
IMP_SCORE,3180,GO:0043666,1.7691e-01,1.3000e+01
IMP_SCORE,3181,GO:0070888,1.7688e-01,2.9000e+01
IMP_SCORE,3182,GO:0009128,1.7684e-01,6.0000e+00
IMP_SCORE,3183,GO:0035556,1.7683e-01,5.3400e+02
IMP_SCORE,3184,GO:0051213,1.7680e-01,7.4000e+01
IMP_SCORE,3185,GO:0061005,1.7672e-01,1.8000e+01
IMP_SCORE,3186,GO:0007292,1.7668e-01,1.0000e+01
IMP_SCORE,3187,GO:0008307,1.7668e-01,4.0000e+01
IMP_SCORE,3188,GO:0042104,1.7667e-01,7.0000e+00
IMP_SCORE,3189,GO:1903508,1.7667e-01,1.8400e+02
IMP_SCORE,3190,GO:0010181,1.7665e-01,2.6000e+01
IMP_SCORE,3191,GO:0007049,1.7664e-01,2.2500e+02
IMP_SCORE,3192,GO:0070076,1.7662e-01,1.3000e+01
IMP_SCORE,3193,GO:0033238,1.7656e-01,2.1000e+01
IMP_SCORE,3194,GO:0050727,1.7652e-01,1.0600e+02
IMP_SCORE,3195,GO:0005524,1.7652e-01,3.5700e+02
IMP_SCORE,3196,GO:0030426,1.7651e-01,7.1000e+01
IMP_SCORE,3197,GO:0044432,1.7644e-01,6.2900e+02
IMP_SCORE,3198,GO:0042626,1.7644e-01,3.4000e+01
IMP_SCORE,3199,GO:0016021,1.7644e-01,1.4150e+03
IMP_SCORE,3200,GO:0016126,1.7643e-01,2.4000e+01
IMP_SCORE,3201,GO:0060263,1.7641e-01,5.0000e+00
IMP_SCORE,3202,GO:0045935,1.7640e-01,2.4500e+02
IMP_SCORE,3203,GO:1903749,1.7638e-01,5.4000e+01
IMP_SCORE,3204,GO:0030808,1.7634e-01,3.2000e+01
IMP_SCORE,3205,GO:0051726,1.7632e-01,3.3400e+02
IMP_SCORE,3206,GO:0035591,1.7629e-01,5.3000e+01
IMP_SCORE,3207,GO:0072350,1.7627e-01,4.5000e+01
IMP_SCORE,3208,GO:0051569,1.7625e-01,6.0000e+00
IMP_SCORE,3209,GO:0097202,1.7625e-01,7.0000e+00
IMP_SCORE,3210,GO:0033017,1.7620e-01,1.2000e+01
IMP_SCORE,3211,GO:0009893,1.7619e-01,4.4000e+02
IMP_SCORE,3212,GO:0050779,1.7618e-01,7.0000e+00
IMP_SCORE,3213,GO:0006721,1.7618e-01,6.5000e+01
IMP_SCORE,3214,GO:0006950,1.7615e-01,9.4900e+02
IMP_SCORE,3215,GO:0043901,1.7615e-01,7.7000e+01
IMP_SCORE,3216,GO:0090383,1.7605e-01,8.0000e+00
IMP_SCORE,3217,GO:0043604,1.7601e-01,1.0200e+02
IMP_SCORE,3218,GO:0042629,1.7598e-01,2.2000e+01
IMP_SCORE,3219,GO:0090276,1.7597e-01,6.0000e+01
IMP_SCORE,3220,GO:0006405,1.7596e-01,2.3000e+01
IMP_SCORE,3221,GO:0010591,1.7579e-01,2.2000e+01
IMP_SCORE,3222,GO:0030055,1.7579e-01,2.7200e+02
IMP_SCORE,3223,GO:0031970,1.7576e-01,7.2000e+01
IMP_SCORE,3224,GO:0045892,1.7571e-01,1.6800e+02
IMP_SCORE,3225,GO:0004089,1.7568e-01,7.9000e+01
IMP_SCORE,3226,GO:0005802,1.7562e-01,1.0200e+02
IMP_SCORE,3227,GO:0042119,1.7562e-01,1.1200e+02
IMP_SCORE,3228,GO:0000722,1.7559e-01,7.0000e+00
IMP_SCORE,3229,GO:0042993,1.7557e-01,1.0000e+01
IMP_SCORE,3230,GO:0022607,1.7555e-01,7.2600e+02
IMP_SCORE,3231,GO:0000932,1.7553e-01,7.2000e+01
IMP_SCORE,3232,GO:0098589,1.7548e-01,2.0100e+02
IMP_SCORE,3233,GO:0031401,1.7544e-01,2.0500e+02
IMP_SCORE,3234,GO:0043244,1.7542e-01,4.1000e+01
IMP_SCORE,3235,GO:0015908,1.7540e-01,2.3000e+01
IMP_SCORE,3236,GO:0006730,1.7540e-01,4.2000e+01
IMP_SCORE,3237,GO:0005739,1.7540e-01,7.1400e+02
IMP_SCORE,3238,GO:0009790,1.7536e-01,7.3000e+01
IMP_SCORE,3239,GO:0006793,1.7533e-01,5.1400e+02
IMP_SCORE,3240,GO:0051875,1.7532e-01,7.0000e+00
IMP_SCORE,3241,GO:0060390,1.7530e-01,1.4000e+01
IMP_SCORE,3242,GO:0006814,1.7527e-01,7.6000e+01
IMP_SCORE,3243,GO:0001763,1.7520e-01,6.9000e+01
IMP_SCORE,3244,GO:0099537,1.7518e-01,1.6500e+02
IMP_SCORE,3245,GO:0010771,1.7516e-01,3.2000e+01
IMP_SCORE,3246,GO:0005313,1.7516e-01,1.0000e+01
IMP_SCORE,3247,GO:0050690,1.7512e-01,7.0000e+00
IMP_SCORE,3248,GO:0051233,1.7512e-01,1.9000e+01
IMP_SCORE,3249,GO:0009968,1.7509e-01,2.8100e+02
IMP_SCORE,3250,GO:0006521,1.7507e-01,8.0000e+00
IMP_SCORE,3251,GO:0005767,1.7505e-01,3.6000e+01
IMP_SCORE,3252,GO:0033627,1.7503e-01,1.6000e+01
IMP_SCORE,3253,GO:1900424,1.7502e-01,9.0000e+00
IMP_SCORE,3254,GO:0019362,1.7500e-01,6.5000e+01
IMP_SCORE,3255,GO:0016772,1.7498e-01,2.8600e+02
IMP_SCORE,3256,GO:0010648,1.7494e-01,3.1000e+02
IMP_SCORE,3257,GO:0006955,1.7493e-01,5.1500e+02
IMP_SCORE,3258,GO:0009914,1.7491e-01,3.7000e+01
IMP_SCORE,3259,GO:0006907,1.7489e-01,1.8000e+01
IMP_SCORE,3260,GO:0043393,1.7487e-01,6.3000e+01
IMP_SCORE,3261,GO:1903055,1.7484e-01,6.0000e+00
IMP_SCORE,3262,GO:0032462,1.7481e-01,8.0000e+00
IMP_SCORE,3263,GO:0051770,1.7479e-01,6.0000e+00
IMP_SCORE,3264,GO:0043068,1.7472e-01,1.6100e+02
IMP_SCORE,3265,GO:0046700,1.7470e-01,1.1000e+02
IMP_SCORE,3266,GO:0050926,1.7470e-01,8.0000e+00
IMP_SCORE,3267,GO:0070402,1.7470e-01,1.0000e+01
IMP_SCORE,3268,GO:0048665,1.7469e-01,7.0000e+00
IMP_SCORE,3269,GO:0035325,1.7467e-01,1.5000e+01
IMP_SCORE,3270,GO:0042311,1.7467e-01,1.0000e+01
IMP_SCORE,3271,GO:0042168,1.7465e-01,1.7000e+01
IMP_SCORE,3272,GO:0000209,1.7463e-01,8.0000e+01
IMP_SCORE,3273,GO:0044087,1.7460e-01,2.7900e+02
IMP_SCORE,3274,GO:0031301,1.7455e-01,1.1800e+02
IMP_SCORE,3275,GO:0002262,1.7452e-01,1.2000e+01
IMP_SCORE,3276,GO:2000209,1.7452e-01,6.0000e+00
IMP_SCORE,3277,GO:0031984,1.7448e-01,1.3000e+02
IMP_SCORE,3278,GO:0010001,1.7448e-01,7.6000e+01
IMP_SCORE,3279,GO:1903708,1.7445e-01,2.5000e+01
IMP_SCORE,3280,GO:0004029,1.7445e-01,4.3000e+01
IMP_SCORE,3281,GO:0032720,1.7443e-01,2.0000e+01
IMP_SCORE,3282,GO:0044421,1.7443e-01,1.4100e+03
IMP_SCORE,3283,GO:0051253,1.7434e-01,1.9300e+02
IMP_SCORE,3284,GO:0045940,1.7431e-01,1.0000e+01
IMP_SCORE,3285,GO:0050853,1.7425e-01,2.9000e+01
IMP_SCORE,3286,GO:0046718,1.7419e-01,6.7000e+01
IMP_SCORE,3287,GO:0022407,1.7419e-01,1.3000e+02
IMP_SCORE,3288,GO:0030155,1.7417e-01,2.4200e+02
IMP_SCORE,3289,GO:0030659,1.7415e-01,2.8400e+02
IMP_SCORE,3290,GO:0048002,1.7413e-01,1.1100e+02
IMP_SCORE,3291,GO:0046324,1.7410e-01,2.8000e+01
IMP_SCORE,3292,GO:0090090,1.7409e-01,3.3000e+01
IMP_SCORE,3293,GO:0048771,1.7407e-01,3.2000e+01
IMP_SCORE,3294,GO:0072657,1.7405e-01,1.3300e+02
IMP_SCORE,3295,GO:1902107,1.7401e-01,3.9000e+01
IMP_SCORE,3296,GO:0006505,1.7393e-01,8.0000e+00
IMP_SCORE,3297,GO:1901201,1.7393e-01,5.0000e+00
IMP_SCORE,3298,GO:0098800,1.7389e-01,2.6000e+01
IMP_SCORE,3299,GO:1902578,1.7385e-01,5.8200e+02
IMP_SCORE,3300,GO:0003924,1.7383e-01,1.1800e+02
IMP_SCORE,3301,GO:0032649,1.7382e-01,3.4000e+01
IMP_SCORE,3302,GO:0045190,1.7370e-01,9.0000e+00
IMP_SCORE,3303,GO:0007212,1.7369e-01,3.3000e+01
IMP_SCORE,3304,GO:0032991,1.7366e-01,1.3890e+03
IMP_SCORE,3305,GO:0044090,1.7360e-01,1.7000e+01
IMP_SCORE,3306,GO:0034605,1.7360e-01,6.6000e+01
IMP_SCORE,3307,GO:1904037,1.7357e-01,1.9000e+01
IMP_SCORE,3308,GO:0043949,1.7356e-01,8.0000e+00
IMP_SCORE,3309,GO:0001883,1.7354e-01,1.7300e+02
IMP_SCORE,3310,GO:0031252,1.7350e-01,2.0000e+01
IMP_SCORE,3311,GO:0001568,1.7349e-01,4.2000e+01
IMP_SCORE,3312,GO:0099536,1.7349e-01,1.3800e+02
IMP_SCORE,3313,GO:0030307,1.7340e-01,4.6000e+01
IMP_SCORE,3314,GO:1905515,1.7340e-01,1.0000e+01
IMP_SCORE,3315,GO:0036150,1.7340e-01,2.3000e+01
IMP_SCORE,3316,GO:0003281,1.7333e-01,2.4000e+01
IMP_SCORE,3317,GO:1901739,1.7332e-01,2.1000e+01
IMP_SCORE,3318,GO:0006790,1.7331e-01,2.1100e+02
IMP_SCORE,3319,GO:0032725,1.7328e-01,4.0000e+00
IMP_SCORE,3320,GO:0080134,1.7322e-01,3.3700e+02
IMP_SCORE,3321,GO:0098876,1.7318e-01,5.7000e+01
IMP_SCORE,3322,GO:0010662,1.7314e-01,1.3000e+01
IMP_SCORE,3323,GO:0006754,1.7310e-01,9.0000e+00
IMP_SCORE,3324,GO:0045211,1.7301e-01,1.6300e+02
IMP_SCORE,3325,GO:0070670,1.7299e-01,1.3000e+01
IMP_SCORE,3326,GO:0030285,1.7284e-01,1.1000e+01
IMP_SCORE,3327,GO:1901017,1.7277e-01,6.0000e+00
IMP_SCORE,3328,GO:0010558,1.7276e-01,2.2800e+02
IMP_SCORE,3329,GO:0009605,1.7274e-01,4.3600e+02
IMP_SCORE,3330,GO:0030424,1.7270e-01,1.5700e+02
IMP_SCORE,3331,GO:0008652,1.7267e-01,7.9000e+01
IMP_SCORE,3332,GO:0009063,1.7265e-01,9.3000e+01
IMP_SCORE,3333,GO:0071380,1.7256e-01,1.0000e+01
IMP_SCORE,3334,GO:0050896,1.7254e-01,1.3660e+03
IMP_SCORE,3335,GO:0048017,1.7243e-01,4.0000e+01
IMP_SCORE,3336,GO:0032506,1.7241e-01,7.0000e+00
IMP_SCORE,3337,GO:0006406,1.7240e-01,2.6000e+01
IMP_SCORE,3338,GO:0034451,1.7233e-01,7.0000e+00
IMP_SCORE,3339,GO:0014870,1.7231e-01,5.0000e+00
IMP_SCORE,3340,GO:0050000,1.7229e-01,2.7000e+01
IMP_SCORE,3341,GO:0042401,1.7219e-01,1.8000e+01
IMP_SCORE,3342,GO:0009135,1.7217e-01,3.3000e+01
IMP_SCORE,3343,GO:0060041,1.7217e-01,2.9000e+01
IMP_SCORE,3344,GO:0045666,1.7215e-01,9.4000e+01
IMP_SCORE,3345,GO:1900544,1.7214e-01,3.3000e+01
IMP_SCORE,3346,GO:0043202,1.7212e-01,8.2000e+01
IMP_SCORE,3347,GO:0044237,1.7211e-01,8.9500e+02
IMP_SCORE,3348,GO:0005766,1.7209e-01,1.2000e+01
IMP_SCORE,3349,GO:0044801,1.7208e-01,6.1000e+01
IMP_SCORE,3350,GO:0043410,1.7204e-01,7.8000e+01
IMP_SCORE,3351,GO:0015844,1.7200e-01,8.0000e+00
IMP_SCORE,3352,GO:0008066,1.7195e-01,2.3000e+01
IMP_SCORE,3353,GO:0023061,1.7190e-01,6.5000e+01
IMP_SCORE,3354,GO:0000377,1.7181e-01,8.1000e+01
IMP_SCORE,3355,GO:2000026,1.7178e-01,4.2800e+02
IMP_SCORE,3356,GO:0019438,1.7174e-01,2.4300e+02
IMP_SCORE,3357,GO:0048167,1.7173e-01,6.7000e+01
IMP_SCORE,3358,GO:0043369,1.7170e-01,1.6000e+01
IMP_SCORE,3359,GO:0001101,1.7166e-01,8.6000e+01
IMP_SCORE,3360,GO:0003012,1.7163e-01,1.2900e+02
IMP_SCORE,3361,GO:0099111,1.7160e-01,3.7000e+01
IMP_SCORE,3362,GO:0043168,1.7157e-01,8.4200e+02
IMP_SCORE,3363,GO:0010719,1.7157e-01,1.2000e+01
IMP_SCORE,3364,GO:1901862,1.7157e-01,9.0000e+00
IMP_SCORE,3365,GO:0043169,1.7156e-01,1.4070e+03
IMP_SCORE,3366,GO:0016675,1.7148e-01,7.0000e+00
IMP_SCORE,3367,GO:0032989,1.7146e-01,1.6000e+02
IMP_SCORE,3368,GO:0010008,1.7139e-01,2.3100e+02
IMP_SCORE,3369,GO:0005615,1.7134e-01,1.0770e+03
IMP_SCORE,3370,GO:0023051,1.7132e-01,6.7200e+02
IMP_SCORE,3371,GO:0030145,1.7132e-01,4.9000e+01
IMP_SCORE,3372,GO:0030133,1.7131e-01,1.6200e+02
IMP_SCORE,3373,GO:2001014,1.7129e-01,1.1000e+01
IMP_SCORE,3374,GO:0045761,1.7126e-01,1.9000e+01
IMP_SCORE,3375,GO:0061077,1.7124e-01,4.7000e+01
IMP_SCORE,3376,GO:0032677,1.7120e-01,3.2000e+01
IMP_SCORE,3377,GO:0030136,1.7120e-01,5.9000e+01
IMP_SCORE,3378,GO:0043618,1.7116e-01,1.9000e+01
IMP_SCORE,3379,GO:0036211,1.7108e-01,6.1600e+02
IMP_SCORE,3380,GO:0030662,1.7107e-01,9.2000e+01
IMP_SCORE,3381,GO:1902884,1.7100e-01,1.1000e+01
IMP_SCORE,3382,GO:0051223,1.7099e-01,1.9400e+02
IMP_SCORE,3383,GO:0001786,1.7099e-01,6.4000e+01
IMP_SCORE,3384,GO:0009887,1.7098e-01,1.9400e+02
IMP_SCORE,3385,GO:0051304,1.7095e-01,1.0000e+00
IMP_SCORE,3386,GO:0009651,1.7095e-01,1.0000e+00
IMP_SCORE,3387,GO:0045078,1.7087e-01,7.0000e+00
IMP_SCORE,3388,GO:0019748,1.7084e-01,2.2000e+01
IMP_SCORE,3389,GO:1903317,1.7079e-01,6.0000e+01
IMP_SCORE,3390,GO:0020037,1.7077e-01,9.5000e+01
IMP_SCORE,3391,GO:0031110,1.7075e-01,3.0000e+01
IMP_SCORE,3392,GO:0072665,1.7073e-01,1.9000e+01
IMP_SCORE,3393,GO:0005372,1.7066e-01,2.9000e+01
IMP_SCORE,3394,GO:0042043,1.7061e-01,1.2000e+01
IMP_SCORE,3395,GO:0046488,1.7055e-01,9.6000e+01
IMP_SCORE,3396,GO:2001212,1.7053e-01,6.0000e+00
IMP_SCORE,3397,GO:1903507,1.7052e-01,2.0200e+02
IMP_SCORE,3398,GO:0005798,1.7045e-01,2.2000e+01
IMP_SCORE,3399,GO:0072341,1.7045e-01,8.8000e+01
IMP_SCORE,3400,GO:0031526,1.7043e-01,2.8000e+01
IMP_SCORE,3401,GO:0005759,1.7042e-01,1.9000e+02
IMP_SCORE,3402,GO:0050660,1.7040e-01,6.3000e+01
IMP_SCORE,3403,GO:0050708,1.7039e-01,1.0500e+02
IMP_SCORE,3404,GO:0031400,1.7038e-01,1.0700e+02
IMP_SCORE,3405,GO:0048523,1.7037e-01,8.3600e+02
IMP_SCORE,3406,GO:0045911,1.7035e-01,7.0000e+00
IMP_SCORE,3407,GO:0090174,1.7034e-01,2.8000e+01
IMP_SCORE,3408,GO:0043252,1.7034e-01,5.2000e+01
IMP_SCORE,3409,GO:0031396,1.7030e-01,4.8000e+01
IMP_SCORE,3410,GO:1901576,1.7030e-01,5.3000e+02
IMP_SCORE,3411,GO:0042339,1.7029e-01,3.1000e+01
IMP_SCORE,3412,GO:0046872,1.7025e-01,1.4250e+03
IMP_SCORE,3413,GO:0000988,1.7023e-01,1.6000e+02
IMP_SCORE,3414,GO:0006376,1.7022e-01,2.1000e+01
IMP_SCORE,3415,GO:0032154,1.7022e-01,4.6000e+01
IMP_SCORE,3416,GO:0046134,1.7020e-01,1.3000e+01
IMP_SCORE,3417,GO:0070069,1.7019e-01,1.3000e+01
IMP_SCORE,3418,GO:0002833,1.7018e-01,3.1000e+01
IMP_SCORE,3419,GO:0031346,1.7008e-01,1.0200e+02
IMP_SCORE,3420,GO:0090092,1.6994e-01,6.7000e+01
IMP_SCORE,3421,GO:1901681,1.6990e-01,1.9600e+02
IMP_SCORE,3422,GO:0055094,1.6989e-01,2.1000e+01
IMP_SCORE,3423,GO:0030073,1.6985e-01,1.7000e+01
IMP_SCORE,3424,GO:0016274,1.6983e-01,2.0000e+01
IMP_SCORE,3425,GO:0007166,1.6979e-01,7.1200e+02
IMP_SCORE,3426,GO:0090068,1.6972e-01,7.5000e+01
IMP_SCORE,3427,GO:0070410,1.6969e-01,8.0000e+00
IMP_SCORE,3428,GO:0004620,1.6969e-01,1.1700e+02
IMP_SCORE,3429,GO:0048520,1.6968e-01,2.5000e+01
IMP_SCORE,3430,GO:0031974,1.6965e-01,4.9000e+02
IMP_SCORE,3431,GO:0051049,1.6964e-01,4.7300e+02
IMP_SCORE,3432,GO:0031975,1.6960e-01,1.7000e+02
IMP_SCORE,3433,GO:0048469,1.6956e-01,4.5000e+01
IMP_SCORE,3434,GO:0071840,1.6956e-01,1.2140e+03
IMP_SCORE,3435,GO:0031294,1.6951e-01,2.9000e+01
IMP_SCORE,3436,GO:0008219,1.6949e-01,4.6500e+02
IMP_SCORE,3437,GO:0034122,1.6949e-01,1.4000e+01
IMP_SCORE,3438,GO:0080090,1.6942e-01,5.6000e+02
IMP_SCORE,3439,GO:0048715,1.6937e-01,8.0000e+00
IMP_SCORE,3440,GO:0010810,1.6935e-01,8.6000e+01
IMP_SCORE,3441,GO:0032886,1.6934e-01,4.9000e+01
IMP_SCORE,3442,GO:0006821,1.6925e-01,4.7000e+01
IMP_SCORE,3443,GO:0090066,1.6923e-01,1.2000e+02
IMP_SCORE,3444,GO:0006027,1.6922e-01,6.2000e+01
IMP_SCORE,3445,GO:0042069,1.6911e-01,1.0000e+01
IMP_SCORE,3446,GO:0051246,1.6906e-01,4.2400e+02
IMP_SCORE,3447,GO:0002475,1.6905e-01,1.1000e+01
IMP_SCORE,3448,GO:0010605,1.6901e-01,3.8500e+02
IMP_SCORE,3449,GO:0014070,1.6900e-01,2.0400e+02
IMP_SCORE,3450,GO:0005776,1.6897e-01,6.3000e+01
IMP_SCORE,3451,GO:0002755,1.6894e-01,1.5000e+01
IMP_SCORE,3452,GO:1902582,1.6894e-01,1.2000e+02
IMP_SCORE,3453,GO:0042826,1.6894e-01,7.3000e+01
IMP_SCORE,3454,GO:0009055,1.6894e-01,6.6000e+01
IMP_SCORE,3455,GO:0035770,1.6893e-01,1.4500e+02
IMP_SCORE,3456,GO:0046461,1.6889e-01,1.5000e+01
IMP_SCORE,3457,GO:0051354,1.6885e-01,5.0000e+00
IMP_SCORE,3458,GO:1901019,1.6883e-01,3.1000e+01
IMP_SCORE,3459,GO:0032386,1.6881e-01,1.5700e+02
IMP_SCORE,3460,GO:0031435,1.6879e-01,2.8000e+01
IMP_SCORE,3461,GO:0045930,1.6877e-01,7.6000e+01
IMP_SCORE,3462,GO:2001257,1.6876e-01,4.2000e+01
IMP_SCORE,3463,GO:0006221,1.6871e-01,1.2000e+01
IMP_SCORE,3464,GO:0007267,1.6869e-01,2.6000e+02
IMP_SCORE,3465,GO:0034702,1.6869e-01,1.2600e+02
IMP_SCORE,3466,GO:0031090,1.6866e-01,8.6500e+02
IMP_SCORE,3467,GO:1902600,1.6864e-01,2.8000e+01
IMP_SCORE,3468,GO:0006940,1.6862e-01,2.7000e+01
IMP_SCORE,3469,GO:0045920,1.6855e-01,2.2000e+01
IMP_SCORE,3470,GO:0034109,1.6852e-01,6.1000e+01
IMP_SCORE,3471,GO:0048522,1.6851e-01,7.9500e+02
IMP_SCORE,3472,GO:0051168,1.6840e-01,5.0000e+01
IMP_SCORE,3473,GO:0051248,1.6838e-01,2.6400e+02
IMP_SCORE,3474,GO:0008064,1.6836e-01,5.6000e+01
IMP_SCORE,3475,GO:0009755,1.6833e-01,6.1000e+01
IMP_SCORE,3476,GO:0002821,1.6827e-01,1.8000e+01
IMP_SCORE,3477,GO:0002698,1.6827e-01,3.2000e+01
IMP_SCORE,3478,GO:0006783,1.6827e-01,2.0000e+01
IMP_SCORE,3479,GO:0016705,1.6816e-01,9.4000e+01
IMP_SCORE,3480,GO:0045934,1.6815e-01,1.9700e+02
IMP_SCORE,3481,GO:0009913,1.6814e-01,3.2000e+01
IMP_SCORE,3482,GO:0050860,1.6812e-01,1.8000e+01
IMP_SCORE,3483,GO:0036148,1.6808e-01,6.0000e+00
IMP_SCORE,3484,GO:0005516,1.6805e-01,4.8100e+02
IMP_SCORE,3485,GO:0042981,1.6801e-01,3.7900e+02
IMP_SCORE,3486,GO:0061339,1.6798e-01,1.5000e+01
IMP_SCORE,3487,GO:0019941,1.6794e-01,1.0900e+02
IMP_SCORE,3488,GO:0010563,1.6793e-01,1.3100e+02
IMP_SCORE,3489,GO:0007041,1.6792e-01,3.2000e+01
IMP_SCORE,3490,GO:0065008,1.6792e-01,9.3200e+02
IMP_SCORE,3491,GO:0035725,1.6786e-01,4.3000e+01
IMP_SCORE,3492,GO:0032526,1.6784e-01,3.7000e+01
IMP_SCORE,3493,GO:0019882,1.6778e-01,1.4000e+02
IMP_SCORE,3494,GO:0044743,1.6778e-01,1.5000e+01
IMP_SCORE,3495,GO:0060627,1.6775e-01,1.4100e+02
IMP_SCORE,3496,GO:0032006,1.6773e-01,6.5000e+01
IMP_SCORE,3497,GO:0042887,1.6772e-01,6.0000e+01
IMP_SCORE,3498,GO:0005068,1.6770e-01,1.9000e+01
IMP_SCORE,3499,GO:0044712,1.6763e-01,3.6600e+02
IMP_SCORE,3500,GO:0007159,1.6759e-01,4.5000e+01
IMP_SCORE,3501,GO:0008344,1.6759e-01,3.3000e+01
IMP_SCORE,3502,GO:0001822,1.6757e-01,2.8000e+01
IMP_SCORE,3503,GO:0031233,1.6753e-01,2.6000e+01
IMP_SCORE,3504,GO:0014047,1.6750e-01,7.0000e+00
IMP_SCORE,3505,GO:0002702,1.6749e-01,3.7000e+01
IMP_SCORE,3506,GO:0030971,1.6748e-01,3.9000e+01
IMP_SCORE,3507,GO:1901032,1.6748e-01,1.8000e+01
IMP_SCORE,3508,GO:0051764,1.6743e-01,1.7000e+01
IMP_SCORE,3509,GO:0003008,1.6741e-01,6.1000e+02
IMP_SCORE,3510,GO:0016043,1.6740e-01,1.1880e+03
IMP_SCORE,3511,GO:0007017,1.6736e-01,2.1300e+02
IMP_SCORE,3512,GO:0008202,1.6726e-01,8.8000e+01
IMP_SCORE,3513,GO:0099131,1.6722e-01,1.4000e+01
IMP_SCORE,3514,GO:1903509,1.6720e-01,9.2000e+01
IMP_SCORE,3515,GO:0019730,1.6720e-01,6.7000e+01
IMP_SCORE,3516,GO:0017075,1.6712e-01,1.3000e+01
IMP_SCORE,3517,GO:0035412,1.6710e-01,6.0000e+00
IMP_SCORE,3518,GO:0007059,1.6708e-01,5.4000e+01
IMP_SCORE,3519,GO:0030217,1.6703e-01,2.5000e+01
IMP_SCORE,3520,GO:0015605,1.6698e-01,9.0000e+00
IMP_SCORE,3521,GO:0090662,1.6698e-01,1.3000e+01
IMP_SCORE,3522,GO:0051962,1.6698e-01,1.6300e+02
IMP_SCORE,3523,GO:0046906,1.6698e-01,8.3000e+01
IMP_SCORE,3524,GO:0042769,1.6697e-01,1.8000e+01
IMP_SCORE,3525,GO:0051028,1.6697e-01,5.5000e+01
IMP_SCORE,3526,GO:0043588,1.6696e-01,3.1000e+01
IMP_SCORE,3527,GO:0050657,1.6694e-01,6.0000e+01
IMP_SCORE,3528,GO:0000578,1.6692e-01,9.0000e+00
IMP_SCORE,3529,GO:0060760,1.6691e-01,2.8000e+01
IMP_SCORE,3530,GO:0015931,1.6689e-01,1.0400e+02
IMP_SCORE,3531,GO:0008347,1.6682e-01,4.8000e+01
IMP_SCORE,3532,GO:0051048,1.6675e-01,4.6000e+01
IMP_SCORE,3533,GO:0017038,1.6673e-01,6.2000e+01
IMP_SCORE,3534,GO:0031398,1.6670e-01,2.3000e+01
IMP_SCORE,3535,GO:0098531,1.6669e-01,1.4000e+01
IMP_SCORE,3536,GO:0009314,1.6668e-01,1.6700e+02
IMP_SCORE,3537,GO:0022824,1.6665e-01,2.1000e+01
IMP_SCORE,3538,GO:0001570,1.6662e-01,2.0000e+01
IMP_SCORE,3539,GO:0015179,1.6661e-01,3.2000e+01
IMP_SCORE,3540,GO:0098869,1.6659e-01,8.3000e+01
IMP_SCORE,3541,GO:0042582,1.6656e-01,9.0000e+00
IMP_SCORE,3542,GO:0002068,1.6656e-01,3.0000e+00
IMP_SCORE,3543,GO:2000106,1.6655e-01,3.8000e+01
IMP_SCORE,3544,GO:0060284,1.6655e-01,2.1200e+02
IMP_SCORE,3545,GO:0046519,1.6653e-01,9.0000e+00
IMP_SCORE,3546,GO:0051052,1.6645e-01,8.8000e+01
IMP_SCORE,3547,GO:0051252,1.6639e-01,3.0700e+02
IMP_SCORE,3548,GO:0009416,1.6638e-01,1.0400e+02
IMP_SCORE,3549,GO:0042772,1.6638e-01,8.0000e+00
IMP_SCORE,3550,GO:0030516,1.6633e-01,2.9000e+01
IMP_SCORE,3551,GO:0006401,1.6632e-01,5.9000e+01
IMP_SCORE,3552,GO:0001078,1.6624e-01,5.4000e+01
IMP_SCORE,3553,GO:0006461,1.6621e-01,4.0800e+02
IMP_SCORE,3554,GO:1901021,1.6619e-01,1.0000e+01
IMP_SCORE,3555,GO:0048519,1.6618e-01,9.0900e+02
IMP_SCORE,3556,GO:0042278,1.6616e-01,3.6000e+01
IMP_SCORE,3557,GO:0035278,1.6615e-01,1.6000e+01
IMP_SCORE,3558,GO:0048532,1.6614e-01,8.0000e+00
IMP_SCORE,3559,GO:0009116,1.6613e-01,5.1000e+01
IMP_SCORE,3560,GO:0016864,1.6610e-01,1.7000e+01
IMP_SCORE,3561,GO:0012505,1.6610e-01,1.5300e+02
IMP_SCORE,3562,GO:0072015,1.6601e-01,8.0000e+00
IMP_SCORE,3563,GO:0002673,1.6596e-01,4.3000e+01
IMP_SCORE,3564,GO:0031399,1.6591e-01,2.9100e+02
IMP_SCORE,3565,GO:0000027,1.6588e-01,5.0000e+01
IMP_SCORE,3566,GO:0046132,1.6588e-01,1.2000e+01
IMP_SCORE,3567,GO:0051130,1.6584e-01,3.3100e+02
IMP_SCORE,3568,GO:0043292,1.6583e-01,3.5000e+01
IMP_SCORE,3569,GO:0055067,1.6581e-01,4.6000e+01
IMP_SCORE,3570,GO:0006412,1.6576e-01,5.3000e+01
IMP_SCORE,3571,GO:0014741,1.6576e-01,2.0000e+00
IMP_SCORE,3572,GO:0061024,1.6573e-01,3.3400e+02
IMP_SCORE,3573,GO:0002903,1.6571e-01,5.0000e+00
IMP_SCORE,3574,GO:0009141,1.6569e-01,4.9000e+01
IMP_SCORE,3575,GO:0010941,1.6568e-01,4.6400e+02
IMP_SCORE,3576,GO:0016298,1.6566e-01,1.2100e+02
IMP_SCORE,3577,GO:0002250,1.6565e-01,1.7900e+02
IMP_SCORE,3578,GO:0060334,1.6562e-01,8.0000e+00
IMP_SCORE,3579,GO:0042454,1.6562e-01,7.0000e+00
IMP_SCORE,3580,GO:0035307,1.6561e-01,1.9000e+01
IMP_SCORE,3581,GO:0032479,1.6560e-01,4.7000e+01
IMP_SCORE,3582,GO:1903532,1.6558e-01,7.7000e+01
IMP_SCORE,3583,GO:0042611,1.6546e-01,4.8000e+01
IMP_SCORE,3584,GO:0051960,1.6541e-01,2.3200e+02
IMP_SCORE,3585,GO:0070525,1.6539e-01,6.0000e+00
IMP_SCORE,3586,GO:0031253,1.6538e-01,1.4800e+02
IMP_SCORE,3587,GO:0070013,1.6537e-01,4.7500e+02
IMP_SCORE,3588,GO:0018193,1.6537e-01,2.8400e+02
IMP_SCORE,3589,GO:0050849,1.6534e-01,9.0000e+00
IMP_SCORE,3590,GO:0009266,1.6528e-01,8.6000e+01
IMP_SCORE,3591,GO:0071709,1.6525e-01,8.0000e+00
IMP_SCORE,3592,GO:0032281,1.6522e-01,1.9000e+01
IMP_SCORE,3593,GO:0032543,1.6517e-01,2.6000e+01
IMP_SCORE,3594,GO:0031258,1.6513e-01,2.0000e+01
IMP_SCORE,3595,GO:0001067,1.6509e-01,1.8200e+02
IMP_SCORE,3596,GO:0071229,1.6507e-01,4.0000e+01
IMP_SCORE,3597,GO:0033619,1.6505e-01,2.3000e+01
IMP_SCORE,3598,GO:0004875,1.6505e-01,5.0000e+00
IMP_SCORE,3599,GO:2000811,1.6504e-01,6.0000e+00
IMP_SCORE,3600,GO:0015629,1.6503e-01,1.3300e+02
IMP_SCORE,3601,GO:0008610,1.6500e-01,2.0000e+02
IMP_SCORE,3602,GO:0019079,1.6497e-01,8.0000e+00
IMP_SCORE,3603,GO:0006337,1.6495e-01,1.7000e+01
IMP_SCORE,3604,GO:0019842,1.6487e-01,1.2500e+02
IMP_SCORE,3605,GO:0004559,1.6484e-01,1.6000e+01
IMP_SCORE,3606,GO:0022821,1.6481e-01,9.0000e+00
IMP_SCORE,3607,GO:0046395,1.6476e-01,1.3400e+02
IMP_SCORE,3608,GO:0010952,1.6470e-01,6.1000e+01
IMP_SCORE,3609,GO:0001012,1.6467e-01,9.4000e+01
IMP_SCORE,3610,GO:0001558,1.6461e-01,1.6900e+02
IMP_SCORE,3611,GO:0002385,1.6460e-01,1.9000e+01
IMP_SCORE,3612,GO:0016597,1.6460e-01,4.1000e+01
IMP_SCORE,3613,GO:0006734,1.6458e-01,1.1000e+01
IMP_SCORE,3614,GO:0101031,1.6458e-01,5.0000e+00
IMP_SCORE,3615,GO:0060173,1.6454e-01,5.6000e+01
IMP_SCORE,3616,GO:0003714,1.6452e-01,7.8000e+01
IMP_SCORE,3617,GO:0071404,1.6449e-01,3.5000e+01
IMP_SCORE,3618,GO:0002685,1.6439e-01,5.2000e+01
IMP_SCORE,3619,GO:0009056,1.6438e-01,6.1900e+02
IMP_SCORE,3620,GO:0035966,1.6437e-01,4.9000e+01
IMP_SCORE,3621,GO:2000404,1.6433e-01,1.2000e+01
IMP_SCORE,3622,GO:0051593,1.6432e-01,3.0000e+00
IMP_SCORE,3623,GO:2000242,1.6430e-01,2.0000e+01
IMP_SCORE,3624,GO:0042383,1.6430e-01,8.3000e+01
IMP_SCORE,3625,GO:1902589,1.6429e-01,3.4100e+02
IMP_SCORE,3626,GO:0045197,1.6426e-01,2.6000e+01
IMP_SCORE,3627,GO:0035639,1.6415e-01,4.2700e+02
IMP_SCORE,3628,GO:0030003,1.6414e-01,1.4400e+02
IMP_SCORE,3629,GO:0008373,1.6413e-01,4.1000e+01
IMP_SCORE,3630,GO:0016801,1.6413e-01,3.3000e+01
IMP_SCORE,3631,GO:1901293,1.6409e-01,4.4000e+01
IMP_SCORE,3632,GO:0099118,1.6406e-01,2.3000e+01
IMP_SCORE,3633,GO:1902554,1.6402e-01,1.8000e+01
IMP_SCORE,3634,GO:0050863,1.6389e-01,8.4000e+01
IMP_SCORE,3635,GO:0051828,1.6385e-01,5.9000e+01
IMP_SCORE,3636,GO:0043170,1.6381e-01,8.5500e+02
IMP_SCORE,3637,GO:0001191,1.6372e-01,5.1000e+01
IMP_SCORE,3638,GO:0042288,1.6371e-01,2.2000e+01
IMP_SCORE,3639,GO:2000679,1.6369e-01,1.8000e+01
IMP_SCORE,3640,GO:0003151,1.6368e-01,1.9000e+01
IMP_SCORE,3641,GO:0065003,1.6367e-01,4.8400e+02
IMP_SCORE,3642,GO:0060612,1.6365e-01,1.9000e+01
IMP_SCORE,3643,GO:0003044,1.6363e-01,2.5000e+01
IMP_SCORE,3644,GO:0019865,1.6362e-01,4.8000e+01
IMP_SCORE,3645,GO:0010518,1.6354e-01,1.1000e+01
IMP_SCORE,3646,GO:0046486,1.6353e-01,1.8200e+02
IMP_SCORE,3647,GO:0007190,1.6350e-01,6.0000e+00
IMP_SCORE,3648,GO:0098858,1.6339e-01,9.6000e+01
IMP_SCORE,3649,GO:0060079,1.6338e-01,2.8000e+01
IMP_SCORE,3650,GO:0042277,1.6338e-01,2.4200e+02
IMP_SCORE,3651,GO:0030425,1.6332e-01,1.9400e+02
IMP_SCORE,3652,GO:1903321,1.6328e-01,1.6000e+01
IMP_SCORE,3653,GO:0050954,1.6328e-01,1.3900e+02
IMP_SCORE,3654,GO:0070727,1.6326e-01,2.7200e+02
IMP_SCORE,3655,GO:0019901,1.6326e-01,3.3400e+02
IMP_SCORE,3656,GO:0042625,1.6326e-01,3.4000e+01
IMP_SCORE,3657,GO:0045956,1.6321e-01,2.5000e+01
IMP_SCORE,3658,GO:0051865,1.6319e-01,5.3000e+01
IMP_SCORE,3659,GO:0042157,1.6311e-01,5.2000e+01
IMP_SCORE,3660,GO:0008093,1.6309e-01,1.6000e+01
IMP_SCORE,3661,GO:0030203,1.6307e-01,1.1000e+02
IMP_SCORE,3662,GO:0009891,1.6307e-01,2.6400e+02
IMP_SCORE,3663,GO:0002830,1.6305e-01,1.5000e+01
IMP_SCORE,3664,GO:0032940,1.6296e-01,2.2400e+02
IMP_SCORE,3665,GO:0010629,1.6292e-01,2.2900e+02
IMP_SCORE,3666,GO:0010866,1.6290e-01,1.7000e+01
IMP_SCORE,3667,GO:0006650,1.6289e-01,1.8400e+02
IMP_SCORE,3668,GO:0031935,1.6289e-01,6.0000e+00
IMP_SCORE,3669,GO:0007167,1.6280e-01,2.7100e+02
IMP_SCORE,3670,GO:0040012,1.6272e-01,2.2300e+02
IMP_SCORE,3671,GO:0021955,1.6271e-01,1.3000e+01
IMP_SCORE,3672,GO:0004521,1.6268e-01,8.0000e+01
IMP_SCORE,3673,GO:0051017,1.6268e-01,3.5000e+01
IMP_SCORE,3674,GO:0098661,1.6267e-01,5.7000e+01
IMP_SCORE,3675,GO:0071230,1.6263e-01,2.3000e+01
IMP_SCORE,3676,GO:0061028,1.6263e-01,1.1000e+01
IMP_SCORE,3677,GO:0008138,1.6260e-01,2.0000e+01
IMP_SCORE,3678,GO:0046464,1.6258e-01,2.2000e+01
IMP_SCORE,3679,GO:0051094,1.6255e-01,3.2300e+02
IMP_SCORE,3680,GO:0043551,1.6251e-01,8.0000e+00
IMP_SCORE,3681,GO:0007010,1.6250e-01,3.0800e+02
IMP_SCORE,3682,GO:0098533,1.6244e-01,1.1000e+01
IMP_SCORE,3683,GO:0010661,1.6242e-01,6.0000e+00
IMP_SCORE,3684,GO:1901575,1.6242e-01,4.5600e+02
IMP_SCORE,3685,GO:0031664,1.6240e-01,3.6000e+01
IMP_SCORE,3686,GO:0016876,1.6235e-01,2.9000e+01
IMP_SCORE,3687,GO:0005925,1.6235e-01,2.9200e+02
IMP_SCORE,3688,GO:0019001,1.6229e-01,1.6700e+02
IMP_SCORE,3689,GO:0034655,1.6228e-01,7.9000e+01
IMP_SCORE,3690,GO:0009163,1.6227e-01,1.7000e+01
IMP_SCORE,3691,GO:0003016,1.6221e-01,1.4000e+01
IMP_SCORE,3692,GO:0060968,1.6221e-01,7.0000e+00
IMP_SCORE,3693,GO:0009295,1.6219e-01,3.1000e+01
IMP_SCORE,3694,GO:1990748,1.6218e-01,7.2000e+01
IMP_SCORE,3695,GO:0009966,1.6206e-01,5.6900e+02
IMP_SCORE,3696,GO:0043085,1.6204e-01,3.9000e+02
IMP_SCORE,3697,GO:0030001,1.6203e-01,1.9300e+02
IMP_SCORE,3698,GO:0005975,1.6200e-01,2.9800e+02
IMP_SCORE,3699,GO:0005089,1.6198e-01,3.1000e+01
IMP_SCORE,3700,GO:0030534,1.6189e-01,8.1000e+01
IMP_SCORE,3701,GO:0034707,1.6182e-01,3.2000e+01
IMP_SCORE,3702,GO:0001919,1.6180e-01,1.5000e+01
IMP_SCORE,3703,GO:0009225,1.6170e-01,3.8000e+01
IMP_SCORE,3704,GO:0003690,1.6160e-01,1.3600e+02
IMP_SCORE,3705,GO:1903047,1.6154e-01,2.3600e+02
IMP_SCORE,3706,GO:0006022,1.6144e-01,1.0700e+02
IMP_SCORE,3707,GO:1903900,1.6139e-01,7.1000e+01
IMP_SCORE,3708,GO:0035023,1.6139e-01,6.4000e+01
IMP_SCORE,3709,GO:0070161,1.6138e-01,3.6100e+02
IMP_SCORE,3710,GO:0099531,1.6136e-01,4.4000e+01
IMP_SCORE,3711,GO:0043649,1.6133e-01,2.8000e+01
IMP_SCORE,3712,GO:1902175,1.6133e-01,1.8000e+01
IMP_SCORE,3713,GO:0016192,1.6119e-01,4.8100e+02
IMP_SCORE,3714,GO:0016310,1.6117e-01,2.4900e+02
IMP_SCORE,3715,GO:0050687,1.6116e-01,1.2000e+01
IMP_SCORE,3716,GO:2000145,1.6114e-01,2.0700e+02
IMP_SCORE,3717,GO:0051648,1.6114e-01,3.5000e+01
IMP_SCORE,3718,GO:0090257,1.6113e-01,5.7000e+01
IMP_SCORE,3719,GO:0042391,1.6109e-01,1.2800e+02
IMP_SCORE,3720,GO:0048856,1.6109e-01,1.1820e+03
IMP_SCORE,3721,GO:0006206,1.6108e-01,1.5000e+01
IMP_SCORE,3722,GO:0098609,1.6106e-01,3.0100e+02
IMP_SCORE,3723,GO:0000166,1.6105e-01,6.8700e+02
IMP_SCORE,3724,GO:0034613,1.6105e-01,2.7200e+02
IMP_SCORE,3725,GO:1901071,1.6099e-01,4.4000e+01
IMP_SCORE,3726,GO:0015467,1.6096e-01,5.0000e+01
IMP_SCORE,3727,GO:0031570,1.6092e-01,3.5000e+01
IMP_SCORE,3728,GO:0010675,1.6090e-01,4.1000e+01
IMP_SCORE,3729,GO:0098641,1.6090e-01,1.6000e+01
IMP_SCORE,3730,GO:0002689,1.6089e-01,7.0000e+00
IMP_SCORE,3731,GO:1901658,1.6084e-01,4.7000e+01
IMP_SCORE,3732,GO:0009086,1.6077e-01,1.7000e+01
IMP_SCORE,3733,GO:0050905,1.6073e-01,7.0000e+01
IMP_SCORE,3734,GO:0072001,1.6069e-01,6.0000e+00
IMP_SCORE,3735,GO:0048634,1.6068e-01,2.1000e+01
IMP_SCORE,3736,GO:0008283,1.6067e-01,3.3600e+02
IMP_SCORE,3737,GO:0006775,1.6066e-01,1.6000e+01
IMP_SCORE,3738,GO:0044433,1.6064e-01,4.6000e+02
IMP_SCORE,3739,GO:0043434,1.6062e-01,7.1000e+01
IMP_SCORE,3740,GO:0034704,1.6061e-01,3.5000e+01
IMP_SCORE,3741,GO:0021795,1.6061e-01,2.1000e+01
IMP_SCORE,3742,GO:0000394,1.6061e-01,9.0000e+00
IMP_SCORE,3743,GO:0006919,1.6058e-01,4.1000e+01
IMP_SCORE,3744,GO:0051972,1.6056e-01,2.0000e+01
IMP_SCORE,3745,GO:2000272,1.6047e-01,1.8000e+01
IMP_SCORE,3746,GO:0010839,1.6038e-01,1.3000e+01
IMP_SCORE,3747,GO:0048871,1.6035e-01,3.6000e+01
IMP_SCORE,3748,GO:0097367,1.6033e-01,7.5800e+02
IMP_SCORE,3749,GO:0036315,1.6032e-01,1.2000e+01
IMP_SCORE,3750,GO:0010608,1.6030e-01,1.2600e+02
IMP_SCORE,3751,GO:0043603,1.6029e-01,2.5100e+02
IMP_SCORE,3752,GO:0031300,1.6027e-01,9.5000e+01
IMP_SCORE,3753,GO:0007423,1.6025e-01,6.4000e+01
IMP_SCORE,3754,GO:0048387,1.6024e-01,2.0000e+00
IMP_SCORE,3755,GO:0006631,1.6019e-01,1.3900e+02
IMP_SCORE,3756,GO:0007223,1.6016e-01,1.5000e+01
IMP_SCORE,3757,GO:0006996,1.6007e-01,6.7600e+02
IMP_SCORE,3758,GO:0016491,1.5995e-01,4.6100e+02
IMP_SCORE,3759,GO:0042403,1.5995e-01,1.2000e+01
IMP_SCORE,3760,GO:0016868,1.5988e-01,7.0000e+00
IMP_SCORE,3761,GO:1901292,1.5986e-01,2.5000e+01
IMP_SCORE,3762,GO:0048857,1.5984e-01,5.3000e+01
IMP_SCORE,3763,GO:0045834,1.5979e-01,3.3000e+01
IMP_SCORE,3764,GO:0043371,1.5978e-01,7.0000e+00
IMP_SCORE,3765,GO:0032387,1.5977e-01,4.6000e+01
IMP_SCORE,3766,GO:0098797,1.5977e-01,1.8200e+02
IMP_SCORE,3767,GO:0001106,1.5974e-01,1.3000e+01
IMP_SCORE,3768,GO:1900046,1.5969e-01,3.9000e+01
IMP_SCORE,3769,GO:0015932,1.5954e-01,3.5000e+01
IMP_SCORE,3770,GO:0016127,1.5952e-01,6.0000e+00
IMP_SCORE,3771,GO:0030833,1.5951e-01,6.1000e+01
IMP_SCORE,3772,GO:0031327,1.5950e-01,2.3600e+02
IMP_SCORE,3773,GO:1901137,1.5950e-01,1.3600e+02
IMP_SCORE,3774,GO:0000785,1.5946e-01,1.3000e+02
IMP_SCORE,3775,GO:1903169,1.5945e-01,4.5000e+01
IMP_SCORE,3776,GO:0007264,1.5945e-01,2.0100e+02
IMP_SCORE,3777,GO:0043234,1.5944e-01,1.1370e+03
IMP_SCORE,3778,GO:0061659,1.5940e-01,7.9000e+01
IMP_SCORE,3779,GO:0008271,1.5940e-01,6.0000e+00
IMP_SCORE,3780,GO:0010468,1.5930e-01,4.3900e+02
IMP_SCORE,3781,GO:0045089,1.5930e-01,7.6000e+01
IMP_SCORE,3782,GO:0043549,1.5929e-01,1.2700e+02
IMP_SCORE,3783,GO:0045777,1.5928e-01,2.2000e+01
IMP_SCORE,3784,GO:0045860,1.5926e-01,7.4000e+01
IMP_SCORE,3785,GO:0004435,1.5926e-01,4.1000e+01
IMP_SCORE,3786,GO:0005834,1.5924e-01,5.1000e+01
IMP_SCORE,3787,GO:0006629,1.5919e-01,4.2700e+02
IMP_SCORE,3788,GO:0031672,1.5919e-01,7.0000e+00
IMP_SCORE,3789,GO:0035690,1.5916e-01,5.1000e+01
IMP_SCORE,3790,GO:0007224,1.5915e-01,4.0000e+01
IMP_SCORE,3791,GO:0005261,1.5914e-01,1.0200e+02
IMP_SCORE,3792,GO:0019887,1.5913e-01,7.3000e+01
IMP_SCORE,3793,GO:0014888,1.5912e-01,7.0000e+00
IMP_SCORE,3794,GO:1901379,1.5912e-01,2.7000e+01
IMP_SCORE,3795,GO:0031062,1.5909e-01,7.0000e+00
IMP_SCORE,3796,GO:0044282,1.5908e-01,1.7900e+02
IMP_SCORE,3797,GO:0090503,1.5903e-01,1.1000e+01
IMP_SCORE,3798,GO:0003735,1.5898e-01,7.0000e+01
IMP_SCORE,3799,GO:0043547,1.5896e-01,2.4000e+02
IMP_SCORE,3800,GO:0051099,1.5894e-01,2.8000e+01
IMP_SCORE,3801,GO:0050804,1.5892e-01,9.8000e+01
IMP_SCORE,3802,GO:0023057,1.5890e-01,2.8700e+02
IMP_SCORE,3803,GO:0008022,1.5887e-01,9.5000e+01
IMP_SCORE,3804,GO:0051234,1.5886e-01,9.4800e+02
IMP_SCORE,3805,GO:0022602,1.5878e-01,1.7000e+01
IMP_SCORE,3806,GO:0000228,1.5878e-01,1.5000e+01
IMP_SCORE,3807,GO:0072594,1.5876e-01,9.5000e+01
IMP_SCORE,3808,GO:0005912,1.5873e-01,3.3000e+02
IMP_SCORE,3809,GO:2001141,1.5870e-01,3.3000e+02
IMP_SCORE,3810,GO:0004872,1.5867e-01,6.1500e+02
IMP_SCORE,3811,GO:0071025,1.5865e-01,2.0000e+00
IMP_SCORE,3812,GO:0097164,1.5864e-01,1.3900e+02
IMP_SCORE,3813,GO:0005246,1.5864e-01,3.5000e+01
IMP_SCORE,3814,GO:0046471,1.5861e-01,2.4000e+01
IMP_SCORE,3815,GO:0031330,1.5860e-01,4.1000e+01
IMP_SCORE,3816,GO:0002430,1.5858e-01,1.1000e+01
IMP_SCORE,3817,GO:0031326,1.5853e-01,4.4400e+02
IMP_SCORE,3818,GO:0005839,1.5853e-01,1.1000e+01
IMP_SCORE,3819,GO:0033209,1.5853e-01,5.6000e+01
IMP_SCORE,3820,GO:0023026,1.5852e-01,1.9000e+01
IMP_SCORE,3821,GO:0022008,1.5847e-01,3.3000e+01
IMP_SCORE,3822,GO:0097458,1.5846e-01,6.2200e+02
IMP_SCORE,3823,GO:0031519,1.5843e-01,5.2000e+01
IMP_SCORE,3824,GO:0051926,1.5832e-01,1.4000e+01
IMP_SCORE,3825,GO:0031328,1.5829e-01,2.3900e+02
IMP_SCORE,3826,GO:0031175,1.5827e-01,7.3000e+01
IMP_SCORE,3827,GO:0007612,1.5821e-01,4.6000e+01
IMP_SCORE,3828,GO:1901991,1.5812e-01,4.3000e+01
IMP_SCORE,3829,GO:0000139,1.5809e-01,3.7400e+02
IMP_SCORE,3830,GO:0008191,1.5800e-01,2.0000e+00
IMP_SCORE,3831,GO:0005578,1.5794e-01,2.7300e+02
IMP_SCORE,3832,GO:0090630,1.5791e-01,3.9000e+01
IMP_SCORE,3833,GO:0006120,1.5782e-01,9.0000e+00
IMP_SCORE,3834,GO:0006767,1.5781e-01,5.4000e+01
IMP_SCORE,3835,GO:0072329,1.5780e-01,5.1000e+01
IMP_SCORE,3836,GO:1904353,1.5779e-01,2.2000e+01
IMP_SCORE,3837,GO:0044057,1.5777e-01,1.7700e+02
IMP_SCORE,3838,GO:0006873,1.5776e-01,1.9000e+02
IMP_SCORE,3839,GO:1902903,1.5766e-01,9.7000e+01
IMP_SCORE,3840,GO:0001958,1.5758e-01,9.0000e+00
IMP_SCORE,3841,GO:0006811,1.5758e-01,4.2000e+02
IMP_SCORE,3842,GO:0060325,1.5756e-01,3.6000e+01
IMP_SCORE,3843,GO:0015865,1.5755e-01,2.0000e+01
IMP_SCORE,3844,GO:0016574,1.5755e-01,7.0000e+00
IMP_SCORE,3845,GO:0051451,1.5755e-01,1.1000e+01
IMP_SCORE,3846,GO:0098840,1.5750e-01,2.5000e+01
IMP_SCORE,3847,GO:0006807,1.5749e-01,6.2200e+02
IMP_SCORE,3848,GO:0001580,1.5748e-01,1.8000e+01
IMP_SCORE,3849,GO:0071704,1.5747e-01,8.6400e+02
IMP_SCORE,3850,GO:0018149,1.5745e-01,2.1000e+01
IMP_SCORE,3851,GO:0031683,1.5744e-01,1.4000e+01
IMP_SCORE,3852,GO:0009792,1.5740e-01,4.0000e+01
IMP_SCORE,3853,GO:0042753,1.5726e-01,5.0000e+00
IMP_SCORE,3854,GO:0030183,1.5725e-01,3.0000e+01
IMP_SCORE,3855,GO:0031329,1.5721e-01,1.8700e+02
IMP_SCORE,3856,GO:0005539,1.5721e-01,1.9100e+02
IMP_SCORE,3857,GO:0033235,1.5703e-01,2.0000e+00
IMP_SCORE,3858,GO:0006658,1.5702e-01,2.2000e+01
IMP_SCORE,3859,GO:0005874,1.5700e-01,2.3400e+02
IMP_SCORE,3860,GO:0009653,1.5700e-01,5.4300e+02
IMP_SCORE,3861,GO:0001701,1.5695e-01,5.9000e+01
IMP_SCORE,3862,GO:0004175,1.5693e-01,2.8300e+02
IMP_SCORE,3863,GO:1901615,1.5687e-01,2.1400e+02
IMP_SCORE,3864,GO:0019902,1.5685e-01,1.7100e+02
IMP_SCORE,3865,GO:0042589,1.5681e-01,1.9000e+01
IMP_SCORE,3866,GO:0009607,1.5680e-01,3.2800e+02
IMP_SCORE,3867,GO:0010951,1.5679e-01,7.9000e+01
IMP_SCORE,3868,GO:0035384,1.5678e-01,5.1000e+01
IMP_SCORE,3869,GO:0051604,1.5673e-01,1.4300e+02
IMP_SCORE,3870,GO:0032372,1.5673e-01,3.0000e+00
IMP_SCORE,3871,GO:0005262,1.5672e-01,4.5000e+01
IMP_SCORE,3872,GO:0016254,1.5669e-01,1.5000e+01
IMP_SCORE,3873,GO:0006733,1.5663e-01,5.4000e+01
IMP_SCORE,3874,GO:0051497,1.5662e-01,6.0000e+00
IMP_SCORE,3875,GO:0042446,1.5660e-01,2.7000e+01
IMP_SCORE,3876,GO:0098662,1.5652e-01,1.2900e+02
IMP_SCORE,3877,GO:0099622,1.5649e-01,2.0000e+00
IMP_SCORE,3878,GO:0061117,1.5647e-01,4.0000e+00
IMP_SCORE,3879,GO:2000112,1.5644e-01,3.7000e+02
IMP_SCORE,3880,GO:0014854,1.5637e-01,2.0000e+00
IMP_SCORE,3881,GO:0002220,1.5626e-01,2.6000e+01
IMP_SCORE,3882,GO:0000075,1.5624e-01,2.6000e+01
IMP_SCORE,3883,GO:0033033,1.5624e-01,1.3000e+01
IMP_SCORE,3884,GO:0019377,1.5620e-01,1.7000e+01
IMP_SCORE,3885,GO:0009259,1.5616e-01,7.8000e+01
IMP_SCORE,3886,GO:0090025,1.5614e-01,1.0000e+01
IMP_SCORE,3887,GO:0006475,1.5614e-01,2.7000e+01
IMP_SCORE,3888,GO:0042402,1.5611e-01,4.9000e+01
IMP_SCORE,3889,GO:0030204,1.5610e-01,1.3000e+01
IMP_SCORE,3890,GO:0044430,1.5603e-01,6.0700e+02
IMP_SCORE,3891,GO:0038023,1.5602e-01,3.9700e+02
IMP_SCORE,3892,GO:0055098,1.5599e-01,3.4000e+01
IMP_SCORE,3893,GO:0030665,1.5597e-01,5.2000e+01
IMP_SCORE,3894,GO:0035590,1.5595e-01,3.1000e+01
IMP_SCORE,3895,GO:0071556,1.5592e-01,3.9000e+01
IMP_SCORE,3896,GO:0072503,1.5591e-01,1.1100e+02
IMP_SCORE,3897,GO:0006297,1.5587e-01,8.0000e+00
IMP_SCORE,3898,GO:0009062,1.5583e-01,5.9000e+01
IMP_SCORE,3899,GO:0008083,1.5582e-01,1.4700e+02
IMP_SCORE,3900,GO:0031163,1.5577e-01,2.1000e+01
IMP_SCORE,3901,GO:0009110,1.5576e-01,2.6000e+01
IMP_SCORE,3902,GO:0001649,1.5576e-01,4.7000e+01
IMP_SCORE,3903,GO:0010833,1.5571e-01,2.0000e+00
IMP_SCORE,3904,GO:2000050,1.5569e-01,1.3000e+01
IMP_SCORE,3905,GO:0001503,1.5568e-01,5.7000e+01
IMP_SCORE,3906,GO:0019215,1.5565e-01,7.0000e+00
IMP_SCORE,3907,GO:0051798,1.5565e-01,3.0000e+00
IMP_SCORE,3908,GO:0044431,1.5563e-01,4.4000e+02
IMP_SCORE,3909,GO:0007204,1.5563e-01,5.9000e+01
IMP_SCORE,3910,GO:0030656,1.5561e-01,6.0000e+00
IMP_SCORE,3911,GO:0042537,1.5557e-01,1.0000e+01
IMP_SCORE,3912,GO:0051338,1.5552e-01,1.9700e+02
IMP_SCORE,3913,GO:0051649,1.5545e-01,3.9200e+02
IMP_SCORE,3914,GO:0006638,1.5545e-01,6.5000e+01
IMP_SCORE,3915,GO:0019693,1.5545e-01,8.6000e+01
IMP_SCORE,3916,GO:0048513,1.5543e-01,4.9600e+02
IMP_SCORE,3917,GO:0051336,1.5537e-01,4.1000e+02
IMP_SCORE,3918,GO:0030641,1.5535e-01,5.7000e+01
IMP_SCORE,3919,GO:0006464,1.5532e-01,6.3700e+02
IMP_SCORE,3920,GO:1990782,1.5531e-01,4.8000e+01
IMP_SCORE,3921,GO:0000904,1.5529e-01,5.2000e+01
IMP_SCORE,3922,GO:0042730,1.5526e-01,1.9000e+01
IMP_SCORE,3923,GO:0032409,1.5525e-01,8.0000e+01
IMP_SCORE,3924,GO:0031034,1.5524e-01,7.0000e+00
IMP_SCORE,3925,GO:0032225,1.5520e-01,8.0000e+00
IMP_SCORE,3926,GO:0007399,1.5517e-01,3.3300e+02
IMP_SCORE,3927,GO:0042802,1.5516e-01,1.2030e+03
IMP_SCORE,3928,GO:0010628,1.5516e-01,2.4000e+02
IMP_SCORE,3929,GO:0098602,1.5514e-01,1.8100e+02
IMP_SCORE,3930,GO:0071277,1.5513e-01,3.3000e+01
IMP_SCORE,3931,GO:0004674,1.5510e-01,1.1300e+02
IMP_SCORE,3932,GO:0002376,1.5504e-01,7.0200e+02
IMP_SCORE,3933,GO:1990023,1.5501e-01,6.0000e+00
IMP_SCORE,3934,GO:0010884,1.5499e-01,1.1000e+01
IMP_SCORE,3935,GO:0032288,1.5497e-01,9.0000e+00
IMP_SCORE,3936,GO:0033138,1.5497e-01,1.5000e+01
IMP_SCORE,3937,GO:0016324,1.5494e-01,2.3000e+02
IMP_SCORE,3938,GO:0051224,1.5493e-01,6.9000e+01
IMP_SCORE,3939,GO:0036503,1.5493e-01,1.9000e+01
IMP_SCORE,3940,GO:0045601,1.5492e-01,2.2000e+01
IMP_SCORE,3941,GO:0032994,1.5489e-01,5.0000e+01
IMP_SCORE,3942,GO:0070071,1.5486e-01,9.0000e+00
IMP_SCORE,3943,GO:0016458,1.5486e-01,4.1000e+01
IMP_SCORE,3944,GO:0005172,1.5485e-01,9.0000e+00
IMP_SCORE,3945,GO:0006732,1.5484e-01,1.1600e+02
IMP_SCORE,3946,GO:0030554,1.5478e-01,4.0400e+02
IMP_SCORE,3947,GO:0017148,1.5477e-01,4.0000e+01
IMP_SCORE,3948,GO:0051205,1.5475e-01,1.3000e+01
IMP_SCORE,3949,GO:0031966,1.5469e-01,2.5700e+02
IMP_SCORE,3950,GO:0048729,1.5468e-01,1.0800e+02
IMP_SCORE,3951,GO:0007216,1.5465e-01,1.7000e+01
IMP_SCORE,3952,GO:0050681,1.5458e-01,1.6000e+01
IMP_SCORE,3953,GO:0003085,1.5457e-01,5.0000e+00
IMP_SCORE,3954,GO:0042127,1.5457e-01,5.4800e+02
IMP_SCORE,3955,GO:0035148,1.5451e-01,3.9000e+01
IMP_SCORE,3956,GO:0044281,1.5447e-01,4.3100e+02
IMP_SCORE,3957,GO:0016459,1.5446e-01,5.9000e+01
IMP_SCORE,3958,GO:0043436,1.5444e-01,2.5800e+02
IMP_SCORE,3959,GO:0071901,1.5442e-01,5.0000e+01
IMP_SCORE,3960,GO:0032590,1.5439e-01,1.8000e+01
IMP_SCORE,3961,GO:0019787,1.5435e-01,1.9200e+02
IMP_SCORE,3962,GO:0048741,1.5435e-01,2.3000e+01
IMP_SCORE,3963,GO:0005730,1.5434e-01,3.8300e+02
IMP_SCORE,3964,GO:0071004,1.5433e-01,8.0000e+00
IMP_SCORE,3965,GO:0070603,1.5432e-01,3.5000e+01
IMP_SCORE,3966,GO:0005244,1.5431e-01,7.3000e+01
IMP_SCORE,3967,GO:0034185,1.5424e-01,1.0000e+01
IMP_SCORE,3968,GO:0033540,1.5421e-01,1.1000e+01
IMP_SCORE,3969,GO:0042445,1.5421e-01,1.0900e+02
IMP_SCORE,3970,GO:0002825,1.5419e-01,5.0000e+00
IMP_SCORE,3971,GO:0050794,1.5412e-01,1.1090e+03
IMP_SCORE,3972,GO:0009312,1.5410e-01,1.9000e+01
IMP_SCORE,3973,GO:0032580,1.5410e-01,8.3000e+01
IMP_SCORE,3974,GO:0008655,1.5407e-01,8.0000e+00
IMP_SCORE,3975,GO:0045088,1.5401e-01,8.0000e+01
IMP_SCORE,3976,GO:0030672,1.5400e-01,7.3000e+01
IMP_SCORE,3977,GO:0006637,1.5397e-01,6.5000e+01
IMP_SCORE,3978,GO:0035383,1.5395e-01,7.8000e+01
IMP_SCORE,3979,GO:0010543,1.5395e-01,1.5000e+01
IMP_SCORE,3980,GO:0048208,1.5390e-01,3.2000e+01
IMP_SCORE,3981,GO:0005694,1.5387e-01,1.1400e+02
IMP_SCORE,3982,GO:0019205,1.5383e-01,2.4000e+01
IMP_SCORE,3983,GO:0016482,1.5382e-01,5.1000e+01
IMP_SCORE,3984,GO:0048585,1.5381e-01,3.4100e+02
IMP_SCORE,3985,GO:0006605,1.5381e-01,9.2000e+01
IMP_SCORE,3986,GO:0005125,1.5376e-01,1.8300e+02
IMP_SCORE,3987,GO:0045833,1.5374e-01,3.2000e+01
IMP_SCORE,3988,GO:0016101,1.5371e-01,4.7000e+01
IMP_SCORE,3989,GO:0044711,1.5369e-01,3.0500e+02
IMP_SCORE,3990,GO:0090288,1.5367e-01,3.6000e+01
IMP_SCORE,3991,GO:1903530,1.5366e-01,1.5100e+02
IMP_SCORE,3992,GO:0033194,1.5364e-01,1.2000e+01
IMP_SCORE,3993,GO:0001708,1.5361e-01,1.1000e+01
IMP_SCORE,3994,GO:0030658,1.5357e-01,1.3200e+02
IMP_SCORE,3995,GO:0005856,1.5355e-01,5.2600e+02
IMP_SCORE,3996,GO:0048168,1.5340e-01,4.5000e+01
IMP_SCORE,3997,GO:0006417,1.5337e-01,9.5000e+01
IMP_SCORE,3998,GO:1901265,1.5336e-01,6.3800e+02
IMP_SCORE,3999,GO:0006887,1.5334e-01,1.6200e+02
IMP_SCORE,4000,GO:0006355,1.5329e-01,3.0900e+02
IMP_SCORE,4001,GO:0071822,1.5327e-01,4.8600e+02
IMP_SCORE,4002,GO:0050801,1.5327e-01,1.7900e+02
IMP_SCORE,4003,GO:0015250,1.5327e-01,1.7000e+01
IMP_SCORE,4004,GO:0032233,1.5327e-01,3.8000e+01
IMP_SCORE,4005,GO:0055072,1.5326e-01,4.0000e+01
IMP_SCORE,4006,GO:0097159,1.5317e-01,1.2270e+03
IMP_SCORE,4007,GO:2000648,1.5316e-01,2.5000e+01
IMP_SCORE,4008,GO:0099568,1.5313e-01,1.6000e+02
IMP_SCORE,4009,GO:0030397,1.5311e-01,2.6000e+01
IMP_SCORE,4010,GO:0045936,1.5309e-01,1.5300e+02
IMP_SCORE,4011,GO:0061053,1.5308e-01,3.0000e+01
IMP_SCORE,4012,GO:0050772,1.5306e-01,1.9000e+01
IMP_SCORE,4013,GO:0031968,1.5305e-01,1.2300e+02
IMP_SCORE,4014,GO:0050434,1.5301e-01,1.1000e+01
IMP_SCORE,4015,GO:0042102,1.5299e-01,2.9000e+01
IMP_SCORE,4016,GO:0008092,1.5298e-01,5.1100e+02
IMP_SCORE,4017,GO:0046349,1.5292e-01,4.2000e+01
IMP_SCORE,4018,GO:1903541,1.5286e-01,8.0000e+00
IMP_SCORE,4019,GO:0043254,1.5283e-01,1.4600e+02
IMP_SCORE,4020,GO:0051480,1.5281e-01,6.5000e+01
IMP_SCORE,4021,GO:0050880,1.5281e-01,3.5000e+01
IMP_SCORE,4022,GO:0034032,1.5277e-01,1.6000e+01
IMP_SCORE,4023,GO:0045746,1.5271e-01,1.7000e+01
IMP_SCORE,4024,GO:0000989,1.5271e-01,1.9300e+02
IMP_SCORE,4025,GO:0005041,1.5269e-01,2.5000e+01
IMP_SCORE,4026,GO:0051261,1.5267e-01,2.0000e+01
IMP_SCORE,4027,GO:0016829,1.5265e-01,1.8100e+02
IMP_SCORE,4028,GO:0005165,1.5261e-01,2.0000e+00
IMP_SCORE,4029,GO:0009925,1.5256e-01,2.3000e+01
IMP_SCORE,4030,GO:0042053,1.5255e-01,1.2000e+01
IMP_SCORE,4031,GO:0031325,1.5253e-01,4.1100e+02
IMP_SCORE,4032,GO:0042169,1.5245e-01,2.7000e+01
IMP_SCORE,4033,GO:0010565,1.5239e-01,4.1000e+01
IMP_SCORE,4034,GO:1904427,1.5239e-01,1.7000e+01
IMP_SCORE,4035,GO:0019216,1.5230e-01,1.0300e+02
IMP_SCORE,4036,GO:0044403,1.5229e-01,2.9100e+02
IMP_SCORE,4037,GO:0006368,1.5228e-01,2.6000e+01
IMP_SCORE,4038,GO:1902400,1.5223e-01,1.1000e+01
IMP_SCORE,4039,GO:0071402,1.5214e-01,3.2000e+01
IMP_SCORE,4040,GO:0007586,1.5213e-01,9.6000e+01
IMP_SCORE,4041,GO:0032268,1.5210e-01,4.3400e+02
IMP_SCORE,4042,GO:0043086,1.5209e-01,2.6300e+02
IMP_SCORE,4043,GO:0006040,1.5208e-01,6.4000e+01
IMP_SCORE,4044,GO:0048518,1.5204e-01,9.1900e+02
IMP_SCORE,4045,GO:0042734,1.5204e-01,3.8000e+01
IMP_SCORE,4046,GO:0044238,1.5201e-01,9.2700e+02
IMP_SCORE,4047,GO:0045823,1.5201e-01,1.0000e+00
IMP_SCORE,4048,GO:0019915,1.5201e-01,3.2000e+01
IMP_SCORE,4049,GO:0090002,1.5200e-01,3.3000e+01
IMP_SCORE,4050,GO:0031234,1.5197e-01,3.2000e+01
IMP_SCORE,4051,GO:0002793,1.5192e-01,5.9000e+01
IMP_SCORE,4052,GO:0015868,1.5190e-01,7.0000e+00
IMP_SCORE,4053,GO:0051128,1.5188e-01,6.7200e+02
IMP_SCORE,4054,GO:0003723,1.5181e-01,8.9600e+02
IMP_SCORE,4055,GO:0045239,1.5177e-01,4.3000e+01
IMP_SCORE,4056,GO:0002449,1.5173e-01,5.3000e+01
IMP_SCORE,4057,GO:0005126,1.5173e-01,1.7600e+02
IMP_SCORE,4058,GO:0051046,1.5171e-01,1.8300e+02
IMP_SCORE,4059,GO:0015077,1.5169e-01,1.1000e+02
IMP_SCORE,4060,GO:0050793,1.5168e-01,6.1500e+02
IMP_SCORE,4061,GO:1901570,1.5168e-01,3.1000e+01
IMP_SCORE,4062,GO:0065007,1.5168e-01,1.1780e+03
IMP_SCORE,4063,GO:0010485,1.5161e-01,7.0000e+00
IMP_SCORE,4064,GO:0009058,1.5156e-01,5.5100e+02
IMP_SCORE,4065,GO:0060249,1.5154e-01,1.0700e+02
IMP_SCORE,4066,GO:0009408,1.5152e-01,9.2000e+01
IMP_SCORE,4067,GO:0030178,1.5151e-01,4.5000e+01
IMP_SCORE,4068,GO:0072330,1.5150e-01,7.4000e+01
IMP_SCORE,4069,GO:0090317,1.5146e-01,5.4000e+01
IMP_SCORE,4070,GO:0097435,1.5143e-01,1.4700e+02
IMP_SCORE,4071,GO:0003993,1.5143e-01,1.4000e+01
IMP_SCORE,4072,GO:0070201,1.5142e-01,1.8500e+02
IMP_SCORE,4073,GO:1903894,1.5136e-01,3.0000e+00
IMP_SCORE,4074,GO:0065009,1.5135e-01,7.1300e+02
IMP_SCORE,4075,GO:0010614,1.5132e-01,2.0000e+00
IMP_SCORE,4076,GO:0046982,1.5125e-01,2.2300e+02
IMP_SCORE,4077,GO:0045540,1.5120e-01,9.0000e+00
IMP_SCORE,4078,GO:0070265,1.5119e-01,2.5000e+01
IMP_SCORE,4079,GO:0051240,1.5119e-01,3.3000e+02
IMP_SCORE,4080,GO:0097190,1.5117e-01,8.5000e+01
IMP_SCORE,4081,GO:0097061,1.5117e-01,1.6000e+01
IMP_SCORE,4082,GO:0030054,1.5111e-01,7.4900e+02
IMP_SCORE,4083,GO:0072528,1.5110e-01,1.4000e+01
IMP_SCORE,4084,GO:0032774,1.5106e-01,1.5900e+02
IMP_SCORE,4085,GO:0044707,1.5098e-01,8.8500e+02
IMP_SCORE,4086,GO:0045740,1.5097e-01,5.0000e+00
IMP_SCORE,4087,GO:0060589,1.5095e-01,1.9600e+02
IMP_SCORE,4088,GO:0042578,1.5088e-01,2.6100e+02
IMP_SCORE,4089,GO:0030123,1.5084e-01,5.0000e+00
IMP_SCORE,4090,GO:0002832,1.5081e-01,2.0000e+01
IMP_SCORE,4091,GO:0019888,1.5081e-01,7.0000e+01
IMP_SCORE,4092,GO:0006082,1.5078e-01,3.0500e+02
IMP_SCORE,4093,GO:0051259,1.5077e-01,2.2000e+02
IMP_SCORE,4094,GO:0045893,1.5075e-01,2.0700e+02
IMP_SCORE,4095,GO:0016788,1.5075e-01,5.0400e+02
IMP_SCORE,4096,GO:0004012,1.5073e-01,9.0000e+00
IMP_SCORE,4097,GO:0038024,1.5072e-01,1.0800e+02
IMP_SCORE,4098,GO:0030900,1.5071e-01,3.8000e+01
IMP_SCORE,4099,GO:1904355,1.5071e-01,2.9000e+01
IMP_SCORE,4100,GO:0046189,1.5066e-01,1.3000e+01
IMP_SCORE,4101,GO:0050777,1.5066e-01,5.9000e+01
IMP_SCORE,4102,GO:0000976,1.5062e-01,9.3000e+01
IMP_SCORE,4103,GO:0035646,1.5061e-01,8.0000e+00
IMP_SCORE,4104,GO:0006928,1.5057e-01,5.2500e+02
IMP_SCORE,4105,GO:0016818,1.5049e-01,2.9300e+02
IMP_SCORE,4106,GO:2000779,1.5046e-01,9.0000e+00
IMP_SCORE,4107,GO:0008021,1.5041e-01,8.3000e+01
IMP_SCORE,4108,GO:0044291,1.5038e-01,4.8000e+01
IMP_SCORE,4109,GO:0019184,1.5033e-01,2.7000e+01
IMP_SCORE,4110,GO:0015464,1.5032e-01,2.1000e+01
IMP_SCORE,4111,GO:0050688,1.5031e-01,2.5000e+01
IMP_SCORE,4112,GO:0001937,1.5031e-01,8.0000e+00
IMP_SCORE,4113,GO:0006575,1.5030e-01,8.5000e+01
IMP_SCORE,4114,GO:2000027,1.5029e-01,6.2000e+01
IMP_SCORE,4115,GO:0046782,1.5023e-01,1.4000e+01
IMP_SCORE,4116,GO:0061458,1.5019e-01,1.5000e+01
IMP_SCORE,4117,GO:0098793,1.5014e-01,6.9000e+01
IMP_SCORE,4118,GO:0043014,1.5011e-01,1.5000e+01
IMP_SCORE,4119,GO:0010894,1.5005e-01,3.0000e+00
IMP_SCORE,4120,GO:0005977,1.5001e-01,2.9000e+01
IMP_SCORE,4121,GO:0008380,1.4995e-01,1.0300e+02
IMP_SCORE,4122,GO:0044802,1.4995e-01,2.2800e+02
IMP_SCORE,4123,GO:0017022,1.4992e-01,2.9000e+01
IMP_SCORE,4124,GO:0009308,1.4989e-01,6.6000e+01
IMP_SCORE,4125,GO:0090196,1.4987e-01,1.4000e+01
IMP_SCORE,4126,GO:0034116,1.4986e-01,7.0000e+00
IMP_SCORE,4127,GO:0038128,1.4983e-01,2.8000e+01
IMP_SCORE,4128,GO:0031093,1.4981e-01,6.1000e+01
IMP_SCORE,4129,GO:0007163,1.4977e-01,7.8000e+01
IMP_SCORE,4130,GO:0032270,1.4977e-01,2.4400e+02
IMP_SCORE,4131,GO:1902221,1.4975e-01,2.1000e+01
IMP_SCORE,4132,GO:0019752,1.4974e-01,2.6700e+02
IMP_SCORE,4133,GO:0090278,1.4973e-01,1.5000e+01
IMP_SCORE,4134,GO:0019538,1.4973e-01,8.0900e+02
IMP_SCORE,4135,GO:0097035,1.4971e-01,2.2000e+01
IMP_SCORE,4136,GO:0034248,1.4968e-01,1.2100e+02
IMP_SCORE,4137,GO:0007626,1.4965e-01,8.1000e+01
IMP_SCORE,4138,GO:0010564,1.4964e-01,1.6300e+02
IMP_SCORE,4139,GO:0051171,1.4962e-01,4.0600e+02
IMP_SCORE,4140,GO:0001650,1.4958e-01,1.0100e+02
IMP_SCORE,4141,GO:0033036,1.4958e-01,5.2100e+02
IMP_SCORE,4142,GO:0032104,1.4950e-01,5.0000e+00
IMP_SCORE,4143,GO:0051173,1.4939e-01,2.4100e+02
IMP_SCORE,4144,GO:0022853,1.4935e-01,4.9000e+01
IMP_SCORE,4145,GO:0005545,1.4935e-01,3.9000e+01
IMP_SCORE,4146,GO:0031503,1.4932e-01,4.3000e+01
IMP_SCORE,4147,GO:0006897,1.4930e-01,3.2400e+02
IMP_SCORE,4148,GO:0005871,1.4929e-01,2.7000e+01
IMP_SCORE,4149,GO:0051172,1.4922e-01,2.3800e+02
IMP_SCORE,4150,GO:0005525,1.4913e-01,1.9300e+02
IMP_SCORE,4151,GO:0050767,1.4910e-01,1.7200e+02
IMP_SCORE,4152,GO:0005249,1.4906e-01,4.5000e+01
IMP_SCORE,4153,GO:0072511,1.4904e-01,1.1300e+02
IMP_SCORE,4154,GO:0032945,1.4899e-01,2.5000e+01
IMP_SCORE,4155,GO:0051297,1.4898e-01,3.9000e+01
IMP_SCORE,4156,GO:0071108,1.4898e-01,2.6000e+01
IMP_SCORE,4157,GO:0005643,1.4894e-01,2.3000e+01
IMP_SCORE,4158,GO:1902653,1.4889e-01,1.7000e+01
IMP_SCORE,4159,GO:0006302,1.4884e-01,3.0000e+01
IMP_SCORE,4160,GO:0045646,1.4884e-01,9.0000e+00
IMP_SCORE,4161,GO:0004033,1.4880e-01,2.4000e+01
IMP_SCORE,4162,GO:0090277,1.4878e-01,3.1000e+01
IMP_SCORE,4163,GO:0010224,1.4878e-01,8.0000e+00
IMP_SCORE,4164,GO:0002312,1.4876e-01,1.6000e+01
IMP_SCORE,4165,GO:0014894,1.4875e-01,4.0000e+00
IMP_SCORE,4166,GO:0035987,1.4867e-01,1.5000e+01
IMP_SCORE,4167,GO:0072662,1.4862e-01,9.0000e+00
IMP_SCORE,4168,GO:0032816,1.4853e-01,1.2000e+01
IMP_SCORE,4169,GO:0004601,1.4852e-01,4.6000e+01
IMP_SCORE,4170,GO:0032508,1.4851e-01,1.3000e+01
IMP_SCORE,4171,GO:0051291,1.4849e-01,4.2000e+01
IMP_SCORE,4172,GO:1901363,1.4845e-01,1.2160e+03
IMP_SCORE,4173,GO:0099081,1.4837e-01,3.1000e+02
IMP_SCORE,4174,GO:0030010,1.4836e-01,4.7000e+01
IMP_SCORE,4175,GO:0016835,1.4829e-01,1.5000e+02
IMP_SCORE,4176,GO:0031323,1.4828e-01,6.2100e+02
IMP_SCORE,4177,GO:0015682,1.4827e-01,1.7000e+01
IMP_SCORE,4178,GO:0022617,1.4825e-01,7.3000e+01
IMP_SCORE,4179,GO:0010324,1.4816e-01,3.6000e+01
IMP_SCORE,4180,GO:0000902,1.4815e-01,7.8000e+01
IMP_SCORE,4181,GO:0019637,1.4814e-01,2.4700e+02
IMP_SCORE,4182,GO:0046716,1.4812e-01,1.0000e+01
IMP_SCORE,4183,GO:0043485,1.4811e-01,5.0000e+00
IMP_SCORE,4184,GO:0004842,1.4811e-01,1.7500e+02
IMP_SCORE,4185,GO:0003712,1.4805e-01,1.5500e+02
IMP_SCORE,4186,GO:1905818,1.4804e-01,6.0000e+00
IMP_SCORE,4187,GO:0006448,1.4802e-01,1.4000e+01
IMP_SCORE,4188,GO:0043043,1.4802e-01,6.9000e+01
IMP_SCORE,4189,GO:0051235,1.4796e-01,8.9000e+01
IMP_SCORE,4190,GO:0033006,1.4795e-01,1.7000e+01
IMP_SCORE,4191,GO:0006952,1.4795e-01,5.2400e+02
IMP_SCORE,4192,GO:0001501,1.4787e-01,1.1400e+02
IMP_SCORE,4193,GO:0061620,1.4784e-01,1.0000e+01
IMP_SCORE,4194,GO:0099513,1.4781e-01,2.7700e+02
IMP_SCORE,4195,GO:0070374,1.4777e-01,3.0000e+01
IMP_SCORE,4196,GO:0005768,1.4776e-01,3.5300e+02
IMP_SCORE,4197,GO:0031644,1.4775e-01,2.9000e+01
IMP_SCORE,4198,GO:0040008,1.4774e-01,2.8200e+02
IMP_SCORE,4199,GO:0072507,1.4772e-01,1.0900e+02
IMP_SCORE,4200,GO:0019985,1.4761e-01,1.1000e+01
IMP_SCORE,4201,GO:0016137,1.4761e-01,3.5000e+01
IMP_SCORE,4202,GO:0036094,1.4760e-01,7.8800e+02
IMP_SCORE,4203,GO:0034249,1.4759e-01,4.6000e+01
IMP_SCORE,4204,GO:0071801,1.4757e-01,2.9000e+01
IMP_SCORE,4205,GO:0006570,1.4754e-01,1.6000e+01
IMP_SCORE,4206,GO:0003823,1.4754e-01,8.5000e+01
IMP_SCORE,4207,GO:0070925,1.4754e-01,1.7200e+02
IMP_SCORE,4208,GO:0044306,1.4746e-01,3.9000e+01
IMP_SCORE,4209,GO:0009199,1.4746e-01,3.7000e+01
IMP_SCORE,4210,GO:0007080,1.4745e-01,9.0000e+00
IMP_SCORE,4211,GO:0008306,1.4745e-01,2.3000e+01
IMP_SCORE,4212,GO:0090239,1.4735e-01,2.0000e+00
IMP_SCORE,4213,GO:0035115,1.4734e-01,7.0000e+00
IMP_SCORE,4214,GO:0035601,1.4731e-01,3.2000e+01
IMP_SCORE,4215,GO:0035282,1.4725e-01,2.5000e+01
IMP_SCORE,4216,GO:0042135,1.4724e-01,1.5000e+01
IMP_SCORE,4217,GO:0000118,1.4722e-01,2.9000e+01
IMP_SCORE,4218,GO:1990138,1.4715e-01,3.4000e+01
IMP_SCORE,4219,GO:0003676,1.4708e-01,9.6600e+02
IMP_SCORE,4220,GO:1901566,1.4707e-01,2.7700e+02
IMP_SCORE,4221,GO:0015672,1.4704e-01,1.1400e+02
IMP_SCORE,4222,GO:0002687,1.4700e-01,3.6000e+01
IMP_SCORE,4223,GO:0019900,1.4693e-01,3.6500e+02
IMP_SCORE,4224,GO:0035497,1.4689e-01,2.0000e+00
IMP_SCORE,4225,GO:0044248,1.4689e-01,4.5200e+02
IMP_SCORE,4226,GO:0002828,1.4684e-01,2.3000e+01
IMP_SCORE,4227,GO:1900101,1.4675e-01,2.0000e+00
IMP_SCORE,4228,GO:0019220,1.4675e-01,3.3200e+02
IMP_SCORE,4229,GO:0019883,1.4674e-01,1.8000e+01
IMP_SCORE,4230,GO:0010822,1.4672e-01,5.9000e+01
IMP_SCORE,4231,GO:0055076,1.4669e-01,5.7000e+01
IMP_SCORE,4232,GO:0009123,1.4669e-01,3.9000e+01
IMP_SCORE,4233,GO:2000786,1.4664e-01,1.2000e+01
IMP_SCORE,4234,GO:0090022,1.4660e-01,2.1000e+01
IMP_SCORE,4235,GO:0009892,1.4660e-01,4.5700e+02
IMP_SCORE,4236,GO:0008366,1.4659e-01,8.8000e+01
IMP_SCORE,4237,GO:1901617,1.4658e-01,7.4000e+01
IMP_SCORE,4238,GO:0090151,1.4656e-01,2.0000e+00
IMP_SCORE,4239,GO:0097530,1.4652e-01,5.2000e+01
IMP_SCORE,4240,GO:0003779,1.4651e-01,3.6900e+02
IMP_SCORE,4241,GO:0032403,1.4643e-01,4.2800e+02
IMP_SCORE,4242,GO:0048557,1.4637e-01,7.0000e+00
IMP_SCORE,4243,GO:0016790,1.4636e-01,3.5000e+01
IMP_SCORE,4244,GO:0008198,1.4633e-01,9.0000e+00
IMP_SCORE,4245,GO:0043220,1.4632e-01,1.0000e+01
IMP_SCORE,4246,GO:0044093,1.4627e-01,4.7100e+02
IMP_SCORE,4247,GO:0043233,1.4626e-01,4.6800e+02
IMP_SCORE,4248,GO:0022610,1.4623e-01,7.1600e+02
IMP_SCORE,4249,GO:0044772,1.4617e-01,8.9000e+01
IMP_SCORE,4250,GO:0090407,1.4617e-01,1.3900e+02
IMP_SCORE,4251,GO:0044764,1.4615e-01,2.8300e+02
IMP_SCORE,4252,GO:0046883,1.4611e-01,8.2000e+01
IMP_SCORE,4253,GO:0055024,1.4607e-01,1.1000e+01
IMP_SCORE,4254,GO:0010828,1.4605e-01,3.6000e+01
IMP_SCORE,4255,GO:0030118,1.4600e-01,4.8000e+01
IMP_SCORE,4256,GO:0034599,1.4600e-01,4.3000e+01
IMP_SCORE,4257,GO:0016486,1.4595e-01,2.3000e+01
IMP_SCORE,4258,GO:0042592,1.4591e-01,4.0600e+02
IMP_SCORE,4259,GO:0007099,1.4591e-01,2.0000e+00
IMP_SCORE,4260,GO:0031589,1.4589e-01,1.3100e+02
IMP_SCORE,4261,GO:0023023,1.4587e-01,3.0000e+01
IMP_SCORE,4262,GO:0032549,1.4584e-01,1.7200e+02
IMP_SCORE,4263,GO:0017076,1.4583e-01,4.8300e+02
IMP_SCORE,4264,GO:0050792,1.4583e-01,9.2000e+01
IMP_SCORE,4265,GO:0006508,1.4580e-01,4.1000e+02
IMP_SCORE,4266,GO:0046579,1.4568e-01,1.7000e+01
IMP_SCORE,4267,GO:0032555,1.4565e-01,4.4200e+02
IMP_SCORE,4268,GO:0015980,1.4563e-01,4.7000e+01
IMP_SCORE,4269,GO:0055065,1.4562e-01,1.6600e+02
IMP_SCORE,4270,GO:0045926,1.4560e-01,1.1600e+02
IMP_SCORE,4271,GO:0071248,1.4559e-01,8.0000e+01
IMP_SCORE,4272,GO:0005876,1.4556e-01,2.3000e+01
IMP_SCORE,4273,GO:0002260,1.4545e-01,3.2000e+01
IMP_SCORE,4274,GO:0051222,1.4541e-01,1.2300e+02
IMP_SCORE,4275,GO:0035308,1.4537e-01,1.5000e+01
IMP_SCORE,4276,GO:0051603,1.4532e-01,1.4900e+02
IMP_SCORE,4277,GO:0006111,1.4530e-01,2.5000e+01
IMP_SCORE,4278,GO:0033275,1.4530e-01,1.5000e+01
IMP_SCORE,4279,GO:0004303,1.4528e-01,2.1000e+01
IMP_SCORE,4280,GO:0098727,1.4527e-01,3.3000e+01
IMP_SCORE,4281,GO:0043161,1.4526e-01,6.8000e+01
IMP_SCORE,4282,GO:1903432,1.4525e-01,9.0000e+00
IMP_SCORE,4283,GO:0007281,1.4521e-01,5.5000e+01
IMP_SCORE,4284,GO:0015101,1.4515e-01,6.0000e+00
IMP_SCORE,4285,GO:0051641,1.4513e-01,5.4900e+02
IMP_SCORE,4286,GO:0015297,1.4511e-01,5.0000e+01
IMP_SCORE,4287,GO:0080171,1.4506e-01,4.1000e+01
IMP_SCORE,4288,GO:0044060,1.4506e-01,8.0000e+00
IMP_SCORE,4289,GO:0044255,1.4503e-01,3.5300e+02
IMP_SCORE,4290,GO:0034641,1.4502e-01,5.1600e+02
IMP_SCORE,4291,GO:0003730,1.4501e-01,3.7000e+01
IMP_SCORE,4292,GO:0016055,1.4500e-01,9.1000e+01
IMP_SCORE,4293,GO:0030163,1.4498e-01,1.1300e+02
IMP_SCORE,4294,GO:0031941,1.4492e-01,3.4000e+01
IMP_SCORE,4295,GO:0008144,1.4490e-01,8.0000e+01
IMP_SCORE,4296,GO:0003674,1.4489e-01,1.3960e+03
IMP_SCORE,4297,GO:0010970,1.4487e-01,3.8000e+01
IMP_SCORE,4298,GO:0060089,1.4475e-01,6.8700e+02
IMP_SCORE,4299,GO:1904892,1.4471e-01,4.1000e+01
IMP_SCORE,4300,GO:1904667,1.4471e-01,1.3000e+01
IMP_SCORE,4301,GO:0006260,1.4470e-01,6.2000e+01
IMP_SCORE,4302,GO:0061640,1.4468e-01,2.2000e+01
IMP_SCORE,4303,GO:0008094,1.4468e-01,2.0000e+01
IMP_SCORE,4304,GO:0035303,1.4467e-01,7.6000e+01
IMP_SCORE,4305,GO:0051179,1.4466e-01,9.9700e+02
IMP_SCORE,4306,GO:0071806,1.4466e-01,3.2000e+01
IMP_SCORE,4307,GO:0043330,1.4466e-01,1.8000e+01
IMP_SCORE,4308,GO:0048583,1.4458e-01,7.8200e+02
IMP_SCORE,4309,GO:0016239,1.4455e-01,1.9000e+01
IMP_SCORE,4310,GO:0050789,1.4453e-01,1.1150e+03
IMP_SCORE,4311,GO:0045087,1.4452e-01,2.4200e+02
IMP_SCORE,4312,GO:0055086,1.4451e-01,1.1300e+02
IMP_SCORE,4313,GO:0045332,1.4446e-01,8.0000e+00
IMP_SCORE,4314,GO:0002726,1.4443e-01,4.0000e+00
IMP_SCORE,4315,GO:0000050,1.4442e-01,1.1000e+01
IMP_SCORE,4316,GO:0043631,1.4436e-01,9.0000e+00
IMP_SCORE,4317,GO:0045639,1.4434e-01,1.2000e+01
IMP_SCORE,4318,GO:0031663,1.4434e-01,1.3000e+01
IMP_SCORE,4319,GO:0045747,1.4432e-01,1.1000e+01
IMP_SCORE,4320,GO:0048285,1.4421e-01,1.4900e+02
IMP_SCORE,4321,GO:0002643,1.4420e-01,2.3000e+01
IMP_SCORE,4322,GO:0071364,1.4418e-01,9.0000e+00
IMP_SCORE,4323,GO:0019219,1.4414e-01,3.9500e+02
IMP_SCORE,4324,GO:0048103,1.4414e-01,6.0000e+00
IMP_SCORE,4325,GO:0070208,1.4409e-01,7.0000e+00
IMP_SCORE,4326,GO:0009142,1.4403e-01,1.3000e+01
IMP_SCORE,4327,GO:0044092,1.4403e-01,2.8600e+02
IMP_SCORE,4328,GO:0043207,1.4402e-01,2.6600e+02
IMP_SCORE,4329,GO:0005509,1.4402e-01,7.7000e+02
IMP_SCORE,4330,GO:0006626,1.4402e-01,1.0000e+01
IMP_SCORE,4331,GO:1901571,1.4399e-01,1.0000e+01
IMP_SCORE,4332,GO:0030816,1.4397e-01,9.0000e+00
IMP_SCORE,4333,GO:0005216,1.4397e-01,1.4800e+02
IMP_SCORE,4334,GO:0030660,1.4397e-01,1.6000e+01
IMP_SCORE,4335,GO:0008289,1.4395e-01,5.6000e+02
IMP_SCORE,4336,GO:0031098,1.4389e-01,2.4000e+01
IMP_SCORE,4337,GO:1902475,1.4387e-01,1.8000e+01
IMP_SCORE,4338,GO:0098660,1.4386e-01,1.6000e+02
IMP_SCORE,4339,GO:0046185,1.4382e-01,1.2000e+01
IMP_SCORE,4340,GO:0071897,1.4368e-01,2.2000e+01
IMP_SCORE,4341,GO:2001252,1.4367e-01,4.6000e+01
IMP_SCORE,4342,GO:0071774,1.4361e-01,2.5000e+01
IMP_SCORE,4343,GO:0043009,1.4356e-01,5.3000e+01
IMP_SCORE,4344,GO:0045948,1.4355e-01,7.0000e+00
IMP_SCORE,4345,GO:0006476,1.4349e-01,1.5000e+01
IMP_SCORE,4346,GO:0032465,1.4344e-01,2.4000e+01
IMP_SCORE,4347,GO:0044260,1.4334e-01,7.2000e+02
IMP_SCORE,4348,GO:0051031,1.4329e-01,7.0000e+00
IMP_SCORE,4349,GO:0098862,1.4326e-01,6.4000e+01
IMP_SCORE,4350,GO:0000062,1.4320e-01,4.6000e+01
IMP_SCORE,4351,GO:0005540,1.4317e-01,7.7000e+01
IMP_SCORE,4352,GO:0004714,1.4314e-01,3.7000e+01
IMP_SCORE,4353,GO:0045216,1.4309e-01,1.4700e+02
IMP_SCORE,4354,GO:0035088,1.4303e-01,3.9000e+01
IMP_SCORE,4355,GO:0072698,1.4295e-01,9.0000e+00
IMP_SCORE,4356,GO:1905030,1.4292e-01,1.0000e+01
IMP_SCORE,4357,GO:0046983,1.4292e-01,5.8300e+02
IMP_SCORE,4358,GO:0098798,1.4290e-01,3.3000e+01
IMP_SCORE,4359,GO:1901216,1.4288e-01,1.3000e+01
IMP_SCORE,4360,GO:0032559,1.4288e-01,3.8600e+02
IMP_SCORE,4361,GO:0008643,1.4286e-01,6.1000e+01
IMP_SCORE,4362,GO:0009889,1.4286e-01,4.5700e+02
IMP_SCORE,4363,GO:0007340,1.4285e-01,9.0000e+00
IMP_SCORE,4364,GO:0045026,1.4284e-01,3.0000e+01
IMP_SCORE,4365,GO:0044272,1.4282e-01,1.0400e+02
IMP_SCORE,4366,GO:0032292,1.4281e-01,1.7000e+01
IMP_SCORE,4367,GO:0031111,1.4280e-01,1.3000e+01
IMP_SCORE,4368,GO:0051051,1.4280e-01,1.1800e+02
IMP_SCORE,4369,GO:0030864,1.4270e-01,3.3000e+01
IMP_SCORE,4370,GO:0006635,1.4268e-01,3.0000e+01
IMP_SCORE,4371,GO:0048524,1.4264e-01,2.5000e+01
IMP_SCORE,4372,GO:0010559,1.4263e-01,1.1000e+01
IMP_SCORE,4373,GO:0006911,1.4262e-01,4.6000e+01
IMP_SCORE,4374,GO:1903506,1.4258e-01,3.0900e+02
IMP_SCORE,4375,GO:0021762,1.4257e-01,5.7000e+01
IMP_SCORE,4376,GO:0022892,1.4255e-01,3.6900e+02
IMP_SCORE,4377,GO:0055114,1.4251e-01,4.6700e+02
IMP_SCORE,4378,GO:0033555,1.4249e-01,2.1000e+01
IMP_SCORE,4379,GO:0046907,1.4247e-01,3.5700e+02
IMP_SCORE,4380,GO:0045595,1.4246e-01,4.1900e+02
IMP_SCORE,4381,GO:0046710,1.4245e-01,1.1000e+01
IMP_SCORE,4382,GO:0060255,1.4243e-01,6.0600e+02
IMP_SCORE,4383,GO:0009072,1.4242e-01,4.6000e+01
IMP_SCORE,4384,GO:1901362,1.4237e-01,3.1200e+02
IMP_SCORE,4385,GO:0001659,1.4237e-01,7.0000e+00
IMP_SCORE,4386,GO:0097066,1.4236e-01,1.6000e+01
IMP_SCORE,4387,GO:0060260,1.4224e-01,1.1000e+01
IMP_SCORE,4388,GO:0031018,1.4224e-01,6.0000e+00
IMP_SCORE,4389,GO:0022613,1.4224e-01,3.9000e+01
IMP_SCORE,4390,GO:0016339,1.4222e-01,8.7000e+01
IMP_SCORE,4391,GO:0009306,1.4218e-01,5.0000e+01
IMP_SCORE,4392,GO:0045721,1.4212e-01,2.3000e+01
IMP_SCORE,4393,GO:0070997,1.4212e-01,1.4000e+01
IMP_SCORE,4394,GO:0044710,1.4212e-01,8.1300e+02
IMP_SCORE,4395,GO:0008630,1.4205e-01,2.6000e+01
IMP_SCORE,4396,GO:0019532,1.4200e-01,5.0000e+00
IMP_SCORE,4397,GO:0086091,1.4198e-01,1.6000e+01
IMP_SCORE,4398,GO:0051186,1.4197e-01,1.7700e+02
IMP_SCORE,4399,GO:0060828,1.4193e-01,6.2000e+01
IMP_SCORE,4400,GO:0022409,1.4192e-01,6.1000e+01
IMP_SCORE,4401,GO:0044456,1.4191e-01,3.9800e+02
IMP_SCORE,4402,GO:0001227,1.4187e-01,5.9000e+01
IMP_SCORE,4403,GO:0051170,1.4186e-01,6.0000e+01
IMP_SCORE,4404,GO:0006004,1.4178e-01,2.5000e+01
IMP_SCORE,4405,GO:0000975,1.4177e-01,1.6800e+02
IMP_SCORE,4406,GO:0015693,1.4172e-01,2.4000e+01
IMP_SCORE,4407,GO:0016787,1.4171e-01,1.1930e+03
IMP_SCORE,4408,GO:0032332,1.4171e-01,1.2000e+01
IMP_SCORE,4409,GO:0031341,1.4171e-01,1.9000e+01
IMP_SCORE,4410,GO:0046133,1.4169e-01,1.1000e+01
IMP_SCORE,4411,GO:0005913,1.4162e-01,5.8000e+01
IMP_SCORE,4412,GO:0001944,1.4159e-01,3.0000e+00
IMP_SCORE,4413,GO:2000756,1.4157e-01,1.3000e+01
IMP_SCORE,4414,GO:0031907,1.4155e-01,3.1000e+01
IMP_SCORE,4415,GO:2001222,1.4151e-01,1.0000e+01
IMP_SCORE,4416,GO:0060143,1.4147e-01,2.4000e+01
IMP_SCORE,4417,GO:0016567,1.4144e-01,1.8800e+02
IMP_SCORE,4418,GO:0050776,1.4143e-01,3.2100e+02
IMP_SCORE,4419,GO:0072009,1.4142e-01,1.0000e+01
IMP_SCORE,4420,GO:0043565,1.4136e-01,2.4400e+02
IMP_SCORE,4421,GO:0044877,1.4131e-01,4.8200e+02
IMP_SCORE,4422,GO:0070838,1.4130e-01,1.0900e+02
IMP_SCORE,4423,GO:0034703,1.4127e-01,1.0100e+02
IMP_SCORE,4424,GO:0043648,1.4122e-01,5.5000e+01
IMP_SCORE,4425,GO:0009200,1.4121e-01,7.0000e+00
IMP_SCORE,4426,GO:0031146,1.4119e-01,1.1000e+01
IMP_SCORE,4427,GO:0043531,1.4117e-01,1.8000e+01
IMP_SCORE,4428,GO:0015459,1.4116e-01,4.8000e+01
IMP_SCORE,4429,GO:0030674,1.4115e-01,8.4000e+01
IMP_SCORE,4430,GO:0030449,1.4108e-01,4.5000e+01
IMP_SCORE,4431,GO:0006067,1.4107e-01,5.5000e+01
IMP_SCORE,4432,GO:0010560,1.4106e-01,3.0000e+00
IMP_SCORE,4433,GO:0009268,1.4106e-01,2.7000e+01
IMP_SCORE,4434,GO:0008233,1.4104e-01,3.4400e+02
IMP_SCORE,4435,GO:0006725,1.4099e-01,4.5500e+02
IMP_SCORE,4436,GO:0051453,1.4090e-01,2.9000e+01
IMP_SCORE,4437,GO:0004527,1.4079e-01,2.0000e+01
IMP_SCORE,4438,GO:0043568,1.4067e-01,2.0000e+00
IMP_SCORE,4439,GO:0007088,1.4066e-01,3.3000e+01
IMP_SCORE,4440,GO:0016810,1.4064e-01,1.5400e+02
IMP_SCORE,4441,GO:0000097,1.4063e-01,2.4000e+01
IMP_SCORE,4442,GO:0035065,1.4061e-01,1.3000e+01
IMP_SCORE,4443,GO:0006289,1.4060e-01,2.5000e+01
IMP_SCORE,4444,GO:0043269,1.4060e-01,2.0600e+02
IMP_SCORE,4445,GO:0030234,1.4058e-01,4.5500e+02
IMP_SCORE,4446,GO:0000400,1.4055e-01,2.0000e+00
IMP_SCORE,4447,GO:0031640,1.4055e-01,1.5000e+01
IMP_SCORE,4448,GO:0016538,1.4045e-01,8.0000e+00
IMP_SCORE,4449,GO:0030104,1.4040e-01,2.2000e+01
IMP_SCORE,4450,GO:0009415,1.4037e-01,1.1000e+01
IMP_SCORE,4451,GO:1901385,1.4033e-01,2.4000e+01
IMP_SCORE,4452,GO:0016180,1.4033e-01,3.0000e+00
IMP_SCORE,4453,GO:0046929,1.4031e-01,8.0000e+00
IMP_SCORE,4454,GO:0050808,1.4028e-01,8.7000e+01
IMP_SCORE,4455,GO:0044267,1.4028e-01,7.2200e+02
IMP_SCORE,4456,GO:0043412,1.4024e-01,6.9000e+02
IMP_SCORE,4457,GO:0022411,1.4020e-01,1.7600e+02
IMP_SCORE,4458,GO:0010646,1.4016e-01,6.5500e+02
IMP_SCORE,4459,GO:1903959,1.4014e-01,1.5000e+01
IMP_SCORE,4460,GO:0044070,1.4013e-01,4.3000e+01
IMP_SCORE,4461,GO:0043407,1.4012e-01,2.8000e+01
IMP_SCORE,4462,GO:0006816,1.4012e-01,8.9000e+01
IMP_SCORE,4463,GO:0030004,1.4011e-01,3.0000e+01
IMP_SCORE,4464,GO:0048712,1.4005e-01,8.0000e+00
IMP_SCORE,4465,GO:0019904,1.4004e-01,5.1100e+02
IMP_SCORE,4466,GO:0051384,1.3997e-01,6.6000e+01
IMP_SCORE,4467,GO:0072512,1.3994e-01,1.8000e+01
IMP_SCORE,4468,GO:0007420,1.3993e-01,1.3500e+02
IMP_SCORE,4469,GO:0006584,1.3991e-01,2.6000e+01
IMP_SCORE,4470,GO:0022803,1.3987e-01,1.6300e+02
IMP_SCORE,4471,GO:0030593,1.3987e-01,4.1000e+01
IMP_SCORE,4472,GO:0070527,1.3982e-01,4.5000e+01
IMP_SCORE,4473,GO:0042733,1.3977e-01,3.2000e+01
IMP_SCORE,4474,GO:0004864,1.3976e-01,2.3000e+01
IMP_SCORE,4475,GO:0046655,1.3974e-01,9.0000e+00
IMP_SCORE,4476,GO:0012507,1.3967e-01,4.8000e+01
IMP_SCORE,4477,GO:0006892,1.3963e-01,4.9000e+01
IMP_SCORE,4478,GO:0009117,1.3957e-01,9.5000e+01
IMP_SCORE,4479,GO:1904357,1.3956e-01,3.0000e+00
IMP_SCORE,4480,GO:0004497,1.3951e-01,6.3000e+01
IMP_SCORE,4481,GO:0002920,1.3948e-01,4.0000e+01
IMP_SCORE,4482,GO:0009156,1.3947e-01,1.6000e+01
IMP_SCORE,4483,GO:0065005,1.3943e-01,8.0000e+00
IMP_SCORE,4484,GO:0042813,1.3943e-01,4.0000e+00
IMP_SCORE,4485,GO:0008081,1.3942e-01,7.6000e+01
IMP_SCORE,4486,GO:0009952,1.3941e-01,4.6000e+01
IMP_SCORE,4487,GO:0055085,1.3941e-01,3.6300e+02
IMP_SCORE,4488,GO:0005911,1.3939e-01,2.8400e+02
IMP_SCORE,4489,GO:0051148,1.3937e-01,3.6000e+01
IMP_SCORE,4490,GO:0071397,1.3921e-01,1.5000e+01
IMP_SCORE,4491,GO:0031324,1.3918e-01,4.0800e+02
IMP_SCORE,4492,GO:0005507,1.3912e-01,3.2000e+01
IMP_SCORE,4493,GO:0048589,1.3911e-01,1.2400e+02
IMP_SCORE,4494,GO:0042574,1.3907e-01,1.0000e+01
IMP_SCORE,4495,GO:1900273,1.3906e-01,2.1000e+01
IMP_SCORE,4496,GO:0048041,1.3906e-01,2.3000e+01
IMP_SCORE,4497,GO:0009628,1.3901e-01,3.8400e+02
IMP_SCORE,4498,GO:0001669,1.3900e-01,7.9000e+01
IMP_SCORE,4499,GO:0015813,1.3898e-01,1.5000e+01
IMP_SCORE,4500,GO:0071514,1.3896e-01,1.0000e+01
IMP_SCORE,4501,GO:0051000,1.3887e-01,7.0000e+00
IMP_SCORE,4502,GO:0033120,1.3884e-01,1.2000e+01
IMP_SCORE,4503,GO:0090502,1.3880e-01,4.7000e+01
IMP_SCORE,4504,GO:0003143,1.3878e-01,1.9000e+01
IMP_SCORE,4505,GO:0012501,1.3878e-01,4.0700e+02
IMP_SCORE,4506,GO:0032501,1.3878e-01,1.1410e+03
IMP_SCORE,4507,GO:0090075,1.3877e-01,2.0000e+00
IMP_SCORE,4508,GO:0030206,1.3875e-01,8.0000e+00
IMP_SCORE,4509,GO:0019933,1.3860e-01,1.1000e+01
IMP_SCORE,4510,GO:0002921,1.3853e-01,1.0000e+01
IMP_SCORE,4511,GO:0043933,1.3847e-01,5.4400e+02
IMP_SCORE,4512,GO:0030048,1.3846e-01,3.8000e+01
IMP_SCORE,4513,GO:0015296,1.3842e-01,1.8000e+01
IMP_SCORE,4514,GO:1902337,1.3839e-01,4.0000e+00
IMP_SCORE,4515,GO:0015698,1.3836e-01,7.4000e+01
IMP_SCORE,4516,GO:0042623,1.3834e-01,1.0900e+02
IMP_SCORE,4517,GO:0090568,1.3829e-01,8.0000e+00
IMP_SCORE,4518,GO:0006757,1.3829e-01,1.7000e+01
IMP_SCORE,4519,GO:0034375,1.3823e-01,2.0000e+00
IMP_SCORE,4520,GO:0009798,1.3819e-01,3.2000e+01
IMP_SCORE,4521,GO:0015079,1.3816e-01,6.3000e+01
IMP_SCORE,4522,GO:0070585,1.3815e-01,1.7000e+01
IMP_SCORE,4523,GO:0007602,1.3810e-01,3.0000e+01
IMP_SCORE,4524,GO:0009593,1.3808e-01,9.1000e+01
IMP_SCORE,4525,GO:0061718,1.3802e-01,7.0000e+00
IMP_SCORE,4526,GO:0017015,1.3801e-01,3.5000e+01
IMP_SCORE,4527,GO:0009205,1.3801e-01,4.3000e+01
IMP_SCORE,4528,GO:0019956,1.3796e-01,9.0000e+00
IMP_SCORE,4529,GO:0033143,1.3795e-01,2.8000e+01
IMP_SCORE,4530,GO:0010649,1.3793e-01,1.0000e+00
IMP_SCORE,4531,GO:1902750,1.3792e-01,1.6000e+01
IMP_SCORE,4532,GO:0044463,1.3792e-01,4.8800e+02
IMP_SCORE,4533,GO:0007229,1.3787e-01,7.9000e+01
IMP_SCORE,4534,GO:0010906,1.3783e-01,3.8000e+01
IMP_SCORE,4535,GO:1901186,1.3782e-01,1.1000e+01
IMP_SCORE,4536,GO:0010837,1.3781e-01,1.0000e+01
IMP_SCORE,4537,GO:0008374,1.3778e-01,2.7000e+01
IMP_SCORE,4538,GO:0015662,1.3776e-01,3.2000e+01
IMP_SCORE,4539,GO:0071715,1.3776e-01,1.3000e+01
IMP_SCORE,4540,GO:0007628,1.3776e-01,1.3000e+01
IMP_SCORE,4541,GO:0044265,1.3774e-01,1.6900e+02
IMP_SCORE,4542,GO:0050661,1.3769e-01,3.1000e+01
IMP_SCORE,4543,GO:0055081,1.3768e-01,1.3000e+01
IMP_SCORE,4544,GO:0019395,1.3764e-01,5.3000e+01
IMP_SCORE,4545,GO:0097479,1.3761e-01,2.6000e+01
IMP_SCORE,4546,GO:0051965,1.3761e-01,4.9000e+01
IMP_SCORE,4547,GO:0015631,1.3747e-01,2.0300e+02
IMP_SCORE,4548,GO:0032592,1.3736e-01,1.9000e+01
IMP_SCORE,4549,GO:0016301,1.3735e-01,2.2700e+02
IMP_SCORE,4550,GO:0000287,1.3732e-01,2.0300e+02
IMP_SCORE,4551,GO:0000978,1.3731e-01,8.2000e+01
IMP_SCORE,4552,GO:0010831,1.3730e-01,2.1000e+01
IMP_SCORE,4553,GO:0042308,1.3729e-01,3.5000e+01
IMP_SCORE,4554,GO:0007154,1.3722e-01,3.5100e+02
IMP_SCORE,4555,GO:0006979,1.3720e-01,1.4100e+02
IMP_SCORE,4556,GO:0008156,1.3720e-01,2.8000e+01
IMP_SCORE,4557,GO:0016853,1.3719e-01,1.6300e+02
IMP_SCORE,4558,GO:0000086,1.3718e-01,6.3000e+01
IMP_SCORE,4559,GO:0048731,1.3713e-01,5.3500e+02
IMP_SCORE,4560,GO:0030246,1.3711e-01,7.6500e+02
IMP_SCORE,4561,GO:2000142,1.3708e-01,1.3000e+01
IMP_SCORE,4562,GO:0038127,1.3706e-01,4.6000e+01
IMP_SCORE,4563,GO:0050918,1.3703e-01,1.9000e+01
IMP_SCORE,4564,GO:2000060,1.3703e-01,5.0000e+00
IMP_SCORE,4565,GO:0061245,1.3700e-01,3.3000e+01
IMP_SCORE,4566,GO:0044424,1.3699e-01,1.3090e+03
IMP_SCORE,4567,GO:0016604,1.3697e-01,3.5700e+02
IMP_SCORE,4568,GO:0008324,1.3696e-01,2.2300e+02
IMP_SCORE,4569,GO:0019898,1.3694e-01,1.2400e+02
IMP_SCORE,4570,GO:0043903,1.3693e-01,8.8000e+01
IMP_SCORE,4571,GO:0070011,1.3687e-01,3.5100e+02
IMP_SCORE,4572,GO:0001843,1.3686e-01,1.6000e+01
IMP_SCORE,4573,GO:0001891,1.3685e-01,2.7000e+01
IMP_SCORE,4574,GO:0040011,1.3681e-01,4.4300e+02
IMP_SCORE,4575,GO:0008239,1.3680e-01,2.3000e+01
IMP_SCORE,4576,GO:0006810,1.3677e-01,9.3400e+02
IMP_SCORE,4577,GO:0051775,1.3671e-01,1.5000e+01
IMP_SCORE,4578,GO:0030801,1.3662e-01,1.5000e+01
IMP_SCORE,4579,GO:0005520,1.3662e-01,4.2000e+01
IMP_SCORE,4580,GO:0008376,1.3661e-01,4.4000e+01
IMP_SCORE,4581,GO:0006470,1.3660e-01,1.0200e+02
IMP_SCORE,4582,GO:0008104,1.3660e-01,5.3700e+02
IMP_SCORE,4583,GO:0071705,1.3660e-01,4.7200e+02
IMP_SCORE,4584,GO:0006606,1.3658e-01,4.5000e+01
IMP_SCORE,4585,GO:0055008,1.3650e-01,8.0000e+00
IMP_SCORE,4586,GO:0022038,1.3648e-01,3.0000e+00
IMP_SCORE,4587,GO:0034968,1.3648e-01,1.2000e+01
IMP_SCORE,4588,GO:0016740,1.3642e-01,9.0000e+02
IMP_SCORE,4589,GO:0044818,1.3636e-01,9.0000e+00
IMP_SCORE,4590,GO:0032836,1.3633e-01,4.0000e+00
IMP_SCORE,4591,GO:1901360,1.3626e-01,5.4300e+02
IMP_SCORE,4592,GO:0044419,1.3625e-01,3.1200e+02
IMP_SCORE,4593,GO:0046649,1.3624e-01,1.2200e+02
IMP_SCORE,4594,GO:0034045,1.3620e-01,7.0000e+00
IMP_SCORE,4595,GO:0090342,1.3620e-01,8.0000e+00
IMP_SCORE,4596,GO:0005815,1.3617e-01,3.4400e+02
IMP_SCORE,4597,GO:0050790,1.3617e-01,5.9000e+02
IMP_SCORE,4598,GO:1904590,1.3616e-01,3.5000e+01
IMP_SCORE,4599,GO:0005544,1.3615e-01,6.0000e+01
IMP_SCORE,4600,GO:1901796,1.3605e-01,4.2000e+01
IMP_SCORE,4601,GO:0005905,1.3599e-01,5.9000e+01
IMP_SCORE,4602,GO:0001824,1.3599e-01,1.5000e+01
IMP_SCORE,4603,GO:1902402,1.3589e-01,1.1000e+01
IMP_SCORE,4604,GO:0005743,1.3586e-01,1.8100e+02
IMP_SCORE,4605,GO:1900047,1.3580e-01,1.9000e+01
IMP_SCORE,4606,GO:0015701,1.3578e-01,5.5000e+01
IMP_SCORE,4607,GO:0045727,1.3578e-01,2.0000e+01
IMP_SCORE,4608,GO:0030414,1.3577e-01,7.6000e+01
IMP_SCORE,4609,GO:0071545,1.3574e-01,1.0000e+00
IMP_SCORE,4610,GO:0043486,1.3568e-01,1.6000e+01
IMP_SCORE,4611,GO:0050795,1.3567e-01,3.4000e+01
IMP_SCORE,4612,GO:0008217,1.3566e-01,9.8000e+01
IMP_SCORE,4613,GO:0046823,1.3563e-01,4.8000e+01
IMP_SCORE,4614,GO:0016338,1.3557e-01,4.8000e+01
IMP_SCORE,4615,GO:0008328,1.3554e-01,2.8000e+01
IMP_SCORE,4616,GO:0034333,1.3554e-01,2.8000e+01
IMP_SCORE,4617,GO:0000422,1.3552e-01,7.0000e+00
IMP_SCORE,4618,GO:0051174,1.3547e-01,2.9900e+02
IMP_SCORE,4619,GO:0090322,1.3543e-01,1.6000e+01
IMP_SCORE,4620,GO:0070229,1.3537e-01,3.3000e+01
IMP_SCORE,4621,GO:1905950,1.3535e-01,1.9000e+01
IMP_SCORE,4622,GO:0005885,1.3530e-01,8.0000e+00
IMP_SCORE,4623,GO:0005310,1.3520e-01,1.6000e+01
IMP_SCORE,4624,GO:0043087,1.3515e-01,2.9000e+02
IMP_SCORE,4625,GO:0009144,1.3512e-01,4.1000e+01
IMP_SCORE,4626,GO:0045664,1.3503e-01,1.2300e+02
IMP_SCORE,4627,GO:0048020,1.3501e-01,1.2000e+01
IMP_SCORE,4628,GO:1901992,1.3497e-01,2.1000e+01
IMP_SCORE,4629,GO:0000038,1.3494e-01,3.7000e+01
IMP_SCORE,4630,GO:0071377,1.3493e-01,1.8000e+01
IMP_SCORE,4631,GO:0015833,1.3493e-01,3.8400e+02
IMP_SCORE,4632,GO:0008514,1.3487e-01,9.7000e+01
IMP_SCORE,4633,GO:0048096,1.3485e-01,9.0000e+00
IMP_SCORE,4634,GO:0050840,1.3479e-01,5.5000e+01
IMP_SCORE,4635,GO:0044665,1.3476e-01,8.0000e+00
IMP_SCORE,4636,GO:0016445,1.3475e-01,9.0000e+00
IMP_SCORE,4637,GO:0002200,1.3464e-01,4.0000e+00
IMP_SCORE,4638,GO:0043968,1.3458e-01,3.0000e+00
IMP_SCORE,4639,GO:0043010,1.3443e-01,2.6000e+01
IMP_SCORE,4640,GO:0009108,1.3440e-01,7.8000e+01
IMP_SCORE,4641,GO:0060261,1.3434e-01,1.2000e+01
IMP_SCORE,4642,GO:0045974,1.3431e-01,1.7000e+01
IMP_SCORE,4643,GO:0050706,1.3429e-01,1.0000e+01
IMP_SCORE,4644,GO:1904035,1.3429e-01,1.6000e+01
IMP_SCORE,4645,GO:0002253,1.3425e-01,1.5100e+02
IMP_SCORE,4646,GO:0032553,1.3421e-01,4.4900e+02
IMP_SCORE,4647,GO:0070003,1.3414e-01,2.8000e+01
IMP_SCORE,4648,GO:0000145,1.3414e-01,1.1000e+01
IMP_SCORE,4649,GO:0015031,1.3412e-01,3.5100e+02
IMP_SCORE,4650,GO:1903115,1.3404e-01,7.0000e+00
IMP_SCORE,4651,GO:0007498,1.3400e-01,2.7000e+01
IMP_SCORE,4652,GO:0098542,1.3399e-01,1.4500e+02
IMP_SCORE,4653,GO:0043902,1.3391e-01,5.1000e+01
IMP_SCORE,4654,GO:0060090,1.3389e-01,1.0500e+02
IMP_SCORE,4655,GO:1901564,1.3386e-01,4.2800e+02
IMP_SCORE,4656,GO:0015085,1.3383e-01,6.5000e+01
IMP_SCORE,4657,GO:0032879,1.3376e-01,6.1200e+02
IMP_SCORE,4658,GO:0046164,1.3356e-01,3.1000e+01
IMP_SCORE,4659,GO:0007596,1.3354e-01,8.5000e+01
IMP_SCORE,4660,GO:0030819,1.3353e-01,1.8000e+01
IMP_SCORE,4661,GO:0007006,1.3352e-01,3.5000e+01
IMP_SCORE,4662,GO:0010862,1.3351e-01,1.2000e+01
IMP_SCORE,4663,GO:0019755,1.3343e-01,2.1000e+01
IMP_SCORE,4664,GO:0048193,1.3339e-01,1.4400e+02
IMP_SCORE,4665,GO:0002313,1.3339e-01,9.0000e+00
IMP_SCORE,4666,GO:0016917,1.3338e-01,2.0000e+01
IMP_SCORE,4667,GO:0019725,1.3338e-01,2.2400e+02
IMP_SCORE,4668,GO:0036041,1.3336e-01,3.5000e+01
IMP_SCORE,4669,GO:0030119,1.3324e-01,2.9000e+01
IMP_SCORE,4670,GO:0046128,1.3322e-01,4.0000e+01
IMP_SCORE,4671,GO:0010875,1.3322e-01,1.0000e+01
IMP_SCORE,4672,GO:0030177,1.3321e-01,2.6000e+01
IMP_SCORE,4673,GO:0006942,1.3311e-01,9.0000e+00
IMP_SCORE,4674,GO:0032731,1.3308e-01,1.6000e+01
IMP_SCORE,4675,GO:0019222,1.3306e-01,7.0700e+02
IMP_SCORE,4676,GO:0030170,1.3303e-01,6.9000e+01
IMP_SCORE,4677,GO:0098771,1.3300e-01,1.8000e+02
IMP_SCORE,4678,GO:0030522,1.3293e-01,4.5000e+01
IMP_SCORE,4679,GO:0070588,1.3290e-01,5.5000e+01
IMP_SCORE,4680,GO:0032200,1.3288e-01,1.7000e+01
IMP_SCORE,4681,GO:0001158,1.3286e-01,2.2000e+01
IMP_SCORE,4682,GO:0030324,1.3270e-01,4.3000e+01
IMP_SCORE,4683,GO:0000280,1.3269e-01,1.1700e+02
IMP_SCORE,4684,GO:0005923,1.3267e-01,1.4900e+02
IMP_SCORE,4685,GO:0004725,1.3261e-01,5.3000e+01
IMP_SCORE,4686,GO:0051806,1.3259e-01,4.9000e+01
IMP_SCORE,4687,GO:0002251,1.3258e-01,1.9000e+01
IMP_SCORE,4688,GO:0044439,1.3257e-01,6.4000e+01
IMP_SCORE,4689,GO:0048598,1.3253e-01,1.5700e+02
IMP_SCORE,4690,GO:0043278,1.3252e-01,1.4000e+01
IMP_SCORE,4691,GO:0031058,1.3249e-01,2.5000e+01
IMP_SCORE,4692,GO:0006351,1.3247e-01,1.7400e+02
IMP_SCORE,4693,GO:0044429,1.3246e-01,3.9100e+02
IMP_SCORE,4694,GO:0019198,1.3244e-01,2.7000e+01
IMP_SCORE,4695,GO:0050817,1.3243e-01,7.1000e+01
IMP_SCORE,4696,GO:0070167,1.3240e-01,2.5000e+01
IMP_SCORE,4697,GO:0046965,1.3237e-01,2.0000e+00
IMP_SCORE,4698,GO:0051155,1.3226e-01,1.7000e+01
IMP_SCORE,4699,GO:1902222,1.3225e-01,2.5000e+01
IMP_SCORE,4700,GO:0009880,1.3223e-01,2.4000e+01
IMP_SCORE,4701,GO:1900271,1.3222e-01,2.3000e+01
IMP_SCORE,4702,GO:0046933,1.3222e-01,3.0000e+00
IMP_SCORE,4703,GO:0009986,1.3220e-01,4.3600e+02
IMP_SCORE,4704,GO:0002637,1.3220e-01,1.7000e+01
IMP_SCORE,4705,GO:0030111,1.3212e-01,9.0000e+01
IMP_SCORE,4706,GO:0000188,1.3212e-01,2.8000e+01
IMP_SCORE,4707,GO:0009057,1.3203e-01,2.5900e+02
IMP_SCORE,4708,GO:0002431,1.3203e-01,2.6000e+01
IMP_SCORE,4709,GO:0032413,1.3203e-01,1.3000e+01
IMP_SCORE,4710,GO:0050877,1.3191e-01,4.3900e+02
IMP_SCORE,4711,GO:0042752,1.3191e-01,3.1000e+01
IMP_SCORE,4712,GO:0006357,1.3190e-01,3.1100e+02
IMP_SCORE,4713,GO:0002011,1.3188e-01,1.6000e+01
IMP_SCORE,4714,GO:0051781,1.3187e-01,3.0000e+01
IMP_SCORE,4715,GO:0045944,1.3180e-01,1.8000e+02
IMP_SCORE,4716,GO:0016922,1.3178e-01,8.0000e+00
IMP_SCORE,4717,GO:0006826,1.3169e-01,3.1000e+01
IMP_SCORE,4718,GO:0032210,1.3165e-01,2.7000e+01
IMP_SCORE,4719,GO:0072583,1.3158e-01,1.6000e+01
IMP_SCORE,4720,GO:0007266,1.3156e-01,3.0000e+01
IMP_SCORE,4721,GO:0022804,1.3156e-01,1.3900e+02
IMP_SCORE,4722,GO:0099080,1.3151e-01,3.2000e+02
IMP_SCORE,4723,GO:0030057,1.3150e-01,3.5000e+01
IMP_SCORE,4724,GO:0034369,1.3144e-01,8.0000e+00
IMP_SCORE,4725,GO:0097696,1.3138e-01,2.9000e+01
IMP_SCORE,4726,GO:0008234,1.3135e-01,1.3300e+02
IMP_SCORE,4727,GO:0033044,1.3124e-01,6.7000e+01
IMP_SCORE,4728,GO:0046483,1.3121e-01,4.4700e+02
IMP_SCORE,4729,GO:0030529,1.3117e-01,2.6800e+02
IMP_SCORE,4730,GO:0008152,1.3113e-01,1.0410e+03
IMP_SCORE,4731,GO:0038179,1.3108e-01,1.4000e+01
IMP_SCORE,4732,GO:0086001,1.3105e-01,6.0000e+00
IMP_SCORE,4733,GO:0051180,1.3099e-01,2.6000e+01
IMP_SCORE,4734,GO:0032550,1.3096e-01,1.7300e+02
IMP_SCORE,4735,GO:0071236,1.3093e-01,9.0000e+00
IMP_SCORE,4736,GO:0006939,1.3092e-01,2.6000e+01
IMP_SCORE,4737,GO:0030517,1.3090e-01,9.0000e+00
IMP_SCORE,4738,GO:0036066,1.3083e-01,9.0000e+00
IMP_SCORE,4739,GO:0043506,1.3080e-01,2.6000e+01
IMP_SCORE,4740,GO:0046887,1.3077e-01,3.5000e+01
IMP_SCORE,4741,GO:0005198,1.3076e-01,6.0400e+02
IMP_SCORE,4742,GO:0016820,1.3069e-01,4.2000e+01
IMP_SCORE,4743,GO:1990234,1.3067e-01,2.1200e+02
IMP_SCORE,4744,GO:0033144,1.3066e-01,1.0000e+01
IMP_SCORE,4745,GO:0051645,1.3066e-01,1.1000e+01
IMP_SCORE,4746,GO:0099512,1.3061e-01,3.3400e+02
IMP_SCORE,4747,GO:0033365,1.3060e-01,1.3300e+02
IMP_SCORE,4748,GO:0006354,1.3059e-01,2.3000e+01
IMP_SCORE,4749,GO:0072178,1.3054e-01,3.0000e+00
IMP_SCORE,4750,GO:0006906,1.3051e-01,3.2000e+01
IMP_SCORE,4751,GO:0051704,1.3051e-01,5.4400e+02
IMP_SCORE,4752,GO:0009165,1.3048e-01,4.6000e+01
IMP_SCORE,4753,GO:0060253,1.3045e-01,9.0000e+00
IMP_SCORE,4754,GO:0005088,1.3044e-01,1.3300e+02
IMP_SCORE,4755,GO:0009620,1.3039e-01,2.3000e+01
IMP_SCORE,4756,GO:0000768,1.3032e-01,2.3000e+01
IMP_SCORE,4757,GO:0033561,1.3028e-01,7.0000e+00
IMP_SCORE,4758,GO:0007160,1.3027e-01,9.5000e+01
IMP_SCORE,4759,GO:0000725,1.3024e-01,2.0000e+01
IMP_SCORE,4760,GO:0046365,1.3019e-01,4.2000e+01
IMP_SCORE,4761,GO:0010575,1.3014e-01,1.6000e+01
IMP_SCORE,4762,GO:0015399,1.3013e-01,5.4000e+01
IMP_SCORE,4763,GO:0030318,1.3011e-01,1.5000e+01
IMP_SCORE,4764,GO:0030258,1.3005e-01,1.1300e+02
IMP_SCORE,4765,GO:0098732,1.3000e-01,2.6000e+01
IMP_SCORE,4766,GO:0016874,1.2998e-01,9.0000e+01
IMP_SCORE,4767,GO:0098552,1.2993e-01,2.3500e+02
IMP_SCORE,4768,GO:0004553,1.2992e-01,1.3600e+02
IMP_SCORE,4769,GO:0031225,1.2992e-01,1.1900e+02
IMP_SCORE,4770,GO:0060338,1.2987e-01,1.0000e+01
IMP_SCORE,4771,GO:0051345,1.2986e-01,3.4300e+02
IMP_SCORE,4772,GO:0016311,1.2984e-01,1.8600e+02
IMP_SCORE,4773,GO:1901685,1.2983e-01,2.9000e+01
IMP_SCORE,4774,GO:0060674,1.2983e-01,2.2000e+01
IMP_SCORE,4775,GO:0016070,1.2977e-01,2.7500e+02
IMP_SCORE,4776,GO:0097659,1.2973e-01,1.8600e+02
IMP_SCORE,4777,GO:0061695,1.2972e-01,5.3000e+01
IMP_SCORE,4778,GO:1901476,1.2966e-01,3.0000e+01
IMP_SCORE,4779,GO:0098754,1.2966e-01,8.7000e+01
IMP_SCORE,4780,GO:0008017,1.2965e-01,1.7200e+02
IMP_SCORE,4781,GO:0001726,1.2960e-01,7.3000e+01
IMP_SCORE,4782,GO:0022890,1.2958e-01,1.4600e+02
IMP_SCORE,4783,GO:0046174,1.2954e-01,1.1000e+01
IMP_SCORE,4784,GO:0008395,1.2953e-01,2.5000e+01
IMP_SCORE,4785,GO:0046496,1.2937e-01,4.8000e+01
IMP_SCORE,4786,GO:0048286,1.2932e-01,8.0000e+00
IMP_SCORE,4787,GO:1903363,1.2931e-01,1.3000e+01
IMP_SCORE,4788,GO:0007067,1.2930e-01,9.7000e+01
IMP_SCORE,4789,GO:0030018,1.2929e-01,6.5000e+01
IMP_SCORE,4790,GO:0005543,1.2928e-01,2.8900e+02
IMP_SCORE,4791,GO:0040029,1.2921e-01,5.2000e+01
IMP_SCORE,4792,GO:0035091,1.2921e-01,2.1000e+02
IMP_SCORE,4793,GO:0051427,1.2913e-01,5.4000e+01
IMP_SCORE,4794,GO:0032682,1.2910e-01,1.3000e+01
IMP_SCORE,4795,GO:0004623,1.2909e-01,4.0000e+01
IMP_SCORE,4796,GO:0051339,1.2907e-01,2.0000e+01
IMP_SCORE,4797,GO:0044452,1.2904e-01,1.0800e+02
IMP_SCORE,4798,GO:0048259,1.2903e-01,2.9000e+01
IMP_SCORE,4799,GO:1905348,1.2903e-01,7.0000e+00
IMP_SCORE,4800,GO:0002080,1.2903e-01,8.0000e+00
IMP_SCORE,4801,GO:0006865,1.2892e-01,4.0000e+01
IMP_SCORE,4802,GO:0071702,1.2887e-01,5.7400e+02
IMP_SCORE,4803,GO:0060038,1.2886e-01,4.0000e+00
IMP_SCORE,4804,GO:1900006,1.2878e-01,1.7000e+01
IMP_SCORE,4805,GO:0051119,1.2874e-01,2.8000e+01
IMP_SCORE,4806,GO:0033014,1.2873e-01,2.5000e+01
IMP_SCORE,4807,GO:0001657,1.2872e-01,2.2000e+01
IMP_SCORE,4808,GO:0030507,1.2872e-01,9.0000e+00
IMP_SCORE,4809,GO:0002712,1.2871e-01,2.3000e+01
IMP_SCORE,4810,GO:0051187,1.2871e-01,1.4000e+01
IMP_SCORE,4811,GO:0010960,1.2870e-01,2.0000e+00
IMP_SCORE,4812,GO:0000159,1.2867e-01,2.9000e+01
IMP_SCORE,4813,GO:0061134,1.2861e-01,9.0000e+01
IMP_SCORE,4814,GO:0008528,1.2855e-01,6.4000e+01
IMP_SCORE,4815,GO:0044464,1.2851e-01,1.2530e+03
IMP_SCORE,4816,GO:0006875,1.2841e-01,1.2800e+02
IMP_SCORE,4817,GO:0004576,1.2839e-01,1.3000e+01
IMP_SCORE,4818,GO:0051668,1.2835e-01,3.6000e+01
IMP_SCORE,4819,GO:0007187,1.2834e-01,7.5000e+01
IMP_SCORE,4820,GO:0061088,1.2833e-01,1.7000e+01
IMP_SCORE,4821,GO:0051346,1.2832e-01,1.5000e+02
IMP_SCORE,4822,GO:0035194,1.2826e-01,1.0000e+01
IMP_SCORE,4823,GO:0098927,1.2822e-01,1.0000e+01
IMP_SCORE,4824,GO:0098960,1.2821e-01,6.0000e+00
IMP_SCORE,4825,GO:0051057,1.2821e-01,1.6000e+01
IMP_SCORE,4826,GO:0009251,1.2818e-01,1.5000e+01
IMP_SCORE,4827,GO:0032388,1.2813e-01,7.1000e+01
IMP_SCORE,4828,GO:0023052,1.2808e-01,2.8200e+02
IMP_SCORE,4829,GO:1900372,1.2806e-01,9.0000e+00
IMP_SCORE,4830,GO:0046949,1.2805e-01,5.3000e+01
IMP_SCORE,4831,GO:0006325,1.2805e-01,1.7000e+02
IMP_SCORE,4832,GO:0008236,1.2802e-01,1.9700e+02
IMP_SCORE,4833,GO:0016229,1.2792e-01,2.5000e+01
IMP_SCORE,4834,GO:0006501,1.2790e-01,6.2000e+01
IMP_SCORE,4835,GO:0004364,1.2786e-01,6.2000e+01
IMP_SCORE,4836,GO:0046914,1.2779e-01,9.1500e+02
IMP_SCORE,4837,GO:0005085,1.2773e-01,1.6200e+02
IMP_SCORE,4838,GO:0042559,1.2766e-01,1.1000e+01
IMP_SCORE,4839,GO:0006310,1.2765e-01,5.1000e+01
IMP_SCORE,4840,GO:0016791,1.2763e-01,1.5200e+02
IMP_SCORE,4841,GO:0019866,1.2751e-01,2.4000e+02
IMP_SCORE,4842,GO:0000281,1.2742e-01,2.4000e+01
IMP_SCORE,4843,GO:0043001,1.2740e-01,1.1000e+01
IMP_SCORE,4844,GO:0042130,1.2733e-01,2.8000e+01
IMP_SCORE,4845,GO:1903293,1.2733e-01,4.2000e+01
IMP_SCORE,4846,GO:0090263,1.2731e-01,1.3000e+01
IMP_SCORE,4847,GO:0043425,1.2730e-01,1.7000e+01
IMP_SCORE,4848,GO:0060306,1.2730e-01,8.0000e+00
IMP_SCORE,4849,GO:0030220,1.2725e-01,1.6000e+01
IMP_SCORE,4850,GO:0034399,1.2723e-01,1.8000e+01
IMP_SCORE,4851,GO:0031369,1.2719e-01,4.0000e+01
IMP_SCORE,4852,GO:0050672,1.2708e-01,2.5000e+01
IMP_SCORE,4853,GO:1903792,1.2708e-01,1.1000e+01
IMP_SCORE,4854,GO:0007268,1.2706e-01,1.3400e+02
IMP_SCORE,4855,GO:0090304,1.2706e-01,3.2000e+02
IMP_SCORE,4856,GO:0003713,1.2704e-01,1.0400e+02
IMP_SCORE,4857,GO:0036120,1.2702e-01,6.0000e+00
IMP_SCORE,4858,GO:0050773,1.2688e-01,4.4000e+01
IMP_SCORE,4859,GO:0033043,1.2688e-01,3.2100e+02
IMP_SCORE,4860,GO:0006974,1.2686e-01,1.8700e+02
IMP_SCORE,4861,GO:1902307,1.2681e-01,1.3000e+01
IMP_SCORE,4862,GO:0015103,1.2681e-01,7.7000e+01
IMP_SCORE,4863,GO:0007033,1.2680e-01,6.5000e+01
IMP_SCORE,4864,GO:0005385,1.2675e-01,2.2000e+01
IMP_SCORE,4865,GO:0000987,1.2674e-01,8.2000e+01
IMP_SCORE,4866,GO:0010332,1.2674e-01,1.8000e+01
IMP_SCORE,4867,GO:0080154,1.2674e-01,1.3000e+01
IMP_SCORE,4868,GO:0060009,1.2672e-01,8.0000e+00
IMP_SCORE,4869,GO:0034450,1.2670e-01,2.0000e+00
IMP_SCORE,4870,GO:0015144,1.2670e-01,3.7000e+01
IMP_SCORE,4871,GO:0030218,1.2666e-01,1.6000e+01
IMP_SCORE,4872,GO:0097228,1.2663e-01,1.0000e+01
IMP_SCORE,4873,GO:0035924,1.2661e-01,2.6000e+01
IMP_SCORE,4874,GO:0060444,1.2659e-01,2.0000e+00
IMP_SCORE,4875,GO:0046950,1.2656e-01,1.6000e+01
IMP_SCORE,4876,GO:0006085,1.2649e-01,1.4000e+01
IMP_SCORE,4877,GO:0030695,1.2645e-01,1.7600e+02
IMP_SCORE,4878,GO:0006259,1.2635e-01,2.2300e+02
IMP_SCORE,4879,GO:0046425,1.2632e-01,3.9000e+01
IMP_SCORE,4880,GO:0070231,1.2626e-01,3.0000e+00
IMP_SCORE,4881,GO:0032922,1.2619e-01,1.0000e+01
IMP_SCORE,4882,GO:0042770,1.2618e-01,2.5000e+01
IMP_SCORE,4883,GO:0015267,1.2617e-01,1.5100e+02
IMP_SCORE,4884,GO:0048736,1.2610e-01,4.1000e+01
IMP_SCORE,4885,GO:0044770,1.2609e-01,9.2000e+01
IMP_SCORE,4886,GO:0001882,1.2595e-01,1.8000e+02
IMP_SCORE,4887,GO:0032438,1.2593e-01,8.0000e+00
IMP_SCORE,4888,GO:0060600,1.2591e-01,3.0000e+00
IMP_SCORE,4889,GO:1900746,1.2589e-01,8.0000e+00
IMP_SCORE,4890,GO:0031109,1.2588e-01,1.3000e+01
IMP_SCORE,4891,GO:0098796,1.2588e-01,3.2600e+02
IMP_SCORE,4892,GO:0000732,1.2583e-01,2.0000e+00
IMP_SCORE,4893,GO:0042572,1.2582e-01,2.1000e+01
IMP_SCORE,4894,GO:0048666,1.2582e-01,6.3000e+01
IMP_SCORE,4895,GO:0007034,1.2577e-01,4.3000e+01
IMP_SCORE,4896,GO:0006284,1.2577e-01,1.1000e+01
IMP_SCORE,4897,GO:0048608,1.2573e-01,7.5000e+01
IMP_SCORE,4898,GO:0031646,1.2557e-01,1.5000e+01
IMP_SCORE,4899,GO:0051640,1.2550e-01,1.2500e+02
IMP_SCORE,4900,GO:0006720,1.2550e-01,7.5000e+01
IMP_SCORE,4901,GO:0007622,1.2549e-01,2.0000e+01
IMP_SCORE,4902,GO:0030512,1.2546e-01,3.5000e+01
IMP_SCORE,4903,GO:1900371,1.2543e-01,2.5000e+01
IMP_SCORE,4904,GO:1903322,1.2543e-01,2.9000e+01
IMP_SCORE,4905,GO:0042761,1.2536e-01,2.3000e+01
IMP_SCORE,4906,GO:0007077,1.2531e-01,1.9000e+01
IMP_SCORE,4907,GO:0050728,1.2530e-01,4.1000e+01
IMP_SCORE,4908,GO:0017124,1.2524e-01,8.2000e+01
IMP_SCORE,4909,GO:0031089,1.2522e-01,3.2000e+01
IMP_SCORE,4910,GO:0000775,1.2522e-01,3.0000e+01
IMP_SCORE,4911,GO:0050775,1.2521e-01,6.0000e+00
IMP_SCORE,4912,GO:0030049,1.2520e-01,2.3000e+01
IMP_SCORE,4913,GO:0032963,1.2519e-01,3.8000e+01
IMP_SCORE,4914,GO:0004930,1.2507e-01,2.0100e+02
IMP_SCORE,4915,GO:0050662,1.2503e-01,1.6400e+02
IMP_SCORE,4916,GO:0007416,1.2502e-01,7.4000e+01
IMP_SCORE,4917,GO:0042834,1.2485e-01,1.7000e+01
IMP_SCORE,4918,GO:0098573,1.2478e-01,1.5000e+01
IMP_SCORE,4919,GO:0010556,1.2465e-01,3.4300e+02
IMP_SCORE,4920,GO:0046165,1.2464e-01,4.8000e+01
IMP_SCORE,4921,GO:0034105,1.2456e-01,7.0000e+00
IMP_SCORE,4922,GO:0005504,1.2449e-01,2.7000e+01
IMP_SCORE,4923,GO:0007188,1.2446e-01,5.9000e+01
IMP_SCORE,4924,GO:0004298,1.2444e-01,2.3000e+01
IMP_SCORE,4925,GO:0002223,1.2444e-01,3.0000e+01
IMP_SCORE,4926,GO:0016209,1.2429e-01,1.0100e+02
IMP_SCORE,4927,GO:0006518,1.2425e-01,1.4100e+02
IMP_SCORE,4928,GO:0007625,1.2414e-01,2.3000e+01
IMP_SCORE,4929,GO:0015030,1.2400e-01,3.4000e+01
IMP_SCORE,4930,GO:0048875,1.2391e-01,2.4000e+01
IMP_SCORE,4931,GO:0051169,1.2384e-01,7.1000e+01
IMP_SCORE,4932,GO:0043027,1.2381e-01,1.8000e+01
IMP_SCORE,4933,GO:0015081,1.2374e-01,7.2000e+01
IMP_SCORE,4934,GO:0017154,1.2374e-01,1.1000e+01
IMP_SCORE,4935,GO:1903078,1.2373e-01,3.0000e+01
IMP_SCORE,4936,GO:0006397,1.2365e-01,1.3100e+02
IMP_SCORE,4937,GO:0035338,1.2364e-01,3.8000e+01
IMP_SCORE,4938,GO:0000398,1.2361e-01,6.8000e+01
IMP_SCORE,4939,GO:0007186,1.2360e-01,3.4500e+02
IMP_SCORE,4940,GO:0072522,1.2360e-01,3.3000e+01
IMP_SCORE,4941,GO:0055080,1.2359e-01,1.7300e+02
IMP_SCORE,4942,GO:0008013,1.2355e-01,5.6000e+01
IMP_SCORE,4943,GO:0015035,1.2354e-01,1.2000e+01
IMP_SCORE,4944,GO:1903307,1.2354e-01,2.8000e+01
IMP_SCORE,4945,GO:0044085,1.2348e-01,8.1000e+01
IMP_SCORE,4946,GO:0060544,1.2348e-01,2.0000e+00
IMP_SCORE,4947,GO:2000058,1.2346e-01,9.0000e+00
IMP_SCORE,4948,GO:0035235,1.2344e-01,1.4000e+01
IMP_SCORE,4949,GO:0017016,1.2344e-01,1.7200e+02
IMP_SCORE,4950,GO:0006446,1.2341e-01,3.5000e+01
IMP_SCORE,4951,GO:0098562,1.2341e-01,3.6000e+01
IMP_SCORE,4952,GO:0034622,1.2339e-01,2.5000e+02
IMP_SCORE,4953,GO:1903747,1.2338e-01,5.3000e+01
IMP_SCORE,4954,GO:0019731,1.2337e-01,1.4000e+01
IMP_SCORE,4955,GO:0045947,1.2332e-01,2.8000e+01
IMP_SCORE,4956,GO:0015078,1.2328e-01,2.8000e+01
IMP_SCORE,4957,GO:0032331,1.2326e-01,1.4000e+01
IMP_SCORE,4958,GO:0008329,1.2324e-01,2.2000e+01
IMP_SCORE,4959,GO:0032391,1.2321e-01,2.5000e+01
IMP_SCORE,4960,GO:0051783,1.2321e-01,3.4000e+01
IMP_SCORE,4961,GO:0070741,1.2314e-01,1.4000e+01
IMP_SCORE,4962,GO:0040019,1.2313e-01,3.0000e+00
IMP_SCORE,4963,GO:0046943,1.2312e-01,6.8000e+01
IMP_SCORE,4964,GO:1901984,1.2312e-01,4.0000e+00
IMP_SCORE,4965,GO:0048037,1.2308e-01,1.9000e+02
IMP_SCORE,4966,GO:0019894,1.2304e-01,2.7000e+01
IMP_SCORE,4967,GO:0044450,1.2301e-01,9.1000e+01
IMP_SCORE,4968,GO:0005215,1.2301e-01,4.4500e+02
IMP_SCORE,4969,GO:0031527,1.2301e-01,1.1000e+01
IMP_SCORE,4970,GO:0005604,1.2297e-01,1.4500e+02
IMP_SCORE,4971,GO:0007599,1.2291e-01,8.2000e+01
IMP_SCORE,4972,GO:0070279,1.2290e-01,9.2000e+01
IMP_SCORE,4973,GO:0018130,1.2283e-01,2.5300e+02
IMP_SCORE,4974,GO:0033262,1.2277e-01,4.0000e+00
IMP_SCORE,4975,GO:0045766,1.2272e-01,4.7000e+01
IMP_SCORE,4976,GO:0015696,1.2271e-01,4.1000e+01
IMP_SCORE,4977,GO:0005245,1.2270e-01,1.1000e+01
IMP_SCORE,4978,GO:0042605,1.2267e-01,2.6000e+01
IMP_SCORE,4979,GO:0008195,1.2265e-01,4.1000e+01
IMP_SCORE,4980,GO:0004312,1.2265e-01,2.8000e+01
IMP_SCORE,4981,GO:0031652,1.2257e-01,3.0000e+00
IMP_SCORE,4982,GO:0098772,1.2251e-01,4.9900e+02
IMP_SCORE,4983,GO:0043632,1.2249e-01,1.0800e+02
IMP_SCORE,4984,GO:0045786,1.2247e-01,1.4900e+02
IMP_SCORE,4985,GO:0007271,1.2245e-01,2.3000e+01
IMP_SCORE,4986,GO:0070064,1.2244e-01,2.3000e+01
IMP_SCORE,4987,GO:0042129,1.2234e-01,3.7000e+01
IMP_SCORE,4988,GO:0034645,1.2228e-01,2.7300e+02
IMP_SCORE,4989,GO:1905039,1.2228e-01,4.0000e+01
IMP_SCORE,4990,GO:0001190,1.2225e-01,3.5000e+01
IMP_SCORE,4991,GO:0007178,1.2225e-01,4.1000e+01
IMP_SCORE,4992,GO:1900750,1.2222e-01,1.1000e+01
IMP_SCORE,4993,GO:0009988,1.2212e-01,8.1000e+01
IMP_SCORE,4994,GO:0051561,1.2212e-01,1.0000e+01
IMP_SCORE,4995,GO:0046218,1.2210e-01,8.0000e+00
IMP_SCORE,4996,GO:1990904,1.2209e-01,2.5700e+02
IMP_SCORE,4997,GO:0034446,1.2209e-01,2.9000e+01
IMP_SCORE,4998,GO:0048678,1.2201e-01,2.0000e+01
IMP_SCORE,4999,GO:0007275,1.2200e-01,3.6100e+02
IMP_SCORE,5000,GO:0030315,1.2199e-01,1.6000e+01
IMP_SCORE,5001,GO:0034364,1.2198e-01,3.5000e+01
IMP_SCORE,5002,GO:0008270,1.2194e-01,8.1400e+02
IMP_SCORE,5003,GO:0051020,1.2193e-01,1.8100e+02
IMP_SCORE,5004,GO:0048864,1.2191e-01,1.3000e+01
IMP_SCORE,5005,GO:0001909,1.2181e-01,2.8000e+01
IMP_SCORE,5006,GO:0004467,1.2180e-01,1.8000e+01
IMP_SCORE,5007,GO:0005667,1.2177e-01,8.5000e+01
IMP_SCORE,5008,GO:0015929,1.2176e-01,2.7000e+01
IMP_SCORE,5009,GO:0005639,1.2174e-01,1.7000e+01
IMP_SCORE,5010,GO:0017158,1.2172e-01,4.8000e+01
IMP_SCORE,5011,GO:1901799,1.2169e-01,8.0000e+00
IMP_SCORE,5012,GO:0007062,1.2161e-01,3.3000e+01
IMP_SCORE,5013,GO:0010644,1.2154e-01,8.0000e+00
IMP_SCORE,5014,GO:0045184,1.2148e-01,4.4500e+02
IMP_SCORE,5015,GO:1901160,1.2144e-01,2.3000e+01
IMP_SCORE,5016,GO:0009166,1.2126e-01,2.5000e+01
IMP_SCORE,5017,GO:0005355,1.2124e-01,1.8000e+01
IMP_SCORE,5018,GO:0051321,1.2123e-01,3.2000e+01
IMP_SCORE,5019,GO:0051536,1.2122e-01,3.3000e+01
IMP_SCORE,5020,GO:0048635,1.2120e-01,1.4000e+01
IMP_SCORE,5021,GO:0001228,1.2119e-01,7.0000e+01
IMP_SCORE,5022,GO:0090329,1.2118e-01,1.8000e+01
IMP_SCORE,5023,GO:0070006,1.2118e-01,1.6000e+01
IMP_SCORE,5024,GO:0031060,1.2113e-01,2.1000e+01
IMP_SCORE,5025,GO:0014015,1.2110e-01,2.4000e+01
IMP_SCORE,5026,GO:0005096,1.2110e-01,1.9800e+02
IMP_SCORE,5027,GO:0048266,1.2102e-01,1.1000e+01
IMP_SCORE,5028,GO:0016628,1.2101e-01,2.0000e+01
IMP_SCORE,5029,GO:0016846,1.2096e-01,1.4000e+01
IMP_SCORE,5030,GO:0010466,1.2096e-01,9.9000e+01
IMP_SCORE,5031,GO:0097060,1.2092e-01,1.5700e+02
IMP_SCORE,5032,GO:0071616,1.2090e-01,5.1000e+01
IMP_SCORE,5033,GO:0045295,1.2089e-01,6.0000e+00
IMP_SCORE,5034,GO:0004385,1.2087e-01,1.5000e+01
IMP_SCORE,5035,GO:0055088,1.2085e-01,3.5000e+01
IMP_SCORE,5036,GO:0030135,1.2085e-01,7.2000e+01
IMP_SCORE,5037,GO:0005496,1.2083e-01,7.9000e+01
IMP_SCORE,5038,GO:0044454,1.2081e-01,1.0400e+02
IMP_SCORE,5039,GO:0008047,1.2078e-01,2.5300e+02
IMP_SCORE,5040,GO:0022402,1.2077e-01,3.9600e+02
IMP_SCORE,5041,GO:0000790,1.2074e-01,4.5000e+01
IMP_SCORE,5042,GO:0000151,1.2074e-01,8.1000e+01
IMP_SCORE,5043,GO:0044409,1.2073e-01,5.7000e+01
IMP_SCORE,5044,GO:0022857,1.2070e-01,3.1600e+02
IMP_SCORE,5045,GO:0051851,1.2068e-01,2.0000e+01
IMP_SCORE,5046,GO:0046460,1.2068e-01,3.4000e+01
IMP_SCORE,5047,GO:0016891,1.2057e-01,1.9000e+01
IMP_SCORE,5048,GO:1901618,1.2050e-01,3.5000e+01
IMP_SCORE,5049,GO:1901030,1.2042e-01,1.7000e+01
IMP_SCORE,5050,GO:1902547,1.2035e-01,1.2000e+01
IMP_SCORE,5051,GO:2001240,1.2033e-01,3.8000e+01
IMP_SCORE,5052,GO:0019370,1.2029e-01,1.8000e+01
IMP_SCORE,5053,GO:0003013,1.2027e-01,7.4000e+01
IMP_SCORE,5054,GO:0090335,1.2027e-01,4.0000e+00
IMP_SCORE,5055,GO:0035304,1.2018e-01,2.6000e+01
IMP_SCORE,5056,GO:0007005,1.2015e-01,1.0800e+02
IMP_SCORE,5057,GO:0044427,1.2013e-01,2.3100e+02
IMP_SCORE,5058,GO:0098659,1.2011e-01,1.3000e+01
IMP_SCORE,5059,GO:0015295,1.2009e-01,3.3000e+01
IMP_SCORE,5060,GO:0042641,1.2008e-01,3.5000e+01
IMP_SCORE,5061,GO:1901068,1.2004e-01,2.3000e+01
IMP_SCORE,5062,GO:0006778,1.1998e-01,2.9000e+01
IMP_SCORE,5063,GO:0002504,1.1987e-01,7.5000e+01
IMP_SCORE,5064,GO:0055037,1.1979e-01,7.5000e+01
IMP_SCORE,5065,GO:0071826,1.1978e-01,9.6000e+01
IMP_SCORE,5066,GO:0001104,1.1973e-01,4.2000e+01
IMP_SCORE,5067,GO:0051188,1.1972e-01,9.3000e+01
IMP_SCORE,5068,GO:0006396,1.1971e-01,1.9400e+02
IMP_SCORE,5069,GO:0001614,1.1971e-01,3.6000e+01
IMP_SCORE,5070,GO:0072521,1.1970e-01,7.9000e+01
IMP_SCORE,5071,GO:1905114,1.1961e-01,1.1700e+02
IMP_SCORE,5072,GO:0008210,1.1944e-01,2.1000e+01
IMP_SCORE,5073,GO:0015266,1.1942e-01,1.0000e+01
IMP_SCORE,5074,GO:0032206,1.1941e-01,2.0000e+01
IMP_SCORE,5075,GO:0060170,1.1930e-01,4.2000e+01
IMP_SCORE,5076,GO:0019992,1.1919e-01,2.2000e+01
IMP_SCORE,5077,GO:0006895,1.1918e-01,1.0000e+01
IMP_SCORE,5078,GO:0030228,1.1915e-01,3.2000e+01
IMP_SCORE,5079,GO:0008320,1.1913e-01,1.0000e+01
IMP_SCORE,5080,GO:0006888,1.1911e-01,7.1000e+01
IMP_SCORE,5081,GO:0022406,1.1909e-01,9.9000e+01
IMP_SCORE,5082,GO:0044270,1.1903e-01,1.1400e+02
IMP_SCORE,5083,GO:0045132,1.1900e-01,3.0000e+00
IMP_SCORE,5084,GO:0034470,1.1897e-01,9.5000e+01
IMP_SCORE,5085,GO:0015491,1.1895e-01,2.4000e+01
IMP_SCORE,5086,GO:0009084,1.1888e-01,1.4000e+01
IMP_SCORE,5087,GO:0042995,1.1887e-01,9.1600e+02
IMP_SCORE,5088,GO:0005813,1.1881e-01,2.1400e+02
IMP_SCORE,5089,GO:0035036,1.1872e-01,4.7000e+01
IMP_SCORE,5090,GO:0060148,1.1870e-01,6.0000e+00
IMP_SCORE,5091,GO:0010574,1.1869e-01,6.0000e+00
IMP_SCORE,5092,GO:1903427,1.1869e-01,9.0000e+00
IMP_SCORE,5093,GO:0007605,1.1869e-01,9.9000e+01
IMP_SCORE,5094,GO:0033344,1.1851e-01,1.5000e+01
IMP_SCORE,5095,GO:0016836,1.1843e-01,1.2400e+02
IMP_SCORE,5096,GO:0035249,1.1840e-01,1.8000e+01
IMP_SCORE,5097,GO:0035335,1.1836e-01,5.5000e+01
IMP_SCORE,5098,GO:0000272,1.1836e-01,1.3000e+01
IMP_SCORE,5099,GO:0097517,1.1831e-01,3.1000e+01
IMP_SCORE,5100,GO:0003677,1.1825e-01,5.4600e+02
IMP_SCORE,5101,GO:0001968,1.1824e-01,2.7000e+01
IMP_SCORE,5102,GO:1904356,1.1823e-01,1.5000e+01
IMP_SCORE,5103,GO:0000956,1.1823e-01,4.3000e+01
IMP_SCORE,5104,GO:0042573,1.1819e-01,2.0000e+01
IMP_SCORE,5105,GO:0006516,1.1815e-01,9.0000e+00
IMP_SCORE,5106,GO:0032561,1.1815e-01,1.5900e+02
IMP_SCORE,5107,GO:0034243,1.1814e-01,5.0000e+00
IMP_SCORE,5108,GO:0010507,1.1810e-01,1.7000e+01
IMP_SCORE,5109,GO:0005814,1.1804e-01,7.6000e+01
IMP_SCORE,5110,GO:0016570,1.1802e-01,7.9000e+01
IMP_SCORE,5111,GO:0043235,1.1802e-01,2.0200e+02
IMP_SCORE,5112,GO:0006576,1.1798e-01,6.2000e+01
IMP_SCORE,5113,GO:0035097,1.1796e-01,3.8000e+01
IMP_SCORE,5114,GO:0048708,1.1792e-01,2.0000e+01
IMP_SCORE,5115,GO:0098655,1.1790e-01,1.6600e+02
IMP_SCORE,5116,GO:0016607,1.1787e-01,2.3900e+02
IMP_SCORE,5117,GO:2000482,1.1786e-01,1.2000e+01
IMP_SCORE,5118,GO:0004536,1.1785e-01,3.1000e+01
IMP_SCORE,5119,GO:0006105,1.1785e-01,2.1000e+01
IMP_SCORE,5120,GO:0032446,1.1784e-01,2.2900e+02
IMP_SCORE,5121,GO:0019627,1.1783e-01,8.0000e+00
IMP_SCORE,5122,GO:0042430,1.1779e-01,3.0000e+01
IMP_SCORE,5123,GO:0001890,1.1775e-01,2.2000e+01
IMP_SCORE,5124,GO:0045619,1.1774e-01,4.8000e+01
IMP_SCORE,5125,GO:0000730,1.1774e-01,1.0000e+00
IMP_SCORE,5126,GO:0015298,1.1773e-01,2.9000e+01
IMP_SCORE,5127,GO:0001540,1.1772e-01,9.7000e+01
IMP_SCORE,5128,GO:1903318,1.1770e-01,1.2000e+01
IMP_SCORE,5129,GO:0031267,1.1770e-01,1.7300e+02
IMP_SCORE,5130,GO:0031424,1.1769e-01,7.0000e+01
IMP_SCORE,5131,GO:1901888,1.1766e-01,1.9000e+01
IMP_SCORE,5132,GO:0043124,1.1762e-01,2.6000e+01
IMP_SCORE,5133,GO:0021604,1.1758e-01,1.1000e+01
IMP_SCORE,5134,GO:0051503,1.1753e-01,1.1000e+01
IMP_SCORE,5135,GO:0051082,1.1752e-01,1.1900e+02
IMP_SCORE,5136,GO:0042787,1.1750e-01,3.5000e+01
IMP_SCORE,5137,GO:0090175,1.1748e-01,2.3000e+01
IMP_SCORE,5138,GO:0032835,1.1738e-01,1.5000e+01
IMP_SCORE,5139,GO:0016266,1.1732e-01,5.4000e+01
IMP_SCORE,5140,GO:0042136,1.1728e-01,2.1000e+01
IMP_SCORE,5141,GO:0006091,1.1719e-01,9.6000e+01
IMP_SCORE,5142,GO:0018195,1.1716e-01,2.5000e+01
IMP_SCORE,5143,GO:0044702,1.1714e-01,4.4800e+02
IMP_SCORE,5144,GO:0005506,1.1712e-01,1.0700e+02
IMP_SCORE,5145,GO:0043255,1.1711e-01,3.6000e+01
IMP_SCORE,5146,GO:0010921,1.1708e-01,7.1000e+01
IMP_SCORE,5147,GO:0008237,1.1706e-01,1.2900e+02
IMP_SCORE,5148,GO:0002228,1.1703e-01,2.7000e+01
IMP_SCORE,5149,GO:0044380,1.1691e-01,9.0000e+00
IMP_SCORE,5150,GO:0008287,1.1690e-01,4.6000e+01
IMP_SCORE,5151,GO:0017111,1.1687e-01,2.5800e+02
IMP_SCORE,5152,GO:0035108,1.1684e-01,4.2000e+01
IMP_SCORE,5153,GO:1900408,1.1679e-01,1.7000e+01
IMP_SCORE,5154,GO:0060252,1.1676e-01,1.1000e+01
IMP_SCORE,5155,GO:0009059,1.1674e-01,3.0300e+02
IMP_SCORE,5156,GO:0008654,1.1674e-01,8.8000e+01
IMP_SCORE,5157,GO:0001906,1.1673e-01,4.3000e+01
IMP_SCORE,5158,GO:0031076,1.1672e-01,4.0000e+00
IMP_SCORE,5159,GO:1902403,1.1664e-01,1.4000e+01
IMP_SCORE,5160,GO:0031012,1.1655e-01,4.0100e+02
IMP_SCORE,5161,GO:0033032,1.1655e-01,1.0000e+01
IMP_SCORE,5162,GO:0042165,1.1654e-01,1.6000e+01
IMP_SCORE,5163,GO:0008543,1.1652e-01,2.5000e+01
IMP_SCORE,5164,GO:0014855,1.1638e-01,1.2000e+01
IMP_SCORE,5165,GO:0061702,1.1636e-01,3.0000e+00
IMP_SCORE,5166,GO:1903214,1.1632e-01,4.2000e+01
IMP_SCORE,5167,GO:0016072,1.1630e-01,7.4000e+01
IMP_SCORE,5168,GO:0000781,1.1629e-01,4.4000e+01
IMP_SCORE,5169,GO:0031573,1.1626e-01,4.0000e+00
IMP_SCORE,5170,GO:0043388,1.1619e-01,1.1000e+01
IMP_SCORE,5171,GO:0016469,1.1614e-01,1.5000e+01
IMP_SCORE,5172,GO:0005882,1.1605e-01,1.0400e+02
IMP_SCORE,5173,GO:0034654,1.1602e-01,2.5200e+02
IMP_SCORE,5174,GO:0033077,1.1600e-01,6.0000e+00
IMP_SCORE,5175,GO:0032717,1.1599e-01,2.4000e+01
IMP_SCORE,5176,GO:0006914,1.1597e-01,1.0200e+02
IMP_SCORE,5177,GO:0016877,1.1585e-01,3.8000e+01
IMP_SCORE,5178,GO:0004629,1.1584e-01,3.6000e+01
IMP_SCORE,5179,GO:2000484,1.1580e-01,4.0000e+00
IMP_SCORE,5180,GO:1903319,1.1577e-01,1.1000e+01
IMP_SCORE,5181,GO:0042181,1.1577e-01,1.8000e+01
IMP_SCORE,5182,GO:0051705,1.1575e-01,3.4000e+01
IMP_SCORE,5183,GO:2000278,1.1574e-01,3.0000e+01
IMP_SCORE,5184,GO:0018024,1.1574e-01,8.0000e+00
IMP_SCORE,5185,GO:0004866,1.1567e-01,6.3000e+01
IMP_SCORE,5186,GO:0048278,1.1564e-01,4.4000e+01
IMP_SCORE,5187,GO:0006506,1.1562e-01,1.0000e+01
IMP_SCORE,5188,GO:2000810,1.1557e-01,1.0000e+01
IMP_SCORE,5189,GO:0016641,1.1550e-01,1.5000e+01
IMP_SCORE,5190,GO:0032373,1.1546e-01,1.1000e+01
IMP_SCORE,5191,GO:0019321,1.1546e-01,8.0000e+00
IMP_SCORE,5192,GO:0045061,1.1539e-01,1.0000e+01
IMP_SCORE,5193,GO:0045259,1.1530e-01,8.0000e+00
IMP_SCORE,5194,GO:0022412,1.1528e-01,1.2000e+02
IMP_SCORE,5195,GO:0006282,1.1527e-01,2.1000e+01
IMP_SCORE,5196,GO:0070207,1.1523e-01,3.4000e+01
IMP_SCORE,5197,GO:0005154,1.1522e-01,1.6000e+01
IMP_SCORE,5198,GO:0032410,1.1521e-01,1.4000e+01
IMP_SCORE,5199,GO:0072600,1.1519e-01,9.0000e+00
IMP_SCORE,5200,GO:1902186,1.1518e-01,8.0000e+00
IMP_SCORE,5201,GO:0043101,1.1517e-01,2.6000e+01
IMP_SCORE,5202,GO:0034754,1.1514e-01,7.6000e+01
IMP_SCORE,5203,GO:0051983,1.1514e-01,2.0000e+01
IMP_SCORE,5204,GO:0004602,1.1514e-01,3.3000e+01
IMP_SCORE,5205,GO:0010510,1.1511e-01,7.0000e+00
IMP_SCORE,5206,GO:0018146,1.1502e-01,1.0000e+01
IMP_SCORE,5207,GO:0001159,1.1494e-01,8.4000e+01
IMP_SCORE,5208,GO:0006600,1.1493e-01,1.5000e+01
IMP_SCORE,5209,GO:0009583,1.1492e-01,4.4000e+01
IMP_SCORE,5210,GO:0031033,1.1489e-01,9.0000e+00
IMP_SCORE,5211,GO:1902494,1.1486e-01,3.9400e+02
IMP_SCORE,5212,GO:0006656,1.1486e-01,2.7000e+01
IMP_SCORE,5213,GO:0042613,1.1486e-01,1.4000e+01
IMP_SCORE,5214,GO:0016569,1.1485e-01,1.1400e+02
IMP_SCORE,5215,GO:0007519,1.1483e-01,2.2000e+01
IMP_SCORE,5216,GO:0015108,1.1478e-01,6.1000e+01
IMP_SCORE,5217,GO:0043966,1.1468e-01,8.0000e+00
IMP_SCORE,5218,GO:0048878,1.1468e-01,2.8500e+02
IMP_SCORE,5219,GO:0050891,1.1459e-01,3.1000e+01
IMP_SCORE,5220,GO:0099604,1.1455e-01,6.0000e+00
IMP_SCORE,5221,GO:1905330,1.1442e-01,2.5000e+01
IMP_SCORE,5222,GO:0043038,1.1439e-01,1.8000e+01
IMP_SCORE,5223,GO:0000123,1.1433e-01,2.7000e+01
IMP_SCORE,5224,GO:0016887,1.1433e-01,1.3200e+02
IMP_SCORE,5225,GO:0006554,1.1432e-01,1.5000e+01
IMP_SCORE,5226,GO:0006818,1.1429e-01,5.3000e+01
IMP_SCORE,5227,GO:0051568,1.1426e-01,9.0000e+00
IMP_SCORE,5228,GO:0016502,1.1425e-01,3.1000e+01
IMP_SCORE,5229,GO:0009124,1.1421e-01,3.5000e+01
IMP_SCORE,5230,GO:0051540,1.1420e-01,5.4000e+01
IMP_SCORE,5231,GO:0001523,1.1420e-01,5.4000e+01
IMP_SCORE,5232,GO:0016571,1.1416e-01,2.6000e+01
IMP_SCORE,5233,GO:0007520,1.1416e-01,2.9000e+01
IMP_SCORE,5234,GO:0006801,1.1414e-01,1.4000e+01
IMP_SCORE,5235,GO:0008484,1.1414e-01,4.8000e+01
IMP_SCORE,5236,GO:1903311,1.1413e-01,3.3000e+01
IMP_SCORE,5237,GO:0002822,1.1412e-01,3.9000e+01
IMP_SCORE,5238,GO:0007631,1.1409e-01,3.6000e+01
IMP_SCORE,5239,GO:0000981,1.1400e-01,1.7200e+02
IMP_SCORE,5240,GO:0005796,1.1393e-01,4.9000e+01
IMP_SCORE,5241,GO:0010972,1.1389e-01,2.1000e+01
IMP_SCORE,5242,GO:0000977,1.1384e-01,1.1200e+02
IMP_SCORE,5243,GO:0070647,1.1368e-01,2.5200e+02
IMP_SCORE,5244,GO:0000375,1.1366e-01,6.2000e+01
IMP_SCORE,5245,GO:0065002,1.1364e-01,2.9000e+01
IMP_SCORE,5246,GO:0017171,1.1362e-01,2.0500e+02
IMP_SCORE,5247,GO:0044042,1.1351e-01,2.0000e+01
IMP_SCORE,5248,GO:0016817,1.1349e-01,2.9200e+02
IMP_SCORE,5249,GO:0097191,1.1343e-01,2.2000e+01
IMP_SCORE,5250,GO:0070169,1.1339e-01,2.5000e+01
IMP_SCORE,5251,GO:0016405,1.1339e-01,1.7000e+01
IMP_SCORE,5252,GO:0070507,1.1320e-01,5.0000e+01
IMP_SCORE,5253,GO:0018200,1.1319e-01,2.0000e+01
IMP_SCORE,5254,GO:0060021,1.1318e-01,2.8000e+01
IMP_SCORE,5255,GO:0001764,1.1316e-01,9.2000e+01
IMP_SCORE,5256,GO:0098687,1.1312e-01,7.4000e+01
IMP_SCORE,5257,GO:0036464,1.1312e-01,1.2300e+02
IMP_SCORE,5258,GO:0019905,1.1309e-01,1.0200e+02
IMP_SCORE,5259,GO:0005576,1.1308e-01,1.4400e+03
IMP_SCORE,5260,GO:0003841,1.1308e-01,1.0000e+01
IMP_SCORE,5261,GO:0061436,1.1305e-01,1.1000e+01
IMP_SCORE,5262,GO:0008088,1.1303e-01,1.5000e+01
IMP_SCORE,5263,GO:0042462,1.1301e-01,3.7000e+01
IMP_SCORE,5264,GO:0042149,1.1300e-01,2.5000e+01
IMP_SCORE,5265,GO:0006949,1.1299e-01,5.0000e+01
IMP_SCORE,5266,GO:0006109,1.1296e-01,4.6000e+01
IMP_SCORE,5267,GO:0036064,1.1292e-01,3.0000e+01
IMP_SCORE,5268,GO:0005501,1.1292e-01,3.5000e+01
IMP_SCORE,5269,GO:0005267,1.1291e-01,3.7000e+01
IMP_SCORE,5270,GO:0036314,1.1280e-01,1.6000e+01
IMP_SCORE,5271,GO:0048484,1.1264e-01,1.1000e+01
IMP_SCORE,5272,GO:0035050,1.1260e-01,3.0000e+00
IMP_SCORE,5273,GO:0045739,1.1252e-01,1.2000e+01
IMP_SCORE,5274,GO:0046939,1.1244e-01,2.2000e+01
IMP_SCORE,5275,GO:0035337,1.1242e-01,5.1000e+01
IMP_SCORE,5276,GO:0007276,1.1229e-01,2.2500e+02
IMP_SCORE,5277,GO:0016638,1.1216e-01,2.7000e+01
IMP_SCORE,5278,GO:2000781,1.1210e-01,4.0000e+00
IMP_SCORE,5279,GO:0005788,1.1203e-01,1.4300e+02
IMP_SCORE,5280,GO:0042805,1.1202e-01,2.9000e+01
IMP_SCORE,5281,GO:0001750,1.1199e-01,3.8000e+01
IMP_SCORE,5282,GO:0046889,1.1196e-01,1.7000e+01
IMP_SCORE,5283,GO:0007368,1.1190e-01,3.4000e+01
IMP_SCORE,5284,GO:0070423,1.1190e-01,6.0000e+00
IMP_SCORE,5285,GO:0008206,1.1189e-01,3.7000e+01
IMP_SCORE,5286,GO:0033218,1.1184e-01,2.7500e+02
IMP_SCORE,5287,GO:0070268,1.1182e-01,9.2000e+01
IMP_SCORE,5288,GO:0007140,1.1180e-01,1.6000e+01
IMP_SCORE,5289,GO:0048705,1.1179e-01,2.1000e+01
IMP_SCORE,5290,GO:0042133,1.1171e-01,4.6000e+01
IMP_SCORE,5291,GO:0051279,1.1166e-01,1.6000e+01
IMP_SCORE,5292,GO:0006139,1.1165e-01,4.0500e+02
IMP_SCORE,5293,GO:0051236,1.1157e-01,6.6000e+01
IMP_SCORE,5294,GO:0044451,1.1156e-01,3.9600e+02
IMP_SCORE,5295,GO:0015918,1.1150e-01,2.4000e+01
IMP_SCORE,5296,GO:0048562,1.1148e-01,3.3000e+01
IMP_SCORE,5297,GO:0051084,1.1146e-01,9.0000e+00
IMP_SCORE,5298,GO:0017156,1.1146e-01,2.3000e+01
IMP_SCORE,5299,GO:0036336,1.1145e-01,4.0000e+00
IMP_SCORE,5300,GO:0006544,1.1142e-01,1.0000e+01
IMP_SCORE,5301,GO:0008509,1.1142e-01,1.5800e+02
IMP_SCORE,5302,GO:0006694,1.1141e-01,5.6000e+01
IMP_SCORE,5303,GO:0030540,1.1136e-01,9.0000e+00
IMP_SCORE,5304,GO:0042744,1.1136e-01,1.0000e+01
IMP_SCORE,5305,GO:0000777,1.1129e-01,5.4000e+01
IMP_SCORE,5306,GO:0005092,1.1120e-01,2.1000e+01
IMP_SCORE,5307,GO:0044447,1.1118e-01,8.0000e+00
IMP_SCORE,5308,GO:0007283,1.1116e-01,2.0300e+02
IMP_SCORE,5309,GO:0006978,1.1114e-01,4.0000e+00
IMP_SCORE,5310,GO:0016866,1.1114e-01,1.3000e+01
IMP_SCORE,5311,GO:0007507,1.1108e-01,6.9000e+01
IMP_SCORE,5312,GO:0031143,1.1095e-01,9.0000e+00
IMP_SCORE,5313,GO:0005201,1.1092e-01,8.4000e+01
IMP_SCORE,5314,GO:0070914,1.1091e-01,1.4000e+01
IMP_SCORE,5315,GO:0034763,1.1078e-01,1.7000e+01
IMP_SCORE,5316,GO:0003824,1.1068e-01,1.4690e+03
IMP_SCORE,5317,GO:0036119,1.1068e-01,2.0000e+00
IMP_SCORE,5318,GO:0048024,1.1067e-01,2.3000e+01
IMP_SCORE,5319,GO:0010498,1.1056e-01,7.6000e+01
IMP_SCORE,5320,GO:0019908,1.1048e-01,2.0000e+00
IMP_SCORE,5321,GO:0046339,1.1048e-01,1.1000e+01
IMP_SCORE,5322,GO:0050821,1.1045e-01,5.7000e+01
IMP_SCORE,5323,GO:0042886,1.1044e-01,3.9600e+02
IMP_SCORE,5324,GO:0006813,1.1041e-01,5.2000e+01
IMP_SCORE,5325,GO:0006558,1.1039e-01,2.3000e+01
IMP_SCORE,5326,GO:0008385,1.1037e-01,3.0000e+00
IMP_SCORE,5327,GO:0051646,1.1031e-01,1.0000e+01
IMP_SCORE,5328,GO:0009119,1.1031e-01,4.5000e+01
IMP_SCORE,5329,GO:0031305,1.1031e-01,1.1000e+01
IMP_SCORE,5330,GO:0003181,1.1030e-01,4.0000e+00
IMP_SCORE,5331,GO:0033116,1.1024e-01,4.7000e+01
IMP_SCORE,5332,GO:0002028,1.1024e-01,6.8000e+01
IMP_SCORE,5333,GO:0003729,1.1013e-01,7.5000e+01
IMP_SCORE,5334,GO:0006275,1.1013e-01,3.3000e+01
IMP_SCORE,5335,GO:0050810,1.1012e-01,1.2000e+01
IMP_SCORE,5336,GO:0032925,1.1010e-01,4.0000e+00
IMP_SCORE,5337,GO:1901880,1.1009e-01,4.3000e+01
IMP_SCORE,5338,GO:0090023,1.1007e-01,9.0000e+00
IMP_SCORE,5339,GO:0097610,1.1005e-01,4.5000e+01
IMP_SCORE,5340,GO:0043491,1.0994e-01,1.3000e+01
IMP_SCORE,5341,GO:0032456,1.0990e-01,2.2000e+01
IMP_SCORE,5342,GO:0007129,1.0989e-01,9.0000e+00
IMP_SCORE,5343,GO:0055070,1.0987e-01,2.0000e+01
IMP_SCORE,5344,GO:0016879,1.0976e-01,3.8000e+01
IMP_SCORE,5345,GO:0015849,1.0972e-01,8.3000e+01
IMP_SCORE,5346,GO:0007389,1.0970e-01,9.3000e+01
IMP_SCORE,5347,GO:0034030,1.0968e-01,1.1000e+01
IMP_SCORE,5348,GO:0071824,1.0967e-01,6.6000e+01
IMP_SCORE,5349,GO:0051301,1.0961e-01,1.6200e+02
IMP_SCORE,5350,GO:1903955,1.0956e-01,3.0000e+01
IMP_SCORE,5351,GO:0030320,1.0950e-01,9.0000e+00
IMP_SCORE,5352,GO:0036459,1.0939e-01,6.0000e+01
IMP_SCORE,5353,GO:0070129,1.0936e-01,5.0000e+00
IMP_SCORE,5354,GO:0007610,1.0933e-01,2.7800e+02
IMP_SCORE,5355,GO:0071156,1.0933e-01,2.8000e+01
IMP_SCORE,5356,GO:0022843,1.0932e-01,5.2000e+01
IMP_SCORE,5357,GO:0006220,1.0932e-01,1.5000e+01
IMP_SCORE,5358,GO:0060538,1.0921e-01,6.0000e+00
IMP_SCORE,5359,GO:0072044,1.0920e-01,1.2000e+01
IMP_SCORE,5360,GO:0071371,1.0917e-01,1.0000e+00
IMP_SCORE,5361,GO:0030017,1.0916e-01,1.9000e+01
IMP_SCORE,5362,GO:0005758,1.0912e-01,5.7000e+01
IMP_SCORE,5363,GO:0007517,1.0911e-01,7.0000e+01
IMP_SCORE,5364,GO:0008584,1.0902e-01,2.8000e+01
IMP_SCORE,5365,GO:0061351,1.0898e-01,3.5000e+01
IMP_SCORE,5366,GO:0070986,1.0894e-01,3.0000e+00
IMP_SCORE,5367,GO:0042451,1.0883e-01,1.8000e+01
IMP_SCORE,5368,GO:0015075,1.0879e-01,2.7300e+02
IMP_SCORE,5369,GO:0042472,1.0879e-01,2.9000e+01
IMP_SCORE,5370,GO:0009145,1.0879e-01,9.0000e+00
IMP_SCORE,5371,GO:0031231,1.0872e-01,2.3000e+01
IMP_SCORE,5372,GO:0022414,1.0869e-01,6.0300e+02
IMP_SCORE,5373,GO:0051589,1.0869e-01,1.2000e+01
IMP_SCORE,5374,GO:0015893,1.0867e-01,1.0000e+01
IMP_SCORE,5375,GO:0042180,1.0867e-01,4.2000e+01
IMP_SCORE,5376,GO:0022832,1.0865e-01,8.6000e+01
IMP_SCORE,5377,GO:0006536,1.0863e-01,3.0000e+01
IMP_SCORE,5378,GO:0007588,1.0856e-01,2.4000e+01
IMP_SCORE,5379,GO:0030501,1.0851e-01,1.9000e+01
IMP_SCORE,5380,GO:0051899,1.0849e-01,1.1000e+01
IMP_SCORE,5381,GO:0016796,1.0833e-01,2.1000e+01
IMP_SCORE,5382,GO:0006066,1.0813e-01,1.7100e+02
IMP_SCORE,5383,GO:0004879,1.0811e-01,1.4000e+01
IMP_SCORE,5384,GO:0045022,1.0804e-01,4.0000e+00
IMP_SCORE,5385,GO:0051931,1.0801e-01,1.1000e+01
IMP_SCORE,5386,GO:0030195,1.0797e-01,3.3000e+01
IMP_SCORE,5387,GO:0035107,1.0797e-01,3.7000e+01
IMP_SCORE,5388,GO:0098811,1.0797e-01,3.7000e+01
IMP_SCORE,5389,GO:0000178,1.0794e-01,2.4000e+01
IMP_SCORE,5390,GO:0031103,1.0792e-01,9.0000e+00
IMP_SCORE,5391,GO:0016579,1.0789e-01,8.3000e+01
IMP_SCORE,5392,GO:0003774,1.0784e-01,7.7000e+01
IMP_SCORE,5393,GO:0001886,1.0781e-01,7.0000e+00
IMP_SCORE,5394,GO:0090178,1.0780e-01,3.0000e+00
IMP_SCORE,5395,GO:0060998,1.0769e-01,1.7000e+01
IMP_SCORE,5396,GO:0071339,1.0751e-01,1.2000e+01
IMP_SCORE,5397,GO:0004721,1.0749e-01,9.9000e+01
IMP_SCORE,5398,GO:0018214,1.0744e-01,1.4000e+01
IMP_SCORE,5399,GO:0051059,1.0728e-01,2.5000e+01
IMP_SCORE,5400,GO:0044441,1.0717e-01,2.1900e+02
IMP_SCORE,5401,GO:0019209,1.0717e-01,3.5000e+01
IMP_SCORE,5402,GO:0051276,1.0707e-01,1.2500e+02
IMP_SCORE,5403,GO:1902003,1.0700e-01,2.2000e+01
IMP_SCORE,5404,GO:0019829,1.0700e-01,3.3000e+01
IMP_SCORE,5405,GO:0051973,1.0686e-01,2.8000e+01
IMP_SCORE,5406,GO:0004180,1.0686e-01,4.2000e+01
IMP_SCORE,5407,GO:0035904,1.0676e-01,7.0000e+00
IMP_SCORE,5408,GO:0046873,1.0669e-01,1.3000e+02
IMP_SCORE,5409,GO:0008023,1.0663e-01,1.8000e+01
IMP_SCORE,5410,GO:0016755,1.0660e-01,3.7000e+01
IMP_SCORE,5411,GO:0006968,1.0657e-01,1.3100e+02
IMP_SCORE,5412,GO:0046658,1.0655e-01,3.4000e+01
IMP_SCORE,5413,GO:1905276,1.0650e-01,1.0000e+00
IMP_SCORE,5414,GO:0008327,1.0649e-01,1.0000e+01
IMP_SCORE,5415,GO:0042036,1.0641e-01,1.2000e+01
IMP_SCORE,5416,GO:0005771,1.0637e-01,8.0000e+00
IMP_SCORE,5417,GO:0005614,1.0635e-01,1.0000e+01
IMP_SCORE,5418,GO:0050997,1.0628e-01,1.3000e+01
IMP_SCORE,5419,GO:0030101,1.0620e-01,2.3000e+01
IMP_SCORE,5420,GO:0097031,1.0620e-01,1.6000e+01
IMP_SCORE,5421,GO:0001518,1.0618e-01,8.0000e+00
IMP_SCORE,5422,GO:0016860,1.0617e-01,5.9000e+01
IMP_SCORE,5423,GO:0072523,1.0613e-01,1.4000e+01
IMP_SCORE,5424,GO:0009152,1.0611e-01,2.7000e+01
IMP_SCORE,5425,GO:0051985,1.0609e-01,4.0000e+00
IMP_SCORE,5426,GO:0003682,1.0608e-01,1.5600e+02
IMP_SCORE,5427,GO:0010955,1.0606e-01,1.5000e+01
IMP_SCORE,5428,GO:0042762,1.0605e-01,1.6000e+01
IMP_SCORE,5429,GO:0051956,1.0599e-01,5.0000e+00
IMP_SCORE,5430,GO:0030728,1.0598e-01,1.3000e+01
IMP_SCORE,5431,GO:0016746,1.0597e-01,2.6300e+02
IMP_SCORE,5432,GO:0008139,1.0597e-01,2.1000e+01
IMP_SCORE,5433,GO:0000184,1.0595e-01,1.6000e+01
IMP_SCORE,5434,GO:1902476,1.0595e-01,5.1000e+01
IMP_SCORE,5435,GO:0007601,1.0588e-01,1.4700e+02
IMP_SCORE,5436,GO:0010676,1.0587e-01,1.5000e+01
IMP_SCORE,5437,GO:0005537,1.0586e-01,4.1000e+01
IMP_SCORE,5438,GO:0051817,1.0586e-01,2.8000e+01
IMP_SCORE,5439,GO:0016462,1.0585e-01,2.6300e+02
IMP_SCORE,5440,GO:0015923,1.0584e-01,3.0000e+01
IMP_SCORE,5441,GO:0009101,1.0581e-01,1.0000e+01
IMP_SCORE,5442,GO:0043524,1.0574e-01,4.2000e+01
IMP_SCORE,5443,GO:0060076,1.0573e-01,7.0000e+00
IMP_SCORE,5444,GO:0006941,1.0573e-01,3.6000e+01
IMP_SCORE,5445,GO:0042481,1.0563e-01,1.1000e+01
IMP_SCORE,5446,GO:0002695,1.0559e-01,4.3000e+01
IMP_SCORE,5447,GO:0005782,1.0559e-01,3.1000e+01
IMP_SCORE,5448,GO:0019212,1.0549e-01,2.4000e+01
IMP_SCORE,5449,GO:0051898,1.0548e-01,2.3000e+01
IMP_SCORE,5450,GO:0048232,1.0543e-01,1.9900e+02
IMP_SCORE,5451,GO:0003300,1.0542e-01,7.0000e+00
IMP_SCORE,5452,GO:0036507,1.0540e-01,8.0000e+00
IMP_SCORE,5453,GO:0000271,1.0538e-01,2.1000e+01
IMP_SCORE,5454,GO:0032371,1.0537e-01,1.3000e+01
IMP_SCORE,5455,GO:0034220,1.0536e-01,2.0800e+02
IMP_SCORE,5456,GO:0051016,1.0528e-01,1.3000e+01
IMP_SCORE,5457,GO:0070098,1.0526e-01,1.7000e+01
IMP_SCORE,5458,GO:0046386,1.0518e-01,5.0000e+00
IMP_SCORE,5459,GO:0090231,1.0517e-01,9.0000e+00
IMP_SCORE,5460,GO:0043650,1.0516e-01,1.6000e+01
IMP_SCORE,5461,GO:0071872,1.0515e-01,2.0000e+00
IMP_SCORE,5462,GO:0008150,1.0514e-01,1.3580e+03
IMP_SCORE,5463,GO:0016758,1.0511e-01,1.3700e+02
IMP_SCORE,5464,GO:2000780,1.0509e-01,2.0000e+00
IMP_SCORE,5465,GO:0002460,1.0504e-01,3.4000e+01
IMP_SCORE,5466,GO:0055006,1.0503e-01,1.5000e+01
IMP_SCORE,5467,GO:0009799,1.0492e-01,2.5000e+01
IMP_SCORE,5468,GO:0016328,1.0489e-01,3.7000e+01
IMP_SCORE,5469,GO:0006497,1.0486e-01,8.3000e+01
IMP_SCORE,5470,GO:1905898,1.0478e-01,7.0000e+00
IMP_SCORE,5471,GO:0005251,1.0475e-01,2.7000e+01
IMP_SCORE,5472,GO:0005179,1.0472e-01,2.0500e+02
IMP_SCORE,5473,GO:0071398,1.0470e-01,1.8000e+01
IMP_SCORE,5474,GO:0031124,1.0470e-01,1.8000e+01
IMP_SCORE,5475,GO:0009617,1.0456e-01,9.9000e+01
IMP_SCORE,5476,GO:0030165,1.0453e-01,1.3500e+02
IMP_SCORE,5477,GO:0044183,1.0446e-01,1.9000e+01
IMP_SCORE,5478,GO:0006661,1.0439e-01,3.3000e+01
IMP_SCORE,5479,GO:0045741,1.0430e-01,1.1000e+01
IMP_SCORE,5480,GO:0006012,1.0423e-01,1.4000e+01
IMP_SCORE,5481,GO:0034308,1.0418e-01,8.0000e+01
IMP_SCORE,5482,GO:0006482,1.0415e-01,1.4000e+01
IMP_SCORE,5483,GO:0042558,1.0412e-01,2.6000e+01
IMP_SCORE,5484,GO:0019783,1.0410e-01,6.9000e+01
IMP_SCORE,5485,GO:0035641,1.0408e-01,1.7000e+01
IMP_SCORE,5486,GO:1901659,1.0399e-01,2.1000e+01
IMP_SCORE,5487,GO:0006812,1.0396e-01,2.7200e+02
IMP_SCORE,5488,GO:0030898,1.0393e-01,2.0000e+00
IMP_SCORE,5489,GO:0060065,1.0392e-01,2.0000e+00
IMP_SCORE,5490,GO:0033683,1.0387e-01,1.4000e+01
IMP_SCORE,5491,GO:0001533,1.0377e-01,4.9000e+01
IMP_SCORE,5492,GO:0072089,1.0376e-01,1.1000e+01
IMP_SCORE,5493,GO:0000723,1.0370e-01,1.5000e+01
IMP_SCORE,5494,GO:0043178,1.0369e-01,4.8000e+01
IMP_SCORE,5495,GO:0032588,1.0366e-01,4.5000e+01
IMP_SCORE,5496,GO:0006956,1.0358e-01,4.5000e+01
IMP_SCORE,5497,GO:0006909,1.0354e-01,7.4000e+01
IMP_SCORE,5498,GO:0016706,1.0348e-01,3.0000e+01
IMP_SCORE,5499,GO:0060259,1.0336e-01,2.0000e+01
IMP_SCORE,5500,GO:0022618,1.0318e-01,8.6000e+01
IMP_SCORE,5501,GO:0004653,1.0313e-01,3.6000e+01
IMP_SCORE,5502,GO:0004540,1.0309e-01,7.2000e+01
IMP_SCORE,5503,GO:0050856,1.0308e-01,1.5000e+01
IMP_SCORE,5504,GO:1990837,1.0293e-01,1.1400e+02
IMP_SCORE,5505,GO:0010824,1.0288e-01,1.0000e+01
IMP_SCORE,5506,GO:0017119,1.0283e-01,5.0000e+00
IMP_SCORE,5507,GO:0021915,1.0280e-01,1.1000e+01
IMP_SCORE,5508,GO:0051703,1.0264e-01,5.4000e+01
IMP_SCORE,5509,GO:0043174,1.0249e-01,1.6000e+01
IMP_SCORE,5510,GO:0034440,1.0248e-01,5.0000e+01
IMP_SCORE,5511,GO:0019320,1.0245e-01,2.4000e+01
IMP_SCORE,5512,GO:0048284,1.0232e-01,5.3000e+01
IMP_SCORE,5513,GO:0007286,1.0231e-01,4.1000e+01
IMP_SCORE,5514,GO:0000776,1.0229e-01,6.6000e+01
IMP_SCORE,5515,GO:2000778,1.0229e-01,3.0000e+00
IMP_SCORE,5516,GO:0070577,1.0226e-01,1.2000e+01
IMP_SCORE,5517,GO:0050962,1.0220e-01,1.2000e+01
IMP_SCORE,5518,GO:0098791,1.0215e-01,1.1300e+02
IMP_SCORE,5519,GO:1903313,1.0214e-01,1.4000e+01
IMP_SCORE,5520,GO:0051283,1.0212e-01,8.0000e+00
IMP_SCORE,5521,GO:0032436,1.0194e-01,3.4000e+01
IMP_SCORE,5522,GO:0014002,1.0185e-01,1.3000e+01
IMP_SCORE,5523,GO:0052689,1.0179e-01,1.9100e+02
IMP_SCORE,5524,GO:0033764,1.0169e-01,2.9000e+01
IMP_SCORE,5525,GO:0045445,1.0163e-01,1.0000e+01
IMP_SCORE,5526,GO:0015301,1.0160e-01,1.8000e+01
IMP_SCORE,5527,GO:0031461,1.0154e-01,3.3000e+01
IMP_SCORE,5528,GO:0004993,1.0151e-01,9.0000e+00
IMP_SCORE,5529,GO:0005801,1.0149e-01,3.3000e+01
IMP_SCORE,5530,GO:0046348,1.0140e-01,4.6000e+01
IMP_SCORE,5531,GO:0015368,1.0139e-01,9.0000e+00
IMP_SCORE,5532,GO:0043473,1.0138e-01,2.6000e+01
IMP_SCORE,5533,GO:0031491,1.0137e-01,1.4000e+01
IMP_SCORE,5534,GO:0044445,1.0135e-01,7.7000e+01
IMP_SCORE,5535,GO:0031420,1.0133e-01,1.7000e+01
IMP_SCORE,5536,GO:0009649,1.0120e-01,1.9000e+01
IMP_SCORE,5537,GO:0007020,1.0119e-01,1.0000e+01
IMP_SCORE,5538,GO:0039531,1.0108e-01,3.0000e+00
IMP_SCORE,5539,GO:0048511,1.0108e-01,1.7400e+02
IMP_SCORE,5540,GO:0097194,1.0104e-01,3.2000e+01
IMP_SCORE,5541,GO:0045072,1.0099e-01,7.0000e+00
IMP_SCORE,5542,GO:0061025,1.0096e-01,7.9000e+01
IMP_SCORE,5543,GO:0003756,1.0096e-01,1.6000e+01
IMP_SCORE,5544,GO:0017112,1.0095e-01,6.8000e+01
IMP_SCORE,5545,GO:0015485,1.0093e-01,2.9000e+01
IMP_SCORE,5546,GO:0046835,1.0092e-01,1.8000e+01
IMP_SCORE,5547,GO:0002227,1.0091e-01,1.1000e+01
IMP_SCORE,5548,GO:0014902,1.0084e-01,3.0000e+00
IMP_SCORE,5549,GO:0007189,1.0073e-01,1.6000e+01
IMP_SCORE,5550,GO:0032813,1.0069e-01,2.2000e+01
IMP_SCORE,5551,GO:0000979,1.0066e-01,2.0000e+01
IMP_SCORE,5552,GO:0008180,1.0059e-01,1.5000e+01
IMP_SCORE,5553,GO:2000311,1.0052e-01,8.0000e+00
IMP_SCORE,5554,GO:0016881,1.0041e-01,9.0000e+00
IMP_SCORE,5555,GO:2000269,1.0037e-01,2.2000e+01
IMP_SCORE,5556,GO:1901016,1.0030e-01,1.5000e+01
IMP_SCORE,5557,GO:0043121,1.0030e-01,1.2000e+01
IMP_SCORE,5558,GO:1903052,1.0029e-01,4.3000e+01
IMP_SCORE,5559,GO:0031529,1.0023e-01,1.2000e+01
IMP_SCORE,5560,GO:0006869,1.0019e-01,1.2700e+02
IMP_SCORE,5561,GO:0045778,1.0012e-01,3.6000e+01
IMP_SCORE,5562,GO:0072078,1.0004e-01,4.0000e+00
IMP_SCORE,5563,GO:0048609,1.0003e-01,2.8600e+02
IMP_SCORE,5564,GO:0043401,9.9830e-02,3.1000e+01
IMP_SCORE,5565,GO:0003148,9.9717e-02,3.0000e+00
IMP_SCORE,5566,GO:0001637,9.9655e-02,1.2000e+01
IMP_SCORE,5567,GO:0048487,9.9641e-02,1.5000e+01
IMP_SCORE,5568,GO:0001502,9.9566e-02,1.5000e+01
IMP_SCORE,5569,GO:0006972,9.9527e-02,6.0000e+00
IMP_SCORE,5570,GO:0006195,9.9497e-02,1.2000e+01
IMP_SCORE,5571,GO:0034314,9.9456e-02,1.5000e+01
IMP_SCORE,5572,GO:0015645,9.9426e-02,1.0000e+01
IMP_SCORE,5573,GO:1903845,9.9386e-02,2.5000e+01
IMP_SCORE,5574,GO:0006473,9.9374e-02,2.5000e+01
IMP_SCORE,5575,GO:0007492,9.9345e-02,2.0000e+00
IMP_SCORE,5576,GO:0030120,9.9244e-02,3.6000e+01
IMP_SCORE,5577,GO:0032418,9.9196e-02,2.7000e+01
IMP_SCORE,5578,GO:0015294,9.9129e-02,5.1000e+01
IMP_SCORE,5579,GO:0010043,9.9114e-02,7.2000e+01
IMP_SCORE,5580,GO:0097493,9.9073e-02,3.0000e+01
IMP_SCORE,5581,GO:0044088,9.8973e-02,1.1000e+01
IMP_SCORE,5582,GO:0060271,9.8966e-02,5.5000e+01
IMP_SCORE,5583,GO:0006323,9.8955e-02,1.3000e+01
IMP_SCORE,5584,GO:0005351,9.8907e-02,1.0000e+01
IMP_SCORE,5585,GO:0033572,9.8853e-02,1.8000e+01
IMP_SCORE,5586,GO:0006418,9.8836e-02,2.8000e+01
IMP_SCORE,5587,GO:0015291,9.8831e-02,1.2500e+02
IMP_SCORE,5588,GO:0048854,9.8825e-02,5.0000e+00
IMP_SCORE,5589,GO:1902855,9.8822e-02,3.0000e+00
IMP_SCORE,5590,GO:0097094,9.8760e-02,1.3000e+01
IMP_SCORE,5591,GO:0008186,9.8729e-02,2.7000e+01
IMP_SCORE,5592,GO:0001895,9.8680e-02,3.9000e+01
IMP_SCORE,5593,GO:0009161,9.8610e-02,4.8000e+01
IMP_SCORE,5594,GO:0030331,9.8607e-02,2.3000e+01
IMP_SCORE,5595,GO:0007218,9.8596e-02,6.6000e+01
IMP_SCORE,5596,GO:0001756,9.8568e-02,1.3000e+01
IMP_SCORE,5597,GO:0032432,9.8561e-02,4.2000e+01
IMP_SCORE,5598,GO:0004708,9.8472e-02,1.4000e+01
IMP_SCORE,5599,GO:0008536,9.8410e-02,3.4000e+01
IMP_SCORE,5600,GO:0022011,9.8382e-02,2.0000e+01
IMP_SCORE,5601,GO:0061135,9.8316e-02,8.8000e+01
IMP_SCORE,5602,GO:0036297,9.8233e-02,1.8000e+01
IMP_SCORE,5603,GO:0099003,9.8174e-02,3.3000e+01
IMP_SCORE,5604,GO:0051303,9.8129e-02,2.6000e+01
IMP_SCORE,5605,GO:0030291,9.7946e-02,2.8000e+01
IMP_SCORE,5606,GO:0042379,9.7932e-02,3.4000e+01
IMP_SCORE,5607,GO:0015926,9.7925e-02,1.5000e+01
IMP_SCORE,5608,GO:0001779,9.7909e-02,1.5000e+01
IMP_SCORE,5609,GO:1901031,9.7889e-02,2.0000e+01
IMP_SCORE,5610,GO:0006829,9.7883e-02,2.6000e+01
IMP_SCORE,5611,GO:0071949,9.7844e-02,1.7000e+01
IMP_SCORE,5612,GO:0022838,9.7836e-02,1.3000e+02
IMP_SCORE,5613,GO:0050830,9.7796e-02,3.3000e+01
IMP_SCORE,5614,GO:2000727,9.7746e-02,7.0000e+00
IMP_SCORE,5615,GO:0018198,9.7681e-02,1.3000e+01
IMP_SCORE,5616,GO:0043500,9.7674e-02,6.0000e+00
IMP_SCORE,5617,GO:1901380,9.7637e-02,4.0000e+00
IMP_SCORE,5618,GO:0030301,9.7612e-02,1.4000e+01
IMP_SCORE,5619,GO:0031047,9.7565e-02,1.3000e+01
IMP_SCORE,5620,GO:0006486,9.7545e-02,8.5000e+01
IMP_SCORE,5621,GO:0046621,9.7544e-02,4.0000e+00
IMP_SCORE,5622,GO:0007219,9.7520e-02,5.1000e+01
IMP_SCORE,5623,GO:0015630,9.7514e-02,1.6500e+02
IMP_SCORE,5624,GO:0031123,9.7456e-02,4.5000e+01
IMP_SCORE,5625,GO:0097352,9.7370e-02,2.8000e+01
IMP_SCORE,5626,GO:0098742,9.7366e-02,1.7600e+02
IMP_SCORE,5627,GO:1903861,9.7289e-02,4.0000e+00
IMP_SCORE,5628,GO:0060174,9.7257e-02,8.0000e+00
IMP_SCORE,5629,GO:1905268,9.7118e-02,1.8000e+01
IMP_SCORE,5630,GO:0006511,9.7090e-02,1.1700e+02
IMP_SCORE,5631,GO:0010463,9.7026e-02,2.0000e+01
IMP_SCORE,5632,GO:1904659,9.6878e-02,1.5000e+01
IMP_SCORE,5633,GO:0046580,9.6877e-02,7.0000e+00
IMP_SCORE,5634,GO:1900151,9.6874e-02,7.0000e+00
IMP_SCORE,5635,GO:0071044,9.6860e-02,5.0000e+00
IMP_SCORE,5636,GO:0031432,9.6829e-02,1.8000e+01
IMP_SCORE,5637,GO:0019359,9.6808e-02,1.8000e+01
IMP_SCORE,5638,GO:0051606,9.6740e-02,1.2800e+02
IMP_SCORE,5639,GO:0030316,9.6696e-02,1.6000e+01
IMP_SCORE,5640,GO:0007600,9.6695e-02,3.0900e+02
IMP_SCORE,5641,GO:0016233,9.6651e-02,2.0000e+00
IMP_SCORE,5642,GO:0016125,9.6564e-02,6.6000e+01
IMP_SCORE,5643,GO:0000731,9.6531e-02,1.4000e+01
IMP_SCORE,5644,GO:0070085,9.6391e-02,9.5000e+01
IMP_SCORE,5645,GO:0060122,9.6387e-02,1.8000e+01
IMP_SCORE,5646,GO:0006163,9.6365e-02,7.1000e+01
IMP_SCORE,5647,GO:0051280,9.6233e-02,2.0000e+00
IMP_SCORE,5648,GO:0043094,9.6211e-02,2.2000e+01
IMP_SCORE,5649,GO:0000266,9.6204e-02,8.0000e+00
IMP_SCORE,5650,GO:0032733,9.6203e-02,1.8000e+01
IMP_SCORE,5651,GO:0061469,9.6186e-02,1.1000e+01
IMP_SCORE,5652,GO:0070646,9.6063e-02,7.2000e+01
IMP_SCORE,5653,GO:0101005,9.6012e-02,6.4000e+01
IMP_SCORE,5654,GO:0031492,9.5933e-02,9.0000e+00
IMP_SCORE,5655,GO:0071280,9.5920e-02,2.0000e+01
IMP_SCORE,5656,GO:0005575,9.5889e-02,7.4300e+02
IMP_SCORE,5657,GO:0017137,9.5786e-02,8.0000e+01
IMP_SCORE,5658,GO:0000183,9.5750e-02,3.0000e+00
IMP_SCORE,5659,GO:0034067,9.5737e-02,1.4000e+01
IMP_SCORE,5660,GO:0070325,9.5714e-02,4.0000e+00
IMP_SCORE,5661,GO:0098911,9.5617e-02,3.0000e+00
IMP_SCORE,5662,GO:0006450,9.5577e-02,2.3000e+01
IMP_SCORE,5663,GO:0002053,9.5520e-02,2.0000e+00
IMP_SCORE,5664,GO:0005675,9.5454e-02,2.0000e+00
IMP_SCORE,5665,GO:0034969,9.5454e-02,2.7000e+01
IMP_SCORE,5666,GO:0072686,9.5441e-02,3.3000e+01
IMP_SCORE,5667,GO:0007029,9.5403e-02,1.3000e+01
IMP_SCORE,5668,GO:1905207,9.5336e-02,3.0000e+00
IMP_SCORE,5669,GO:0009855,9.5164e-02,2.5000e+01
IMP_SCORE,5670,GO:0035257,9.5024e-02,6.2000e+01
IMP_SCORE,5671,GO:0071804,9.5002e-02,5.0000e+01
IMP_SCORE,5672,GO:0007210,9.4998e-02,1.2000e+01
IMP_SCORE,5673,GO:0060590,9.4932e-02,3.6000e+01
IMP_SCORE,5674,GO:0001664,9.4760e-02,1.2700e+02
IMP_SCORE,5675,GO:0002039,9.4742e-02,2.9000e+01
IMP_SCORE,5676,GO:0035418,9.4708e-02,1.3000e+01
IMP_SCORE,5677,GO:0045987,9.4692e-02,1.2000e+01
IMP_SCORE,5678,GO:0071805,9.4663e-02,4.0000e+01
IMP_SCORE,5679,GO:0042220,9.4650e-02,6.0000e+00
IMP_SCORE,5680,GO:0003006,9.4625e-02,2.1000e+02
IMP_SCORE,5681,GO:0000185,9.4623e-02,3.0000e+00
IMP_SCORE,5682,GO:0015172,9.4543e-02,1.4000e+01
IMP_SCORE,5683,GO:0098563,9.4509e-02,1.5000e+01
IMP_SCORE,5684,GO:0005681,9.4409e-02,4.9000e+01
IMP_SCORE,5685,GO:0046651,9.4400e-02,2.7000e+01
IMP_SCORE,5686,GO:0044774,9.4302e-02,1.8000e+01
IMP_SCORE,5687,GO:0006885,9.4291e-02,3.1000e+01
IMP_SCORE,5688,GO:1900449,9.4158e-02,1.8000e+01
IMP_SCORE,5689,GO:0002092,9.4152e-02,9.0000e+00
IMP_SCORE,5690,GO:0003254,9.4123e-02,1.8000e+01
IMP_SCORE,5691,GO:0018205,9.4036e-02,7.8000e+01
IMP_SCORE,5692,GO:0043325,9.3952e-02,1.0000e+01
IMP_SCORE,5693,GO:0035821,9.3907e-02,4.0000e+01
IMP_SCORE,5694,GO:0006693,9.3890e-02,2.0000e+01
IMP_SCORE,5695,GO:0030490,9.3847e-02,1.8000e+01
IMP_SCORE,5696,GO:0043021,9.3756e-02,3.7000e+01
IMP_SCORE,5697,GO:0060413,9.3738e-02,7.0000e+00
IMP_SCORE,5698,GO:0001618,9.3715e-02,3.8000e+01
IMP_SCORE,5699,GO:0006568,9.3555e-02,1.3000e+01
IMP_SCORE,5700,GO:0006509,9.3474e-02,7.0000e+00
IMP_SCORE,5701,GO:0031304,9.3417e-02,1.5000e+01
IMP_SCORE,5702,GO:0019835,9.3366e-02,1.3000e+01
IMP_SCORE,5703,GO:0099643,9.3339e-02,4.7000e+01
IMP_SCORE,5704,GO:0005230,9.3310e-02,3.6000e+01
IMP_SCORE,5705,GO:0005793,9.3058e-02,3.9000e+01
IMP_SCORE,5706,GO:0000421,9.2970e-02,1.7000e+01
IMP_SCORE,5707,GO:0010799,9.2952e-02,1.1000e+01
IMP_SCORE,5708,GO:0015934,9.2928e-02,4.1000e+01
IMP_SCORE,5709,GO:0032230,9.2889e-02,1.0000e+00
IMP_SCORE,5710,GO:0016798,9.2651e-02,1.7400e+02
IMP_SCORE,5711,GO:0016765,9.2596e-02,9.1000e+01
IMP_SCORE,5712,GO:0019208,9.2494e-02,7.7000e+01
IMP_SCORE,5713,GO:0030810,9.2376e-02,1.8000e+01
IMP_SCORE,5714,GO:0008015,9.2332e-02,3.7000e+01
IMP_SCORE,5715,GO:0015718,9.2231e-02,4.7000e+01
IMP_SCORE,5716,GO:0006622,9.2210e-02,6.0000e+00
IMP_SCORE,5717,GO:0060964,9.2147e-02,8.0000e+00
IMP_SCORE,5718,GO:0045742,9.2104e-02,1.3000e+01
IMP_SCORE,5719,GO:0002360,9.1986e-02,8.0000e+00
IMP_SCORE,5720,GO:0006342,9.1977e-02,2.1000e+01
IMP_SCORE,5721,GO:0042795,9.1947e-02,2.4000e+01
IMP_SCORE,5722,GO:0050922,9.1926e-02,1.7000e+01
IMP_SCORE,5723,GO:0016273,9.1894e-02,1.1000e+01
IMP_SCORE,5724,GO:0005548,9.1829e-02,1.8000e+01
IMP_SCORE,5725,GO:0010818,9.1686e-02,1.0000e+01
IMP_SCORE,5726,GO:0019433,9.1682e-02,1.6000e+01
IMP_SCORE,5727,GO:0005247,9.1634e-02,7.0000e+00
IMP_SCORE,5728,GO:0051452,9.1557e-02,1.8000e+01
IMP_SCORE,5729,GO:1903825,9.1519e-02,3.9000e+01
IMP_SCORE,5730,GO:0045165,9.1492e-02,5.8000e+01
IMP_SCORE,5731,GO:0046915,9.1488e-02,2.7000e+01
IMP_SCORE,5732,GO:1901687,9.1175e-02,3.2000e+01
IMP_SCORE,5733,GO:0016799,9.1115e-02,9.0000e+00
IMP_SCORE,5734,GO:0030904,9.1084e-02,1.1000e+01
IMP_SCORE,5735,GO:0010369,9.1068e-02,1.4000e+01
IMP_SCORE,5736,GO:0002335,9.1027e-02,7.0000e+00
IMP_SCORE,5737,GO:0005778,9.0994e-02,2.7000e+01
IMP_SCORE,5738,GO:0050829,9.0951e-02,2.0000e+01
IMP_SCORE,5739,GO:1903201,9.0945e-02,1.9000e+01
IMP_SCORE,5740,GO:0016712,9.0899e-02,1.3000e+01
IMP_SCORE,5741,GO:0035176,9.0878e-02,4.7000e+01
IMP_SCORE,5742,GO:1904680,9.0867e-02,2.9000e+01
IMP_SCORE,5743,GO:0036513,9.0866e-02,4.0000e+00
IMP_SCORE,5744,GO:0019373,9.0815e-02,1.1000e+01
IMP_SCORE,5745,GO:0000149,9.0805e-02,1.1500e+02
IMP_SCORE,5746,GO:0008214,9.0764e-02,1.3000e+01
IMP_SCORE,5747,GO:0045912,9.0733e-02,2.7000e+01
IMP_SCORE,5748,GO:0001678,9.0712e-02,2.8000e+01
IMP_SCORE,5749,GO:0045576,9.0609e-02,2.4000e+01
IMP_SCORE,5750,GO:0009886,9.0544e-02,1.7000e+01
IMP_SCORE,5751,GO:0032784,9.0470e-02,6.5000e+01
IMP_SCORE,5752,GO:0006388,9.0467e-02,7.0000e+00
IMP_SCORE,5753,GO:0034975,9.0385e-02,1.5000e+01
IMP_SCORE,5754,GO:0045773,9.0330e-02,1.6000e+01
IMP_SCORE,5755,GO:0015149,9.0237e-02,2.1000e+01
IMP_SCORE,5756,GO:1901661,9.0209e-02,2.1000e+01
IMP_SCORE,5757,GO:0006820,9.0208e-02,2.3200e+02
IMP_SCORE,5758,GO:2000463,9.0041e-02,8.0000e+00
IMP_SCORE,5759,GO:0050982,8.9999e-02,2.0000e+01
IMP_SCORE,5760,GO:0090102,8.9947e-02,9.0000e+00
IMP_SCORE,5761,GO:0042440,8.9767e-02,2.2000e+01
IMP_SCORE,5762,GO:0004950,8.9754e-02,1.9000e+01
IMP_SCORE,5763,GO:0009931,8.9729e-02,2.6000e+01
IMP_SCORE,5764,GO:0004859,8.9679e-02,4.9000e+01
IMP_SCORE,5765,GO:0051183,8.9644e-02,1.2000e+01
IMP_SCORE,5766,GO:0099024,8.9605e-02,4.3000e+01
IMP_SCORE,5767,GO:0045309,8.9592e-02,8.0000e+00
IMP_SCORE,5768,GO:0005225,8.9558e-02,3.4000e+01
IMP_SCORE,5769,GO:0072678,8.9557e-02,1.1000e+01
IMP_SCORE,5770,GO:0003091,8.9521e-02,1.5000e+01
IMP_SCORE,5771,GO:0071814,8.9476e-02,1.3000e+01
IMP_SCORE,5772,GO:0043268,8.9443e-02,4.0000e+00
IMP_SCORE,5773,GO:0002864,8.9442e-02,1.1000e+01
IMP_SCORE,5774,GO:0005790,8.9433e-02,6.0000e+00
IMP_SCORE,5775,GO:0048812,8.9424e-02,1.1900e+02
IMP_SCORE,5776,GO:0045687,8.9410e-02,1.3000e+01
IMP_SCORE,5777,GO:0030804,8.9401e-02,1.3000e+01
IMP_SCORE,5778,GO:0004129,8.9257e-02,1.1000e+01
IMP_SCORE,5779,GO:0036508,8.9235e-02,1.2000e+01
IMP_SCORE,5780,GO:0099500,8.9212e-02,5.0000e+00
IMP_SCORE,5781,GO:0006839,8.9202e-02,4.9000e+01
IMP_SCORE,5782,GO:0030247,8.9138e-02,4.1000e+01
IMP_SCORE,5783,GO:0035809,8.9137e-02,2.0000e+00
IMP_SCORE,5784,GO:0019226,8.9116e-02,1.1000e+01
IMP_SCORE,5785,GO:0030515,8.9113e-02,1.2000e+01
IMP_SCORE,5786,GO:0090136,8.9089e-02,2.1000e+01
IMP_SCORE,5787,GO:0022904,8.9082e-02,2.9000e+01
IMP_SCORE,5788,GO:0001653,8.9042e-02,5.8000e+01
IMP_SCORE,5789,GO:2001057,8.9042e-02,8.0000e+00
IMP_SCORE,5790,GO:0002756,8.9014e-02,9.0000e+00
IMP_SCORE,5791,GO:0043413,8.8924e-02,8.7000e+01
IMP_SCORE,5792,GO:0045835,8.8913e-02,2.0000e+00
IMP_SCORE,5793,GO:0032060,8.8817e-02,1.4000e+01
IMP_SCORE,5794,GO:0007606,8.8692e-02,4.3000e+01
IMP_SCORE,5795,GO:0031490,8.8620e-02,4.0000e+01
IMP_SCORE,5796,GO:0051923,8.8612e-02,1.4000e+01
IMP_SCORE,5797,GO:0008033,8.8380e-02,2.9000e+01
IMP_SCORE,5798,GO:0008170,8.8367e-02,3.0000e+01
IMP_SCORE,5799,GO:0006646,8.8348e-02,2.1000e+01
IMP_SCORE,5800,GO:0070160,8.8256e-02,1.7200e+02
IMP_SCORE,5801,GO:0009132,8.8204e-02,2.8000e+01
IMP_SCORE,5802,GO:0097503,8.8192e-02,3.6000e+01
IMP_SCORE,5803,GO:1900115,8.8145e-02,4.0000e+00
IMP_SCORE,5804,GO:1900409,8.8076e-02,4.0000e+00
IMP_SCORE,5805,GO:1900181,8.8029e-02,6.2000e+01
IMP_SCORE,5806,GO:0022624,8.7966e-02,5.0000e+00
IMP_SCORE,5807,GO:0006090,8.7842e-02,3.5000e+01
IMP_SCORE,5808,GO:0005518,8.7805e-02,5.9000e+01
IMP_SCORE,5809,GO:0016875,8.7782e-02,3.5000e+01
IMP_SCORE,5810,GO:0009150,8.7772e-02,5.7000e+01
IMP_SCORE,5811,GO:0098739,8.7658e-02,2.1000e+01
IMP_SCORE,5812,GO:0045109,8.7646e-02,1.8000e+01
IMP_SCORE,5813,GO:0045454,8.7484e-02,4.3000e+01
IMP_SCORE,5814,GO:0007249,8.7447e-02,3.7000e+01
IMP_SCORE,5815,GO:0006244,8.7405e-02,3.0000e+00
IMP_SCORE,5816,GO:0043171,8.7391e-02,2.1000e+01
IMP_SCORE,5817,GO:0042415,8.7374e-02,1.5000e+01
IMP_SCORE,5818,GO:0060479,8.7311e-02,7.0000e+00
IMP_SCORE,5819,GO:0006569,8.7122e-02,1.7000e+01
IMP_SCORE,5820,GO:0000982,8.7113e-02,7.3000e+01
IMP_SCORE,5821,GO:1900373,8.7098e-02,1.9000e+01
IMP_SCORE,5822,GO:1901224,8.7089e-02,1.1000e+01
IMP_SCORE,5823,GO:0051019,8.7069e-02,1.3000e+01
IMP_SCORE,5824,GO:0007126,8.7013e-02,2.8000e+01
IMP_SCORE,5825,GO:0030279,8.6924e-02,2.6000e+01
IMP_SCORE,5826,GO:0022884,8.6881e-02,1.5000e+01
IMP_SCORE,5827,GO:0072666,8.6744e-02,1.2000e+01
IMP_SCORE,5828,GO:0043367,8.6666e-02,3.0000e+00
IMP_SCORE,5829,GO:0080025,8.6621e-02,1.3000e+01
IMP_SCORE,5830,GO:0042417,8.6542e-02,1.7000e+01
IMP_SCORE,5831,GO:0006213,8.6536e-02,1.1000e+01
IMP_SCORE,5832,GO:0070628,8.6480e-02,6.0000e+00
IMP_SCORE,5833,GO:0001673,8.6457e-02,1.6000e+01
IMP_SCORE,5834,GO:0003777,8.6445e-02,3.3000e+01
IMP_SCORE,5835,GO:0034394,8.6437e-02,6.0000e+00
IMP_SCORE,5836,GO:0006623,8.6372e-02,1.2000e+01
IMP_SCORE,5837,GO:0043295,8.6369e-02,1.3000e+01
IMP_SCORE,5838,GO:0042562,8.6287e-02,6.4000e+01
IMP_SCORE,5839,GO:0044453,8.6241e-02,1.7000e+01
IMP_SCORE,5840,GO:0071013,8.6236e-02,2.1000e+01
IMP_SCORE,5841,GO:0006547,8.6231e-02,9.0000e+00
IMP_SCORE,5842,GO:0044706,8.6218e-02,9.2000e+01
IMP_SCORE,5843,GO:0045655,8.6206e-02,8.0000e+00
IMP_SCORE,5844,GO:0034381,8.6175e-02,1.1000e+01
IMP_SCORE,5845,GO:0007616,8.6158e-02,3.0000e+01
IMP_SCORE,5846,GO:0099086,8.6124e-02,1.1000e+01
IMP_SCORE,5847,GO:0015145,8.6008e-02,2.1000e+01
IMP_SCORE,5848,GO:0022836,8.5953e-02,9.2000e+01
IMP_SCORE,5849,GO:1900026,8.5936e-02,1.0000e+01
IMP_SCORE,5850,GO:0036126,8.5822e-02,1.6000e+01
IMP_SCORE,5851,GO:0005929,8.5811e-02,3.1100e+02
IMP_SCORE,5852,GO:0035082,8.5745e-02,1.1000e+01
IMP_SCORE,5853,GO:0014829,8.5698e-02,4.0000e+00
IMP_SCORE,5854,GO:0040020,8.5680e-02,4.0000e+00
IMP_SCORE,5855,GO:0006024,8.5661e-02,4.8000e+01
IMP_SCORE,5856,GO:0045178,8.5602e-02,9.0000e+00
IMP_SCORE,5857,GO:2000036,8.5554e-02,2.0000e+00
IMP_SCORE,5858,GO:0007250,8.5541e-02,5.0000e+00
IMP_SCORE,5859,GO:0033549,8.5537e-02,2.0000e+00
IMP_SCORE,5860,GO:0030216,8.5530e-02,2.7000e+01
IMP_SCORE,5861,GO:0018394,8.5524e-02,1.6000e+01
IMP_SCORE,5862,GO:0060401,8.5478e-02,1.5000e+01
IMP_SCORE,5863,GO:0007063,8.5394e-02,3.0000e+00
IMP_SCORE,5864,GO:0005637,8.5385e-02,5.4000e+01
IMP_SCORE,5865,GO:0070555,8.5379e-02,2.2000e+01
IMP_SCORE,5866,GO:0015174,8.5333e-02,1.2000e+01
IMP_SCORE,5867,GO:0044243,8.5215e-02,3.9000e+01
IMP_SCORE,5868,GO:0019841,8.5125e-02,1.2000e+01
IMP_SCORE,5869,GO:0007608,8.5113e-02,2.9000e+01
IMP_SCORE,5870,GO:0006458,8.5063e-02,2.6000e+01
IMP_SCORE,5871,GO:0045103,8.5052e-02,2.5000e+01
IMP_SCORE,5872,GO:0051930,8.4982e-02,2.8000e+01
IMP_SCORE,5873,GO:0060487,8.4975e-02,6.0000e+00
IMP_SCORE,5874,GO:0035336,8.4932e-02,3.9000e+01
IMP_SCORE,5875,GO:0017080,8.4926e-02,6.4000e+01
IMP_SCORE,5876,GO:0005746,8.4925e-02,4.0000e+00
IMP_SCORE,5877,GO:0002209,8.4914e-02,1.7000e+01
IMP_SCORE,5878,GO:0045776,8.4912e-02,2.4000e+01
IMP_SCORE,5879,GO:0098878,8.4867e-02,2.6000e+01
IMP_SCORE,5880,GO:0019935,8.4810e-02,1.1000e+01
IMP_SCORE,5881,GO:0005684,8.4691e-02,2.0000e+01
IMP_SCORE,5882,GO:0042273,8.4660e-02,2.6000e+01
IMP_SCORE,5883,GO:0006654,8.4608e-02,1.3000e+01
IMP_SCORE,5884,GO:0010872,8.4595e-02,6.0000e+00
IMP_SCORE,5885,GO:0006779,8.4511e-02,1.5000e+01
IMP_SCORE,5886,GO:2001020,8.4490e-02,4.0000e+01
IMP_SCORE,5887,GO:0034637,8.4327e-02,2.5000e+01
IMP_SCORE,5888,GO:0001105,8.4320e-02,2.4000e+01
IMP_SCORE,5889,GO:0006611,8.4001e-02,1.7000e+01
IMP_SCORE,5890,GO:0003333,8.3898e-02,2.4000e+01
IMP_SCORE,5891,GO:0008375,8.3779e-02,6.3000e+01
IMP_SCORE,5892,GO:0045333,8.3731e-02,2.6000e+01
IMP_SCORE,5893,GO:2000647,8.3678e-02,8.0000e+00
IMP_SCORE,5894,GO:0010842,8.3636e-02,2.8000e+01
IMP_SCORE,5895,GO:0045623,8.3610e-02,9.0000e+00
IMP_SCORE,5896,GO:0051445,8.3595e-02,1.6000e+01
IMP_SCORE,5897,GO:0033270,8.3589e-02,2.1000e+01
IMP_SCORE,5898,GO:0050885,8.3485e-02,3.2000e+01
IMP_SCORE,5899,GO:0061778,8.3471e-02,2.0000e+01
IMP_SCORE,5900,GO:1903046,8.3356e-02,6.3000e+01
IMP_SCORE,5901,GO:0042742,8.3315e-02,8.0000e+01
IMP_SCORE,5902,GO:0005248,8.3189e-02,7.0000e+00
IMP_SCORE,5903,GO:0000278,8.3185e-02,1.9000e+01
IMP_SCORE,5904,GO:0032801,8.3034e-02,5.0000e+00
IMP_SCORE,5905,GO:0098803,8.3024e-02,2.4000e+01
IMP_SCORE,5906,GO:0070492,8.2992e-02,9.2000e+01
IMP_SCORE,5907,GO:0015935,8.2956e-02,2.0000e+01
IMP_SCORE,5908,GO:0007050,8.2915e-02,6.2000e+01
IMP_SCORE,5909,GO:0000428,8.2809e-02,1.6000e+01
IMP_SCORE,5910,GO:0043921,8.2552e-02,2.0000e+00
IMP_SCORE,5911,GO:0045923,8.2516e-02,1.2000e+01
IMP_SCORE,5912,GO:0005581,8.2469e-02,1.4500e+02
IMP_SCORE,5913,GO:0006369,8.2339e-02,1.4000e+01
IMP_SCORE,5914,GO:0048311,8.2277e-02,4.0000e+00
IMP_SCORE,5915,GO:0042487,8.2188e-02,1.2000e+01
IMP_SCORE,5916,GO:0043368,8.2025e-02,9.0000e+00
IMP_SCORE,5917,GO:0035250,8.1954e-02,2.7000e+01
IMP_SCORE,5918,GO:0000096,8.1889e-02,4.2000e+01
IMP_SCORE,5919,GO:0071294,8.1883e-02,6.5000e+01
IMP_SCORE,5920,GO:0098813,8.1879e-02,1.4000e+01
IMP_SCORE,5921,GO:0006612,8.1862e-02,2.6000e+01
IMP_SCORE,5922,GO:0070016,8.1740e-02,5.0000e+00
IMP_SCORE,5923,GO:0005978,8.1733e-02,4.0000e+00
IMP_SCORE,5924,GO:0097576,8.1726e-02,2.1000e+01
IMP_SCORE,5925,GO:0098656,8.1672e-02,1.1400e+02
IMP_SCORE,5926,GO:0008089,8.1650e-02,1.3000e+01
IMP_SCORE,5927,GO:0060046,8.1592e-02,1.2000e+01
IMP_SCORE,5928,GO:0006833,8.1495e-02,3.5000e+01
IMP_SCORE,5929,GO:0051537,8.1494e-02,1.8000e+01
IMP_SCORE,5930,GO:0000186,8.1438e-02,1.8000e+01
IMP_SCORE,5931,GO:2000757,8.1338e-02,6.0000e+00
IMP_SCORE,5932,GO:0003009,8.1288e-02,1.7000e+01
IMP_SCORE,5933,GO:0071379,8.1287e-02,6.0000e+00
IMP_SCORE,5934,GO:0030224,8.1272e-02,2.4000e+01
IMP_SCORE,5935,GO:0045240,8.1239e-02,1.8000e+01
IMP_SCORE,5936,GO:0030199,8.1122e-02,7.0000e+00
IMP_SCORE,5937,GO:0005231,8.1103e-02,2.8000e+01
IMP_SCORE,5938,GO:0033108,8.1092e-02,2.9000e+01
IMP_SCORE,5939,GO:0005521,8.1032e-02,1.3000e+01
IMP_SCORE,5940,GO:0016701,8.0961e-02,3.2000e+01
IMP_SCORE,5941,GO:0015992,8.0954e-02,5.8000e+01
IMP_SCORE,5942,GO:0031365,8.0923e-02,1.2000e+01
IMP_SCORE,5943,GO:2000425,8.0874e-02,1.7000e+01
IMP_SCORE,5944,GO:0097009,8.0817e-02,1.1000e+01
IMP_SCORE,5945,GO:0008026,8.0779e-02,2.3000e+01
IMP_SCORE,5946,GO:0045815,8.0757e-02,2.5000e+01
IMP_SCORE,5947,GO:0043186,8.0660e-02,1.9000e+01
IMP_SCORE,5948,GO:0050746,8.0640e-02,7.0000e+00
IMP_SCORE,5949,GO:0015711,8.0598e-02,1.5600e+02
IMP_SCORE,5950,GO:0044782,8.0598e-02,7.2000e+01
IMP_SCORE,5951,GO:0008276,8.0566e-02,2.7000e+01
IMP_SCORE,5952,GO:0034660,8.0529e-02,1.5000e+02
IMP_SCORE,5953,GO:0060415,8.0433e-02,9.0000e+00
IMP_SCORE,5954,GO:0006333,8.0296e-02,2.1000e+01
IMP_SCORE,5955,GO:0051350,8.0279e-02,1.2000e+01
IMP_SCORE,5956,GO:0044420,8.0230e-02,1.4800e+02
IMP_SCORE,5957,GO:0060159,8.0193e-02,5.0000e+00
IMP_SCORE,5958,GO:0034061,8.0158e-02,1.3000e+01
IMP_SCORE,5959,GO:0016594,8.0028e-02,1.1000e+01
IMP_SCORE,5960,GO:0009650,8.0014e-02,5.0000e+00
IMP_SCORE,5961,GO:0006281,7.9978e-02,1.1600e+02
IMP_SCORE,5962,GO:0007566,7.9850e-02,2.3000e+01
IMP_SCORE,5963,GO:0051879,7.9812e-02,1.6000e+01
IMP_SCORE,5964,GO:0015299,7.9763e-02,5.0000e+00
IMP_SCORE,5965,GO:0032965,7.9742e-02,4.0000e+00
IMP_SCORE,5966,GO:0044769,7.9693e-02,5.0000e+00
IMP_SCORE,5967,GO:0005976,7.9619e-02,4.1000e+01
IMP_SCORE,5968,GO:0006069,7.9570e-02,3.8000e+01
IMP_SCORE,5969,GO:0099516,7.9440e-02,4.1000e+01
IMP_SCORE,5970,GO:0008757,7.9337e-02,8.6000e+01
IMP_SCORE,5971,GO:0008235,7.9279e-02,5.7000e+01
IMP_SCORE,5972,GO:0016684,7.9104e-02,5.5000e+01
IMP_SCORE,5973,GO:0032892,7.9087e-02,5.0000e+00
IMP_SCORE,5974,GO:0043044,7.9071e-02,2.1000e+01
IMP_SCORE,5975,GO:0031418,7.9030e-02,1.5000e+01
IMP_SCORE,5976,GO:0015171,7.8975e-02,3.8000e+01
IMP_SCORE,5977,GO:0003073,7.8971e-02,1.3000e+01
IMP_SCORE,5978,GO:0035035,7.8920e-02,1.5000e+01
IMP_SCORE,5979,GO:0090575,7.8875e-02,2.2000e+01
IMP_SCORE,5980,GO:0042393,7.8742e-02,8.2000e+01
IMP_SCORE,5981,GO:0060099,7.8717e-02,5.0000e+00
IMP_SCORE,5982,GO:0009582,7.8664e-02,5.5000e+01
IMP_SCORE,5983,GO:0016573,7.8650e-02,2.8000e+01
IMP_SCORE,5984,GO:0005922,7.8606e-02,4.1000e+01
IMP_SCORE,5985,GO:0070938,7.8478e-02,2.3000e+01
IMP_SCORE,5986,GO:0000315,7.8450e-02,1.6000e+01
IMP_SCORE,5987,GO:0031091,7.8402e-02,1.9000e+01
IMP_SCORE,5988,GO:0017187,7.8238e-02,5.0000e+00
IMP_SCORE,5989,GO:0090313,7.7895e-02,1.6000e+01
IMP_SCORE,5990,GO:2000649,7.7829e-02,3.8000e+01
IMP_SCORE,5991,GO:0071285,7.7708e-02,3.0000e+00
IMP_SCORE,5992,GO:0019054,7.7662e-02,4.0000e+00
IMP_SCORE,5993,GO:0007585,7.7611e-02,2.9000e+01
IMP_SCORE,5994,GO:2000765,7.7595e-02,3.0000e+00
IMP_SCORE,5995,GO:0016831,7.7412e-02,4.1000e+01
IMP_SCORE,5996,GO:0014032,7.7332e-02,3.0000e+00
IMP_SCORE,5997,GO:0016236,7.7177e-02,3.6000e+01
IMP_SCORE,5998,GO:0046931,7.7091e-02,5.0000e+00
IMP_SCORE,5999,GO:0050953,7.7030e-02,1.1800e+02
IMP_SCORE,6000,GO:0005342,7.7018e-02,5.4000e+01
IMP_SCORE,6001,GO:0021675,7.6993e-02,2.1000e+01
IMP_SCORE,6002,GO:0008213,7.6984e-02,4.9000e+01
IMP_SCORE,6003,GO:0035255,7.6969e-02,1.4000e+01
IMP_SCORE,6004,GO:0005035,7.6939e-02,2.5000e+01
IMP_SCORE,6005,GO:0010745,7.6930e-02,9.0000e+00
IMP_SCORE,6006,GO:0006301,7.6838e-02,1.0000e+01
IMP_SCORE,6007,GO:0014704,7.6777e-02,2.3000e+01
IMP_SCORE,6008,GO:0043543,7.6662e-02,5.5000e+01
IMP_SCORE,6009,GO:0008028,7.6641e-02,1.8000e+01
IMP_SCORE,6010,GO:0044703,7.6633e-02,8.4000e+01
IMP_SCORE,6011,GO:0003755,7.6495e-02,2.9000e+01
IMP_SCORE,6012,GO:0035329,7.6456e-02,1.4000e+01
IMP_SCORE,6013,GO:0000070,7.6354e-02,1.0000e+01
IMP_SCORE,6014,GO:0016407,7.6319e-02,8.7000e+01
IMP_SCORE,6015,GO:0071773,7.6241e-02,9.0000e+00
IMP_SCORE,6016,GO:0015985,7.6224e-02,6.0000e+00
IMP_SCORE,6017,GO:0042622,7.6154e-02,5.0000e+00
IMP_SCORE,6018,GO:0005881,7.6138e-02,5.7000e+01
IMP_SCORE,6019,GO:0015909,7.6133e-02,2.2000e+01
IMP_SCORE,6020,GO:0043967,7.6125e-02,1.1000e+01
IMP_SCORE,6021,GO:0046606,7.6010e-02,1.0000e+00
IMP_SCORE,6022,GO:0060134,7.5768e-02,7.0000e+00
IMP_SCORE,6023,GO:0031430,7.5736e-02,4.4000e+01
IMP_SCORE,6024,GO:0006913,7.5686e-02,9.0000e+01
IMP_SCORE,6025,GO:0007018,7.5655e-02,7.4000e+01
IMP_SCORE,6026,GO:0007158,7.5511e-02,1.8000e+01
IMP_SCORE,6027,GO:0033692,7.5484e-02,1.6000e+01
IMP_SCORE,6028,GO:0002716,7.5462e-02,5.0000e+00
IMP_SCORE,6029,GO:0000922,7.5389e-02,8.7000e+01
IMP_SCORE,6030,GO:0002577,7.5314e-02,1.0000e+01
IMP_SCORE,6031,GO:0006399,7.5270e-02,7.5000e+01
IMP_SCORE,6032,GO:0001961,7.5247e-02,2.2000e+01
IMP_SCORE,6033,GO:0000314,7.5163e-02,1.8000e+01
IMP_SCORE,6034,GO:0004518,7.5049e-02,9.0000e+01
IMP_SCORE,6035,GO:0071867,7.5032e-02,7.0000e+00
IMP_SCORE,6036,GO:0061631,7.4833e-02,4.5000e+01
IMP_SCORE,6037,GO:0044843,7.4789e-02,2.9000e+01
IMP_SCORE,6038,GO:0002292,7.4724e-02,6.0000e+00
IMP_SCORE,6039,GO:0043624,7.4620e-02,4.3000e+01
IMP_SCORE,6040,GO:0070911,7.4605e-02,5.0000e+00
IMP_SCORE,6041,GO:0042994,7.4590e-02,1.1000e+01
IMP_SCORE,6042,GO:0035102,7.4475e-02,1.0000e+01
IMP_SCORE,6043,GO:0008074,7.4382e-02,2.0000e+00
IMP_SCORE,6044,GO:0050931,7.4341e-02,1.7000e+01
IMP_SCORE,6045,GO:0030676,7.4241e-02,4.0000e+00
IMP_SCORE,6046,GO:0009223,7.4235e-02,2.0000e+00
IMP_SCORE,6047,GO:0051974,7.4227e-02,3.0000e+00
IMP_SCORE,6048,GO:0090646,7.4226e-02,5.0000e+00
IMP_SCORE,6049,GO:2000104,7.4226e-02,1.4000e+01
IMP_SCORE,6050,GO:0071542,7.4072e-02,5.0000e+00
IMP_SCORE,6051,GO:0004519,7.3940e-02,7.3000e+01
IMP_SCORE,6052,GO:0031468,7.3833e-02,4.0000e+00
IMP_SCORE,6053,GO:0051437,7.3801e-02,8.0000e+00
IMP_SCORE,6054,GO:0009642,7.3771e-02,3.0000e+00
IMP_SCORE,6055,GO:0035869,7.3510e-02,2.4000e+01
IMP_SCORE,6056,GO:0006084,7.3455e-02,2.0000e+01
IMP_SCORE,6057,GO:0060071,7.3420e-02,2.0000e+01
IMP_SCORE,6058,GO:0039535,7.3413e-02,6.0000e+00
IMP_SCORE,6059,GO:0003341,7.3402e-02,2.8000e+01
IMP_SCORE,6060,GO:0021987,7.3363e-02,1.8000e+01
IMP_SCORE,6061,GO:0051952,7.3328e-02,1.5000e+01
IMP_SCORE,6062,GO:0015867,7.3323e-02,1.9000e+01
IMP_SCORE,6063,GO:1901213,7.3288e-02,1.0000e+00
IMP_SCORE,6064,GO:0042246,7.3240e-02,4.2000e+01
IMP_SCORE,6065,GO:0030433,7.3092e-02,1.4000e+01
IMP_SCORE,6066,GO:0043616,7.3042e-02,9.0000e+00
IMP_SCORE,6067,GO:0045334,7.2963e-02,7.0000e+00
IMP_SCORE,6068,GO:0015914,7.2937e-02,2.6000e+01
IMP_SCORE,6069,GO:0097296,7.2906e-02,1.0000e+00
IMP_SCORE,6070,GO:1904994,7.2906e-02,1.0000e+00
IMP_SCORE,6071,GO:0090399,7.2906e-02,1.0000e+00
IMP_SCORE,6072,GO:1901798,7.2906e-02,1.0000e+00
IMP_SCORE,6073,GO:0005227,7.2870e-02,1.9000e+01
IMP_SCORE,6074,GO:0017004,7.2841e-02,1.8000e+01
IMP_SCORE,6075,GO:1990841,7.2790e-02,1.6000e+01
IMP_SCORE,6076,GO:0032350,7.2705e-02,7.0000e+00
IMP_SCORE,6077,GO:0070498,7.2689e-02,4.0000e+00
IMP_SCORE,6078,GO:0018410,7.2671e-02,6.3000e+01
IMP_SCORE,6079,GO:0032688,7.2651e-02,1.0000e+00
IMP_SCORE,6080,GO:0043414,7.2640e-02,6.7000e+01
IMP_SCORE,6081,GO:0030201,7.2607e-02,1.3000e+01
IMP_SCORE,6082,GO:0006144,7.2607e-02,7.0000e+00
IMP_SCORE,6083,GO:0008544,7.2460e-02,4.2000e+01
IMP_SCORE,6084,GO:0031957,7.2350e-02,1.9000e+01
IMP_SCORE,6085,GO:0006188,7.2288e-02,6.0000e+00
IMP_SCORE,6086,GO:0007156,7.2286e-02,1.2000e+02
IMP_SCORE,6087,GO:0032881,7.2256e-02,1.7000e+01
IMP_SCORE,6088,GO:0006304,7.1952e-02,2.4000e+01
IMP_SCORE,6089,GO:0010494,7.1938e-02,1.7000e+01
IMP_SCORE,6090,GO:0016278,7.1844e-02,1.0000e+01
IMP_SCORE,6091,GO:0000478,7.1832e-02,8.0000e+00
IMP_SCORE,6092,GO:0016327,7.1812e-02,4.4000e+01
IMP_SCORE,6093,GO:1904030,7.1732e-02,5.0000e+00
IMP_SCORE,6094,GO:0045616,7.1699e-02,8.0000e+00
IMP_SCORE,6095,GO:0008207,7.1659e-02,3.0000e+00
IMP_SCORE,6096,GO:0072505,7.1657e-02,2.0000e+00
IMP_SCORE,6097,GO:0005212,7.1654e-02,4.3000e+01
IMP_SCORE,6098,GO:0022839,7.1650e-02,3.8000e+01
IMP_SCORE,6099,GO:0090207,7.1596e-02,1.4000e+01
IMP_SCORE,6100,GO:0001972,7.1557e-02,8.0000e+00
IMP_SCORE,6101,GO:0016854,7.1497e-02,3.5000e+01
IMP_SCORE,6102,GO:0042073,7.1432e-02,2.3000e+01
IMP_SCORE,6103,GO:0046942,7.1420e-02,1.0200e+02
IMP_SCORE,6104,GO:0008406,7.1402e-02,3.6000e+01
IMP_SCORE,6105,GO:0016363,7.1398e-02,3.9000e+01
IMP_SCORE,6106,GO:0000313,7.1378e-02,2.7000e+01
IMP_SCORE,6107,GO:0015405,7.1341e-02,5.8000e+01
IMP_SCORE,6108,GO:0010467,7.1340e-02,1.2000e+01
IMP_SCORE,6109,GO:0015248,7.1300e-02,1.3000e+01
IMP_SCORE,6110,GO:0005272,7.1212e-02,2.2000e+01
IMP_SCORE,6111,GO:0030881,7.1178e-02,1.9000e+01
IMP_SCORE,6112,GO:0016235,7.1177e-02,4.4000e+01
IMP_SCORE,6113,GO:0098781,7.1131e-02,2.7000e+01
IMP_SCORE,6114,GO:0035589,7.1113e-02,2.9000e+01
IMP_SCORE,6115,GO:0009250,7.1086e-02,6.0000e+00
IMP_SCORE,6116,GO:0086009,7.1026e-02,1.0000e+01
IMP_SCORE,6117,GO:0005852,7.0940e-02,4.0000e+00
IMP_SCORE,6118,GO:1905354,7.0707e-02,2.5000e+01
IMP_SCORE,6119,GO:0016242,7.0553e-02,7.0000e+00
IMP_SCORE,6120,GO:0006096,7.0280e-02,1.3000e+01
IMP_SCORE,6121,GO:0005891,7.0198e-02,1.9000e+01
IMP_SCORE,6122,GO:0046500,7.0161e-02,1.2000e+01
IMP_SCORE,6123,GO:0031010,7.0152e-02,5.0000e+00
IMP_SCORE,6124,GO:0043484,6.9940e-02,4.7000e+01
IMP_SCORE,6125,GO:0006353,6.9901e-02,2.6000e+01
IMP_SCORE,6126,GO:0032647,6.9882e-02,6.0000e+00
IMP_SCORE,6127,GO:0044264,6.9868e-02,4.0000e+01
IMP_SCORE,6128,GO:0044213,6.9868e-02,6.0000e+00
IMP_SCORE,6129,GO:1901623,6.9840e-02,7.0000e+00
IMP_SCORE,6130,GO:0005623,6.9809e-02,4.1000e+01
IMP_SCORE,6131,GO:0001960,6.9798e-02,1.3000e+01
IMP_SCORE,6132,GO:0030282,6.9735e-02,1.7000e+01
IMP_SCORE,6133,GO:0097617,6.9697e-02,4.0000e+00
IMP_SCORE,6134,GO:0042347,6.9192e-02,1.8000e+01
IMP_SCORE,6135,GO:0016601,6.9181e-02,2.7000e+01
IMP_SCORE,6136,GO:0048663,6.9178e-02,1.9000e+01
IMP_SCORE,6137,GO:0045028,6.9115e-02,3.3000e+01
IMP_SCORE,6138,GO:0050961,6.9011e-02,4.0000e+00
IMP_SCORE,6139,GO:0046457,6.8982e-02,2.4000e+01
IMP_SCORE,6140,GO:0006023,6.8924e-02,4.7000e+01
IMP_SCORE,6141,GO:0043982,6.8921e-02,4.0000e+00
IMP_SCORE,6142,GO:0015949,6.8858e-02,5.0000e+00
IMP_SCORE,6143,GO:1902555,6.8837e-02,1.0000e+01
IMP_SCORE,6144,GO:0090280,6.8793e-02,1.4000e+01
IMP_SCORE,6145,GO:0043022,6.8751e-02,1.8000e+01
IMP_SCORE,6146,GO:0015095,6.8573e-02,1.9000e+01
IMP_SCORE,6147,GO:0005487,6.8346e-02,6.0000e+00
IMP_SCORE,6148,GO:0072506,6.8302e-02,3.0000e+00
IMP_SCORE,6149,GO:0048505,6.8275e-02,3.0000e+00
IMP_SCORE,6150,GO:0090305,6.8250e-02,8.8000e+01
IMP_SCORE,6151,GO:0009209,6.8133e-02,3.0000e+00
IMP_SCORE,6152,GO:0007565,6.8120e-02,6.8000e+01
IMP_SCORE,6153,GO:0097223,6.8069e-02,1.0400e+02
IMP_SCORE,6154,GO:1902165,6.8060e-02,8.0000e+00
IMP_SCORE,6155,GO:0002183,6.8029e-02,2.0000e+00
IMP_SCORE,6156,GO:0010314,6.8003e-02,1.5000e+01
IMP_SCORE,6157,GO:0044728,6.7926e-02,1.9000e+01
IMP_SCORE,6158,GO:0075733,6.7805e-02,6.0000e+00
IMP_SCORE,6159,GO:0010744,6.7801e-02,7.0000e+00
IMP_SCORE,6160,GO:0048029,6.7788e-02,8.2000e+01
IMP_SCORE,6161,GO:0060347,6.7714e-02,2.0000e+00
IMP_SCORE,6162,GO:0014065,6.7578e-02,1.0000e+01
IMP_SCORE,6163,GO:0000045,6.7529e-02,1.3000e+01
IMP_SCORE,6164,GO:0006306,6.7493e-02,1.6000e+01
IMP_SCORE,6165,GO:0009218,6.7451e-02,5.0000e+00
IMP_SCORE,6166,GO:0032645,6.7410e-02,3.0000e+00
IMP_SCORE,6167,GO:0055069,6.7347e-02,3.0000e+00
IMP_SCORE,6168,GO:0006073,6.7316e-02,1.9000e+01
IMP_SCORE,6169,GO:0003724,6.7286e-02,2.5000e+01
IMP_SCORE,6170,GO:0086010,6.7259e-02,1.3000e+01
IMP_SCORE,6171,GO:0080111,6.7159e-02,1.0000e+01
IMP_SCORE,6172,GO:0032259,6.7108e-02,2.2000e+02
IMP_SCORE,6173,GO:0007157,6.6998e-02,3.5000e+01
IMP_SCORE,6174,GO:0002507,6.6842e-02,3.0000e+00
IMP_SCORE,6175,GO:0016493,6.6791e-02,7.0000e+00
IMP_SCORE,6176,GO:0015036,6.6685e-02,2.3000e+01
IMP_SCORE,6177,GO:0050811,6.6571e-02,5.0000e+00
IMP_SCORE,6178,GO:0043548,6.6480e-02,7.0000e+00
IMP_SCORE,6179,GO:0019692,6.6436e-02,5.0000e+00
IMP_SCORE,6180,GO:0016895,6.6404e-02,6.0000e+00
IMP_SCORE,6181,GO:0017147,6.6383e-02,2.3000e+01
IMP_SCORE,6182,GO:0001702,6.6380e-02,3.0000e+00
IMP_SCORE,6183,GO:1905939,6.6362e-02,4.0000e+00
IMP_SCORE,6184,GO:0001578,6.6206e-02,1.6000e+01
IMP_SCORE,6185,GO:1904837,6.6206e-02,8.0000e+00
IMP_SCORE,6186,GO:0002443,6.6191e-02,6.9000e+01
IMP_SCORE,6187,GO:0001508,6.6097e-02,2.4000e+01
IMP_SCORE,6188,GO:1902305,6.6054e-02,4.0000e+01
IMP_SCORE,6189,GO:0045738,6.6029e-02,2.0000e+00
IMP_SCORE,6190,GO:0031272,6.5915e-02,4.0000e+00
IMP_SCORE,6191,GO:0043621,6.5719e-02,5.3000e+01
IMP_SCORE,6192,GO:0072202,6.5668e-02,6.0000e+00
IMP_SCORE,6193,GO:0000502,6.5450e-02,3.2000e+01
IMP_SCORE,6194,GO:0043039,6.5292e-02,2.1000e+01
IMP_SCORE,6195,GO:0006703,6.5213e-02,1.4000e+01
IMP_SCORE,6196,GO:1902581,6.5208e-02,9.0000e+00
IMP_SCORE,6197,GO:0015293,6.5183e-02,8.5000e+01
IMP_SCORE,6198,GO:0006744,6.4982e-02,9.0000e+00
IMP_SCORE,6199,GO:0009190,6.4951e-02,6.0000e+00
IMP_SCORE,6200,GO:0050136,6.4932e-02,3.0000e+01
IMP_SCORE,6201,GO:0015012,6.4930e-02,5.0000e+00
IMP_SCORE,6202,GO:1903409,6.4891e-02,1.4000e+01
IMP_SCORE,6203,GO:0072546,6.4833e-02,3.1000e+01
IMP_SCORE,6204,GO:0031648,6.4812e-02,2.6000e+01
IMP_SCORE,6205,GO:0003697,6.4755e-02,2.5000e+01
IMP_SCORE,6206,GO:0042490,6.4748e-02,4.0000e+00
IMP_SCORE,6207,GO:0004143,6.4740e-02,8.0000e+00
IMP_SCORE,6208,GO:0006400,6.4567e-02,3.2000e+01
IMP_SCORE,6209,GO:0009566,6.4529e-02,7.0000e+01
IMP_SCORE,6210,GO:1902253,6.4528e-02,2.5000e+01
IMP_SCORE,6211,GO:0001935,6.4522e-02,1.4000e+01
IMP_SCORE,6212,GO:0042177,6.4461e-02,3.2000e+01
IMP_SCORE,6213,GO:0021545,6.4441e-02,2.2000e+01
IMP_SCORE,6214,GO:0042107,6.4410e-02,6.0000e+00
IMP_SCORE,6215,GO:1903578,6.4401e-02,1.4000e+01
IMP_SCORE,6216,GO:0098586,6.4345e-02,4.0000e+00
IMP_SCORE,6217,GO:0016747,6.4315e-02,1.8200e+02
IMP_SCORE,6218,GO:0072349,6.4234e-02,2.3000e+01
IMP_SCORE,6219,GO:0018023,6.4214e-02,8.0000e+00
IMP_SCORE,6220,GO:0008188,6.4110e-02,3.4000e+01
IMP_SCORE,6221,GO:0001706,6.4053e-02,1.0000e+00
IMP_SCORE,6222,GO:0034728,6.3996e-02,4.7000e+01
IMP_SCORE,6223,GO:0097722,6.3965e-02,3.4000e+01
IMP_SCORE,6224,GO:0050873,6.3939e-02,2.7000e+01
IMP_SCORE,6225,GO:0016408,6.3846e-02,3.8000e+01
IMP_SCORE,6226,GO:0043303,6.3796e-02,7.0000e+00
IMP_SCORE,6227,GO:0051382,6.3736e-02,2.0000e+00
IMP_SCORE,6228,GO:0019825,6.3677e-02,3.0000e+01
IMP_SCORE,6229,GO:0016878,6.3647e-02,2.9000e+01
IMP_SCORE,6230,GO:0051010,6.3571e-02,5.0000e+00
IMP_SCORE,6231,GO:0042269,6.3531e-02,1.6000e+01
IMP_SCORE,6232,GO:0060485,6.3484e-02,2.6000e+01
IMP_SCORE,6233,GO:0070884,6.3419e-02,4.0000e+00
IMP_SCORE,6234,GO:0001510,6.3297e-02,1.9000e+01
IMP_SCORE,6235,GO:1902592,6.3203e-02,8.0000e+00
IMP_SCORE,6236,GO:0070979,6.3114e-02,1.2000e+01
IMP_SCORE,6237,GO:0051293,6.3096e-02,4.0000e+00
IMP_SCORE,6238,GO:0040015,6.3047e-02,2.0000e+00
IMP_SCORE,6239,GO:0043097,6.3041e-02,1.2000e+01
IMP_SCORE,6240,GO:0008105,6.2889e-02,9.0000e+00
IMP_SCORE,6241,GO:0042554,6.2874e-02,4.0000e+00
IMP_SCORE,6242,GO:0006294,6.2512e-02,1.7000e+01
IMP_SCORE,6243,GO:0009581,6.2379e-02,5.6000e+01
IMP_SCORE,6244,GO:0007369,6.2291e-02,2.5000e+01
IMP_SCORE,6245,GO:0061418,6.2233e-02,8.0000e+00
IMP_SCORE,6246,GO:0022404,6.2150e-02,2.0000e+01
IMP_SCORE,6247,GO:1903019,6.2137e-02,9.0000e+00
IMP_SCORE,6248,GO:0001541,6.2136e-02,4.0000e+00
IMP_SCORE,6249,GO:0008540,6.1994e-02,5.0000e+00
IMP_SCORE,6250,GO:0035064,6.1934e-02,5.6000e+01
IMP_SCORE,6251,GO:0045986,6.1863e-02,2.0000e+00
IMP_SCORE,6252,GO:0009261,6.1824e-02,6.0000e+00
IMP_SCORE,6253,GO:0045954,6.1814e-02,8.0000e+00
IMP_SCORE,6254,GO:0005859,6.1720e-02,1.8000e+01
IMP_SCORE,6255,GO:0008301,6.1671e-02,6.0000e+00
IMP_SCORE,6256,GO:0000959,6.1599e-02,1.6000e+01
IMP_SCORE,6257,GO:0000779,6.1520e-02,6.0000e+00
IMP_SCORE,6258,GO:1902043,6.1334e-02,6.0000e+00
IMP_SCORE,6259,GO:0072527,6.1253e-02,2.5000e+01
IMP_SCORE,6260,GO:1904896,6.1238e-02,3.0000e+00
IMP_SCORE,6261,GO:0097546,6.1221e-02,1.9000e+01
IMP_SCORE,6262,GO:0042438,6.1126e-02,3.0000e+00
IMP_SCORE,6263,GO:0002323,6.1022e-02,3.0000e+00
IMP_SCORE,6264,GO:0006402,6.0979e-02,2.3000e+01
IMP_SCORE,6265,GO:0018022,6.0807e-02,2.1000e+01
IMP_SCORE,6266,GO:0030166,6.0725e-02,1.2000e+01
IMP_SCORE,6267,GO:0051018,6.0602e-02,5.0000e+01
IMP_SCORE,6268,GO:0033137,6.0541e-02,4.0000e+00
IMP_SCORE,6269,GO:0005234,6.0533e-02,9.0000e+00
IMP_SCORE,6270,GO:0086012,6.0509e-02,4.0000e+00
IMP_SCORE,6271,GO:0000462,6.0499e-02,8.0000e+00
IMP_SCORE,6272,GO:0006296,6.0446e-02,7.0000e+00
IMP_SCORE,6273,GO:0072332,6.0378e-02,2.4000e+01
IMP_SCORE,6274,GO:0016779,6.0344e-02,7.2000e+01
IMP_SCORE,6275,GO:0005832,6.0336e-02,8.0000e+00
IMP_SCORE,6276,GO:0021846,6.0331e-02,6.0000e+00
IMP_SCORE,6277,GO:0045820,6.0328e-02,7.0000e+00
IMP_SCORE,6278,GO:0005253,6.0324e-02,6.0000e+01
IMP_SCORE,6279,GO:0030500,6.0196e-02,3.4000e+01
IMP_SCORE,6280,GO:0004190,6.0180e-02,4.3000e+01
IMP_SCORE,6281,GO:0007220,6.0131e-02,3.0000e+00
IMP_SCORE,6282,GO:0031994,6.0092e-02,8.0000e+00
IMP_SCORE,6283,GO:0006349,6.0057e-02,2.0000e+00
IMP_SCORE,6284,GO:0044455,5.9865e-02,7.3000e+01
IMP_SCORE,6285,GO:0034098,5.9826e-02,2.0000e+00
IMP_SCORE,6286,GO:0048016,5.9758e-02,7.0000e+00
IMP_SCORE,6287,GO:0097306,5.9582e-02,1.9000e+01
IMP_SCORE,6288,GO:0004675,5.9477e-02,1.9000e+01
IMP_SCORE,6289,GO:0008227,5.9458e-02,3.1000e+01
IMP_SCORE,6290,GO:0016780,5.9308e-02,9.0000e+00
IMP_SCORE,6291,GO:0007094,5.9163e-02,2.0000e+00
IMP_SCORE,6292,GO:0016757,5.9144e-02,2.2700e+02
IMP_SCORE,6293,GO:0030326,5.9133e-02,2.8000e+01
IMP_SCORE,6294,GO:0051439,5.9072e-02,8.0000e+00
IMP_SCORE,6295,GO:0006855,5.9019e-02,1.2000e+01
IMP_SCORE,6296,GO:0070306,5.9005e-02,3.0000e+00
IMP_SCORE,6297,GO:0051539,5.8945e-02,3.3000e+01
IMP_SCORE,6298,GO:0072111,5.8944e-02,2.0000e+00
IMP_SCORE,6299,GO:0015271,5.8705e-02,2.2000e+01
IMP_SCORE,6300,GO:0031643,5.8678e-02,1.1000e+01
IMP_SCORE,6301,GO:0006891,5.8647e-02,3.2000e+01
IMP_SCORE,6302,GO:0072348,5.8557e-02,1.6000e+01
IMP_SCORE,6303,GO:0061157,5.8075e-02,5.0000e+00
IMP_SCORE,6304,GO:0070063,5.8044e-02,3.4000e+01
IMP_SCORE,6305,GO:0007339,5.7946e-02,3.0000e+01
IMP_SCORE,6306,GO:0044798,5.7933e-02,3.3000e+01
IMP_SCORE,6307,GO:0006305,5.7900e-02,6.0000e+00
IMP_SCORE,6308,GO:0060236,5.7796e-02,2.0000e+00
IMP_SCORE,6309,GO:1905819,5.7784e-02,2.0000e+00
IMP_SCORE,6310,GO:0042522,5.7743e-02,4.0000e+00
IMP_SCORE,6311,GO:0016417,5.7719e-02,4.3000e+01
IMP_SCORE,6312,GO:0005921,5.7556e-02,9.0000e+00
IMP_SCORE,6313,GO:0000803,5.7523e-02,4.0000e+00
IMP_SCORE,6314,GO:0016813,5.7416e-02,2.2000e+01
IMP_SCORE,6315,GO:0014897,5.7363e-02,3.0000e+00
IMP_SCORE,6316,GO:0015804,5.7289e-02,1.0000e+01
IMP_SCORE,6317,GO:0032984,5.7150e-02,5.3000e+01
IMP_SCORE,6318,GO:0016279,5.7077e-02,1.3000e+01
IMP_SCORE,6319,GO:0004549,5.7016e-02,7.0000e+00
IMP_SCORE,6320,GO:0048009,5.6950e-02,1.3000e+01
IMP_SCORE,6321,GO:0003678,5.6926e-02,1.4000e+01
IMP_SCORE,6322,GO:0002440,5.6901e-02,2.6000e+01
IMP_SCORE,6323,GO:0019840,5.6892e-02,4.9000e+01
IMP_SCORE,6324,GO:0045662,5.6796e-02,7.0000e+00
IMP_SCORE,6325,GO:0000793,5.6709e-02,2.4000e+01
IMP_SCORE,6326,GO:0034361,5.6531e-02,6.0000e+00
IMP_SCORE,6327,GO:0008378,5.6496e-02,3.6000e+01
IMP_SCORE,6328,GO:0045824,5.6267e-02,2.6000e+01
IMP_SCORE,6329,GO:0030518,5.6071e-02,2.7000e+01
IMP_SCORE,6330,GO:0030513,5.6061e-02,1.1000e+01
IMP_SCORE,6331,GO:0032305,5.6048e-02,1.0000e+00
IMP_SCORE,6332,GO:0032515,5.5895e-02,1.3000e+01
IMP_SCORE,6333,GO:0005346,5.5886e-02,1.1000e+01
IMP_SCORE,6334,GO:0007031,5.5834e-02,1.5000e+01
IMP_SCORE,6335,GO:0015175,5.5813e-02,2.5000e+01
IMP_SCORE,6336,GO:0043130,5.5649e-02,1.4300e+02
IMP_SCORE,6337,GO:0000460,5.5503e-02,7.0000e+00
IMP_SCORE,6338,GO:0071203,5.5464e-02,1.2000e+01
IMP_SCORE,6339,GO:0016741,5.5335e-02,1.9800e+02
IMP_SCORE,6340,GO:0009214,5.5329e-02,3.0000e+00
IMP_SCORE,6341,GO:2000052,5.5300e-02,4.0000e+00
IMP_SCORE,6342,GO:0032986,5.5224e-02,1.9000e+01
IMP_SCORE,6343,GO:0007530,5.5076e-02,2.0000e+00
IMP_SCORE,6344,GO:0050906,5.4970e-02,6.9000e+01
IMP_SCORE,6345,GO:1905368,5.4911e-02,3.3000e+01
IMP_SCORE,6346,GO:0004222,5.4841e-02,8.2000e+01
IMP_SCORE,6347,GO:0044144,5.4801e-02,1.7000e+01
IMP_SCORE,6348,GO:0070971,5.4778e-02,6.0000e+00
[truncated: 2,207,950 more chars]
