# Supplementary material for: A new approach for interpreting Random Forest models and its application to the biology of ageing
Source: Bioinformatics. 2018 Feb 16;34(14):2449–56. doi: 10.1093/bioinformatics/bty087 (PMC6041990; doi:10.1093/bioinformatics/bty087)
Supplement: Supplementary Data [file bty087_src_code_and_dataset.zip › src_code_and_dataset/results/1_false.txt]

PARAM, Using dataset: /pi/home/cug/ff79/GCWA/datasets/go.arff
PARAM, Using class: class_expression_brain
PARAM, Number of iterations: 100,200,300,
PARAM, Max. depth: 0
PARAM, Random seed: 1
PARAM, Number of random selected features used in each split: 0.5,1.0,2.0,
PARAM, Do IB undersample: false
PARAM, N. of min. positive values: 10
PARAM, N. bins: -1
STATS_LATEX_DB & go.arff & class_expression_brain & 17716 & 7491 & N:17149 / O:420 / U:147 /  \\ 
CROSSVALID_STATS_BEGIN

Correctly Classified Instances       17141               96.7543 %
Incorrectly Classified Instances       575                3.2457 %
Kappa statistic                          0.0218
Mean absolute error                      0.0295
Root mean squared error                  0.1248
Relative absolute error                 94.2703 %
Root relative squared error             99.9528 %
Total Number of Instances            17716     

=== Detailed Accuracy By Class ===

                 TP Rate  FP Rate  Precision  Recall   F-Measure  MCC      ROC Area  PRC Area  Class
                 0.999    0.988    0.968      0.999    0.983      0.057    0.694     0.983     N
                 0.017    0.001    0.389      0.017    0.032      0.077    0.726     0.088     O
                 0.000    0.000    0.000      0.000    0.000      -0.001   0.678     0.021     U
                 0.000    0.000    0.000      0.000    0.000      0.000    ?         ?         ?
Weighted Avg.    0.968    0.956    0.947      0.968    0.953      0.057    0.695     0.954     

=== Confusion Matrix ===

     a     b     c     d   <-- classified as
 17134    11     4     0 |     a = N
   413     7     0     0 |     b = O
   147     0     0     0 |     c = U
     0     0     0     0 |     d = ?

CROSSVALID_STATS_END
STATS_LATEX_ACC & go.arff & class_expression_brain & 0.947 & 0.968 & 0.953 & 0.695 & 0.954 \\ 
STATS_LATEX_ACC_PER & go.arff & class_expression_brain & 0.968 & 0.999 & 0.983 & 0.694 & 0.983 & N \\ 
STATS_LATEX_ACC_PER & go.arff & class_expression_brain & 0.389 & 0.017 & 0.032 & 0.726 & 0.088 & O \\ 
STATS_LATEX_ACC_PER & go.arff & class_expression_brain & 0.000 & 0.000 & 0.000 & 0.678 & 0.021 & U \\ 
ROCPOINTS_N,0.0600,1.0000,1.0000,0.9680,1.0000
ROCPOINTS_N,0.0667,0.9982,1.0000,0.9680,1.0000
ROCPOINTS_N,0.1167,0.9965,1.0000,0.9681,1.0000
ROCPOINTS_N,0.1567,0.9947,1.0000,0.9682,1.0000
ROCPOINTS_N,0.1867,0.9947,0.9999,0.9682,0.9999
ROCPOINTS_N,0.1967,0.9929,0.9999,0.9682,0.9999
ROCPOINTS_N,0.2233,0.9929,0.9999,0.9682,0.9999
ROCPOINTS_N,0.3167,0.9929,0.9998,0.9682,0.9998
ROCPOINTS_N,0.3267,0.9929,0.9998,0.9682,0.9998
ROCPOINTS_N,0.3367,0.9929,0.9997,0.9682,0.9997
ROCPOINTS_N,0.3467,0.9929,0.9997,0.9682,0.9997
ROCPOINTS_N,0.3500,0.9929,0.9996,0.9682,0.9996
ROCPOINTS_N,0.3533,0.9929,0.9995,0.9682,0.9995
ROCPOINTS_N,0.3821,0.9912,0.9995,0.9683,0.9995
ROCPOINTS_N,0.3833,0.9912,0.9995,0.9683,0.9995
ROCPOINTS_N,0.3933,0.9912,0.9994,0.9683,0.9994
ROCPOINTS_N,0.4300,0.9912,0.9994,0.9682,0.9994
ROCPOINTS_N,0.4400,0.9912,0.9993,0.9682,0.9993
ROCPOINTS_N,0.4567,0.9894,0.9992,0.9683,0.9992
ROCPOINTS_N,0.4700,0.9877,0.9992,0.9684,0.9992
ROCPOINTS_N,0.4733,0.9877,0.9992,0.9684,0.9992
ROCPOINTS_N,0.5233,0.9877,0.9991,0.9684,0.9991
ROCPOINTS_N,0.5267,0.9877,0.9991,0.9683,0.9991
ROCPOINTS_N,0.5300,0.9877,0.9990,0.9683,0.9990
ROCPOINTS_N,0.5333,0.9877,0.9990,0.9683,0.9990
ROCPOINTS_N,0.5414,0.9877,0.9989,0.9683,0.9989
ROCPOINTS_N,0.5467,0.9877,0.9988,0.9683,0.9988
ROCPOINTS_N,0.5479,0.9877,0.9987,0.9683,0.9987
ROCPOINTS_N,0.5516,0.9877,0.9987,0.9683,0.9987
ROCPOINTS_N,0.5533,0.9877,0.9986,0.9683,0.9986
ROCPOINTS_N,0.5567,0.9877,0.9984,0.9683,0.9984
ROCPOINTS_N,0.5600,0.9859,0.9984,0.9684,0.9984
ROCPOINTS_N,0.5605,0.9841,0.9984,0.9684,0.9984
ROCPOINTS_N,0.5633,0.9841,0.9984,0.9684,0.9984
ROCPOINTS_N,0.5656,0.9841,0.9983,0.9684,0.9983
ROCPOINTS_N,0.5700,0.9841,0.9982,0.9684,0.9982
ROCPOINTS_N,0.5733,0.9841,0.9981,0.9684,0.9981
ROCPOINTS_N,0.5753,0.9841,0.9980,0.9684,0.9980
ROCPOINTS_N,0.5767,0.9841,0.9980,0.9684,0.9980
ROCPOINTS_N,0.5797,0.9841,0.9979,0.9684,0.9979
ROCPOINTS_N,0.5833,0.9841,0.9978,0.9684,0.9978
ROCPOINTS_N,0.5867,0.9841,0.9978,0.9684,0.9978
ROCPOINTS_N,0.5933,0.9824,0.9977,0.9685,0.9977
ROCPOINTS_N,0.6000,0.9824,0.9976,0.9685,0.9976
ROCPOINTS_N,0.6067,0.9824,0.9975,0.9685,0.9975
ROCPOINTS_N,0.6095,0.9806,0.9974,0.9685,0.9974
ROCPOINTS_N,0.6133,0.9806,0.9974,0.9685,0.9974
ROCPOINTS_N,0.6200,0.9806,0.9973,0.9685,0.9973
ROCPOINTS_N,0.6233,0.9806,0.9972,0.9685,0.9972
ROCPOINTS_N,0.6281,0.9806,0.9971,0.9685,0.9971
ROCPOINTS_N,0.6333,0.9806,0.9971,0.9685,0.9971
ROCPOINTS_N,0.6367,0.9806,0.9970,0.9685,0.9970
ROCPOINTS_N,0.6400,0.9806,0.9970,0.9685,0.9970
ROCPOINTS_N,0.6467,0.9806,0.9969,0.9685,0.9969
ROCPOINTS_N,0.6500,0.9806,0.9967,0.9685,0.9967
ROCPOINTS_N,0.6533,0.9806,0.9967,0.9685,0.9967
ROCPOINTS_N,0.6633,0.9806,0.9964,0.9685,0.9964
ROCPOINTS_N,0.6667,0.9788,0.9963,0.9685,0.9963
ROCPOINTS_N,0.6700,0.9788,0.9962,0.9685,0.9962
ROCPOINTS_N,0.6704,0.9788,0.9960,0.9685,0.9960
ROCPOINTS_N,0.6733,0.9788,0.9960,0.9685,0.9960
ROCPOINTS_N,0.6752,0.9771,0.9959,0.9686,0.9959
ROCPOINTS_N,0.6767,0.9771,0.9958,0.9686,0.9958
ROCPOINTS_N,0.6800,0.9771,0.9957,0.9686,0.9957
ROCPOINTS_N,0.6833,0.9753,0.9957,0.9686,0.9957
ROCPOINTS_N,0.6933,0.9753,0.9957,0.9686,0.9957
ROCPOINTS_N,0.6945,0.9753,0.9956,0.9686,0.9956
ROCPOINTS_N,0.7000,0.9753,0.9955,0.9686,0.9955
ROCPOINTS_N,0.7033,0.9735,0.9955,0.9687,0.9955
ROCPOINTS_N,0.7037,0.9735,0.9955,0.9687,0.9955
ROCPOINTS_N,0.7061,0.9735,0.9954,0.9687,0.9954
ROCPOINTS_N,0.7067,0.9735,0.9953,0.9687,0.9953
ROCPOINTS_N,0.7100,0.9718,0.9952,0.9687,0.9952
ROCPOINTS_N,0.7109,0.9718,0.9951,0.9687,0.9951
ROCPOINTS_N,0.7133,0.9700,0.9951,0.9688,0.9951
ROCPOINTS_N,0.7167,0.9700,0.9950,0.9688,0.9950
ROCPOINTS_N,0.7200,0.9700,0.9948,0.9688,0.9948
ROCPOINTS_N,0.7233,0.9700,0.9947,0.9688,0.9947
ROCPOINTS_N,0.7233,0.9700,0.9946,0.9688,0.9946
ROCPOINTS_N,0.7267,0.9700,0.9945,0.9688,0.9945
ROCPOINTS_N,0.7300,0.9683,0.9943,0.9688,0.9943
ROCPOINTS_N,0.7333,0.9665,0.9942,0.9689,0.9942
ROCPOINTS_N,0.7353,0.9647,0.9942,0.9689,0.9942
ROCPOINTS_N,0.7367,0.9647,0.9941,0.9689,0.9941
ROCPOINTS_N,0.7400,0.9594,0.9939,0.9691,0.9939
ROCPOINTS_N,0.7433,0.9594,0.9938,0.9691,0.9938
ROCPOINTS_N,0.7467,0.9577,0.9934,0.9691,0.9934
ROCPOINTS_N,0.7500,0.9577,0.9932,0.9691,0.9932
ROCPOINTS_N,0.7533,0.9559,0.9928,0.9691,0.9928
ROCPOINTS_N,0.7567,0.9541,0.9926,0.9692,0.9926
ROCPOINTS_N,0.7600,0.9541,0.9924,0.9692,0.9924
ROCPOINTS_N,0.7633,0.9541,0.9922,0.9692,0.9922
ROCPOINTS_N,0.7664,0.9541,0.9920,0.9692,0.9920
ROCPOINTS_N,0.7667,0.9541,0.9918,0.9692,0.9918
ROCPOINTS_N,0.7700,0.9524,0.9918,0.9692,0.9918
ROCPOINTS_N,0.7733,0.9489,0.9918,0.9693,0.9918
ROCPOINTS_N,0.7767,0.9489,0.9915,0.9693,0.9915
ROCPOINTS_N,0.7800,0.9471,0.9914,0.9694,0.9914
ROCPOINTS_N,0.7806,0.9471,0.9910,0.9694,0.9910
ROCPOINTS_N,0.7821,0.9471,0.9910,0.9694,0.9910
ROCPOINTS_N,0.7833,0.9471,0.9909,0.9694,0.9909
ROCPOINTS_N,0.7867,0.9471,0.9906,0.9694,0.9906
ROCPOINTS_N,0.7900,0.9453,0.9903,0.9694,0.9903
ROCPOINTS_N,0.7933,0.9436,0.9900,0.9695,0.9900
ROCPOINTS_N,0.7933,0.9436,0.9899,0.9694,0.9899
ROCPOINTS_N,0.7967,0.9436,0.9897,0.9694,0.9897
ROCPOINTS_N,0.7978,0.9400,0.9892,0.9695,0.9892
ROCPOINTS_N,0.8000,0.9400,0.9891,0.9695,0.9891
ROCPOINTS_N,0.8033,0.9383,0.9887,0.9696,0.9887
ROCPOINTS_N,0.8043,0.9365,0.9884,0.9696,0.9884
ROCPOINTS_N,0.8058,0.9365,0.9883,0.9696,0.9883
ROCPOINTS_N,0.8067,0.9365,0.9883,0.9696,0.9883
ROCPOINTS_N,0.8100,0.9312,0.9880,0.9698,0.9880
ROCPOINTS_N,0.8113,0.9277,0.9873,0.9699,0.9873
ROCPOINTS_N,0.8133,0.9277,0.9872,0.9699,0.9872
ROCPOINTS_N,0.8167,0.9277,0.9868,0.9699,0.9868
ROCPOINTS_N,0.8194,0.9224,0.9863,0.9700,0.9863
ROCPOINTS_N,0.8200,0.9224,0.9862,0.9700,0.9862
ROCPOINTS_N,0.8218,0.9206,0.9857,0.9700,0.9857
ROCPOINTS_N,0.8233,0.9206,0.9856,0.9700,0.9856
ROCPOINTS_N,0.8261,0.9189,0.9847,0.9701,0.9847
ROCPOINTS_N,0.8267,0.9189,0.9847,0.9701,0.9847
ROCPOINTS_N,0.8293,0.9171,0.9838,0.9701,0.9838
ROCPOINTS_N,0.8300,0.9171,0.9837,0.9701,0.9837
ROCPOINTS_N,0.8333,0.9083,0.9830,0.9704,0.9830
ROCPOINTS_N,0.8367,0.9083,0.9819,0.9703,0.9819
ROCPOINTS_N,0.8378,0.9030,0.9809,0.9705,0.9809
ROCPOINTS_N,0.8390,0.9030,0.9809,0.9705,0.9809
ROCPOINTS_N,0.8398,0.9030,0.9808,0.9705,0.9808
ROCPOINTS_N,0.8400,0.9030,0.9808,0.9705,0.9808
ROCPOINTS_N,0.8433,0.8977,0.9801,0.9706,0.9801
ROCPOINTS_N,0.8438,0.8942,0.9787,0.9707,0.9787
ROCPOINTS_N,0.8467,0.8942,0.9787,0.9707,0.9787
ROCPOINTS_N,0.8467,0.8907,0.9779,0.9708,0.9779
ROCPOINTS_N,0.8483,0.8907,0.9778,0.9708,0.9778
ROCPOINTS_N,0.8492,0.8907,0.9778,0.9708,0.9778
ROCPOINTS_N,0.8500,0.8907,0.9777,0.9708,0.9777
ROCPOINTS_N,0.8533,0.8889,0.9766,0.9708,0.9766
ROCPOINTS_N,0.8567,0.8836,0.9753,0.9709,0.9753
ROCPOINTS_N,0.8583,0.8765,0.9739,0.9711,0.9739
ROCPOINTS_N,0.8595,0.8748,0.9739,0.9712,0.9739
ROCPOINTS_N,0.8600,0.8748,0.9738,0.9712,0.9738
ROCPOINTS_N,0.8633,0.8713,0.9724,0.9712,0.9724
ROCPOINTS_N,0.8644,0.8589,0.9704,0.9716,0.9704
ROCPOINTS_N,0.8657,0.8589,0.9704,0.9716,0.9704
ROCPOINTS_N,0.8667,0.8589,0.9703,0.9716,0.9703
ROCPOINTS_N,0.8700,0.8519,0.9689,0.9718,0.9689
ROCPOINTS_N,0.8725,0.8448,0.9671,0.9719,0.9671
ROCPOINTS_N,0.8728,0.8448,0.9670,0.9719,0.9670
ROCPOINTS_N,0.8733,0.8448,0.9669,0.9719,0.9669
ROCPOINTS_N,0.8751,0.8448,0.9656,0.9719,0.9656
ROCPOINTS_N,0.8753,0.8448,0.9655,0.9719,0.9655
ROCPOINTS_N,0.8767,0.8448,0.9654,0.9719,0.9654
ROCPOINTS_N,0.8781,0.8395,0.9630,0.9720,0.9630
ROCPOINTS_N,0.8787,0.8395,0.9629,0.9720,0.9629
ROCPOINTS_N,0.8794,0.8395,0.9628,0.9720,0.9628
ROCPOINTS_N,0.8800,0.8395,0.9627,0.9720,0.9627
ROCPOINTS_N,0.8827,0.8325,0.9603,0.9721,0.9603
ROCPOINTS_N,0.8833,0.8325,0.9602,0.9721,0.9602
ROCPOINTS_N,0.8846,0.8307,0.9578,0.9721,0.9578
ROCPOINTS_N,0.8867,0.8307,0.9577,0.9721,0.9577
ROCPOINTS_N,0.8880,0.8166,0.9551,0.9725,0.9551
ROCPOINTS_N,0.8883,0.8166,0.9550,0.9725,0.9550
ROCPOINTS_N,0.8899,0.8166,0.9549,0.9725,0.9549
ROCPOINTS_N,0.8900,0.8166,0.9548,0.9725,0.9548
ROCPOINTS_N,0.8913,0.8078,0.9518,0.9727,0.9518
ROCPOINTS_N,0.8933,0.8078,0.9518,0.9727,0.9518
ROCPOINTS_N,0.8943,0.8025,0.9487,0.9728,0.9487
ROCPOINTS_N,0.8950,0.8025,0.9486,0.9728,0.9486
ROCPOINTS_N,0.8967,0.8025,0.9485,0.9728,0.9485
ROCPOINTS_N,0.8980,0.7972,0.9454,0.9729,0.9454
ROCPOINTS_N,0.8983,0.7972,0.9454,0.9729,0.9454
ROCPOINTS_N,0.9000,0.7972,0.9452,0.9729,0.9452
ROCPOINTS_N,0.9003,0.7954,0.9408,0.9728,0.9408
ROCPOINTS_N,0.9017,0.7954,0.9407,0.9728,0.9407
ROCPOINTS_N,0.9025,0.7954,0.9406,0.9728,0.9406
ROCPOINTS_N,0.9033,0.7954,0.9406,0.9728,0.9406
ROCPOINTS_N,0.9039,0.7848,0.9371,0.9731,0.9371
ROCPOINTS_N,0.9042,0.7848,0.9370,0.9731,0.9370
ROCPOINTS_N,0.9049,0.7848,0.9369,0.9730,0.9369
ROCPOINTS_N,0.9050,0.7848,0.9368,0.9730,0.9368
ROCPOINTS_N,0.9056,0.7848,0.9368,0.9730,0.9368
ROCPOINTS_N,0.9067,0.7848,0.9367,0.9730,0.9367
ROCPOINTS_N,0.9073,0.7707,0.9325,0.9734,0.9325
ROCPOINTS_N,0.9097,0.7707,0.9324,0.9734,0.9324
ROCPOINTS_N,0.9100,0.7707,0.9324,0.9734,0.9324
ROCPOINTS_N,0.9121,0.7513,0.9273,0.9739,0.9273
ROCPOINTS_N,0.9131,0.7513,0.9272,0.9739,0.9272
ROCPOINTS_N,0.9133,0.7513,0.9272,0.9739,0.9272
ROCPOINTS_N,0.9147,0.7337,0.9222,0.9744,0.9222
ROCPOINTS_N,0.9150,0.7337,0.9221,0.9744,0.9221
ROCPOINTS_N,0.9160,0.7337,0.9220,0.9744,0.9220
ROCPOINTS_N,0.9167,0.7337,0.9220,0.9744,0.9220
ROCPOINTS_N,0.9168,0.7231,0.9151,0.9745,0.9151
ROCPOINTS_N,0.9169,0.7231,0.9149,0.9745,0.9149
ROCPOINTS_N,0.9170,0.7231,0.9149,0.9745,0.9149
ROCPOINTS_N,0.9173,0.7231,0.9148,0.9745,0.9148
ROCPOINTS_N,0.9173,0.7231,0.9147,0.9745,0.9147
ROCPOINTS_N,0.9180,0.7231,0.9147,0.9745,0.9147
ROCPOINTS_N,0.9183,0.7231,0.9146,0.9745,0.9146
ROCPOINTS_N,0.9187,0.7231,0.9146,0.9745,0.9146
ROCPOINTS_N,0.9192,0.7231,0.9145,0.9745,0.9145
ROCPOINTS_N,0.9194,0.7231,0.9145,0.9745,0.9145
ROCPOINTS_N,0.9198,0.7231,0.9144,0.9745,0.9144
ROCPOINTS_N,0.9200,0.7231,0.9143,0.9745,0.9143
ROCPOINTS_N,0.9206,0.7019,0.9078,0.9751,0.9078
ROCPOINTS_N,0.9214,0.7019,0.9077,0.9751,0.9077
ROCPOINTS_N,0.9215,0.7019,0.9077,0.9751,0.9077
ROCPOINTS_N,0.9219,0.7019,0.9076,0.9751,0.9076
ROCPOINTS_N,0.9220,0.7019,0.9076,0.9751,0.9076
ROCPOINTS_N,0.9228,0.7019,0.9075,0.9751,0.9075
ROCPOINTS_N,0.9231,0.7019,0.9074,0.9751,0.9074
ROCPOINTS_N,0.9233,0.7019,0.9073,0.9751,0.9073
ROCPOINTS_N,0.9244,0.6896,0.9013,0.9753,0.9013
ROCPOINTS_N,0.9247,0.6896,0.9013,0.9753,0.9013
ROCPOINTS_N,0.9247,0.6896,0.9012,0.9753,0.9012
ROCPOINTS_N,0.9250,0.6896,0.9012,0.9753,0.9012
ROCPOINTS_N,0.9251,0.6896,0.9009,0.9753,0.9009
ROCPOINTS_N,0.9254,0.6896,0.9009,0.9753,0.9009
ROCPOINTS_N,0.9264,0.6896,0.9008,0.9753,0.9008
ROCPOINTS_N,0.9265,0.6896,0.9008,0.9753,0.9008
ROCPOINTS_N,0.9266,0.6896,0.9007,0.9753,0.9007
ROCPOINTS_N,0.9267,0.6896,0.9006,0.9753,0.9006
ROCPOINTS_N,0.9273,0.6772,0.8917,0.9755,0.8917
ROCPOINTS_N,0.9283,0.6772,0.8917,0.9755,0.8917
ROCPOINTS_N,0.9283,0.6772,0.8916,0.9755,0.8916
ROCPOINTS_N,0.9290,0.6772,0.8915,0.9755,0.8915
ROCPOINTS_N,0.9292,0.6772,0.8915,0.9755,0.8915
ROCPOINTS_N,0.9293,0.6772,0.8914,0.9755,0.8914
ROCPOINTS_N,0.9297,0.6772,0.8914,0.9755,0.8914
ROCPOINTS_N,0.9300,0.6772,0.8913,0.9755,0.8913
ROCPOINTS_N,0.9311,0.6596,0.8820,0.9759,0.8820
ROCPOINTS_N,0.9311,0.6596,0.8819,0.9759,0.8819
ROCPOINTS_N,0.9317,0.6596,0.8819,0.9759,0.8819
ROCPOINTS_N,0.9320,0.6596,0.8817,0.9759,0.8817
ROCPOINTS_N,0.9322,0.6596,0.8817,0.9759,0.8817
ROCPOINTS_N,0.9328,0.6596,0.8815,0.9759,0.8815
ROCPOINTS_N,0.9332,0.6596,0.8815,0.9759,0.8815
ROCPOINTS_N,0.9333,0.6596,0.8814,0.9759,0.8814
ROCPOINTS_N,0.9342,0.6420,0.8731,0.9763,0.8731
ROCPOINTS_N,0.9347,0.6420,0.8730,0.9763,0.8730
ROCPOINTS_N,0.9349,0.6420,0.8729,0.9763,0.8729
ROCPOINTS_N,0.9350,0.6402,0.8729,0.9763,0.8729
ROCPOINTS_N,0.9353,0.6402,0.8727,0.9763,0.8727
ROCPOINTS_N,0.9356,0.6402,0.8726,0.9763,0.8726
ROCPOINTS_N,0.9358,0.6402,0.8726,0.9763,0.8726
ROCPOINTS_N,0.9366,0.6402,0.8725,0.9763,0.8725
ROCPOINTS_N,0.9367,0.6402,0.8725,0.9763,0.8725
ROCPOINTS_N,0.9370,0.6243,0.8630,0.9766,0.8630
ROCPOINTS_N,0.9370,0.6243,0.8630,0.9766,0.8630
ROCPOINTS_N,0.9371,0.6243,0.8629,0.9766,0.8629
ROCPOINTS_N,0.9373,0.6243,0.8628,0.9766,0.8628
ROCPOINTS_N,0.9374,0.6243,0.8628,0.9766,0.8628
ROCPOINTS_N,0.9374,0.6243,0.8624,0.9766,0.8624
ROCPOINTS_N,0.9375,0.6243,0.8623,0.9766,0.8623
ROCPOINTS_N,0.9376,0.6243,0.8623,0.9766,0.8623
ROCPOINTS_N,0.9378,0.6243,0.8622,0.9766,0.8622
ROCPOINTS_N,0.9380,0.6243,0.8621,0.9766,0.8621
ROCPOINTS_N,0.9382,0.6243,0.8621,0.9766,0.8621
ROCPOINTS_N,0.9383,0.6243,0.8620,0.9766,0.8620
ROCPOINTS_N,0.9386,0.6243,0.8620,0.9766,0.8620
ROCPOINTS_N,0.9389,0.6243,0.8619,0.9766,0.8619
ROCPOINTS_N,0.9392,0.6243,0.8619,0.9766,0.8619
ROCPOINTS_N,0.9393,0.6243,0.8618,0.9766,0.8618
ROCPOINTS_N,0.9396,0.6243,0.8617,0.9766,0.8617
ROCPOINTS_N,0.9399,0.6243,0.8617,0.9766,0.8617
ROCPOINTS_N,0.9400,0.6243,0.8616,0.9766,0.8616
ROCPOINTS_N,0.9404,0.6138,0.8502,0.9767,0.8502
ROCPOINTS_N,0.9406,0.6138,0.8501,0.9767,0.8501
ROCPOINTS_N,0.9413,0.6138,0.8500,0.9767,0.8500
ROCPOINTS_N,0.9415,0.6120,0.8500,0.9767,0.8500
ROCPOINTS_N,0.9417,0.6120,0.8498,0.9767,0.8498
ROCPOINTS_N,0.9420,0.6120,0.8497,0.9767,0.8497
ROCPOINTS_N,0.9422,0.6120,0.8495,0.9767,0.8495
ROCPOINTS_N,0.9423,0.6120,0.8493,0.9767,0.8493
ROCPOINTS_N,0.9423,0.6120,0.8493,0.9767,0.8493
ROCPOINTS_N,0.9425,0.6120,0.8492,0.9767,0.8492
ROCPOINTS_N,0.9427,0.6102,0.8492,0.9768,0.8492
ROCPOINTS_N,0.9427,0.6085,0.8492,0.9769,0.8492
ROCPOINTS_N,0.9428,0.6085,0.8491,0.9769,0.8491
ROCPOINTS_N,0.9429,0.6085,0.8491,0.9769,0.8491
ROCPOINTS_N,0.9433,0.6085,0.8490,0.9769,0.8490
ROCPOINTS_N,0.9435,0.5944,0.8363,0.9770,0.8363
ROCPOINTS_N,0.9436,0.5944,0.8362,0.9770,0.8362
ROCPOINTS_N,0.9436,0.5944,0.8361,0.9770,0.8361
ROCPOINTS_N,0.9444,0.5944,0.8361,0.9770,0.8361
ROCPOINTS_N,0.9445,0.5944,0.8360,0.9770,0.8360
ROCPOINTS_N,0.9450,0.5944,0.8360,0.9770,0.8360
ROCPOINTS_N,0.9455,0.5944,0.8357,0.9770,0.8357
ROCPOINTS_N,0.9456,0.5944,0.8354,0.9770,0.8354
ROCPOINTS_N,0.9458,0.5944,0.8353,0.9770,0.8353
ROCPOINTS_N,0.9460,0.5944,0.8353,0.9770,0.8353
ROCPOINTS_N,0.9463,0.5944,0.8352,0.9770,0.8352
ROCPOINTS_N,0.9463,0.5944,0.8352,0.9770,0.8352
ROCPOINTS_N,0.9467,0.5944,0.8351,0.9770,0.8351
ROCPOINTS_N,0.9472,0.5679,0.8210,0.9776,0.8210
ROCPOINTS_N,0.9478,0.5679,0.8209,0.9776,0.8209
ROCPOINTS_N,0.9478,0.5679,0.8208,0.9776,0.8208
ROCPOINTS_N,0.9479,0.5679,0.8207,0.9776,0.8207
ROCPOINTS_N,0.9483,0.5679,0.8207,0.9776,0.8207
ROCPOINTS_N,0.9484,0.5679,0.8205,0.9776,0.8205
ROCPOINTS_N,0.9484,0.5679,0.8204,0.9776,0.8204
ROCPOINTS_N,0.9487,0.5679,0.8203,0.9776,0.8203
ROCPOINTS_N,0.9487,0.5679,0.8200,0.9776,0.8200
ROCPOINTS_N,0.9490,0.5679,0.8200,0.9776,0.8200
ROCPOINTS_N,0.9498,0.5679,0.8199,0.9776,0.8199
ROCPOINTS_N,0.9500,0.5679,0.8198,0.9776,0.8198
ROCPOINTS_N,0.9500,0.5679,0.8198,0.9776,0.8198
ROCPOINTS_N,0.9514,0.5467,0.8042,0.9780,0.8042
ROCPOINTS_N,0.9515,0.5467,0.8042,0.9780,0.8042
ROCPOINTS_N,0.9517,0.5467,0.8041,0.9780,0.8041
ROCPOINTS_N,0.9517,0.5467,0.8039,0.9780,0.8039
ROCPOINTS_N,0.9522,0.5467,0.8038,0.9780,0.8038
ROCPOINTS_N,0.9523,0.5467,0.8036,0.9780,0.8036
ROCPOINTS_N,0.9525,0.5467,0.8035,0.9780,0.8035
ROCPOINTS_N,0.9527,0.5467,0.8034,0.9780,0.8034
ROCPOINTS_N,0.9528,0.5467,0.8034,0.9780,0.8034
ROCPOINTS_N,0.9531,0.5467,0.8033,0.9780,0.8033
ROCPOINTS_N,0.9531,0.5467,0.8033,0.9780,0.8033
ROCPOINTS_N,0.9532,0.5467,0.8031,0.9780,0.8031
ROCPOINTS_N,0.9533,0.5467,0.8031,0.9780,0.8031
ROCPOINTS_N,0.9538,0.5097,0.7873,0.9790,0.7873
ROCPOINTS_N,0.9539,0.5097,0.7872,0.9790,0.7872
ROCPOINTS_N,0.9542,0.5097,0.7872,0.9790,0.7872
ROCPOINTS_N,0.9543,0.5097,0.7871,0.9790,0.7871
ROCPOINTS_N,0.9544,0.5097,0.7870,0.9790,0.7870
ROCPOINTS_N,0.9550,0.5097,0.7870,0.9790,0.7870
ROCPOINTS_N,0.9550,0.5097,0.7868,0.9790,0.7868
ROCPOINTS_N,0.9556,0.5097,0.7867,0.9790,0.7867
ROCPOINTS_N,0.9557,0.5097,0.7866,0.9790,0.7866
ROCPOINTS_N,0.9558,0.5097,0.7865,0.9790,0.7865
ROCPOINTS_N,0.9560,0.5097,0.7865,0.9790,0.7865
ROCPOINTS_N,0.9564,0.5097,0.7864,0.9790,0.7864
ROCPOINTS_N,0.9565,0.5097,0.7863,0.9790,0.7863
ROCPOINTS_N,0.9567,0.5097,0.7863,0.9790,0.7863
ROCPOINTS_N,0.9572,0.4885,0.7661,0.9793,0.7661
ROCPOINTS_N,0.9573,0.4885,0.7659,0.9793,0.7659
ROCPOINTS_N,0.9579,0.4885,0.7659,0.9793,0.7659
ROCPOINTS_N,0.9583,0.4885,0.7658,0.9793,0.7658
ROCPOINTS_N,0.9588,0.4885,0.7658,0.9793,0.7658
ROCPOINTS_N,0.9589,0.4885,0.7657,0.9793,0.7657
ROCPOINTS_N,0.9592,0.4885,0.7655,0.9793,0.7655
ROCPOINTS_N,0.9592,0.4885,0.7654,0.9793,0.7654
ROCPOINTS_N,0.9595,0.4885,0.7654,0.9793,0.7654
ROCPOINTS_N,0.9596,0.4885,0.7653,0.9793,0.7653
ROCPOINTS_N,0.9597,0.4885,0.7652,0.9793,0.7652
ROCPOINTS_N,0.9598,0.4885,0.7652,0.9793,0.7652
ROCPOINTS_N,0.9599,0.4885,0.7651,0.9793,0.7651
ROCPOINTS_N,0.9599,0.4885,0.7651,0.9793,0.7651
ROCPOINTS_N,0.9600,0.4885,0.7650,0.9793,0.7650
ROCPOINTS_N,0.9600,0.4586,0.7465,0.9801,0.7465
ROCPOINTS_N,0.9605,0.4586,0.7465,0.9801,0.7465
ROCPOINTS_N,0.9606,0.4586,0.7464,0.9801,0.7464
ROCPOINTS_N,0.9608,0.4586,0.7463,0.9801,0.7463
ROCPOINTS_N,0.9608,0.4586,0.7463,0.9801,0.7463
ROCPOINTS_N,0.9610,0.4586,0.7462,0.9801,0.7462
ROCPOINTS_N,0.9611,0.4586,0.7462,0.9801,0.7462
ROCPOINTS_N,0.9617,0.4586,0.7460,0.9801,0.7460
ROCPOINTS_N,0.9617,0.4586,0.7459,0.9801,0.7459
ROCPOINTS_N,0.9619,0.4586,0.7459,0.9801,0.7459
ROCPOINTS_N,0.9620,0.4586,0.7458,0.9801,0.7458
ROCPOINTS_N,0.9625,0.4586,0.7457,0.9801,0.7457
ROCPOINTS_N,0.9625,0.4586,0.7456,0.9801,0.7456
ROCPOINTS_N,0.9626,0.4586,0.7456,0.9801,0.7456
ROCPOINTS_N,0.9627,0.4586,0.7455,0.9801,0.7455
ROCPOINTS_N,0.9628,0.4586,0.7455,0.9801,0.7455
ROCPOINTS_N,0.9630,0.4586,0.7454,0.9801,0.7454
ROCPOINTS_N,0.9632,0.4586,0.7453,0.9801,0.7453
ROCPOINTS_N,0.9633,0.4586,0.7453,0.9801,0.7453
ROCPOINTS_N,0.9633,0.4586,0.7449,0.9801,0.7449
ROCPOINTS_N,0.9634,0.4356,0.7224,0.9805,0.7224
ROCPOINTS_N,0.9635,0.4356,0.7218,0.9804,0.7218
ROCPOINTS_N,0.9638,0.4356,0.7213,0.9804,0.7213
ROCPOINTS_N,0.9641,0.4356,0.7210,0.9804,0.7210
ROCPOINTS_N,0.9644,0.4356,0.7206,0.9804,0.7206
ROCPOINTS_N,0.9644,0.4356,0.7205,0.9804,0.7205
ROCPOINTS_N,0.9646,0.4356,0.7204,0.9804,0.7204
ROCPOINTS_N,0.9647,0.4356,0.7199,0.9804,0.7199
ROCPOINTS_N,0.9648,0.4356,0.7199,0.9804,0.7199
ROCPOINTS_N,0.9650,0.4356,0.7198,0.9804,0.7198
ROCPOINTS_N,0.9651,0.4356,0.7195,0.9804,0.7195
ROCPOINTS_N,0.9652,0.4356,0.7195,0.9804,0.7195
ROCPOINTS_N,0.9653,0.4356,0.7194,0.9804,0.7194
ROCPOINTS_N,0.9653,0.4356,0.7191,0.9804,0.7191
ROCPOINTS_N,0.9655,0.4339,0.7191,0.9804,0.7191
ROCPOINTS_N,0.9656,0.4339,0.7190,0.9804,0.7190
ROCPOINTS_N,0.9658,0.4321,0.7188,0.9805,0.7188
ROCPOINTS_N,0.9666,0.4321,0.7187,0.9805,0.7187
ROCPOINTS_N,0.9667,0.4321,0.7186,0.9805,0.7186
ROCPOINTS_N,0.9669,0.4092,0.6950,0.9809,0.6950
ROCPOINTS_N,0.9671,0.4092,0.6949,0.9809,0.6949
ROCPOINTS_N,0.9671,0.4092,0.6949,0.9809,0.6949
ROCPOINTS_N,0.9672,0.4092,0.6948,0.9809,0.6948
ROCPOINTS_N,0.9676,0.4092,0.6947,0.9809,0.6947
ROCPOINTS_N,0.9678,0.4092,0.6945,0.9809,0.6945
ROCPOINTS_N,0.9679,0.4092,0.6944,0.9809,0.6944
ROCPOINTS_N,0.9689,0.4092,0.6944,0.9809,0.6944
ROCPOINTS_N,0.9689,0.4092,0.6943,0.9809,0.6943
ROCPOINTS_N,0.9689,0.4092,0.6943,0.9809,0.6943
ROCPOINTS_N,0.9690,0.4092,0.6940,0.9809,0.6940
ROCPOINTS_N,0.9693,0.4092,0.6940,0.9809,0.6940
ROCPOINTS_N,0.9694,0.4092,0.6939,0.9809,0.6939
ROCPOINTS_N,0.9694,0.4092,0.6939,0.9809,0.6939
ROCPOINTS_N,0.9696,0.4092,0.6938,0.9809,0.6938
ROCPOINTS_N,0.9697,0.4092,0.6937,0.9809,0.6937
ROCPOINTS_N,0.9699,0.4092,0.6934,0.9809,0.6934
ROCPOINTS_N,0.9700,0.4092,0.6933,0.9809,0.6933
ROCPOINTS_N,0.9700,0.4092,0.6931,0.9809,0.6931
ROCPOINTS_N,0.9700,0.4092,0.6930,0.9809,0.6930
ROCPOINTS_N,0.9701,0.3810,0.6670,0.9815,0.6670
ROCPOINTS_N,0.9703,0.3810,0.6669,0.9815,0.6669
ROCPOINTS_N,0.9703,0.3810,0.6669,0.9815,0.6669
ROCPOINTS_N,0.9705,0.3810,0.6668,0.9815,0.6668
ROCPOINTS_N,0.9706,0.3810,0.6667,0.9815,0.6667
ROCPOINTS_N,0.9710,0.3810,0.6666,0.9815,0.6666
ROCPOINTS_N,0.9711,0.3810,0.6666,0.9815,0.6666
ROCPOINTS_N,0.9711,0.3810,0.6665,0.9815,0.6665
ROCPOINTS_N,0.9717,0.3810,0.6661,0.9814,0.6661
ROCPOINTS_N,0.9717,0.3810,0.6658,0.9814,0.6658
ROCPOINTS_N,0.9720,0.3810,0.6658,0.9814,0.6658
ROCPOINTS_N,0.9724,0.3810,0.6657,0.9814,0.6657
ROCPOINTS_N,0.9724,0.3810,0.6656,0.9814,0.6656
ROCPOINTS_N,0.9725,0.3810,0.6655,0.9814,0.6655
ROCPOINTS_N,0.9727,0.3810,0.6654,0.9814,0.6654
ROCPOINTS_N,0.9728,0.3810,0.6653,0.9814,0.6653
ROCPOINTS_N,0.9729,0.3810,0.6652,0.9814,0.6652
ROCPOINTS_N,0.9730,0.3810,0.6650,0.9814,0.6650
ROCPOINTS_N,0.9731,0.3810,0.6649,0.9814,0.6649
ROCPOINTS_N,0.9731,0.3810,0.6649,0.9814,0.6649
ROCPOINTS_N,0.9733,0.3810,0.6648,0.9814,0.6648
ROCPOINTS_N,0.9733,0.3810,0.6648,0.9814,0.6648
ROCPOINTS_N,0.9733,0.3810,0.6646,0.9814,0.6646
ROCPOINTS_N,0.9734,0.3369,0.6357,0.9828,0.6357
ROCPOINTS_N,0.9736,0.3369,0.6356,0.9828,0.6356
ROCPOINTS_N,0.9739,0.3369,0.6353,0.9828,0.6353
ROCPOINTS_N,0.9744,0.3369,0.6353,0.9828,0.6353
ROCPOINTS_N,0.9745,0.3369,0.6351,0.9828,0.6351
ROCPOINTS_N,0.9747,0.3369,0.6351,0.9828,0.6351
ROCPOINTS_N,0.9750,0.3369,0.6350,0.9828,0.6350
ROCPOINTS_N,0.9750,0.3369,0.6348,0.9828,0.6348
ROCPOINTS_N,0.9751,0.3369,0.6348,0.9828,0.6348
ROCPOINTS_N,0.9751,0.3369,0.6347,0.9828,0.6347
ROCPOINTS_N,0.9752,0.3369,0.6347,0.9828,0.6347
ROCPOINTS_N,0.9752,0.3369,0.6346,0.9828,0.6346
ROCPOINTS_N,0.9752,0.3369,0.6346,0.9828,0.6346
ROCPOINTS_N,0.9752,0.3369,0.6345,0.9827,0.6345
ROCPOINTS_N,0.9754,0.3369,0.6344,0.9827,0.6344
ROCPOINTS_N,0.9756,0.3369,0.6344,0.9827,0.6344
ROCPOINTS_N,0.9758,0.3369,0.6343,0.9827,0.6343
ROCPOINTS_N,0.9761,0.3369,0.6342,0.9827,0.6342
ROCPOINTS_N,0.9762,0.3369,0.6341,0.9827,0.6341
ROCPOINTS_N,0.9763,0.3369,0.6340,0.9827,0.6340
ROCPOINTS_N,0.9763,0.3369,0.6340,0.9827,0.6340
ROCPOINTS_N,0.9764,0.3369,0.6339,0.9827,0.6339
ROCPOINTS_N,0.9767,0.3369,0.6339,0.9827,0.6339
ROCPOINTS_N,0.9769,0.3086,0.6015,0.9833,0.6015
ROCPOINTS_N,0.9770,0.3086,0.6014,0.9833,0.6014
ROCPOINTS_N,0.9773,0.3086,0.6014,0.9833,0.6014
ROCPOINTS_N,0.9775,0.3086,0.6013,0.9833,0.6013
ROCPOINTS_N,0.9776,0.3086,0.6013,0.9833,0.6013
ROCPOINTS_N,0.9778,0.3086,0.6012,0.9833,0.6012
ROCPOINTS_N,0.9779,0.3086,0.6010,0.9833,0.6010
ROCPOINTS_N,0.9779,0.3086,0.6010,0.9833,0.6010
ROCPOINTS_N,0.9780,0.3086,0.6009,0.9833,0.6009
ROCPOINTS_N,0.9780,0.3086,0.6009,0.9833,0.6009
ROCPOINTS_N,0.9781,0.3086,0.6008,0.9833,0.6008
ROCPOINTS_N,0.9783,0.3086,0.6007,0.9833,0.6007
ROCPOINTS_N,0.9786,0.3086,0.6003,0.9833,0.6003
ROCPOINTS_N,0.9786,0.3086,0.6002,0.9833,0.6002
ROCPOINTS_N,0.9786,0.3086,0.6002,0.9833,0.6002
ROCPOINTS_N,0.9787,0.3086,0.6001,0.9833,0.6001
ROCPOINTS_N,0.9787,0.3086,0.6000,0.9833,0.6000
ROCPOINTS_N,0.9789,0.3086,0.6000,0.9833,0.6000
ROCPOINTS_N,0.9791,0.3086,0.5999,0.9833,0.5999
ROCPOINTS_N,0.9793,0.3086,0.5999,0.9833,0.5999
ROCPOINTS_N,0.9794,0.3086,0.5998,0.9833,0.5998
ROCPOINTS_N,0.9795,0.3086,0.5997,0.9833,0.5997
ROCPOINTS_N,0.9796,0.3086,0.5997,0.9833,0.5997
ROCPOINTS_N,0.9797,0.3086,0.5996,0.9833,0.5996
ROCPOINTS_N,0.9797,0.3086,0.5996,0.9833,0.5996
ROCPOINTS_N,0.9799,0.3086,0.5995,0.9833,0.5995
ROCPOINTS_N,0.9800,0.3086,0.5995,0.9833,0.5995
ROCPOINTS_N,0.9800,0.3086,0.5994,0.9833,0.5994
ROCPOINTS_N,0.9803,0.2804,0.5630,0.9838,0.5630
ROCPOINTS_N,0.9806,0.2804,0.5629,0.9838,0.5629
ROCPOINTS_N,0.9808,0.2804,0.5629,0.9838,0.5629
ROCPOINTS_N,0.9810,0.2804,0.5628,0.9838,0.5628
ROCPOINTS_N,0.9811,0.2804,0.5627,0.9838,0.5627
ROCPOINTS_N,0.9813,0.2804,0.5625,0.9838,0.5625
ROCPOINTS_N,0.9814,0.2804,0.5625,0.9838,0.5625
ROCPOINTS_N,0.9817,0.2804,0.5624,0.9838,0.5624
ROCPOINTS_N,0.9818,0.2804,0.5622,0.9838,0.5622
ROCPOINTS_N,0.9820,0.2787,0.5620,0.9839,0.5620
ROCPOINTS_N,0.9820,0.2787,0.5619,0.9839,0.5619
ROCPOINTS_N,0.9820,0.2787,0.5618,0.9839,0.5618
ROCPOINTS_N,0.9822,0.2787,0.5618,0.9839,0.5618
ROCPOINTS_N,0.9826,0.2787,0.5615,0.9839,0.5615
ROCPOINTS_N,0.9827,0.2769,0.5613,0.9840,0.5613
ROCPOINTS_N,0.9827,0.2769,0.5612,0.9839,0.5612
ROCPOINTS_N,0.9828,0.2769,0.5611,0.9839,0.5611
ROCPOINTS_N,0.9829,0.2769,0.5611,0.9839,0.5611
ROCPOINTS_N,0.9829,0.2769,0.5610,0.9839,0.5610
ROCPOINTS_N,0.9829,0.2769,0.5609,0.9839,0.5609
ROCPOINTS_N,0.9830,0.2769,0.5608,0.9839,0.5608
ROCPOINTS_N,0.9831,0.2751,0.5608,0.9840,0.5608
ROCPOINTS_N,0.9831,0.2751,0.5608,0.9840,0.5608
ROCPOINTS_N,0.9832,0.2751,0.5607,0.9840,0.5607
ROCPOINTS_N,0.9833,0.2751,0.5606,0.9840,0.5606
ROCPOINTS_N,0.9833,0.2751,0.5606,0.9840,0.5606
ROCPOINTS_N,0.9833,0.2751,0.5605,0.9840,0.5605
ROCPOINTS_N,0.9835,0.2469,0.5171,0.9845,0.5171
ROCPOINTS_N,0.9836,0.2469,0.5170,0.9845,0.5170
ROCPOINTS_N,0.9836,0.2469,0.5169,0.9845,0.5169
ROCPOINTS_N,0.9836,0.2469,0.5169,0.9845,0.5169
ROCPOINTS_N,0.9836,0.2469,0.5168,0.9844,0.5168
ROCPOINTS_N,0.9838,0.2469,0.5168,0.9844,0.5168
ROCPOINTS_N,0.9842,0.2469,0.5167,0.9844,0.5167
ROCPOINTS_N,0.9844,0.2469,0.5166,0.9844,0.5166
ROCPOINTS_N,0.9847,0.2469,0.5165,0.9844,0.5165
ROCPOINTS_N,0.9850,0.2469,0.5165,0.9844,0.5165
ROCPOINTS_N,0.9851,0.2434,0.5161,0.9846,0.5161
ROCPOINTS_N,0.9853,0.2434,0.5160,0.9846,0.5160
ROCPOINTS_N,0.9853,0.2434,0.5159,0.9846,0.5159
ROCPOINTS_N,0.9854,0.2434,0.5159,0.9846,0.5159
ROCPOINTS_N,0.9856,0.2434,0.5158,0.9846,0.5158
ROCPOINTS_N,0.9857,0.2434,0.5157,0.9846,0.5157
ROCPOINTS_N,0.9857,0.2434,0.5157,0.9846,0.5157
ROCPOINTS_N,0.9858,0.2434,0.5156,0.9846,0.5156
ROCPOINTS_N,0.9860,0.2434,0.5155,0.9846,0.5155
ROCPOINTS_N,0.9862,0.2434,0.5154,0.9846,0.5154
ROCPOINTS_N,0.9863,0.2434,0.5154,0.9846,0.5154
ROCPOINTS_N,0.9863,0.2434,0.5153,0.9846,0.5153
ROCPOINTS_N,0.9863,0.2434,0.5152,0.9846,0.5152
ROCPOINTS_N,0.9863,0.2434,0.5152,0.9846,0.5152
ROCPOINTS_N,0.9864,0.2434,0.5151,0.9846,0.5151
ROCPOINTS_N,0.9864,0.2434,0.5140,0.9846,0.5140
ROCPOINTS_N,0.9865,0.2434,0.5139,0.9846,0.5139
ROCPOINTS_N,0.9866,0.2434,0.5138,0.9846,0.5138
ROCPOINTS_N,0.9866,0.2434,0.5138,0.9846,0.5138
ROCPOINTS_N,0.9866,0.2434,0.5128,0.9845,0.5128
ROCPOINTS_N,0.9866,0.2434,0.5127,0.9845,0.5127
ROCPOINTS_N,0.9866,0.2434,0.5127,0.9845,0.5127
ROCPOINTS_N,0.9866,0.2434,0.5115,0.9845,0.5115
ROCPOINTS_N,0.9867,0.2434,0.5115,0.9845,0.5115
ROCPOINTS_N,0.9867,0.2434,0.5102,0.9845,0.5102
ROCPOINTS_N,0.9867,0.2434,0.5094,0.9844,0.5094
ROCPOINTS_N,0.9868,0.2099,0.4612,0.9852,0.4612
ROCPOINTS_N,0.9869,0.2099,0.4606,0.9852,0.4606
ROCPOINTS_N,0.9869,0.2099,0.4606,0.9852,0.4606
ROCPOINTS_N,0.9870,0.2099,0.4604,0.9852,0.4604
ROCPOINTS_N,0.9872,0.2099,0.4604,0.9852,0.4604
ROCPOINTS_N,0.9872,0.2099,0.4583,0.9851,0.4583
ROCPOINTS_N,0.9875,0.2099,0.4582,0.9851,0.4582
ROCPOINTS_N,0.9875,0.2099,0.4566,0.9850,0.4566
ROCPOINTS_N,0.9875,0.2099,0.4558,0.9850,0.4558
ROCPOINTS_N,0.9875,0.2099,0.4557,0.9850,0.4557
ROCPOINTS_N,0.9877,0.2099,0.4548,0.9850,0.4548
ROCPOINTS_N,0.9878,0.2099,0.4547,0.9850,0.4547
ROCPOINTS_N,0.9878,0.2099,0.4547,0.9850,0.4547
ROCPOINTS_N,0.9878,0.2099,0.4534,0.9849,0.4534
ROCPOINTS_N,0.9880,0.2099,0.4522,0.9849,0.4522
ROCPOINTS_N,0.9880,0.2099,0.4502,0.9848,0.4502
ROCPOINTS_N,0.9880,0.2099,0.4501,0.9848,0.4501
ROCPOINTS_N,0.9881,0.2099,0.4484,0.9848,0.4484
ROCPOINTS_N,0.9883,0.2099,0.4484,0.9848,0.4484
ROCPOINTS_N,0.9883,0.2099,0.4483,0.9848,0.4483
ROCPOINTS_N,0.9884,0.2099,0.4481,0.9847,0.4481
ROCPOINTS_N,0.9885,0.2099,0.4480,0.9847,0.4480
ROCPOINTS_N,0.9885,0.2099,0.4480,0.9847,0.4480
ROCPOINTS_N,0.9886,0.2099,0.4478,0.9847,0.4478
ROCPOINTS_N,0.9886,0.2099,0.4465,0.9847,0.4465
ROCPOINTS_N,0.9887,0.2099,0.4464,0.9847,0.4464
ROCPOINTS_N,0.9888,0.2099,0.4463,0.9847,0.4463
ROCPOINTS_N,0.9888,0.2099,0.4463,0.9847,0.4463
ROCPOINTS_N,0.9889,0.2099,0.4462,0.9847,0.4462
ROCPOINTS_N,0.9889,0.2099,0.4461,0.9847,0.4461
ROCPOINTS_N,0.9890,0.2099,0.4459,0.9847,0.4459
ROCPOINTS_N,0.9890,0.2099,0.4458,0.9847,0.4458
ROCPOINTS_N,0.9891,0.2099,0.4457,0.9847,0.4457
ROCPOINTS_N,0.9891,0.2099,0.4457,0.9847,0.4457
ROCPOINTS_N,0.9892,0.2099,0.4456,0.9847,0.4456
ROCPOINTS_N,0.9893,0.2099,0.4456,0.9847,0.4456
ROCPOINTS_N,0.9894,0.2099,0.4454,0.9847,0.4454
ROCPOINTS_N,0.9896,0.2099,0.4454,0.9847,0.4454
ROCPOINTS_N,0.9896,0.2099,0.4453,0.9847,0.4453
ROCPOINTS_N,0.9896,0.2099,0.4453,0.9847,0.4453
ROCPOINTS_N,0.9897,0.2099,0.4452,0.9847,0.4452
ROCPOINTS_N,0.9897,0.2099,0.4452,0.9847,0.4452
ROCPOINTS_N,0.9898,0.2099,0.4450,0.9846,0.4450
ROCPOINTS_N,0.9898,0.2099,0.4450,0.9846,0.4450
ROCPOINTS_N,0.9899,0.2099,0.4449,0.9846,0.4449
ROCPOINTS_N,0.9899,0.2099,0.4449,0.9846,0.4449
ROCPOINTS_N,0.9899,0.2099,0.4448,0.9846,0.4448
ROCPOINTS_N,0.9899,0.2099,0.4447,0.9846,0.4447
ROCPOINTS_N,0.9899,0.2099,0.4447,0.9846,0.4447
ROCPOINTS_N,0.9900,0.2099,0.4446,0.9846,0.4446
ROCPOINTS_N,0.9900,0.2099,0.4446,0.9846,0.4446
ROCPOINTS_N,0.9903,0.1746,0.3873,0.9853,0.3873
ROCPOINTS_N,0.9904,0.1746,0.3872,0.9853,0.3872
ROCPOINTS_N,0.9906,0.1746,0.3871,0.9853,0.3871
ROCPOINTS_N,0.9906,0.1746,0.3870,0.9853,0.3870
ROCPOINTS_N,0.9907,0.1746,0.3870,0.9853,0.3870
ROCPOINTS_N,0.9909,0.1746,0.3869,0.9853,0.3869
ROCPOINTS_N,0.9910,0.1746,0.3868,0.9853,0.3868
ROCPOINTS_N,0.9911,0.1746,0.3867,0.9853,0.3867
ROCPOINTS_N,0.9913,0.1746,0.3866,0.9853,0.3866
ROCPOINTS_N,0.9914,0.1746,0.3864,0.9853,0.3864
ROCPOINTS_N,0.9916,0.1746,0.3864,0.9853,0.3864
ROCPOINTS_N,0.9917,0.1746,0.3863,0.9853,0.3863
ROCPOINTS_N,0.9918,0.1746,0.3860,0.9853,0.3860
ROCPOINTS_N,0.9918,0.1746,0.3859,0.9853,0.3859
ROCPOINTS_N,0.9919,0.1746,0.3859,0.9853,0.3859
ROCPOINTS_N,0.9919,0.1746,0.3857,0.9853,0.3857
ROCPOINTS_N,0.9919,0.1746,0.3856,0.9853,0.3856
ROCPOINTS_N,0.9920,0.1746,0.3856,0.9852,0.3856
ROCPOINTS_N,0.9921,0.1728,0.3845,0.9854,0.3845
ROCPOINTS_N,0.9922,0.1711,0.3824,0.9854,0.3824
ROCPOINTS_N,0.9923,0.1711,0.3822,0.9854,0.3822
ROCPOINTS_N,0.9924,0.1693,0.3805,0.9855,0.3805
ROCPOINTS_N,0.9925,0.1693,0.3805,0.9855,0.3805
ROCPOINTS_N,0.9926,0.1675,0.3804,0.9856,0.3804
ROCPOINTS_N,0.9928,0.1675,0.3803,0.9856,0.3803
ROCPOINTS_N,0.9929,0.1675,0.3802,0.9856,0.3802
ROCPOINTS_N,0.9929,0.1675,0.3801,0.9856,0.3801
ROCPOINTS_N,0.9929,0.1675,0.3801,0.9856,0.3801
ROCPOINTS_N,0.9929,0.1675,0.3800,0.9856,0.3800
ROCPOINTS_N,0.9929,0.1675,0.3800,0.9856,0.3800
ROCPOINTS_N,0.9929,0.1658,0.3800,0.9858,0.3800
ROCPOINTS_N,0.9930,0.1658,0.3799,0.9858,0.3799
ROCPOINTS_N,0.9930,0.1640,0.3789,0.9859,0.3789
ROCPOINTS_N,0.9930,0.1640,0.3789,0.9859,0.3789
ROCPOINTS_N,0.9930,0.1640,0.3788,0.9859,0.3788
ROCPOINTS_N,0.9930,0.1640,0.3787,0.9859,0.3787
ROCPOINTS_N,0.9930,0.1640,0.3787,0.9859,0.3787
ROCPOINTS_N,0.9931,0.1640,0.3786,0.9859,0.3786
ROCPOINTS_N,0.9931,0.1640,0.3786,0.9859,0.3786
ROCPOINTS_N,0.9931,0.1640,0.3785,0.9859,0.3785
ROCPOINTS_N,0.9932,0.1640,0.3784,0.9859,0.3784
ROCPOINTS_N,0.9932,0.1640,0.3784,0.9859,0.3784
ROCPOINTS_N,0.9932,0.1640,0.3783,0.9859,0.3783
ROCPOINTS_N,0.9932,0.1640,0.3783,0.9859,0.3783
ROCPOINTS_N,0.9932,0.1640,0.3782,0.9859,0.3782
ROCPOINTS_N,0.9932,0.1640,0.3782,0.9859,0.3782
ROCPOINTS_N,0.9933,0.1623,0.3773,0.9860,0.3773
ROCPOINTS_N,0.9933,0.1623,0.3772,0.9860,0.3772
ROCPOINTS_N,0.9933,0.1623,0.3772,0.9860,0.3772
ROCPOINTS_N,0.9935,0.1287,0.3128,0.9866,0.3128
ROCPOINTS_N,0.9935,0.1287,0.3128,0.9866,0.3128
ROCPOINTS_N,0.9935,0.1287,0.3127,0.9866,0.3127
ROCPOINTS_N,0.9935,0.1287,0.3127,0.9866,0.3127
ROCPOINTS_N,0.9938,0.1287,0.3126,0.9866,0.3126
ROCPOINTS_N,0.9939,0.1287,0.3126,0.9866,0.3126
ROCPOINTS_N,0.9940,0.1287,0.3125,0.9866,0.3125
ROCPOINTS_N,0.9941,0.1287,0.3124,0.9866,0.3124
ROCPOINTS_N,0.9942,0.1287,0.3124,0.9866,0.3124
ROCPOINTS_N,0.9942,0.1287,0.3123,0.9866,0.3123
ROCPOINTS_N,0.9943,0.1287,0.3123,0.9866,0.3123
ROCPOINTS_N,0.9945,0.1287,0.3122,0.9865,0.3122
ROCPOINTS_N,0.9947,0.1287,0.3121,0.9865,0.3121
ROCPOINTS_N,0.9948,0.1287,0.3121,0.9865,0.3121
ROCPOINTS_N,0.9949,0.1287,0.3120,0.9865,0.3120
ROCPOINTS_N,0.9949,0.1287,0.3120,0.9865,0.3120
ROCPOINTS_N,0.9950,0.1287,0.3119,0.9865,0.3119
ROCPOINTS_N,0.9952,0.1287,0.3117,0.9865,0.3117
ROCPOINTS_N,0.9953,0.1287,0.3116,0.9865,0.3116
ROCPOINTS_N,0.9953,0.1287,0.3116,0.9865,0.3116
ROCPOINTS_N,0.9954,0.1287,0.3115,0.9865,0.3115
ROCPOINTS_N,0.9955,0.1287,0.3114,0.9865,0.3114
ROCPOINTS_N,0.9955,0.1287,0.3114,0.9865,0.3114
ROCPOINTS_N,0.9955,0.1287,0.3113,0.9865,0.3113
ROCPOINTS_N,0.9956,0.1287,0.3113,0.9865,0.3113
ROCPOINTS_N,0.9956,0.1287,0.3111,0.9865,0.3111
ROCPOINTS_N,0.9956,0.1287,0.3110,0.9865,0.3110
ROCPOINTS_N,0.9956,0.1287,0.3110,0.9865,0.3110
ROCPOINTS_N,0.9957,0.1287,0.3109,0.9865,0.3109
ROCPOINTS_N,0.9957,0.1287,0.3109,0.9865,0.3109
ROCPOINTS_N,0.9958,0.1287,0.3108,0.9865,0.3108
ROCPOINTS_N,0.9958,0.1287,0.3107,0.9865,0.3107
ROCPOINTS_N,0.9958,0.1287,0.3107,0.9865,0.3107
ROCPOINTS_N,0.9958,0.1287,0.3106,0.9865,0.3106
ROCPOINTS_N,0.9959,0.1287,0.3105,0.9865,0.3105
ROCPOINTS_N,0.9959,0.1287,0.3105,0.9865,0.3105
ROCPOINTS_N,0.9959,0.1287,0.3104,0.9865,0.3104
ROCPOINTS_N,0.9959,0.1287,0.3103,0.9865,0.3103
ROCPOINTS_N,0.9960,0.1287,0.3103,0.9865,0.3103
ROCPOINTS_N,0.9960,0.1287,0.3100,0.9865,0.3100
ROCPOINTS_N,0.9960,0.1287,0.3100,0.9865,0.3100
ROCPOINTS_N,0.9960,0.1287,0.3099,0.9865,0.3099
ROCPOINTS_N,0.9961,0.1287,0.3099,0.9864,0.3099
ROCPOINTS_N,0.9961,0.1287,0.3098,0.9864,0.3098
ROCPOINTS_N,0.9961,0.1287,0.3097,0.9864,0.3097
ROCPOINTS_N,0.9962,0.1287,0.3096,0.9864,0.3096
ROCPOINTS_N,0.9962,0.1287,0.3096,0.9864,0.3096
ROCPOINTS_N,0.9962,0.1287,0.3095,0.9864,0.3095
ROCPOINTS_N,0.9963,0.1287,0.3095,0.9864,0.3095
ROCPOINTS_N,0.9963,0.1287,0.3094,0.9864,0.3094
ROCPOINTS_N,0.9963,0.1287,0.3093,0.9864,0.3093
ROCPOINTS_N,0.9964,0.1287,0.3092,0.9864,0.3092
ROCPOINTS_N,0.9964,0.1287,0.3092,0.9864,0.3092
ROCPOINTS_N,0.9964,0.1287,0.3091,0.9864,0.3091
ROCPOINTS_N,0.9964,0.1287,0.3091,0.9864,0.3091
ROCPOINTS_N,0.9964,0.1287,0.3090,0.9864,0.3090
ROCPOINTS_N,0.9964,0.1287,0.3089,0.9864,0.3089
ROCPOINTS_N,0.9964,0.1287,0.3089,0.9864,0.3089
ROCPOINTS_N,0.9965,0.1287,0.3088,0.9864,0.3088
ROCPOINTS_N,0.9965,0.1287,0.3087,0.9864,0.3087
ROCPOINTS_N,0.9965,0.1287,0.3086,0.9864,0.3086
ROCPOINTS_N,0.9965,0.1287,0.3085,0.9864,0.3085
ROCPOINTS_N,0.9966,0.1287,0.3085,0.9864,0.3085
ROCPOINTS_N,0.9966,0.1287,0.3084,0.9864,0.3084
ROCPOINTS_N,0.9966,0.1287,0.3084,0.9864,0.3084
ROCPOINTS_N,0.9966,0.1287,0.3082,0.9864,0.3082
ROCPOINTS_N,0.9967,0.1287,0.3081,0.9864,0.3081
ROCPOINTS_N,0.9967,0.0864,0.2265,0.9875,0.2265
ROCPOINTS_N,0.9967,0.0864,0.2265,0.9875,0.2265
ROCPOINTS_N,0.9968,0.0864,0.2264,0.9875,0.2264
ROCPOINTS_N,0.9968,0.0864,0.2264,0.9875,0.2264
ROCPOINTS_N,0.9969,0.0864,0.2263,0.9875,0.2263
ROCPOINTS_N,0.9971,0.0864,0.2263,0.9875,0.2263
ROCPOINTS_N,0.9973,0.0864,0.2262,0.9875,0.2262
ROCPOINTS_N,0.9973,0.0864,0.2261,0.9875,0.2261
ROCPOINTS_N,0.9974,0.0864,0.2261,0.9875,0.2261
ROCPOINTS_N,0.9974,0.0864,0.2260,0.9875,0.2260
ROCPOINTS_N,0.9974,0.0864,0.2260,0.9875,0.2260
ROCPOINTS_N,0.9975,0.0864,0.2259,0.9875,0.2259
ROCPOINTS_N,0.9976,0.0864,0.2258,0.9875,0.2258
ROCPOINTS_N,0.9977,0.0864,0.2258,0.9875,0.2258
ROCPOINTS_N,0.9977,0.0864,0.2257,0.9875,0.2257
ROCPOINTS_N,0.9978,0.0864,0.2257,0.9875,0.2257
ROCPOINTS_N,0.9978,0.0864,0.2256,0.9875,0.2256
ROCPOINTS_N,0.9978,0.0864,0.2253,0.9875,0.2253
ROCPOINTS_N,0.9979,0.0864,0.2253,0.9875,0.2253
ROCPOINTS_N,0.9979,0.0864,0.2252,0.9875,0.2252
ROCPOINTS_N,0.9980,0.0864,0.2251,0.9875,0.2251
ROCPOINTS_N,0.9980,0.0864,0.2250,0.9875,0.2250
ROCPOINTS_N,0.9980,0.0864,0.2250,0.9875,0.2250
ROCPOINTS_N,0.9981,0.0864,0.2249,0.9875,0.2249
ROCPOINTS_N,0.9981,0.0864,0.2249,0.9875,0.2249
ROCPOINTS_N,0.9981,0.0864,0.2248,0.9874,0.2248
ROCPOINTS_N,0.9981,0.0864,0.2247,0.9874,0.2247
ROCPOINTS_N,0.9981,0.0864,0.2247,0.9874,0.2247
ROCPOINTS_N,0.9982,0.0864,0.2246,0.9874,0.2246
ROCPOINTS_N,0.9982,0.0847,0.2246,0.9877,0.2246
ROCPOINTS_N,0.9982,0.0847,0.2246,0.9877,0.2246
ROCPOINTS_N,0.9982,0.0847,0.2245,0.9877,0.2245
ROCPOINTS_N,0.9982,0.0847,0.2244,0.9877,0.2244
ROCPOINTS_N,0.9983,0.0847,0.2244,0.9877,0.2244
ROCPOINTS_N,0.9983,0.0847,0.2243,0.9877,0.2243
ROCPOINTS_N,0.9983,0.0847,0.2243,0.9877,0.2243
ROCPOINTS_N,0.9983,0.0847,0.2242,0.9877,0.2242
ROCPOINTS_N,0.9984,0.0847,0.2235,0.9876,0.2235
ROCPOINTS_N,0.9984,0.0847,0.2234,0.9876,0.2234
ROCPOINTS_N,0.9984,0.0847,0.2233,0.9876,0.2233
ROCPOINTS_N,0.9984,0.0847,0.2233,0.9876,0.2233
ROCPOINTS_N,0.9984,0.0847,0.2232,0.9876,0.2232
ROCPOINTS_N,0.9985,0.0847,0.2232,0.9876,0.2232
ROCPOINTS_N,0.9985,0.0847,0.2231,0.9876,0.2231
ROCPOINTS_N,0.9985,0.0847,0.2230,0.9876,0.2230
ROCPOINTS_N,0.9986,0.0847,0.2230,0.9876,0.2230
ROCPOINTS_N,0.9986,0.0847,0.2229,0.9876,0.2229
ROCPOINTS_N,0.9987,0.0847,0.2228,0.9876,0.2228
ROCPOINTS_N,0.9987,0.0847,0.2228,0.9876,0.2228
ROCPOINTS_N,0.9987,0.0847,0.2227,0.9876,0.2227
ROCPOINTS_N,0.9988,0.0847,0.2226,0.9876,0.2226
ROCPOINTS_N,0.9988,0.0847,0.2226,0.9876,0.2226
ROCPOINTS_N,0.9988,0.0847,0.2225,0.9876,0.2225
ROCPOINTS_N,0.9988,0.0847,0.2225,0.9876,0.2225
ROCPOINTS_N,0.9989,0.0847,0.2224,0.9876,0.2224
ROCPOINTS_N,0.9989,0.0847,0.2222,0.9876,0.2222
ROCPOINTS_N,0.9989,0.0847,0.2221,0.9876,0.2221
ROCPOINTS_N,0.9989,0.0847,0.2221,0.9876,0.2221
ROCPOINTS_N,0.9989,0.0847,0.2220,0.9875,0.2220
ROCPOINTS_N,0.9990,0.0847,0.2219,0.9875,0.2219
ROCPOINTS_N,0.9991,0.0847,0.2218,0.9875,0.2218
ROCPOINTS_N,0.9991,0.0847,0.2218,0.9875,0.2218
ROCPOINTS_N,0.9991,0.0847,0.2217,0.9875,0.2217
ROCPOINTS_N,0.9991,0.0847,0.2216,0.9875,0.2216
ROCPOINTS_N,0.9991,0.0847,0.2216,0.9875,0.2216
ROCPOINTS_N,0.9991,0.0847,0.2215,0.9875,0.2215
ROCPOINTS_N,0.9991,0.0847,0.2215,0.9875,0.2215
ROCPOINTS_N,0.9991,0.0847,0.2214,0.9875,0.2214
ROCPOINTS_N,0.9992,0.0847,0.2213,0.9875,0.2213
ROCPOINTS_N,0.9992,0.0847,0.2212,0.9875,0.2212
ROCPOINTS_N,0.9992,0.0847,0.2210,0.9875,0.2210
ROCPOINTS_N,0.9992,0.0847,0.2208,0.9875,0.2208
ROCPOINTS_N,0.9992,0.0847,0.2208,0.9875,0.2208
ROCPOINTS_N,0.9992,0.0847,0.2207,0.9875,0.2207
ROCPOINTS_N,0.9993,0.0847,0.2207,0.9875,0.2207
ROCPOINTS_N,0.9993,0.0847,0.2206,0.9875,0.2206
ROCPOINTS_N,0.9993,0.0847,0.2205,0.9875,0.2205
ROCPOINTS_N,0.9993,0.0847,0.2204,0.9875,0.2204
ROCPOINTS_N,0.9993,0.0847,0.2204,0.9875,0.2204
ROCPOINTS_N,0.9993,0.0847,0.2199,0.9874,0.2199
ROCPOINTS_N,0.9994,0.0829,0.2199,0.9877,0.2199
ROCPOINTS_N,0.9994,0.0829,0.2198,0.9877,0.2198
ROCPOINTS_N,0.9994,0.0829,0.2198,0.9877,0.2198
ROCPOINTS_N,0.9994,0.0829,0.2197,0.9877,0.2197
ROCPOINTS_N,0.9994,0.0829,0.2197,0.9877,0.2197
ROCPOINTS_N,0.9995,0.0829,0.2195,0.9877,0.2195
ROCPOINTS_N,0.9995,0.0829,0.2194,0.9877,0.2194
ROCPOINTS_N,0.9995,0.0829,0.2194,0.9877,0.2194
ROCPOINTS_N,0.9995,0.0829,0.2193,0.9877,0.2193
ROCPOINTS_N,0.9995,0.0829,0.2193,0.9877,0.2193
ROCPOINTS_N,0.9995,0.0829,0.2191,0.9876,0.2191
ROCPOINTS_N,0.9995,0.0829,0.2191,0.9876,0.2191
ROCPOINTS_N,0.9995,0.0829,0.2190,0.9876,0.2190
ROCPOINTS_N,0.9995,0.0829,0.2190,0.9876,0.2190
ROCPOINTS_N,0.9995,0.0829,0.2188,0.9876,0.2188
ROCPOINTS_N,0.9995,0.0829,0.2188,0.9876,0.2188
ROCPOINTS_N,0.9996,0.0829,0.2187,0.9876,0.2187
ROCPOINTS_N,0.9996,0.0829,0.2187,0.9876,0.2187
ROCPOINTS_N,0.9996,0.0829,0.2186,0.9876,0.2186
ROCPOINTS_N,0.9996,0.0829,0.2186,0.9876,0.2186
ROCPOINTS_N,0.9996,0.0829,0.2185,0.9876,0.2185
ROCPOINTS_N,0.9996,0.0829,0.2184,0.9876,0.2184
ROCPOINTS_N,0.9996,0.0811,0.2184,0.9879,0.2184
ROCPOINTS_N,0.9996,0.0811,0.2183,0.9879,0.2183
ROCPOINTS_N,0.9996,0.0811,0.2183,0.9879,0.2183
ROCPOINTS_N,0.9996,0.0811,0.2182,0.9879,0.2182
ROCPOINTS_N,0.9997,0.0811,0.2181,0.9879,0.2181
ROCPOINTS_N,0.9997,0.0811,0.2181,0.9878,0.2181
ROCPOINTS_N,0.9997,0.0811,0.2180,0.9878,0.2180
ROCPOINTS_N,0.9997,0.0811,0.2180,0.9878,0.2180
ROCPOINTS_N,0.9997,0.0811,0.2177,0.9878,0.2177
ROCPOINTS_N,0.9997,0.0811,0.2177,0.9878,0.2177
ROCPOINTS_N,0.9997,0.0811,0.2176,0.9878,0.2176
ROCPOINTS_N,0.9997,0.0811,0.2175,0.9878,0.2175
ROCPOINTS_N,0.9997,0.0811,0.2174,0.9878,0.2174
ROCPOINTS_N,0.9997,0.0811,0.2174,0.9878,0.2174
ROCPOINTS_N,0.9997,0.0794,0.2174,0.9881,0.2174
ROCPOINTS_N,0.9997,0.0794,0.2173,0.9881,0.2173
ROCPOINTS_N,0.9998,0.0794,0.2173,0.9881,0.2173
ROCPOINTS_N,0.9998,0.0794,0.2172,0.9881,0.2172
ROCPOINTS_N,0.9998,0.0794,0.2171,0.9881,0.2171
ROCPOINTS_N,0.9998,0.0794,0.2170,0.9881,0.2170
ROCPOINTS_N,0.9998,0.0794,0.2170,0.9881,0.2170
ROCPOINTS_N,0.9998,0.0794,0.2169,0.9880,0.2169
ROCPOINTS_N,0.9998,0.0794,0.2169,0.9880,0.2169
ROCPOINTS_N,0.9998,0.0794,0.2168,0.9880,0.2168
ROCPOINTS_N,0.9998,0.0794,0.2167,0.9880,0.2167
ROCPOINTS_N,0.9998,0.0794,0.2166,0.9880,0.2166
ROCPOINTS_N,0.9998,0.0794,0.2165,0.9880,0.2165
ROCPOINTS_N,0.9998,0.0794,0.2165,0.9880,0.2165
ROCPOINTS_N,0.9998,0.0794,0.2164,0.9880,0.2164
ROCPOINTS_N,0.9998,0.0794,0.2163,0.9880,0.2163
ROCPOINTS_N,0.9999,0.0794,0.2162,0.9880,0.2162
ROCPOINTS_N,0.9999,0.0794,0.2162,0.9880,0.2162
ROCPOINTS_N,0.9999,0.0794,0.2161,0.9880,0.2161
ROCPOINTS_N,0.9999,0.0794,0.2160,0.9880,0.2160
ROCPOINTS_N,0.9999,0.0794,0.2160,0.9880,0.2160
ROCPOINTS_N,0.9999,0.0794,0.2159,0.9880,0.2159
ROCPOINTS_N,0.9999,0.0794,0.2159,0.9880,0.2159
ROCPOINTS_N,0.9999,0.0794,0.2158,0.9880,0.2158
ROCPOINTS_N,0.9999,0.0794,0.2158,0.9880,0.2158
ROCPOINTS_N,0.9999,0.0794,0.2157,0.9880,0.2157
ROCPOINTS_N,0.9999,0.0794,0.2156,0.9880,0.2156
ROCPOINTS_N,0.9999,0.0794,0.2156,0.9880,0.2156
ROCPOINTS_N,0.9999,0.0794,0.2155,0.9880,0.2155
ROCPOINTS_N,0.9999,0.0794,0.2155,0.9880,0.2155
ROCPOINTS_N,0.9999,0.0794,0.2154,0.9880,0.2154
ROCPOINTS_N,0.9999,0.0794,0.2153,0.9880,0.2153
ROCPOINTS_N,0.9999,0.0794,0.2153,0.9880,0.2153
ROCPOINTS_N,0.9999,0.0776,0.2153,0.9882,0.2153
ROCPOINTS_N,1.0000,0.0776,0.2152,0.9882,0.2152
ROCPOINTS_N,1.0000,0.0776,0.2152,0.9882,0.2152
ROCPOINTS_N,1.0000,0.0776,0.2151,0.9882,0.2151
ROCPOINTS_N,1.0000,0.0776,0.2151,0.9882,0.2151
ROCPOINTS_N,1.0000,0.0776,0.2150,0.9882,0.2150
ROCPOINTS_N,1.0000,0.0776,0.2149,0.9882,0.2149
ROCPOINTS_N,1.0000,0.0000,0.0000,0.0000,0.0000
ROCPOINTS_O,0.0000,1.0000,1.0000,0.0237,1.0000
ROCPOINTS_O,0.0000,0.7142,0.9143,0.0301,0.9143
ROCPOINTS_O,0.0000,0.7142,0.9143,0.0302,0.9143
ROCPOINTS_O,0.0000,0.7140,0.9143,0.0302,0.9143
ROCPOINTS_O,0.0000,0.7140,0.9143,0.0302,0.9143
ROCPOINTS_O,0.0000,0.7139,0.9143,0.0302,0.9143
ROCPOINTS_O,0.0000,0.7138,0.9143,0.0302,0.9143
ROCPOINTS_O,0.0000,0.7137,0.9143,0.0302,0.9143
ROCPOINTS_O,0.0000,0.7137,0.9143,0.0302,0.9143
ROCPOINTS_O,0.0000,0.7136,0.9143,0.0302,0.9143
ROCPOINTS_O,0.0000,0.7135,0.9143,0.0302,0.9143
ROCPOINTS_O,0.0000,0.7135,0.9143,0.0302,0.9143
ROCPOINTS_O,0.0000,0.7134,0.9143,0.0302,0.9143
ROCPOINTS_O,0.0000,0.7133,0.9143,0.0302,0.9143
ROCPOINTS_O,0.0000,0.7132,0.9143,0.0302,0.9143
ROCPOINTS_O,0.0000,0.7132,0.9143,0.0302,0.9143
ROCPOINTS_O,0.0000,0.7131,0.9143,0.0302,0.9143
ROCPOINTS_O,0.0000,0.7131,0.9143,0.0302,0.9143
ROCPOINTS_O,0.0000,0.7130,0.9143,0.0302,0.9143
ROCPOINTS_O,0.0000,0.7129,0.9143,0.0302,0.9143
ROCPOINTS_O,0.0001,0.7128,0.9143,0.0302,0.9143
ROCPOINTS_O,0.0001,0.7128,0.9143,0.0302,0.9143
ROCPOINTS_O,0.0001,0.7127,0.9143,0.0302,0.9143
ROCPOINTS_O,0.0001,0.7127,0.9143,0.0302,0.9143
ROCPOINTS_O,0.0001,0.7126,0.9143,0.0302,0.9143
ROCPOINTS_O,0.0001,0.7125,0.9143,0.0302,0.9143
ROCPOINTS_O,0.0001,0.7125,0.9143,0.0302,0.9143
ROCPOINTS_O,0.0001,0.7124,0.9143,0.0302,0.9143
ROCPOINTS_O,0.0001,0.7124,0.9143,0.0302,0.9143
ROCPOINTS_O,0.0001,0.7123,0.9143,0.0302,0.9143
ROCPOINTS_O,0.0001,0.7122,0.9143,0.0302,0.9143
ROCPOINTS_O,0.0002,0.7122,0.9143,0.0302,0.9143
ROCPOINTS_O,0.0002,0.7121,0.9143,0.0302,0.9143
ROCPOINTS_O,0.0002,0.7121,0.9143,0.0302,0.9143
ROCPOINTS_O,0.0002,0.7120,0.9143,0.0302,0.9143
ROCPOINTS_O,0.0002,0.7120,0.9143,0.0302,0.9143
ROCPOINTS_O,0.0002,0.7119,0.9143,0.0302,0.9143
ROCPOINTS_O,0.0002,0.7118,0.9143,0.0302,0.9143
ROCPOINTS_O,0.0002,0.7117,0.9143,0.0303,0.9143
ROCPOINTS_O,0.0002,0.7117,0.9143,0.0303,0.9143
ROCPOINTS_O,0.0002,0.7116,0.9143,0.0303,0.9143
ROCPOINTS_O,0.0002,0.7115,0.9143,0.0303,0.9143
ROCPOINTS_O,0.0002,0.7114,0.9143,0.0303,0.9143
ROCPOINTS_O,0.0002,0.7113,0.9143,0.0303,0.9143
ROCPOINTS_O,0.0003,0.7113,0.9143,0.0303,0.9143
ROCPOINTS_O,0.0003,0.7112,0.9143,0.0303,0.9143
ROCPOINTS_O,0.0003,0.7111,0.9143,0.0303,0.9143
ROCPOINTS_O,0.0003,0.7111,0.9119,0.0302,0.9119
ROCPOINTS_O,0.0003,0.7110,0.9119,0.0302,0.9119
ROCPOINTS_O,0.0003,0.7109,0.9119,0.0302,0.9119
ROCPOINTS_O,0.0003,0.7109,0.9119,0.0302,0.9119
ROCPOINTS_O,0.0003,0.7107,0.9119,0.0302,0.9119
ROCPOINTS_O,0.0003,0.7106,0.9119,0.0302,0.9119
ROCPOINTS_O,0.0003,0.7106,0.9119,0.0302,0.9119
ROCPOINTS_O,0.0004,0.7105,0.9119,0.0302,0.9119
ROCPOINTS_O,0.0004,0.7105,0.9119,0.0302,0.9119
ROCPOINTS_O,0.0004,0.7104,0.9119,0.0302,0.9119
ROCPOINTS_O,0.0004,0.7103,0.9119,0.0302,0.9119
ROCPOINTS_O,0.0004,0.7103,0.9119,0.0302,0.9119
ROCPOINTS_O,0.0005,0.7102,0.9119,0.0302,0.9119
ROCPOINTS_O,0.0005,0.7102,0.9119,0.0302,0.9119
ROCPOINTS_O,0.0005,0.7101,0.9119,0.0302,0.9119
ROCPOINTS_O,0.0005,0.7100,0.9119,0.0302,0.9119
ROCPOINTS_O,0.0005,0.7100,0.9119,0.0302,0.9119
ROCPOINTS_O,0.0006,0.7099,0.9119,0.0303,0.9119
ROCPOINTS_O,0.0006,0.7098,0.9119,0.0303,0.9119
ROCPOINTS_O,0.0006,0.7097,0.9119,0.0303,0.9119
ROCPOINTS_O,0.0007,0.7096,0.9119,0.0303,0.9119
ROCPOINTS_O,0.0007,0.7096,0.9095,0.0302,0.9095
ROCPOINTS_O,0.0007,0.7092,0.9095,0.0302,0.9095
ROCPOINTS_O,0.0007,0.7092,0.9095,0.0302,0.9095
ROCPOINTS_O,0.0007,0.7091,0.9095,0.0302,0.9095
ROCPOINTS_O,0.0008,0.7091,0.9095,0.0302,0.9095
ROCPOINTS_O,0.0008,0.7090,0.9095,0.0302,0.9095
ROCPOINTS_O,0.0009,0.7088,0.9095,0.0302,0.9095
ROCPOINTS_O,0.0009,0.7088,0.9095,0.0302,0.9095
ROCPOINTS_O,0.0009,0.7087,0.9095,0.0302,0.9095
ROCPOINTS_O,0.0009,0.7087,0.9095,0.0302,0.9095
ROCPOINTS_O,0.0009,0.7087,0.9071,0.0301,0.9071
ROCPOINTS_O,0.0010,0.7086,0.9071,0.0301,0.9071
ROCPOINTS_O,0.0010,0.7085,0.9071,0.0302,0.9071
ROCPOINTS_O,0.0010,0.7085,0.9071,0.0302,0.9071
ROCPOINTS_O,0.0011,0.7084,0.9071,0.0302,0.9071
ROCPOINTS_O,0.0011,0.7084,0.9071,0.0302,0.9071
ROCPOINTS_O,0.0011,0.7083,0.9071,0.0302,0.9071
ROCPOINTS_O,0.0012,0.7081,0.9071,0.0302,0.9071
ROCPOINTS_O,0.0012,0.7080,0.9071,0.0302,0.9071
ROCPOINTS_O,0.0012,0.7080,0.9071,0.0302,0.9071
ROCPOINTS_O,0.0013,0.7079,0.9071,0.0302,0.9071
ROCPOINTS_O,0.0013,0.7079,0.9071,0.0302,0.9071
ROCPOINTS_O,0.0013,0.7077,0.9071,0.0302,0.9071
ROCPOINTS_O,0.0014,0.7077,0.9071,0.0302,0.9071
ROCPOINTS_O,0.0015,0.7076,0.9071,0.0302,0.9071
ROCPOINTS_O,0.0016,0.7075,0.9071,0.0302,0.9071
ROCPOINTS_O,0.0016,0.7074,0.9071,0.0302,0.9071
ROCPOINTS_O,0.0016,0.7074,0.9071,0.0302,0.9071
ROCPOINTS_O,0.0017,0.7073,0.9071,0.0302,0.9071
ROCPOINTS_O,0.0017,0.7064,0.9071,0.0302,0.9071
ROCPOINTS_O,0.0018,0.7063,0.9071,0.0302,0.9071
ROCPOINTS_O,0.0018,0.7063,0.9071,0.0302,0.9071
ROCPOINTS_O,0.0018,0.7062,0.9071,0.0302,0.9071
ROCPOINTS_O,0.0019,0.7062,0.9071,0.0303,0.9071
ROCPOINTS_O,0.0019,0.7061,0.9071,0.0303,0.9071
ROCPOINTS_O,0.0020,0.7061,0.9071,0.0303,0.9071
ROCPOINTS_O,0.0021,0.7060,0.9071,0.0303,0.9071
ROCPOINTS_O,0.0021,0.7059,0.9071,0.0303,0.9071
ROCPOINTS_O,0.0022,0.7059,0.9071,0.0303,0.9071
ROCPOINTS_O,0.0022,0.7057,0.9071,0.0303,0.9071
ROCPOINTS_O,0.0022,0.7057,0.9071,0.0303,0.9071
ROCPOINTS_O,0.0023,0.7056,0.9071,0.0303,0.9071
ROCPOINTS_O,0.0024,0.7055,0.9071,0.0303,0.9071
ROCPOINTS_O,0.0024,0.7054,0.9071,0.0303,0.9071
ROCPOINTS_O,0.0024,0.7054,0.9071,0.0303,0.9071
ROCPOINTS_O,0.0025,0.7053,0.9071,0.0303,0.9071
ROCPOINTS_O,0.0026,0.7052,0.9071,0.0303,0.9071
ROCPOINTS_O,0.0027,0.7052,0.9071,0.0303,0.9071
ROCPOINTS_O,0.0027,0.7051,0.9071,0.0303,0.9071
ROCPOINTS_O,0.0027,0.7051,0.9071,0.0303,0.9071
ROCPOINTS_O,0.0029,0.7050,0.9071,0.0303,0.9071
ROCPOINTS_O,0.0029,0.7050,0.9071,0.0303,0.9071
ROCPOINTS_O,0.0030,0.7049,0.9071,0.0303,0.9071
ROCPOINTS_O,0.0031,0.7048,0.9071,0.0303,0.9071
ROCPOINTS_O,0.0032,0.7048,0.9071,0.0303,0.9071
ROCPOINTS_O,0.0032,0.7047,0.9071,0.0303,0.9071
ROCPOINTS_O,0.0033,0.7047,0.9071,0.0303,0.9071
ROCPOINTS_O,0.0033,0.7046,0.9071,0.0303,0.9071
ROCPOINTS_O,0.0033,0.7046,0.9071,0.0303,0.9071
ROCPOINTS_O,0.0033,0.7032,0.9071,0.0304,0.9071
ROCPOINTS_O,0.0033,0.5993,0.8452,0.0331,0.8452
ROCPOINTS_O,0.0033,0.5992,0.8452,0.0331,0.8452
ROCPOINTS_O,0.0034,0.5991,0.8452,0.0331,0.8452
ROCPOINTS_O,0.0034,0.5990,0.8452,0.0331,0.8452
ROCPOINTS_O,0.0034,0.5990,0.8452,0.0331,0.8452
ROCPOINTS_O,0.0034,0.5989,0.8452,0.0331,0.8452
ROCPOINTS_O,0.0035,0.5988,0.8452,0.0331,0.8452
ROCPOINTS_O,0.0035,0.5988,0.8452,0.0331,0.8452
ROCPOINTS_O,0.0035,0.5987,0.8452,0.0331,0.8452
ROCPOINTS_O,0.0036,0.5986,0.8452,0.0331,0.8452
ROCPOINTS_O,0.0036,0.5985,0.8452,0.0332,0.8452
ROCPOINTS_O,0.0036,0.5985,0.8452,0.0332,0.8452
ROCPOINTS_O,0.0036,0.5984,0.8452,0.0332,0.8452
ROCPOINTS_O,0.0036,0.5983,0.8452,0.0332,0.8452
ROCPOINTS_O,0.0036,0.5983,0.8452,0.0332,0.8452
ROCPOINTS_O,0.0037,0.5966,0.8452,0.0333,0.8452
ROCPOINTS_O,0.0037,0.5966,0.8452,0.0333,0.8452
ROCPOINTS_O,0.0038,0.5965,0.8452,0.0333,0.8452
ROCPOINTS_O,0.0038,0.5964,0.8452,0.0333,0.8452
ROCPOINTS_O,0.0038,0.5964,0.8452,0.0333,0.8452
ROCPOINTS_O,0.0038,0.5963,0.8452,0.0333,0.8452
ROCPOINTS_O,0.0039,0.5963,0.8452,0.0333,0.8452
ROCPOINTS_O,0.0039,0.5962,0.8452,0.0333,0.8452
ROCPOINTS_O,0.0039,0.5960,0.8452,0.0333,0.8452
ROCPOINTS_O,0.0040,0.5940,0.8452,0.0334,0.8452
ROCPOINTS_O,0.0040,0.5939,0.8452,0.0334,0.8452
ROCPOINTS_O,0.0040,0.5938,0.8452,0.0334,0.8452
ROCPOINTS_O,0.0040,0.5937,0.8452,0.0334,0.8452
ROCPOINTS_O,0.0041,0.5917,0.8452,0.0335,0.8452
ROCPOINTS_O,0.0042,0.5904,0.8452,0.0336,0.8452
ROCPOINTS_O,0.0042,0.5902,0.8452,0.0336,0.8452
ROCPOINTS_O,0.0042,0.5890,0.8452,0.0337,0.8452
ROCPOINTS_O,0.0042,0.5875,0.8452,0.0338,0.8452
ROCPOINTS_O,0.0042,0.5874,0.8452,0.0338,0.8452
ROCPOINTS_O,0.0043,0.5863,0.8452,0.0338,0.8452
ROCPOINTS_O,0.0044,0.5862,0.8452,0.0338,0.8452
ROCPOINTS_O,0.0044,0.5861,0.8452,0.0338,0.8452
ROCPOINTS_O,0.0045,0.5860,0.8452,0.0338,0.8452
ROCPOINTS_O,0.0045,0.5860,0.8452,0.0338,0.8452
ROCPOINTS_O,0.0045,0.5859,0.8452,0.0338,0.8452
ROCPOINTS_O,0.0046,0.5838,0.8452,0.0340,0.8452
ROCPOINTS_O,0.0047,0.5838,0.8452,0.0340,0.8452
ROCPOINTS_O,0.0048,0.5836,0.8452,0.0340,0.8452
ROCPOINTS_O,0.0049,0.5835,0.8452,0.0340,0.8452
ROCPOINTS_O,0.0050,0.5835,0.8452,0.0340,0.8452
ROCPOINTS_O,0.0051,0.5833,0.8452,0.0340,0.8452
ROCPOINTS_O,0.0053,0.5832,0.8452,0.0340,0.8452
ROCPOINTS_O,0.0053,0.5831,0.8452,0.0340,0.8452
ROCPOINTS_O,0.0056,0.5830,0.8452,0.0340,0.8452
ROCPOINTS_O,0.0057,0.5830,0.8452,0.0340,0.8452
ROCPOINTS_O,0.0058,0.5829,0.8452,0.0340,0.8452
ROCPOINTS_O,0.0059,0.5829,0.8452,0.0340,0.8452
ROCPOINTS_O,0.0059,0.5828,0.8452,0.0340,0.8452
ROCPOINTS_O,0.0060,0.5819,0.8452,0.0341,0.8452
ROCPOINTS_O,0.0061,0.5818,0.8452,0.0341,0.8452
ROCPOINTS_O,0.0061,0.5818,0.8452,0.0341,0.8452
ROCPOINTS_O,0.0062,0.5817,0.8452,0.0341,0.8452
ROCPOINTS_O,0.0064,0.5816,0.8452,0.0341,0.8452
ROCPOINTS_O,0.0065,0.5804,0.8452,0.0342,0.8452
ROCPOINTS_O,0.0065,0.5803,0.8452,0.0342,0.8452
ROCPOINTS_O,0.0066,0.5802,0.8452,0.0342,0.8452
ROCPOINTS_O,0.0066,0.5794,0.8452,0.0342,0.8452
ROCPOINTS_O,0.0066,0.5788,0.8452,0.0342,0.8452
ROCPOINTS_O,0.0066,0.5776,0.8452,0.0343,0.8452
ROCPOINTS_O,0.0066,0.5765,0.8452,0.0344,0.8452
ROCPOINTS_O,0.0067,0.5755,0.8452,0.0344,0.8452
ROCPOINTS_O,0.0067,0.5755,0.8452,0.0344,0.8452
ROCPOINTS_O,0.0067,0.4983,0.7857,0.0369,0.7857
ROCPOINTS_O,0.0067,0.4981,0.7857,0.0369,0.7857
ROCPOINTS_O,0.0068,0.4981,0.7857,0.0369,0.7857
ROCPOINTS_O,0.0068,0.4972,0.7857,0.0370,0.7857
ROCPOINTS_O,0.0068,0.4971,0.7857,0.0370,0.7857
ROCPOINTS_O,0.0068,0.4971,0.7857,0.0370,0.7857
ROCPOINTS_O,0.0068,0.4970,0.7857,0.0370,0.7857
ROCPOINTS_O,0.0068,0.4962,0.7857,0.0370,0.7857
ROCPOINTS_O,0.0068,0.4961,0.7857,0.0370,0.7857
ROCPOINTS_O,0.0069,0.4961,0.7857,0.0370,0.7857
ROCPOINTS_O,0.0069,0.4960,0.7857,0.0370,0.7857
ROCPOINTS_O,0.0069,0.4960,0.7857,0.0370,0.7857
ROCPOINTS_O,0.0069,0.4959,0.7857,0.0370,0.7857
ROCPOINTS_O,0.0070,0.4958,0.7857,0.0371,0.7857
ROCPOINTS_O,0.0071,0.4958,0.7857,0.0371,0.7857
ROCPOINTS_O,0.0071,0.4957,0.7857,0.0371,0.7857
ROCPOINTS_O,0.0071,0.4957,0.7857,0.0371,0.7857
ROCPOINTS_O,0.0072,0.4956,0.7857,0.0371,0.7857
ROCPOINTS_O,0.0073,0.4955,0.7857,0.0371,0.7857
ROCPOINTS_O,0.0073,0.4954,0.7857,0.0371,0.7857
ROCPOINTS_O,0.0074,0.4954,0.7857,0.0371,0.7857
ROCPOINTS_O,0.0075,0.4953,0.7857,0.0371,0.7857
ROCPOINTS_O,0.0076,0.4953,0.7857,0.0371,0.7857
ROCPOINTS_O,0.0076,0.4952,0.7857,0.0371,0.7857
ROCPOINTS_O,0.0078,0.4951,0.7857,0.0371,0.7857
ROCPOINTS_O,0.0080,0.4951,0.7857,0.0371,0.7857
ROCPOINTS_O,0.0080,0.4950,0.7857,0.0371,0.7857
ROCPOINTS_O,0.0080,0.4950,0.7857,0.0371,0.7857
ROCPOINTS_O,0.0081,0.4949,0.7857,0.0371,0.7857
ROCPOINTS_O,0.0081,0.4948,0.7857,0.0371,0.7857
ROCPOINTS_O,0.0082,0.4947,0.7857,0.0371,0.7857
ROCPOINTS_O,0.0082,0.4946,0.7857,0.0371,0.7857
ROCPOINTS_O,0.0083,0.4945,0.7857,0.0371,0.7857
ROCPOINTS_O,0.0083,0.4943,0.7857,0.0372,0.7857
ROCPOINTS_O,0.0087,0.4942,0.7857,0.0372,0.7857
ROCPOINTS_O,0.0089,0.4942,0.7857,0.0372,0.7857
ROCPOINTS_O,0.0089,0.4941,0.7857,0.0372,0.7857
ROCPOINTS_O,0.0091,0.4940,0.7857,0.0372,0.7857
ROCPOINTS_O,0.0093,0.4940,0.7857,0.0372,0.7857
ROCPOINTS_O,0.0093,0.4939,0.7857,0.0372,0.7857
ROCPOINTS_O,0.0094,0.4939,0.7857,0.0372,0.7857
ROCPOINTS_O,0.0094,0.4938,0.7857,0.0372,0.7857
ROCPOINTS_O,0.0096,0.4938,0.7857,0.0372,0.7857
ROCPOINTS_O,0.0100,0.4937,0.7857,0.0372,0.7857
ROCPOINTS_O,0.0100,0.4936,0.7857,0.0372,0.7857
ROCPOINTS_O,0.0100,0.4936,0.7857,0.0372,0.7857
ROCPOINTS_O,0.0100,0.4319,0.7500,0.0405,0.7500
ROCPOINTS_O,0.0101,0.4317,0.7500,0.0405,0.7500
ROCPOINTS_O,0.0101,0.4317,0.7500,0.0405,0.7500
ROCPOINTS_O,0.0102,0.4316,0.7500,0.0405,0.7500
ROCPOINTS_O,0.0103,0.4315,0.7500,0.0405,0.7500
ROCPOINTS_O,0.0106,0.4314,0.7500,0.0405,0.7500
ROCPOINTS_O,0.0106,0.4313,0.7500,0.0405,0.7500
ROCPOINTS_O,0.0109,0.4313,0.7500,0.0405,0.7500
ROCPOINTS_O,0.0109,0.4312,0.7500,0.0405,0.7500
ROCPOINTS_O,0.0109,0.4311,0.7500,0.0405,0.7500
ROCPOINTS_O,0.0110,0.4311,0.7500,0.0405,0.7500
ROCPOINTS_O,0.0111,0.4310,0.7500,0.0405,0.7500
ROCPOINTS_O,0.0111,0.4309,0.7500,0.0406,0.7500
ROCPOINTS_O,0.0112,0.4308,0.7500,0.0406,0.7500
ROCPOINTS_O,0.0112,0.4307,0.7500,0.0406,0.7500
ROCPOINTS_O,0.0113,0.4307,0.7500,0.0406,0.7500
ROCPOINTS_O,0.0114,0.4306,0.7500,0.0406,0.7500
ROCPOINTS_O,0.0114,0.4306,0.7500,0.0406,0.7500
ROCPOINTS_O,0.0117,0.4305,0.7500,0.0406,0.7500
ROCPOINTS_O,0.0117,0.4304,0.7500,0.0406,0.7500
ROCPOINTS_O,0.0117,0.4303,0.7500,0.0406,0.7500
ROCPOINTS_O,0.0120,0.4303,0.7500,0.0406,0.7500
ROCPOINTS_O,0.0120,0.4302,0.7500,0.0406,0.7500
ROCPOINTS_O,0.0120,0.4301,0.7500,0.0406,0.7500
ROCPOINTS_O,0.0121,0.4300,0.7500,0.0406,0.7500
ROCPOINTS_O,0.0122,0.4300,0.7500,0.0406,0.7500
ROCPOINTS_O,0.0129,0.4298,0.7500,0.0407,0.7500
ROCPOINTS_O,0.0131,0.4298,0.7500,0.0407,0.7500
ROCPOINTS_O,0.0131,0.4296,0.7500,0.0407,0.7500
ROCPOINTS_O,0.0133,0.4296,0.7500,0.0407,0.7500
ROCPOINTS_O,0.0133,0.3807,0.7000,0.0427,0.7000
ROCPOINTS_O,0.0134,0.3806,0.7000,0.0428,0.7000
ROCPOINTS_O,0.0134,0.3806,0.7000,0.0428,0.7000
ROCPOINTS_O,0.0136,0.3805,0.7000,0.0428,0.7000
ROCPOINTS_O,0.0137,0.3804,0.7000,0.0428,0.7000
ROCPOINTS_O,0.0138,0.3804,0.7000,0.0428,0.7000
ROCPOINTS_O,0.0138,0.3803,0.7000,0.0428,0.7000
ROCPOINTS_O,0.0140,0.3803,0.7000,0.0428,0.7000
ROCPOINTS_O,0.0142,0.3801,0.7000,0.0428,0.7000
ROCPOINTS_O,0.0143,0.3801,0.7000,0.0428,0.7000
ROCPOINTS_O,0.0144,0.3800,0.7000,0.0428,0.7000
ROCPOINTS_O,0.0144,0.3800,0.7000,0.0428,0.7000
ROCPOINTS_O,0.0144,0.3799,0.7000,0.0428,0.7000
ROCPOINTS_O,0.0144,0.3799,0.7000,0.0428,0.7000
ROCPOINTS_O,0.0146,0.3798,0.7000,0.0428,0.7000
ROCPOINTS_O,0.0147,0.3797,0.7000,0.0428,0.7000
ROCPOINTS_O,0.0147,0.3797,0.7000,0.0429,0.7000
ROCPOINTS_O,0.0150,0.3796,0.7000,0.0429,0.7000
ROCPOINTS_O,0.0150,0.3793,0.6976,0.0428,0.6976
ROCPOINTS_O,0.0153,0.3792,0.6976,0.0428,0.6976
ROCPOINTS_O,0.0153,0.3792,0.6976,0.0428,0.6976
ROCPOINTS_O,0.0158,0.3791,0.6976,0.0428,0.6976
ROCPOINTS_O,0.0166,0.3790,0.6976,0.0428,0.6976
ROCPOINTS_O,0.0166,0.3789,0.6976,0.0428,0.6976
ROCPOINTS_O,0.0167,0.3789,0.6976,0.0428,0.6976
ROCPOINTS_O,0.0167,0.3788,0.6976,0.0428,0.6976
ROCPOINTS_O,0.0169,0.3338,0.6738,0.0467,0.6738
ROCPOINTS_O,0.0171,0.3337,0.6738,0.0467,0.6738
ROCPOINTS_O,0.0173,0.3337,0.6738,0.0467,0.6738
ROCPOINTS_O,0.0173,0.3336,0.6738,0.0468,0.6738
ROCPOINTS_O,0.0175,0.3335,0.6738,0.0468,0.6738
ROCPOINTS_O,0.0177,0.3334,0.6738,0.0468,0.6738
ROCPOINTS_O,0.0178,0.3333,0.6738,0.0468,0.6738
ROCPOINTS_O,0.0178,0.3333,0.6738,0.0468,0.6738
ROCPOINTS_O,0.0178,0.3331,0.6738,0.0468,0.6738
ROCPOINTS_O,0.0180,0.3331,0.6738,0.0468,0.6738
ROCPOINTS_O,0.0181,0.3330,0.6738,0.0468,0.6738
ROCPOINTS_O,0.0181,0.3330,0.6738,0.0468,0.6738
ROCPOINTS_O,0.0182,0.3329,0.6738,0.0468,0.6738
ROCPOINTS_O,0.0183,0.3329,0.6738,0.0469,0.6738
ROCPOINTS_O,0.0185,0.3326,0.6738,0.0469,0.6738
ROCPOINTS_O,0.0186,0.3326,0.6738,0.0469,0.6738
ROCPOINTS_O,0.0188,0.3325,0.6738,0.0469,0.6738
ROCPOINTS_O,0.0189,0.3324,0.6738,0.0469,0.6738
ROCPOINTS_O,0.0189,0.3324,0.6738,0.0469,0.6738
ROCPOINTS_O,0.0191,0.3323,0.6738,0.0469,0.6738
ROCPOINTS_O,0.0192,0.3323,0.6738,0.0469,0.6738
ROCPOINTS_O,0.0192,0.3322,0.6738,0.0469,0.6738
ROCPOINTS_O,0.0194,0.3321,0.6738,0.0470,0.6738
ROCPOINTS_O,0.0194,0.3320,0.6738,0.0470,0.6738
ROCPOINTS_O,0.0200,0.3320,0.6738,0.0470,0.6738
ROCPOINTS_O,0.0200,0.2960,0.6357,0.0496,0.6357
ROCPOINTS_O,0.0200,0.2959,0.6357,0.0496,0.6357
ROCPOINTS_O,0.0200,0.2958,0.6357,0.0496,0.6357
ROCPOINTS_O,0.0203,0.2958,0.6357,0.0496,0.6357
ROCPOINTS_O,0.0204,0.2957,0.6357,0.0496,0.6357
ROCPOINTS_O,0.0204,0.2957,0.6357,0.0496,0.6357
ROCPOINTS_O,0.0206,0.2956,0.6357,0.0496,0.6357
ROCPOINTS_O,0.0208,0.2956,0.6357,0.0496,0.6357
ROCPOINTS_O,0.0211,0.2955,0.6357,0.0496,0.6357
ROCPOINTS_O,0.0213,0.2954,0.6357,0.0497,0.6357
ROCPOINTS_O,0.0214,0.2954,0.6357,0.0497,0.6357
ROCPOINTS_O,0.0215,0.2953,0.6357,0.0497,0.6357
ROCPOINTS_O,0.0216,0.2953,0.6357,0.0497,0.6357
ROCPOINTS_O,0.0217,0.2952,0.6357,0.0497,0.6357
ROCPOINTS_O,0.0219,0.2951,0.6357,0.0497,0.6357
ROCPOINTS_O,0.0219,0.2950,0.6357,0.0497,0.6357
ROCPOINTS_O,0.0220,0.2950,0.6357,0.0497,0.6357
ROCPOINTS_O,0.0222,0.2949,0.6357,0.0497,0.6357
ROCPOINTS_O,0.0222,0.2949,0.6357,0.0497,0.6357
ROCPOINTS_O,0.0230,0.2948,0.6357,0.0498,0.6357
ROCPOINTS_O,0.0233,0.2948,0.6357,0.0498,0.6357
ROCPOINTS_O,0.0233,0.2628,0.5810,0.0510,0.5810
ROCPOINTS_O,0.0234,0.2626,0.5810,0.0510,0.5810
ROCPOINTS_O,0.0239,0.2625,0.5810,0.0510,0.5810
ROCPOINTS_O,0.0242,0.2625,0.5810,0.0510,0.5810
ROCPOINTS_O,0.0242,0.2624,0.5810,0.0510,0.5810
ROCPOINTS_O,0.0244,0.2624,0.5810,0.0510,0.5810
ROCPOINTS_O,0.0244,0.2623,0.5810,0.0510,0.5810
ROCPOINTS_O,0.0248,0.2623,0.5810,0.0510,0.5810
ROCPOINTS_O,0.0248,0.2622,0.5810,0.0511,0.5810
ROCPOINTS_O,0.0248,0.2621,0.5810,0.0511,0.5810
ROCPOINTS_O,0.0249,0.2621,0.5810,0.0511,0.5810
ROCPOINTS_O,0.0255,0.2620,0.5810,0.0511,0.5810
ROCPOINTS_O,0.0256,0.2620,0.5810,0.0511,0.5810
ROCPOINTS_O,0.0256,0.2618,0.5810,0.0511,0.5810
ROCPOINTS_O,0.0264,0.2617,0.5810,0.0511,0.5810
ROCPOINTS_O,0.0267,0.2614,0.5810,0.0512,0.5810
ROCPOINTS_O,0.0267,0.2354,0.5619,0.0548,0.5619
ROCPOINTS_O,0.0270,0.2354,0.5619,0.0548,0.5619
ROCPOINTS_O,0.0271,0.2353,0.5619,0.0548,0.5619
ROCPOINTS_O,0.0271,0.2351,0.5619,0.0549,0.5619
ROCPOINTS_O,0.0272,0.2350,0.5619,0.0549,0.5619
ROCPOINTS_O,0.0272,0.2350,0.5619,0.0549,0.5619
ROCPOINTS_O,0.0273,0.2349,0.5619,0.0549,0.5619
ROCPOINTS_O,0.0275,0.2348,0.5619,0.0549,0.5619
ROCPOINTS_O,0.0276,0.2347,0.5619,0.0549,0.5619
ROCPOINTS_O,0.0278,0.2346,0.5619,0.0550,0.5619
ROCPOINTS_O,0.0280,0.2346,0.5619,0.0550,0.5619
ROCPOINTS_O,0.0283,0.2345,0.5619,0.0550,0.5619
ROCPOINTS_O,0.0283,0.2344,0.5619,0.0550,0.5619
ROCPOINTS_O,0.0287,0.2342,0.5619,0.0551,0.5619
ROCPOINTS_O,0.0289,0.2341,0.5619,0.0551,0.5619
ROCPOINTS_O,0.0289,0.2337,0.5619,0.0552,0.5619
ROCPOINTS_O,0.0289,0.2336,0.5619,0.0552,0.5619
ROCPOINTS_O,0.0290,0.2336,0.5619,0.0552,0.5619
ROCPOINTS_O,0.0292,0.2335,0.5619,0.0552,0.5619
ROCPOINTS_O,0.0294,0.2335,0.5619,0.0552,0.5619
ROCPOINTS_O,0.0298,0.2334,0.5619,0.0552,0.5619
ROCPOINTS_O,0.0299,0.2333,0.5619,0.0552,0.5619
ROCPOINTS_O,0.0300,0.2333,0.5619,0.0553,0.5619
ROCPOINTS_O,0.0300,0.2332,0.5619,0.0553,0.5619
ROCPOINTS_O,0.0300,0.2131,0.5357,0.0575,0.5357
ROCPOINTS_O,0.0303,0.2129,0.5357,0.0576,0.5357
ROCPOINTS_O,0.0310,0.2125,0.5357,0.0577,0.5357
ROCPOINTS_O,0.0310,0.2125,0.5357,0.0577,0.5357
ROCPOINTS_O,0.0311,0.2124,0.5357,0.0577,0.5357
ROCPOINTS_O,0.0311,0.2122,0.5357,0.0578,0.5357
ROCPOINTS_O,0.0311,0.2121,0.5357,0.0578,0.5357
ROCPOINTS_O,0.0314,0.2121,0.5357,0.0578,0.5357
ROCPOINTS_O,0.0317,0.2120,0.5357,0.0578,0.5357
ROCPOINTS_O,0.0322,0.2119,0.5357,0.0578,0.5357
ROCPOINTS_O,0.0323,0.2118,0.5357,0.0579,0.5357
ROCPOINTS_O,0.0324,0.2118,0.5357,0.0579,0.5357
ROCPOINTS_O,0.0325,0.2116,0.5357,0.0579,0.5357
ROCPOINTS_O,0.0331,0.2115,0.5357,0.0579,0.5357
ROCPOINTS_O,0.0333,0.2114,0.5357,0.0580,0.5357
ROCPOINTS_O,0.0333,0.2114,0.5357,0.0580,0.5357
ROCPOINTS_O,0.0333,0.1902,0.5167,0.0619,0.5167
ROCPOINTS_O,0.0338,0.1901,0.5167,0.0619,0.5167
ROCPOINTS_O,0.0345,0.1900,0.5167,0.0619,0.5167
ROCPOINTS_O,0.0347,0.1900,0.5167,0.0619,0.5167
ROCPOINTS_O,0.0348,0.1899,0.5167,0.0620,0.5167
ROCPOINTS_O,0.0356,0.1899,0.5167,0.0620,0.5167
ROCPOINTS_O,0.0358,0.1898,0.5167,0.0620,0.5167
ROCPOINTS_O,0.0362,0.1898,0.5167,0.0620,0.5167
ROCPOINTS_O,0.0367,0.1897,0.5167,0.0620,0.5167
ROCPOINTS_O,0.0367,0.1730,0.4833,0.0635,0.4833
ROCPOINTS_O,0.0373,0.1729,0.4833,0.0636,0.4833
ROCPOINTS_O,0.0375,0.1729,0.4833,0.0636,0.4833
ROCPOINTS_O,0.0378,0.1728,0.4833,0.0636,0.4833
ROCPOINTS_O,0.0380,0.1728,0.4833,0.0636,0.4833
ROCPOINTS_O,0.0383,0.1727,0.4833,0.0636,0.4833
ROCPOINTS_O,0.0390,0.1724,0.4833,0.0637,0.4833
ROCPOINTS_O,0.0394,0.1724,0.4833,0.0638,0.4833
ROCPOINTS_O,0.0400,0.1723,0.4833,0.0638,0.4833
ROCPOINTS_O,0.0400,0.1722,0.4833,0.0638,0.4833
ROCPOINTS_O,0.0401,0.1571,0.4548,0.0657,0.4548
ROCPOINTS_O,0.0402,0.1570,0.4548,0.0657,0.4548
ROCPOINTS_O,0.0407,0.1570,0.4548,0.0657,0.4548
ROCPOINTS_O,0.0417,0.1569,0.4548,0.0657,0.4548
ROCPOINTS_O,0.0422,0.1569,0.4548,0.0658,0.4548
ROCPOINTS_O,0.0433,0.1568,0.4548,0.0658,0.4548
ROCPOINTS_O,0.0433,0.1567,0.4548,0.0658,0.4548
ROCPOINTS_O,0.0434,0.1409,0.4286,0.0688,0.4286
ROCPOINTS_O,0.0444,0.1408,0.4286,0.0688,0.4286
ROCPOINTS_O,0.0450,0.1408,0.4286,0.0688,0.4286
ROCPOINTS_O,0.0452,0.1407,0.4286,0.0689,0.4286
ROCPOINTS_O,0.0458,0.1406,0.4286,0.0689,0.4286
ROCPOINTS_O,0.0462,0.1406,0.4286,0.0689,0.4286
ROCPOINTS_O,0.0467,0.1405,0.4286,0.0690,0.4286
ROCPOINTS_O,0.0468,0.1271,0.4167,0.0737,0.4167
ROCPOINTS_O,0.0469,0.1270,0.4167,0.0738,0.4167
ROCPOINTS_O,0.0473,0.1270,0.4167,0.0738,0.4167
ROCPOINTS_O,0.0476,0.1269,0.4167,0.0738,0.4167
ROCPOINTS_O,0.0477,0.1269,0.4167,0.0739,0.4167
ROCPOINTS_O,0.0478,0.1268,0.4167,0.0739,0.4167
ROCPOINTS_O,0.0483,0.1267,0.4167,0.0739,0.4167
ROCPOINTS_O,0.0483,0.1266,0.4167,0.0740,0.4167
ROCPOINTS_O,0.0485,0.1265,0.4167,0.0741,0.4167
ROCPOINTS_O,0.0492,0.1264,0.4167,0.0741,0.4167
ROCPOINTS_O,0.0500,0.1264,0.4167,0.0741,0.4167
ROCPOINTS_O,0.0504,0.1145,0.3881,0.0761,0.3881
ROCPOINTS_O,0.0507,0.1144,0.3881,0.0761,0.3881
ROCPOINTS_O,0.0513,0.1144,0.3881,0.0761,0.3881
ROCPOINTS_O,0.0516,0.1142,0.3881,0.0762,0.3881
ROCPOINTS_O,0.0516,0.1141,0.3881,0.0763,0.3881
ROCPOINTS_O,0.0517,0.1140,0.3881,0.0763,0.3881
ROCPOINTS_O,0.0517,0.1140,0.3881,0.0764,0.3881
ROCPOINTS_O,0.0521,0.1138,0.3881,0.0765,0.3881
ROCPOINTS_O,0.0522,0.1138,0.3881,0.0765,0.3881
ROCPOINTS_O,0.0533,0.1137,0.3881,0.0765,0.3881
ROCPOINTS_O,0.0539,0.1042,0.3786,0.0811,0.3786
ROCPOINTS_O,0.0542,0.1041,0.3786,0.0811,0.3786
ROCPOINTS_O,0.0544,0.1041,0.3786,0.0812,0.3786
ROCPOINTS_O,0.0545,0.1040,0.3786,0.0812,0.3786
ROCPOINTS_O,0.0550,0.1038,0.3786,0.0814,0.3786
ROCPOINTS_O,0.0555,0.1037,0.3786,0.0815,0.3786
ROCPOINTS_O,0.0560,0.1036,0.3786,0.0815,0.3786
ROCPOINTS_O,0.0565,0.1035,0.3786,0.0815,0.3786
ROCPOINTS_O,0.0567,0.1035,0.3786,0.0816,0.3786
ROCPOINTS_O,0.0575,0.0937,0.3738,0.0883,0.3738
ROCPOINTS_O,0.0577,0.0937,0.3714,0.0878,0.3714
ROCPOINTS_O,0.0583,0.0936,0.3714,0.0879,0.3714
ROCPOINTS_O,0.0594,0.0935,0.3714,0.0880,0.3714
ROCPOINTS_O,0.0600,0.0934,0.3714,0.0880,0.3714
ROCPOINTS_O,0.0606,0.0852,0.3619,0.0935,0.3619
ROCPOINTS_O,0.0617,0.0852,0.3619,0.0935,0.3619
ROCPOINTS_O,0.0625,0.0851,0.3619,0.0936,0.3619
ROCPOINTS_O,0.0626,0.0850,0.3619,0.0937,0.3619
ROCPOINTS_O,0.0630,0.0846,0.3619,0.0941,0.3619
ROCPOINTS_O,0.0633,0.0846,0.3619,0.0941,0.3619
ROCPOINTS_O,0.0634,0.0774,0.3357,0.0953,0.3357
ROCPOINTS_O,0.0636,0.0774,0.3357,0.0953,0.3357
ROCPOINTS_O,0.0650,0.0773,0.3357,0.0954,0.3357
ROCPOINTS_O,0.0653,0.0772,0.3357,0.0955,0.3357
ROCPOINTS_O,0.0667,0.0771,0.3357,0.0956,0.3357
ROCPOINTS_O,0.0668,0.0716,0.3167,0.0969,0.3167
ROCPOINTS_O,0.0678,0.0716,0.3167,0.0970,0.3167
ROCPOINTS_O,0.0689,0.0715,0.3167,0.0972,0.3167
ROCPOINTS_O,0.0700,0.0714,0.3167,0.0972,0.3167
ROCPOINTS_O,0.0702,0.0657,0.3024,0.1006,0.3024
ROCPOINTS_O,0.0703,0.0656,0.3024,0.1006,0.3024
ROCPOINTS_O,0.0713,0.0656,0.3024,0.1007,0.3024
ROCPOINTS_O,0.0714,0.0655,0.3024,0.1008,0.3024
ROCPOINTS_O,0.0717,0.0654,0.3024,0.1009,0.3024
ROCPOINTS_O,0.0733,0.0654,0.3024,0.1010,0.3024
ROCPOINTS_O,0.0734,0.0609,0.2905,0.1037,0.2905
ROCPOINTS_O,0.0735,0.0609,0.2905,0.1038,0.2905
ROCPOINTS_O,0.0736,0.0608,0.2905,0.1039,0.2905
ROCPOINTS_O,0.0739,0.0608,0.2905,0.1040,0.2905
ROCPOINTS_O,0.0753,0.0607,0.2905,0.1041,0.2905
ROCPOINTS_O,0.0753,0.0606,0.2905,0.1042,0.2905
ROCPOINTS_O,0.0753,0.0606,0.2905,0.1043,0.2905
ROCPOINTS_O,0.0767,0.0605,0.2905,0.1044,0.2905
ROCPOINTS_O,0.0772,0.0563,0.2595,0.1006,0.2595
ROCPOINTS_O,0.0785,0.0562,0.2595,0.1008,0.2595
ROCPOINTS_O,0.0794,0.0561,0.2595,0.1009,0.2595
ROCPOINTS_O,0.0800,0.0561,0.2595,0.1010,0.2595
ROCPOINTS_O,0.0820,0.0516,0.2476,0.1043,0.2476
ROCPOINTS_O,0.0826,0.0516,0.2476,0.1044,0.2476
ROCPOINTS_O,0.0830,0.0515,0.2476,0.1045,0.2476
ROCPOINTS_O,0.0831,0.0515,0.2476,0.1046,0.2476
ROCPOINTS_O,0.0832,0.0514,0.2476,0.1047,0.2476
ROCPOINTS_O,0.0833,0.0512,0.2476,0.1051,0.2476
ROCPOINTS_O,0.0850,0.0477,0.2381,0.1081,0.2381
ROCPOINTS_O,0.0853,0.0476,0.2381,0.1082,0.2381
ROCPOINTS_O,0.0867,0.0475,0.2381,0.1085,0.2381
ROCPOINTS_O,0.0869,0.0441,0.2214,0.1088,0.2214
ROCPOINTS_O,0.0883,0.0440,0.2214,0.1089,0.2214
ROCPOINTS_O,0.0900,0.0439,0.2214,0.1090,0.2214
ROCPOINTS_O,0.0903,0.0411,0.2048,0.1079,0.2048
ROCPOINTS_O,0.0933,0.0410,0.2048,0.1080,0.2048
ROCPOINTS_O,0.0950,0.0387,0.2000,0.1116,0.2000
ROCPOINTS_O,0.0967,0.0386,0.2000,0.1117,0.2000
ROCPOINTS_O,0.0975,0.0363,0.1929,0.1142,0.1929
ROCPOINTS_O,0.1000,0.0363,0.1929,0.1144,0.1929
ROCPOINTS_O,0.1020,0.0342,0.1905,0.1192,0.1905
ROCPOINTS_O,0.1033,0.0341,0.1905,0.1194,0.1905
ROCPOINTS_O,0.1050,0.0321,0.1881,0.1244,0.1881
ROCPOINTS_O,0.1067,0.0320,0.1881,0.1248,0.1881
ROCPOINTS_O,0.1083,0.0297,0.1786,0.1273,0.1786
ROCPOINTS_O,0.1100,0.0297,0.1786,0.1276,0.1786
ROCPOINTS_O,0.1106,0.0278,0.1762,0.1336,0.1762
ROCPOINTS_O,0.1133,0.0277,0.1762,0.1338,0.1762
ROCPOINTS_O,0.1167,0.0261,0.1643,0.1327,0.1643
ROCPOINTS_O,0.1200,0.0242,0.1619,0.1396,0.1619
ROCPOINTS_O,0.1233,0.0232,0.1595,0.1429,0.1595
ROCPOINTS_O,0.1249,0.0220,0.1500,0.1422,0.1500
ROCPOINTS_O,0.1267,0.0219,0.1500,0.1425,0.1500
ROCPOINTS_O,0.1275,0.0210,0.1500,0.1479,0.1500
ROCPOINTS_O,0.1300,0.0209,0.1500,0.1482,0.1500
ROCPOINTS_O,0.1322,0.0200,0.1452,0.1499,0.1452
ROCPOINTS_O,0.1333,0.0199,0.1452,0.1502,0.1452
ROCPOINTS_O,0.1343,0.0186,0.1357,0.1508,0.1357
ROCPOINTS_O,0.1367,0.0185,0.1357,0.1512,0.1357
ROCPOINTS_O,0.1383,0.0173,0.1333,0.1573,0.1333
ROCPOINTS_O,0.1400,0.0173,0.1310,0.1549,0.1310
ROCPOINTS_O,0.1433,0.0164,0.1286,0.1598,0.1286
ROCPOINTS_O,0.1467,0.0153,0.1190,0.1587,0.1190
ROCPOINTS_O,0.1484,0.0146,0.1143,0.1595,0.1143
ROCPOINTS_O,0.1500,0.0146,0.1143,0.1600,0.1143
ROCPOINTS_O,0.1508,0.0139,0.1071,0.1573,0.1071
ROCPOINTS_O,0.1533,0.0139,0.1071,0.1579,0.1071
ROCPOINTS_O,0.1533,0.0138,0.1071,0.1585,0.1071
ROCPOINTS_O,0.1562,0.0132,0.1071,0.1642,0.1071
ROCPOINTS_O,0.1567,0.0132,0.1071,0.1648,0.1071
ROCPOINTS_O,0.1600,0.0124,0.1024,0.1673,0.1024
ROCPOINTS_O,0.1633,0.0120,0.1000,0.1687,0.1000
ROCPOINTS_O,0.1667,0.0113,0.0929,0.1660,0.0929
ROCPOINTS_O,0.1700,0.0110,0.0905,0.1667,0.0905
ROCPOINTS_O,0.1707,0.0105,0.0833,0.1613,0.0833
ROCPOINTS_O,0.1733,0.0105,0.0833,0.1620,0.0833
ROCPOINTS_O,0.1767,0.0100,0.0810,0.1643,0.0810
ROCPOINTS_O,0.1800,0.0095,0.0762,0.1633,0.0762
ROCPOINTS_O,0.1806,0.0091,0.0738,0.1649,0.0738
ROCPOINTS_O,0.1833,0.0090,0.0738,0.1658,0.0738
ROCPOINTS_O,0.1867,0.0086,0.0690,0.1629,0.0690
ROCPOINTS_O,0.1900,0.0083,0.0690,0.1676,0.0690
ROCPOINTS_O,0.1933,0.0082,0.0667,0.1647,0.0667
ROCPOINTS_O,0.1957,0.0079,0.0619,0.1595,0.0619
ROCPOINTS_O,0.1967,0.0079,0.0619,0.1605,0.0619
ROCPOINTS_O,0.2000,0.0074,0.0571,0.1579,0.0571
ROCPOINTS_O,0.2033,0.0071,0.0571,0.1633,0.0571
ROCPOINTS_O,0.2067,0.0067,0.0571,0.1714,0.0571
ROCPOINTS_O,0.2100,0.0066,0.0571,0.1727,0.0571
ROCPOINTS_O,0.2133,0.0065,0.0571,0.1765,0.0571
ROCPOINTS_O,0.2167,0.0062,0.0571,0.1818,0.0571
ROCPOINTS_O,0.2179,0.0059,0.0548,0.1840,0.0548
ROCPOINTS_O,0.2194,0.0058,0.0548,0.1855,0.0548
ROCPOINTS_O,0.2200,0.0058,0.0548,0.1870,0.0548
ROCPOINTS_O,0.2233,0.0057,0.0500,0.1765,0.0500
ROCPOINTS_O,0.2267,0.0056,0.0500,0.1780,0.0500
ROCPOINTS_O,0.2300,0.0054,0.0500,0.1826,0.0500
ROCPOINTS_O,0.2336,0.0054,0.0476,0.1754,0.0476
ROCPOINTS_O,0.2367,0.0053,0.0476,0.1786,0.0476
ROCPOINTS_O,0.2400,0.0050,0.0476,0.1887,0.0476
ROCPOINTS_O,0.2433,0.0048,0.0452,0.1863,0.0452
ROCPOINTS_O,0.2467,0.0048,0.0429,0.1782,0.0429
ROCPOINTS_O,0.2500,0.0045,0.0429,0.1895,0.0429
ROCPOINTS_O,0.2567,0.0043,0.0429,0.1957,0.0429
ROCPOINTS_O,0.2600,0.0041,0.0381,0.1839,0.0381
ROCPOINTS_O,0.2608,0.0040,0.0357,0.1786,0.0357
ROCPOINTS_O,0.2633,0.0039,0.0357,0.1807,0.0357
ROCPOINTS_O,0.2667,0.0037,0.0357,0.1899,0.0357
ROCPOINTS_O,0.2700,0.0037,0.0333,0.1795,0.0333
ROCPOINTS_O,0.2767,0.0036,0.0333,0.1818,0.0333
ROCPOINTS_O,0.2800,0.0036,0.0333,0.1842,0.0333
ROCPOINTS_O,0.2833,0.0035,0.0333,0.1867,0.0333
ROCPOINTS_O,0.2891,0.0034,0.0310,0.1806,0.0310
ROCPOINTS_O,0.2900,0.0034,0.0286,0.1690,0.0286
ROCPOINTS_O,0.2933,0.0031,0.0286,0.1818,0.0286
ROCPOINTS_O,0.2939,0.0031,0.0286,0.1846,0.0286
ROCPOINTS_O,0.2963,0.0030,0.0286,0.1875,0.0286
ROCPOINTS_O,0.2967,0.0029,0.0286,0.1905,0.0286
ROCPOINTS_O,0.3055,0.0029,0.0286,0.1935,0.0286
ROCPOINTS_O,0.3067,0.0028,0.0286,0.1967,0.0286
ROCPOINTS_O,0.3167,0.0027,0.0286,0.2034,0.0286
ROCPOINTS_O,0.3200,0.0027,0.0286,0.2069,0.0286
ROCPOINTS_O,0.3248,0.0026,0.0286,0.2105,0.0286
ROCPOINTS_O,0.3267,0.0025,0.0286,0.2143,0.0286
ROCPOINTS_O,0.3296,0.0025,0.0262,0.2037,0.0262
ROCPOINTS_O,0.3300,0.0024,0.0262,0.2075,0.0262
ROCPOINTS_O,0.3333,0.0024,0.0238,0.1961,0.0238
ROCPOINTS_O,0.3367,0.0023,0.0238,0.2000,0.0238
ROCPOINTS_O,0.3433,0.0023,0.0238,0.2041,0.0238
ROCPOINTS_O,0.3467,0.0022,0.0238,0.2083,0.0238
ROCPOINTS_O,0.3500,0.0021,0.0238,0.2174,0.0238
ROCPOINTS_O,0.3533,0.0020,0.0238,0.2222,0.0238
ROCPOINTS_O,0.3600,0.0020,0.0238,0.2273,0.0238
ROCPOINTS_O,0.3733,0.0019,0.0238,0.2326,0.0238
ROCPOINTS_O,0.3767,0.0019,0.0238,0.2381,0.0238
ROCPOINTS_O,0.3867,0.0018,0.0238,0.2439,0.0238
ROCPOINTS_O,0.3871,0.0017,0.0214,0.2308,0.0214
ROCPOINTS_O,0.3933,0.0017,0.0214,0.2368,0.0214
ROCPOINTS_O,0.4000,0.0016,0.0214,0.2432,0.0214
ROCPOINTS_O,0.4067,0.0015,0.0214,0.2571,0.0214
ROCPOINTS_O,0.4100,0.0014,0.0214,0.2647,0.0214
ROCPOINTS_O,0.4133,0.0014,0.0190,0.2424,0.0190
ROCPOINTS_O,0.4200,0.0014,0.0190,0.2500,0.0190
ROCPOINTS_O,0.4203,0.0013,0.0190,0.2581,0.0190
ROCPOINTS_O,0.4267,0.0013,0.0190,0.2667,0.0190
ROCPOINTS_O,0.4300,0.0012,0.0190,0.2759,0.0190
ROCPOINTS_O,0.4344,0.0012,0.0190,0.2857,0.0190
ROCPOINTS_O,0.4367,0.0010,0.0190,0.3077,0.0190
ROCPOINTS_O,0.4400,0.0009,0.0190,0.3333,0.0190
ROCPOINTS_O,0.4467,0.0009,0.0167,0.3043,0.0167
ROCPOINTS_O,0.4484,0.0009,0.0167,0.3182,0.0167
ROCPOINTS_O,0.4521,0.0008,0.0167,0.3333,0.0167
ROCPOINTS_O,0.4533,0.0008,0.0167,0.3500,0.0167
ROCPOINTS_O,0.4667,0.0007,0.0167,0.3684,0.0167
ROCPOINTS_O,0.5233,0.0006,0.0167,0.3889,0.0167
ROCPOINTS_O,0.5267,0.0006,0.0167,0.4118,0.0167
ROCPOINTS_O,0.5433,0.0005,0.0167,0.4375,0.0167
ROCPOINTS_O,0.5600,0.0005,0.0143,0.4000,0.0143
ROCPOINTS_O,0.6067,0.0005,0.0119,0.3846,0.0119
ROCPOINTS_O,0.6179,0.0004,0.0119,0.4167,0.0119
ROCPOINTS_O,0.6467,0.0003,0.0119,0.4545,0.0119
ROCPOINTS_O,0.6500,0.0003,0.0095,0.4000,0.0095
ROCPOINTS_O,0.6633,0.0003,0.0095,0.4444,0.0095
ROCPOINTS_O,0.6733,0.0002,0.0095,0.5000,0.0095
ROCPOINTS_O,0.7767,0.0002,0.0095,0.5714,0.0095
ROCPOINTS_O,0.8033,0.0001,0.0095,0.6667,0.0095
ROCPOINTS_O,0.8100,0.0001,0.0095,0.8000,0.0095
ROCPOINTS_O,0.8433,0.0001,0.0071,0.7500,0.0071
ROCPOINTS_O,0.8833,0.0000,0.0071,1.0000,0.0071
ROCPOINTS_O,0.9333,0.0000,0.0048,1.0000,0.0048
ROCPOINTS_O,0.9400,0.0000,0.0024,1.0000,0.0024
ROCPOINTS_O,0.9400,0.0000,0.0000,0.0000,0.0000
ROCPOINTS_U,0.0000,1.0000,1.0000,0.0083,1.0000
ROCPOINTS_U,0.0000,0.5215,0.7483,0.0119,0.7483
ROCPOINTS_U,0.0000,0.5215,0.7483,0.0119,0.7483
ROCPOINTS_U,0.0000,0.5214,0.7483,0.0119,0.7483
ROCPOINTS_U,0.0000,0.5214,0.7483,0.0119,0.7483
ROCPOINTS_U,0.0000,0.5213,0.7483,0.0119,0.7483
ROCPOINTS_U,0.0000,0.5213,0.7483,0.0119,0.7483
ROCPOINTS_U,0.0000,0.5212,0.7483,0.0119,0.7483
ROCPOINTS_U,0.0000,0.5211,0.7483,0.0119,0.7483
ROCPOINTS_U,0.0000,0.5211,0.7483,0.0119,0.7483
ROCPOINTS_U,0.0000,0.5210,0.7483,0.0119,0.7483
ROCPOINTS_U,0.0000,0.5210,0.7483,0.0119,0.7483
ROCPOINTS_U,0.0000,0.5209,0.7483,0.0119,0.7483
ROCPOINTS_U,0.0000,0.5209,0.7483,0.0119,0.7483
ROCPOINTS_U,0.0000,0.5209,0.7415,0.0118,0.7415
ROCPOINTS_U,0.0001,0.5208,0.7415,0.0118,0.7415
ROCPOINTS_U,0.0001,0.5207,0.7415,0.0118,0.7415
ROCPOINTS_U,0.0001,0.5207,0.7415,0.0118,0.7415
ROCPOINTS_U,0.0001,0.5206,0.7415,0.0118,0.7415
ROCPOINTS_U,0.0001,0.5206,0.7415,0.0118,0.7415
ROCPOINTS_U,0.0001,0.5205,0.7415,0.0118,0.7415
ROCPOINTS_U,0.0001,0.5205,0.7415,0.0118,0.7415
ROCPOINTS_U,0.0001,0.5204,0.7415,0.0118,0.7415
ROCPOINTS_U,0.0001,0.5203,0.7415,0.0118,0.7415
ROCPOINTS_U,0.0001,0.5203,0.7415,0.0118,0.7415
ROCPOINTS_U,0.0001,0.5202,0.7415,0.0118,0.7415
ROCPOINTS_U,0.0001,0.5202,0.7415,0.0118,0.7415
ROCPOINTS_U,0.0001,0.5201,0.7415,0.0118,0.7415
ROCPOINTS_U,0.0001,0.5201,0.7415,0.0118,0.7415
ROCPOINTS_U,0.0001,0.5200,0.7415,0.0118,0.7415
ROCPOINTS_U,0.0001,0.5199,0.7415,0.0118,0.7415
ROCPOINTS_U,0.0001,0.5199,0.7415,0.0118,0.7415
ROCPOINTS_U,0.0001,0.5198,0.7415,0.0118,0.7415
ROCPOINTS_U,0.0001,0.5198,0.7415,0.0118,0.7415
ROCPOINTS_U,0.0001,0.5197,0.7415,0.0118,0.7415
ROCPOINTS_U,0.0001,0.5197,0.7415,0.0118,0.7415
ROCPOINTS_U,0.0001,0.5196,0.7415,0.0118,0.7415
ROCPOINTS_U,0.0001,0.5196,0.7415,0.0118,0.7415
ROCPOINTS_U,0.0001,0.5195,0.7415,0.0118,0.7415
ROCPOINTS_U,0.0001,0.5194,0.7415,0.0118,0.7415
ROCPOINTS_U,0.0001,0.5194,0.7415,0.0118,0.7415
ROCPOINTS_U,0.0002,0.5193,0.7415,0.0118,0.7415
ROCPOINTS_U,0.0002,0.5193,0.7415,0.0118,0.7415
ROCPOINTS_U,0.0002,0.5192,0.7415,0.0118,0.7415
ROCPOINTS_U,0.0002,0.5191,0.7415,0.0118,0.7415
ROCPOINTS_U,0.0002,0.5190,0.7415,0.0118,0.7415
ROCPOINTS_U,0.0002,0.5189,0.7415,0.0118,0.7415
ROCPOINTS_U,0.0002,0.5189,0.7415,0.0118,0.7415
ROCPOINTS_U,0.0002,0.5188,0.7415,0.0118,0.7415
ROCPOINTS_U,0.0002,0.5188,0.7415,0.0118,0.7415
ROCPOINTS_U,0.0002,0.5187,0.7415,0.0118,0.7415
ROCPOINTS_U,0.0002,0.5186,0.7415,0.0118,0.7415
ROCPOINTS_U,0.0002,0.5186,0.7415,0.0118,0.7415
ROCPOINTS_U,0.0002,0.5185,0.7415,0.0118,0.7415
ROCPOINTS_U,0.0002,0.5185,0.7415,0.0118,0.7415
ROCPOINTS_U,0.0002,0.5184,0.7415,0.0118,0.7415
ROCPOINTS_U,0.0002,0.5183,0.7415,0.0118,0.7415
ROCPOINTS_U,0.0002,0.5182,0.7415,0.0118,0.7415
ROCPOINTS_U,0.0003,0.5182,0.7415,0.0118,0.7415
ROCPOINTS_U,0.0003,0.5181,0.7415,0.0118,0.7415
ROCPOINTS_U,0.0003,0.5181,0.7415,0.0118,0.7415
ROCPOINTS_U,0.0003,0.5180,0.7415,0.0118,0.7415
ROCPOINTS_U,0.0003,0.5179,0.7415,0.0118,0.7415
ROCPOINTS_U,0.0003,0.5178,0.7415,0.0118,0.7415
ROCPOINTS_U,0.0003,0.5178,0.7415,0.0118,0.7415
ROCPOINTS_U,0.0003,0.5177,0.7415,0.0118,0.7415
ROCPOINTS_U,0.0003,0.5177,0.7415,0.0118,0.7415
ROCPOINTS_U,0.0003,0.5176,0.7415,0.0118,0.7415
ROCPOINTS_U,0.0003,0.5176,0.7415,0.0118,0.7415
ROCPOINTS_U,0.0004,0.5174,0.7415,0.0118,0.7415
ROCPOINTS_U,0.0004,0.5173,0.7415,0.0119,0.7415
ROCPOINTS_U,0.0004,0.5172,0.7415,0.0119,0.7415
ROCPOINTS_U,0.0004,0.5172,0.7347,0.0117,0.7347
ROCPOINTS_U,0.0004,0.5171,0.7347,0.0117,0.7347
ROCPOINTS_U,0.0004,0.5170,0.7347,0.0117,0.7347
ROCPOINTS_U,0.0004,0.5170,0.7347,0.0118,0.7347
ROCPOINTS_U,0.0004,0.5169,0.7347,0.0118,0.7347
ROCPOINTS_U,0.0004,0.5168,0.7347,0.0118,0.7347
ROCPOINTS_U,0.0004,0.5168,0.7347,0.0118,0.7347
ROCPOINTS_U,0.0005,0.5167,0.7347,0.0118,0.7347
ROCPOINTS_U,0.0005,0.5166,0.7347,0.0118,0.7347
ROCPOINTS_U,0.0005,0.5166,0.7347,0.0118,0.7347
ROCPOINTS_U,0.0005,0.5165,0.7347,0.0118,0.7347
ROCPOINTS_U,0.0005,0.5165,0.7347,0.0118,0.7347
ROCPOINTS_U,0.0005,0.5164,0.7347,0.0118,0.7347
ROCPOINTS_U,0.0005,0.5164,0.7347,0.0118,0.7347
ROCPOINTS_U,0.0005,0.5163,0.7347,0.0118,0.7347
ROCPOINTS_U,0.0005,0.5162,0.7347,0.0118,0.7347
ROCPOINTS_U,0.0005,0.5161,0.7347,0.0118,0.7347
ROCPOINTS_U,0.0005,0.5161,0.7347,0.0118,0.7347
ROCPOINTS_U,0.0006,0.5160,0.7347,0.0118,0.7347
ROCPOINTS_U,0.0006,0.5160,0.7347,0.0118,0.7347
ROCPOINTS_U,0.0006,0.5159,0.7347,0.0118,0.7347
ROCPOINTS_U,0.0006,0.5159,0.7347,0.0118,0.7347
ROCPOINTS_U,0.0006,0.5158,0.7347,0.0118,0.7347
ROCPOINTS_U,0.0006,0.5157,0.7347,0.0118,0.7347
ROCPOINTS_U,0.0006,0.5157,0.7347,0.0118,0.7347
ROCPOINTS_U,0.0006,0.5156,0.7347,0.0118,0.7347
ROCPOINTS_U,0.0007,0.5156,0.7347,0.0118,0.7347
ROCPOINTS_U,0.0007,0.5155,0.7347,0.0118,0.7347
ROCPOINTS_U,0.0007,0.5152,0.7347,0.0118,0.7347
ROCPOINTS_U,0.0007,0.5152,0.7347,0.0118,0.7347
ROCPOINTS_U,0.0007,0.5151,0.7347,0.0118,0.7347
ROCPOINTS_U,0.0008,0.5151,0.7347,0.0118,0.7347
ROCPOINTS_U,0.0008,0.5150,0.7347,0.0118,0.7347
ROCPOINTS_U,0.0008,0.5149,0.7347,0.0118,0.7347
ROCPOINTS_U,0.0008,0.5148,0.7347,0.0118,0.7347
ROCPOINTS_U,0.0008,0.5147,0.7347,0.0118,0.7347
ROCPOINTS_U,0.0009,0.5146,0.7347,0.0118,0.7347
ROCPOINTS_U,0.0009,0.5145,0.7347,0.0118,0.7347
ROCPOINTS_U,0.0009,0.5145,0.7347,0.0118,0.7347
ROCPOINTS_U,0.0009,0.5144,0.7347,0.0118,0.7347
ROCPOINTS_U,0.0009,0.5143,0.7347,0.0118,0.7347
ROCPOINTS_U,0.0009,0.5143,0.7347,0.0118,0.7347
ROCPOINTS_U,0.0010,0.5142,0.7347,0.0118,0.7347
ROCPOINTS_U,0.0010,0.5140,0.7347,0.0118,0.7347
ROCPOINTS_U,0.0011,0.5140,0.7347,0.0118,0.7347
ROCPOINTS_U,0.0011,0.5139,0.7347,0.0118,0.7347
ROCPOINTS_U,0.0011,0.5139,0.7347,0.0118,0.7347
ROCPOINTS_U,0.0011,0.5137,0.7347,0.0118,0.7347
ROCPOINTS_U,0.0012,0.5136,0.7347,0.0118,0.7347
ROCPOINTS_U,0.0012,0.5135,0.7347,0.0118,0.7347
ROCPOINTS_U,0.0012,0.5135,0.7347,0.0118,0.7347
ROCPOINTS_U,0.0013,0.5134,0.7347,0.0118,0.7347
ROCPOINTS_U,0.0014,0.5133,0.7347,0.0118,0.7347
ROCPOINTS_U,0.0014,0.5132,0.7347,0.0118,0.7347
ROCPOINTS_U,0.0015,0.5132,0.7347,0.0118,0.7347
ROCPOINTS_U,0.0016,0.5131,0.7347,0.0118,0.7347
ROCPOINTS_U,0.0016,0.5131,0.7347,0.0118,0.7347
ROCPOINTS_U,0.0017,0.5130,0.7347,0.0118,0.7347
ROCPOINTS_U,0.0017,0.5124,0.7347,0.0119,0.7347
ROCPOINTS_U,0.0017,0.5124,0.7347,0.0119,0.7347
ROCPOINTS_U,0.0017,0.5123,0.7347,0.0119,0.7347
ROCPOINTS_U,0.0018,0.5123,0.7347,0.0119,0.7347
ROCPOINTS_U,0.0018,0.5122,0.7347,0.0119,0.7347
ROCPOINTS_U,0.0019,0.5122,0.7347,0.0119,0.7347
ROCPOINTS_U,0.0019,0.5121,0.7347,0.0119,0.7347
ROCPOINTS_U,0.0019,0.5120,0.7347,0.0119,0.7347
ROCPOINTS_U,0.0020,0.5119,0.7347,0.0119,0.7347
ROCPOINTS_U,0.0020,0.5119,0.7347,0.0119,0.7347
ROCPOINTS_U,0.0022,0.5118,0.7347,0.0119,0.7347
ROCPOINTS_U,0.0022,0.5117,0.7347,0.0119,0.7347
ROCPOINTS_U,0.0023,0.5116,0.7347,0.0119,0.7347
ROCPOINTS_U,0.0026,0.5116,0.7347,0.0119,0.7347
ROCPOINTS_U,0.0026,0.5115,0.7347,0.0119,0.7347
ROCPOINTS_U,0.0027,0.5115,0.7347,0.0119,0.7347
ROCPOINTS_U,0.0028,0.5114,0.7347,0.0119,0.7347
ROCPOINTS_U,0.0028,0.5114,0.7347,0.0119,0.7347
ROCPOINTS_U,0.0030,0.5113,0.7347,0.0119,0.7347
ROCPOINTS_U,0.0033,0.5112,0.7347,0.0119,0.7347
ROCPOINTS_U,0.0033,0.5106,0.7347,0.0119,0.7347
ROCPOINTS_U,0.0033,0.3564,0.6327,0.0146,0.6327
ROCPOINTS_U,0.0034,0.3559,0.6327,0.0147,0.6327
ROCPOINTS_U,0.0034,0.3558,0.6327,0.0147,0.6327
ROCPOINTS_U,0.0034,0.3557,0.6327,0.0147,0.6327
ROCPOINTS_U,0.0035,0.3557,0.6327,0.0147,0.6327
ROCPOINTS_U,0.0035,0.3556,0.6327,0.0147,0.6327
ROCPOINTS_U,0.0035,0.3556,0.6327,0.0147,0.6327
ROCPOINTS_U,0.0036,0.3555,0.6327,0.0147,0.6327
ROCPOINTS_U,0.0036,0.3555,0.6327,0.0147,0.6327
ROCPOINTS_U,0.0036,0.3554,0.6327,0.0147,0.6327
ROCPOINTS_U,0.0037,0.3553,0.6327,0.0147,0.6327
ROCPOINTS_U,0.0037,0.3553,0.6327,0.0147,0.6327
ROCPOINTS_U,0.0037,0.3552,0.6327,0.0147,0.6327
ROCPOINTS_U,0.0038,0.3552,0.6259,0.0145,0.6259
ROCPOINTS_U,0.0038,0.3551,0.6259,0.0145,0.6259
ROCPOINTS_U,0.0038,0.3550,0.6259,0.0145,0.6259
ROCPOINTS_U,0.0039,0.3539,0.6190,0.0144,0.6190
ROCPOINTS_U,0.0039,0.3539,0.6190,0.0144,0.6190
ROCPOINTS_U,0.0039,0.3519,0.6122,0.0143,0.6122
ROCPOINTS_U,0.0040,0.3518,0.6122,0.0144,0.6122
ROCPOINTS_U,0.0040,0.3517,0.6122,0.0144,0.6122
ROCPOINTS_U,0.0042,0.3516,0.6122,0.0144,0.6122
ROCPOINTS_U,0.0042,0.3516,0.6122,0.0144,0.6122
ROCPOINTS_U,0.0042,0.3515,0.6122,0.0144,0.6122
ROCPOINTS_U,0.0043,0.3513,0.6122,0.0144,0.6122
ROCPOINTS_U,0.0044,0.3512,0.6122,0.0144,0.6122
ROCPOINTS_U,0.0044,0.3512,0.6122,0.0144,0.6122
ROCPOINTS_U,0.0044,0.3511,0.6122,0.0144,0.6122
ROCPOINTS_U,0.0045,0.3510,0.6122,0.0144,0.6122
ROCPOINTS_U,0.0047,0.3510,0.6122,0.0144,0.6122
ROCPOINTS_U,0.0048,0.3509,0.6122,0.0144,0.6122
ROCPOINTS_U,0.0050,0.3508,0.6122,0.0144,0.6122
ROCPOINTS_U,0.0052,0.3504,0.6122,0.0144,0.6122
ROCPOINTS_U,0.0053,0.3503,0.6122,0.0144,0.6122
ROCPOINTS_U,0.0060,0.3503,0.6122,0.0144,0.6122
ROCPOINTS_U,0.0061,0.3494,0.6122,0.0144,0.6122
ROCPOINTS_U,0.0065,0.3493,0.6122,0.0145,0.6122
ROCPOINTS_U,0.0065,0.3484,0.6122,0.0145,0.6122
ROCPOINTS_U,0.0065,0.3476,0.6122,0.0145,0.6122
ROCPOINTS_U,0.0066,0.3475,0.6122,0.0145,0.6122
ROCPOINTS_U,0.0067,0.3470,0.6122,0.0145,0.6122
ROCPOINTS_U,0.0067,0.3469,0.6122,0.0146,0.6122
ROCPOINTS_U,0.0067,0.3465,0.6122,0.0146,0.6122
ROCPOINTS_U,0.0067,0.2594,0.5510,0.0175,0.5510
ROCPOINTS_U,0.0067,0.2593,0.5510,0.0175,0.5510
ROCPOINTS_U,0.0067,0.2592,0.5510,0.0175,0.5510
ROCPOINTS_U,0.0067,0.2591,0.5510,0.0175,0.5510
ROCPOINTS_U,0.0067,0.2591,0.5510,0.0175,0.5510
ROCPOINTS_U,0.0068,0.2590,0.5510,0.0175,0.5510
ROCPOINTS_U,0.0068,0.2590,0.5510,0.0175,0.5510
ROCPOINTS_U,0.0068,0.2589,0.5510,0.0175,0.5510
ROCPOINTS_U,0.0068,0.2580,0.5510,0.0176,0.5510
ROCPOINTS_U,0.0069,0.2568,0.5510,0.0176,0.5510
ROCPOINTS_U,0.0069,0.2568,0.5510,0.0176,0.5510
ROCPOINTS_U,0.0070,0.2567,0.5510,0.0176,0.5510
ROCPOINTS_U,0.0070,0.2554,0.5510,0.0177,0.5510
ROCPOINTS_U,0.0070,0.2543,0.5510,0.0178,0.5510
ROCPOINTS_U,0.0070,0.2543,0.5510,0.0178,0.5510
ROCPOINTS_U,0.0071,0.2532,0.5510,0.0179,0.5510
ROCPOINTS_U,0.0071,0.2532,0.5510,0.0179,0.5510
ROCPOINTS_U,0.0075,0.2531,0.5510,0.0179,0.5510
ROCPOINTS_U,0.0077,0.2531,0.5510,0.0179,0.5510
ROCPOINTS_U,0.0078,0.2514,0.5510,0.0180,0.5510
ROCPOINTS_U,0.0079,0.2514,0.5510,0.0180,0.5510
ROCPOINTS_U,0.0080,0.2502,0.5510,0.0181,0.5510
ROCPOINTS_U,0.0081,0.2482,0.5510,0.0182,0.5510
ROCPOINTS_U,0.0081,0.2482,0.5510,0.0182,0.5510
ROCPOINTS_U,0.0081,0.2469,0.5510,0.0183,0.5510
ROCPOINTS_U,0.0083,0.2456,0.5510,0.0184,0.5510
ROCPOINTS_U,0.0083,0.2436,0.5510,0.0186,0.5510
ROCPOINTS_U,0.0083,0.2420,0.5510,0.0187,0.5510
ROCPOINTS_U,0.0084,0.2419,0.5510,0.0187,0.5510
ROCPOINTS_U,0.0084,0.2403,0.5510,0.0188,0.5510
ROCPOINTS_U,0.0086,0.2402,0.5510,0.0188,0.5510
ROCPOINTS_U,0.0089,0.2401,0.5510,0.0188,0.5510
ROCPOINTS_U,0.0089,0.2400,0.5510,0.0188,0.5510
ROCPOINTS_U,0.0094,0.2400,0.5510,0.0189,0.5510
ROCPOINTS_U,0.0097,0.2399,0.5510,0.0189,0.5510
ROCPOINTS_U,0.0098,0.2399,0.5510,0.0189,0.5510
ROCPOINTS_U,0.0100,0.2398,0.5510,0.0189,0.5510
ROCPOINTS_U,0.0100,0.2395,0.5510,0.0189,0.5510
ROCPOINTS_U,0.0100,0.1843,0.4422,0.0197,0.4422
ROCPOINTS_U,0.0100,0.1842,0.4422,0.0197,0.4422
ROCPOINTS_U,0.0101,0.1842,0.4422,0.0197,0.4422
ROCPOINTS_U,0.0101,0.1841,0.4422,0.0197,0.4422
ROCPOINTS_U,0.0102,0.1841,0.4422,0.0197,0.4422
ROCPOINTS_U,0.0102,0.1840,0.4422,0.0197,0.4422
ROCPOINTS_U,0.0103,0.1840,0.4422,0.0197,0.4422
ROCPOINTS_U,0.0104,0.1839,0.4422,0.0197,0.4422
ROCPOINTS_U,0.0108,0.1838,0.4422,0.0197,0.4422
ROCPOINTS_U,0.0110,0.1838,0.4422,0.0197,0.4422
ROCPOINTS_U,0.0111,0.1837,0.4422,0.0197,0.4422
ROCPOINTS_U,0.0111,0.1836,0.4422,0.0198,0.4422
ROCPOINTS_U,0.0117,0.1836,0.4422,0.0198,0.4422
ROCPOINTS_U,0.0119,0.1834,0.4422,0.0198,0.4422
ROCPOINTS_U,0.0123,0.1834,0.4422,0.0198,0.4422
ROCPOINTS_U,0.0125,0.1833,0.4422,0.0198,0.4422
ROCPOINTS_U,0.0126,0.1833,0.4422,0.0198,0.4422
ROCPOINTS_U,0.0128,0.1832,0.4422,0.0198,0.4422
ROCPOINTS_U,0.0128,0.1832,0.4422,0.0198,0.4422
ROCPOINTS_U,0.0133,0.1831,0.4422,0.0198,0.4422
ROCPOINTS_U,0.0133,0.1830,0.4422,0.0198,0.4422
ROCPOINTS_U,0.0133,0.1428,0.3946,0.0226,0.3946
ROCPOINTS_U,0.0138,0.1427,0.3946,0.0226,0.3946
ROCPOINTS_U,0.0138,0.1426,0.3946,0.0226,0.3946
ROCPOINTS_U,0.0142,0.1426,0.3946,0.0226,0.3946
ROCPOINTS_U,0.0144,0.1425,0.3946,0.0226,0.3946
ROCPOINTS_U,0.0149,0.1425,0.3946,0.0226,0.3946
ROCPOINTS_U,0.0150,0.1424,0.3946,0.0227,0.3946
ROCPOINTS_U,0.0155,0.1422,0.3946,0.0227,0.3946
ROCPOINTS_U,0.0161,0.1422,0.3946,0.0227,0.3946
ROCPOINTS_U,0.0162,0.1421,0.3946,0.0227,0.3946
ROCPOINTS_U,0.0162,0.1421,0.3946,0.0227,0.3946
ROCPOINTS_U,0.0164,0.1420,0.3946,0.0227,0.3946
ROCPOINTS_U,0.0164,0.1420,0.3946,0.0227,0.3946
ROCPOINTS_U,0.0164,0.1419,0.3946,0.0227,0.3946
ROCPOINTS_U,0.0164,0.1418,0.3946,0.0227,0.3946
ROCPOINTS_U,0.0167,0.1418,0.3946,0.0228,0.3946
ROCPOINTS_U,0.0167,0.1416,0.3946,0.0228,0.3946
ROCPOINTS_U,0.0167,0.1153,0.3469,0.0246,0.3469
ROCPOINTS_U,0.0168,0.1151,0.3469,0.0246,0.3469
ROCPOINTS_U,0.0169,0.1151,0.3469,0.0246,0.3469
ROCPOINTS_U,0.0169,0.1150,0.3469,0.0246,0.3469
ROCPOINTS_U,0.0170,0.1150,0.3469,0.0246,0.3469
ROCPOINTS_U,0.0174,0.1149,0.3469,0.0246,0.3469
ROCPOINTS_U,0.0174,0.1149,0.3469,0.0246,0.3469
ROCPOINTS_U,0.0178,0.1146,0.3401,0.0242,0.3401
ROCPOINTS_U,0.0182,0.1145,0.3401,0.0242,0.3401
ROCPOINTS_U,0.0183,0.1142,0.3333,0.0238,0.3333
ROCPOINTS_U,0.0189,0.1141,0.3333,0.0239,0.3333
ROCPOINTS_U,0.0190,0.1140,0.3333,0.0239,0.3333
ROCPOINTS_U,0.0191,0.1140,0.3333,0.0239,0.3333
ROCPOINTS_U,0.0193,0.1139,0.3333,0.0239,0.3333
ROCPOINTS_U,0.0200,0.1138,0.3333,0.0239,0.3333
ROCPOINTS_U,0.0200,0.1138,0.3333,0.0239,0.3333
ROCPOINTS_U,0.0200,0.0935,0.2857,0.0249,0.2857
ROCPOINTS_U,0.0201,0.0934,0.2857,0.0250,0.2857
ROCPOINTS_U,0.0207,0.0933,0.2857,0.0250,0.2857
ROCPOINTS_U,0.0216,0.0933,0.2857,0.0250,0.2857
ROCPOINTS_U,0.0217,0.0932,0.2857,0.0250,0.2857
ROCPOINTS_U,0.0224,0.0931,0.2857,0.0250,0.2857
ROCPOINTS_U,0.0224,0.0930,0.2857,0.0251,0.2857
ROCPOINTS_U,0.0225,0.0929,0.2857,0.0251,0.2857
ROCPOINTS_U,0.0233,0.0929,0.2857,0.0251,0.2857
ROCPOINTS_U,0.0236,0.0784,0.2653,0.0275,0.2653
ROCPOINTS_U,0.0244,0.0783,0.2653,0.0276,0.2653
ROCPOINTS_U,0.0260,0.0783,0.2653,0.0276,0.2653
ROCPOINTS_U,0.0264,0.0782,0.2653,0.0276,0.2653
ROCPOINTS_U,0.0267,0.0781,0.2653,0.0276,0.2653
ROCPOINTS_U,0.0267,0.0660,0.2313,0.0285,0.2313
ROCPOINTS_U,0.0278,0.0659,0.2313,0.0285,0.2313
ROCPOINTS_U,0.0280,0.0657,0.2313,0.0286,0.2313
ROCPOINTS_U,0.0295,0.0657,0.2313,0.0286,0.2313
ROCPOINTS_U,0.0299,0.0656,0.2313,0.0286,0.2313
ROCPOINTS_U,0.0300,0.0656,0.2313,0.0287,0.2313
ROCPOINTS_U,0.0300,0.0655,0.2313,0.0287,0.2313
ROCPOINTS_U,0.0306,0.0561,0.1973,0.0286,0.1973
ROCPOINTS_U,0.0308,0.0560,0.1973,0.0286,0.1973
ROCPOINTS_U,0.0311,0.0560,0.1973,0.0287,0.1973
ROCPOINTS_U,0.0311,0.0559,0.1973,0.0287,0.1973
ROCPOINTS_U,0.0322,0.0558,0.1973,0.0287,0.1973
ROCPOINTS_U,0.0329,0.0557,0.1973,0.0288,0.1973
ROCPOINTS_U,0.0333,0.0557,0.1973,0.0288,0.1973
ROCPOINTS_U,0.0333,0.0478,0.1905,0.0323,0.1905
ROCPOINTS_U,0.0334,0.0476,0.1905,0.0324,0.1905
ROCPOINTS_U,0.0347,0.0476,0.1905,0.0324,0.1905
ROCPOINTS_U,0.0354,0.0473,0.1905,0.0326,0.1905
ROCPOINTS_U,0.0356,0.0468,0.1905,0.0329,0.1905
ROCPOINTS_U,0.0359,0.0468,0.1905,0.0329,0.1905
ROCPOINTS_U,0.0362,0.0464,0.1905,0.0332,0.1905
ROCPOINTS_U,0.0365,0.0461,0.1905,0.0334,0.1905
ROCPOINTS_U,0.0366,0.0456,0.1905,0.0338,0.1905
ROCPOINTS_U,0.0367,0.0450,0.1905,0.0342,0.1905
ROCPOINTS_U,0.0367,0.0400,0.1633,0.0330,0.1633
ROCPOINTS_U,0.0370,0.0397,0.1633,0.0333,0.1633
ROCPOINTS_U,0.0375,0.0396,0.1633,0.0333,0.1633
ROCPOINTS_U,0.0389,0.0396,0.1633,0.0334,0.1633
ROCPOINTS_U,0.0400,0.0395,0.1633,0.0334,0.1633
ROCPOINTS_U,0.0431,0.0350,0.1633,0.0376,0.1633
ROCPOINTS_U,0.0433,0.0349,0.1633,0.0376,0.1633
ROCPOINTS_U,0.0436,0.0315,0.1565,0.0399,0.1565
ROCPOINTS_U,0.0444,0.0314,0.1565,0.0400,0.1565
ROCPOINTS_U,0.0450,0.0314,0.1565,0.0401,0.1565
ROCPOINTS_U,0.0452,0.0313,0.1565,0.0401,0.1565
ROCPOINTS_U,0.0467,0.0312,0.1565,0.0402,0.1565
ROCPOINTS_U,0.0469,0.0274,0.1293,0.0379,0.1293
ROCPOINTS_U,0.0473,0.0273,0.1293,0.0381,0.1293
ROCPOINTS_U,0.0477,0.0273,0.1224,0.0361,0.1224
ROCPOINTS_U,0.0500,0.0272,0.1224,0.0363,0.1224
ROCPOINTS_U,0.0500,0.0243,0.1088,0.0361,0.1088
ROCPOINTS_U,0.0502,0.0242,0.1088,0.0362,0.1088
ROCPOINTS_U,0.0513,0.0241,0.1088,0.0364,0.1088
ROCPOINTS_U,0.0520,0.0241,0.1088,0.0364,0.1088
ROCPOINTS_U,0.0528,0.0240,0.1088,0.0365,0.1088
ROCPOINTS_U,0.0533,0.0239,0.1088,0.0367,0.1088
ROCPOINTS_U,0.0544,0.0221,0.1088,0.0396,0.1088
ROCPOINTS_U,0.0567,0.0220,0.1088,0.0397,0.1088
ROCPOINTS_U,0.0580,0.0206,0.1020,0.0398,0.1020
ROCPOINTS_U,0.0585,0.0204,0.1020,0.0402,0.1020
ROCPOINTS_U,0.0594,0.0202,0.1020,0.0405,0.1020
ROCPOINTS_U,0.0600,0.0201,0.1020,0.0407,0.1020
ROCPOINTS_U,0.0601,0.0185,0.1020,0.0441,0.1020
ROCPOINTS_U,0.0617,0.0184,0.1020,0.0442,0.1020
ROCPOINTS_U,0.0630,0.0184,0.0952,0.0414,0.0952
ROCPOINTS_U,0.0633,0.0184,0.0952,0.0415,0.0952
ROCPOINTS_U,0.0650,0.0167,0.0884,0.0423,0.0884
ROCPOINTS_U,0.0667,0.0167,0.0884,0.0425,0.0884
ROCPOINTS_U,0.0667,0.0166,0.0884,0.0426,0.0884
ROCPOINTS_U,0.0680,0.0150,0.0816,0.0435,0.0816
ROCPOINTS_U,0.0689,0.0150,0.0816,0.0436,0.0816
ROCPOINTS_U,0.0700,0.0149,0.0816,0.0438,0.0816
ROCPOINTS_U,0.0707,0.0141,0.0816,0.0462,0.0816
ROCPOINTS_U,0.0713,0.0141,0.0816,0.0463,0.0816
ROCPOINTS_U,0.0733,0.0140,0.0816,0.0465,0.0816
ROCPOINTS_U,0.0733,0.0139,0.0816,0.0467,0.0816
ROCPOINTS_U,0.0750,0.0132,0.0816,0.0492,0.0816
ROCPOINTS_U,0.0767,0.0131,0.0816,0.0494,0.0816
ROCPOINTS_U,0.0800,0.0125,0.0748,0.0476,0.0748
ROCPOINTS_U,0.0808,0.0116,0.0748,0.0512,0.0748
ROCPOINTS_U,0.0833,0.0116,0.0748,0.0514,0.0748
ROCPOINTS_U,0.0837,0.0106,0.0612,0.0459,0.0612
ROCPOINTS_U,0.0840,0.0106,0.0612,0.0462,0.0612
ROCPOINTS_U,0.0867,0.0105,0.0612,0.0464,0.0612
ROCPOINTS_U,0.0879,0.0101,0.0476,0.0378,0.0476
ROCPOINTS_U,0.0900,0.0101,0.0476,0.0380,0.0476
ROCPOINTS_U,0.0927,0.0091,0.0476,0.0419,0.0476
ROCPOINTS_U,0.0933,0.0090,0.0476,0.0424,0.0476
ROCPOINTS_U,0.0951,0.0086,0.0408,0.0382,0.0408
ROCPOINTS_U,0.0958,0.0085,0.0408,0.0385,0.0408
ROCPOINTS_U,0.0967,0.0085,0.0408,0.0387,0.0408
ROCPOINTS_U,0.1000,0.0080,0.0408,0.0411,0.0408
ROCPOINTS_U,0.1001,0.0075,0.0408,0.0435,0.0408
ROCPOINTS_U,0.1033,0.0075,0.0408,0.0438,0.0408
ROCPOINTS_U,0.1057,0.0072,0.0408,0.0455,0.0408
ROCPOINTS_U,0.1067,0.0071,0.0408,0.0462,0.0408
ROCPOINTS_U,0.1100,0.0070,0.0408,0.0465,0.0408
ROCPOINTS_U,0.1113,0.0067,0.0408,0.0488,0.0408
ROCPOINTS_U,0.1133,0.0066,0.0408,0.0492,0.0408
ROCPOINTS_U,0.1154,0.0064,0.0340,0.0424,0.0340
ROCPOINTS_U,0.1167,0.0063,0.0340,0.0431,0.0340
ROCPOINTS_U,0.1200,0.0058,0.0340,0.0467,0.0340
ROCPOINTS_U,0.1219,0.0054,0.0340,0.0500,0.0340
ROCPOINTS_U,0.1233,0.0053,0.0340,0.0510,0.0340
ROCPOINTS_U,0.1247,0.0052,0.0340,0.0515,0.0340
ROCPOINTS_U,0.1267,0.0051,0.0340,0.0532,0.0340
ROCPOINTS_U,0.1300,0.0050,0.0340,0.0543,0.0340
ROCPOINTS_U,0.1333,0.0048,0.0340,0.0562,0.0340
ROCPOINTS_U,0.1367,0.0046,0.0340,0.0588,0.0340
ROCPOINTS_U,0.1400,0.0044,0.0340,0.0602,0.0340
ROCPOINTS_U,0.1405,0.0044,0.0272,0.0494,0.0272
ROCPOINTS_U,0.1433,0.0043,0.0272,0.0500,0.0272
ROCPOINTS_U,0.1467,0.0043,0.0272,0.0506,0.0272
ROCPOINTS_U,0.1500,0.0042,0.0272,0.0519,0.0272
ROCPOINTS_U,0.1533,0.0040,0.0272,0.0541,0.0272
ROCPOINTS_U,0.1567,0.0038,0.0272,0.0563,0.0272
ROCPOINTS_U,0.1600,0.0038,0.0272,0.0571,0.0272
ROCPOINTS_U,0.1602,0.0037,0.0272,0.0580,0.0272
ROCPOINTS_U,0.1605,0.0036,0.0272,0.0588,0.0272
ROCPOINTS_U,0.1606,0.0036,0.0272,0.0597,0.0272
ROCPOINTS_U,0.1610,0.0035,0.0272,0.0606,0.0272
ROCPOINTS_U,0.1633,0.0035,0.0272,0.0615,0.0272
ROCPOINTS_U,0.1667,0.0034,0.0272,0.0635,0.0272
ROCPOINTS_U,0.1687,0.0033,0.0272,0.0645,0.0272
ROCPOINTS_U,0.1700,0.0032,0.0272,0.0656,0.0272
ROCPOINTS_U,0.1733,0.0031,0.0272,0.0690,0.0272
ROCPOINTS_U,0.1767,0.0030,0.0272,0.0702,0.0272
ROCPOINTS_U,0.1782,0.0030,0.0272,0.0714,0.0272
ROCPOINTS_U,0.1867,0.0029,0.0272,0.0727,0.0272
ROCPOINTS_U,0.1933,0.0028,0.0272,0.0755,0.0272
ROCPOINTS_U,0.2000,0.0027,0.0272,0.0784,0.0272
ROCPOINTS_U,0.2067,0.0026,0.0272,0.0800,0.0272
ROCPOINTS_U,0.2100,0.0025,0.0272,0.0833,0.0272
ROCPOINTS_U,0.2133,0.0024,0.0204,0.0652,0.0204
ROCPOINTS_U,0.2267,0.0023,0.0204,0.0682,0.0204
ROCPOINTS_U,0.2367,0.0022,0.0204,0.0714,0.0204
ROCPOINTS_U,0.2400,0.0021,0.0204,0.0750,0.0204
ROCPOINTS_U,0.2567,0.0020,0.0204,0.0769,0.0204
ROCPOINTS_U,0.2600,0.0019,0.0136,0.0556,0.0136
ROCPOINTS_U,0.2633,0.0019,0.0068,0.0294,0.0068
ROCPOINTS_U,0.2700,0.0017,0.0068,0.0323,0.0068
ROCPOINTS_U,0.2833,0.0017,0.0000,0.0000,0.0000
ROCPOINTS_U,0.2867,0.0016,0.0000,0.0000,0.0000
ROCPOINTS_U,0.3000,0.0015,0.0000,0.0000,0.0000
ROCPOINTS_U,0.3100,0.0014,0.0000,0.0000,0.0000
ROCPOINTS_U,0.3133,0.0014,0.0000,0.0000,0.0000
ROCPOINTS_U,0.3200,0.0013,0.0000,0.0000,0.0000
ROCPOINTS_U,0.3400,0.0013,0.0000,0.0000,0.0000
ROCPOINTS_U,0.3467,0.0012,0.0000,0.0000,0.0000
ROCPOINTS_U,0.3600,0.0011,0.0000,0.0000,0.0000
ROCPOINTS_U,0.3667,0.0011,0.0000,0.0000,0.0000
ROCPOINTS_U,0.3700,0.0010,0.0000,0.0000,0.0000
ROCPOINTS_U,0.3703,0.0009,0.0000,0.0000,0.0000
ROCPOINTS_U,0.3733,0.0009,0.0000,0.0000,0.0000
ROCPOINTS_U,0.3833,0.0008,0.0000,0.0000,0.0000
ROCPOINTS_U,0.3967,0.0007,0.0000,0.0000,0.0000
ROCPOINTS_U,0.4033,0.0007,0.0000,0.0000,0.0000
ROCPOINTS_U,0.4067,0.0006,0.0000,0.0000,0.0000
ROCPOINTS_U,0.4247,0.0006,0.0000,0.0000,0.0000
ROCPOINTS_U,0.4367,0.0005,0.0000,0.0000,0.0000
ROCPOINTS_U,0.4395,0.0005,0.0000,0.0000,0.0000
ROCPOINTS_U,0.4586,0.0004,0.0000,0.0000,0.0000
ROCPOINTS_U,0.4700,0.0003,0.0000,0.0000,0.0000
ROCPOINTS_U,0.5367,0.0002,0.0000,0.0000,0.0000
ROCPOINTS_U,0.5900,0.0002,0.0000,0.0000,0.0000
ROCPOINTS_U,0.5967,0.0001,0.0000,0.0000,0.0000
ROCPOINTS_U,0.6167,0.0001,0.0000,0.0000,0.0000
ROCPOINTS_U,0.6167,0.0000,0.0000,0.0000,0.0000
ROCPOINTS_?,0.0000,1.0000,0.0000,0.0000,0.0000
ROCPOINTS_?,0.0000,0.0000,0.0000,0.0000,0.0000
TIME,Seconds taken for cross-validation,251787.864000.
IMP_SCORE,1,GO:0048333,1.0000e+00,1.0000e+00
IMP_SCORE,2,GO:1904338,1.0000e+00,1.0000e+00
IMP_SCORE,3,GO:0031274,1.0000e+00,1.0000e+00
IMP_SCORE,4,GO:1900225,1.0000e+00,1.0000e+00
IMP_SCORE,5,GO:0060065,1.0000e+00,1.0000e+00
IMP_SCORE,6,GO:0014889,1.0000e+00,1.0000e+00
IMP_SCORE,7,GO:0046965,1.0000e+00,1.0000e+00
IMP_SCORE,8,GO:0032786,1.0000e+00,1.0000e+00
IMP_SCORE,9,GO:0042523,9.8523e-01,1.0000e+00
IMP_SCORE,10,GO:1901338,9.5915e-01,2.0000e+00
IMP_SCORE,11,GO:0099518,9.4553e-01,3.0000e+00
IMP_SCORE,12,GO:0046827,9.4553e-01,3.0000e+00
IMP_SCORE,13,GO:0010819,9.1830e-01,1.0000e+00
IMP_SCORE,14,GO:0000815,9.1830e-01,1.0000e+00
IMP_SCORE,15,GO:2000651,9.1830e-01,1.0000e+00
IMP_SCORE,16,GO:2000641,9.1830e-01,1.0000e+00
IMP_SCORE,17,GO:0004115,9.1830e-01,2.0000e+00
IMP_SCORE,18,GO:2000780,9.1830e-01,1.0000e+00
IMP_SCORE,19,GO:0014819,9.1830e-01,1.0000e+00
IMP_SCORE,20,GO:0010971,9.1830e-01,1.0000e+00
IMP_SCORE,21,GO:0031573,9.1830e-01,1.0000e+00
IMP_SCORE,22,GO:0060546,9.1830e-01,1.0000e+00
IMP_SCORE,23,GO:0045086,9.0564e-01,2.0000e+00
IMP_SCORE,24,GO:0060315,9.0564e-01,2.0000e+00
IMP_SCORE,25,GO:0070243,8.1128e-01,1.0000e+00
IMP_SCORE,26,GO:0001823,8.1128e-01,1.0000e+00
IMP_SCORE,27,GO:2001269,8.1128e-01,1.0000e+00
IMP_SCORE,28,GO:0050872,8.0817e-01,5.0000e+00
IMP_SCORE,29,GO:2000765,7.4319e-01,3.0000e+00
IMP_SCORE,30,GO:0044819,7.2193e-01,1.0000e+00
IMP_SCORE,31,GO:0071364,7.1630e-01,3.0000e+00
IMP_SCORE,32,GO:0048384,7.0999e-01,2.0000e+00
IMP_SCORE,33,GO:0031571,7.0377e-01,5.0000e+00
IMP_SCORE,34,GO:0033158,6.8984e-01,3.0000e+00
IMP_SCORE,35,GO:0050996,6.6775e-01,5.0000e+00
IMP_SCORE,36,GO:0002887,6.5416e-01,3.0000e+00
IMP_SCORE,37,GO:0030014,6.4805e-01,3.0000e+00
IMP_SCORE,38,GO:1990381,6.4750e-01,3.0000e+00
IMP_SCORE,39,GO:0001569,6.4494e-01,3.0000e+00
IMP_SCORE,40,GO:0090049,6.4181e-01,6.0000e+00
IMP_SCORE,41,GO:0036119,6.3521e-01,2.0000e+00
IMP_SCORE,42,GO:0004745,6.3137e-01,9.2000e+01
IMP_SCORE,43,GO:0060766,6.1817e-01,3.0000e+00
IMP_SCORE,44,GO:1900151,6.1752e-01,5.0000e+00
IMP_SCORE,45,GO:0002208,6.1719e-01,5.0000e+00
IMP_SCORE,46,GO:0071173,6.1479e-01,2.0000e+00
IMP_SCORE,47,GO:1902894,6.1291e-01,3.0000e+00
IMP_SCORE,48,GO:0060158,6.1253e-01,3.0000e+00
IMP_SCORE,49,GO:0033137,5.9544e-01,2.0000e+00
IMP_SCORE,50,GO:0072088,5.8897e-01,7.0000e+00
IMP_SCORE,51,GO:0032095,5.8215e-01,4.0000e+00
IMP_SCORE,52,GO:0045671,5.8157e-01,6.0000e+00
IMP_SCORE,53,GO:0008385,5.7952e-01,4.0000e+00
IMP_SCORE,54,GO:0050706,5.7881e-01,2.0000e+00
IMP_SCORE,55,GO:0002562,5.7715e-01,2.0000e+00
IMP_SCORE,56,GO:0051917,5.7539e-01,3.0000e+00
IMP_SCORE,57,GO:0003203,5.7513e-01,3.0000e+00
IMP_SCORE,58,GO:0045717,5.7055e-01,7.0000e+00
IMP_SCORE,59,GO:0034236,5.6888e-01,9.0000e+00
IMP_SCORE,60,GO:0061702,5.6414e-01,6.0000e+00
IMP_SCORE,61,GO:0052472,5.6128e-01,2.0000e+00
IMP_SCORE,62,GO:0004707,5.5877e-01,8.0000e+00
IMP_SCORE,63,GO:0009209,5.5459e-01,2.0000e+00
IMP_SCORE,64,GO:2000727,5.3990e-01,4.0000e+00
IMP_SCORE,65,GO:1990440,5.3800e-01,2.0000e+00
IMP_SCORE,66,GO:1904813,5.3713e-01,1.2700e+02
IMP_SCORE,67,GO:0043372,5.3661e-01,1.0000e+01
IMP_SCORE,68,GO:0051194,5.3145e-01,2.0000e+00
IMP_SCORE,69,GO:2000291,5.2807e-01,4.0000e+00
IMP_SCORE,70,GO:0032897,5.2741e-01,2.0000e+00
IMP_SCORE,71,GO:1903524,5.2726e-01,6.0000e+00
IMP_SCORE,72,GO:0009299,5.2537e-01,8.0000e+00
IMP_SCORE,73,GO:0051350,5.2517e-01,4.0000e+00
IMP_SCORE,74,GO:0010092,5.2470e-01,2.0000e+00
IMP_SCORE,75,GO:2000036,5.2354e-01,4.0000e+00
IMP_SCORE,76,GO:0051146,5.2205e-01,8.0000e+00
IMP_SCORE,77,GO:0033141,5.2191e-01,3.0000e+00
IMP_SCORE,78,GO:0046831,5.2164e-01,1.0000e+00
IMP_SCORE,79,GO:0050961,5.2153e-01,2.0000e+00
IMP_SCORE,80,GO:0060263,5.2043e-01,2.0000e+00
IMP_SCORE,81,GO:0046931,5.1901e-01,4.0000e+00
IMP_SCORE,82,GO:0046849,5.1896e-01,4.0000e+00
IMP_SCORE,83,GO:0002834,5.1837e-01,6.0000e+00
IMP_SCORE,84,GO:0045820,5.1653e-01,4.0000e+00
IMP_SCORE,85,GO:2001267,5.1490e-01,4.0000e+00
IMP_SCORE,86,GO:1902579,5.1475e-01,2.8000e+01
IMP_SCORE,87,GO:0032025,5.1350e-01,2.0000e+00
IMP_SCORE,88,GO:1905517,5.1301e-01,5.0000e+00
IMP_SCORE,89,GO:0015872,5.1293e-01,2.0000e+00
IMP_SCORE,90,GO:0071872,5.1259e-01,8.0000e+00
IMP_SCORE,91,GO:2000757,5.1036e-01,6.0000e+00
IMP_SCORE,92,GO:0090136,5.0953e-01,1.2000e+01
IMP_SCORE,93,GO:0009312,5.0899e-01,1.5000e+01
IMP_SCORE,94,GO:0090189,5.0883e-01,4.0000e+00
IMP_SCORE,95,GO:0051103,5.0786e-01,2.0000e+00
IMP_SCORE,96,GO:0046033,5.0577e-01,2.0000e+00
IMP_SCORE,97,GO:0032700,5.0456e-01,4.0000e+00
IMP_SCORE,98,GO:0072413,5.0341e-01,6.0000e+00
IMP_SCORE,99,GO:0050765,5.0329e-01,4.0000e+00
IMP_SCORE,100,GO:0002092,5.0290e-01,6.0000e+00
IMP_SCORE,101,GO:1904903,5.0255e-01,2.0000e+00
IMP_SCORE,102,GO:0000076,5.0253e-01,2.0000e+00
IMP_SCORE,103,GO:2000615,5.0236e-01,4.0000e+00
IMP_SCORE,104,GO:0042100,5.0221e-01,6.0000e+00
IMP_SCORE,105,GO:0006409,5.0192e-01,7.0000e+00
IMP_SCORE,106,GO:0090199,5.0126e-01,4.0000e+00
IMP_SCORE,107,GO:0010623,5.0108e-01,2.0000e+00
IMP_SCORE,108,GO:0060444,5.0037e-01,2.0000e+00
IMP_SCORE,109,GO:0051957,5.0017e-01,2.0000e+00
IMP_SCORE,110,GO:0090239,5.0002e-01,2.0000e+00
IMP_SCORE,111,GO:0033750,5.0001e-01,2.0000e+00
IMP_SCORE,112,GO:0045989,4.9760e-01,4.0000e+00
IMP_SCORE,113,GO:0010644,4.9491e-01,4.0000e+00
IMP_SCORE,114,GO:0097320,4.9463e-01,4.0000e+00
IMP_SCORE,115,GO:2000406,4.9399e-01,1.0000e+01
IMP_SCORE,116,GO:0043691,4.9315e-01,9.0000e+00
IMP_SCORE,117,GO:2000725,4.9257e-01,6.0000e+00
IMP_SCORE,118,GO:1902337,4.9092e-01,6.0000e+00
IMP_SCORE,119,GO:0051117,4.9083e-01,9.8000e+01
IMP_SCORE,120,GO:2000516,4.9043e-01,1.0000e+01
IMP_SCORE,121,GO:0035815,4.9035e-01,4.0000e+00
IMP_SCORE,122,GO:0023019,4.8924e-01,2.0000e+00
IMP_SCORE,123,GO:0043517,4.8717e-01,2.0000e+00
IMP_SCORE,124,GO:0048246,4.8695e-01,5.0000e+00
IMP_SCORE,125,GO:0045187,4.8571e-01,4.0000e+00
IMP_SCORE,126,GO:0003995,4.8483e-01,1.8000e+01
IMP_SCORE,127,GO:0048712,4.8463e-01,9.0000e+00
IMP_SCORE,128,GO:0033391,4.8447e-01,4.0000e+00
IMP_SCORE,129,GO:0030325,4.8304e-01,4.0000e+00
IMP_SCORE,130,GO:0010712,4.8056e-01,7.0000e+00
IMP_SCORE,131,GO:0030122,4.8055e-01,4.0000e+00
IMP_SCORE,132,GO:0060421,4.7870e-01,4.0000e+00
IMP_SCORE,133,GO:0005161,4.7788e-01,2.0000e+00
IMP_SCORE,134,GO:0009151,4.7771e-01,4.0000e+00
IMP_SCORE,135,GO:0036499,4.7654e-01,5.0000e+00
IMP_SCORE,136,GO:0045579,4.7622e-01,2.0000e+00
IMP_SCORE,137,GO:0014048,4.7486e-01,4.0000e+00
IMP_SCORE,138,GO:0042220,4.7416e-01,4.0000e+00
IMP_SCORE,139,GO:0045806,4.7411e-01,9.0000e+00
IMP_SCORE,140,GO:0032104,4.7310e-01,5.0000e+00
IMP_SCORE,141,GO:0002031,4.7222e-01,4.0000e+00
IMP_SCORE,142,GO:0010464,4.7181e-01,2.0000e+00
IMP_SCORE,143,GO:0048643,4.7029e-01,9.0000e+00
IMP_SCORE,144,GO:0044872,4.7012e-01,7.0000e+00
IMP_SCORE,145,GO:0045773,4.6945e-01,7.0000e+00
IMP_SCORE,146,GO:0034199,4.6919e-01,2.0000e+00
IMP_SCORE,147,GO:0034709,4.6741e-01,2.0000e+00
IMP_SCORE,148,GO:0042104,4.6738e-01,4.0000e+00
IMP_SCORE,149,GO:0005165,4.6718e-01,2.0000e+00
IMP_SCORE,150,GO:0070182,4.6692e-01,2.0000e+00
IMP_SCORE,151,GO:0040034,4.6676e-01,5.0000e+00
IMP_SCORE,152,GO:0045651,4.6629e-01,2.0000e+00
IMP_SCORE,153,GO:1900153,4.6587e-01,2.0000e+00
IMP_SCORE,154,GO:0043306,4.6541e-01,8.0000e+00
IMP_SCORE,155,GO:0055093,4.6522e-01,2.0000e+00
IMP_SCORE,156,GO:0010614,4.6477e-01,3.0000e+00
IMP_SCORE,157,GO:0061014,4.6457e-01,8.0000e+00
IMP_SCORE,158,GO:0085029,4.6336e-01,3.4000e+01
IMP_SCORE,159,GO:0044224,4.6078e-01,9.0000e+00
IMP_SCORE,160,GO:0090193,4.6058e-01,4.0000e+00
IMP_SCORE,161,GO:0006735,4.6047e-01,1.1000e+01
IMP_SCORE,162,GO:0090079,4.6038e-01,7.0000e+00
IMP_SCORE,163,GO:0061099,4.6004e-01,1.5000e+01
IMP_SCORE,164,GO:0048407,4.5973e-01,2.0000e+00
IMP_SCORE,165,GO:0035404,4.5939e-01,2.0000e+00
IMP_SCORE,166,GO:0048636,4.5928e-01,5.0000e+00
IMP_SCORE,167,GO:0007638,4.5922e-01,4.0000e+00
IMP_SCORE,168,GO:0009263,4.5915e-01,1.0000e+00
IMP_SCORE,169,GO:0046427,4.5899e-01,1.3000e+01
IMP_SCORE,170,GO:1904923,4.5844e-01,9.0000e+00
IMP_SCORE,171,GO:2000171,4.5605e-01,1.8000e+01
IMP_SCORE,172,GO:1902745,4.5424e-01,1.2000e+01
IMP_SCORE,173,GO:0032099,4.5323e-01,3.0000e+00
IMP_SCORE,174,GO:0039694,4.5316e-01,4.0000e+00
IMP_SCORE,175,GO:0042953,4.5295e-01,1.2000e+01
IMP_SCORE,176,GO:0090140,4.4989e-01,1.8000e+01
IMP_SCORE,177,GO:0034185,4.4971e-01,3.0000e+00
IMP_SCORE,178,GO:0008542,4.4962e-01,1.3000e+01
IMP_SCORE,179,GO:0046824,4.4774e-01,1.9000e+01
IMP_SCORE,180,GO:1903319,4.4683e-01,6.0000e+00
IMP_SCORE,181,GO:1905207,4.4610e-01,4.0000e+00
IMP_SCORE,182,GO:0044298,4.4482e-01,3.8000e+01
IMP_SCORE,183,GO:0061311,4.4477e-01,5.0000e+00
IMP_SCORE,184,GO:0030546,4.4430e-01,9.0000e+00
IMP_SCORE,185,GO:0071371,4.4421e-01,6.0000e+00
IMP_SCORE,186,GO:0032674,4.4315e-01,4.0000e+00
IMP_SCORE,187,GO:0035809,4.4275e-01,3.0000e+00
IMP_SCORE,188,GO:0099738,4.4174e-01,3.0000e+00
IMP_SCORE,189,GO:0060425,4.4027e-01,7.0000e+00
IMP_SCORE,190,GO:0042345,4.3921e-01,2.6000e+01
IMP_SCORE,191,GO:0060174,4.3838e-01,8.0000e+00
IMP_SCORE,192,GO:1900745,4.3831e-01,2.0000e+01
IMP_SCORE,193,GO:0006349,4.3716e-01,5.0000e+00
IMP_SCORE,194,GO:0060795,4.3702e-01,3.0000e+00
IMP_SCORE,195,GO:0035412,4.3682e-01,5.0000e+00
IMP_SCORE,196,GO:2000209,4.3620e-01,1.1000e+01
IMP_SCORE,197,GO:0045780,4.3366e-01,2.0000e+00
IMP_SCORE,198,GO:2000484,4.3294e-01,1.1000e+01
IMP_SCORE,199,GO:0034375,4.3276e-01,5.0000e+00
IMP_SCORE,200,GO:0009648,4.3232e-01,7.0000e+00
IMP_SCORE,201,GO:0004683,4.2994e-01,1.7000e+01
IMP_SCORE,202,GO:0010881,4.2806e-01,2.0000e+00
IMP_SCORE,203,GO:1903543,4.2734e-01,6.0000e+00
IMP_SCORE,204,GO:0007176,4.2615e-01,1.2000e+01
IMP_SCORE,205,GO:0021537,4.2599e-01,1.8000e+01
IMP_SCORE,206,GO:0031057,4.2527e-01,1.3000e+01
IMP_SCORE,207,GO:0090141,4.2487e-01,3.0000e+00
IMP_SCORE,208,GO:0072044,4.2434e-01,1.0000e+01
IMP_SCORE,209,GO:0045182,4.2401e-01,2.7000e+01
IMP_SCORE,210,GO:0010566,4.2266e-01,5.0000e+00
IMP_SCORE,211,GO:1990090,4.2212e-01,1.0000e+01
IMP_SCORE,212,GO:0034391,4.2202e-01,3.0000e+00
IMP_SCORE,213,GO:0010369,4.2124e-01,5.0000e+00
IMP_SCORE,214,GO:0042340,4.2121e-01,1.7000e+01
IMP_SCORE,215,GO:1902307,4.1916e-01,2.0000e+01
IMP_SCORE,216,GO:0042043,4.1891e-01,1.0000e+01
IMP_SCORE,217,GO:2000191,4.1699e-01,2.0000e+00
IMP_SCORE,218,GO:0006379,4.1672e-01,4.2000e+01
IMP_SCORE,219,GO:0098779,4.1424e-01,3.0000e+00
IMP_SCORE,220,GO:0007252,4.1384e-01,6.0000e+00
IMP_SCORE,221,GO:1904037,4.1311e-01,1.1000e+01
IMP_SCORE,222,GO:0043011,4.1285e-01,9.0000e+00
IMP_SCORE,223,GO:2000058,4.1277e-01,1.0000e+01
IMP_SCORE,224,GO:0003156,4.1208e-01,1.5000e+01
IMP_SCORE,225,GO:0032873,4.1147e-01,5.0000e+00
IMP_SCORE,226,GO:0001937,4.1107e-01,8.0000e+00
IMP_SCORE,227,GO:0003401,4.1100e-01,3.0000e+00
IMP_SCORE,228,GO:0010225,4.1098e-01,3.0000e+00
IMP_SCORE,229,GO:0009435,4.0966e-01,1.1000e+01
IMP_SCORE,230,GO:0042417,4.0854e-01,1.8000e+01
IMP_SCORE,231,GO:0060081,4.0843e-01,6.0000e+00
IMP_SCORE,232,GO:0051058,4.0778e-01,5.0000e+00
IMP_SCORE,233,GO:0071470,4.0767e-01,1.2000e+01
IMP_SCORE,234,GO:0010889,4.0730e-01,5.0000e+00
IMP_SCORE,235,GO:0098927,4.0721e-01,6.0000e+00
IMP_SCORE,236,GO:0042423,4.0711e-01,8.0000e+00
IMP_SCORE,237,GO:0001676,4.0692e-01,1.0000e+02
IMP_SCORE,238,GO:1904705,4.0586e-01,7.0000e+00
IMP_SCORE,239,GO:0045738,4.0569e-01,2.0000e+00
IMP_SCORE,240,GO:0032794,4.0481e-01,1.6000e+01
IMP_SCORE,241,GO:0045830,4.0384e-01,4.0000e+00
IMP_SCORE,242,GO:0000900,4.0378e-01,1.1000e+01
IMP_SCORE,243,total,4.0378e-01,7.4070e+03
IMP_SCORE,244,GO:0001944,4.0311e-01,5.0000e+00
IMP_SCORE,245,GO:1904667,4.0247e-01,6.0000e+00
IMP_SCORE,246,GO:0010766,4.0232e-01,4.0000e+00
IMP_SCORE,247,GO:0014910,4.0206e-01,2.1000e+01
IMP_SCORE,248,GO:0019215,4.0168e-01,1.3000e+01
IMP_SCORE,249,GO:0030828,4.0134e-01,5.0000e+00
IMP_SCORE,250,GO:0050771,4.0068e-01,2.5000e+01
IMP_SCORE,251,GO:0010869,3.9924e-01,5.0000e+00
IMP_SCORE,252,GO:0006103,3.9910e-01,1.3000e+01
IMP_SCORE,253,GO:0030553,3.9756e-01,6.0000e+00
IMP_SCORE,254,GO:0010763,3.9697e-01,6.0000e+00
IMP_SCORE,255,GO:0010762,3.9696e-01,1.8000e+01
IMP_SCORE,256,GO:0060384,3.9677e-01,1.7000e+01
IMP_SCORE,257,GO:0043383,3.9605e-01,3.0000e+00
IMP_SCORE,258,GO:0010922,3.9572e-01,9.0000e+00
IMP_SCORE,259,GO:0015991,3.9528e-01,1.1000e+01
IMP_SCORE,260,GO:2000352,3.9515e-01,8.0000e+00
IMP_SCORE,261,GO:0097421,3.9514e-01,1.6000e+01
IMP_SCORE,262,GO:0032459,3.9278e-01,1.7000e+01
IMP_SCORE,263,GO:0042534,3.9249e-01,7.0000e+00
IMP_SCORE,264,GO:0039531,3.9231e-01,5.0000e+00
IMP_SCORE,265,GO:0060964,3.9225e-01,8.0000e+00
IMP_SCORE,266,GO:0070571,3.9166e-01,9.0000e+00
IMP_SCORE,267,GO:2000311,3.9143e-01,4.0000e+00
IMP_SCORE,268,GO:0044217,3.8997e-01,1.7000e+01
IMP_SCORE,269,GO:0046852,3.8944e-01,6.0000e+00
IMP_SCORE,270,GO:0004843,3.8862e-01,6.2000e+01
IMP_SCORE,271,GO:0045821,3.8854e-01,3.0000e+00
IMP_SCORE,272,GO:0032801,3.8651e-01,7.0000e+00
IMP_SCORE,273,GO:0042554,3.8610e-01,5.0000e+00
IMP_SCORE,274,GO:0019068,3.8542e-01,6.0000e+00
IMP_SCORE,275,GO:1901216,3.8499e-01,1.5000e+01
IMP_SCORE,276,GO:0002076,3.8498e-01,3.0000e+00
IMP_SCORE,277,GO:0033574,3.8482e-01,1.6000e+01
IMP_SCORE,278,GO:0045948,3.8475e-01,8.0000e+00
IMP_SCORE,279,GO:0061000,3.8429e-01,9.0000e+00
IMP_SCORE,280,GO:0036260,3.8209e-01,5.0000e+00
IMP_SCORE,281,GO:0032693,3.8192e-01,2.2000e+01
IMP_SCORE,282,GO:0015386,3.8170e-01,3.0000e+00
IMP_SCORE,283,GO:0072111,3.8167e-01,3.0000e+00
IMP_SCORE,284,GO:2000463,3.8106e-01,9.0000e+00
IMP_SCORE,285,GO:0031058,3.8098e-01,2.6000e+01
IMP_SCORE,286,GO:0051967,3.8032e-01,3.0000e+00
IMP_SCORE,287,GO:0055119,3.7938e-01,3.0000e+00
IMP_SCORE,288,GO:0050672,3.7869e-01,3.0000e+01
IMP_SCORE,289,GO:0060026,3.7813e-01,4.0000e+00
IMP_SCORE,290,GO:0043279,3.7799e-01,2.4000e+01
IMP_SCORE,291,GO:0033559,3.7781e-01,7.3000e+01
IMP_SCORE,292,GO:0045577,3.7756e-01,1.5000e+01
IMP_SCORE,293,GO:0034502,3.7730e-01,2.2000e+01
IMP_SCORE,294,GO:0060411,3.7592e-01,1.2000e+01
IMP_SCORE,295,GO:0002704,3.7560e-01,1.7000e+01
IMP_SCORE,296,GO:2000116,3.7558e-01,8.8000e+01
IMP_SCORE,297,GO:1901722,3.7480e-01,6.0000e+00
IMP_SCORE,298,GO:0055069,3.7475e-01,6.0000e+00
IMP_SCORE,299,GO:0071732,3.7459e-01,5.0000e+00
IMP_SCORE,300,GO:0009218,3.7421e-01,8.0000e+00
IMP_SCORE,301,GO:0045453,3.7408e-01,1.0000e+01
IMP_SCORE,302,GO:2000779,3.7399e-01,8.0000e+00
IMP_SCORE,303,GO:1903358,3.7398e-01,5.0000e+00
IMP_SCORE,304,GO:0001763,3.7348e-01,6.0000e+01
IMP_SCORE,305,GO:0055024,3.7339e-01,4.0000e+00
IMP_SCORE,306,GO:0006000,3.7338e-01,4.0000e+00
IMP_SCORE,307,GO:0060307,3.7305e-01,4.0000e+00
IMP_SCORE,308,GO:0031952,3.7278e-01,1.5000e+01
IMP_SCORE,309,GO:0032395,3.7214e-01,1.5000e+01
IMP_SCORE,310,GO:0033700,3.7210e-01,3.0000e+00
IMP_SCORE,311,GO:0002444,3.7079e-01,1.1000e+01
IMP_SCORE,312,GO:0046628,3.7046e-01,3.0000e+00
IMP_SCORE,313,GO:0030673,3.7045e-01,4.0000e+00
IMP_SCORE,314,GO:0061003,3.7044e-01,3.0000e+00
IMP_SCORE,315,GO:0031690,3.7003e-01,3.0000e+00
IMP_SCORE,316,GO:0050927,3.6917e-01,1.0000e+01
IMP_SCORE,317,GO:0001570,3.6877e-01,1.8000e+01
IMP_SCORE,318,GO:0060561,3.6831e-01,3.0000e+00
IMP_SCORE,319,GO:0051428,3.6828e-01,3.0000e+00
IMP_SCORE,320,GO:0008277,3.6819e-01,7.7000e+01
IMP_SCORE,321,GO:0072583,3.6780e-01,1.4000e+01
IMP_SCORE,322,GO:0051590,3.6777e-01,9.0000e+00
IMP_SCORE,323,GO:0060292,3.6734e-01,5.0000e+00
IMP_SCORE,324,GO:1901881,3.6712e-01,1.5000e+01
IMP_SCORE,325,GO:0044766,3.6692e-01,2.4000e+01
IMP_SCORE,326,GO:0072677,3.6630e-01,3.0000e+00
IMP_SCORE,327,GO:0008356,3.6617e-01,3.0000e+00
IMP_SCORE,328,GO:0002363,3.6588e-01,1.4000e+01
IMP_SCORE,329,GO:0043522,3.6574e-01,4.0000e+00
IMP_SCORE,330,GO:0033089,3.6486e-01,1.1000e+01
IMP_SCORE,331,GO:1901888,3.6464e-01,2.6000e+01
IMP_SCORE,332,GO:0019852,3.6424e-01,5.0000e+00
IMP_SCORE,333,GO:0031641,3.6415e-01,1.4000e+01
IMP_SCORE,334,GO:0034385,3.6412e-01,6.0000e+00
IMP_SCORE,335,GO:0032755,3.6390e-01,2.5000e+01
IMP_SCORE,336,GO:0090311,3.6344e-01,1.2000e+01
IMP_SCORE,337,GO:0055025,3.6332e-01,6.0000e+00
IMP_SCORE,338,GO:0072431,3.6297e-01,5.0000e+00
IMP_SCORE,339,GO:0032647,3.6243e-01,8.0000e+00
IMP_SCORE,340,GO:0045408,3.6240e-01,3.0000e+00
IMP_SCORE,341,GO:0034453,3.6213e-01,5.0000e+00
IMP_SCORE,342,GO:0050704,3.6186e-01,4.0000e+00
IMP_SCORE,343,GO:0090344,3.6183e-01,3.0000e+00
IMP_SCORE,344,GO:0002082,3.6145e-01,6.0000e+00
IMP_SCORE,345,GO:0032809,3.6058e-01,3.7000e+01
IMP_SCORE,346,GO:0015791,3.6005e-01,6.0000e+00
IMP_SCORE,347,GO:0060043,3.5962e-01,5.0000e+00
IMP_SCORE,348,GO:0070227,3.5902e-01,3.0000e+00
IMP_SCORE,349,GO:0010719,3.5881e-01,1.3000e+01
IMP_SCORE,350,GO:2001057,3.5854e-01,8.0000e+00
IMP_SCORE,351,GO:0009395,3.5803e-01,1.9000e+01
IMP_SCORE,352,GO:1990089,3.5756e-01,2.6000e+01
IMP_SCORE,353,GO:0051895,3.5721e-01,1.1000e+01
IMP_SCORE,354,GO:0002903,3.5710e-01,3.0000e+00
IMP_SCORE,355,GO:0032060,3.5656e-01,1.6000e+01
IMP_SCORE,356,GO:0001885,3.5637e-01,3.6000e+01
IMP_SCORE,357,GO:0044849,3.5627e-01,6.0000e+00
IMP_SCORE,358,GO:0061515,3.5614e-01,3.4000e+01
IMP_SCORE,359,GO:0060413,3.5601e-01,1.0000e+01
IMP_SCORE,360,GO:0043555,3.5592e-01,1.3000e+01
IMP_SCORE,361,GO:0045540,3.5570e-01,6.0000e+00
IMP_SCORE,362,GO:0046823,3.5570e-01,5.3000e+01
IMP_SCORE,363,GO:0042165,3.5552e-01,2.0000e+01
IMP_SCORE,364,GO:0030670,3.5507e-01,3.8000e+01
IMP_SCORE,365,GO:0090303,3.5506e-01,2.5000e+01
IMP_SCORE,366,GO:0007254,3.5415e-01,2.1000e+01
IMP_SCORE,367,GO:0045744,3.5317e-01,2.8000e+01
IMP_SCORE,368,GO:1901020,3.5226e-01,4.0000e+00
IMP_SCORE,369,GO:1901863,3.5216e-01,6.0000e+00
IMP_SCORE,370,GO:0006895,3.5211e-01,3.0000e+00
IMP_SCORE,371,GO:0070302,3.5209e-01,3.4000e+01
IMP_SCORE,372,GO:0048844,3.5204e-01,6.0000e+00
IMP_SCORE,373,GO:0072661,3.5192e-01,1.0000e+01
IMP_SCORE,374,GO:0010839,3.5178e-01,7.0000e+00
IMP_SCORE,375,GO:1901550,3.5168e-01,1.4000e+01
IMP_SCORE,376,GO:0014743,3.5129e-01,9.0000e+00
IMP_SCORE,377,GO:0071869,3.5116e-01,1.3000e+01
IMP_SCORE,378,GO:1900274,3.5106e-01,9.0000e+00
IMP_SCORE,379,GO:1901976,3.5090e-01,1.5000e+01
IMP_SCORE,380,GO:0060272,3.5086e-01,5.0000e+00
IMP_SCORE,381,GO:0031018,3.5086e-01,1.7000e+01
IMP_SCORE,382,GO:0006312,3.5072e-01,9.0000e+00
IMP_SCORE,383,GO:0042311,3.5071e-01,5.0000e+00
IMP_SCORE,384,GO:0021680,3.5052e-01,8.0000e+00
IMP_SCORE,385,GO:0051937,3.5019e-01,3.0000e+00
IMP_SCORE,386,GO:0048745,3.5006e-01,3.0000e+00
IMP_SCORE,387,GO:0045730,3.4995e-01,6.0000e+00
IMP_SCORE,388,GO:0015216,3.4984e-01,1.3000e+01
IMP_SCORE,389,GO:0032230,3.4983e-01,6.0000e+00
IMP_SCORE,390,GO:0004407,3.4965e-01,1.2000e+01
IMP_SCORE,391,GO:0046135,3.4921e-01,1.3000e+01
IMP_SCORE,392,GO:0010226,3.4855e-01,3.0000e+00
IMP_SCORE,393,GO:0001919,3.4852e-01,6.0000e+00
IMP_SCORE,394,GO:0010667,3.4747e-01,6.0000e+00
IMP_SCORE,395,GO:0030823,3.4743e-01,6.0000e+00
IMP_SCORE,396,GO:0039706,3.4709e-01,4.0000e+00
IMP_SCORE,397,GO:0034643,3.4699e-01,5.0000e+00
IMP_SCORE,398,GO:0032689,3.4689e-01,4.0000e+00
IMP_SCORE,399,GO:0030176,3.4661e-01,1.5500e+02
IMP_SCORE,400,GO:0002762,3.4640e-01,2.7000e+01
IMP_SCORE,401,GO:0002063,3.4588e-01,3.0000e+00
IMP_SCORE,402,GO:0010885,3.4584e-01,4.0000e+00
IMP_SCORE,403,GO:0033549,3.4584e-01,3.0000e+00
IMP_SCORE,404,GO:0071868,3.4572e-01,8.0000e+00
IMP_SCORE,405,GO:0031284,3.4526e-01,3.0000e+00
IMP_SCORE,406,GO:0045022,3.4517e-01,8.0000e+00
IMP_SCORE,407,GO:0045010,3.4494e-01,9.0000e+00
IMP_SCORE,408,GO:0032373,3.4482e-01,1.0000e+01
IMP_SCORE,409,GO:0019531,3.4448e-01,2.0000e+00
IMP_SCORE,410,GO:0001965,3.4441e-01,2.8000e+01
IMP_SCORE,411,GO:0034369,3.4404e-01,6.0000e+00
IMP_SCORE,412,GO:0097617,3.4394e-01,4.0000e+00
IMP_SCORE,413,GO:0071236,3.4363e-01,4.0000e+00
IMP_SCORE,414,GO:0002702,3.4349e-01,2.5000e+01
IMP_SCORE,415,GO:0071675,3.4333e-01,1.2000e+01
IMP_SCORE,416,GO:0032692,3.4326e-01,4.0000e+00
IMP_SCORE,417,GO:0070875,3.4295e-01,1.0000e+01
IMP_SCORE,418,GO:0070374,3.4285e-01,3.7000e+01
IMP_SCORE,419,GO:0070536,3.4275e-01,3.2000e+01
IMP_SCORE,420,GO:0043470,3.4262e-01,9.0000e+00
IMP_SCORE,421,GO:0031078,3.4259e-01,6.0000e+00
IMP_SCORE,422,GO:0050308,3.4234e-01,3.0000e+00
IMP_SCORE,423,GO:0051287,3.4225e-01,3.6000e+01
IMP_SCORE,424,GO:0045116,3.4222e-01,7.0000e+00
IMP_SCORE,425,GO:0097202,3.4221e-01,1.2000e+01
IMP_SCORE,426,GO:0051785,3.4215e-01,1.4000e+01
IMP_SCORE,427,GO:0061029,3.4212e-01,6.0000e+00
IMP_SCORE,428,GO:0010642,3.4210e-01,6.0000e+00
IMP_SCORE,429,GO:0045923,3.4203e-01,1.1000e+01
IMP_SCORE,430,GO:0036092,3.4189e-01,1.2000e+01
IMP_SCORE,431,GO:0042107,3.4163e-01,1.2000e+01
IMP_SCORE,432,GO:0010459,3.4153e-01,3.0000e+00
IMP_SCORE,433,GO:0009713,3.4147e-01,9.0000e+00
IMP_SCORE,434,GO:0030949,3.4047e-01,1.0000e+01
IMP_SCORE,435,GO:0018279,3.4020e-01,4.2000e+01
IMP_SCORE,436,GO:0090398,3.4002e-01,5.0000e+00
IMP_SCORE,437,GO:0042754,3.3979e-01,6.0000e+00
IMP_SCORE,438,GO:0050718,3.3971e-01,1.2000e+01
IMP_SCORE,439,GO:1904031,3.3951e-01,1.0000e+01
IMP_SCORE,440,GO:0090128,3.3918e-01,3.0000e+00
IMP_SCORE,441,GO:0032823,3.3917e-01,6.0000e+00
IMP_SCORE,442,GO:0051894,3.3892e-01,9.0000e+00
IMP_SCORE,443,GO:0051148,3.3880e-01,3.4000e+01
IMP_SCORE,444,GO:0051952,3.3877e-01,1.5000e+01
IMP_SCORE,445,GO:0048146,3.3873e-01,2.1000e+01
IMP_SCORE,446,GO:0003906,3.3828e-01,3.0000e+00
IMP_SCORE,447,GO:0051284,3.3818e-01,3.0000e+00
IMP_SCORE,448,GO:0097381,3.3813e-01,3.0000e+00
IMP_SCORE,449,GO:0061117,3.3808e-01,7.0000e+00
IMP_SCORE,450,GO:0005123,3.3784e-01,1.7000e+01
IMP_SCORE,451,GO:0001658,3.3771e-01,1.5000e+01
IMP_SCORE,452,GO:0070971,3.3656e-01,6.0000e+00
IMP_SCORE,453,GO:0000185,3.3649e-01,1.0000e+01
IMP_SCORE,454,GO:0006182,3.3615e-01,3.0000e+00
IMP_SCORE,455,GO:0019724,3.3614e-01,1.3000e+01
IMP_SCORE,456,GO:0033002,3.3558e-01,1.4000e+01
IMP_SCORE,457,GO:0032836,3.3557e-01,3.0000e+00
IMP_SCORE,458,GO:0034116,3.3556e-01,6.0000e+00
IMP_SCORE,459,GO:0031701,3.3549e-01,3.0000e+00
IMP_SCORE,460,GO:1903204,3.3540e-01,7.0000e+00
IMP_SCORE,461,GO:0034033,3.3536e-01,3.0000e+00
IMP_SCORE,462,GO:0014074,3.3522e-01,3.6000e+01
IMP_SCORE,463,GO:0005346,3.3515e-01,3.0000e+00
IMP_SCORE,464,GO:0071871,3.3513e-01,3.0000e+00
IMP_SCORE,465,GO:0032372,3.3491e-01,3.0000e+00
IMP_SCORE,466,GO:0009409,3.3486e-01,1.9000e+01
IMP_SCORE,467,GO:1903393,3.3467e-01,1.1000e+01
IMP_SCORE,468,GO:0043967,3.3461e-01,7.0000e+00
IMP_SCORE,469,GO:0006183,3.3451e-01,3.0000e+00
IMP_SCORE,470,GO:1904377,3.3409e-01,2.3000e+01
IMP_SCORE,471,GO:0071384,3.3407e-01,1.6000e+01
IMP_SCORE,472,GO:0060536,3.3407e-01,3.0000e+00
IMP_SCORE,473,GO:0034260,3.3381e-01,1.7000e+01
IMP_SCORE,474,GO:2000114,3.3378e-01,1.5000e+01
IMP_SCORE,475,GO:0014742,3.3366e-01,6.0000e+00
IMP_SCORE,476,GO:0045589,3.3354e-01,7.0000e+00
IMP_SCORE,477,GO:2000001,3.3301e-01,3.0000e+00
IMP_SCORE,478,GO:0034616,3.3283e-01,1.1000e+01
IMP_SCORE,479,GO:0035970,3.3262e-01,4.0000e+00
IMP_SCORE,480,GO:0002719,3.3212e-01,7.0000e+00
IMP_SCORE,481,GO:0042162,3.3205e-01,4.0000e+00
IMP_SCORE,482,GO:0045986,3.3194e-01,4.0000e+00
IMP_SCORE,483,GO:0035306,3.3184e-01,2.0000e+01
IMP_SCORE,484,GO:0032308,3.3170e-01,3.0000e+00
IMP_SCORE,485,GO:0038084,3.3164e-01,3.0000e+00
IMP_SCORE,486,GO:0032375,3.3154e-01,3.0000e+00
IMP_SCORE,487,GO:0032107,3.3141e-01,6.0000e+00
IMP_SCORE,488,GO:0009064,3.3128e-01,6.6000e+01
IMP_SCORE,489,GO:0032400,3.3112e-01,4.0000e+00
IMP_SCORE,490,GO:0035024,3.3111e-01,3.0000e+00
IMP_SCORE,491,GO:0030898,3.3095e-01,3.0000e+00
IMP_SCORE,492,GO:1903846,3.3064e-01,1.4000e+01
IMP_SCORE,493,GO:0046655,3.3048e-01,6.0000e+00
IMP_SCORE,494,GO:1900746,3.3043e-01,1.7000e+01
IMP_SCORE,495,GO:0032925,3.3022e-01,6.0000e+00
IMP_SCORE,496,GO:0034105,3.2993e-01,8.0000e+00
IMP_SCORE,497,GO:0060306,3.2985e-01,4.0000e+00
IMP_SCORE,498,GO:0032845,3.2956e-01,3.4000e+01
IMP_SCORE,499,GO:0032652,3.2926e-01,8.0000e+00
IMP_SCORE,500,GO:0042516,3.2911e-01,1.6000e+01
IMP_SCORE,501,GO:0070849,3.2901e-01,9.0000e+00
IMP_SCORE,502,GO:0032967,3.2888e-01,7.0000e+00
IMP_SCORE,503,GO:0033522,3.2861e-01,9.0000e+00
IMP_SCORE,504,GO:0031932,3.2858e-01,3.4000e+01
IMP_SCORE,505,GO:0009124,3.2835e-01,2.0000e+01
IMP_SCORE,506,GO:0001709,3.2815e-01,2.2000e+01
IMP_SCORE,507,GO:0045841,3.2814e-01,3.0000e+00
IMP_SCORE,508,GO:1904748,3.2808e-01,6.0000e+00
IMP_SCORE,509,GO:0001914,3.2791e-01,8.0000e+00
IMP_SCORE,510,GO:2000380,3.2778e-01,3.0000e+00
IMP_SCORE,511,GO:1903078,3.2771e-01,2.5000e+01
IMP_SCORE,512,GO:0001843,3.2758e-01,1.8000e+01
IMP_SCORE,513,GO:0035235,3.2714e-01,1.6000e+01
IMP_SCORE,514,GO:0007045,3.2670e-01,2.6000e+01
IMP_SCORE,515,GO:0030800,3.2658e-01,1.2000e+01
IMP_SCORE,516,GO:0045582,3.2655e-01,3.6000e+01
IMP_SCORE,517,GO:0098751,3.2651e-01,2.8000e+01
IMP_SCORE,518,GO:0008209,3.2646e-01,3.4000e+01
IMP_SCORE,519,GO:0046686,3.2641e-01,9.0000e+01
IMP_SCORE,520,GO:0003071,3.2611e-01,7.0000e+00
IMP_SCORE,521,GO:0071347,3.2581e-01,1.3000e+01
IMP_SCORE,522,GO:1902043,3.2569e-01,7.0000e+00
IMP_SCORE,523,GO:0042993,3.2567e-01,1.0000e+01
IMP_SCORE,524,GO:0051196,3.2553e-01,2.0000e+01
IMP_SCORE,525,GO:0002724,3.2539e-01,4.0000e+00
IMP_SCORE,526,GO:0034122,3.2531e-01,1.4000e+01
IMP_SCORE,527,GO:0051282,3.2515e-01,1.5000e+01
IMP_SCORE,528,GO:0005901,3.2514e-01,2.4000e+01
IMP_SCORE,529,GO:0071312,3.2468e-01,5.0000e+00
IMP_SCORE,530,GO:0051153,3.2465e-01,3.6000e+01
IMP_SCORE,531,GO:0007084,3.2462e-01,3.0000e+00
IMP_SCORE,532,GO:2000786,3.2462e-01,9.0000e+00
IMP_SCORE,533,GO:2000379,3.2442e-01,1.4000e+01
IMP_SCORE,534,GO:0032007,3.2409e-01,5.4000e+01
IMP_SCORE,535,GO:0043303,3.2373e-01,1.2000e+01
IMP_SCORE,536,GO:1902403,3.2366e-01,1.0000e+01
IMP_SCORE,537,GO:0071636,3.2364e-01,6.0000e+00
IMP_SCORE,538,GO:0060487,3.2304e-01,4.0000e+00
IMP_SCORE,539,GO:1901998,3.2304e-01,4.3000e+01
IMP_SCORE,540,GO:0043304,3.2284e-01,1.9000e+01
IMP_SCORE,541,GO:1903523,3.2273e-01,5.0000e+00
IMP_SCORE,542,GO:1904816,3.2249e-01,3.0000e+00
IMP_SCORE,543,GO:0033690,3.2245e-01,2.2000e+01
IMP_SCORE,544,GO:0045628,3.2235e-01,1.1000e+01
IMP_SCORE,545,GO:0005513,3.2217e-01,3.0000e+00
IMP_SCORE,546,GO:0015936,3.2193e-01,1.0000e+00
IMP_SCORE,547,GO:1901213,3.2193e-01,1.0000e+00
IMP_SCORE,548,GO:0060253,3.2186e-01,6.0000e+00
IMP_SCORE,549,GO:0051233,3.2180e-01,1.4000e+01
IMP_SCORE,550,GO:0002062,3.2177e-01,1.0000e+01
IMP_SCORE,551,GO:0000146,3.2167e-01,1.3000e+01
IMP_SCORE,552,GO:0060236,3.2164e-01,6.0000e+00
IMP_SCORE,553,GO:0033135,3.2147e-01,3.1000e+01
IMP_SCORE,554,GO:0002204,3.2138e-01,6.0000e+00
IMP_SCORE,555,GO:0043455,3.2131e-01,3.0000e+00
IMP_SCORE,556,GO:0002824,3.2128e-01,1.9000e+01
IMP_SCORE,557,GO:2000310,3.2116e-01,5.0000e+00
IMP_SCORE,558,GO:0051457,3.2087e-01,9.0000e+00
IMP_SCORE,559,GO:0009065,3.2069e-01,4.9000e+01
IMP_SCORE,560,GO:0019471,3.2062e-01,7.0000e+00
IMP_SCORE,561,GO:0016051,3.2034e-01,7.2000e+01
IMP_SCORE,562,GO:0071300,3.1999e-01,2.8000e+01
IMP_SCORE,563,GO:0033017,3.1998e-01,6.0000e+00
IMP_SCORE,564,GO:0051721,3.1982e-01,1.2000e+01
IMP_SCORE,565,GO:0002711,3.1978e-01,7.0000e+00
IMP_SCORE,566,GO:0070696,3.1969e-01,6.0000e+00
IMP_SCORE,567,GO:0045953,3.1963e-01,3.0000e+00
IMP_SCORE,568,GO:1902893,3.1937e-01,3.0000e+00
IMP_SCORE,569,GO:0032460,3.1844e-01,8.0000e+00
IMP_SCORE,570,GO:0036120,3.1819e-01,6.0000e+00
IMP_SCORE,571,GO:0051279,3.1795e-01,2.1000e+01
IMP_SCORE,572,GO:0060251,3.1793e-01,8.0000e+00
IMP_SCORE,573,GO:0046697,3.1783e-01,8.0000e+00
IMP_SCORE,574,GO:1903432,3.1770e-01,1.1000e+01
IMP_SCORE,575,GO:0004532,3.1767e-01,7.0000e+00
IMP_SCORE,576,GO:0045638,3.1735e-01,3.3000e+01
IMP_SCORE,577,GO:0050806,3.1734e-01,3.5000e+01
IMP_SCORE,578,GO:0071711,3.1681e-01,1.6000e+01
IMP_SCORE,579,GO:0060969,3.1669e-01,1.0000e+00
IMP_SCORE,580,GO:0061333,3.1669e-01,1.0000e+00
IMP_SCORE,581,GO:0048147,3.1669e-01,2.3000e+01
IMP_SCORE,582,GO:0071356,3.1614e-01,3.1000e+01
IMP_SCORE,583,GO:1905268,3.1596e-01,1.9000e+01
IMP_SCORE,584,GO:0045639,3.1530e-01,1.6000e+01
IMP_SCORE,585,GO:0071867,3.1505e-01,8.0000e+00
IMP_SCORE,586,GO:0032868,3.1494e-01,5.4000e+01
IMP_SCORE,587,GO:0008045,3.1488e-01,2.8000e+01
IMP_SCORE,588,GO:0007175,3.1472e-01,3.0000e+00
IMP_SCORE,589,GO:0010039,3.1442e-01,3.2000e+01
IMP_SCORE,590,GO:0046621,3.1440e-01,7.0000e+00
IMP_SCORE,591,GO:0002052,3.1403e-01,1.7000e+01
IMP_SCORE,592,GO:0003299,3.1388e-01,4.0000e+00
IMP_SCORE,593,GO:1904019,3.1368e-01,1.0000e+01
IMP_SCORE,594,GO:0032490,3.1366e-01,1.4000e+01
IMP_SCORE,595,GO:0031100,3.1348e-01,3.7000e+01
IMP_SCORE,596,GO:0035413,3.1311e-01,3.0000e+00
IMP_SCORE,597,GO:0032355,3.1293e-01,6.1000e+01
IMP_SCORE,598,GO:1902259,3.1287e-01,7.0000e+00
IMP_SCORE,599,GO:0043278,3.1273e-01,1.3000e+01
IMP_SCORE,600,GO:0031281,3.1262e-01,1.4000e+01
IMP_SCORE,601,GO:2000648,3.1250e-01,1.8000e+01
IMP_SCORE,602,GO:0034381,3.1247e-01,5.0000e+00
IMP_SCORE,603,GO:0045624,3.1226e-01,6.0000e+00
IMP_SCORE,604,GO:0090023,3.1225e-01,1.0000e+01
IMP_SCORE,605,GO:0002286,3.1220e-01,1.0000e+01
IMP_SCORE,606,GO:1903421,3.1183e-01,5.0000e+00
IMP_SCORE,607,GO:0045943,3.1181e-01,3.0000e+00
IMP_SCORE,608,GO:0009113,3.1181e-01,3.0000e+00
IMP_SCORE,609,GO:0035455,3.1166e-01,2.5000e+01
IMP_SCORE,610,GO:0071320,3.1136e-01,7.0000e+00
IMP_SCORE,611,GO:0051580,3.1130e-01,7.0000e+00
IMP_SCORE,612,GO:0060973,3.1128e-01,1.0000e+00
IMP_SCORE,613,GO:1901526,3.1128e-01,1.0000e+00
IMP_SCORE,614,GO:0051798,3.1128e-01,1.0000e+00
IMP_SCORE,615,GO:1902914,3.1128e-01,1.0000e+00
IMP_SCORE,616,GO:0006983,3.1119e-01,3.0000e+00
IMP_SCORE,617,GO:0042582,3.1100e-01,1.4000e+01
IMP_SCORE,618,GO:0002689,3.1089e-01,1.3000e+01
IMP_SCORE,619,GO:0031145,3.1067e-01,3.0000e+00
IMP_SCORE,620,GO:0031432,3.1063e-01,1.5000e+01
IMP_SCORE,621,GO:0044613,3.1057e-01,3.0000e+00
IMP_SCORE,622,GO:1903671,3.1022e-01,8.0000e+00
IMP_SCORE,623,GO:0061162,3.1020e-01,1.9000e+01
IMP_SCORE,624,GO:0015278,3.1016e-01,4.0000e+00
IMP_SCORE,625,GO:0035148,3.0973e-01,3.8000e+01
IMP_SCORE,626,GO:0016525,3.0971e-01,3.6000e+01
IMP_SCORE,627,GO:0061097,3.0868e-01,2.6000e+01
IMP_SCORE,628,GO:0010107,3.0856e-01,3.4000e+01
IMP_SCORE,629,GO:0002042,3.0836e-01,1.2000e+01
IMP_SCORE,630,GO:0006517,3.0833e-01,3.6000e+01
IMP_SCORE,631,GO:0000077,3.0814e-01,2.5000e+01
IMP_SCORE,632,GO:0060544,3.0797e-01,4.0000e+00
IMP_SCORE,633,GO:0048821,3.0779e-01,4.0000e+00
IMP_SCORE,634,GO:0016004,3.0777e-01,3.0000e+00
IMP_SCORE,635,GO:0071331,3.0757e-01,3.0000e+01
IMP_SCORE,636,GO:0031227,3.0753e-01,1.4100e+02
IMP_SCORE,637,GO:0008608,3.0752e-01,7.0000e+00
IMP_SCORE,638,GO:0031272,3.0718e-01,4.0000e+00
IMP_SCORE,639,GO:0090026,3.0702e-01,4.0000e+00
IMP_SCORE,640,GO:0051491,3.0677e-01,2.7000e+01
IMP_SCORE,641,GO:0010882,3.0665e-01,3.0000e+00
IMP_SCORE,642,GO:0000187,3.0663e-01,4.7000e+01
IMP_SCORE,643,GO:0032835,3.0656e-01,1.3000e+01
IMP_SCORE,644,GO:0071107,3.0638e-01,5.0000e+00
IMP_SCORE,645,GO:0032655,3.0611e-01,1.6000e+01
IMP_SCORE,646,GO:0051154,3.0584e-01,1.7000e+01
IMP_SCORE,647,GO:0031345,3.0582e-01,8.0000e+01
IMP_SCORE,648,GO:0035254,3.0581e-01,1.1000e+01
IMP_SCORE,649,GO:0006636,3.0580e-01,3.5000e+01
IMP_SCORE,650,GO:0035249,3.0548e-01,2.8000e+01
IMP_SCORE,651,GO:0035794,3.0514e-01,8.0000e+00
IMP_SCORE,652,GO:0019933,3.0511e-01,1.9000e+01
IMP_SCORE,653,GO:0097306,3.0505e-01,2.4000e+01
IMP_SCORE,654,GO:0097553,3.0484e-01,1.3000e+01
IMP_SCORE,655,GO:0010832,3.0471e-01,1.8000e+01
IMP_SCORE,656,GO:0023014,3.0458e-01,7.9000e+01
IMP_SCORE,657,GO:0050660,3.0449e-01,5.9000e+01
IMP_SCORE,658,GO:0051893,3.0415e-01,2.1000e+01
IMP_SCORE,659,GO:0050671,3.0370e-01,2.6000e+01
IMP_SCORE,660,GO:0090102,3.0354e-01,1.3000e+01
IMP_SCORE,661,GO:0006525,3.0352e-01,2.6000e+01
IMP_SCORE,662,GO:0030371,3.0345e-01,3.1000e+01
IMP_SCORE,663,GO:0072350,3.0344e-01,3.9000e+01
IMP_SCORE,664,GO:0051125,3.0344e-01,1.2000e+01
IMP_SCORE,665,GO:0034405,3.0338e-01,1.3000e+01
IMP_SCORE,666,GO:0060966,3.0297e-01,8.0000e+00
IMP_SCORE,667,GO:0042219,3.0290e-01,2.6000e+01
IMP_SCORE,668,GO:0005057,3.0282e-01,1.0600e+02
IMP_SCORE,669,GO:0015914,3.0276e-01,1.5000e+01
IMP_SCORE,670,GO:0048010,3.0263e-01,3.1000e+01
IMP_SCORE,671,GO:0051482,3.0234e-01,9.0000e+00
IMP_SCORE,672,GO:0051225,3.0221e-01,4.6000e+01
IMP_SCORE,673,GO:0050766,3.0220e-01,3.3000e+01
IMP_SCORE,674,GO:0060123,3.0212e-01,1.2000e+01
IMP_SCORE,675,GO:0043331,3.0185e-01,2.7000e+01
IMP_SCORE,676,GO:0032945,3.0182e-01,3.3000e+01
IMP_SCORE,677,GO:0045618,3.0163e-01,2.0000e+00
IMP_SCORE,678,GO:0030809,3.0129e-01,9.0000e+00
IMP_SCORE,679,GO:0001964,3.0125e-01,8.0000e+00
IMP_SCORE,680,GO:0009595,3.0099e-01,1.9000e+01
IMP_SCORE,681,GO:0005035,3.0094e-01,2.2000e+01
IMP_SCORE,682,GO:0002708,3.0093e-01,3.1000e+01
IMP_SCORE,683,GO:0032508,3.0091e-01,9.0000e+00
IMP_SCORE,684,GO:0018107,3.0061e-01,3.4000e+01
IMP_SCORE,685,GO:0071813,3.0041e-01,1.5000e+01
IMP_SCORE,686,GO:0072395,3.0014e-01,1.1000e+01
IMP_SCORE,687,GO:0046777,3.0007e-01,8.8000e+01
IMP_SCORE,688,GO:0071715,2.9979e-01,1.3000e+01
IMP_SCORE,689,GO:0042711,2.9968e-01,2.6000e+01
IMP_SCORE,690,GO:0043550,2.9960e-01,1.4000e+01
IMP_SCORE,691,GO:1901658,2.9956e-01,4.3000e+01
IMP_SCORE,692,GO:0030220,2.9943e-01,1.6000e+01
IMP_SCORE,693,GO:0014032,2.9934e-01,1.0000e+01
IMP_SCORE,694,GO:0043548,2.9895e-01,7.0000e+00
IMP_SCORE,695,GO:0031665,2.9891e-01,6.0000e+00
IMP_SCORE,696,GO:0050714,2.9886e-01,5.1000e+01
IMP_SCORE,697,GO:1903707,2.9835e-01,7.1000e+01
IMP_SCORE,698,GO:0061136,2.9789e-01,4.5000e+01
IMP_SCORE,699,GO:0006704,2.9781e-01,8.0000e+00
IMP_SCORE,700,GO:0030098,2.9780e-01,4.3000e+01
IMP_SCORE,701,GO:0006958,2.9766e-01,4.4000e+01
IMP_SCORE,702,GO:0042755,2.9760e-01,8.0000e+00
IMP_SCORE,703,GO:0051766,2.9751e-01,2.5000e+01
IMP_SCORE,704,GO:0030539,2.9744e-01,4.0000e+00
IMP_SCORE,705,GO:0009415,2.9744e-01,5.0000e+00
IMP_SCORE,706,GO:0021955,2.9744e-01,1.3000e+01
IMP_SCORE,707,GO:0048709,2.9741e-01,3.0000e+01
IMP_SCORE,708,GO:1903306,2.9740e-01,2.0000e+01
IMP_SCORE,709,GO:0001779,2.9740e-01,1.0000e+01
IMP_SCORE,710,GO:0050772,2.9738e-01,1.4000e+01
IMP_SCORE,711,GO:0030318,2.9699e-01,2.2000e+01
IMP_SCORE,712,GO:0032204,2.9689e-01,3.1000e+01
IMP_SCORE,713,GO:0002829,2.9678e-01,9.0000e+00
IMP_SCORE,714,GO:0070296,2.9675e-01,4.0000e+00
IMP_SCORE,715,GO:0002526,2.9650e-01,5.2000e+01
IMP_SCORE,716,GO:0032891,2.9643e-01,6.0000e+00
IMP_SCORE,717,GO:1900101,2.9628e-01,4.0000e+00
IMP_SCORE,718,GO:2000831,2.9624e-01,1.4000e+01
IMP_SCORE,719,GO:0035020,2.9624e-01,2.0000e+00
IMP_SCORE,720,GO:0034110,2.9617e-01,9.0000e+00
IMP_SCORE,721,GO:0035861,2.9612e-01,2.1000e+01
IMP_SCORE,722,GO:0007202,2.9593e-01,8.0000e+00
IMP_SCORE,723,GO:0031570,2.9590e-01,3.2000e+01
IMP_SCORE,724,GO:0043651,2.9566e-01,3.5000e+01
IMP_SCORE,725,GO:1903579,2.9554e-01,9.0000e+00
IMP_SCORE,726,GO:1903140,2.9549e-01,1.0000e+01
IMP_SCORE,727,GO:0030449,2.9535e-01,2.3000e+01
IMP_SCORE,728,GO:0042308,2.9505e-01,3.5000e+01
IMP_SCORE,729,GO:0090025,2.9505e-01,7.0000e+00
IMP_SCORE,730,GO:1901186,2.9491e-01,1.2000e+01
IMP_SCORE,731,GO:0005545,2.9488e-01,2.5000e+01
IMP_SCORE,732,GO:0032722,2.9487e-01,1.8000e+01
IMP_SCORE,733,GO:0046039,2.9465e-01,1.4000e+01
IMP_SCORE,734,GO:1903312,2.9454e-01,3.0000e+00
IMP_SCORE,735,GO:0046487,2.9443e-01,3.7000e+01
IMP_SCORE,736,GO:0005978,2.9382e-01,1.2000e+01
IMP_SCORE,737,GO:0018108,2.9378e-01,7.4000e+01
IMP_SCORE,738,GO:0010661,2.9345e-01,4.0000e+00
IMP_SCORE,739,GO:0008625,2.9337e-01,1.0000e+01
IMP_SCORE,740,GO:0051900,2.9327e-01,7.0000e+00
IMP_SCORE,741,GO:0070920,2.9319e-01,4.0000e+00
IMP_SCORE,742,GO:1902400,2.9308e-01,1.1000e+01
IMP_SCORE,743,GO:0032680,2.9307e-01,4.8000e+01
IMP_SCORE,744,GO:0043409,2.9298e-01,4.8000e+01
IMP_SCORE,745,GO:0034364,2.9291e-01,3.6000e+01
IMP_SCORE,746,GO:0002021,2.9281e-01,3.0000e+00
IMP_SCORE,747,GO:0001516,2.9272e-01,1.3000e+01
IMP_SCORE,748,GO:1903725,2.9235e-01,1.4000e+01
IMP_SCORE,749,GO:1903362,2.9210e-01,5.4000e+01
IMP_SCORE,750,GO:1902882,2.9181e-01,2.3000e+01
IMP_SCORE,751,GO:0044773,2.9170e-01,1.2000e+01
IMP_SCORE,752,GO:1902850,2.9166e-01,2.8000e+01
IMP_SCORE,753,GO:1901655,2.9147e-01,1.4000e+01
IMP_SCORE,754,GO:0019627,2.9142e-01,7.0000e+00
IMP_SCORE,755,GO:0002367,2.9136e-01,2.0000e+01
IMP_SCORE,756,GO:0072215,2.9119e-01,3.0000e+00
IMP_SCORE,757,GO:0002237,2.9117e-01,1.1500e+02
IMP_SCORE,758,GO:0014821,2.9101e-01,1.6000e+01
IMP_SCORE,759,GO:0060317,2.9093e-01,8.0000e+00
IMP_SCORE,760,GO:0050729,2.9078e-01,4.1000e+01
IMP_SCORE,761,GO:0001975,2.9078e-01,7.0000e+00
IMP_SCORE,762,GO:0034142,2.9070e-01,1.2000e+01
IMP_SCORE,763,GO:0042339,2.9066e-01,2.7000e+01
IMP_SCORE,764,GO:0030279,2.9065e-01,2.8000e+01
IMP_SCORE,765,GO:0042605,2.9062e-01,2.8000e+01
IMP_SCORE,766,GO:0071222,2.9037e-01,4.0000e+01
IMP_SCORE,767,GO:0030510,2.9029e-01,4.5000e+01
IMP_SCORE,768,GO:0043369,2.9023e-01,7.0000e+00
IMP_SCORE,769,GO:2001240,2.9018e-01,3.9000e+01
IMP_SCORE,770,GO:0090312,2.8990e-01,8.0000e+00
IMP_SCORE,771,GO:0032331,2.8983e-01,1.3000e+01
IMP_SCORE,772,GO:0060491,2.8976e-01,9.1000e+01
IMP_SCORE,773,GO:0033032,2.8974e-01,1.7000e+01
IMP_SCORE,774,GO:0001837,2.8963e-01,3.5000e+01
IMP_SCORE,775,GO:0060759,2.8944e-01,6.2000e+01
IMP_SCORE,776,GO:0060252,2.8934e-01,4.0000e+00
IMP_SCORE,777,GO:0048713,2.8933e-01,2.1000e+01
IMP_SCORE,778,GO:0031252,2.8931e-01,1.3000e+01
IMP_SCORE,779,GO:0042069,2.8931e-01,7.0000e+00
IMP_SCORE,780,GO:0016769,2.8927e-01,4.9000e+01
IMP_SCORE,781,GO:0043525,2.8915e-01,2.6000e+01
IMP_SCORE,782,GO:0050764,2.8905e-01,3.2000e+01
IMP_SCORE,783,GO:0040014,2.8896e-01,2.3000e+01
IMP_SCORE,784,GO:0051770,2.8894e-01,4.0000e+00
IMP_SCORE,785,GO:0050786,2.8891e-01,3.8000e+01
IMP_SCORE,786,GO:0005388,2.8853e-01,1.2000e+01
IMP_SCORE,787,GO:0001956,2.8829e-01,9.0000e+00
IMP_SCORE,788,GO:0043551,2.8797e-01,4.0000e+00
IMP_SCORE,789,GO:0052742,2.8797e-01,2.6000e+01
IMP_SCORE,790,GO:0035580,2.8793e-01,4.8000e+01
IMP_SCORE,791,GO:0031683,2.8780e-01,9.0000e+00
IMP_SCORE,792,GO:0097746,2.8754e-01,3.9000e+01
IMP_SCORE,793,GO:0031960,2.8738e-01,4.6000e+01
IMP_SCORE,794,GO:0098801,2.8737e-01,1.7000e+01
IMP_SCORE,795,GO:0048738,2.8732e-01,9.0000e+00
IMP_SCORE,796,GO:0010759,2.8714e-01,3.0000e+00
IMP_SCORE,797,GO:0005547,2.8713e-01,3.6000e+01
IMP_SCORE,798,GO:0021879,2.8696e-01,1.3000e+01
IMP_SCORE,799,GO:0016594,2.8692e-01,1.5000e+01
IMP_SCORE,800,GO:1901385,2.8680e-01,2.0000e+01
IMP_SCORE,801,GO:0046426,2.8678e-01,2.0000e+01
IMP_SCORE,802,GO:1903409,2.8675e-01,1.7000e+01
IMP_SCORE,803,GO:0060412,2.8674e-01,9.0000e+00
IMP_SCORE,804,GO:0051403,2.8669e-01,3.0000e+01
IMP_SCORE,805,GO:0070373,2.8654e-01,1.6000e+01
IMP_SCORE,806,GO:0048505,2.8654e-01,4.0000e+00
IMP_SCORE,807,GO:0048634,2.8649e-01,2.6000e+01
IMP_SCORE,808,GO:0030506,2.8645e-01,4.5000e+01
IMP_SCORE,809,GO:0043507,2.8628e-01,2.8000e+01
IMP_SCORE,810,GO:1904668,2.8619e-01,6.0000e+00
IMP_SCORE,811,GO:0061326,2.8619e-01,1.0000e+01
IMP_SCORE,812,GO:0051353,2.8616e-01,1.2000e+01
IMP_SCORE,813,GO:0060996,2.8608e-01,8.0000e+00
IMP_SCORE,814,GO:0005720,2.8598e-01,7.0000e+00
IMP_SCORE,815,GO:0002701,2.8598e-01,1.1000e+01
IMP_SCORE,816,GO:0032350,2.8595e-01,6.0000e+00
IMP_SCORE,817,GO:0046464,2.8592e-01,1.7000e+01
IMP_SCORE,818,GO:0050663,2.8588e-01,1.1000e+01
IMP_SCORE,819,GO:0000175,2.8586e-01,8.0000e+00
IMP_SCORE,820,GO:0034605,2.8580e-01,5.4000e+01
IMP_SCORE,821,GO:1903077,2.8577e-01,6.0000e+00
IMP_SCORE,822,GO:0046625,2.8570e-01,7.0000e+00
IMP_SCORE,823,GO:0033273,2.8570e-01,1.5000e+01
IMP_SCORE,824,GO:0006294,2.8560e-01,8.0000e+00
IMP_SCORE,825,GO:0016574,2.8556e-01,7.0000e+00
IMP_SCORE,826,GO:0042558,2.8550e-01,1.4000e+01
IMP_SCORE,827,GO:0048041,2.8524e-01,1.8000e+01
IMP_SCORE,828,GO:2000772,2.8521e-01,8.0000e+00
IMP_SCORE,829,GO:0071624,2.8493e-01,1.6000e+01
IMP_SCORE,830,GO:0002026,2.8480e-01,3.0000e+00
IMP_SCORE,831,GO:0002761,2.8470e-01,5.7000e+01
IMP_SCORE,832,GO:0070371,2.8452e-01,1.0000e+01
IMP_SCORE,833,GO:0043568,2.8441e-01,4.0000e+00
IMP_SCORE,834,GO:0006625,2.8441e-01,1.2000e+01
IMP_SCORE,835,GO:1902229,2.8427e-01,1.7000e+01
IMP_SCORE,836,GO:0046825,2.8424e-01,7.0000e+00
IMP_SCORE,837,GO:0048538,2.8413e-01,9.0000e+00
IMP_SCORE,838,GO:0070633,2.8403e-01,1.7000e+01
IMP_SCORE,839,GO:0046173,2.8396e-01,2.7000e+01
IMP_SCORE,840,GO:2000401,2.8388e-01,2.7000e+01
IMP_SCORE,841,GO:1901797,2.8376e-01,1.2000e+01
IMP_SCORE,842,GO:0090278,2.8367e-01,1.3000e+01
IMP_SCORE,843,GO:0007162,2.8345e-01,1.0400e+02
IMP_SCORE,844,GO:0045103,2.8336e-01,2.1000e+01
IMP_SCORE,845,GO:0002020,2.8320e-01,6.4000e+01
IMP_SCORE,846,GO:0045913,2.8301e-01,1.7000e+01
IMP_SCORE,847,GO:0051016,2.8290e-01,8.0000e+00
IMP_SCORE,848,GO:0046889,2.8284e-01,1.6000e+01
IMP_SCORE,849,GO:0071392,2.8277e-01,1.8000e+01
IMP_SCORE,850,GO:0030118,2.8265e-01,4.5000e+01
IMP_SCORE,851,GO:0002793,2.8242e-01,6.4000e+01
IMP_SCORE,852,GO:0019079,2.8237e-01,1.5000e+01
IMP_SCORE,853,GO:0009311,2.8236e-01,6.8000e+01
IMP_SCORE,854,GO:1901032,2.8234e-01,1.0000e+01
IMP_SCORE,855,GO:0006970,2.8234e-01,4.4000e+01
IMP_SCORE,856,GO:0050868,2.8215e-01,2.5000e+01
IMP_SCORE,857,GO:0046068,2.8208e-01,8.0000e+00
IMP_SCORE,858,GO:0061458,2.8207e-01,6.0000e+00
IMP_SCORE,859,GO:1903729,2.8184e-01,3.5000e+01
IMP_SCORE,860,GO:0044253,2.8169e-01,3.0000e+00
IMP_SCORE,861,GO:0001848,2.8147e-01,3.2000e+01
IMP_SCORE,862,GO:0036314,2.8138e-01,2.1000e+01
IMP_SCORE,863,GO:0050852,2.8122e-01,3.8000e+01
IMP_SCORE,864,GO:0002262,2.8122e-01,1.4000e+01
IMP_SCORE,865,GO:0002709,2.8110e-01,1.6000e+01
IMP_SCORE,866,GO:0032928,2.8107e-01,1.0000e+01
IMP_SCORE,867,GO:0046677,2.8106e-01,1.8000e+01
IMP_SCORE,868,GO:0043394,2.8090e-01,4.4000e+01
IMP_SCORE,869,GO:0035640,2.8082e-01,3.1000e+01
IMP_SCORE,870,GO:0042056,2.8075e-01,1.5000e+01
IMP_SCORE,871,GO:0008329,2.8072e-01,2.8000e+01
IMP_SCORE,872,GO:0045446,2.8070e-01,9.0000e+00
IMP_SCORE,873,GO:0004003,2.8053e-01,4.0000e+00
IMP_SCORE,874,GO:0042749,2.8051e-01,4.0000e+00
IMP_SCORE,875,GO:0003044,2.8043e-01,1.4000e+01
IMP_SCORE,876,GO:1903859,2.8006e-01,7.0000e+00
IMP_SCORE,877,GO:0071902,2.8005e-01,7.3000e+01
IMP_SCORE,878,GO:0001782,2.7994e-01,1.2000e+01
IMP_SCORE,879,GO:0048679,2.7986e-01,1.1000e+01
IMP_SCORE,880,GO:0043567,2.7984e-01,7.0000e+00
IMP_SCORE,881,GO:2000781,2.7979e-01,3.0000e+00
IMP_SCORE,882,GO:0046513,2.7974e-01,3.5000e+01
IMP_SCORE,883,GO:0000075,2.7973e-01,4.3000e+01
IMP_SCORE,884,GO:0034250,2.7972e-01,2.6000e+01
IMP_SCORE,885,GO:0048771,2.7959e-01,3.3000e+01
IMP_SCORE,886,GO:0008015,2.7947e-01,3.9000e+01
IMP_SCORE,887,GO:0006096,2.7937e-01,1.7000e+01
IMP_SCORE,888,GO:0000307,2.7925e-01,1.8000e+01
IMP_SCORE,889,GO:1902041,2.7906e-01,3.6000e+01
IMP_SCORE,890,GO:0071214,2.7892e-01,9.1000e+01
IMP_SCORE,891,GO:0070410,2.7883e-01,4.0000e+00
IMP_SCORE,892,GO:0005001,2.7878e-01,1.6000e+01
IMP_SCORE,893,GO:0010717,2.7871e-01,2.1000e+01
IMP_SCORE,894,GO:0042181,2.7867e-01,1.1000e+01
IMP_SCORE,895,GO:0002716,2.7855e-01,4.0000e+00
IMP_SCORE,896,GO:0060337,2.7853e-01,9.5000e+01
IMP_SCORE,897,GO:0045721,2.7839e-01,1.0000e+01
IMP_SCORE,898,GO:0045684,2.7837e-01,5.0000e+00
IMP_SCORE,899,GO:0006882,2.7817e-01,7.0000e+00
IMP_SCORE,900,GO:0048641,2.7813e-01,1.8000e+01
IMP_SCORE,901,GO:0044065,2.7809e-01,3.0000e+00
IMP_SCORE,902,GO:0010613,2.7808e-01,1.0000e+01
IMP_SCORE,903,GO:1901224,2.7800e-01,9.0000e+00
IMP_SCORE,904,GO:1901099,2.7785e-01,3.6000e+01
IMP_SCORE,905,GO:1900408,2.7779e-01,1.0000e+01
IMP_SCORE,906,GO:0016500,2.7761e-01,1.0000e+01
IMP_SCORE,907,GO:0030041,2.7753e-01,1.3000e+01
IMP_SCORE,908,GO:0030183,2.7742e-01,3.2000e+01
IMP_SCORE,909,GO:0030100,2.7736e-01,5.6000e+01
IMP_SCORE,910,GO:0035601,2.7729e-01,2.7000e+01
IMP_SCORE,911,GO:0051954,2.7722e-01,9.0000e+00
IMP_SCORE,912,GO:0046134,2.7711e-01,1.4000e+01
IMP_SCORE,913,GO:0002718,2.7709e-01,2.1000e+01
IMP_SCORE,914,GO:0050731,2.7699e-01,6.6000e+01
IMP_SCORE,915,GO:0071345,2.7698e-01,9.9000e+01
IMP_SCORE,916,GO:1904356,2.7698e-01,1.7000e+01
IMP_SCORE,917,GO:1901989,2.7695e-01,2.7000e+01
IMP_SCORE,918,GO:0005892,2.7694e-01,7.0000e+00
IMP_SCORE,919,GO:0010883,2.7692e-01,1.7000e+01
IMP_SCORE,920,GO:0061037,2.7674e-01,1.4000e+01
IMP_SCORE,921,GO:0030687,2.7666e-01,2.8000e+01
IMP_SCORE,922,GO:0045844,2.7653e-01,8.0000e+00
IMP_SCORE,923,GO:0002739,2.7653e-01,3.0000e+00
IMP_SCORE,924,GO:0070821,2.7648e-01,9.0000e+01
IMP_SCORE,925,GO:0002703,2.7646e-01,4.5000e+01
IMP_SCORE,926,GO:0022408,2.7639e-01,4.2000e+01
IMP_SCORE,927,GO:0023026,2.7634e-01,2.1000e+01
IMP_SCORE,928,GO:0046620,2.7627e-01,1.5000e+01
IMP_SCORE,929,GO:0030038,2.7594e-01,8.0000e+00
IMP_SCORE,930,GO:0048762,2.7586e-01,2.7000e+01
IMP_SCORE,931,GO:0046174,2.7572e-01,1.2000e+01
IMP_SCORE,932,GO:0002639,2.7550e-01,1.4000e+01
IMP_SCORE,933,GO:0047485,2.7536e-01,6.7000e+01
IMP_SCORE,934,GO:0051023,2.7528e-01,1.6000e+01
IMP_SCORE,935,GO:0051969,2.7526e-01,3.0000e+00
IMP_SCORE,936,GO:0006903,2.7526e-01,2.3000e+01
IMP_SCORE,937,GO:0061245,2.7525e-01,3.6000e+01
IMP_SCORE,938,GO:2000303,2.7508e-01,4.0000e+00
IMP_SCORE,939,GO:0031128,2.7498e-01,7.0000e+00
IMP_SCORE,940,GO:0090330,2.7496e-01,2.0000e+00
IMP_SCORE,941,GO:2001014,2.7467e-01,8.0000e+00
IMP_SCORE,942,GO:0030517,2.7466e-01,1.1000e+01
IMP_SCORE,943,GO:0002287,2.7464e-01,3.0000e+00
IMP_SCORE,944,GO:0032760,2.7458e-01,2.3000e+01
IMP_SCORE,945,GO:0045939,2.7456e-01,4.0000e+00
IMP_SCORE,946,GO:2000095,2.7433e-01,4.0000e+00
IMP_SCORE,947,GO:0006677,2.7407e-01,2.9000e+01
IMP_SCORE,948,GO:0005527,2.7404e-01,3.6000e+01
IMP_SCORE,949,GO:0033178,2.7403e-01,2.0000e+00
IMP_SCORE,950,GO:0016701,2.7402e-01,4.2000e+01
IMP_SCORE,951,GO:0034705,2.7400e-01,4.9000e+01
IMP_SCORE,952,GO:0005811,2.7397e-01,1.0900e+02
IMP_SCORE,953,GO:0043406,2.7383e-01,4.9000e+01
IMP_SCORE,954,GO:0001774,2.7350e-01,2.9000e+01
IMP_SCORE,955,GO:0021884,2.7325e-01,9.0000e+00
IMP_SCORE,956,GO:0051968,2.7323e-01,4.0000e+00
IMP_SCORE,957,GO:0002292,2.7319e-01,5.0000e+00
IMP_SCORE,958,GO:0051386,2.7308e-01,6.0000e+00
IMP_SCORE,959,GO:0048715,2.7308e-01,8.0000e+00
IMP_SCORE,960,GO:0051354,2.7303e-01,1.2000e+01
IMP_SCORE,961,GO:0051896,2.7293e-01,3.4000e+01
IMP_SCORE,962,GO:0005942,2.7289e-01,1.0000e+01
IMP_SCORE,963,GO:0005777,2.7274e-01,1.4800e+02
IMP_SCORE,964,GO:0034329,2.7259e-01,1.1200e+02
IMP_SCORE,965,GO:0042992,2.7244e-01,2.4000e+01
IMP_SCORE,966,GO:0060359,2.7230e-01,2.0000e+01
IMP_SCORE,967,GO:0099604,2.7221e-01,8.0000e+00
IMP_SCORE,968,GO:0042542,2.7211e-01,4.1000e+01
IMP_SCORE,969,GO:0042509,2.7208e-01,1.7000e+01
IMP_SCORE,970,GO:0030516,2.7202e-01,2.6000e+01
IMP_SCORE,971,GO:0035051,2.7200e-01,8.0000e+00
IMP_SCORE,972,GO:2000505,2.7195e-01,8.0000e+00
IMP_SCORE,973,GO:0034114,2.7170e-01,8.0000e+00
IMP_SCORE,974,GO:0043508,2.7164e-01,7.0000e+00
IMP_SCORE,975,GO:0010942,2.7164e-01,1.9200e+02
IMP_SCORE,976,GO:0002674,2.7161e-01,4.0000e+00
IMP_SCORE,977,GO:0002922,2.7148e-01,9.0000e+00
IMP_SCORE,978,GO:0010524,2.7138e-01,1.7000e+01
IMP_SCORE,979,GO:0030540,2.7131e-01,7.0000e+00
IMP_SCORE,980,GO:1902751,2.7124e-01,2.0000e+00
IMP_SCORE,981,GO:0016538,2.7115e-01,1.2000e+01
IMP_SCORE,982,GO:0008038,2.7088e-01,9.6000e+01
IMP_SCORE,983,GO:0006099,2.7081e-01,3.3000e+01
IMP_SCORE,984,GO:2000514,2.7080e-01,1.4000e+01
IMP_SCORE,985,GO:1990138,2.7078e-01,2.9000e+01
IMP_SCORE,986,GO:1902100,2.7072e-01,4.0000e+00
IMP_SCORE,987,GO:0060612,2.7024e-01,3.1000e+01
IMP_SCORE,988,GO:0014855,2.7021e-01,8.0000e+00
IMP_SCORE,989,GO:0031235,2.7018e-01,5.0000e+00
IMP_SCORE,990,GO:0098901,2.7013e-01,1.3000e+01
IMP_SCORE,991,GO:1901880,2.7011e-01,3.8000e+01
IMP_SCORE,992,GO:0044409,2.7007e-01,5.3000e+01
IMP_SCORE,993,GO:0021983,2.7003e-01,8.0000e+00
IMP_SCORE,994,GO:0002283,2.6997e-01,1.2100e+02
IMP_SCORE,995,GO:0030168,2.6988e-01,5.3000e+01
IMP_SCORE,996,GO:0032233,2.6987e-01,2.9000e+01
IMP_SCORE,997,GO:1900121,2.6976e-01,4.0000e+00
IMP_SCORE,998,GO:0005868,2.6975e-01,1.3000e+01
IMP_SCORE,999,GO:0032872,2.6973e-01,5.7000e+01
IMP_SCORE,1000,GO:0010874,2.6961e-01,1.2000e+01
IMP_SCORE,1001,GO:0017049,2.6960e-01,4.0000e+00
IMP_SCORE,1002,GO:1900740,2.6956e-01,1.8000e+01
IMP_SCORE,1003,GO:0044321,2.6956e-01,5.0000e+00
IMP_SCORE,1004,GO:0001952,2.6944e-01,3.6000e+01
IMP_SCORE,1005,GO:0050679,2.6938e-01,5.2000e+01
IMP_SCORE,1006,GO:0046037,2.6924e-01,1.9000e+01
IMP_SCORE,1007,GO:1902803,2.6923e-01,1.6000e+01
IMP_SCORE,1008,GO:0043407,2.6910e-01,3.1000e+01
IMP_SCORE,1009,GO:0060004,2.6906e-01,1.9000e+01
IMP_SCORE,1010,GO:0032695,2.6898e-01,4.0000e+00
IMP_SCORE,1011,GO:0038187,2.6883e-01,2.8000e+01
IMP_SCORE,1012,GO:0061548,2.6851e-01,5.0000e+00
IMP_SCORE,1013,GO:0046641,2.6843e-01,5.0000e+00
IMP_SCORE,1014,GO:0007026,2.6841e-01,1.3000e+01
IMP_SCORE,1015,GO:0034030,2.6829e-01,5.0000e+00
IMP_SCORE,1016,GO:0010591,2.6822e-01,1.7000e+01
IMP_SCORE,1017,GO:0032370,2.6813e-01,1.5000e+01
IMP_SCORE,1018,GO:0004869,2.6807e-01,5.0000e+01
IMP_SCORE,1019,GO:0045776,2.6807e-01,2.7000e+01
IMP_SCORE,1020,GO:1901380,2.6806e-01,4.0000e+00
IMP_SCORE,1021,GO:0032727,2.6801e-01,4.0000e+00
IMP_SCORE,1022,GO:0046822,2.6794e-01,5.6000e+01
IMP_SCORE,1023,GO:0045471,2.6791e-01,6.6000e+01
IMP_SCORE,1024,GO:0031435,2.6788e-01,2.2000e+01
IMP_SCORE,1025,GO:0009895,2.6759e-01,7.3000e+01
IMP_SCORE,1026,GO:0045741,2.6759e-01,1.0000e+01
IMP_SCORE,1027,GO:0006221,2.6754e-01,1.0000e+01
IMP_SCORE,1028,GO:0050870,2.6752e-01,5.9000e+01
IMP_SCORE,1029,GO:1902235,2.6750e-01,7.0000e+00
IMP_SCORE,1030,GO:0045414,2.6748e-01,7.0000e+00
IMP_SCORE,1031,GO:0032677,2.6745e-01,3.2000e+01
IMP_SCORE,1032,GO:0034315,2.6743e-01,5.0000e+00
IMP_SCORE,1033,GO:1903313,2.6740e-01,1.5000e+01
IMP_SCORE,1034,GO:0002902,2.6738e-01,4.0000e+00
IMP_SCORE,1035,GO:0042770,2.6706e-01,2.0000e+01
IMP_SCORE,1036,GO:0090004,2.6693e-01,1.9000e+01
IMP_SCORE,1037,GO:0043220,2.6685e-01,1.0000e+01
IMP_SCORE,1038,GO:0071276,2.6684e-01,1.0400e+02
IMP_SCORE,1039,GO:0051271,2.6681e-01,1.1300e+02
IMP_SCORE,1040,GO:1902883,2.6674e-01,6.0000e+00
IMP_SCORE,1041,GO:0030520,2.6671e-01,8.0000e+00
IMP_SCORE,1042,GO:0046164,2.6646e-01,2.9000e+01
IMP_SCORE,1043,GO:1900048,2.6631e-01,2.0000e+01
IMP_SCORE,1044,GO:0004860,2.6627e-01,5.0000e+01
IMP_SCORE,1045,GO:0038201,2.6626e-01,3.3000e+01
IMP_SCORE,1046,GO:0061045,2.6622e-01,2.7000e+01
IMP_SCORE,1047,GO:0002753,2.6610e-01,5.0000e+00
IMP_SCORE,1048,GO:0032147,2.6609e-01,5.4000e+01
IMP_SCORE,1049,GO:0044309,2.6607e-01,5.9000e+01
IMP_SCORE,1050,GO:0004896,2.6606e-01,1.4700e+02
IMP_SCORE,1051,GO:0070822,2.6603e-01,2.0000e+00
IMP_SCORE,1052,GO:0040013,2.6599e-01,1.0300e+02
IMP_SCORE,1053,GO:0036296,2.6590e-01,5.0000e+00
IMP_SCORE,1054,GO:0099133,2.6589e-01,5.0000e+00
IMP_SCORE,1055,GO:1903861,2.6588e-01,7.0000e+00
IMP_SCORE,1056,GO:1903831,2.6586e-01,2.2000e+01
IMP_SCORE,1057,GO:0002828,2.6581e-01,2.7000e+01
IMP_SCORE,1058,GO:0045742,2.6579e-01,1.3000e+01
IMP_SCORE,1059,GO:0035035,2.6565e-01,2.0000e+01
IMP_SCORE,1060,GO:0071322,2.6564e-01,4.0000e+01
IMP_SCORE,1061,GO:0090002,2.6548e-01,3.1000e+01
IMP_SCORE,1062,GO:0060348,2.6544e-01,5.0000e+01
IMP_SCORE,1063,GO:0045987,2.6537e-01,2.0000e+01
IMP_SCORE,1064,GO:0019210,2.6532e-01,4.8000e+01
IMP_SCORE,1065,GO:0046329,2.6523e-01,7.0000e+00
IMP_SCORE,1066,GO:0060395,2.6520e-01,2.1000e+01
IMP_SCORE,1067,GO:0031668,2.6513e-01,6.2000e+01
IMP_SCORE,1068,GO:1900182,2.6512e-01,1.9000e+01
IMP_SCORE,1069,GO:0042470,2.6491e-01,8.8000e+01
IMP_SCORE,1070,GO:0006333,2.6490e-01,2.1000e+01
IMP_SCORE,1071,GO:0030513,2.6486e-01,9.0000e+00
IMP_SCORE,1072,GO:0001977,2.6482e-01,1.2000e+01
IMP_SCORE,1073,GO:0070527,2.6480e-01,5.4000e+01
IMP_SCORE,1074,GO:0071216,2.6474e-01,5.5000e+01
IMP_SCORE,1075,GO:0060760,2.6468e-01,2.8000e+01
IMP_SCORE,1076,GO:0045444,2.6467e-01,8.7000e+01
IMP_SCORE,1077,GO:0016577,2.6453e-01,1.7000e+01
IMP_SCORE,1078,GO:0005773,2.6451e-01,2.8100e+02
IMP_SCORE,1079,GO:1904724,2.6441e-01,6.0000e+01
IMP_SCORE,1080,GO:0006516,2.6436e-01,5.0000e+00
IMP_SCORE,1081,GO:0051053,2.6431e-01,2.6000e+01
IMP_SCORE,1082,GO:2000300,2.6429e-01,1.2000e+01
IMP_SCORE,1083,GO:0048168,2.6428e-01,3.7000e+01
IMP_SCORE,1084,GO:0005979,2.6421e-01,1.1000e+01
IMP_SCORE,1085,GO:0070304,2.6418e-01,4.2000e+01
IMP_SCORE,1086,GO:0007530,2.6411e-01,1.1000e+01
IMP_SCORE,1087,GO:0042089,2.6399e-01,9.0000e+00
IMP_SCORE,1088,GO:0048705,2.6397e-01,2.5000e+01
IMP_SCORE,1089,GO:0071456,2.6394e-01,2.3000e+01
IMP_SCORE,1090,GO:0097200,2.6382e-01,2.0000e+01
IMP_SCORE,1091,GO:0032206,2.6357e-01,2.9000e+01
IMP_SCORE,1092,GO:0000188,2.6355e-01,2.7000e+01
IMP_SCORE,1093,GO:0061387,2.6352e-01,3.6000e+01
IMP_SCORE,1094,GO:1903205,2.6340e-01,9.0000e+00
IMP_SCORE,1095,GO:0016895,2.6290e-01,4.0000e+00
IMP_SCORE,1096,GO:0019363,2.6257e-01,1.3000e+01
IMP_SCORE,1097,GO:0061615,2.6252e-01,9.0000e+00
IMP_SCORE,1098,GO:0070301,2.6250e-01,1.8000e+01
IMP_SCORE,1099,GO:2000378,2.6244e-01,2.4000e+01
IMP_SCORE,1100,GO:0046348,2.6239e-01,3.1000e+01
IMP_SCORE,1101,GO:0019903,2.6236e-01,5.0000e+01
IMP_SCORE,1102,GO:0043506,2.6234e-01,2.5000e+01
IMP_SCORE,1103,GO:1903201,2.6234e-01,1.8000e+01
IMP_SCORE,1104,GO:0002068,2.6231e-01,8.0000e+00
IMP_SCORE,1105,GO:0035666,2.6226e-01,1.6000e+01
IMP_SCORE,1106,GO:1904375,2.6218e-01,4.3000e+01
IMP_SCORE,1107,GO:0001223,2.6209e-01,8.0000e+00
IMP_SCORE,1108,GO:0042772,2.6189e-01,4.0000e+00
IMP_SCORE,1109,GO:0048736,2.6175e-01,3.9000e+01
IMP_SCORE,1110,GO:0042133,2.6168e-01,4.6000e+01
IMP_SCORE,1111,GO:0035198,2.6142e-01,4.0000e+00
IMP_SCORE,1112,GO:0015949,2.6106e-01,9.0000e+00
IMP_SCORE,1113,GO:0021987,2.6103e-01,2.5000e+01
IMP_SCORE,1114,GO:0070325,2.6092e-01,1.1000e+01
IMP_SCORE,1115,GO:0010631,2.6086e-01,4.7000e+01
IMP_SCORE,1116,GO:0055023,2.6079e-01,6.0000e+00
IMP_SCORE,1117,GO:0006939,2.6077e-01,2.6000e+01
IMP_SCORE,1118,GO:0070507,2.6077e-01,5.2000e+01
IMP_SCORE,1119,GO:0015467,2.6056e-01,6.3000e+01
IMP_SCORE,1120,GO:0090184,2.6047e-01,7.0000e+00
IMP_SCORE,1121,GO:0051183,2.6035e-01,8.0000e+00
IMP_SCORE,1122,GO:0017145,2.6027e-01,1.2000e+01
IMP_SCORE,1123,GO:0035637,2.6023e-01,3.6000e+01
IMP_SCORE,1124,GO:0055010,2.6017e-01,6.0000e+00
IMP_SCORE,1125,GO:0009991,2.6007e-01,1.3600e+02
IMP_SCORE,1126,GO:0046514,2.6005e-01,2.0000e+01
IMP_SCORE,1127,GO:0050851,2.6005e-01,5.9000e+01
IMP_SCORE,1128,GO:0019955,2.6000e-01,1.2700e+02
IMP_SCORE,1129,GO:0090051,2.5996e-01,1.1000e+01
IMP_SCORE,1130,GO:0005172,2.5992e-01,1.3000e+01
IMP_SCORE,1131,GO:0031280,2.5983e-01,4.0000e+00
IMP_SCORE,1132,GO:0042611,2.5969e-01,4.6000e+01
IMP_SCORE,1133,GO:0060291,2.5952e-01,2.4000e+01
IMP_SCORE,1134,GO:0043558,2.5946e-01,4.0000e+00
IMP_SCORE,1135,GO:0051451,2.5939e-01,6.0000e+00
IMP_SCORE,1136,GO:0046635,2.5938e-01,2.4000e+01
IMP_SCORE,1137,GO:0070840,2.5936e-01,5.0000e+00
IMP_SCORE,1138,GO:0034243,2.5930e-01,4.0000e+00
IMP_SCORE,1139,GO:0008656,2.5917e-01,1.2000e+01
IMP_SCORE,1140,GO:0045661,2.5912e-01,2.1000e+01
IMP_SCORE,1141,GO:0036109,2.5880e-01,2.7000e+01
IMP_SCORE,1142,GO:0051879,2.5872e-01,1.1000e+01
IMP_SCORE,1143,GO:0042149,2.5871e-01,1.7000e+01
IMP_SCORE,1144,GO:2001044,2.5862e-01,1.5000e+01
IMP_SCORE,1145,GO:0050999,2.5858e-01,9.0000e+00
IMP_SCORE,1146,GO:0006493,2.5843e-01,9.5000e+01
IMP_SCORE,1147,GO:0006672,2.5831e-01,7.8000e+01
IMP_SCORE,1148,GO:0032006,2.5827e-01,8.2000e+01
IMP_SCORE,1149,GO:0000164,2.5824e-01,4.0000e+00
IMP_SCORE,1150,GO:0009612,2.5817e-01,7.2000e+01
IMP_SCORE,1151,GO:0032368,2.5813e-01,2.2000e+01
IMP_SCORE,1152,GO:0031935,2.5784e-01,5.0000e+00
IMP_SCORE,1153,GO:1903844,2.5775e-01,2.8000e+01
IMP_SCORE,1154,GO:0035578,2.5773e-01,8.1000e+01
IMP_SCORE,1155,GO:0002720,2.5757e-01,9.0000e+00
IMP_SCORE,1156,GO:0000070,2.5754e-01,1.3000e+01
IMP_SCORE,1157,GO:0071674,2.5727e-01,2.6000e+01
IMP_SCORE,1158,GO:0043650,2.5727e-01,8.0000e+00
IMP_SCORE,1159,GO:1903076,2.5712e-01,3.0000e+01
IMP_SCORE,1160,GO:0033613,2.5707e-01,2.5000e+01
IMP_SCORE,1161,GO:0030595,2.5693e-01,5.7000e+01
IMP_SCORE,1162,GO:0002090,2.5687e-01,1.5000e+01
IMP_SCORE,1163,GO:0010769,2.5681e-01,6.8000e+01
IMP_SCORE,1164,GO:1903392,2.5665e-01,8.0000e+00
IMP_SCORE,1165,GO:0051048,2.5663e-01,8.1000e+01
IMP_SCORE,1166,GO:2000758,2.5657e-01,1.3000e+01
IMP_SCORE,1167,GO:0043627,2.5654e-01,5.3000e+01
IMP_SCORE,1168,GO:0010829,2.5645e-01,6.0000e+00
IMP_SCORE,1169,GO:0051654,2.5641e-01,5.0000e+00
IMP_SCORE,1170,GO:0032069,2.5640e-01,2.0000e+00
IMP_SCORE,1171,GO:0018210,2.5633e-01,5.8000e+01
IMP_SCORE,1172,GO:0060416,2.5632e-01,5.0000e+00
IMP_SCORE,1173,GO:0033630,2.5630e-01,1.2000e+01
IMP_SCORE,1174,GO:0006278,2.5629e-01,5.0000e+00
IMP_SCORE,1175,GO:0010155,2.5623e-01,4.0000e+00
IMP_SCORE,1176,GO:0009066,2.5601e-01,7.0000e+01
IMP_SCORE,1177,GO:0001948,2.5585e-01,7.7000e+01
IMP_SCORE,1178,GO:0060415,2.5579e-01,1.3000e+01
IMP_SCORE,1179,GO:0031005,2.5568e-01,2.5000e+01
IMP_SCORE,1180,GO:1903305,2.5565e-01,3.6000e+01
IMP_SCORE,1181,GO:2000242,2.5565e-01,1.7000e+01
IMP_SCORE,1182,GO:0030857,2.5559e-01,4.0000e+00
IMP_SCORE,1183,GO:0044769,2.5542e-01,8.0000e+00
IMP_SCORE,1184,GO:0035195,2.5539e-01,2.0000e+01
IMP_SCORE,1185,GO:0055038,2.5539e-01,5.6000e+01
IMP_SCORE,1186,GO:1903901,2.5527e-01,3.8000e+01
IMP_SCORE,1187,GO:0012505,2.5516e-01,1.6500e+02
IMP_SCORE,1188,GO:0002285,2.5516e-01,2.7000e+01
IMP_SCORE,1189,GO:0035004,2.5490e-01,1.0000e+01
IMP_SCORE,1190,GO:0051607,2.5481e-01,6.7000e+01
IMP_SCORE,1191,GO:0000980,2.5477e-01,1.9000e+01
IMP_SCORE,1192,GO:0032105,2.5471e-01,5.0000e+00
IMP_SCORE,1193,GO:0086065,2.5468e-01,5.0000e+00
IMP_SCORE,1194,GO:0004709,2.5459e-01,2.9000e+01
IMP_SCORE,1195,GO:0051985,2.5458e-01,4.0000e+00
IMP_SCORE,1196,GO:0009084,2.5451e-01,1.6000e+01
IMP_SCORE,1197,GO:0050670,2.5439e-01,5.6000e+01
IMP_SCORE,1198,GO:0005515,2.5439e-01,2.9710e+03
IMP_SCORE,1199,GO:0061098,2.5430e-01,2.1000e+01
IMP_SCORE,1200,GO:0070303,2.5426e-01,1.8000e+01
IMP_SCORE,1201,GO:0046330,2.5421e-01,3.1000e+01
IMP_SCORE,1202,GO:0071346,2.5416e-01,6.0000e+01
IMP_SCORE,1203,GO:0045309,2.5411e-01,9.0000e+00
IMP_SCORE,1204,GO:0031646,2.5410e-01,1.7000e+01
IMP_SCORE,1205,GO:0031010,2.5405e-01,4.0000e+00
IMP_SCORE,1206,GO:1902108,2.5401e-01,5.0000e+00
IMP_SCORE,1207,GO:0045670,2.5376e-01,5.2000e+01
IMP_SCORE,1208,GO:0034614,2.5368e-01,1.8000e+01
IMP_SCORE,1209,GO:0001959,2.5360e-01,6.5000e+01
IMP_SCORE,1210,GO:1903206,2.5347e-01,3.0000e+00
IMP_SCORE,1211,GO:0051091,2.5344e-01,7.7000e+01
IMP_SCORE,1212,GO:0010765,2.5344e-01,1.5000e+01
IMP_SCORE,1213,GO:0048841,2.5344e-01,4.0000e+00
IMP_SCORE,1214,GO:0034139,2.5343e-01,4.0000e+00
IMP_SCORE,1215,GO:0006110,2.5334e-01,8.0000e+00
IMP_SCORE,1216,GO:0045920,2.5323e-01,1.3000e+01
IMP_SCORE,1217,GO:0031342,2.5321e-01,1.3000e+01
IMP_SCORE,1218,GO:0001736,2.5320e-01,1.2000e+01
IMP_SCORE,1219,GO:0042579,2.5313e-01,1.7500e+02
IMP_SCORE,1220,GO:0006836,2.5311e-01,5.8000e+01
IMP_SCORE,1221,GO:0044183,2.5298e-01,2.1000e+01
IMP_SCORE,1222,GO:0048471,2.5281e-01,5.2600e+02
IMP_SCORE,1223,GO:2000144,2.5281e-01,9.0000e+00
IMP_SCORE,1224,GO:0097499,2.5280e-01,4.0000e+00
IMP_SCORE,1225,GO:0047496,2.5267e-01,6.0000e+00
IMP_SCORE,1226,GO:0042490,2.5258e-01,4.0000e+00
IMP_SCORE,1227,GO:0032026,2.5253e-01,2.7000e+01
IMP_SCORE,1228,GO:0048839,2.5252e-01,5.9000e+01
IMP_SCORE,1229,GO:0060976,2.5252e-01,8.0000e+00
IMP_SCORE,1230,GO:0045080,2.5245e-01,4.0000e+00
IMP_SCORE,1231,GO:1900015,2.5238e-01,1.2000e+01
IMP_SCORE,1232,GO:0071949,2.5234e-01,1.8000e+01
IMP_SCORE,1233,GO:0071417,2.5229e-01,8.5000e+01
IMP_SCORE,1234,GO:0043586,2.5228e-01,4.0000e+00
IMP_SCORE,1235,GO:0090196,2.5225e-01,2.0000e+01
IMP_SCORE,1236,GO:0016233,2.5222e-01,4.0000e+00
IMP_SCORE,1237,GO:0060261,2.5221e-01,8.0000e+00
IMP_SCORE,1238,GO:0006942,2.5208e-01,1.7000e+01
IMP_SCORE,1239,GO:0034097,2.5207e-01,1.7000e+02
IMP_SCORE,1240,GO:1903039,2.5206e-01,5.1000e+01
IMP_SCORE,1241,GO:2001056,2.5205e-01,3.6000e+01
IMP_SCORE,1242,GO:0043408,2.5199e-01,1.4000e+02
IMP_SCORE,1243,GO:0010714,2.5197e-01,4.0000e+00
IMP_SCORE,1244,GO:0005903,2.5195e-01,3.5000e+01
IMP_SCORE,1245,GO:1903391,2.5194e-01,1.2000e+01
IMP_SCORE,1246,GO:0045777,2.5186e-01,2.2000e+01
IMP_SCORE,1247,GO:1902905,2.5176e-01,6.9000e+01
IMP_SCORE,1248,GO:2001198,2.5170e-01,6.7000e+01
IMP_SCORE,1249,GO:0035909,2.5163e-01,1.0000e+00
IMP_SCORE,1250,GO:0002676,2.5163e-01,1.0000e+00
IMP_SCORE,1251,GO:0097296,2.5163e-01,1.0000e+00
IMP_SCORE,1252,GO:1901214,2.5160e-01,7.5000e+01
IMP_SCORE,1253,GO:0003279,2.5158e-01,2.6000e+01
IMP_SCORE,1254,GO:0051589,2.5151e-01,1.0000e+01
IMP_SCORE,1255,GO:0019218,2.5150e-01,1.5000e+01
IMP_SCORE,1256,GO:0033262,2.5142e-01,4.0000e+00
IMP_SCORE,1257,GO:0046879,2.5135e-01,1.8000e+01
IMP_SCORE,1258,GO:0051100,2.5128e-01,7.0000e+01
IMP_SCORE,1259,GO:0006491,2.5128e-01,2.5000e+01
IMP_SCORE,1260,GO:0030666,2.5120e-01,9.6000e+01
IMP_SCORE,1261,GO:0018105,2.5116e-01,5.4000e+01
IMP_SCORE,1262,GO:0010812,2.5112e-01,2.8000e+01
IMP_SCORE,1263,GO:0042108,2.5111e-01,2.1000e+01
IMP_SCORE,1264,GO:0036258,2.5106e-01,4.0000e+00
IMP_SCORE,1265,GO:0097581,2.5104e-01,1.2000e+01
IMP_SCORE,1266,GO:1903792,2.5093e-01,5.0000e+00
IMP_SCORE,1267,GO:1902624,2.5086e-01,1.4000e+01
IMP_SCORE,1268,GO:0070528,2.5077e-01,7.0000e+00
IMP_SCORE,1269,GO:0031983,2.5077e-01,1.4200e+02
IMP_SCORE,1270,GO:0005938,2.5071e-01,1.5700e+02
IMP_SCORE,1271,GO:0048661,2.5065e-01,2.1000e+01
IMP_SCORE,1272,GO:0030016,2.5058e-01,2.1000e+01
IMP_SCORE,1273,GO:0042110,2.5057e-01,6.2000e+01
IMP_SCORE,1274,GO:0032806,2.5055e-01,4.0000e+00
IMP_SCORE,1275,GO:0006513,2.5048e-01,1.6000e+01
IMP_SCORE,1276,GO:0009651,2.5041e-01,5.0000e+00
IMP_SCORE,1277,GO:1902743,2.5039e-01,2.0000e+01
IMP_SCORE,1278,GO:1901623,2.5038e-01,4.0000e+00
IMP_SCORE,1279,GO:0061564,2.5036e-01,2.4000e+01
IMP_SCORE,1280,GO:1900273,2.5031e-01,1.9000e+01
IMP_SCORE,1281,GO:2000278,2.5022e-01,2.3000e+01
IMP_SCORE,1282,GO:0036041,2.5017e-01,2.5000e+01
IMP_SCORE,1283,GO:0060401,2.5012e-01,1.7000e+01
IMP_SCORE,1284,GO:0061339,2.5008e-01,1.5000e+01
IMP_SCORE,1285,GO:0048266,2.4979e-01,9.0000e+00
IMP_SCORE,1286,GO:0030134,2.4977e-01,2.2000e+01
IMP_SCORE,1287,GO:0002437,2.4975e-01,9.0000e+00
IMP_SCORE,1288,GO:0045685,2.4974e-01,3.4000e+01
IMP_SCORE,1289,GO:0051101,2.4971e-01,3.3000e+01
IMP_SCORE,1290,GO:0003207,2.4963e-01,1.3000e+01
IMP_SCORE,1291,GO:0003841,2.4944e-01,9.0000e+00
IMP_SCORE,1292,GO:0051220,2.4936e-01,1.5000e+01
IMP_SCORE,1293,GO:0007595,2.4927e-01,1.8000e+01
IMP_SCORE,1294,GO:1905477,2.4923e-01,3.7000e+01
IMP_SCORE,1295,GO:0010976,2.4921e-01,5.5000e+01
IMP_SCORE,1296,GO:0048534,2.4913e-01,5.6000e+01
IMP_SCORE,1297,GO:0031098,2.4911e-01,2.8000e+01
IMP_SCORE,1298,GO:0055006,2.4910e-01,1.0000e+01
IMP_SCORE,1299,GO:0071621,2.4909e-01,4.7000e+01
IMP_SCORE,1300,GO:0042594,2.4887e-01,6.7000e+01
IMP_SCORE,1301,GO:0007623,2.4885e-01,6.5000e+01
IMP_SCORE,1302,GO:1902554,2.4884e-01,2.3000e+01
IMP_SCORE,1303,GO:0010984,2.4883e-01,8.0000e+00
IMP_SCORE,1304,GO:0042102,2.4881e-01,2.6000e+01
IMP_SCORE,1305,GO:1900077,2.4879e-01,1.3000e+01
IMP_SCORE,1306,GO:0035358,2.4874e-01,7.0000e+00
IMP_SCORE,1307,GO:1903578,2.4872e-01,1.6000e+01
IMP_SCORE,1308,GO:0002688,2.4867e-01,2.2000e+01
IMP_SCORE,1309,GO:0043231,2.4859e-01,1.7470e+03
IMP_SCORE,1310,GO:0061013,2.4857e-01,1.0000e+01
IMP_SCORE,1311,GO:0042288,2.4842e-01,2.5000e+01
IMP_SCORE,1312,GO:2001236,2.4837e-01,5.3000e+01
IMP_SCORE,1313,GO:0006901,2.4835e-01,3.5000e+01
IMP_SCORE,1314,GO:0009611,2.4833e-01,7.3000e+01
IMP_SCORE,1315,GO:1902165,2.4829e-01,4.0000e+00
IMP_SCORE,1316,GO:0003208,2.4822e-01,5.0000e+00
IMP_SCORE,1317,GO:0035418,2.4812e-01,1.2000e+01
IMP_SCORE,1318,GO:0035025,2.4801e-01,6.0000e+00
IMP_SCORE,1319,GO:0009411,2.4801e-01,5.8000e+01
IMP_SCORE,1320,GO:0099118,2.4796e-01,2.6000e+01
IMP_SCORE,1321,GO:0032733,2.4796e-01,1.2000e+01
IMP_SCORE,1322,GO:0071219,2.4796e-01,3.9000e+01
IMP_SCORE,1323,GO:0030947,2.4793e-01,2.6000e+01
IMP_SCORE,1324,GO:0002429,2.4781e-01,8.4000e+01
IMP_SCORE,1325,GO:0006111,2.4775e-01,2.1000e+01
IMP_SCORE,1326,GO:0016241,2.4771e-01,4.4000e+01
IMP_SCORE,1327,GO:0042692,2.4767e-01,1.8000e+01
IMP_SCORE,1328,GO:0060390,2.4762e-01,1.7000e+01
IMP_SCORE,1329,GO:0051044,2.4762e-01,1.0000e+01
IMP_SCORE,1330,GO:0032590,2.4760e-01,1.3000e+01
IMP_SCORE,1331,GO:0031532,2.4756e-01,2.7000e+01
IMP_SCORE,1332,GO:2001233,2.4752e-01,1.0900e+02
IMP_SCORE,1333,GO:1904951,2.4752e-01,1.5500e+02
IMP_SCORE,1334,GO:0090662,2.4747e-01,1.9000e+01
IMP_SCORE,1335,GO:0090175,2.4717e-01,2.5000e+01
IMP_SCORE,1336,GO:0016114,2.4706e-01,9.0000e+00
IMP_SCORE,1337,GO:0009070,2.4705e-01,3.3000e+01
IMP_SCORE,1338,GO:0030511,2.4702e-01,1.0000e+01
IMP_SCORE,1339,GO:0006641,2.4700e-01,5.2000e+01
IMP_SCORE,1340,GO:0031065,2.4699e-01,6.0000e+00
IMP_SCORE,1341,GO:0008190,2.4687e-01,3.6000e+01
IMP_SCORE,1342,GO:0099589,2.4684e-01,9.0000e+00
IMP_SCORE,1343,GO:0004197,2.4681e-01,7.4000e+01
IMP_SCORE,1344,GO:1902017,2.4680e-01,3.7000e+01
IMP_SCORE,1345,GO:0001974,2.4665e-01,2.3000e+01
IMP_SCORE,1346,GO:0016638,2.4661e-01,2.9000e+01
IMP_SCORE,1347,GO:0070062,2.4657e-01,9.1700e+02
IMP_SCORE,1348,GO:0031349,2.4649e-01,8.8000e+01
IMP_SCORE,1349,GO:0090092,2.4643e-01,5.6000e+01
IMP_SCORE,1350,GO:0009791,2.4629e-01,3.4000e+01
IMP_SCORE,1351,GO:0030150,2.4629e-01,4.0000e+00
IMP_SCORE,1352,GO:0030278,2.4628e-01,8.4000e+01
IMP_SCORE,1353,GO:0101003,2.4620e-01,6.1000e+01
IMP_SCORE,1354,GO:0071295,2.4604e-01,5.0000e+00
IMP_SCORE,1355,GO:0090197,2.4590e-01,2.0000e+01
IMP_SCORE,1356,GO:0097061,2.4589e-01,1.4000e+01
IMP_SCORE,1357,GO:0008105,2.4585e-01,8.0000e+00
IMP_SCORE,1358,GO:0035729,2.4569e-01,6.0000e+00
IMP_SCORE,1359,GO:0014888,2.4556e-01,8.0000e+00
IMP_SCORE,1360,GO:0002089,2.4555e-01,9.0000e+00
IMP_SCORE,1361,GO:0060173,2.4548e-01,5.7000e+01
IMP_SCORE,1362,GO:0072663,2.4525e-01,6.0000e+00
IMP_SCORE,1363,GO:0050829,2.4510e-01,2.2000e+01
IMP_SCORE,1364,GO:2000142,2.4503e-01,1.0000e+01
IMP_SCORE,1365,GO:1903318,2.4499e-01,1.2000e+01
IMP_SCORE,1366,GO:0042923,2.4491e-01,2.8000e+01
IMP_SCORE,1367,GO:0036293,2.4490e-01,6.7000e+01
IMP_SCORE,1368,GO:0016471,2.4487e-01,1.5000e+01
IMP_SCORE,1369,GO:0021854,2.4486e-01,4.0000e+00
IMP_SCORE,1370,GO:0008361,2.4481e-01,4.5000e+01
IMP_SCORE,1371,GO:1901292,2.4478e-01,1.9000e+01
IMP_SCORE,1372,GO:1904407,2.4476e-01,1.4000e+01
IMP_SCORE,1373,GO:0050707,2.4476e-01,4.2000e+01
IMP_SCORE,1374,GO:0046683,2.4475e-01,4.5000e+01
IMP_SCORE,1375,GO:0060457,2.4473e-01,7.0000e+00
IMP_SCORE,1376,GO:0010857,2.4464e-01,2.4000e+01
IMP_SCORE,1377,GO:0043422,2.4460e-01,1.4000e+01
IMP_SCORE,1378,GO:0031334,2.4459e-01,5.9000e+01
IMP_SCORE,1379,GO:0002102,2.4455e-01,2.9000e+01
IMP_SCORE,1380,GO:0018212,2.4449e-01,6.2000e+01
IMP_SCORE,1381,GO:0031519,2.4442e-01,4.4000e+01
IMP_SCORE,1382,GO:0048018,2.4436e-01,1.0000e+01
IMP_SCORE,1383,GO:0046934,2.4403e-01,1.3000e+01
IMP_SCORE,1384,GO:0030159,2.4399e-01,4.1000e+01
IMP_SCORE,1385,GO:0019400,2.4397e-01,1.0000e+01
IMP_SCORE,1386,GO:0030900,2.4395e-01,2.9000e+01
IMP_SCORE,1387,GO:0002768,2.4386e-01,1.1100e+02
IMP_SCORE,1388,GO:0043410,2.4370e-01,7.9000e+01
IMP_SCORE,1389,GO:0090100,2.4369e-01,4.0000e+01
IMP_SCORE,1390,GO:0048008,2.4369e-01,2.4000e+01
IMP_SCORE,1391,GO:0032306,2.4363e-01,4.0000e+00
IMP_SCORE,1392,GO:1903573,2.4333e-01,5.0000e+00
IMP_SCORE,1393,GO:0006654,2.4321e-01,9.0000e+00
IMP_SCORE,1394,GO:0097191,2.4312e-01,3.7000e+01
IMP_SCORE,1395,GO:0086002,2.4311e-01,8.0000e+00
IMP_SCORE,1396,GO:0005178,2.4310e-01,1.0100e+02
IMP_SCORE,1397,GO:1901618,2.4307e-01,1.7000e+01
IMP_SCORE,1398,GO:0015988,2.4306e-01,6.0000e+00
IMP_SCORE,1399,GO:0070664,2.4298e-01,3.4000e+01
IMP_SCORE,1400,GO:0007179,2.4296e-01,2.7000e+01
IMP_SCORE,1401,GO:0051297,2.4295e-01,2.3000e+01
IMP_SCORE,1402,GO:0000226,2.4294e-01,1.2000e+02
IMP_SCORE,1403,GO:0032753,2.4283e-01,9.0000e+00
IMP_SCORE,1404,GO:0051145,2.4278e-01,6.0000e+00
IMP_SCORE,1405,GO:0014812,2.4272e-01,9.0000e+00
IMP_SCORE,1406,GO:1903959,2.4259e-01,1.2000e+01
IMP_SCORE,1407,GO:0045428,2.4259e-01,1.6000e+01
IMP_SCORE,1408,GO:0045472,2.4257e-01,5.0000e+00
IMP_SCORE,1409,GO:0051298,2.4254e-01,9.0000e+00
IMP_SCORE,1410,GO:0097341,2.4250e-01,2.0000e+00
IMP_SCORE,1411,GO:0051650,2.4249e-01,4.5000e+01
IMP_SCORE,1412,GO:0070848,2.4248e-01,8.4000e+01
IMP_SCORE,1413,GO:0040033,2.4227e-01,1.6000e+01
IMP_SCORE,1414,GO:0030852,2.4218e-01,1.7000e+01
IMP_SCORE,1415,GO:0030277,2.4213e-01,2.2000e+01
IMP_SCORE,1416,GO:0060037,2.4208e-01,1.0000e+01
IMP_SCORE,1417,GO:0000165,2.4198e-01,7.4000e+01
IMP_SCORE,1418,GO:0061572,2.4193e-01,3.2000e+01
IMP_SCORE,1419,GO:0014061,2.4188e-01,6.0000e+00
IMP_SCORE,1420,GO:0002064,2.4176e-01,8.0000e+01
IMP_SCORE,1421,GO:0048701,2.4174e-01,4.0000e+00
IMP_SCORE,1422,GO:0003015,2.4172e-01,5.0000e+00
IMP_SCORE,1423,GO:0003093,2.4171e-01,9.0000e+00
IMP_SCORE,1424,GO:0031114,2.4170e-01,1.3000e+01
IMP_SCORE,1425,GO:0010389,2.4166e-01,2.6000e+01
IMP_SCORE,1426,GO:0098581,2.4164e-01,1.5000e+01
IMP_SCORE,1427,GO:0071310,2.4153e-01,3.2700e+02
IMP_SCORE,1428,GO:0035518,2.4142e-01,6.0000e+00
IMP_SCORE,1429,GO:0045069,2.4136e-01,4.8000e+01
IMP_SCORE,1430,GO:0044297,2.4127e-01,2.4200e+02
IMP_SCORE,1431,GO:0006101,2.4117e-01,3.7000e+01
IMP_SCORE,1432,GO:0050710,2.4112e-01,1.8000e+01
IMP_SCORE,1433,GO:0031941,2.4110e-01,1.9000e+01
IMP_SCORE,1434,GO:0016504,2.4108e-01,2.7000e+01
IMP_SCORE,1435,GO:0000295,2.4105e-01,8.0000e+00
IMP_SCORE,1436,GO:0052548,2.4081e-01,1.3100e+02
IMP_SCORE,1437,GO:0097305,2.4081e-01,8.0000e+01
IMP_SCORE,1438,GO:0072091,2.4074e-01,3.0000e+01
IMP_SCORE,1439,GO:0043254,2.4063e-01,1.0500e+02
IMP_SCORE,1440,GO:0034774,2.4056e-01,1.2700e+02
IMP_SCORE,1441,GO:0046129,2.4033e-01,9.0000e+00
IMP_SCORE,1442,GO:0002822,2.4024e-01,3.6000e+01
IMP_SCORE,1443,GO:1904035,2.4009e-01,1.8000e+01
IMP_SCORE,1444,GO:0043270,2.4007e-01,6.6000e+01
IMP_SCORE,1445,GO:0007178,2.4003e-01,5.9000e+01
IMP_SCORE,1446,GO:0008630,2.3992e-01,1.3000e+01
IMP_SCORE,1447,GO:0015030,2.3988e-01,2.7000e+01
IMP_SCORE,1448,GO:0031396,2.3977e-01,3.2000e+01
IMP_SCORE,1449,GO:0009746,2.3976e-01,5.8000e+01
IMP_SCORE,1450,GO:0050879,2.3976e-01,5.0000e+00
IMP_SCORE,1451,GO:0003254,2.3972e-01,2.4000e+01
IMP_SCORE,1452,GO:0014072,2.3965e-01,7.0000e+00
IMP_SCORE,1453,GO:0002224,2.3963e-01,5.5000e+01
IMP_SCORE,1454,GO:0036065,2.3962e-01,7.0000e+00
IMP_SCORE,1455,GO:0045931,2.3959e-01,2.9000e+01
IMP_SCORE,1456,GO:0009055,2.3952e-01,7.9000e+01
IMP_SCORE,1457,GO:0001886,2.3951e-01,1.1000e+01
IMP_SCORE,1458,GO:0048639,2.3944e-01,2.4000e+01
IMP_SCORE,1459,GO:0051155,2.3942e-01,1.6000e+01
IMP_SCORE,1460,GO:0030291,2.3940e-01,1.5000e+01
IMP_SCORE,1461,GO:1904894,2.3935e-01,1.3000e+01
IMP_SCORE,1462,GO:0006261,2.3923e-01,2.4000e+01
IMP_SCORE,1463,GO:1902495,2.3922e-01,1.3500e+02
IMP_SCORE,1464,GO:0070423,2.3922e-01,1.1000e+01
IMP_SCORE,1465,GO:1900739,2.3920e-01,1.9000e+01
IMP_SCORE,1466,GO:0046883,2.3915e-01,7.6000e+01
IMP_SCORE,1467,GO:0031503,2.3905e-01,4.3000e+01
IMP_SCORE,1468,GO:1901342,2.3902e-01,9.8000e+01
IMP_SCORE,1469,GO:0007413,2.3894e-01,2.4000e+01
IMP_SCORE,1470,GO:0004712,2.3893e-01,3.7000e+01
IMP_SCORE,1471,GO:0019377,2.3885e-01,2.1000e+01
IMP_SCORE,1472,GO:0032769,2.3880e-01,4.0000e+00
IMP_SCORE,1473,GO:1902692,2.3880e-01,1.9000e+01
IMP_SCORE,1474,GO:2001241,2.3867e-01,8.0000e+00
IMP_SCORE,1475,GO:0072562,2.3855e-01,1.9300e+02
IMP_SCORE,1476,GO:0006874,2.3854e-01,9.4000e+01
IMP_SCORE,1477,GO:1903727,2.3853e-01,9.0000e+00
IMP_SCORE,1478,GO:0042098,2.3849e-01,7.0000e+00
IMP_SCORE,1479,GO:0050773,2.3848e-01,3.8000e+01
IMP_SCORE,1480,GO:0060205,2.3847e-01,1.4900e+02
IMP_SCORE,1481,GO:0051898,2.3829e-01,1.8000e+01
IMP_SCORE,1482,GO:0000422,2.3829e-01,5.0000e+00
IMP_SCORE,1483,GO:2001237,2.3827e-01,3.2000e+01
IMP_SCORE,1484,GO:0001077,2.3824e-01,4.8000e+01
IMP_SCORE,1485,GO:1902911,2.3820e-01,2.1000e+01
IMP_SCORE,1486,GO:0001755,2.3820e-01,1.2000e+01
IMP_SCORE,1487,GO:0045732,2.3811e-01,5.8000e+01
IMP_SCORE,1488,GO:1902475,2.3803e-01,1.3000e+01
IMP_SCORE,1489,GO:0050708,2.3803e-01,9.7000e+01
IMP_SCORE,1490,GO:0050709,2.3803e-01,3.1000e+01
IMP_SCORE,1491,GO:0030177,2.3796e-01,2.8000e+01
IMP_SCORE,1492,GO:0051384,2.3794e-01,5.8000e+01
IMP_SCORE,1493,GO:0005634,2.3789e-01,1.2530e+03
IMP_SCORE,1494,GO:0097164,2.3788e-01,1.2500e+02
IMP_SCORE,1495,GO:0030126,2.3786e-01,4.0000e+00
IMP_SCORE,1496,GO:1903845,2.3783e-01,2.5000e+01
IMP_SCORE,1497,GO:0009410,2.3783e-01,2.4000e+01
IMP_SCORE,1498,GO:0050931,2.3773e-01,2.3000e+01
IMP_SCORE,1499,GO:2000010,2.3760e-01,6.0000e+00
IMP_SCORE,1500,GO:0002792,2.3752e-01,3.9000e+01
IMP_SCORE,1501,GO:0032273,2.3747e-01,3.6000e+01
IMP_SCORE,1502,GO:0048490,2.3745e-01,6.0000e+00
IMP_SCORE,1503,GO:0001105,2.3742e-01,3.2000e+01
IMP_SCORE,1504,GO:0030072,2.3723e-01,1.6000e+01
IMP_SCORE,1505,GO:0015980,2.3706e-01,5.9000e+01
IMP_SCORE,1506,GO:0061383,2.3701e-01,5.0000e+00
IMP_SCORE,1507,GO:0016053,2.3690e-01,1.5900e+02
IMP_SCORE,1508,GO:0071496,2.3688e-01,6.8000e+01
IMP_SCORE,1509,GO:0046637,2.3687e-01,2.5000e+01
IMP_SCORE,1510,GO:0043268,2.3686e-01,8.0000e+00
IMP_SCORE,1511,GO:0045893,2.3676e-01,1.6300e+02
IMP_SCORE,1512,GO:0007077,2.3672e-01,1.3000e+01
IMP_SCORE,1513,GO:0032735,2.3670e-01,2.3000e+01
IMP_SCORE,1514,GO:0032148,2.3670e-01,1.0000e+01
IMP_SCORE,1515,GO:0048015,2.3665e-01,4.3000e+01
IMP_SCORE,1516,GO:0099094,2.3663e-01,4.9000e+01
IMP_SCORE,1517,GO:0005639,2.3662e-01,1.6000e+01
IMP_SCORE,1518,GO:0051092,2.3658e-01,6.7000e+01
IMP_SCORE,1519,GO:0042454,2.3652e-01,1.5000e+01
IMP_SCORE,1520,GO:0004714,2.3652e-01,2.8000e+01
IMP_SCORE,1521,GO:0060347,2.3645e-01,1.0000e+00
IMP_SCORE,1522,GO:0003700,2.3643e-01,3.3400e+02
IMP_SCORE,1523,GO:0019198,2.3642e-01,2.8000e+01
IMP_SCORE,1524,GO:2000178,2.3638e-01,7.0000e+00
IMP_SCORE,1525,GO:0031638,2.3614e-01,3.1000e+01
IMP_SCORE,1526,GO:0043488,2.3613e-01,4.3000e+01
IMP_SCORE,1527,GO:0032481,2.3608e-01,4.1000e+01
IMP_SCORE,1528,GO:0030149,2.3603e-01,3.5000e+01
IMP_SCORE,1529,GO:0010569,2.3597e-01,4.0000e+00
IMP_SCORE,1530,GO:0071889,2.3592e-01,1.6000e+01
IMP_SCORE,1531,GO:0072384,2.3586e-01,2.3000e+01
IMP_SCORE,1532,GO:0050777,2.3577e-01,5.1000e+01
IMP_SCORE,1533,GO:0043229,2.3566e-01,1.6630e+03
IMP_SCORE,1534,GO:1902170,2.3563e-01,9.0000e+00
IMP_SCORE,1535,GO:0043954,2.3550e-01,2.2000e+01
IMP_SCORE,1536,GO:1901984,2.3550e-01,4.0000e+00
IMP_SCORE,1537,GO:0046332,2.3539e-01,4.8000e+01
IMP_SCORE,1538,GO:0002460,2.3539e-01,3.9000e+01
IMP_SCORE,1539,GO:0007584,2.3533e-01,7.3000e+01
IMP_SCORE,1540,GO:0005769,2.3533e-01,1.7000e+02
IMP_SCORE,1541,GO:0009179,2.3530e-01,2.9000e+01
IMP_SCORE,1542,GO:0043620,2.3527e-01,2.1000e+01
IMP_SCORE,1543,GO:0036020,2.3526e-01,8.0000e+00
IMP_SCORE,1544,GO:0035871,2.3523e-01,4.2000e+01
IMP_SCORE,1545,GO:0043388,2.3506e-01,1.3000e+01
IMP_SCORE,1546,GO:0048753,2.3506e-01,7.0000e+00
IMP_SCORE,1547,GO:0090723,2.3503e-01,1.0000e+01
IMP_SCORE,1548,GO:0051881,2.3486e-01,2.2000e+01
IMP_SCORE,1549,GO:0010669,2.3485e-01,2.5000e+01
IMP_SCORE,1550,GO:0009156,2.3481e-01,2.2000e+01
IMP_SCORE,1551,GO:0042398,2.3480e-01,5.7000e+01
IMP_SCORE,1552,GO:0051561,2.3479e-01,6.0000e+00
IMP_SCORE,1553,GO:1901617,2.3479e-01,8.4000e+01
IMP_SCORE,1554,GO:0009262,2.3474e-01,5.0000e+00
IMP_SCORE,1555,GO:0099503,2.3467e-01,2.0700e+02
IMP_SCORE,1556,GO:0042168,2.3459e-01,2.0000e+01
IMP_SCORE,1557,GO:2000179,2.3449e-01,4.7000e+01
IMP_SCORE,1558,GO:0051928,2.3443e-01,4.0000e+01
IMP_SCORE,1559,GO:0097440,2.3429e-01,5.0000e+00
IMP_SCORE,1560,GO:0033688,2.3427e-01,1.9000e+01
IMP_SCORE,1561,GO:0046479,2.3422e-01,2.3000e+01
IMP_SCORE,1562,GO:0042347,2.3421e-01,9.0000e+00
IMP_SCORE,1563,GO:0050880,2.3400e-01,4.2000e+01
IMP_SCORE,1564,GO:0042326,2.3400e-01,9.7000e+01
IMP_SCORE,1565,GO:0046058,2.3385e-01,2.0000e+00
IMP_SCORE,1566,GO:0046209,2.3378e-01,8.0000e+00
IMP_SCORE,1567,GO:0010594,2.3372e-01,3.4000e+01
IMP_SCORE,1568,GO:0009123,2.3372e-01,5.6000e+01
IMP_SCORE,1569,GO:0051310,2.3369e-01,2.6000e+01
IMP_SCORE,1570,GO:0035384,2.3361e-01,4.7000e+01
IMP_SCORE,1571,GO:0032988,2.3356e-01,6.0000e+00
IMP_SCORE,1572,GO:0002431,2.3344e-01,2.8000e+01
IMP_SCORE,1573,GO:1904752,2.3343e-01,1.5000e+01
IMP_SCORE,1574,GO:0032210,2.3340e-01,2.1000e+01
IMP_SCORE,1575,GO:0002279,2.3333e-01,5.0000e+00
IMP_SCORE,1576,GO:0016469,2.3333e-01,2.0000e+01
IMP_SCORE,1577,GO:0098664,2.3326e-01,6.0000e+00
IMP_SCORE,1578,GO:0010508,2.3325e-01,6.2000e+01
IMP_SCORE,1579,GO:0050910,2.3319e-01,1.3000e+01
IMP_SCORE,1580,GO:0007631,2.3317e-01,3.5000e+01
IMP_SCORE,1581,GO:0035304,2.3316e-01,3.1000e+01
IMP_SCORE,1582,GO:0000302,2.3315e-01,5.1000e+01
IMP_SCORE,1583,GO:0031902,2.3312e-01,1.0300e+02
IMP_SCORE,1584,GO:0032757,2.3311e-01,1.5000e+01
IMP_SCORE,1585,GO:0050919,2.3307e-01,7.0000e+00
IMP_SCORE,1586,GO:0009620,2.3304e-01,1.6000e+01
IMP_SCORE,1587,GO:0008037,2.3303e-01,1.8300e+02
IMP_SCORE,1588,GO:0071407,2.3295e-01,9.7000e+01
IMP_SCORE,1589,GO:0006706,2.3295e-01,2.9000e+01
IMP_SCORE,1590,GO:0006691,2.3286e-01,1.8000e+01
IMP_SCORE,1591,GO:0048741,2.3277e-01,2.2000e+01
IMP_SCORE,1592,GO:1903531,2.3271e-01,5.9000e+01
IMP_SCORE,1593,GO:0045766,2.3268e-01,7.4000e+01
IMP_SCORE,1594,GO:0006600,2.3261e-01,2.4000e+01
IMP_SCORE,1595,GO:0000050,2.3259e-01,1.0000e+01
IMP_SCORE,1596,GO:0072124,2.3252e-01,6.0000e+00
IMP_SCORE,1597,GO:0043281,2.3244e-01,6.5000e+01
IMP_SCORE,1598,GO:0015248,2.3236e-01,2.0000e+01
IMP_SCORE,1599,GO:1903428,2.3222e-01,1.5000e+01
IMP_SCORE,1600,GO:0019318,2.3221e-01,8.9000e+01
IMP_SCORE,1601,GO:0038127,2.3221e-01,5.6000e+01
IMP_SCORE,1602,GO:0017144,2.3217e-01,4.0000e+01
IMP_SCORE,1603,GO:0019674,2.3214e-01,3.7000e+01
IMP_SCORE,1604,GO:0071479,2.3209e-01,2.7000e+01
IMP_SCORE,1605,GO:0043025,2.3202e-01,1.9700e+02
IMP_SCORE,1606,GO:0021782,2.3193e-01,3.9000e+01
IMP_SCORE,1607,GO:0019229,2.3191e-01,2.2000e+01
IMP_SCORE,1608,GO:0042119,2.3187e-01,1.1500e+02
IMP_SCORE,1609,GO:0051966,2.3186e-01,1.7000e+01
IMP_SCORE,1610,GO:0005778,2.3185e-01,4.6000e+01
IMP_SCORE,1611,GO:0030212,2.3178e-01,4.8000e+01
IMP_SCORE,1612,GO:0048167,2.3159e-01,8.1000e+01
IMP_SCORE,1613,GO:0010632,2.3158e-01,6.5000e+01
IMP_SCORE,1614,GO:0008347,2.3156e-01,4.4000e+01
IMP_SCORE,1615,GO:0043243,2.3133e-01,1.4000e+01
IMP_SCORE,1616,GO:0001824,2.3131e-01,1.8000e+01
IMP_SCORE,1617,GO:0086005,2.3130e-01,6.0000e+00
IMP_SCORE,1618,GO:2001020,2.3126e-01,3.7000e+01
IMP_SCORE,1619,GO:0002756,2.3124e-01,6.0000e+00
IMP_SCORE,1620,GO:0097153,2.3117e-01,2.5000e+01
IMP_SCORE,1621,GO:0071548,2.3111e-01,4.0000e+00
IMP_SCORE,1622,GO:0018958,2.3109e-01,5.2000e+01
IMP_SCORE,1623,GO:0001518,2.3102e-01,5.0000e+00
IMP_SCORE,1624,GO:0051209,2.3097e-01,1.3000e+01
IMP_SCORE,1625,GO:0010803,2.3097e-01,1.7000e+01
IMP_SCORE,1626,GO:0005070,2.3092e-01,4.7000e+01
IMP_SCORE,1627,GO:0070670,2.3089e-01,1.5000e+01
IMP_SCORE,1628,GO:0030217,2.3084e-01,2.7000e+01
IMP_SCORE,1629,GO:0014075,2.3081e-01,2.3000e+01
IMP_SCORE,1630,GO:1901983,2.3075e-01,1.3000e+01
IMP_SCORE,1631,GO:0071396,2.3068e-01,1.1500e+02
IMP_SCORE,1632,GO:0051438,2.3063e-01,1.6000e+01
IMP_SCORE,1633,GO:0035325,2.3061e-01,2.7000e+01
IMP_SCORE,1634,GO:0033540,2.3061e-01,1.3000e+01
IMP_SCORE,1635,GO:0002209,2.3058e-01,1.1000e+01
IMP_SCORE,1636,GO:0032462,2.3052e-01,9.0000e+00
IMP_SCORE,1637,GO:0044772,2.3049e-01,1.0600e+02
IMP_SCORE,1638,GO:0070979,2.3037e-01,1.2000e+01
IMP_SCORE,1639,GO:0046030,2.3026e-01,9.0000e+00
IMP_SCORE,1640,GO:0043542,2.3024e-01,3.9000e+01
IMP_SCORE,1641,GO:0031290,2.3021e-01,1.3000e+01
IMP_SCORE,1642,GO:0051019,2.3021e-01,1.0000e+01
IMP_SCORE,1643,GO:0034113,2.3013e-01,2.5000e+01
IMP_SCORE,1644,GO:0016783,2.3010e-01,5.0000e+00
IMP_SCORE,1645,GO:0070723,2.3007e-01,2.1000e+01
IMP_SCORE,1646,GO:0031667,2.3004e-01,1.1600e+02
IMP_SCORE,1647,GO:0090276,2.2999e-01,6.8000e+01
IMP_SCORE,1648,GO:0098780,2.2999e-01,9.0000e+00
IMP_SCORE,1649,GO:0016810,2.2997e-01,1.5500e+02
IMP_SCORE,1650,GO:0055089,2.2988e-01,5.0000e+00
IMP_SCORE,1651,GO:0016447,2.2988e-01,9.0000e+00
IMP_SCORE,1652,GO:0014068,2.2987e-01,3.2000e+01
IMP_SCORE,1653,GO:0045625,2.2986e-01,8.0000e+00
IMP_SCORE,1654,GO:0046473,2.2962e-01,8.0000e+00
IMP_SCORE,1655,GO:0035728,2.2957e-01,3.0000e+00
IMP_SCORE,1656,GO:0048525,2.2956e-01,4.1000e+01
IMP_SCORE,1657,GO:0086001,2.2955e-01,1.2000e+01
IMP_SCORE,1658,GO:0090317,2.2952e-01,4.4000e+01
IMP_SCORE,1659,GO:0042438,2.2951e-01,7.0000e+00
IMP_SCORE,1660,GO:0050840,2.2949e-01,4.5000e+01
IMP_SCORE,1661,GO:0006541,2.2948e-01,1.9000e+01
IMP_SCORE,1662,GO:0007229,2.2947e-01,5.8000e+01
IMP_SCORE,1663,GO:0015696,2.2944e-01,3.4000e+01
IMP_SCORE,1664,GO:0002830,2.2935e-01,1.6000e+01
IMP_SCORE,1665,GO:0036126,2.2930e-01,1.6000e+01
IMP_SCORE,1666,GO:0043576,2.2927e-01,5.0000e+00
IMP_SCORE,1667,GO:0006607,2.2919e-01,1.8000e+01
IMP_SCORE,1668,GO:0051250,2.2919e-01,4.1000e+01
IMP_SCORE,1669,GO:0031346,2.2910e-01,8.7000e+01
IMP_SCORE,1670,GO:0030335,2.2908e-01,9.6000e+01
IMP_SCORE,1671,GO:0014031,2.2900e-01,7.0000e+00
IMP_SCORE,1672,GO:0048588,2.2894e-01,3.1000e+01
IMP_SCORE,1673,GO:0045933,2.2891e-01,1.4000e+01
IMP_SCORE,1674,GO:0043534,2.2886e-01,7.0000e+00
IMP_SCORE,1675,GO:0042136,2.2879e-01,3.1000e+01
IMP_SCORE,1676,GO:0090101,2.2879e-01,3.7000e+01
IMP_SCORE,1677,GO:0098632,2.2873e-01,4.3000e+01
IMP_SCORE,1678,GO:0055098,2.2873e-01,3.3000e+01
IMP_SCORE,1679,GO:0005765,2.2855e-01,2.2000e+02
IMP_SCORE,1680,GO:0035098,2.2854e-01,1.0000e+01
IMP_SCORE,1681,GO:0048710,2.2849e-01,2.1000e+01
IMP_SCORE,1682,GO:1900076,2.2838e-01,2.6000e+01
IMP_SCORE,1683,GO:1902532,2.2831e-01,1.3700e+02
IMP_SCORE,1684,GO:0044246,2.2820e-01,6.0000e+00
IMP_SCORE,1685,GO:0042990,2.2809e-01,3.1000e+01
IMP_SCORE,1686,GO:0032212,2.2803e-01,2.1000e+01
IMP_SCORE,1687,GO:0060324,2.2799e-01,7.0000e+00
IMP_SCORE,1688,GO:1904837,2.2797e-01,5.0000e+00
IMP_SCORE,1689,GO:0016289,2.2794e-01,3.1000e+01
IMP_SCORE,1690,GO:0007602,2.2791e-01,4.0000e+01
IMP_SCORE,1691,GO:1903038,2.2783e-01,3.7000e+01
IMP_SCORE,1692,GO:0002758,2.2780e-01,7.0000e+01
IMP_SCORE,1693,GO:1904018,2.2779e-01,7.1000e+01
IMP_SCORE,1694,GO:1902668,2.2772e-01,1.3000e+01
IMP_SCORE,1695,GO:0031965,2.2770e-01,3.0400e+02
IMP_SCORE,1696,GO:1903533,2.2766e-01,9.1000e+01
IMP_SCORE,1697,GO:0031256,2.2760e-01,6.6000e+01
IMP_SCORE,1698,GO:0042059,2.2756e-01,1.9000e+01
IMP_SCORE,1699,GO:1904427,2.2753e-01,1.2000e+01
IMP_SCORE,1700,GO:0007613,2.2753e-01,6.7000e+01
IMP_SCORE,1701,GO:0002474,2.2746e-01,5.9000e+01
IMP_SCORE,1702,GO:0034764,2.2727e-01,3.4000e+01
IMP_SCORE,1703,GO:0042177,2.2725e-01,3.2000e+01
IMP_SCORE,1704,GO:0048489,2.2705e-01,2.4000e+01
IMP_SCORE,1705,GO:0009112,2.2701e-01,1.6000e+01
IMP_SCORE,1706,GO:0043536,2.2694e-01,4.0000e+00
IMP_SCORE,1707,GO:0060998,2.2690e-01,1.8000e+01
IMP_SCORE,1708,GO:2000377,2.2689e-01,4.6000e+01
IMP_SCORE,1709,GO:0050873,2.2688e-01,3.0000e+01
IMP_SCORE,1710,GO:0043123,2.2680e-01,1.1400e+02
IMP_SCORE,1711,GO:0015026,2.2677e-01,3.4000e+01
IMP_SCORE,1712,GO:0033033,2.2675e-01,1.1000e+01
IMP_SCORE,1713,GO:0071901,2.2671e-01,5.5000e+01
IMP_SCORE,1714,GO:2001259,2.2667e-01,1.9000e+01
IMP_SCORE,1715,GO:0072529,2.2654e-01,2.8000e+01
IMP_SCORE,1716,GO:0098636,2.2644e-01,2.3000e+01
IMP_SCORE,1717,GO:0032094,2.2643e-01,1.1000e+01
IMP_SCORE,1718,GO:1901215,2.2642e-01,4.7000e+01
IMP_SCORE,1719,GO:0002263,2.2635e-01,1.3600e+02
IMP_SCORE,1720,GO:0015405,2.2634e-01,3.3000e+01
IMP_SCORE,1721,GO:0006487,2.2624e-01,5.4000e+01
IMP_SCORE,1722,GO:0032496,2.2617e-01,1.2100e+02
IMP_SCORE,1723,GO:0030889,2.2615e-01,5.0000e+00
IMP_SCORE,1724,GO:0031996,2.2608e-01,5.0000e+00
IMP_SCORE,1725,GO:0016763,2.2603e-01,1.5200e+02
IMP_SCORE,1726,GO:0006006,2.2602e-01,6.0000e+01
IMP_SCORE,1727,GO:0043535,2.2602e-01,1.5000e+01
IMP_SCORE,1728,GO:0043197,2.2600e-01,6.2000e+01
IMP_SCORE,1729,GO:0045682,2.2600e-01,7.0000e+00
IMP_SCORE,1730,GO:0006366,2.2593e-01,1.4500e+02
IMP_SCORE,1731,GO:1901522,2.2589e-01,7.0000e+00
IMP_SCORE,1732,GO:0036230,2.2587e-01,1.1800e+02
IMP_SCORE,1733,GO:0000920,2.2584e-01,5.0000e+00
IMP_SCORE,1734,GO:0061448,2.2573e-01,2.8000e+01
IMP_SCORE,1735,GO:1902808,2.2572e-01,3.9000e+01
IMP_SCORE,1736,GO:0042053,2.2571e-01,1.3000e+01
IMP_SCORE,1737,GO:0071158,2.2570e-01,2.2000e+01
IMP_SCORE,1738,GO:0010970,2.2570e-01,4.4000e+01
IMP_SCORE,1739,GO:0044144,2.2565e-01,1.4000e+01
IMP_SCORE,1740,GO:0001892,2.2562e-01,7.0000e+00
IMP_SCORE,1741,GO:0005246,2.2559e-01,2.8000e+01
IMP_SCORE,1742,GO:0002244,2.2550e-01,1.4500e+02
IMP_SCORE,1743,GO:0046851,2.2549e-01,1.4000e+01
IMP_SCORE,1744,GO:0018209,2.2538e-01,6.5000e+01
IMP_SCORE,1745,GO:0030825,2.2535e-01,5.0000e+00
IMP_SCORE,1746,GO:0046394,2.2534e-01,1.5400e+02
IMP_SCORE,1747,GO:0010038,2.2534e-01,1.9800e+02
IMP_SCORE,1748,GO:0006342,2.2533e-01,1.4000e+01
IMP_SCORE,1749,GO:0015491,2.2529e-01,1.9000e+01
IMP_SCORE,1750,GO:0045725,2.2504e-01,1.9000e+01
IMP_SCORE,1751,GO:0009913,2.2501e-01,3.2000e+01
IMP_SCORE,1752,GO:0006888,2.2493e-01,6.3000e+01
IMP_SCORE,1753,GO:0022604,2.2491e-01,1.6000e+02
IMP_SCORE,1754,GO:0016620,2.2490e-01,7.5000e+01
IMP_SCORE,1755,GO:0050687,2.2487e-01,5.0000e+00
IMP_SCORE,1756,GO:0045346,2.2486e-01,7.0000e+00
IMP_SCORE,1757,GO:0009743,2.2485e-01,6.1000e+01
IMP_SCORE,1758,GO:0019320,2.2484e-01,3.3000e+01
IMP_SCORE,1759,GO:0015250,2.2482e-01,2.1000e+01
IMP_SCORE,1760,GO:0038093,2.2479e-01,6.2000e+01
IMP_SCORE,1761,GO:0050892,2.2468e-01,1.1000e+01
IMP_SCORE,1762,GO:0022824,2.2468e-01,2.0000e+01
IMP_SCORE,1763,GO:0042306,2.2465e-01,3.8000e+01
IMP_SCORE,1764,GO:0031344,2.2461e-01,2.1000e+02
IMP_SCORE,1765,GO:1903115,2.2458e-01,1.0000e+01
IMP_SCORE,1766,GO:0052547,2.2445e-01,1.4700e+02
IMP_SCORE,1767,GO:0097542,2.2436e-01,2.4000e+01
IMP_SCORE,1768,GO:1905038,2.2436e-01,6.0000e+00
IMP_SCORE,1769,GO:0034368,2.2434e-01,1.1000e+01
IMP_SCORE,1770,GO:0042058,2.2432e-01,1.8000e+01
IMP_SCORE,1771,GO:0043395,2.2429e-01,2.5000e+01
IMP_SCORE,1772,GO:0032736,2.2428e-01,1.0000e+01
IMP_SCORE,1773,GO:0097485,2.2426e-01,1.4700e+02
IMP_SCORE,1774,GO:0038095,2.2425e-01,2.4000e+01
IMP_SCORE,1775,GO:0048048,2.2420e-01,1.4000e+01
IMP_SCORE,1776,GO:0035855,2.2414e-01,3.1000e+01
IMP_SCORE,1777,GO:0002755,2.2414e-01,1.6000e+01
IMP_SCORE,1778,GO:0043280,2.2414e-01,3.3000e+01
IMP_SCORE,1779,GO:0071900,2.2404e-01,1.0600e+02
IMP_SCORE,1780,GO:0006308,2.2401e-01,9.0000e+00
IMP_SCORE,1781,GO:0051851,2.2400e-01,2.4000e+01
IMP_SCORE,1782,GO:0016101,2.2398e-01,5.3000e+01
IMP_SCORE,1783,GO:0032088,2.2382e-01,3.1000e+01
IMP_SCORE,1784,GO:0032536,2.2378e-01,1.4000e+01
IMP_SCORE,1785,GO:0072527,2.2377e-01,3.0000e+01
IMP_SCORE,1786,GO:0045879,2.2369e-01,5.0000e+00
IMP_SCORE,1787,GO:1904353,2.2363e-01,2.5000e+01
IMP_SCORE,1788,GO:0046395,2.2361e-01,1.1900e+02
IMP_SCORE,1789,GO:0071688,2.2360e-01,9.0000e+00
IMP_SCORE,1790,GO:0002691,2.2353e-01,7.0000e+00
IMP_SCORE,1791,GO:0036037,2.2352e-01,5.0000e+00
IMP_SCORE,1792,GO:0031099,2.2344e-01,9.5000e+01
IMP_SCORE,1793,GO:0010001,2.2340e-01,4.7000e+01
IMP_SCORE,1794,GO:0045807,2.2338e-01,4.6000e+01
IMP_SCORE,1795,GO:0071478,2.2337e-01,4.7000e+01
IMP_SCORE,1796,GO:0019883,2.2325e-01,1.7000e+01
IMP_SCORE,1797,GO:0006284,2.2323e-01,1.0000e+01
IMP_SCORE,1798,GO:0071241,2.2320e-01,7.9000e+01
IMP_SCORE,1799,GO:0008180,2.2314e-01,5.0000e+00
IMP_SCORE,1800,GO:0034098,2.2312e-01,8.0000e+00
IMP_SCORE,1801,GO:0045723,2.2311e-01,6.0000e+00
IMP_SCORE,1802,GO:0071850,2.2309e-01,5.0000e+00
IMP_SCORE,1803,GO:0001662,2.2306e-01,1.6000e+01
IMP_SCORE,1804,GO:0030193,2.2303e-01,3.6000e+01
IMP_SCORE,1805,GO:0015918,2.2289e-01,1.5000e+01
IMP_SCORE,1806,GO:1901992,2.2288e-01,1.6000e+01
IMP_SCORE,1807,GO:0031497,2.2286e-01,8.0000e+00
IMP_SCORE,1808,GO:0060740,2.2285e-01,1.3000e+01
IMP_SCORE,1809,GO:0006554,2.2283e-01,2.5000e+01
IMP_SCORE,1810,GO:0032729,2.2280e-01,2.5000e+01
IMP_SCORE,1811,GO:0001773,2.2279e-01,1.7000e+01
IMP_SCORE,1812,GO:1903561,2.2274e-01,8.5700e+02
IMP_SCORE,1813,GO:0002521,2.2272e-01,1.0200e+02
IMP_SCORE,1814,GO:0009295,2.2268e-01,3.3000e+01
IMP_SCORE,1815,GO:1900409,2.2267e-01,1.3000e+01
IMP_SCORE,1816,GO:0001936,2.2264e-01,4.5000e+01
IMP_SCORE,1817,GO:0016894,2.2258e-01,2.8000e+01
IMP_SCORE,1818,GO:0007193,2.2254e-01,4.5000e+01
IMP_SCORE,1819,GO:0009749,2.2253e-01,4.4000e+01
IMP_SCORE,1820,GO:0050867,2.2252e-01,8.5000e+01
IMP_SCORE,1821,GO:0046930,2.2251e-01,1.0000e+01
IMP_SCORE,1822,GO:0031072,2.2250e-01,6.8000e+01
IMP_SCORE,1823,GO:0048468,2.2248e-01,2.8600e+02
IMP_SCORE,1824,GO:0030818,2.2247e-01,5.0000e+00
IMP_SCORE,1825,GO:1901698,2.2235e-01,2.1700e+02
IMP_SCORE,1826,GO:0043299,2.2235e-01,1.2000e+02
IMP_SCORE,1827,GO:0038128,2.2230e-01,3.2000e+01
IMP_SCORE,1828,GO:1903209,2.2229e-01,8.0000e+00
IMP_SCORE,1829,GO:0042634,2.2229e-01,6.0000e+00
IMP_SCORE,1830,GO:0051645,2.2216e-01,1.6000e+01
IMP_SCORE,1831,GO:0007346,2.2215e-01,1.6700e+02
IMP_SCORE,1832,GO:0032008,2.2211e-01,4.0000e+00
IMP_SCORE,1833,GO:0042593,2.2208e-01,5.5000e+01
IMP_SCORE,1834,GO:0003016,2.2193e-01,1.3000e+01
IMP_SCORE,1835,GO:0016776,2.2185e-01,4.2000e+01
IMP_SCORE,1836,GO:0071622,2.2185e-01,1.2000e+01
IMP_SCORE,1837,GO:0098739,2.2181e-01,1.9000e+01
IMP_SCORE,1838,GO:0044060,2.2180e-01,1.1000e+01
IMP_SCORE,1839,GO:0007417,2.2174e-01,1.4700e+02
IMP_SCORE,1840,GO:0010718,2.2173e-01,1.3000e+01
IMP_SCORE,1841,GO:0021766,2.2167e-01,3.4000e+01
IMP_SCORE,1842,GO:0034121,2.2166e-01,1.2000e+01
IMP_SCORE,1843,GO:0005791,2.2160e-01,3.3000e+01
IMP_SCORE,1844,GO:0031116,2.2159e-01,5.0000e+00
IMP_SCORE,1845,GO:0021795,2.2158e-01,1.3000e+01
IMP_SCORE,1846,GO:0086064,2.2158e-01,5.0000e+00
IMP_SCORE,1847,GO:0007596,2.2158e-01,6.2000e+01
IMP_SCORE,1848,GO:0021675,2.2155e-01,2.4000e+01
IMP_SCORE,1849,GO:0035591,2.2145e-01,6.3000e+01
IMP_SCORE,1850,GO:0046466,2.2145e-01,3.3000e+01
IMP_SCORE,1851,GO:0033145,2.2142e-01,1.0000e+01
IMP_SCORE,1852,GO:0032930,2.2140e-01,8.0000e+00
IMP_SCORE,1853,GO:1903429,2.2138e-01,1.3000e+01
IMP_SCORE,1854,GO:0050900,2.2137e-01,1.4800e+02
IMP_SCORE,1855,GO:0019216,2.2135e-01,9.2000e+01
IMP_SCORE,1856,GO:0001562,2.2134e-01,2.1000e+01
IMP_SCORE,1857,GO:0072422,2.2130e-01,5.0000e+00
IMP_SCORE,1858,GO:0060538,2.2130e-01,1.0000e+01
IMP_SCORE,1859,GO:0048858,2.2123e-01,1.1000e+02
IMP_SCORE,1860,GO:0048813,2.2117e-01,1.9000e+01
IMP_SCORE,1861,GO:0043065,2.2116e-01,1.7400e+02
IMP_SCORE,1862,GO:0061842,2.2116e-01,1.1000e+01
IMP_SCORE,1863,GO:0002366,2.2113e-01,1.3700e+02
IMP_SCORE,1864,GO:0005242,2.2110e-01,4.0000e+01
IMP_SCORE,1865,GO:0043330,2.2108e-01,2.5000e+01
IMP_SCORE,1866,GO:0060393,2.2107e-01,1.9000e+01
IMP_SCORE,1867,GO:0010611,2.2104e-01,1.0000e+01
IMP_SCORE,1868,GO:0097009,2.2100e-01,6.0000e+00
IMP_SCORE,1869,GO:0055001,2.2098e-01,6.3000e+01
IMP_SCORE,1870,GO:2001021,2.2084e-01,1.7000e+01
IMP_SCORE,1871,GO:0048638,2.2080e-01,7.1000e+01
IMP_SCORE,1872,GO:1901890,2.2079e-01,1.0000e+01
IMP_SCORE,1873,GO:0005829,2.2079e-01,1.6690e+03
IMP_SCORE,1874,GO:0009261,2.2072e-01,6.0000e+00
IMP_SCORE,1875,GO:0071731,2.2070e-01,3.0000e+00
IMP_SCORE,1876,GO:0007164,2.2056e-01,1.0000e+01
IMP_SCORE,1877,GO:0009062,2.2054e-01,4.7000e+01
IMP_SCORE,1878,GO:0070064,2.2050e-01,9.0000e+00
IMP_SCORE,1879,GO:0035586,2.2038e-01,3.1000e+01
IMP_SCORE,1880,GO:0048286,2.2037e-01,3.0000e+00
IMP_SCORE,1881,GO:0044264,2.2033e-01,3.3000e+01
IMP_SCORE,1882,GO:0002825,2.2031e-01,9.0000e+00
IMP_SCORE,1883,GO:0001764,2.2030e-01,9.6000e+01
IMP_SCORE,1884,GO:0016242,2.2027e-01,1.7000e+01
IMP_SCORE,1885,GO:0035456,2.2023e-01,2.6000e+01
IMP_SCORE,1886,GO:0030866,2.2016e-01,6.0000e+01
IMP_SCORE,1887,GO:0009260,2.2015e-01,2.4000e+01
IMP_SCORE,1888,GO:0034103,2.2010e-01,3.1000e+01
IMP_SCORE,1889,GO:0001158,2.2008e-01,2.8000e+01
IMP_SCORE,1890,GO:0045935,2.2002e-01,2.2400e+02
IMP_SCORE,1891,GO:0032580,2.2000e-01,6.7000e+01
IMP_SCORE,1892,GO:0021953,2.1998e-01,3.8000e+01
IMP_SCORE,1893,GO:1902230,2.1996e-01,1.2000e+01
IMP_SCORE,1894,GO:2000146,2.1995e-01,9.0000e+01
IMP_SCORE,1895,GO:0016601,2.1988e-01,2.7000e+01
IMP_SCORE,1896,GO:1902115,2.1987e-01,8.6000e+01
IMP_SCORE,1897,GO:1904949,2.1980e-01,1.7000e+01
IMP_SCORE,1898,GO:0001655,2.1978e-01,6.0000e+00
IMP_SCORE,1899,GO:0043271,2.1976e-01,3.3000e+01
IMP_SCORE,1900,GO:0090218,2.1972e-01,1.0000e+01
IMP_SCORE,1901,GO:0015485,2.1966e-01,2.4000e+01
IMP_SCORE,1902,GO:0050792,2.1966e-01,6.2000e+01
IMP_SCORE,1903,GO:0098802,2.1954e-01,1.0800e+02
IMP_SCORE,1904,GO:0009896,2.1953e-01,9.3000e+01
IMP_SCORE,1905,GO:0002479,2.1946e-01,5.2000e+01
IMP_SCORE,1906,GO:0032651,2.1941e-01,2.0000e+01
IMP_SCORE,1907,GO:0005372,2.1937e-01,4.1000e+01
IMP_SCORE,1908,GO:0002637,2.1928e-01,3.2000e+01
IMP_SCORE,1909,GO:0031112,2.1927e-01,1.0000e+01
IMP_SCORE,1910,GO:0043230,2.1916e-01,8.2900e+02
IMP_SCORE,1911,GO:1904589,2.1915e-01,5.0000e+01
IMP_SCORE,1912,GO:0002320,2.1894e-01,4.0000e+00
IMP_SCORE,1913,GO:0017038,2.1891e-01,7.0000e+01
IMP_SCORE,1914,GO:0098815,2.1884e-01,1.1000e+01
IMP_SCORE,1915,GO:0044448,2.1871e-01,5.6000e+01
IMP_SCORE,1916,GO:0045596,2.1871e-01,1.9700e+02
IMP_SCORE,1917,GO:0045621,2.1868e-01,2.0000e+01
IMP_SCORE,1918,GO:0050866,2.1865e-01,6.1000e+01
IMP_SCORE,1919,GO:0097300,2.1859e-01,2.2000e+01
IMP_SCORE,1920,GO:0051017,2.1859e-01,4.5000e+01
IMP_SCORE,1921,GO:1990782,2.1857e-01,5.3000e+01
IMP_SCORE,1922,GO:0060606,2.1857e-01,1.9000e+01
IMP_SCORE,1923,GO:0043295,2.1856e-01,1.0000e+01
IMP_SCORE,1924,GO:0015758,2.1854e-01,2.8000e+01
IMP_SCORE,1925,GO:0046540,2.1853e-01,5.0000e+00
IMP_SCORE,1926,GO:0016811,2.1849e-01,1.2100e+02
IMP_SCORE,1927,GO:0016328,2.1848e-01,2.6000e+01
IMP_SCORE,1928,GO:0012507,2.1845e-01,4.8000e+01
IMP_SCORE,1929,GO:0006639,2.1841e-01,7.5000e+01
IMP_SCORE,1930,GO:0005488,2.1833e-01,1.8950e+03
IMP_SCORE,1931,GO:0030117,2.1831e-01,3.6000e+01
IMP_SCORE,1932,GO:0090090,2.1825e-01,4.3000e+01
IMP_SCORE,1933,GO:0016505,2.1822e-01,1.2000e+01
IMP_SCORE,1934,GO:0038034,2.1813e-01,9.0000e+00
IMP_SCORE,1935,GO:0045668,2.1803e-01,1.4000e+01
IMP_SCORE,1936,GO:0048664,2.1802e-01,1.2000e+01
IMP_SCORE,1937,GO:0050769,2.1800e-01,1.0800e+02
IMP_SCORE,1938,GO:0032994,2.1799e-01,3.5000e+01
IMP_SCORE,1939,GO:0043204,2.1783e-01,5.5000e+01
IMP_SCORE,1940,GO:1903706,2.1777e-01,1.2300e+02
IMP_SCORE,1941,GO:0071363,2.1763e-01,6.4000e+01
IMP_SCORE,1942,GO:0005518,2.1757e-01,5.8000e+01
IMP_SCORE,1943,GO:0001102,2.1757e-01,2.0000e+01
IMP_SCORE,1944,GO:0051412,2.1757e-01,1.0000e+01
IMP_SCORE,1945,GO:0071398,2.1754e-01,1.5000e+01
IMP_SCORE,1946,GO:0030258,2.1741e-01,1.0000e+02
IMP_SCORE,1947,GO:0018216,2.1739e-01,1.2000e+01
IMP_SCORE,1948,GO:0030501,2.1739e-01,2.2000e+01
IMP_SCORE,1949,GO:0033157,2.1739e-01,1.0100e+02
IMP_SCORE,1950,GO:0010042,2.1737e-01,5.0000e+00
IMP_SCORE,1951,GO:0035239,2.1722e-01,5.8000e+01
IMP_SCORE,1952,GO:0070498,2.1718e-01,8.0000e+00
IMP_SCORE,1953,GO:0001934,2.1716e-01,1.3400e+02
IMP_SCORE,1954,GO:0007270,2.1714e-01,2.1000e+01
IMP_SCORE,1955,GO:0019228,2.1695e-01,9.0000e+00
IMP_SCORE,1956,GO:0051168,2.1690e-01,4.3000e+01
IMP_SCORE,1957,GO:0032731,2.1687e-01,2.2000e+01
IMP_SCORE,1958,GO:0030218,2.1686e-01,1.6000e+01
IMP_SCORE,1959,GO:0060048,2.1685e-01,1.0000e+01
IMP_SCORE,1960,GO:0022603,2.1684e-01,2.9900e+02
IMP_SCORE,1961,GO:0045197,2.1668e-01,3.1000e+01
IMP_SCORE,1962,GO:0002934,2.1667e-01,5.0000e+00
IMP_SCORE,1963,GO:0000060,2.1660e-01,1.8000e+01
IMP_SCORE,1964,GO:0016877,2.1659e-01,3.8000e+01
IMP_SCORE,1965,GO:0072337,2.1659e-01,1.6000e+01
IMP_SCORE,1966,GO:0046902,2.1645e-01,3.9000e+01
IMP_SCORE,1967,GO:0046685,2.1643e-01,2.4000e+01
IMP_SCORE,1968,GO:0010831,2.1639e-01,1.5000e+01
IMP_SCORE,1969,GO:0043312,2.1638e-01,1.1600e+02
IMP_SCORE,1970,GO:0044428,2.1638e-01,1.2910e+03
IMP_SCORE,1971,GO:0051931,2.1624e-01,2.0000e+01
IMP_SCORE,1972,GO:0019199,2.1619e-01,5.2000e+01
IMP_SCORE,1973,GO:0046596,2.1616e-01,3.9000e+01
IMP_SCORE,1974,GO:0030864,2.1615e-01,3.6000e+01
IMP_SCORE,1975,GO:0019221,2.1612e-01,2.4200e+02
IMP_SCORE,1976,GO:0043244,2.1609e-01,3.5000e+01
IMP_SCORE,1977,GO:0071577,2.1604e-01,1.6000e+01
IMP_SCORE,1978,GO:0043227,2.1603e-01,1.4580e+03
IMP_SCORE,1979,GO:0007422,2.1598e-01,4.1000e+01
IMP_SCORE,1980,GO:0032675,2.1597e-01,3.5000e+01
IMP_SCORE,1981,GO:0043097,2.1594e-01,9.0000e+00
IMP_SCORE,1982,GO:0010745,2.1592e-01,1.1000e+01
IMP_SCORE,1983,GO:0010827,2.1587e-01,4.0000e+01
IMP_SCORE,1984,GO:0045834,2.1581e-01,3.7000e+01
IMP_SCORE,1985,GO:0007612,2.1571e-01,4.0000e+01
IMP_SCORE,1986,GO:0060260,2.1561e-01,6.0000e+00
IMP_SCORE,1987,GO:0070585,2.1560e-01,1.8000e+01
IMP_SCORE,1988,GO:0044344,2.1559e-01,1.8000e+01
IMP_SCORE,1989,GO:0032642,2.1556e-01,1.9000e+01
IMP_SCORE,1990,GO:0016646,2.1554e-01,2.7000e+01
IMP_SCORE,1991,GO:0009081,2.1553e-01,4.9000e+01
IMP_SCORE,1992,GO:0045778,2.1553e-01,5.4000e+01
IMP_SCORE,1993,GO:0008021,2.1550e-01,6.3000e+01
IMP_SCORE,1994,GO:0043588,2.1547e-01,2.2000e+01
IMP_SCORE,1995,GO:0042481,2.1545e-01,1.8000e+01
IMP_SCORE,1996,GO:0043462,2.1544e-01,4.6000e+01
IMP_SCORE,1997,GO:0002221,2.1539e-01,5.0000e+01
IMP_SCORE,1998,GO:0046928,2.1536e-01,1.8000e+01
IMP_SCORE,1999,GO:0043604,2.1531e-01,1.1200e+02
IMP_SCORE,2000,GO:1902555,2.1529e-01,1.1000e+01
IMP_SCORE,2001,GO:0044236,2.1529e-01,4.9000e+01
IMP_SCORE,2002,GO:0005539,2.1528e-01,1.8000e+02
IMP_SCORE,2003,GO:0006081,2.1528e-01,8.6000e+01
IMP_SCORE,2004,GO:0030656,2.1522e-01,4.0000e+00
IMP_SCORE,2005,GO:0032507,2.1513e-01,2.1000e+01
IMP_SCORE,2006,GO:0045907,2.1512e-01,4.0000e+00
IMP_SCORE,2007,GO:0015266,2.1509e-01,5.0000e+00
IMP_SCORE,2008,GO:0002699,2.1508e-01,3.8000e+01
IMP_SCORE,2009,GO:0046434,2.1507e-01,5.4000e+01
IMP_SCORE,2010,GO:0016273,2.1505e-01,2.5000e+01
IMP_SCORE,2011,GO:0010596,2.1498e-01,1.2000e+01
IMP_SCORE,2012,GO:0071230,2.1494e-01,2.4000e+01
IMP_SCORE,2013,GO:0051057,2.1485e-01,1.4000e+01
IMP_SCORE,2014,GO:0043292,2.1474e-01,3.5000e+01
IMP_SCORE,2015,GO:0016125,2.1471e-01,4.5000e+01
IMP_SCORE,2016,GO:0031062,2.1470e-01,9.0000e+00
IMP_SCORE,2017,GO:1903036,2.1469e-01,2.7000e+01
IMP_SCORE,2018,GO:0048642,2.1467e-01,5.0000e+00
IMP_SCORE,2019,GO:0032648,2.1463e-01,2.7000e+01
IMP_SCORE,2020,GO:0097610,2.1462e-01,5.0000e+01
IMP_SCORE,2021,GO:1903311,2.1461e-01,3.8000e+01
IMP_SCORE,2022,GO:0032970,2.1459e-01,9.6000e+01
IMP_SCORE,2023,GO:1901017,2.1455e-01,5.0000e+00
IMP_SCORE,2024,GO:1901021,2.1448e-01,1.3000e+01
IMP_SCORE,2025,GO:0036294,2.1435e-01,3.2000e+01
IMP_SCORE,2026,GO:1903170,2.1435e-01,9.0000e+00
IMP_SCORE,2027,GO:0043101,2.1435e-01,1.4000e+01
IMP_SCORE,2028,GO:0044106,2.1416e-01,4.8000e+01
IMP_SCORE,2029,GO:0051539,2.1415e-01,2.9000e+01
IMP_SCORE,2030,GO:0033144,2.1408e-01,6.0000e+00
IMP_SCORE,2031,GO:0072524,2.1400e-01,7.2000e+01
IMP_SCORE,2032,GO:0048514,2.1391e-01,1.5000e+01
IMP_SCORE,2033,GO:0051973,2.1386e-01,2.3000e+01
IMP_SCORE,2034,GO:0021794,2.1385e-01,1.0000e+01
IMP_SCORE,2035,GO:1901987,2.1385e-01,8.5000e+01
IMP_SCORE,2036,GO:0032570,2.1385e-01,2.2000e+01
IMP_SCORE,2037,GO:0006082,2.1382e-01,2.6800e+02
IMP_SCORE,2038,GO:0046131,2.1382e-01,7.0000e+00
IMP_SCORE,2039,GO:1903532,2.1381e-01,1.0500e+02
IMP_SCORE,2040,GO:0043467,2.1377e-01,3.9000e+01
IMP_SCORE,2041,GO:0097730,2.1375e-01,1.7000e+01
IMP_SCORE,2042,GO:0043034,2.1356e-01,4.6000e+01
IMP_SCORE,2043,GO:0016411,2.1355e-01,2.0000e+01
IMP_SCORE,2044,GO:0046339,2.1351e-01,1.0000e+01
IMP_SCORE,2045,GO:0017015,2.1346e-01,2.9000e+01
IMP_SCORE,2046,GO:0051270,2.1344e-01,2.0700e+02
IMP_SCORE,2047,GO:0000478,2.1338e-01,5.0000e+00
IMP_SCORE,2048,GO:0061178,2.1337e-01,2.6000e+01
IMP_SCORE,2049,GO:0070887,2.1336e-01,3.5400e+02
IMP_SCORE,2050,GO:0060090,2.1331e-01,1.0100e+02
IMP_SCORE,2051,GO:0019843,2.1329e-01,8.0000e+01
IMP_SCORE,2052,GO:1903053,2.1325e-01,6.0000e+00
IMP_SCORE,2053,GO:0002495,2.1324e-01,7.1000e+01
IMP_SCORE,2054,GO:0046627,2.1317e-01,1.6000e+01
IMP_SCORE,2055,GO:0000079,2.1316e-01,3.5000e+01
IMP_SCORE,2056,GO:0070603,2.1315e-01,2.2000e+01
IMP_SCORE,2057,GO:0030239,2.1311e-01,7.0000e+00
IMP_SCORE,2058,GO:0051402,2.1309e-01,7.0000e+00
IMP_SCORE,2059,GO:0032479,2.1305e-01,6.0000e+01
IMP_SCORE,2060,GO:0043392,2.1304e-01,2.9000e+01
IMP_SCORE,2061,GO:0008157,2.1303e-01,5.0000e+00
IMP_SCORE,2062,GO:0010324,2.1293e-01,3.9000e+01
IMP_SCORE,2063,GO:0005794,2.1289e-01,6.1000e+02
IMP_SCORE,2064,GO:0022407,2.1283e-01,1.2900e+02
IMP_SCORE,2065,GO:0045765,2.1264e-01,1.0000e+02
IMP_SCORE,2066,GO:0002274,2.1260e-01,1.3900e+02
IMP_SCORE,2067,GO:0001525,2.1251e-01,1.2400e+02
IMP_SCORE,2068,GO:0033605,2.1249e-01,8.0000e+00
IMP_SCORE,2069,GO:0016627,2.1248e-01,6.9000e+01
IMP_SCORE,2070,GO:1902807,2.1247e-01,2.5000e+01
IMP_SCORE,2071,GO:0071542,2.1246e-01,5.0000e+00
IMP_SCORE,2072,GO:0030593,2.1246e-01,2.7000e+01
IMP_SCORE,2073,GO:0010771,2.1238e-01,3.3000e+01
IMP_SCORE,2074,GO:0071260,2.1232e-01,3.1000e+01
IMP_SCORE,2075,GO:0042035,2.1229e-01,4.1000e+01
IMP_SCORE,2076,GO:0016180,2.1225e-01,5.0000e+00
IMP_SCORE,2077,GO:0019003,2.1224e-01,5.5000e+01
IMP_SCORE,2078,GO:0048477,2.1223e-01,1.2000e+01
IMP_SCORE,2079,GO:0044723,2.1219e-01,1.9600e+02
IMP_SCORE,2080,GO:0005884,2.1218e-01,3.7000e+01
IMP_SCORE,2081,GO:0001707,2.1218e-01,2.2000e+01
IMP_SCORE,2082,GO:0030308,2.1210e-01,7.6000e+01
IMP_SCORE,2083,GO:2000482,2.1209e-01,2.3000e+01
IMP_SCORE,2084,GO:0002891,2.1209e-01,1.2000e+01
IMP_SCORE,2085,GO:0060674,2.1204e-01,2.6000e+01
IMP_SCORE,2086,GO:0045862,2.1203e-01,7.5000e+01
IMP_SCORE,2087,GO:0051149,2.1198e-01,5.4000e+01
IMP_SCORE,2088,GO:1901739,2.1189e-01,2.7000e+01
IMP_SCORE,2089,GO:0006766,2.1184e-01,8.8000e+01
IMP_SCORE,2090,GO:0070482,2.1183e-01,5.8000e+01
IMP_SCORE,2091,GO:0032371,2.1182e-01,1.5000e+01
IMP_SCORE,2092,GO:0050871,2.1178e-01,3.1000e+01
IMP_SCORE,2093,GO:0055090,2.1175e-01,1.9000e+01
IMP_SCORE,2094,GO:0016477,2.1170e-01,3.3300e+02
IMP_SCORE,2095,GO:0030301,2.1166e-01,1.8000e+01
IMP_SCORE,2096,GO:0001947,2.1160e-01,2.3000e+01
IMP_SCORE,2097,GO:0014823,2.1160e-01,3.8000e+01
IMP_SCORE,2098,GO:1904892,2.1158e-01,3.7000e+01
IMP_SCORE,2099,GO:0010721,2.1157e-01,9.3000e+01
IMP_SCORE,2100,GO:1903317,2.1147e-01,5.1000e+01
IMP_SCORE,2101,GO:0010564,2.1147e-01,1.5200e+02
IMP_SCORE,2102,GO:1901652,2.1143e-01,9.6000e+01
IMP_SCORE,2103,GO:0009649,2.1143e-01,1.7000e+01
IMP_SCORE,2104,GO:0090185,2.1135e-01,2.0000e+00
IMP_SCORE,2105,GO:0007166,2.1122e-01,6.8800e+02
IMP_SCORE,2106,GO:0005774,2.1121e-01,2.6100e+02
IMP_SCORE,2107,GO:0016645,2.1115e-01,4.3000e+01
IMP_SCORE,2108,GO:1902254,2.1115e-01,9.0000e+00
IMP_SCORE,2109,GO:0036152,2.1114e-01,5.7000e+01
IMP_SCORE,2110,GO:1904030,2.1113e-01,7.0000e+00
IMP_SCORE,2111,GO:0032303,2.1109e-01,5.0000e+00
IMP_SCORE,2112,GO:0045912,2.1106e-01,2.4000e+01
IMP_SCORE,2113,GO:1900027,2.1106e-01,7.0000e+00
IMP_SCORE,2114,GO:0051897,2.1102e-01,1.6000e+01
IMP_SCORE,2115,GO:0060548,2.1096e-01,2.4100e+02
IMP_SCORE,2116,GO:0032376,2.1095e-01,7.0000e+00
IMP_SCORE,2117,GO:0007043,2.1088e-01,8.1000e+01
IMP_SCORE,2118,GO:0051173,2.1087e-01,2.5900e+02
IMP_SCORE,2119,GO:0051055,2.1087e-01,9.0000e+00
IMP_SCORE,2120,GO:0016922,2.1081e-01,6.0000e+00
IMP_SCORE,2121,GO:0033270,2.1073e-01,1.9000e+01
IMP_SCORE,2122,GO:0060840,2.1063e-01,1.6000e+01
IMP_SCORE,2123,GO:0006164,2.1062e-01,1.8000e+01
IMP_SCORE,2124,GO:1903580,2.1059e-01,8.0000e+00
IMP_SCORE,2125,GO:0005654,2.1056e-01,9.5100e+02
IMP_SCORE,2126,GO:0018193,2.1055e-01,2.8700e+02
IMP_SCORE,2127,GO:0044446,2.1052e-01,1.5200e+03
IMP_SCORE,2128,GO:0002504,2.1048e-01,8.6000e+01
IMP_SCORE,2129,GO:0046326,2.1042e-01,2.9000e+01
IMP_SCORE,2130,GO:1903829,2.1042e-01,1.0400e+02
IMP_SCORE,2131,GO:0030810,2.1038e-01,1.7000e+01
IMP_SCORE,2132,GO:0001228,2.1029e-01,6.8000e+01
IMP_SCORE,2133,GO:0045667,2.1022e-01,6.1000e+01
IMP_SCORE,2134,GO:0001568,2.1021e-01,5.5000e+01
IMP_SCORE,2135,GO:1901136,2.1018e-01,1.1200e+02
IMP_SCORE,2136,GO:0002293,2.1016e-01,4.0000e+00
IMP_SCORE,2137,GO:0033176,2.1016e-01,1.4000e+01
IMP_SCORE,2138,GO:0009267,2.1012e-01,5.6000e+01
IMP_SCORE,2139,GO:0033008,2.1011e-01,9.0000e+00
IMP_SCORE,2140,GO:0007611,2.1007e-01,8.6000e+01
IMP_SCORE,2141,GO:0003705,2.1005e-01,4.3000e+01
IMP_SCORE,2142,GO:0009100,2.1002e-01,9.4000e+01
IMP_SCORE,2143,GO:0022409,2.1001e-01,6.0000e+01
IMP_SCORE,2144,GO:0042590,2.0997e-01,9.5000e+01
IMP_SCORE,2145,GO:1900024,2.0996e-01,1.8000e+01
IMP_SCORE,2146,GO:0060968,2.0995e-01,1.1000e+01
IMP_SCORE,2147,GO:0043001,2.0988e-01,1.2000e+01
IMP_SCORE,2148,GO:0040023,2.0988e-01,9.0000e+00
IMP_SCORE,2149,GO:0030104,2.0980e-01,2.4000e+01
IMP_SCORE,2150,GO:0033572,2.0977e-01,1.2000e+01
IMP_SCORE,2151,GO:0031163,2.0976e-01,2.0000e+01
IMP_SCORE,2152,GO:0006582,2.0969e-01,4.0000e+00
IMP_SCORE,2153,GO:0042254,2.0968e-01,2.6000e+01
IMP_SCORE,2154,GO:0010035,2.0959e-01,1.8200e+02
IMP_SCORE,2155,GO:0045686,2.0958e-01,8.0000e+00
IMP_SCORE,2156,GO:0048770,2.0956e-01,9.2000e+01
IMP_SCORE,2157,GO:1905475,2.0947e-01,5.3000e+01
IMP_SCORE,2158,GO:0019838,2.0933e-01,2.0400e+02
IMP_SCORE,2159,GO:0006977,2.0923e-01,8.0000e+00
IMP_SCORE,2160,GO:1904264,2.0922e-01,5.0000e+00
IMP_SCORE,2161,GO:0060563,2.0917e-01,1.9000e+01
IMP_SCORE,2162,GO:0042440,2.0910e-01,3.7000e+01
IMP_SCORE,2163,GO:0071229,2.0908e-01,5.2000e+01
IMP_SCORE,2164,GO:0090568,2.0905e-01,1.7000e+01
IMP_SCORE,2165,GO:0008144,2.0900e-01,9.8000e+01
IMP_SCORE,2166,GO:0002833,2.0899e-01,2.5000e+01
IMP_SCORE,2167,GO:0070613,2.0896e-01,6.2000e+01
IMP_SCORE,2168,GO:0031967,2.0896e-01,1.6300e+02
IMP_SCORE,2169,GO:0034330,2.0894e-01,1.5100e+02
IMP_SCORE,2170,GO:0000323,2.0885e-01,2.3500e+02
IMP_SCORE,2171,GO:0006295,2.0882e-01,8.0000e+00
IMP_SCORE,2172,GO:1903364,2.0878e-01,4.9000e+01
IMP_SCORE,2173,GO:0009725,2.0871e-01,1.6600e+02
IMP_SCORE,2174,GO:0032232,2.0864e-01,6.0000e+00
IMP_SCORE,2175,GO:1903426,2.0864e-01,2.1000e+01
IMP_SCORE,2176,GO:2000181,2.0862e-01,3.6000e+01
IMP_SCORE,2177,GO:0030669,2.0861e-01,4.2000e+01
IMP_SCORE,2178,GO:0004559,2.0861e-01,3.1000e+01
IMP_SCORE,2179,GO:0006614,2.0861e-01,9.0000e+00
IMP_SCORE,2180,GO:0003013,2.0860e-01,6.7000e+01
IMP_SCORE,2181,GO:0033598,2.0859e-01,5.0000e+00
IMP_SCORE,2182,GO:0071495,2.0859e-01,1.4900e+02
IMP_SCORE,2183,GO:0010955,2.0858e-01,1.4000e+01
IMP_SCORE,2184,GO:0098805,2.0856e-01,5.1700e+02
IMP_SCORE,2185,GO:0045089,2.0855e-01,7.5000e+01
IMP_SCORE,2186,GO:0042402,2.0854e-01,4.3000e+01
IMP_SCORE,2187,GO:0007616,2.0852e-01,3.4000e+01
IMP_SCORE,2188,GO:0005044,2.0845e-01,8.6000e+01
IMP_SCORE,2189,GO:2000272,2.0844e-01,1.1000e+01
IMP_SCORE,2190,GO:0043217,2.0842e-01,1.8000e+01
IMP_SCORE,2191,GO:0006468,2.0840e-01,2.0200e+02
IMP_SCORE,2192,GO:0050849,2.0839e-01,3.0000e+00
IMP_SCORE,2193,GO:0021702,2.0834e-01,8.0000e+00
IMP_SCORE,2194,GO:0009313,2.0833e-01,3.8000e+01
IMP_SCORE,2195,GO:0031293,2.0832e-01,1.6000e+01
IMP_SCORE,2196,GO:0000038,2.0829e-01,2.8000e+01
IMP_SCORE,2197,GO:2000279,2.0818e-01,5.0000e+00
IMP_SCORE,2198,GO:0051642,2.0817e-01,8.0000e+00
IMP_SCORE,2199,GO:0050730,2.0815e-01,7.2000e+01
IMP_SCORE,2200,GO:0071326,2.0814e-01,3.4000e+01
IMP_SCORE,2201,GO:0007423,2.0796e-01,6.6000e+01
IMP_SCORE,2202,GO:1902652,2.0794e-01,5.0000e+01
IMP_SCORE,2203,GO:0042834,2.0791e-01,1.1000e+01
IMP_SCORE,2204,GO:0001649,2.0790e-01,4.1000e+01
IMP_SCORE,2205,GO:0019205,2.0783e-01,2.3000e+01
IMP_SCORE,2206,GO:1905954,2.0782e-01,2.6000e+01
IMP_SCORE,2207,GO:0019935,2.0781e-01,1.4000e+01
IMP_SCORE,2208,GO:0031625,2.0777e-01,9.5000e+01
IMP_SCORE,2209,GO:1902224,2.0770e-01,1.8000e+01
IMP_SCORE,2210,GO:0001227,2.0765e-01,5.4000e+01
IMP_SCORE,2211,GO:0045124,2.0764e-01,2.1000e+01
IMP_SCORE,2212,GO:0035150,2.0757e-01,4.0000e+01
IMP_SCORE,2213,GO:0031294,2.0757e-01,2.8000e+01
IMP_SCORE,2214,GO:0034333,2.0748e-01,1.7000e+01
IMP_SCORE,2215,GO:0035326,2.0743e-01,3.2000e+01
IMP_SCORE,2216,GO:0030514,2.0742e-01,2.5000e+01
IMP_SCORE,2217,GO:0030665,2.0737e-01,5.6000e+01
IMP_SCORE,2218,GO:2000117,2.0731e-01,2.5000e+01
IMP_SCORE,2219,GO:0006739,2.0726e-01,3.0000e+01
IMP_SCORE,2220,GO:0019432,2.0724e-01,3.9000e+01
IMP_SCORE,2221,GO:0043302,2.0715e-01,1.1000e+01
IMP_SCORE,2222,GO:0009636,2.0713e-01,7.6000e+01
IMP_SCORE,2223,GO:0001101,2.0713e-01,1.0100e+02
IMP_SCORE,2224,GO:0006906,2.0713e-01,4.3000e+01
IMP_SCORE,2225,GO:0032388,2.0710e-01,7.8000e+01
IMP_SCORE,2226,GO:0009069,2.0699e-01,5.4000e+01
IMP_SCORE,2227,GO:0015368,2.0694e-01,2.3000e+01
IMP_SCORE,2228,GO:0010744,2.0693e-01,7.0000e+00
IMP_SCORE,2229,GO:0046638,2.0692e-01,2.1000e+01
IMP_SCORE,2230,GO:0050848,2.0690e-01,1.8000e+01
IMP_SCORE,2231,GO:1900025,2.0689e-01,5.0000e+00
IMP_SCORE,2232,GO:0006658,2.0684e-01,2.9000e+01
IMP_SCORE,2233,GO:0032231,2.0673e-01,4.4000e+01
IMP_SCORE,2234,GO:0000983,2.0665e-01,9.0000e+00
IMP_SCORE,2235,GO:0006575,2.0656e-01,1.2700e+02
IMP_SCORE,2236,GO:0007204,2.0655e-01,5.0000e+01
IMP_SCORE,2237,GO:0071375,2.0642e-01,4.0000e+01
IMP_SCORE,2238,GO:0032410,2.0641e-01,1.2000e+01
IMP_SCORE,2239,GO:0019886,2.0640e-01,8.0000e+01
IMP_SCORE,2240,GO:0042116,2.0638e-01,2.5000e+01
IMP_SCORE,2241,GO:0010543,2.0637e-01,1.5000e+01
IMP_SCORE,2242,GO:0031333,2.0637e-01,5.0000e+01
IMP_SCORE,2243,GO:0046519,2.0636e-01,1.3000e+01
IMP_SCORE,2244,GO:0048869,2.0635e-01,8.3000e+02
IMP_SCORE,2245,GO:0044788,2.0628e-01,1.0000e+01
IMP_SCORE,2246,GO:0051090,2.0622e-01,1.0700e+02
IMP_SCORE,2247,GO:0005779,2.0621e-01,1.4000e+01
IMP_SCORE,2248,GO:0001505,2.0618e-01,6.9000e+01
IMP_SCORE,2249,GO:0035813,2.0616e-01,7.0000e+00
IMP_SCORE,2250,GO:0045597,2.0608e-01,2.7000e+02
IMP_SCORE,2251,GO:0080135,2.0605e-01,1.5900e+02
IMP_SCORE,2252,GO:1900544,2.0599e-01,2.9000e+01
IMP_SCORE,2253,GO:0010975,2.0594e-01,1.3600e+02
IMP_SCORE,2254,GO:0051205,2.0592e-01,1.2000e+01
IMP_SCORE,2255,GO:0005819,2.0587e-01,1.1800e+02
IMP_SCORE,2256,GO:0043062,2.0583e-01,1.7000e+02
IMP_SCORE,2257,GO:0045666,2.0574e-01,8.8000e+01
IMP_SCORE,2258,GO:0098590,2.0573e-01,5.2200e+02
IMP_SCORE,2259,GO:0016042,2.0569e-01,1.6400e+02
IMP_SCORE,2260,GO:0030878,2.0564e-01,4.0000e+00
IMP_SCORE,2261,GO:0044126,2.0563e-01,1.0000e+01
IMP_SCORE,2262,GO:0006873,2.0562e-01,1.4400e+02
IMP_SCORE,2263,GO:0071773,2.0550e-01,1.4000e+01
IMP_SCORE,2264,GO:0005622,2.0546e-01,7.6200e+02
IMP_SCORE,2265,GO:0070372,2.0545e-01,7.6000e+01
IMP_SCORE,2266,GO:0046636,2.0543e-01,4.0000e+00
IMP_SCORE,2267,GO:0022600,2.0542e-01,4.7000e+01
IMP_SCORE,2268,GO:0031594,2.0539e-01,6.2000e+01
IMP_SCORE,2269,GO:0007093,2.0537e-01,1.7000e+01
IMP_SCORE,2270,GO:0060391,2.0537e-01,3.0000e+00
IMP_SCORE,2271,GO:0004653,2.0536e-01,2.6000e+01
IMP_SCORE,2272,GO:1905897,2.0526e-01,1.4000e+01
IMP_SCORE,2273,GO:0006635,2.0526e-01,3.2000e+01
IMP_SCORE,2274,GO:0048557,2.0524e-01,1.1000e+01
IMP_SCORE,2275,GO:0023061,2.0514e-01,6.9000e+01
IMP_SCORE,2276,GO:0045860,2.0514e-01,9.7000e+01
IMP_SCORE,2277,GO:0072073,2.0510e-01,2.5000e+01
IMP_SCORE,2278,GO:0004177,2.0508e-01,7.1000e+01
IMP_SCORE,2279,GO:0046688,2.0507e-01,1.4000e+01
IMP_SCORE,2280,GO:0007257,2.0499e-01,1.7000e+01
IMP_SCORE,2281,GO:0043066,2.0499e-01,2.2700e+02
IMP_SCORE,2282,GO:0051492,2.0499e-01,3.9000e+01
IMP_SCORE,2283,GO:0009310,2.0496e-01,4.2000e+01
IMP_SCORE,2284,GO:0060429,2.0495e-01,7.1000e+01
IMP_SCORE,2285,GO:0000028,2.0495e-01,4.0000e+00
IMP_SCORE,2286,GO:0050922,2.0488e-01,2.4000e+01
IMP_SCORE,2287,GO:2000479,2.0488e-01,1.4000e+01
IMP_SCORE,2288,GO:0033014,2.0485e-01,1.9000e+01
IMP_SCORE,2289,GO:0004859,2.0483e-01,3.0000e+01
IMP_SCORE,2290,GO:0000132,2.0460e-01,5.0000e+00
IMP_SCORE,2291,GO:0098641,2.0441e-01,2.1000e+01
IMP_SCORE,2292,GO:0051496,2.0438e-01,2.8000e+01
IMP_SCORE,2293,GO:0070936,2.0437e-01,1.6000e+01
IMP_SCORE,2294,GO:0014066,2.0437e-01,5.2000e+01
IMP_SCORE,2295,GO:0044070,2.0431e-01,5.3000e+01
IMP_SCORE,2296,GO:2001235,2.0431e-01,5.3000e+01
IMP_SCORE,2297,GO:1990380,2.0429e-01,1.9000e+01
IMP_SCORE,2298,GO:0010800,2.0429e-01,1.2000e+01
IMP_SCORE,2299,GO:0016020,2.0427e-01,2.3780e+03
IMP_SCORE,2300,GO:0045619,2.0425e-01,4.7000e+01
IMP_SCORE,2301,GO:0045580,2.0419e-01,3.0000e+01
IMP_SCORE,2302,GO:0010830,2.0417e-01,3.7000e+01
IMP_SCORE,2303,GO:0045177,2.0416e-01,3.9000e+01
IMP_SCORE,2304,GO:1903749,2.0416e-01,4.2000e+01
IMP_SCORE,2305,GO:0010837,2.0415e-01,1.0000e+01
IMP_SCORE,2306,GO:0007215,2.0413e-01,4.3000e+01
IMP_SCORE,2307,GO:0051602,2.0405e-01,2.7000e+01
IMP_SCORE,2308,GO:0050728,2.0405e-01,3.5000e+01
IMP_SCORE,2309,GO:0001656,2.0395e-01,1.1000e+01
IMP_SCORE,2310,GO:0048524,2.0394e-01,3.0000e+01
IMP_SCORE,2311,GO:0051716,2.0388e-01,6.4700e+02
IMP_SCORE,2312,GO:0035102,2.0382e-01,6.0000e+00
IMP_SCORE,2313,GO:0051046,2.0380e-01,1.6500e+02
IMP_SCORE,2314,GO:0009127,2.0368e-01,1.2000e+01
IMP_SCORE,2315,GO:0010648,2.0365e-01,2.7700e+02
IMP_SCORE,2316,GO:0010677,2.0350e-01,3.7000e+01
IMP_SCORE,2317,GO:0051241,2.0348e-01,2.9500e+02
IMP_SCORE,2318,GO:0044422,2.0346e-01,1.6050e+03
IMP_SCORE,2319,GO:0010460,2.0345e-01,5.0000e+00
IMP_SCORE,2320,GO:0008654,2.0342e-01,1.1000e+02
IMP_SCORE,2321,GO:0031365,2.0341e-01,5.0000e+00
IMP_SCORE,2322,GO:0043112,2.0333e-01,2.6000e+01
IMP_SCORE,2323,GO:0006643,2.0331e-01,1.3800e+02
IMP_SCORE,2324,GO:0071803,2.0326e-01,3.8000e+01
IMP_SCORE,2325,GO:0071360,2.0325e-01,1.5000e+01
IMP_SCORE,2326,GO:0015931,2.0322e-01,9.8000e+01
IMP_SCORE,2327,GO:0008242,2.0319e-01,1.3000e+01
IMP_SCORE,2328,GO:0045980,2.0318e-01,2.3000e+01
IMP_SCORE,2329,GO:0030659,2.0315e-01,3.2100e+02
IMP_SCORE,2330,GO:0005262,2.0314e-01,4.1000e+01
IMP_SCORE,2331,GO:0005764,2.0313e-01,2.4900e+02
IMP_SCORE,2332,GO:0060333,2.0303e-01,9.7000e+01
IMP_SCORE,2333,GO:0048145,2.0300e-01,4.1000e+01
IMP_SCORE,2334,GO:1903037,2.0298e-01,1.0200e+02
IMP_SCORE,2335,GO:0033555,2.0292e-01,2.2000e+01
IMP_SCORE,2336,GO:0010822,2.0292e-01,4.1000e+01
IMP_SCORE,2337,GO:0043616,2.0291e-01,5.0000e+00
IMP_SCORE,2338,GO:0042073,2.0290e-01,2.5000e+01
IMP_SCORE,2339,GO:0035145,2.0289e-01,4.0000e+00
IMP_SCORE,2340,GO:0048640,2.0280e-01,1.8000e+01
IMP_SCORE,2341,GO:0006897,2.0277e-01,3.5000e+02
IMP_SCORE,2342,GO:0006693,2.0277e-01,2.3000e+01
IMP_SCORE,2343,GO:0021510,2.0275e-01,2.0000e+01
IMP_SCORE,2344,GO:0070830,2.0274e-01,3.3000e+01
IMP_SCORE,2345,GO:0001659,2.0268e-01,9.0000e+00
IMP_SCORE,2346,GO:1901879,2.0261e-01,4.0000e+01
IMP_SCORE,2347,GO:0071339,2.0260e-01,5.0000e+00
IMP_SCORE,2348,GO:0045787,2.0257e-01,9.2000e+01
IMP_SCORE,2349,GO:0051294,2.0254e-01,5.0000e+00
IMP_SCORE,2350,GO:0010638,2.0250e-01,1.7100e+02
IMP_SCORE,2351,GO:0006260,2.0246e-01,6.1000e+01
IMP_SCORE,2352,GO:0032305,2.0238e-01,6.0000e+00
IMP_SCORE,2353,GO:0090307,2.0229e-01,2.2000e+01
IMP_SCORE,2354,GO:0051656,2.0228e-01,9.1000e+01
IMP_SCORE,2355,GO:0002864,2.0224e-01,1.0000e+01
IMP_SCORE,2356,GO:1901654,2.0223e-01,3.9000e+01
IMP_SCORE,2357,GO:0032048,2.0222e-01,1.8000e+01
IMP_SCORE,2358,GO:0048871,2.0221e-01,3.9000e+01
IMP_SCORE,2359,GO:0098533,2.0221e-01,1.6000e+01
IMP_SCORE,2360,GO:0006559,2.0217e-01,2.4000e+01
IMP_SCORE,2361,GO:0044801,2.0214e-01,5.1000e+01
IMP_SCORE,2362,GO:0005775,2.0213e-01,1.2300e+02
IMP_SCORE,2363,GO:0007216,2.0212e-01,2.1000e+01
IMP_SCORE,2364,GO:0002695,2.0212e-01,4.6000e+01
IMP_SCORE,2365,GO:0001968,2.0197e-01,1.6000e+01
IMP_SCORE,2366,GO:0001085,2.0194e-01,5.0000e+01
IMP_SCORE,2367,GO:0060334,2.0192e-01,8.0000e+00
IMP_SCORE,2368,GO:0030856,2.0188e-01,5.3000e+01
IMP_SCORE,2369,GO:0000982,2.0187e-01,8.4000e+01
IMP_SCORE,2370,GO:0000018,2.0176e-01,1.7000e+01
IMP_SCORE,2371,GO:0045664,2.0176e-01,1.7300e+02
IMP_SCORE,2372,GO:0051093,2.0173e-01,2.3400e+02
IMP_SCORE,2373,GO:0019722,2.0169e-01,2.7000e+01
IMP_SCORE,2374,GO:0032787,2.0165e-01,1.8600e+02
IMP_SCORE,2375,GO:0016290,2.0163e-01,7.0000e+00
IMP_SCORE,2376,GO:0007586,2.0162e-01,9.6000e+01
IMP_SCORE,2377,GO:0035136,2.0161e-01,2.0000e+01
IMP_SCORE,2378,GO:0003950,2.0150e-01,1.1500e+02
IMP_SCORE,2379,GO:1902622,2.0145e-01,1.2000e+01
IMP_SCORE,2380,GO:0035579,2.0131e-01,7.3000e+01
IMP_SCORE,2381,GO:0008139,2.0128e-01,1.2000e+01
IMP_SCORE,2382,GO:0036315,2.0128e-01,1.3000e+01
IMP_SCORE,2383,GO:0051960,2.0122e-01,2.0900e+02
IMP_SCORE,2384,GO:1901700,2.0121e-01,3.8700e+02
IMP_SCORE,2385,GO:0006606,2.0121e-01,3.7000e+01
IMP_SCORE,2386,GO:0005230,2.0120e-01,3.7000e+01
IMP_SCORE,2387,GO:0016405,2.0119e-01,1.5000e+01
IMP_SCORE,2388,GO:0042101,2.0116e-01,1.3000e+01
IMP_SCORE,2389,GO:0016614,2.0112e-01,1.2800e+02
IMP_SCORE,2390,GO:0007213,2.0104e-01,1.8000e+01
IMP_SCORE,2391,GO:1901607,2.0102e-01,5.8000e+01
IMP_SCORE,2392,GO:0044003,2.0102e-01,2.0000e+01
IMP_SCORE,2393,GO:0008076,2.0101e-01,5.9000e+01
IMP_SCORE,2394,GO:0016864,2.0099e-01,1.0000e+01
IMP_SCORE,2395,GO:1902580,2.0099e-01,1.9400e+02
IMP_SCORE,2396,GO:0001775,2.0093e-01,2.7200e+02
IMP_SCORE,2397,GO:0080182,2.0086e-01,6.0000e+00
IMP_SCORE,2398,GO:0070542,2.0084e-01,2.5000e+01
IMP_SCORE,2399,GO:0031975,2.0084e-01,1.6200e+02
IMP_SCORE,2400,GO:0050920,2.0083e-01,4.7000e+01
IMP_SCORE,2401,GO:0031629,2.0079e-01,1.5000e+01
IMP_SCORE,2402,GO:0042734,2.0077e-01,3.4000e+01
IMP_SCORE,2403,GO:0030055,2.0075e-01,2.7400e+02
IMP_SCORE,2404,GO:0030814,2.0074e-01,3.4000e+01
IMP_SCORE,2405,GO:0030032,2.0072e-01,1.6000e+01
IMP_SCORE,2406,GO:0018198,2.0068e-01,1.3000e+01
IMP_SCORE,2407,GO:0006940,2.0067e-01,2.8000e+01
IMP_SCORE,2408,GO:1905476,2.0065e-01,1.4000e+01
IMP_SCORE,2409,GO:0021756,2.0057e-01,1.2000e+01
IMP_SCORE,2410,GO:0051172,2.0054e-01,2.0200e+02
IMP_SCORE,2411,GO:0001573,2.0049e-01,4.7000e+01
IMP_SCORE,2412,GO:0043902,2.0049e-01,4.6000e+01
IMP_SCORE,2413,GO:0072525,2.0047e-01,3.7000e+01
IMP_SCORE,2414,GO:0051050,2.0046e-01,2.4500e+02
IMP_SCORE,2415,GO:0000910,2.0042e-01,5.9000e+01
IMP_SCORE,2416,GO:0043167,2.0039e-01,1.5400e+03
IMP_SCORE,2417,GO:0098857,2.0038e-01,1.3600e+02
IMP_SCORE,2418,GO:0004033,2.0034e-01,2.0000e+01
IMP_SCORE,2419,GO:0030048,2.0031e-01,4.5000e+01
IMP_SCORE,2420,GO:0006140,2.0029e-01,2.8000e+01
IMP_SCORE,2421,GO:0055007,2.0023e-01,8.0000e+00
IMP_SCORE,2422,GO:0032102,2.0022e-01,1.0000e+02
IMP_SCORE,2423,GO:0004875,2.0017e-01,8.0000e+00
IMP_SCORE,2424,GO:0061138,2.0016e-01,4.4000e+01
IMP_SCORE,2425,GO:2001238,2.0013e-01,1.6000e+01
IMP_SCORE,2426,GO:0008238,2.0008e-01,1.3900e+02
IMP_SCORE,2427,GO:0003334,2.0008e-01,6.0000e+00
IMP_SCORE,2428,GO:0048814,2.0006e-01,2.3000e+01
IMP_SCORE,2429,GO:0043325,2.0003e-01,1.1000e+01
IMP_SCORE,2430,GO:0051782,2.0001e-01,3.0000e+00
IMP_SCORE,2431,GO:1903202,1.9989e-01,1.4000e+01
IMP_SCORE,2432,GO:0021799,1.9987e-01,1.5000e+01
IMP_SCORE,2433,GO:0034612,1.9986e-01,5.2000e+01
IMP_SCORE,2434,GO:2000677,1.9983e-01,1.8000e+01
IMP_SCORE,2435,GO:0017053,1.9982e-01,3.8000e+01
IMP_SCORE,2436,GO:0002705,1.9976e-01,2.7000e+01
IMP_SCORE,2437,GO:0005996,1.9976e-01,8.9000e+01
IMP_SCORE,2438,GO:0010043,1.9969e-01,6.4000e+01
IMP_SCORE,2439,GO:0048732,1.9966e-01,1.1700e+02
IMP_SCORE,2440,GO:0032728,1.9963e-01,1.1000e+01
IMP_SCORE,2441,GO:0051668,1.9959e-01,2.3000e+01
IMP_SCORE,2442,GO:0017022,1.9956e-01,2.6000e+01
IMP_SCORE,2443,GO:0009072,1.9953e-01,3.2000e+01
IMP_SCORE,2444,GO:0016571,1.9943e-01,2.3000e+01
IMP_SCORE,2445,GO:0050865,1.9938e-01,1.3200e+02
IMP_SCORE,2446,GO:0006568,1.9935e-01,1.3000e+01
IMP_SCORE,2447,GO:0043923,1.9920e-01,1.0000e+00
IMP_SCORE,2448,GO:0032354,1.9920e-01,1.0000e+00
IMP_SCORE,2449,GO:0044282,1.9920e-01,1.9100e+02
IMP_SCORE,2450,GO:0010817,1.9919e-01,2.0000e+02
IMP_SCORE,2451,GO:0097539,1.9914e-01,6.0000e+00
IMP_SCORE,2452,GO:0032725,1.9905e-01,6.0000e+00
IMP_SCORE,2453,GO:0005886,1.9904e-01,1.7380e+03
IMP_SCORE,2454,GO:0006783,1.9896e-01,1.9000e+01
IMP_SCORE,2455,GO:0017157,1.9894e-01,5.3000e+01
IMP_SCORE,2456,GO:0018196,1.9894e-01,3.8000e+01
IMP_SCORE,2457,GO:1901568,1.9891e-01,7.3000e+01
IMP_SCORE,2458,GO:0060193,1.9884e-01,1.6000e+01
IMP_SCORE,2459,GO:1901861,1.9882e-01,2.3000e+01
IMP_SCORE,2460,GO:0005635,1.9876e-01,1.4400e+02
IMP_SCORE,2461,GO:0099568,1.9875e-01,1.4400e+02
IMP_SCORE,2462,GO:0035735,1.9875e-01,2.3000e+01
IMP_SCORE,2463,GO:0030522,1.9873e-01,4.3000e+01
IMP_SCORE,2464,GO:0033147,1.9871e-01,6.0000e+00
IMP_SCORE,2465,GO:0008195,1.9866e-01,4.8000e+01
IMP_SCORE,2466,GO:0043523,1.9865e-01,4.6000e+01
IMP_SCORE,2467,GO:0048873,1.9858e-01,1.0000e+01
IMP_SCORE,2468,GO:0016616,1.9852e-01,1.1100e+02
IMP_SCORE,2469,GO:0010639,1.9849e-01,8.8000e+01
IMP_SCORE,2470,GO:0060828,1.9840e-01,7.6000e+01
IMP_SCORE,2471,GO:0009187,1.9837e-01,1.7000e+01
IMP_SCORE,2472,GO:0003215,1.9835e-01,1.3000e+01
IMP_SCORE,2473,GO:0050770,1.9833e-01,5.2000e+01
IMP_SCORE,2474,GO:0030507,1.9832e-01,1.5000e+01
IMP_SCORE,2475,GO:0042383,1.9819e-01,9.5000e+01
IMP_SCORE,2476,GO:0043122,1.9811e-01,1.4500e+02
IMP_SCORE,2477,GO:0016202,1.9809e-01,1.9000e+01
IMP_SCORE,2478,GO:0015215,1.9805e-01,9.0000e+00
IMP_SCORE,2479,GO:2000846,1.9801e-01,1.3000e+01
IMP_SCORE,2480,GO:0035584,1.9799e-01,5.0000e+00
IMP_SCORE,2481,GO:0070402,1.9790e-01,2.3000e+01
IMP_SCORE,2482,GO:0010977,1.9785e-01,7.4000e+01
IMP_SCORE,2483,GO:0055062,1.9779e-01,3.0000e+00
IMP_SCORE,2484,GO:0048017,1.9778e-01,3.3000e+01
IMP_SCORE,2485,GO:0030001,1.9768e-01,1.9700e+02
IMP_SCORE,2486,GO:0005003,1.9765e-01,2.0000e+01
IMP_SCORE,2487,GO:0006465,1.9765e-01,1.9000e+01
IMP_SCORE,2488,GO:0046717,1.9764e-01,2.5000e+01
IMP_SCORE,2489,GO:0050918,1.9760e-01,2.4000e+01
IMP_SCORE,2490,GO:0071353,1.9757e-01,7.0000e+00
IMP_SCORE,2491,GO:1903557,1.9756e-01,2.0000e+01
IMP_SCORE,2492,GO:1901532,1.9746e-01,5.0000e+00
IMP_SCORE,2493,GO:0031233,1.9741e-01,3.9000e+01
IMP_SCORE,2494,GO:0042517,1.9738e-01,2.2000e+01
IMP_SCORE,2495,GO:0051707,1.9737e-01,1.9200e+02
IMP_SCORE,2496,GO:0034341,1.9736e-01,7.1000e+01
IMP_SCORE,2497,GO:0030509,1.9734e-01,2.4000e+01
IMP_SCORE,2498,GO:0032281,1.9724e-01,2.4000e+01
IMP_SCORE,2499,GO:0043009,1.9724e-01,5.8000e+01
IMP_SCORE,2500,GO:0005125,1.9716e-01,1.7600e+02
IMP_SCORE,2501,GO:2000136,1.9713e-01,1.3000e+01
IMP_SCORE,2502,GO:0033003,1.9711e-01,1.4000e+01
IMP_SCORE,2503,GO:0030837,1.9708e-01,2.0000e+01
IMP_SCORE,2504,GO:0044459,1.9704e-01,1.0780e+03
IMP_SCORE,2505,GO:0045665,1.9702e-01,8.0000e+01
IMP_SCORE,2506,GO:0010008,1.9697e-01,2.3800e+02
IMP_SCORE,2507,GO:0090109,1.9695e-01,1.5000e+01
IMP_SCORE,2508,GO:0090075,1.9693e-01,5.0000e+00
IMP_SCORE,2509,GO:0090559,1.9691e-01,3.4000e+01
IMP_SCORE,2510,GO:0004871,1.9684e-01,5.2900e+02
IMP_SCORE,2511,GO:0010332,1.9684e-01,1.7000e+01
IMP_SCORE,2512,GO:0031663,1.9684e-01,1.9000e+01
IMP_SCORE,2513,GO:0034332,1.9679e-01,5.8000e+01
IMP_SCORE,2514,GO:0042531,1.9678e-01,1.8000e+01
IMP_SCORE,2515,GO:0012506,1.9677e-01,2.8500e+02
IMP_SCORE,2516,GO:0043434,1.9674e-01,8.5000e+01
IMP_SCORE,2517,GO:0070663,1.9663e-01,5.9000e+01
IMP_SCORE,2518,GO:0046463,1.9662e-01,3.9000e+01
IMP_SCORE,2519,GO:0046501,1.9661e-01,1.8000e+01
IMP_SCORE,2520,GO:0043516,1.9660e-01,2.1000e+01
IMP_SCORE,2521,GO:0031998,1.9660e-01,9.0000e+00
IMP_SCORE,2522,GO:0019184,1.9652e-01,2.3000e+01
IMP_SCORE,2523,GO:2000026,1.9652e-01,4.3300e+02
IMP_SCORE,2524,GO:1902904,1.9650e-01,6.1000e+01
IMP_SCORE,2525,GO:0001772,1.9650e-01,8.6000e+01
IMP_SCORE,2526,GO:1902667,1.9648e-01,7.0000e+00
IMP_SCORE,2527,GO:0030902,1.9646e-01,1.0000e+01
IMP_SCORE,2528,GO:0032944,1.9643e-01,4.9000e+01
IMP_SCORE,2529,GO:0036297,1.9643e-01,1.6000e+01
IMP_SCORE,2530,GO:0090277,1.9640e-01,2.9000e+01
IMP_SCORE,2531,GO:0035116,1.9639e-01,9.0000e+00
IMP_SCORE,2532,GO:0043618,1.9634e-01,1.7000e+01
IMP_SCORE,2533,GO:0004674,1.9628e-01,1.1900e+02
IMP_SCORE,2534,GO:0043039,1.9627e-01,1.4000e+01
IMP_SCORE,2535,GO:0031904,1.9627e-01,3.6000e+01
IMP_SCORE,2536,GO:0042552,1.9620e-01,1.0300e+02
IMP_SCORE,2537,GO:0061077,1.9618e-01,6.0000e+01
IMP_SCORE,2538,GO:1901028,1.9614e-01,3.0000e+01
IMP_SCORE,2539,GO:0030534,1.9611e-01,9.2000e+01
IMP_SCORE,2540,GO:0071825,1.9604e-01,1.7000e+01
IMP_SCORE,2541,GO:0021819,1.9601e-01,1.2000e+01
IMP_SCORE,2542,GO:0042129,1.9596e-01,4.2000e+01
IMP_SCORE,2543,GO:0090257,1.9594e-01,5.7000e+01
IMP_SCORE,2544,GO:0043068,1.9593e-01,1.6400e+02
IMP_SCORE,2545,GO:0002065,1.9591e-01,1.0000e+01
IMP_SCORE,2546,GO:1901701,1.9591e-01,1.9700e+02
IMP_SCORE,2547,GO:0007165,1.9591e-01,1.1040e+03
IMP_SCORE,2548,GO:0051193,1.9590e-01,2.1000e+01
IMP_SCORE,2549,GO:0035567,1.9582e-01,3.2000e+01
IMP_SCORE,2550,GO:0051972,1.9579e-01,3.5000e+01
IMP_SCORE,2551,GO:0000792,1.9575e-01,4.8000e+01
IMP_SCORE,2552,GO:0060562,1.9571e-01,2.6000e+01
IMP_SCORE,2553,GO:0030815,1.9568e-01,1.2000e+01
IMP_SCORE,2554,GO:0004842,1.9564e-01,1.9700e+02
IMP_SCORE,2555,GO:0034249,1.9559e-01,4.6000e+01
IMP_SCORE,2556,GO:0045109,1.9558e-01,1.3000e+01
IMP_SCORE,2557,GO:0003887,1.9557e-01,6.0000e+00
IMP_SCORE,2558,GO:1903708,1.9556e-01,4.4000e+01
IMP_SCORE,2559,GO:0071560,1.9556e-01,9.0000e+00
IMP_SCORE,2560,GO:0030296,1.9544e-01,7.0000e+00
IMP_SCORE,2561,GO:0042307,1.9543e-01,1.6000e+01
IMP_SCORE,2562,GO:0045321,1.9539e-01,2.2400e+02
IMP_SCORE,2563,GO:0030029,1.9530e-01,1.6800e+02
IMP_SCORE,2564,GO:0090280,1.9530e-01,2.0000e+01
IMP_SCORE,2565,GO:0006637,1.9529e-01,7.5000e+01
IMP_SCORE,2566,GO:0006979,1.9524e-01,1.7500e+02
IMP_SCORE,2567,GO:0001818,1.9524e-01,7.4000e+01
IMP_SCORE,2568,GO:0016323,1.9520e-01,1.9900e+02
IMP_SCORE,2569,GO:0002831,1.9519e-01,5.6000e+01
IMP_SCORE,2570,GO:1902531,1.9511e-01,3.8800e+02
IMP_SCORE,2571,GO:0034644,1.9511e-01,2.2000e+01
IMP_SCORE,2572,GO:0003081,1.9510e-01,6.0000e+00
IMP_SCORE,2573,GO:0072657,1.9509e-01,1.3200e+02
IMP_SCORE,2574,GO:0045944,1.9504e-01,1.8800e+02
IMP_SCORE,2575,GO:0001894,1.9503e-01,6.8000e+01
IMP_SCORE,2576,GO:0001046,1.9503e-01,4.5000e+01
IMP_SCORE,2577,GO:0006259,1.9494e-01,1.9400e+02
IMP_SCORE,2578,GO:0005885,1.9483e-01,1.1000e+01
IMP_SCORE,2579,GO:0010811,1.9483e-01,7.0000e+01
IMP_SCORE,2580,GO:0044444,1.9475e-01,1.6900e+03
IMP_SCORE,2581,GO:0043177,1.9460e-01,1.1300e+02
IMP_SCORE,2582,GO:0050775,1.9457e-01,1.4000e+01
IMP_SCORE,2583,GO:0046456,1.9456e-01,3.5000e+01
IMP_SCORE,2584,GO:1902107,1.9454e-01,2.0000e+01
IMP_SCORE,2585,GO:0030660,1.9453e-01,2.5000e+01
IMP_SCORE,2586,GO:0043648,1.9451e-01,6.6000e+01
IMP_SCORE,2587,GO:0010656,1.9446e-01,7.0000e+00
IMP_SCORE,2588,GO:0005789,1.9444e-01,5.2200e+02
IMP_SCORE,2589,GO:0019898,1.9438e-01,1.2800e+02
IMP_SCORE,2590,GO:0030518,1.9436e-01,2.0000e+01
IMP_SCORE,2591,GO:0033006,1.9436e-01,1.8000e+01
IMP_SCORE,2592,GO:0007009,1.9435e-01,1.2800e+02
IMP_SCORE,2593,GO:0061436,1.9434e-01,1.2000e+01
IMP_SCORE,2594,GO:0010647,1.9433e-01,3.3700e+02
IMP_SCORE,2595,GO:0032649,1.9433e-01,4.0000e+01
IMP_SCORE,2596,GO:0007088,1.9429e-01,4.6000e+01
IMP_SCORE,2597,GO:0005217,1.9420e-01,2.4000e+01
IMP_SCORE,2598,GO:0033993,1.9419e-01,2.1700e+02
IMP_SCORE,2599,GO:1990777,1.9418e-01,5.8000e+01
IMP_SCORE,2600,GO:1901653,1.9417e-01,5.1000e+01
IMP_SCORE,2601,GO:1903530,1.9417e-01,1.5800e+02
IMP_SCORE,2602,GO:0019887,1.9416e-01,6.9000e+01
IMP_SCORE,2603,GO:0030705,1.9414e-01,4.6000e+01
IMP_SCORE,2604,GO:0060706,1.9405e-01,1.0000e+01
IMP_SCORE,2605,GO:0090066,1.9403e-01,1.4300e+02
IMP_SCORE,2606,GO:0019226,1.9401e-01,1.8000e+01
IMP_SCORE,2607,GO:0003012,1.9392e-01,1.3900e+02
IMP_SCORE,2608,GO:1905354,1.9390e-01,2.1000e+01
IMP_SCORE,2609,GO:0043901,1.9388e-01,6.4000e+01
IMP_SCORE,2610,GO:0006623,1.9387e-01,1.1000e+01
IMP_SCORE,2611,GO:0089711,1.9387e-01,1.5000e+01
IMP_SCORE,2612,GO:0035641,1.9386e-01,1.4000e+01
IMP_SCORE,2613,GO:0035770,1.9381e-01,9.5000e+01
IMP_SCORE,2614,GO:0042169,1.9377e-01,2.7000e+01
IMP_SCORE,2615,GO:0005504,1.9376e-01,3.0000e+01
IMP_SCORE,2616,GO:0050688,1.9374e-01,3.2000e+01
IMP_SCORE,2617,GO:0007416,1.9370e-01,6.3000e+01
IMP_SCORE,2618,GO:0030154,1.9368e-01,7.2500e+02
IMP_SCORE,2619,GO:0045683,1.9366e-01,5.0000e+00
IMP_SCORE,2620,GO:0030214,1.9366e-01,2.3000e+01
IMP_SCORE,2621,GO:0031968,1.9360e-01,1.3400e+02
IMP_SCORE,2622,GO:0002714,1.9358e-01,1.3000e+01
IMP_SCORE,2623,GO:2000106,1.9358e-01,2.9000e+01
IMP_SCORE,2624,GO:0031674,1.9355e-01,2.7000e+01
IMP_SCORE,2625,GO:0009206,1.9352e-01,1.3000e+01
IMP_SCORE,2626,GO:0098631,1.9349e-01,3.8000e+01
IMP_SCORE,2627,GO:0010595,1.9348e-01,2.5000e+01
IMP_SCORE,2628,GO:0006695,1.9348e-01,2.6000e+01
IMP_SCORE,2629,GO:1903555,1.9348e-01,3.3000e+01
IMP_SCORE,2630,GO:0030334,1.9346e-01,1.7700e+02
IMP_SCORE,2631,GO:0035295,1.9338e-01,5.3000e+01
IMP_SCORE,2632,GO:0031226,1.9337e-01,7.7700e+02
IMP_SCORE,2633,GO:0016444,1.9337e-01,6.0000e+00
IMP_SCORE,2634,GO:0003735,1.9335e-01,7.4000e+01
IMP_SCORE,2635,GO:0022612,1.9332e-01,2.3000e+01
IMP_SCORE,2636,GO:0015197,1.9331e-01,7.5000e+01
IMP_SCORE,2637,GO:0042287,1.9328e-01,3.4000e+01
IMP_SCORE,2638,GO:0002726,1.9320e-01,3.0000e+00
IMP_SCORE,2639,GO:0030658,1.9318e-01,1.2500e+02
IMP_SCORE,2640,GO:0008016,1.9313e-01,9.3000e+01
IMP_SCORE,2641,GO:0043094,1.9310e-01,2.2000e+01
IMP_SCORE,2642,GO:0032846,1.9309e-01,5.5000e+01
IMP_SCORE,2643,GO:0030169,1.9305e-01,6.0000e+00
IMP_SCORE,2644,GO:0002694,1.9300e-01,1.1500e+02
IMP_SCORE,2645,GO:0006878,1.9299e-01,1.5000e+01
IMP_SCORE,2646,GO:0006353,1.9299e-01,2.7000e+01
IMP_SCORE,2647,GO:0010518,1.9299e-01,6.0000e+00
IMP_SCORE,2648,GO:0010810,1.9297e-01,9.7000e+01
IMP_SCORE,2649,GO:0010950,1.9293e-01,4.9000e+01
IMP_SCORE,2650,GO:0006534,1.9292e-01,1.2000e+01
IMP_SCORE,2651,GO:0035258,1.9291e-01,5.4000e+01
IMP_SCORE,2652,GO:0010498,1.9290e-01,5.2000e+01
IMP_SCORE,2653,GO:0002576,1.9285e-01,1.0900e+02
IMP_SCORE,2654,GO:0050715,1.9280e-01,3.5000e+01
IMP_SCORE,2655,GO:0043603,1.9276e-01,2.0700e+02
IMP_SCORE,2656,GO:0031982,1.9273e-01,1.0480e+03
IMP_SCORE,2657,GO:0031032,1.9268e-01,5.4000e+01
IMP_SCORE,2658,GO:0065005,1.9266e-01,9.0000e+00
IMP_SCORE,2659,GO:0048568,1.9262e-01,1.9000e+01
IMP_SCORE,2660,GO:0006957,1.9261e-01,2.0000e+01
IMP_SCORE,2661,GO:0033628,1.9260e-01,4.4000e+01
IMP_SCORE,2662,GO:0010033,1.9260e-01,5.7400e+02
IMP_SCORE,2663,GO:0030890,1.9258e-01,1.9000e+01
IMP_SCORE,2664,GO:0008134,1.9256e-01,1.7400e+02
IMP_SCORE,2665,GO:0031347,1.9253e-01,1.8600e+02
IMP_SCORE,2666,GO:0035710,1.9231e-01,7.0000e+00
IMP_SCORE,2667,GO:0034703,1.9230e-01,8.8000e+01
IMP_SCORE,2668,GO:0045121,1.9227e-01,1.4900e+02
IMP_SCORE,2669,GO:0048013,1.9226e-01,4.5000e+01
IMP_SCORE,2670,GO:0006919,1.9222e-01,2.5000e+01
IMP_SCORE,2671,GO:0048306,1.9198e-01,1.0900e+02
IMP_SCORE,2672,GO:0048660,1.9187e-01,2.4000e+01
IMP_SCORE,2673,GO:1903747,1.9187e-01,4.7000e+01
IMP_SCORE,2674,GO:0003727,1.9183e-01,4.9000e+01
IMP_SCORE,2675,GO:0031401,1.9181e-01,1.7200e+02
IMP_SCORE,2676,GO:0006007,1.9176e-01,9.0000e+00
IMP_SCORE,2677,GO:0019787,1.9171e-01,1.5300e+02
IMP_SCORE,2678,GO:0007568,1.9166e-01,8.4000e+01
IMP_SCORE,2679,GO:0050716,1.9166e-01,6.0000e+00
IMP_SCORE,2680,GO:0004702,1.9164e-01,6.6000e+01
IMP_SCORE,2681,GO:0044389,1.9160e-01,1.2700e+02
IMP_SCORE,2682,GO:0051059,1.9149e-01,2.3000e+01
IMP_SCORE,2683,GO:0051223,1.9146e-01,1.8300e+02
IMP_SCORE,2684,GO:0031529,1.9135e-01,2.0000e+01
IMP_SCORE,2685,GO:0051961,1.9134e-01,9.9000e+01
IMP_SCORE,2686,GO:0006890,1.9132e-01,3.7000e+01
IMP_SCORE,2687,GO:0014013,1.9127e-01,4.9000e+01
IMP_SCORE,2688,GO:0046887,1.9127e-01,3.8000e+01
IMP_SCORE,2689,GO:0044283,1.9127e-01,1.9600e+02
IMP_SCORE,2690,GO:0010821,1.9126e-01,9.4000e+01
IMP_SCORE,2691,GO:0043436,1.9124e-01,2.7700e+02
IMP_SCORE,2692,GO:1903508,1.9124e-01,1.8200e+02
IMP_SCORE,2693,GO:0032528,1.9123e-01,3.2000e+01
IMP_SCORE,2694,GO:0007272,1.9120e-01,1.0000e+02
IMP_SCORE,2695,GO:0070997,1.9120e-01,1.2000e+01
IMP_SCORE,2696,GO:0034162,1.9117e-01,2.5000e+01
IMP_SCORE,2697,GO:0008344,1.9109e-01,4.7000e+01
IMP_SCORE,2698,GO:0030198,1.9109e-01,1.8800e+02
IMP_SCORE,2699,GO:0010720,1.9109e-01,1.0600e+02
IMP_SCORE,2700,GO:0010660,1.9106e-01,1.0000e+01
IMP_SCORE,2701,GO:0097435,1.9106e-01,1.5200e+02
IMP_SCORE,2702,GO:0005887,1.9105e-01,7.8800e+02
IMP_SCORE,2703,GO:0005160,1.9104e-01,1.1000e+01
IMP_SCORE,2704,GO:1905809,1.9103e-01,4.0000e+00
IMP_SCORE,2705,GO:0044438,1.9103e-01,6.1000e+01
IMP_SCORE,2706,GO:0030431,1.9102e-01,2.1000e+01
IMP_SCORE,2707,GO:0001819,1.9102e-01,1.3300e+02
IMP_SCORE,2708,GO:0097193,1.9101e-01,4.5000e+01
IMP_SCORE,2709,GO:0005068,1.9098e-01,2.0000e+01
IMP_SCORE,2710,GO:0035023,1.9097e-01,6.5000e+01
IMP_SCORE,2711,GO:0071855,1.9084e-01,5.0000e+00
IMP_SCORE,2712,GO:0005905,1.9083e-01,6.6000e+01
IMP_SCORE,2713,GO:0010919,1.9083e-01,6.0000e+00
IMP_SCORE,2714,GO:0006457,1.9082e-01,2.1700e+02
IMP_SCORE,2715,GO:0044089,1.9081e-01,1.4700e+02
IMP_SCORE,2716,GO:0019911,1.9080e-01,4.7000e+01
IMP_SCORE,2717,GO:0001654,1.9080e-01,5.2000e+01
IMP_SCORE,2718,GO:0006887,1.9075e-01,2.0700e+02
IMP_SCORE,2719,GO:0046390,1.9074e-01,2.8000e+01
IMP_SCORE,2720,GO:1903779,1.9067e-01,5.6000e+01
IMP_SCORE,2721,GO:0016010,1.9065e-01,3.0000e+01
IMP_SCORE,2722,GO:0008285,1.9065e-01,2.9000e+02
IMP_SCORE,2723,GO:0032869,1.9064e-01,4.1000e+01
IMP_SCORE,2724,GO:0032228,1.9058e-01,1.2000e+01
IMP_SCORE,2725,GO:0009266,1.9056e-01,9.1000e+01
IMP_SCORE,2726,GO:0043457,1.9049e-01,1.7000e+01
IMP_SCORE,2727,GO:0031400,1.9045e-01,1.2600e+02
IMP_SCORE,2728,GO:0032509,1.9045e-01,5.0000e+00
IMP_SCORE,2729,GO:2000147,1.9038e-01,1.1500e+02
IMP_SCORE,2730,GO:0050832,1.9030e-01,1.7000e+01
IMP_SCORE,2731,GO:0046578,1.9029e-01,8.8000e+01
IMP_SCORE,2732,GO:0032412,1.9026e-01,7.4000e+01
IMP_SCORE,2733,GO:0044088,1.9022e-01,1.6000e+01
IMP_SCORE,2734,GO:0061135,1.9020e-01,1.0600e+02
IMP_SCORE,2735,GO:0043370,1.9020e-01,1.5000e+01
IMP_SCORE,2736,GO:0043487,1.9019e-01,5.3000e+01
IMP_SCORE,2737,GO:0098858,1.9015e-01,1.2200e+02
IMP_SCORE,2738,GO:0033077,1.9011e-01,9.0000e+00
IMP_SCORE,2739,GO:0061640,1.9010e-01,2.5000e+01
IMP_SCORE,2740,GO:1903008,1.9010e-01,1.7000e+01
IMP_SCORE,2741,GO:0055002,1.8999e-01,5.3000e+01
IMP_SCORE,2742,GO:0006805,1.8996e-01,1.3400e+02
IMP_SCORE,2743,GO:0035307,1.8995e-01,2.7000e+01
IMP_SCORE,2744,GO:0010948,1.8994e-01,5.9000e+01
IMP_SCORE,2745,GO:0045055,1.8989e-01,1.7800e+02
IMP_SCORE,2746,GO:0015464,1.8988e-01,2.1000e+01
IMP_SCORE,2747,GO:1901605,1.8987e-01,1.5600e+02
IMP_SCORE,2748,GO:0032465,1.8986e-01,2.5000e+01
IMP_SCORE,2749,GO:0010494,1.8983e-01,1.3000e+01
IMP_SCORE,2750,GO:2000403,1.8981e-01,1.1000e+01
IMP_SCORE,2751,GO:0008499,1.8976e-01,5.0000e+00
IMP_SCORE,2752,GO:0042221,1.8960e-01,7.1600e+02
IMP_SCORE,2753,GO:0051224,1.8960e-01,6.1000e+01
IMP_SCORE,2754,GO:0071108,1.8958e-01,3.1000e+01
IMP_SCORE,2755,GO:0046488,1.8953e-01,1.1900e+02
IMP_SCORE,2756,GO:0002687,1.8952e-01,3.0000e+01
IMP_SCORE,2757,GO:0007617,1.8948e-01,1.2000e+01
IMP_SCORE,2758,GO:0002696,1.8945e-01,6.2000e+01
IMP_SCORE,2759,GO:0007200,1.8945e-01,4.2000e+01
IMP_SCORE,2760,GO:0046128,1.8944e-01,3.9000e+01
IMP_SCORE,2761,GO:0090288,1.8939e-01,4.2000e+01
IMP_SCORE,2762,GO:0044257,1.8937e-01,7.0000e+00
IMP_SCORE,2763,GO:0033146,1.8937e-01,3.0000e+01
IMP_SCORE,2764,GO:0043090,1.8934e-01,8.0000e+00
IMP_SCORE,2765,GO:0097067,1.8919e-01,1.5000e+01
IMP_SCORE,2766,GO:1902533,1.8919e-01,1.9000e+02
IMP_SCORE,2767,GO:0060134,1.8919e-01,8.0000e+00
IMP_SCORE,2768,GO:0098960,1.8911e-01,1.1000e+01
IMP_SCORE,2769,GO:0006576,1.8907e-01,4.3000e+01
IMP_SCORE,2770,GO:0032844,1.8907e-01,1.2600e+02
IMP_SCORE,2771,GO:0051346,1.8906e-01,1.8100e+02
IMP_SCORE,2772,GO:0051098,1.8896e-01,9.2000e+01
IMP_SCORE,2773,GO:0044449,1.8890e-01,1.4700e+02
IMP_SCORE,2774,GO:0000159,1.8888e-01,3.5000e+01
IMP_SCORE,2775,GO:0030260,1.8888e-01,5.2000e+01
IMP_SCORE,2776,GO:0042743,1.8886e-01,1.4000e+01
IMP_SCORE,2777,GO:0032956,1.8883e-01,8.4000e+01
IMP_SCORE,2778,GO:0045833,1.8880e-01,3.8000e+01
IMP_SCORE,2779,GO:0050778,1.8876e-01,1.5900e+02
IMP_SCORE,2780,GO:0033280,1.8874e-01,1.2000e+01
IMP_SCORE,2781,GO:0040019,1.8873e-01,6.0000e+00
IMP_SCORE,2782,GO:0030139,1.8872e-01,4.3000e+01
IMP_SCORE,2783,GO:0009855,1.8869e-01,3.2000e+01
IMP_SCORE,2784,GO:0072659,1.8869e-01,8.2000e+01
IMP_SCORE,2785,GO:0016460,1.8869e-01,3.1000e+01
IMP_SCORE,2786,GO:0098791,1.8868e-01,1.3400e+02
IMP_SCORE,2787,GO:0019213,1.8865e-01,4.2000e+01
IMP_SCORE,2788,GO:0035690,1.8857e-01,5.5000e+01
IMP_SCORE,2789,GO:0005484,1.8855e-01,1.9000e+01
IMP_SCORE,2790,GO:0035282,1.8852e-01,1.7000e+01
IMP_SCORE,2791,GO:0045475,1.8847e-01,1.5000e+01
IMP_SCORE,2792,GO:0032839,1.8845e-01,2.0000e+01
IMP_SCORE,2793,GO:0071156,1.8844e-01,1.8000e+01
IMP_SCORE,2794,GO:0016303,1.8843e-01,9.0000e+00
IMP_SCORE,2795,GO:0045974,1.8840e-01,2.0000e+01
IMP_SCORE,2796,GO:1902991,1.8838e-01,1.2000e+01
IMP_SCORE,2797,GO:0043226,1.8836e-01,1.5980e+03
IMP_SCORE,2798,GO:1902221,1.8835e-01,2.7000e+01
IMP_SCORE,2799,GO:0030027,1.8834e-01,8.1000e+01
IMP_SCORE,2800,GO:0010522,1.8830e-01,2.4000e+01
IMP_SCORE,2801,GO:0071677,1.8830e-01,1.1000e+01
IMP_SCORE,2802,GO:0034045,1.8827e-01,5.0000e+00
IMP_SCORE,2803,GO:0090181,1.8825e-01,1.6000e+01
IMP_SCORE,2804,GO:0034358,1.8824e-01,3.7000e+01
IMP_SCORE,2805,GO:1901264,1.8822e-01,4.9000e+01
IMP_SCORE,2806,GO:0034446,1.8821e-01,3.1000e+01
IMP_SCORE,2807,GO:1905209,1.8821e-01,3.0000e+00
IMP_SCORE,2808,GO:0007173,1.8820e-01,4.3000e+01
IMP_SCORE,2809,GO:0004888,1.8819e-01,3.3200e+02
IMP_SCORE,2810,GO:0051769,1.8811e-01,6.0000e+00
IMP_SCORE,2811,GO:0051047,1.8810e-01,9.0000e+01
IMP_SCORE,2812,GO:0016071,1.8809e-01,1.8100e+02
IMP_SCORE,2813,GO:0051345,1.8806e-01,3.2100e+02
IMP_SCORE,2814,GO:0051216,1.8803e-01,3.7000e+01
IMP_SCORE,2815,GO:1905952,1.8802e-01,3.6000e+01
IMP_SCORE,2816,GO:0051262,1.8797e-01,4.2000e+01
IMP_SCORE,2817,GO:0045649,1.8794e-01,1.4000e+01
IMP_SCORE,2818,GO:2000649,1.8792e-01,3.9000e+01
IMP_SCORE,2819,GO:0009898,1.8782e-01,4.1000e+01
IMP_SCORE,2820,GO:0016226,1.8781e-01,1.8000e+01
IMP_SCORE,2821,GO:0051099,1.8780e-01,3.2000e+01
IMP_SCORE,2822,GO:0015149,1.8774e-01,1.8000e+01
IMP_SCORE,2823,GO:0015459,1.8774e-01,5.3000e+01
IMP_SCORE,2824,GO:0006107,1.8767e-01,6.0000e+00
IMP_SCORE,2825,GO:0050780,1.8759e-01,8.0000e+00
IMP_SCORE,2826,GO:2001257,1.8759e-01,5.0000e+01
IMP_SCORE,2827,GO:0009110,1.8757e-01,2.7000e+01
IMP_SCORE,2828,GO:0008284,1.8750e-01,2.7900e+02
IMP_SCORE,2829,GO:0033198,1.8747e-01,1.6000e+01
IMP_SCORE,2830,GO:0050680,1.8747e-01,2.8000e+01
IMP_SCORE,2831,GO:1903509,1.8746e-01,9.2000e+01
IMP_SCORE,2832,GO:0009628,1.8743e-01,3.9400e+02
IMP_SCORE,2833,GO:0050691,1.8730e-01,8.0000e+00
IMP_SCORE,2834,GO:0033267,1.8725e-01,8.0000e+01
IMP_SCORE,2835,GO:0030033,1.8723e-01,2.5000e+01
IMP_SCORE,2836,GO:0009712,1.8721e-01,3.6000e+01
IMP_SCORE,2837,GO:0005737,1.8715e-01,1.8810e+03
IMP_SCORE,2838,GO:0051904,1.8711e-01,6.0000e+00
IMP_SCORE,2839,GO:0001667,1.8706e-01,6.4000e+01
IMP_SCORE,2840,GO:0030173,1.8705e-01,4.5000e+01
IMP_SCORE,2841,GO:0006310,1.8705e-01,5.2000e+01
IMP_SCORE,2842,GO:0007163,1.8703e-01,8.3000e+01
IMP_SCORE,2843,GO:0034504,1.8699e-01,5.5000e+01
IMP_SCORE,2844,GO:0051222,1.8697e-01,1.0600e+02
IMP_SCORE,2845,GO:0009890,1.8693e-01,2.4200e+02
IMP_SCORE,2846,GO:0044763,1.8691e-01,1.4050e+03
IMP_SCORE,2847,GO:0032409,1.8685e-01,7.8000e+01
IMP_SCORE,2848,GO:0032365,1.8682e-01,6.0000e+00
IMP_SCORE,2849,GO:0007589,1.8680e-01,4.5000e+01
IMP_SCORE,2850,GO:0044057,1.8680e-01,1.6200e+02
IMP_SCORE,2851,GO:0035577,1.8674e-01,6.5000e+01
IMP_SCORE,2852,GO:1903034,1.8672e-01,5.1000e+01
IMP_SCORE,2853,GO:0031369,1.8671e-01,3.0000e+01
IMP_SCORE,2854,GO:0030424,1.8668e-01,1.6600e+02
IMP_SCORE,2855,GO:0016485,1.8668e-01,1.0000e+02
IMP_SCORE,2856,GO:0031061,1.8666e-01,1.5000e+01
IMP_SCORE,2857,GO:0006531,1.8666e-01,1.4000e+01
IMP_SCORE,2858,GO:0048535,1.8663e-01,3.0000e+00
IMP_SCORE,2859,GO:0030803,1.8663e-01,1.9000e+01
IMP_SCORE,2860,GO:0098589,1.8661e-01,1.7500e+02
IMP_SCORE,2861,GO:0060231,1.8660e-01,1.0000e+01
IMP_SCORE,2862,GO:0031253,1.8655e-01,1.5900e+02
IMP_SCORE,2863,GO:0032715,1.8654e-01,1.0000e+01
IMP_SCORE,2864,GO:0060078,1.8650e-01,3.1000e+01
IMP_SCORE,2865,GO:0032103,1.8650e-01,8.2000e+01
IMP_SCORE,2866,GO:0021545,1.8648e-01,1.8000e+01
IMP_SCORE,2867,GO:0043647,1.8648e-01,5.3000e+01
IMP_SCORE,2868,GO:0045603,1.8647e-01,3.5000e+01
IMP_SCORE,2869,GO:0032272,1.8644e-01,3.2000e+01
IMP_SCORE,2870,GO:0046622,1.8640e-01,9.0000e+00
IMP_SCORE,2871,GO:0090734,1.8629e-01,2.2000e+01
IMP_SCORE,2872,GO:0019884,1.8628e-01,1.0000e+02
IMP_SCORE,2873,GO:0098811,1.8627e-01,2.5000e+01
IMP_SCORE,2874,GO:0016863,1.8622e-01,1.9000e+01
IMP_SCORE,2875,GO:0002312,1.8620e-01,2.5000e+01
IMP_SCORE,2876,GO:0009615,1.8619e-01,1.1000e+02
IMP_SCORE,2877,GO:0048592,1.8613e-01,3.2000e+01
IMP_SCORE,2878,GO:0031362,1.8611e-01,2.3000e+01
IMP_SCORE,2879,GO:0051253,1.8608e-01,1.5900e+02
IMP_SCORE,2880,GO:0042147,1.8607e-01,3.5000e+01
IMP_SCORE,2881,GO:0045061,1.8604e-01,1.3000e+01
IMP_SCORE,2882,GO:0051254,1.8603e-01,1.9200e+02
IMP_SCORE,2883,GO:1903827,1.8602e-01,1.6100e+02
IMP_SCORE,2884,GO:1990351,1.8598e-01,1.3500e+02
IMP_SCORE,2885,GO:0014014,1.8597e-01,1.6000e+01
IMP_SCORE,2886,GO:0030426,1.8592e-01,7.8000e+01
IMP_SCORE,2887,GO:0033143,1.8591e-01,2.7000e+01
IMP_SCORE,2888,GO:0051249,1.8591e-01,1.0100e+02
IMP_SCORE,2889,GO:0097529,1.8588e-01,4.1000e+01
IMP_SCORE,2890,GO:0016830,1.8586e-01,3.6000e+01
IMP_SCORE,2891,GO:0032892,1.8579e-01,5.0000e+00
IMP_SCORE,2892,GO:0005921,1.8578e-01,1.2000e+01
IMP_SCORE,2893,GO:0043491,1.8572e-01,1.0000e+01
IMP_SCORE,2894,GO:0051494,1.8571e-01,5.2000e+01
IMP_SCORE,2895,GO:0051302,1.8570e-01,4.3000e+01
IMP_SCORE,2896,GO:0032947,1.8570e-01,5.3000e+01
IMP_SCORE,2897,GO:0051028,1.8569e-01,5.5000e+01
IMP_SCORE,2898,GO:1902680,1.8568e-01,2.0800e+02
IMP_SCORE,2899,GO:0051293,1.8566e-01,8.0000e+00
IMP_SCORE,2900,GO:2000027,1.8564e-01,6.0000e+01
IMP_SCORE,2901,GO:0022892,1.8564e-01,3.9000e+02
IMP_SCORE,2902,GO:2000573,1.8557e-01,2.9000e+01
IMP_SCORE,2903,GO:0098916,1.8543e-01,1.5100e+02
IMP_SCORE,2904,GO:2000249,1.8542e-01,2.9000e+01
IMP_SCORE,2905,GO:0071772,1.8539e-01,9.0000e+00
IMP_SCORE,2906,GO:0048002,1.8539e-01,1.2700e+02
IMP_SCORE,2907,GO:0019048,1.8529e-01,9.0000e+00
IMP_SCORE,2908,GO:0008380,1.8528e-01,1.1600e+02
IMP_SCORE,2909,GO:0042803,1.8525e-01,4.5400e+02
IMP_SCORE,2910,GO:0007265,1.8517e-01,9.1000e+01
IMP_SCORE,2911,GO:0006376,1.8512e-01,1.6000e+01
IMP_SCORE,2912,GO:0001523,1.8511e-01,5.5000e+01
IMP_SCORE,2913,GO:0000413,1.8509e-01,3.3000e+01
IMP_SCORE,2914,GO:0004672,1.8504e-01,1.6100e+02
IMP_SCORE,2915,GO:0009083,1.8498e-01,4.5000e+01
IMP_SCORE,2916,GO:0031589,1.8497e-01,1.2600e+02
IMP_SCORE,2917,GO:0006275,1.8495e-01,3.3000e+01
IMP_SCORE,2918,GO:0009404,1.8495e-01,6.0000e+00
IMP_SCORE,2919,GO:0090169,1.8492e-01,7.0000e+00
IMP_SCORE,2920,GO:0043405,1.8491e-01,7.5000e+01
IMP_SCORE,2921,GO:1902600,1.8489e-01,3.0000e+01
IMP_SCORE,2922,GO:0005198,1.8486e-01,5.5800e+02
IMP_SCORE,2923,GO:0004467,1.8483e-01,2.0000e+01
IMP_SCORE,2924,GO:0016709,1.8479e-01,3.2000e+01
IMP_SCORE,2925,GO:1902117,1.8478e-01,3.3000e+01
IMP_SCORE,2926,GO:0098840,1.8477e-01,2.4000e+01
IMP_SCORE,2927,GO:0080134,1.8472e-01,3.4500e+02
IMP_SCORE,2928,GO:0071391,1.8462e-01,1.2000e+01
IMP_SCORE,2929,GO:0010243,1.8462e-01,1.7100e+02
IMP_SCORE,2930,GO:0004697,1.8462e-01,5.0000e+00
IMP_SCORE,2931,GO:0043496,1.8460e-01,7.0000e+00
IMP_SCORE,2932,GO:0006959,1.8459e-01,1.6200e+02
IMP_SCORE,2933,GO:0098852,1.8457e-01,2.6300e+02
IMP_SCORE,2934,GO:0048646,1.8452e-01,2.9100e+02
IMP_SCORE,2935,GO:0042325,1.8446e-01,2.4400e+02
IMP_SCORE,2936,GO:0045937,1.8438e-01,2.0200e+02
IMP_SCORE,2937,GO:0045737,1.8434e-01,5.0000e+00
IMP_SCORE,2938,GO:0003018,1.8426e-01,4.2000e+01
IMP_SCORE,2939,GO:0072164,1.8422e-01,2.7000e+01
IMP_SCORE,2940,GO:0043113,1.8422e-01,2.0000e+01
IMP_SCORE,2941,GO:0034362,1.8419e-01,6.0000e+00
IMP_SCORE,2942,GO:0008652,1.8417e-01,6.6000e+01
IMP_SCORE,2943,GO:0004549,1.8400e-01,1.1000e+01
IMP_SCORE,2944,GO:0030162,1.8397e-01,2.0000e+02
IMP_SCORE,2945,GO:0090207,1.8395e-01,1.5000e+01
IMP_SCORE,2946,GO:0016702,1.8389e-01,5.3000e+01
IMP_SCORE,2947,GO:0010770,1.8387e-01,3.0000e+01
IMP_SCORE,2948,GO:0051604,1.8384e-01,1.3400e+02
IMP_SCORE,2949,GO:0002861,1.8384e-01,1.3000e+01
IMP_SCORE,2950,GO:0048675,1.8384e-01,3.5000e+01
IMP_SCORE,2951,GO:0045058,1.8384e-01,8.0000e+00
IMP_SCORE,2952,GO:0006282,1.8383e-01,1.0000e+01
IMP_SCORE,2953,GO:0035327,1.8381e-01,1.2000e+01
IMP_SCORE,2954,GO:0051094,1.8380e-01,3.2200e+02
IMP_SCORE,2955,GO:0009755,1.8376e-01,5.4000e+01
IMP_SCORE,2956,GO:0008064,1.8376e-01,4.4000e+01
IMP_SCORE,2957,GO:0010875,1.8375e-01,1.0000e+01
IMP_SCORE,2958,GO:0001071,1.8375e-01,3.0300e+02
IMP_SCORE,2959,GO:0010561,1.8374e-01,1.0000e+01
IMP_SCORE,2960,GO:0042493,1.8374e-01,1.2200e+02
IMP_SCORE,2961,GO:0019932,1.8373e-01,2.9000e+01
IMP_SCORE,2962,GO:0097711,1.8370e-01,5.4000e+01
IMP_SCORE,2963,GO:0046929,1.8369e-01,8.0000e+00
IMP_SCORE,2964,GO:0001889,1.8367e-01,3.5000e+01
IMP_SCORE,2965,GO:0034394,1.8364e-01,7.0000e+00
IMP_SCORE,2966,GO:0034109,1.8364e-01,6.2000e+01
IMP_SCORE,2967,GO:0090287,1.8363e-01,9.2000e+01
IMP_SCORE,2968,GO:0010558,1.8356e-01,2.1000e+02
IMP_SCORE,2969,GO:1901657,1.8354e-01,6.4000e+01
IMP_SCORE,2970,GO:0008610,1.8354e-01,2.1000e+02
IMP_SCORE,2971,GO:0045047,1.8353e-01,1.4000e+01
IMP_SCORE,2972,GO:0090316,1.8346e-01,7.9000e+01
IMP_SCORE,2973,GO:0001954,1.8346e-01,9.0000e+00
IMP_SCORE,2974,GO:0043195,1.8341e-01,2.4000e+01
IMP_SCORE,2975,GO:0018904,1.8339e-01,3.5000e+01
IMP_SCORE,2976,GO:1990126,1.8328e-01,4.8000e+01
IMP_SCORE,2977,GO:0048260,1.8327e-01,1.4000e+01
IMP_SCORE,2978,GO:0051195,1.8322e-01,3.0000e+00
IMP_SCORE,2979,GO:0044087,1.8319e-01,2.7000e+02
IMP_SCORE,2980,GO:0019882,1.8318e-01,1.0300e+02
IMP_SCORE,2981,GO:0031093,1.8315e-01,5.9000e+01
IMP_SCORE,2982,GO:0009167,1.8312e-01,3.8000e+01
IMP_SCORE,2983,GO:0098862,1.8311e-01,5.1000e+01
IMP_SCORE,2984,GO:0008360,1.8305e-01,7.3000e+01
IMP_SCORE,2985,GO:0043200,1.8299e-01,3.7000e+01
IMP_SCORE,2986,GO:0032874,1.8297e-01,3.5000e+01
IMP_SCORE,2987,GO:0072528,1.8294e-01,1.2000e+01
IMP_SCORE,2988,GO:0006611,1.8293e-01,1.4000e+01
IMP_SCORE,2989,GO:2001234,1.8283e-01,6.4000e+01
IMP_SCORE,2990,GO:0019752,1.8274e-01,2.9700e+02
IMP_SCORE,2991,GO:0001541,1.8272e-01,1.3000e+01
IMP_SCORE,2992,GO:2000243,1.8270e-01,1.1000e+01
IMP_SCORE,2993,GO:0042645,1.8270e-01,3.9000e+01
IMP_SCORE,2994,GO:0061418,1.8269e-01,9.0000e+00
IMP_SCORE,2995,GO:0033238,1.8268e-01,1.7000e+01
IMP_SCORE,2996,GO:0032990,1.8266e-01,1.2100e+02
IMP_SCORE,2997,GO:0016835,1.8256e-01,1.7200e+02
IMP_SCORE,2998,GO:0044432,1.8252e-01,7.1800e+02
IMP_SCORE,2999,GO:0048208,1.8248e-01,2.9000e+01
IMP_SCORE,3000,GO:1902930,1.8246e-01,8.0000e+00
IMP_SCORE,3001,GO:0008574,1.8245e-01,5.0000e+00
IMP_SCORE,3002,GO:0032469,1.8245e-01,1.1000e+01
IMP_SCORE,3003,GO:0048856,1.8244e-01,1.1690e+03
IMP_SCORE,3004,GO:0007051,1.8242e-01,7.2000e+01
IMP_SCORE,3005,GO:0051147,1.8241e-01,7.2000e+01
IMP_SCORE,3006,GO:0001047,1.8238e-01,5.7000e+01
IMP_SCORE,3007,GO:0045071,1.8237e-01,4.0000e+01
IMP_SCORE,3008,GO:0048545,1.8234e-01,7.9000e+01
IMP_SCORE,3009,GO:0040011,1.8234e-01,4.1900e+02
IMP_SCORE,3010,GO:0042462,1.8233e-01,2.9000e+01
IMP_SCORE,3011,GO:0007015,1.8232e-01,1.0400e+02
IMP_SCORE,3012,GO:0007154,1.8225e-01,3.5100e+02
IMP_SCORE,3013,GO:1904893,1.8224e-01,1.8000e+01
IMP_SCORE,3014,GO:0090003,1.8208e-01,2.1000e+01
IMP_SCORE,3015,GO:0002757,1.8207e-01,1.0400e+02
IMP_SCORE,3016,GO:0042632,1.8199e-01,1.7000e+01
IMP_SCORE,3017,GO:0043161,1.8192e-01,8.3000e+01
IMP_SCORE,3018,GO:0023056,1.8191e-01,3.4800e+02
IMP_SCORE,3019,GO:0006974,1.8188e-01,1.7300e+02
IMP_SCORE,3020,GO:0010314,1.8188e-01,7.0000e+00
IMP_SCORE,3021,GO:0008154,1.8188e-01,3.7000e+01
IMP_SCORE,3022,GO:1901699,1.8182e-01,1.2600e+02
IMP_SCORE,3023,GO:0031045,1.8179e-01,6.0000e+00
IMP_SCORE,3024,GO:0000152,1.8177e-01,1.9000e+01
IMP_SCORE,3025,GO:0005542,1.8176e-01,6.0000e+00
IMP_SCORE,3026,GO:0032411,1.8172e-01,2.3000e+01
IMP_SCORE,3027,GO:0044437,1.8172e-01,3.5900e+02
IMP_SCORE,3028,GO:0030667,1.8170e-01,1.3600e+02
IMP_SCORE,3029,GO:0005759,1.8167e-01,1.8700e+02
IMP_SCORE,3030,GO:0095500,1.8166e-01,3.0000e+01
IMP_SCORE,3031,GO:0051259,1.8162e-01,2.1000e+02
IMP_SCORE,3032,GO:0051170,1.8160e-01,3.8000e+01
IMP_SCORE,3033,GO:0006730,1.8156e-01,4.3000e+01
IMP_SCORE,3034,GO:0009966,1.8156e-01,5.9700e+02
IMP_SCORE,3035,GO:0001817,1.8151e-01,1.8600e+02
IMP_SCORE,3036,GO:0045637,1.8150e-01,9.2000e+01
IMP_SCORE,3037,GO:0065002,1.8149e-01,1.2000e+01
IMP_SCORE,3038,GO:0005739,1.8145e-01,6.8900e+02
IMP_SCORE,3039,GO:0006879,1.8142e-01,3.6000e+01
IMP_SCORE,3040,GO:0016605,1.8141e-01,3.4000e+01
IMP_SCORE,3041,GO:0006570,1.8139e-01,2.3000e+01
IMP_SCORE,3042,GO:0045088,1.8138e-01,9.7000e+01
IMP_SCORE,3043,GO:0046835,1.8136e-01,1.4000e+01
IMP_SCORE,3044,GO:0010628,1.8136e-01,2.3800e+02
IMP_SCORE,3045,GO:0006631,1.8134e-01,1.3400e+02
IMP_SCORE,3046,GO:0032885,1.8129e-01,1.8000e+01
IMP_SCORE,3047,GO:0019098,1.8128e-01,3.0000e+01
IMP_SCORE,3048,GO:0045600,1.8126e-01,4.5000e+01
IMP_SCORE,3049,GO:0051764,1.8126e-01,1.4000e+01
IMP_SCORE,3050,GO:0019207,1.8125e-01,8.9000e+01
IMP_SCORE,3051,GO:0016055,1.8122e-01,1.0700e+02
IMP_SCORE,3052,GO:0044724,1.8120e-01,6.4000e+01
IMP_SCORE,3053,GO:0051806,1.8119e-01,5.2000e+01
IMP_SCORE,3054,GO:0004065,1.8118e-01,3.0000e+01
IMP_SCORE,3055,GO:0060560,1.8117e-01,4.3000e+01
IMP_SCORE,3056,GO:0008022,1.8113e-01,9.3000e+01
IMP_SCORE,3057,GO:0098573,1.8109e-01,2.1000e+01
IMP_SCORE,3058,GO:0072686,1.8106e-01,2.9000e+01
IMP_SCORE,3059,GO:0000242,1.8091e-01,9.0000e+00
IMP_SCORE,3060,GO:0048259,1.8090e-01,2.7000e+01
IMP_SCORE,3061,GO:0007052,1.8082e-01,3.9000e+01
IMP_SCORE,3062,GO:0060070,1.8074e-01,1.7000e+01
IMP_SCORE,3063,GO:0002889,1.8073e-01,1.5000e+01
IMP_SCORE,3064,GO:0050921,1.8073e-01,2.8000e+01
IMP_SCORE,3065,GO:0014069,1.8072e-01,1.2100e+02
IMP_SCORE,3066,GO:0031089,1.8064e-01,3.0000e+01
IMP_SCORE,3067,GO:0033209,1.8062e-01,5.2000e+01
IMP_SCORE,3068,GO:0006293,1.8060e-01,8.0000e+00
IMP_SCORE,3069,GO:0010743,1.8049e-01,1.1000e+01
IMP_SCORE,3070,GO:0002764,1.8043e-01,1.4100e+02
IMP_SCORE,3071,GO:0050433,1.8037e-01,1.3000e+01
IMP_SCORE,3072,GO:0002684,1.8033e-01,2.1500e+02
IMP_SCORE,3073,GO:0019897,1.8031e-01,5.2000e+01
IMP_SCORE,3074,GO:0006112,1.8030e-01,2.2000e+01
IMP_SCORE,3075,GO:0031063,1.8029e-01,2.0000e+01
IMP_SCORE,3076,GO:0005925,1.8026e-01,2.9400e+02
IMP_SCORE,3077,GO:1901343,1.8022e-01,3.5000e+01
IMP_SCORE,3078,GO:0001784,1.8021e-01,1.2000e+01
IMP_SCORE,3079,GO:0051955,1.8015e-01,8.0000e+00
IMP_SCORE,3080,GO:0009074,1.8010e-01,3.6000e+01
IMP_SCORE,3081,GO:0002863,1.8007e-01,7.0000e+00
IMP_SCORE,3082,GO:0015844,1.8006e-01,9.0000e+00
IMP_SCORE,3083,GO:0006898,1.8002e-01,1.8000e+02
IMP_SCORE,3084,GO:0051240,1.8002e-01,2.9200e+02
IMP_SCORE,3085,GO:0030030,1.7996e-01,3.2500e+02
IMP_SCORE,3086,GO:0001846,1.7992e-01,3.2000e+01
IMP_SCORE,3087,GO:0090192,1.7991e-01,6.0000e+00
IMP_SCORE,3088,GO:0009892,1.7989e-01,4.3200e+02
IMP_SCORE,3089,GO:0010906,1.7988e-01,4.0000e+01
IMP_SCORE,3090,GO:1901685,1.7988e-01,2.9000e+01
IMP_SCORE,3091,GO:0000097,1.7986e-01,2.3000e+01
IMP_SCORE,3092,GO:0005048,1.7968e-01,1.9000e+01
IMP_SCORE,3093,GO:0072175,1.7966e-01,1.8000e+01
IMP_SCORE,3094,GO:0051924,1.7965e-01,7.3000e+01
IMP_SCORE,3095,GO:0019899,1.7952e-01,9.4700e+02
IMP_SCORE,3096,GO:0036150,1.7946e-01,2.3000e+01
IMP_SCORE,3097,GO:0045911,1.7940e-01,8.0000e+00
IMP_SCORE,3098,GO:0051247,1.7931e-01,2.4100e+02
IMP_SCORE,3099,GO:1903052,1.7929e-01,4.5000e+01
IMP_SCORE,3100,GO:0030163,1.7926e-01,1.2500e+02
IMP_SCORE,3101,GO:0042130,1.7925e-01,1.6000e+01
IMP_SCORE,3102,GO:0023057,1.7923e-01,2.9400e+02
IMP_SCORE,3103,GO:0046471,1.7919e-01,1.5000e+01
IMP_SCORE,3104,GO:0044767,1.7916e-01,1.2510e+03
IMP_SCORE,3105,GO:0032535,1.7916e-01,9.5000e+01
IMP_SCORE,3106,GO:0032526,1.7913e-01,4.7000e+01
IMP_SCORE,3107,GO:0043560,1.7912e-01,8.0000e+00
IMP_SCORE,3108,GO:0033500,1.7911e-01,4.9000e+01
IMP_SCORE,3109,GO:0032024,1.7910e-01,2.1000e+01
IMP_SCORE,3110,GO:0043235,1.7900e-01,2.2500e+02
IMP_SCORE,3111,GO:0009226,1.7899e-01,4.0000e+01
IMP_SCORE,3112,GO:0032288,1.7898e-01,2.0000e+00
IMP_SCORE,3113,GO:1900006,1.7897e-01,2.5000e+01
IMP_SCORE,3114,GO:0019956,1.7896e-01,1.8000e+01
IMP_SCORE,3115,GO:0009891,1.7890e-01,2.5300e+02
IMP_SCORE,3116,GO:0019219,1.7887e-01,4.1100e+02
IMP_SCORE,3117,GO:0008589,1.7887e-01,1.7000e+01
IMP_SCORE,3118,GO:0048247,1.7883e-01,1.9000e+01
IMP_SCORE,3119,GO:0048857,1.7878e-01,5.7000e+01
IMP_SCORE,3120,GO:0097530,1.7877e-01,3.3000e+01
IMP_SCORE,3121,GO:0030004,1.7875e-01,4.6000e+01
IMP_SCORE,3122,GO:0014015,1.7870e-01,1.3000e+01
IMP_SCORE,3123,GO:0009437,1.7869e-01,1.4000e+01
IMP_SCORE,3124,GO:0099095,1.7867e-01,5.0000e+00
IMP_SCORE,3125,GO:0050857,1.7865e-01,1.4000e+01
IMP_SCORE,3126,GO:0006984,1.7863e-01,1.3000e+01
IMP_SCORE,3127,GO:0002697,1.7863e-01,1.1500e+02
IMP_SCORE,3128,GO:0004722,1.7861e-01,3.6000e+01
IMP_SCORE,3129,GO:0042178,1.7861e-01,7.0000e+00
IMP_SCORE,3130,GO:0001556,1.7855e-01,6.0000e+00
IMP_SCORE,3131,GO:0031113,1.7855e-01,1.0000e+01
IMP_SCORE,3132,GO:0060021,1.7850e-01,4.0000e+01
IMP_SCORE,3133,GO:0009109,1.7845e-01,7.0000e+00
IMP_SCORE,3134,GO:0090329,1.7844e-01,2.7000e+01
IMP_SCORE,3135,GO:0031527,1.7834e-01,2.6000e+01
IMP_SCORE,3136,GO:0002548,1.7832e-01,2.1000e+01
IMP_SCORE,3137,GO:0019217,1.7831e-01,4.3000e+01
IMP_SCORE,3138,GO:1901796,1.7826e-01,4.3000e+01
IMP_SCORE,3139,GO:0032101,1.7823e-01,2.1700e+02
IMP_SCORE,3140,GO:0004114,1.7823e-01,7.0000e+00
IMP_SCORE,3141,GO:0045620,1.7814e-01,6.0000e+00
IMP_SCORE,3142,GO:0001669,1.7811e-01,8.6000e+01
IMP_SCORE,3143,GO:0007399,1.7809e-01,3.5200e+02
IMP_SCORE,3144,GO:0034754,1.7803e-01,5.7000e+01
IMP_SCORE,3145,GO:0010866,1.7803e-01,1.7000e+01
IMP_SCORE,3146,GO:0043903,1.7802e-01,1.1100e+02
IMP_SCORE,3147,GO:0030136,1.7799e-01,5.5000e+01
IMP_SCORE,3148,GO:0099572,1.7796e-01,1.3500e+02
IMP_SCORE,3149,GO:1903506,1.7793e-01,3.3600e+02
IMP_SCORE,3150,GO:0035066,1.7788e-01,2.2000e+01
IMP_SCORE,3151,GO:0033673,1.7784e-01,7.0000e+01
IMP_SCORE,3152,GO:0031224,1.7783e-01,1.4360e+03
IMP_SCORE,3153,GO:0060119,1.7782e-01,1.6000e+01
IMP_SCORE,3154,GO:0070741,1.7770e-01,1.2000e+01
IMP_SCORE,3155,GO:0004089,1.7767e-01,6.3000e+01
IMP_SCORE,3156,GO:0005615,1.7765e-01,1.0520e+03
IMP_SCORE,3157,GO:1901800,1.7765e-01,4.8000e+01
IMP_SCORE,3158,GO:0043900,1.7763e-01,1.3700e+02
IMP_SCORE,3159,GO:0017081,1.7761e-01,2.6000e+01
IMP_SCORE,3160,GO:0007250,1.7754e-01,1.2000e+01
IMP_SCORE,3161,GO:0009719,1.7747e-01,3.0400e+02
IMP_SCORE,3162,GO:0098657,1.7746e-01,3.6000e+01
IMP_SCORE,3163,GO:0006875,1.7742e-01,1.3300e+02
IMP_SCORE,3164,GO:0007205,1.7741e-01,2.4000e+01
IMP_SCORE,3165,GO:0006687,1.7739e-01,9.1000e+01
IMP_SCORE,3166,GO:0007049,1.7738e-01,2.5200e+02
IMP_SCORE,3167,GO:0019001,1.7737e-01,1.6900e+02
IMP_SCORE,3168,GO:1900424,1.7730e-01,1.0000e+01
IMP_SCORE,3169,GO:0032436,1.7730e-01,2.9000e+01
IMP_SCORE,3170,GO:0044765,1.7726e-01,5.1600e+02
IMP_SCORE,3171,GO:0055082,1.7724e-01,1.6000e+02
IMP_SCORE,3172,GO:0001933,1.7724e-01,9.8000e+01
IMP_SCORE,3173,GO:2001244,1.7720e-01,2.4000e+01
IMP_SCORE,3174,GO:0008094,1.7718e-01,1.1000e+01
IMP_SCORE,3175,GO:0048812,1.7715e-01,1.2000e+02
IMP_SCORE,3176,GO:0051213,1.7715e-01,7.9000e+01
IMP_SCORE,3177,GO:0045595,1.7705e-01,4.2300e+02
IMP_SCORE,3178,GO:0048863,1.7702e-01,4.8000e+01
IMP_SCORE,3179,GO:0070265,1.7702e-01,2.1000e+01
IMP_SCORE,3180,GO:0030336,1.7695e-01,9.7000e+01
IMP_SCORE,3181,GO:0097192,1.7694e-01,6.0000e+00
IMP_SCORE,3182,GO:0046983,1.7688e-01,6.2900e+02
IMP_SCORE,3183,GO:1901566,1.7687e-01,2.4700e+02
IMP_SCORE,3184,GO:0016581,1.7685e-01,1.1000e+01
IMP_SCORE,3185,GO:0061041,1.7682e-01,5.6000e+01
IMP_SCORE,3186,GO:0031440,1.7680e-01,1.3000e+01
IMP_SCORE,3187,GO:0090279,1.7680e-01,2.4000e+01
IMP_SCORE,3188,GO:0032989,1.7673e-01,1.5800e+02
IMP_SCORE,3189,GO:0060143,1.7669e-01,2.3000e+01
IMP_SCORE,3190,GO:0004029,1.7668e-01,4.4000e+01
IMP_SCORE,3191,GO:0051653,1.7667e-01,1.0000e+01
IMP_SCORE,3192,GO:0032269,1.7666e-01,2.2500e+02
IMP_SCORE,3193,GO:0046847,1.7664e-01,1.2000e+01
IMP_SCORE,3194,GO:0009408,1.7662e-01,7.8000e+01
IMP_SCORE,3195,GO:0035308,1.7661e-01,1.2000e+01
IMP_SCORE,3196,GO:0031399,1.7659e-01,2.8000e+02
IMP_SCORE,3197,GO:0050896,1.7657e-01,1.3780e+03
IMP_SCORE,3198,GO:0043403,1.7656e-01,5.0000e+00
IMP_SCORE,3199,GO:0099600,1.7649e-01,3.7700e+02
IMP_SCORE,3200,GO:0006090,1.7649e-01,4.1000e+01
IMP_SCORE,3201,GO:0071426,1.7647e-01,6.0000e+00
IMP_SCORE,3202,GO:0030203,1.7644e-01,1.0200e+02
IMP_SCORE,3203,GO:1900117,1.7643e-01,3.0000e+00
IMP_SCORE,3204,GO:0017080,1.7635e-01,4.0000e+01
IMP_SCORE,3205,GO:0032946,1.7634e-01,4.4000e+01
IMP_SCORE,3206,GO:0006461,1.7632e-01,4.0700e+02
IMP_SCORE,3207,GO:0043209,1.7632e-01,2.0000e+02
IMP_SCORE,3208,GO:0035019,1.7622e-01,2.1000e+01
IMP_SCORE,3209,GO:0035094,1.7621e-01,1.4000e+01
IMP_SCORE,3210,GO:0040017,1.7618e-01,1.1600e+02
IMP_SCORE,3211,GO:0046365,1.7617e-01,3.6000e+01
IMP_SCORE,3212,GO:0044712,1.7616e-01,2.9000e+02
IMP_SCORE,3213,GO:0050819,1.7610e-01,3.0000e+01
IMP_SCORE,3214,GO:1904358,1.7607e-01,2.7000e+01
IMP_SCORE,3215,GO:0003206,1.7607e-01,7.0000e+00
IMP_SCORE,3216,GO:0031327,1.7602e-01,2.4100e+02
IMP_SCORE,3217,GO:0072009,1.7595e-01,5.0000e+00
IMP_SCORE,3218,GO:0006725,1.7591e-01,4.5800e+02
IMP_SCORE,3219,GO:0099024,1.7591e-01,4.2000e+01
IMP_SCORE,3220,GO:0071383,1.7588e-01,1.9000e+01
IMP_SCORE,3221,GO:0045599,1.7587e-01,1.8000e+01
IMP_SCORE,3222,GO:0015749,1.7582e-01,2.7000e+01
IMP_SCORE,3223,GO:0045332,1.7579e-01,8.0000e+00
IMP_SCORE,3224,GO:0008207,1.7577e-01,1.3000e+01
IMP_SCORE,3225,GO:0042832,1.7573e-01,2.5000e+01
IMP_SCORE,3226,GO:0051647,1.7565e-01,9.0000e+00
IMP_SCORE,3227,GO:0042127,1.7563e-01,5.4700e+02
IMP_SCORE,3228,GO:0046631,1.7562e-01,9.0000e+00
IMP_SCORE,3229,GO:1901606,1.7559e-01,9.3000e+01
IMP_SCORE,3230,GO:0002275,1.7557e-01,1.3900e+02
IMP_SCORE,3231,GO:0045785,1.7555e-01,1.3900e+02
IMP_SCORE,3232,GO:0045216,1.7554e-01,1.2200e+02
IMP_SCORE,3233,GO:0016021,1.7551e-01,1.4730e+03
IMP_SCORE,3234,GO:0010959,1.7549e-01,1.5000e+02
IMP_SCORE,3235,GO:0022008,1.7538e-01,4.0000e+01
IMP_SCORE,3236,GO:0097503,1.7535e-01,3.4000e+01
IMP_SCORE,3237,GO:0019233,1.7531e-01,2.9000e+01
IMP_SCORE,3238,GO:0002313,1.7530e-01,7.0000e+00
IMP_SCORE,3239,GO:0045070,1.7530e-01,1.6000e+01
IMP_SCORE,3240,GO:0008643,1.7527e-01,6.2000e+01
IMP_SCORE,3241,GO:0046425,1.7518e-01,3.7000e+01
IMP_SCORE,3242,GO:0045334,1.7517e-01,6.0000e+00
IMP_SCORE,3243,GO:0050767,1.7513e-01,1.8400e+02
IMP_SCORE,3244,GO:0042416,1.7511e-01,6.0000e+00
IMP_SCORE,3245,GO:0061620,1.7510e-01,1.0000e+01
IMP_SCORE,3246,GO:0051383,1.7509e-01,6.0000e+00
IMP_SCORE,3247,GO:0031406,1.7502e-01,1.1700e+02
IMP_SCORE,3248,GO:2001275,1.7497e-01,9.0000e+00
IMP_SCORE,3249,GO:0010799,1.7495e-01,1.4000e+01
IMP_SCORE,3250,GO:0030111,1.7493e-01,9.1000e+01
IMP_SCORE,3251,GO:0019730,1.7491e-01,5.3000e+01
IMP_SCORE,3252,GO:0051052,1.7490e-01,8.4000e+01
IMP_SCORE,3253,GO:0046148,1.7488e-01,2.8000e+01
IMP_SCORE,3254,GO:0031103,1.7488e-01,1.7000e+01
IMP_SCORE,3255,GO:1901185,1.7484e-01,1.6000e+01
IMP_SCORE,3256,GO:1901575,1.7477e-01,4.4700e+02
IMP_SCORE,3257,GO:0001504,1.7467e-01,8.0000e+00
IMP_SCORE,3258,GO:0016641,1.7466e-01,1.3000e+01
IMP_SCORE,3259,GO:0001917,1.7465e-01,1.5000e+01
IMP_SCORE,3260,GO:2001242,1.7465e-01,4.3000e+01
IMP_SCORE,3261,GO:0048562,1.7462e-01,3.8000e+01
IMP_SCORE,3262,GO:0072401,1.7454e-01,9.0000e+00
IMP_SCORE,3263,GO:0071695,1.7448e-01,2.1000e+01
IMP_SCORE,3264,GO:0045017,1.7441e-01,7.8000e+01
IMP_SCORE,3265,GO:0015850,1.7440e-01,4.6000e+01
IMP_SCORE,3266,GO:0006458,1.7435e-01,3.5000e+01
IMP_SCORE,3267,GO:0051239,1.7430e-01,7.0300e+02
IMP_SCORE,3268,GO:1904925,1.7429e-01,8.0000e+00
IMP_SCORE,3269,GO:0035872,1.7429e-01,1.4000e+01
IMP_SCORE,3270,GO:0071453,1.7428e-01,3.3000e+01
IMP_SCORE,3271,GO:0030859,1.7426e-01,1.9000e+01
IMP_SCORE,3272,GO:0016342,1.7426e-01,1.1000e+01
IMP_SCORE,3273,GO:1901317,1.7422e-01,6.0000e+00
IMP_SCORE,3274,GO:0036149,1.7418e-01,1.7000e+01
IMP_SCORE,3275,GO:0071887,1.7417e-01,8.0000e+00
IMP_SCORE,3276,GO:0045296,1.7416e-01,3.0200e+02
IMP_SCORE,3277,GO:0032369,1.7414e-01,1.0000e+01
IMP_SCORE,3278,GO:0031091,1.7413e-01,1.9000e+01
IMP_SCORE,3279,GO:0030684,1.7409e-01,3.8000e+01
IMP_SCORE,3280,GO:0002544,1.7406e-01,1.8000e+01
IMP_SCORE,3281,GO:0005783,1.7404e-01,6.7400e+02
IMP_SCORE,3282,GO:0006950,1.7397e-01,9.3000e+02
IMP_SCORE,3283,GO:2000351,1.7395e-01,2.7000e+01
IMP_SCORE,3284,GO:0048678,1.7395e-01,2.7000e+01
IMP_SCORE,3285,GO:0060765,1.7391e-01,6.0000e+00
IMP_SCORE,3286,GO:0005640,1.7390e-01,6.4000e+01
IMP_SCORE,3287,GO:0071248,1.7389e-01,6.5000e+01
IMP_SCORE,3288,GO:0051272,1.7385e-01,1.2600e+02
IMP_SCORE,3289,GO:0010212,1.7384e-01,5.0000e+01
IMP_SCORE,3290,GO:0045581,1.7382e-01,9.0000e+00
IMP_SCORE,3291,GO:0033194,1.7378e-01,9.0000e+00
IMP_SCORE,3292,GO:0060397,1.7375e-01,6.0000e+00
IMP_SCORE,3293,GO:1903963,1.7375e-01,1.2000e+01
IMP_SCORE,3294,GO:0032092,1.7374e-01,2.6000e+01
IMP_SCORE,3295,GO:0043232,1.7369e-01,9.6100e+02
IMP_SCORE,3296,GO:0010675,1.7364e-01,4.3000e+01
IMP_SCORE,3297,GO:0050901,1.7359e-01,1.0000e+01
IMP_SCORE,3298,GO:0002682,1.7351e-01,4.5800e+02
IMP_SCORE,3299,GO:1905939,1.7346e-01,6.0000e+00
IMP_SCORE,3300,GO:0000428,1.7344e-01,1.3000e+01
IMP_SCORE,3301,GO:0055083,1.7342e-01,1.0000e+01
IMP_SCORE,3302,GO:0051251,1.7339e-01,6.8000e+01
IMP_SCORE,3303,GO:0070661,1.7336e-01,1.9000e+01
IMP_SCORE,3304,GO:0006073,1.7330e-01,2.3000e+01
IMP_SCORE,3305,GO:0002931,1.7329e-01,9.0000e+00
IMP_SCORE,3306,GO:0061621,1.7324e-01,6.0000e+00
IMP_SCORE,3307,GO:0032982,1.7322e-01,1.5000e+01
IMP_SCORE,3308,GO:0043933,1.7313e-01,5.6000e+02
IMP_SCORE,3309,GO:0044431,1.7312e-01,4.3100e+02
IMP_SCORE,3310,GO:0030057,1.7309e-01,4.1000e+01
IMP_SCORE,3311,GO:1990391,1.7291e-01,8.0000e+00
IMP_SCORE,3312,GO:0070491,1.7290e-01,1.6000e+01
IMP_SCORE,3313,GO:0007266,1.7290e-01,3.5000e+01
IMP_SCORE,3314,GO:0016358,1.7281e-01,1.2000e+01
IMP_SCORE,3315,GO:0043549,1.7279e-01,1.5100e+02
IMP_SCORE,3316,GO:0099106,1.7278e-01,6.9000e+01
IMP_SCORE,3317,GO:0097386,1.7277e-01,9.0000e+00
IMP_SCORE,3318,GO:0051489,1.7276e-01,3.6000e+01
IMP_SCORE,3319,GO:0097028,1.7272e-01,2.5000e+01
IMP_SCORE,3320,GO:0016878,1.7271e-01,3.4000e+01
IMP_SCORE,3321,GO:0032793,1.7270e-01,1.5000e+01
IMP_SCORE,3322,GO:0015245,1.7258e-01,8.0000e+00
IMP_SCORE,3323,GO:0050878,1.7256e-01,1.6900e+02
IMP_SCORE,3324,GO:0016052,1.7253e-01,9.0000e+01
IMP_SCORE,3325,GO:0050681,1.7253e-01,1.8000e+01
IMP_SCORE,3326,GO:1902578,1.7250e-01,6.2100e+02
IMP_SCORE,3327,GO:0046649,1.7238e-01,1.1100e+02
IMP_SCORE,3328,GO:0060330,1.7234e-01,1.4000e+01
IMP_SCORE,3329,GO:0015631,1.7234e-01,1.9700e+02
IMP_SCORE,3330,GO:1902105,1.7231e-01,9.6000e+01
IMP_SCORE,3331,GO:0031579,1.7229e-01,9.0000e+00
IMP_SCORE,3332,GO:0051015,1.7227e-01,9.3000e+01
IMP_SCORE,3333,GO:0006665,1.7226e-01,9.4000e+01
IMP_SCORE,3334,GO:0006289,1.7213e-01,2.0000e+01
IMP_SCORE,3335,GO:0036148,1.7209e-01,9.0000e+00
IMP_SCORE,3336,GO:0006553,1.7207e-01,3.8000e+01
IMP_SCORE,3337,GO:0008201,1.7207e-01,1.0300e+02
IMP_SCORE,3338,GO:0098876,1.7206e-01,4.8000e+01
IMP_SCORE,3339,GO:0004721,1.7206e-01,7.0000e+01
IMP_SCORE,3340,GO:0090231,1.7205e-01,1.4000e+01
IMP_SCORE,3341,GO:0031672,1.7200e-01,6.0000e+00
IMP_SCORE,3342,GO:0006760,1.7199e-01,1.6000e+01
IMP_SCORE,3343,GO:0043233,1.7198e-01,4.4700e+02
IMP_SCORE,3344,GO:0035458,1.7194e-01,6.0000e+00
IMP_SCORE,3345,GO:0036503,1.7192e-01,1.4000e+01
IMP_SCORE,3346,GO:0030819,1.7190e-01,1.9000e+01
IMP_SCORE,3347,GO:1904950,1.7185e-01,5.9000e+01
IMP_SCORE,3348,GO:0051480,1.7185e-01,6.4000e+01
IMP_SCORE,3349,GO:0009893,1.7181e-01,4.9700e+02
IMP_SCORE,3350,GO:2000145,1.7176e-01,2.0200e+02
IMP_SCORE,3351,GO:0035383,1.7172e-01,7.2000e+01
IMP_SCORE,3352,GO:0045104,1.7168e-01,3.1000e+01
IMP_SCORE,3353,GO:1902581,1.7166e-01,6.0000e+00
IMP_SCORE,3354,GO:0044802,1.7165e-01,2.0700e+02
IMP_SCORE,3355,GO:0031328,1.7165e-01,2.3400e+02
IMP_SCORE,3356,GO:0017156,1.7163e-01,2.0000e+01
IMP_SCORE,3357,GO:0001882,1.7162e-01,1.8100e+02
IMP_SCORE,3358,GO:0043028,1.7160e-01,2.0000e+01
IMP_SCORE,3359,GO:0016043,1.7158e-01,1.2440e+03
IMP_SCORE,3360,GO:0046872,1.7157e-01,1.4580e+03
IMP_SCORE,3361,GO:0048583,1.7155e-01,7.9900e+02
IMP_SCORE,3362,GO:0043489,1.7155e-01,5.0000e+00
IMP_SCORE,3363,GO:0004602,1.7154e-01,4.0000e+01
IMP_SCORE,3364,GO:0034284,1.7153e-01,4.3000e+01
IMP_SCORE,3365,GO:0031994,1.7151e-01,1.2000e+01
IMP_SCORE,3366,GO:0035588,1.7150e-01,2.7000e+01
IMP_SCORE,3367,GO:0010921,1.7149e-01,5.7000e+01
IMP_SCORE,3368,GO:0035337,1.7142e-01,4.0000e+01
IMP_SCORE,3369,GO:0007267,1.7141e-01,2.3300e+02
IMP_SCORE,3370,GO:1901361,1.7141e-01,1.4700e+02
IMP_SCORE,3371,GO:0035556,1.7138e-01,5.6900e+02
IMP_SCORE,3372,GO:0045927,1.7138e-01,6.8000e+01
IMP_SCORE,3373,GO:1902175,1.7137e-01,1.4000e+01
IMP_SCORE,3374,GO:0044700,1.7132e-01,2.7700e+02
IMP_SCORE,3375,GO:0043169,1.7131e-01,1.4700e+03
IMP_SCORE,3376,GO:0065003,1.7130e-01,5.1400e+02
IMP_SCORE,3377,GO:0048518,1.7129e-01,9.3700e+02
IMP_SCORE,3378,GO:0022834,1.7125e-01,6.9000e+01
IMP_SCORE,3379,GO:0043485,1.7116e-01,1.4000e+01
IMP_SCORE,3380,GO:1903307,1.7116e-01,2.5000e+01
IMP_SCORE,3381,GO:0043574,1.7115e-01,2.5000e+01
IMP_SCORE,3382,GO:0098727,1.7110e-01,3.4000e+01
IMP_SCORE,3383,GO:0048285,1.7106e-01,1.4600e+02
IMP_SCORE,3384,GO:0045859,1.7105e-01,1.5900e+02
IMP_SCORE,3385,GO:0051128,1.7104e-01,6.6000e+02
IMP_SCORE,3386,GO:0005578,1.7101e-01,2.5800e+02
IMP_SCORE,3387,GO:0042599,1.7101e-01,2.9000e+01
IMP_SCORE,3388,GO:0003148,1.7095e-01,1.0000e+00
IMP_SCORE,3389,GO:0045945,1.7095e-01,1.0000e+00
IMP_SCORE,3390,GO:0048188,1.7095e-01,1.0000e+00
IMP_SCORE,3391,GO:0032940,1.7093e-01,2.4800e+02
IMP_SCORE,3392,GO:0042301,1.7093e-01,7.0000e+00
IMP_SCORE,3393,GO:0061088,1.7086e-01,1.8000e+01
IMP_SCORE,3394,GO:0046839,1.7086e-01,4.5000e+01
IMP_SCORE,3395,GO:0001666,1.7082e-01,7.2000e+01
IMP_SCORE,3396,GO:0006998,1.7075e-01,2.7000e+01
IMP_SCORE,3397,GO:0000212,1.7073e-01,7.0000e+00
IMP_SCORE,3398,GO:1901681,1.7073e-01,1.8100e+02
IMP_SCORE,3399,GO:0016773,1.7073e-01,2.2500e+02
IMP_SCORE,3400,GO:0051248,1.7072e-01,2.3800e+02
IMP_SCORE,3401,GO:0046626,1.7069e-01,1.9000e+01
IMP_SCORE,3402,GO:1903793,1.7062e-01,7.0000e+00
IMP_SCORE,3403,GO:0055088,1.7058e-01,2.6000e+01
IMP_SCORE,3404,GO:0051219,1.7049e-01,2.4000e+01
IMP_SCORE,3405,GO:0090520,1.7043e-01,1.5000e+01
IMP_SCORE,3406,GO:0044249,1.7042e-01,5.0600e+02
IMP_SCORE,3407,GO:0006206,1.7041e-01,1.4000e+01
IMP_SCORE,3408,GO:0043207,1.7040e-01,2.6300e+02
IMP_SCORE,3409,GO:0006732,1.7036e-01,1.2200e+02
IMP_SCORE,3410,GO:0048584,1.7033e-01,4.3600e+02
IMP_SCORE,3411,GO:0033169,1.7033e-01,1.3000e+01
IMP_SCORE,3412,GO:0044390,1.7030e-01,9.0000e+00
IMP_SCORE,3413,GO:0035065,1.7030e-01,1.5000e+01
IMP_SCORE,3414,GO:0003785,1.7029e-01,1.3000e+01
IMP_SCORE,3415,GO:0010165,1.7025e-01,1.7000e+01
IMP_SCORE,3416,GO:0055065,1.7023e-01,1.7700e+02
IMP_SCORE,3417,GO:0038061,1.7021e-01,9.0000e+00
IMP_SCORE,3418,GO:0030425,1.7019e-01,2.2800e+02
IMP_SCORE,3419,GO:0048523,1.7011e-01,8.0100e+02
IMP_SCORE,3420,GO:0051336,1.7010e-01,4.2600e+02
IMP_SCORE,3421,GO:2001022,1.7008e-01,2.2000e+01
IMP_SCORE,3422,GO:0098588,1.7008e-01,6.7700e+02
IMP_SCORE,3423,GO:0005767,1.7007e-01,2.4000e+01
IMP_SCORE,3424,GO:0045843,1.7006e-01,1.1000e+01
IMP_SCORE,3425,GO:0006936,1.7005e-01,1.1000e+02
IMP_SCORE,3426,GO:0006664,1.6999e-01,8.8000e+01
IMP_SCORE,3427,GO:0042789,1.6999e-01,8.0000e+00
IMP_SCORE,3428,GO:0035088,1.6994e-01,3.4000e+01
IMP_SCORE,3429,GO:0010466,1.6990e-01,8.4000e+01
IMP_SCORE,3430,GO:0035821,1.6988e-01,4.6000e+01
IMP_SCORE,3431,GO:0030017,1.6975e-01,2.5000e+01
IMP_SCORE,3432,GO:0016239,1.6972e-01,2.1000e+01
IMP_SCORE,3433,GO:1905360,1.6971e-01,4.1000e+01
IMP_SCORE,3434,GO:0016903,1.6969e-01,7.5000e+01
IMP_SCORE,3435,GO:0036507,1.6966e-01,6.0000e+00
IMP_SCORE,3436,GO:0006935,1.6959e-01,1.3400e+02
IMP_SCORE,3437,GO:1904872,1.6958e-01,1.0000e+00
IMP_SCORE,3438,GO:0006954,1.6952e-01,2.0000e+02
IMP_SCORE,3439,GO:0033554,1.6951e-01,3.6300e+02
IMP_SCORE,3440,GO:0009967,1.6951e-01,3.1100e+02
IMP_SCORE,3441,GO:0004576,1.6948e-01,8.0000e+00
IMP_SCORE,3442,GO:0050796,1.6944e-01,5.5000e+01
IMP_SCORE,3443,GO:0050818,1.6937e-01,4.8000e+01
IMP_SCORE,3444,GO:0048519,1.6934e-01,8.8900e+02
IMP_SCORE,3445,GO:2001251,1.6931e-01,1.5000e+01
IMP_SCORE,3446,GO:0032502,1.6929e-01,1.4680e+03
IMP_SCORE,3447,GO:0031023,1.6925e-01,3.4000e+01
IMP_SCORE,3448,GO:0046321,1.6924e-01,5.0000e+00
IMP_SCORE,3449,GO:0006638,1.6923e-01,6.5000e+01
IMP_SCORE,3450,GO:0070938,1.6922e-01,1.6000e+01
IMP_SCORE,3451,GO:0044237,1.6918e-01,9.3600e+02
IMP_SCORE,3452,GO:1904063,1.6917e-01,1.7000e+01
IMP_SCORE,3453,GO:0008287,1.6912e-01,4.2000e+01
IMP_SCORE,3454,GO:0006767,1.6908e-01,5.8000e+01
IMP_SCORE,3455,GO:0048513,1.6907e-01,5.3200e+02
IMP_SCORE,3456,GO:0031325,1.6906e-01,4.0100e+02
IMP_SCORE,3457,GO:0051560,1.6904e-01,1.7000e+01
IMP_SCORE,3458,GO:0046328,1.6902e-01,6.3000e+01
IMP_SCORE,3459,GO:0010640,1.6902e-01,1.6000e+01
IMP_SCORE,3460,GO:2000177,1.6900e-01,4.2000e+01
IMP_SCORE,3461,GO:0065008,1.6891e-01,1.0470e+03
IMP_SCORE,3462,GO:0044255,1.6889e-01,3.3900e+02
IMP_SCORE,3463,GO:0010758,1.6888e-01,9.0000e+00
IMP_SCORE,3464,GO:0015833,1.6884e-01,3.7200e+02
IMP_SCORE,3465,GO:0030036,1.6883e-01,1.4100e+02
IMP_SCORE,3466,GO:0051348,1.6882e-01,7.8000e+01
IMP_SCORE,3467,GO:0019867,1.6879e-01,1.7200e+02
IMP_SCORE,3468,GO:0030234,1.6876e-01,4.0700e+02
IMP_SCORE,3469,GO:0055037,1.6873e-01,7.8000e+01
IMP_SCORE,3470,GO:0007264,1.6871e-01,1.6900e+02
IMP_SCORE,3471,GO:0061035,1.6870e-01,2.2000e+01
IMP_SCORE,3472,GO:0004252,1.6869e-01,2.0400e+02
IMP_SCORE,3473,GO:0036003,1.6867e-01,7.0000e+00
IMP_SCORE,3474,GO:0040012,1.6860e-01,2.4400e+02
IMP_SCORE,3475,GO:0050830,1.6860e-01,2.5000e+01
IMP_SCORE,3476,GO:0030968,1.6859e-01,3.8000e+01
IMP_SCORE,3477,GO:0000794,1.6852e-01,2.0000e+01
IMP_SCORE,3478,GO:0050804,1.6849e-01,1.0800e+02
IMP_SCORE,3479,GO:0001916,1.6845e-01,1.5000e+01
IMP_SCORE,3480,GO:0045786,1.6843e-01,1.4100e+02
IMP_SCORE,3481,GO:0042771,1.6842e-01,1.3000e+01
IMP_SCORE,3482,GO:0006865,1.6832e-01,6.2000e+01
IMP_SCORE,3483,GO:0006509,1.6827e-01,5.0000e+00
IMP_SCORE,3484,GO:0044425,1.6827e-01,1.4630e+03
IMP_SCORE,3485,GO:0097472,1.6824e-01,6.0000e+00
IMP_SCORE,3486,GO:2000045,1.6823e-01,4.8000e+01
IMP_SCORE,3487,GO:1903169,1.6817e-01,3.4000e+01
IMP_SCORE,3488,GO:0043228,1.6815e-01,1.0150e+03
IMP_SCORE,3489,GO:0070509,1.6814e-01,1.8000e+01
IMP_SCORE,3490,GO:0043255,1.6807e-01,4.0000e+01
IMP_SCORE,3491,GO:0001750,1.6807e-01,4.2000e+01
IMP_SCORE,3492,GO:0050431,1.6806e-01,4.8000e+01
IMP_SCORE,3493,GO:0031901,1.6803e-01,1.1000e+02
IMP_SCORE,3494,GO:0048635,1.6794e-01,6.0000e+00
IMP_SCORE,3495,GO:0044030,1.6790e-01,7.0000e+00
IMP_SCORE,3496,GO:0033365,1.6789e-01,1.5400e+02
IMP_SCORE,3497,GO:0022607,1.6788e-01,7.2400e+02
IMP_SCORE,3498,GO:0015698,1.6787e-01,8.3000e+01
IMP_SCORE,3499,GO:0000086,1.6786e-01,7.1000e+01
IMP_SCORE,3500,GO:0036342,1.6785e-01,9.0000e+00
IMP_SCORE,3501,GO:1901990,1.6783e-01,6.1000e+01
IMP_SCORE,3502,GO:0017076,1.6779e-01,4.4900e+02
IMP_SCORE,3503,GO:0030133,1.6774e-01,1.4900e+02
IMP_SCORE,3504,GO:0007067,1.6770e-01,1.0900e+02
IMP_SCORE,3505,GO:0000785,1.6769e-01,1.0900e+02
IMP_SCORE,3506,GO:0016032,1.6767e-01,2.6200e+02
IMP_SCORE,3507,GO:0016050,1.6764e-01,1.1200e+02
IMP_SCORE,3508,GO:0008286,1.6760e-01,5.5000e+01
IMP_SCORE,3509,GO:0050662,1.6760e-01,1.5100e+02
IMP_SCORE,3510,GO:0008366,1.6758e-01,9.6000e+01
IMP_SCORE,3511,GO:0080171,1.6756e-01,4.5000e+01
IMP_SCORE,3512,GO:0030145,1.6754e-01,6.4000e+01
IMP_SCORE,3513,GO:0098552,1.6754e-01,2.1100e+02
IMP_SCORE,3514,GO:0002791,1.6750e-01,9.6000e+01
IMP_SCORE,3515,GO:0016836,1.6748e-01,1.4600e+02
IMP_SCORE,3516,GO:0070570,1.6741e-01,7.0000e+00
IMP_SCORE,3517,GO:0016307,1.6739e-01,3.6000e+01
IMP_SCORE,3518,GO:0030101,1.6737e-01,2.7000e+01
IMP_SCORE,3519,GO:0099643,1.6734e-01,4.6000e+01
IMP_SCORE,3520,GO:0016772,1.6728e-01,2.8900e+02
IMP_SCORE,3521,GO:0035173,1.6723e-01,5.0000e+00
IMP_SCORE,3522,GO:0072662,1.6720e-01,1.3000e+01
IMP_SCORE,3523,GO:0048536,1.6717e-01,9.0000e+00
IMP_SCORE,3524,GO:0042428,1.6712e-01,1.4000e+01
IMP_SCORE,3525,GO:2000112,1.6711e-01,3.5800e+02
IMP_SCORE,3526,GO:0043005,1.6709e-01,3.7700e+02
IMP_SCORE,3527,GO:0019755,1.6697e-01,2.4000e+01
IMP_SCORE,3528,GO:0046486,1.6697e-01,1.6900e+02
IMP_SCORE,3529,GO:0001838,1.6695e-01,1.1000e+01
IMP_SCORE,3530,GO:0043202,1.6693e-01,1.0400e+02
IMP_SCORE,3531,GO:1990778,1.6689e-01,9.9000e+01
IMP_SCORE,3532,GO:0031090,1.6688e-01,8.6600e+02
IMP_SCORE,3533,GO:1902583,1.6687e-01,1.3000e+01
IMP_SCORE,3534,GO:0038094,1.6676e-01,3.2000e+01
IMP_SCORE,3535,GO:0030855,1.6675e-01,1.2800e+02
IMP_SCORE,3536,GO:0022406,1.6671e-01,1.0300e+02
IMP_SCORE,3537,GO:0042166,1.6668e-01,1.1000e+01
IMP_SCORE,3538,GO:0050768,1.6662e-01,8.9000e+01
IMP_SCORE,3539,GO:2000113,1.6659e-01,1.9000e+02
IMP_SCORE,3540,GO:0051186,1.6651e-01,1.4800e+02
IMP_SCORE,3541,GO:0046651,1.6644e-01,2.0000e+01
IMP_SCORE,3542,GO:0030276,1.6642e-01,4.4000e+01
IMP_SCORE,3543,GO:0001558,1.6633e-01,2.0400e+02
IMP_SCORE,3544,GO:0099501,1.6633e-01,7.6000e+01
IMP_SCORE,3545,GO:0031664,1.6626e-01,2.2000e+01
IMP_SCORE,3546,GO:0051592,1.6626e-01,8.4000e+01
IMP_SCORE,3547,GO:0044699,1.6621e-01,1.5410e+03
IMP_SCORE,3548,GO:0050793,1.6620e-01,6.3100e+02
IMP_SCORE,3549,GO:1903510,1.6617e-01,7.4000e+01
IMP_SCORE,3550,GO:0030099,1.6617e-01,7.2000e+01
IMP_SCORE,3551,GO:0009058,1.6612e-01,5.4700e+02
IMP_SCORE,3552,GO:0032991,1.6611e-01,1.4270e+03
IMP_SCORE,3553,GO:0005251,1.6608e-01,2.9000e+01
IMP_SCORE,3554,GO:0035176,1.6603e-01,5.3000e+01
IMP_SCORE,3555,GO:0007263,1.6600e-01,1.0000e+01
IMP_SCORE,3556,GO:0071840,1.6600e-01,1.1480e+03
IMP_SCORE,3557,GO:0048546,1.6595e-01,1.0000e+01
IMP_SCORE,3558,GO:0022613,1.6594e-01,5.3000e+01
IMP_SCORE,3559,GO:0006401,1.6588e-01,4.0000e+01
IMP_SCORE,3560,GO:0071625,1.6582e-01,1.1000e+01
IMP_SCORE,3561,GO:0032717,1.6582e-01,3.2000e+01
IMP_SCORE,3562,GO:0009165,1.6577e-01,3.7000e+01
IMP_SCORE,3563,GO:0051828,1.6577e-01,5.3000e+01
IMP_SCORE,3564,GO:1901363,1.6577e-01,1.2260e+03
IMP_SCORE,3565,GO:0030574,1.6574e-01,3.5000e+01
IMP_SCORE,3566,GO:0034123,1.6573e-01,4.0000e+00
IMP_SCORE,3567,GO:0005902,1.6572e-01,7.0000e+01
IMP_SCORE,3568,GO:0016459,1.6568e-01,7.0000e+01
IMP_SCORE,3569,GO:0044270,1.6559e-01,1.2500e+02
IMP_SCORE,3570,GO:0007010,1.6553e-01,3.1900e+02
IMP_SCORE,3571,GO:0010888,1.6550e-01,1.2000e+01
IMP_SCORE,3572,GO:0030141,1.6548e-01,1.8600e+02
IMP_SCORE,3573,GO:2000647,1.6543e-01,9.0000e+00
IMP_SCORE,3574,GO:0016298,1.6542e-01,1.1700e+02
IMP_SCORE,3575,GO:0009894,1.6542e-01,2.3300e+02
IMP_SCORE,3576,GO:0051246,1.6542e-01,4.2800e+02
IMP_SCORE,3577,GO:0044770,1.6538e-01,8.0000e+01
IMP_SCORE,3578,GO:0051701,1.6538e-01,6.9000e+01
IMP_SCORE,3579,GO:0099080,1.6536e-01,3.0100e+02
IMP_SCORE,3580,GO:0006661,1.6532e-01,5.4000e+01
IMP_SCORE,3581,GO:0005344,1.6532e-01,2.0000e+00
IMP_SCORE,3582,GO:0002040,1.6527e-01,2.3000e+01
IMP_SCORE,3583,GO:0009887,1.6523e-01,1.9000e+02
IMP_SCORE,3584,GO:0042327,1.6520e-01,1.5200e+02
IMP_SCORE,3585,GO:1990204,1.6517e-01,4.0000e+01
IMP_SCORE,3586,GO:1903830,1.6515e-01,1.5000e+01
IMP_SCORE,3587,GO:0065009,1.6511e-01,7.2500e+02
IMP_SCORE,3588,GO:0005080,1.6507e-01,3.3000e+01
IMP_SCORE,3589,GO:0032986,1.6507e-01,1.6000e+01
IMP_SCORE,3590,GO:0032091,1.6504e-01,3.2000e+01
IMP_SCORE,3591,GO:0051303,1.6504e-01,1.6000e+01
IMP_SCORE,3592,GO:0009897,1.6504e-01,1.6500e+02
IMP_SCORE,3593,GO:0006577,1.6503e-01,3.2000e+01
IMP_SCORE,3594,GO:0031970,1.6502e-01,7.5000e+01
IMP_SCORE,3595,GO:0009168,1.6501e-01,1.9000e+01
IMP_SCORE,3596,GO:0007269,1.6501e-01,2.7000e+01
IMP_SCORE,3597,GO:0045669,1.6500e-01,3.6000e+01
IMP_SCORE,3598,GO:2000811,1.6499e-01,1.1000e+01
IMP_SCORE,3599,GO:0008637,1.6497e-01,3.1000e+01
IMP_SCORE,3600,GO:0001958,1.6493e-01,1.1000e+01
IMP_SCORE,3601,GO:1990837,1.6491e-01,1.2900e+02
IMP_SCORE,3602,GO:0002690,1.6491e-01,2.1000e+01
IMP_SCORE,3603,GO:0006283,1.6487e-01,1.7000e+01
IMP_SCORE,3604,GO:0010941,1.6486e-01,4.0100e+02
IMP_SCORE,3605,GO:0035296,1.6485e-01,3.4000e+01
IMP_SCORE,3606,GO:0000228,1.6484e-01,2.2000e+01
IMP_SCORE,3607,GO:0031324,1.6483e-01,3.9400e+02
IMP_SCORE,3608,GO:0006022,1.6482e-01,1.3000e+02
IMP_SCORE,3609,GO:0004675,1.6474e-01,2.1000e+01
IMP_SCORE,3610,GO:0016310,1.6474e-01,3.1900e+02
IMP_SCORE,3611,GO:0002478,1.6474e-01,1.0700e+02
IMP_SCORE,3612,GO:0051174,1.6473e-01,3.3300e+02
IMP_SCORE,3613,GO:0007517,1.6473e-01,5.6000e+01
IMP_SCORE,3614,GO:0099516,1.6469e-01,4.7000e+01
IMP_SCORE,3615,GO:0014877,1.6469e-01,5.0000e+00
IMP_SCORE,3616,GO:0010629,1.6462e-01,2.7500e+02
IMP_SCORE,3617,GO:0008391,1.6458e-01,8.0000e+00
IMP_SCORE,3618,GO:0043168,1.6456e-01,8.3100e+02
IMP_SCORE,3619,GO:0031267,1.6456e-01,1.8400e+02
IMP_SCORE,3620,GO:0022029,1.6455e-01,2.3000e+01
IMP_SCORE,3621,GO:0060420,1.6454e-01,7.0000e+00
IMP_SCORE,3622,GO:0001822,1.6453e-01,4.4000e+01
IMP_SCORE,3623,GO:0070013,1.6452e-01,4.6600e+02
IMP_SCORE,3624,GO:0051235,1.6452e-01,8.3000e+01
IMP_SCORE,3625,GO:0034719,1.6448e-01,3.0000e+00
IMP_SCORE,3626,GO:0045111,1.6441e-01,6.5000e+01
IMP_SCORE,3627,GO:0005924,1.6437e-01,2.6800e+02
IMP_SCORE,3628,GO:1903556,1.6429e-01,1.4000e+01
IMP_SCORE,3629,GO:0042278,1.6428e-01,3.6000e+01
IMP_SCORE,3630,GO:0021533,1.6426e-01,1.5000e+01
IMP_SCORE,3631,GO:1903828,1.6424e-01,7.7000e+01
IMP_SCORE,3632,GO:0031410,1.6423e-01,6.0200e+02
IMP_SCORE,3633,GO:0007155,1.6422e-01,6.3100e+02
IMP_SCORE,3634,GO:0010608,1.6420e-01,1.2000e+02
IMP_SCORE,3635,GO:0015298,1.6414e-01,2.4000e+01
IMP_SCORE,3636,GO:0051959,1.6409e-01,7.0000e+00
IMP_SCORE,3637,GO:0070167,1.6409e-01,5.2000e+01
IMP_SCORE,3638,GO:0071277,1.6403e-01,4.2000e+01
IMP_SCORE,3639,GO:0043086,1.6403e-01,2.3900e+02
IMP_SCORE,3640,GO:0044273,1.6401e-01,4.9000e+01
IMP_SCORE,3641,GO:0019439,1.6393e-01,1.3400e+02
IMP_SCORE,3642,GO:0060089,1.6386e-01,6.2900e+02
IMP_SCORE,3643,GO:0005536,1.6382e-01,1.6000e+01
IMP_SCORE,3644,GO:0050856,1.6378e-01,1.0000e+01
IMP_SCORE,3645,GO:0009068,1.6368e-01,4.3000e+01
IMP_SCORE,3646,GO:0042762,1.6367e-01,1.5000e+01
IMP_SCORE,3647,GO:0004857,1.6367e-01,1.7400e+02
IMP_SCORE,3648,GO:0072079,1.6366e-01,2.0000e+00
IMP_SCORE,3649,GO:0070646,1.6364e-01,8.1000e+01
IMP_SCORE,3650,GO:0016925,1.6363e-01,2.3000e+01
IMP_SCORE,3651,GO:0000027,1.6354e-01,5.8000e+01
IMP_SCORE,3652,GO:0071280,1.6349e-01,1.3000e+01
IMP_SCORE,3653,GO:1900180,1.6349e-01,8.4000e+01
IMP_SCORE,3654,GO:0002385,1.6340e-01,1.7000e+01
IMP_SCORE,3655,GO:0050746,1.6338e-01,8.0000e+00
IMP_SCORE,3656,GO:0043087,1.6337e-01,2.6600e+02
IMP_SCORE,3657,GO:0051588,1.6331e-01,3.3000e+01
IMP_SCORE,3658,GO:0000784,1.6327e-01,3.0000e+01
IMP_SCORE,3659,GO:1990266,1.6323e-01,3.3000e+01
IMP_SCORE,3660,GO:0007035,1.6322e-01,9.0000e+00
IMP_SCORE,3661,GO:0009987,1.6322e-01,1.1430e+03
IMP_SCORE,3662,GO:0051962,1.6319e-01,1.3500e+02
IMP_SCORE,3663,GO:0034708,1.6318e-01,4.2000e+01
IMP_SCORE,3664,GO:0022405,1.6318e-01,2.3000e+01
IMP_SCORE,3665,GO:0061036,1.6316e-01,6.0000e+00
IMP_SCORE,3666,GO:0006997,1.6309e-01,2.6000e+01
IMP_SCORE,3667,GO:0071822,1.6308e-01,4.5700e+02
IMP_SCORE,3668,GO:0045761,1.6306e-01,1.8000e+01
IMP_SCORE,3669,GO:0043186,1.6301e-01,1.2000e+01
IMP_SCORE,3670,GO:0001883,1.6301e-01,1.6900e+02
IMP_SCORE,3671,GO:0051338,1.6300e-01,1.6100e+02
IMP_SCORE,3672,GO:0030307,1.6299e-01,5.5000e+01
IMP_SCORE,3673,GO:0000122,1.6288e-01,1.2200e+02
IMP_SCORE,3674,GO:0051453,1.6286e-01,4.0000e+01
IMP_SCORE,3675,GO:0050727,1.6285e-01,1.3000e+02
IMP_SCORE,3676,GO:0035091,1.6283e-01,1.9200e+02
IMP_SCORE,3677,GO:1901981,1.6281e-01,9.4000e+01
IMP_SCORE,3678,GO:0002685,1.6280e-01,4.2000e+01
IMP_SCORE,3679,GO:0042596,1.6279e-01,1.5000e+01
IMP_SCORE,3680,GO:0001099,1.6273e-01,1.4000e+01
IMP_SCORE,3681,GO:0031228,1.6273e-01,6.3000e+01
IMP_SCORE,3682,GO:0019902,1.6269e-01,1.9900e+02
IMP_SCORE,3683,GO:0032386,1.6260e-01,1.5700e+02
IMP_SCORE,3684,GO:0031175,1.6260e-01,6.9000e+01
IMP_SCORE,3685,GO:0050678,1.6259e-01,9.5000e+01
IMP_SCORE,3686,GO:0070411,1.6254e-01,2.4000e+01
IMP_SCORE,3687,GO:0030816,1.6251e-01,1.5000e+01
IMP_SCORE,3688,GO:0043085,1.6249e-01,4.2300e+02
IMP_SCORE,3689,GO:0019239,1.6249e-01,1.9000e+01
IMP_SCORE,3690,GO:0090068,1.6243e-01,6.6000e+01
IMP_SCORE,3691,GO:0051651,1.6240e-01,3.9000e+01
IMP_SCORE,3692,GO:0034440,1.6238e-01,5.3000e+01
IMP_SCORE,3693,GO:0051646,1.6237e-01,1.3000e+01
IMP_SCORE,3694,GO:0043277,1.6236e-01,1.3000e+01
IMP_SCORE,3695,GO:0050863,1.6231e-01,8.1000e+01
IMP_SCORE,3696,GO:0009306,1.6231e-01,3.9000e+01
IMP_SCORE,3697,GO:1902358,1.6227e-01,7.0000e+00
IMP_SCORE,3698,GO:0010224,1.6222e-01,9.0000e+00
IMP_SCORE,3699,GO:0014070,1.6220e-01,1.9900e+02
IMP_SCORE,3700,GO:0097190,1.6216e-01,1.2000e+02
IMP_SCORE,3701,GO:0051281,1.6215e-01,1.1000e+01
IMP_SCORE,3702,GO:0005092,1.6211e-01,3.0000e+01
IMP_SCORE,3703,GO:0033764,1.6209e-01,3.3000e+01
IMP_SCORE,3704,GO:0040007,1.6207e-01,1.2400e+02
IMP_SCORE,3705,GO:1903522,1.6206e-01,8.6000e+01
IMP_SCORE,3706,GO:0052629,1.6204e-01,3.0000e+00
IMP_SCORE,3707,GO:0005089,1.6203e-01,5.0000e+01
IMP_SCORE,3708,GO:0005741,1.6196e-01,9.9000e+01
IMP_SCORE,3709,GO:0030544,1.6190e-01,8.0000e+00
IMP_SCORE,3710,GO:2000785,1.6189e-01,1.6000e+01
IMP_SCORE,3711,GO:0031647,1.6183e-01,9.8000e+01
IMP_SCORE,3712,GO:0043067,1.6178e-01,3.7400e+02
IMP_SCORE,3713,GO:0000281,1.6172e-01,2.0000e+01
IMP_SCORE,3714,GO:0004715,1.6171e-01,1.5000e+01
IMP_SCORE,3715,GO:0032663,1.6171e-01,1.3000e+01
IMP_SCORE,3716,GO:0060341,1.6166e-01,2.3400e+02
IMP_SCORE,3717,GO:0050776,1.6160e-01,3.0300e+02
IMP_SCORE,3718,GO:0071806,1.6159e-01,2.8000e+01
IMP_SCORE,3719,GO:0051861,1.6153e-01,2.6000e+01
IMP_SCORE,3720,GO:0005770,1.6151e-01,1.3900e+02
IMP_SCORE,3721,GO:1901659,1.6150e-01,2.3000e+01
IMP_SCORE,3722,GO:0005229,1.6150e-01,1.2000e+01
IMP_SCORE,3723,GO:0042036,1.6148e-01,1.9000e+01
IMP_SCORE,3724,GO:0044281,1.6144e-01,4.1100e+02
IMP_SCORE,3725,GO:0098794,1.6142e-01,9.0000e+01
IMP_SCORE,3726,GO:0060216,1.6140e-01,7.0000e+00
IMP_SCORE,3727,GO:0099131,1.6140e-01,1.6000e+01
IMP_SCORE,3728,GO:0005200,1.6136e-01,1.2700e+02
IMP_SCORE,3729,GO:0042060,1.6135e-01,3.4000e+01
IMP_SCORE,3730,GO:0003723,1.6134e-01,9.1300e+02
IMP_SCORE,3731,GO:0045576,1.6131e-01,2.5000e+01
IMP_SCORE,3732,GO:0015077,1.6128e-01,1.0500e+02
IMP_SCORE,3733,GO:0046888,1.6120e-01,1.6000e+01
IMP_SCORE,3734,GO:2001141,1.6119e-01,3.1700e+02
IMP_SCORE,3735,GO:0007032,1.6117e-01,1.8000e+01
IMP_SCORE,3736,GO:0000462,1.6116e-01,9.0000e+00
IMP_SCORE,3737,GO:0002577,1.6109e-01,1.7000e+01
IMP_SCORE,3738,GO:0009086,1.6104e-01,1.3000e+01
IMP_SCORE,3739,GO:0031593,1.6096e-01,1.7000e+01
IMP_SCORE,3740,GO:0006020,1.6094e-01,7.0000e+00
IMP_SCORE,3741,GO:0042176,1.6091e-01,1.0900e+02
IMP_SCORE,3742,GO:0051641,1.6091e-01,5.1400e+02
IMP_SCORE,3743,GO:0005802,1.6088e-01,9.5000e+01
IMP_SCORE,3744,GO:1903507,1.6087e-01,1.7100e+02
IMP_SCORE,3745,GO:0009205,1.6083e-01,3.5000e+01
IMP_SCORE,3746,GO:0046676,1.6082e-01,9.0000e+00
IMP_SCORE,3747,GO:0030971,1.6079e-01,5.3000e+01
IMP_SCORE,3748,GO:0005516,1.6078e-01,4.2900e+02
IMP_SCORE,3749,GO:0048754,1.6076e-01,3.4000e+01
IMP_SCORE,3750,GO:0015347,1.6073e-01,4.5000e+01
IMP_SCORE,3751,GO:0044092,1.6068e-01,3.0700e+02
IMP_SCORE,3752,GO:0042802,1.6066e-01,1.2040e+03
IMP_SCORE,3753,GO:0010557,1.6065e-01,2.3000e+02
IMP_SCORE,3754,GO:0021700,1.6061e-01,7.1000e+01
IMP_SCORE,3755,GO:0044306,1.6052e-01,5.1000e+01
IMP_SCORE,3756,GO:1901615,1.6047e-01,2.0400e+02
IMP_SCORE,3757,GO:1902749,1.6040e-01,3.0000e+01
IMP_SCORE,3758,GO:0031312,1.6030e-01,4.0000e+01
IMP_SCORE,3759,GO:0070201,1.6024e-01,2.1500e+02
IMP_SCORE,3760,GO:0002712,1.6024e-01,1.5000e+01
IMP_SCORE,3761,GO:0016301,1.6024e-01,2.3900e+02
IMP_SCORE,3762,GO:0009314,1.6024e-01,1.6600e+02
IMP_SCORE,3763,GO:0005248,1.6021e-01,4.0000e+00
IMP_SCORE,3764,GO:0034613,1.6017e-01,2.4500e+02
IMP_SCORE,3765,GO:0010665,1.6012e-01,8.0000e+00
IMP_SCORE,3766,GO:0034766,1.6011e-01,1.8000e+01
IMP_SCORE,3767,GO:0030865,1.5998e-01,5.1000e+01
IMP_SCORE,3768,GO:0017127,1.5995e-01,8.0000e+00
IMP_SCORE,3769,GO:0009886,1.5994e-01,1.1000e+01
IMP_SCORE,3770,GO:0009147,1.5984e-01,8.0000e+00
IMP_SCORE,3771,GO:0044295,1.5983e-01,1.8000e+01
IMP_SCORE,3772,GO:0031984,1.5983e-01,1.1400e+02
IMP_SCORE,3773,GO:0060284,1.5976e-01,2.1100e+02
IMP_SCORE,3774,GO:0009126,1.5976e-01,5.0000e+01
IMP_SCORE,3775,GO:0031083,1.5975e-01,1.3000e+01
IMP_SCORE,3776,GO:0036151,1.5974e-01,3.7000e+01
IMP_SCORE,3777,GO:0006750,1.5974e-01,2.2000e+01
IMP_SCORE,3778,GO:0048670,1.5973e-01,1.4000e+01
IMP_SCORE,3779,GO:0005452,1.5972e-01,2.7000e+01
IMP_SCORE,3780,GO:0016137,1.5968e-01,3.0000e+01
IMP_SCORE,3781,GO:0051781,1.5966e-01,3.9000e+01
IMP_SCORE,3782,GO:0044406,1.5966e-01,9.0000e+00
IMP_SCORE,3783,GO:2000108,1.5960e-01,1.2000e+01
IMP_SCORE,3784,GO:1990023,1.5959e-01,9.0000e+00
IMP_SCORE,3785,GO:0035850,1.5956e-01,1.7000e+01
IMP_SCORE,3786,GO:0006644,1.5953e-01,1.7300e+02
IMP_SCORE,3787,GO:0071481,1.5952e-01,1.3000e+01
IMP_SCORE,3788,GO:0001990,1.5951e-01,1.2000e+01
IMP_SCORE,3789,GO:1904591,1.5951e-01,1.2000e+01
IMP_SCORE,3790,GO:0043393,1.5947e-01,6.9000e+01
IMP_SCORE,3791,GO:0007610,1.5944e-01,2.6000e+02
IMP_SCORE,3792,GO:0032413,1.5942e-01,9.0000e+00
IMP_SCORE,3793,GO:0035303,1.5939e-01,8.3000e+01
IMP_SCORE,3794,GO:0006464,1.5938e-01,6.0100e+02
IMP_SCORE,3795,GO:0002253,1.5938e-01,1.7200e+02
IMP_SCORE,3796,GO:0050000,1.5935e-01,1.9000e+01
IMP_SCORE,3797,GO:0004620,1.5934e-01,1.0100e+02
IMP_SCORE,3798,GO:0043518,1.5934e-01,1.8000e+01
IMP_SCORE,3799,GO:0004364,1.5932e-01,4.2000e+01
IMP_SCORE,3800,GO:0002673,1.5931e-01,6.6000e+01
IMP_SCORE,3801,GO:0042981,1.5931e-01,3.9500e+02
IMP_SCORE,3802,GO:0001910,1.5930e-01,2.0000e+01
IMP_SCORE,3803,GO:0098900,1.5929e-01,1.3000e+01
IMP_SCORE,3804,GO:0032374,1.5923e-01,1.4000e+01
IMP_SCORE,3805,GO:0000987,1.5923e-01,8.9000e+01
IMP_SCORE,3806,GO:0009125,1.5921e-01,3.0000e+00
IMP_SCORE,3807,GO:0060590,1.5918e-01,4.4000e+01
IMP_SCORE,3808,GO:0008392,1.5917e-01,6.0000e+00
IMP_SCORE,3809,GO:2000353,1.5916e-01,1.2000e+01
IMP_SCORE,3810,GO:0030838,1.5916e-01,2.5000e+01
IMP_SCORE,3811,GO:0006807,1.5906e-01,6.3600e+02
IMP_SCORE,3812,GO:0051119,1.5906e-01,3.6000e+01
IMP_SCORE,3813,GO:0030662,1.5904e-01,8.5000e+01
IMP_SCORE,3814,GO:0044291,1.5902e-01,5.5000e+01
IMP_SCORE,3815,GO:0050808,1.5899e-01,9.0000e+01
IMP_SCORE,3816,GO:0002827,1.5896e-01,3.0000e+00
IMP_SCORE,3817,GO:0060326,1.5895e-01,7.2000e+01
IMP_SCORE,3818,GO:0098662,1.5894e-01,1.2000e+02
IMP_SCORE,3819,GO:0043198,1.5892e-01,1.0000e+01
IMP_SCORE,3820,GO:0006953,1.5890e-01,4.8000e+01
IMP_SCORE,3821,GO:0060627,1.5889e-01,1.3100e+02
IMP_SCORE,3822,GO:0045687,1.5889e-01,2.1000e+01
IMP_SCORE,3823,GO:0005509,1.5884e-01,7.8800e+02
IMP_SCORE,3824,GO:0090036,1.5883e-01,2.2000e+01
IMP_SCORE,3825,GO:0045824,1.5883e-01,2.2000e+01
IMP_SCORE,3826,GO:0060099,1.5881e-01,3.0000e+00
IMP_SCORE,3827,GO:0016127,1.5879e-01,8.0000e+00
IMP_SCORE,3828,GO:0032401,1.5874e-01,9.0000e+00
IMP_SCORE,3829,GO:0098869,1.5873e-01,8.3000e+01
IMP_SCORE,3830,GO:0003712,1.5872e-01,1.7000e+02
IMP_SCORE,3831,GO:0042330,1.5870e-01,1.2200e+02
IMP_SCORE,3832,GO:0021895,1.5870e-01,8.0000e+00
IMP_SCORE,3833,GO:0035089,1.5864e-01,1.4000e+01
IMP_SCORE,3834,GO:0042445,1.5864e-01,8.8000e+01
IMP_SCORE,3835,GO:2000021,1.5863e-01,4.8000e+01
IMP_SCORE,3836,GO:0032653,1.5863e-01,2.2000e+01
IMP_SCORE,3837,GO:0046890,1.5859e-01,3.0000e+01
IMP_SCORE,3838,GO:0043252,1.5859e-01,5.1000e+01
IMP_SCORE,3839,GO:0036442,1.5857e-01,3.0000e+00
IMP_SCORE,3840,GO:0007140,1.5848e-01,1.4000e+01
IMP_SCORE,3841,GO:0016491,1.5847e-01,4.4900e+02
IMP_SCORE,3842,GO:1905330,1.5846e-01,3.8000e+01
IMP_SCORE,3843,GO:0022891,1.5837e-01,3.1700e+02
IMP_SCORE,3844,GO:0008233,1.5837e-01,3.4000e+02
IMP_SCORE,3845,GO:0022617,1.5834e-01,5.7000e+01
IMP_SCORE,3846,GO:0002819,1.5832e-01,3.0000e+01
IMP_SCORE,3847,GO:0010646,1.5830e-01,6.5600e+02
IMP_SCORE,3848,GO:1901222,1.5828e-01,1.2000e+01
IMP_SCORE,3849,GO:0030140,1.5826e-01,1.1000e+01
IMP_SCORE,3850,GO:0045822,1.5826e-01,2.0000e+00
IMP_SCORE,3851,GO:0031111,1.5825e-01,7.0000e+00
IMP_SCORE,3852,GO:0006790,1.5822e-01,2.0900e+02
IMP_SCORE,3853,GO:0072178,1.5820e-01,5.0000e+00
IMP_SCORE,3854,GO:0060746,1.5820e-01,1.7000e+01
IMP_SCORE,3855,GO:0002821,1.5817e-01,2.0000e+01
IMP_SCORE,3856,GO:0015992,1.5813e-01,5.6000e+01
IMP_SCORE,3857,GO:0006955,1.5811e-01,5.4500e+02
IMP_SCORE,3858,GO:0006109,1.5810e-01,5.7000e+01
IMP_SCORE,3859,GO:0006470,1.5810e-01,9.8000e+01
IMP_SCORE,3860,GO:0010801,1.5810e-01,2.0000e+00
IMP_SCORE,3861,GO:0034374,1.5808e-01,7.0000e+00
IMP_SCORE,3862,GO:0034694,1.5804e-01,9.0000e+00
IMP_SCORE,3863,GO:0006605,1.5803e-01,7.3000e+01
IMP_SCORE,3864,GO:0051649,1.5800e-01,4.0400e+02
IMP_SCORE,3865,GO:0000975,1.5800e-01,1.5200e+02
IMP_SCORE,3866,GO:0090087,1.5799e-01,2.2800e+02
IMP_SCORE,3867,GO:0014902,1.5796e-01,5.0000e+00
IMP_SCORE,3868,GO:0002009,1.5796e-01,9.9000e+01
IMP_SCORE,3869,GO:0042267,1.5794e-01,2.1000e+01
IMP_SCORE,3870,GO:0044458,1.5791e-01,6.0000e+00
IMP_SCORE,3871,GO:0008047,1.5791e-01,2.3400e+02
IMP_SCORE,3872,GO:0002698,1.5782e-01,4.3000e+01
IMP_SCORE,3873,GO:0030955,1.5781e-01,1.1000e+01
IMP_SCORE,3874,GO:2000425,1.5781e-01,2.0000e+01
IMP_SCORE,3875,GO:1903902,1.5781e-01,2.3000e+01
IMP_SCORE,3876,GO:0046132,1.5777e-01,7.0000e+00
IMP_SCORE,3877,GO:0002683,1.5776e-01,1.5300e+02
IMP_SCORE,3878,GO:0050794,1.5773e-01,1.1570e+03
IMP_SCORE,3879,GO:0019751,1.5767e-01,6.8000e+01
IMP_SCORE,3880,GO:0009416,1.5759e-01,8.3000e+01
IMP_SCORE,3881,GO:0060148,1.5746e-01,3.0000e+00
IMP_SCORE,3882,GO:0010604,1.5739e-01,3.8300e+02
IMP_SCORE,3883,GO:0002220,1.5738e-01,3.5000e+01
IMP_SCORE,3884,GO:0071402,1.5735e-01,3.3000e+01
IMP_SCORE,3885,GO:0005546,1.5735e-01,4.7000e+01
IMP_SCORE,3886,GO:0006911,1.5731e-01,4.0000e+01
IMP_SCORE,3887,GO:0051129,1.5729e-01,1.7600e+02
IMP_SCORE,3888,GO:0099537,1.5727e-01,1.5500e+02
IMP_SCORE,3889,GO:1901265,1.5726e-01,6.5100e+02
IMP_SCORE,3890,GO:0019829,1.5722e-01,2.5000e+01
IMP_SCORE,3891,GO:0070382,1.5718e-01,9.2000e+01
IMP_SCORE,3892,GO:0032555,1.5718e-01,4.6500e+02
IMP_SCORE,3893,GO:0006928,1.5713e-01,5.6000e+02
IMP_SCORE,3894,GO:0044440,1.5713e-01,2.3700e+02
IMP_SCORE,3895,GO:1901564,1.5706e-01,4.8000e+02
IMP_SCORE,3896,GO:0007160,1.5704e-01,9.8000e+01
IMP_SCORE,3897,GO:0042733,1.5700e-01,3.0000e+01
IMP_SCORE,3898,GO:0022610,1.5699e-01,7.1400e+02
IMP_SCORE,3899,GO:0005088,1.5699e-01,1.1800e+02
IMP_SCORE,3900,GO:0060325,1.5695e-01,4.5000e+01
IMP_SCORE,3901,GO:0031397,1.5693e-01,1.8000e+01
IMP_SCORE,3902,GO:0006482,1.5693e-01,2.0000e+01
IMP_SCORE,3903,GO:1900750,1.5691e-01,1.1000e+01
IMP_SCORE,3904,GO:0001159,1.5684e-01,6.6000e+01
IMP_SCORE,3905,GO:0009235,1.5683e-01,2.6000e+01
IMP_SCORE,3906,GO:0032387,1.5682e-01,6.4000e+01
IMP_SCORE,3907,GO:0006733,1.5675e-01,5.6000e+01
IMP_SCORE,3908,GO:0032559,1.5674e-01,3.8100e+02
IMP_SCORE,3909,GO:0034767,1.5669e-01,3.0000e+01
IMP_SCORE,3910,GO:0048522,1.5665e-01,8.2400e+02
IMP_SCORE,3911,GO:0060632,1.5647e-01,6.0000e+00
IMP_SCORE,3912,GO:0090005,1.5643e-01,6.0000e+00
IMP_SCORE,3913,GO:0048589,1.5642e-01,1.3200e+02
IMP_SCORE,3914,GO:0007018,1.5636e-01,8.9000e+01
IMP_SCORE,3915,GO:0050998,1.5629e-01,7.0000e+00
IMP_SCORE,3916,GO:1904062,1.5619e-01,9.9000e+01
IMP_SCORE,3917,GO:2000060,1.5619e-01,7.0000e+00
IMP_SCORE,3918,GO:0006120,1.5615e-01,7.0000e+00
IMP_SCORE,3919,GO:0070838,1.5615e-01,1.0300e+02
IMP_SCORE,3920,GO:0032549,1.5614e-01,1.7900e+02
IMP_SCORE,3921,GO:0042629,1.5612e-01,1.8000e+01
IMP_SCORE,3922,GO:0001614,1.5611e-01,2.5000e+01
IMP_SCORE,3923,GO:0050905,1.5611e-01,7.9000e+01
IMP_SCORE,3924,GO:0034599,1.5610e-01,4.9000e+01
IMP_SCORE,3925,GO:0010468,1.5609e-01,4.4300e+02
IMP_SCORE,3926,GO:0016192,1.5601e-01,5.2400e+02
IMP_SCORE,3927,GO:0004175,1.5599e-01,2.8000e+02
IMP_SCORE,3928,GO:0001935,1.5596e-01,1.1000e+01
IMP_SCORE,3929,GO:0042752,1.5594e-01,3.8000e+01
IMP_SCORE,3930,GO:0016860,1.5592e-01,7.2000e+01
IMP_SCORE,3931,GO:0006650,1.5592e-01,1.4900e+02
IMP_SCORE,3932,GO:0043624,1.5590e-01,4.9000e+01
IMP_SCORE,3933,GO:0050853,1.5587e-01,3.1000e+01
IMP_SCORE,3934,GO:0030863,1.5582e-01,3.0000e+01
IMP_SCORE,3935,GO:0008203,1.5578e-01,5.1000e+01
IMP_SCORE,3936,GO:0004129,1.5576e-01,2.0000e+00
IMP_SCORE,3937,GO:0045185,1.5573e-01,3.8000e+01
IMP_SCORE,3938,GO:0003407,1.5563e-01,6.0000e+00
IMP_SCORE,3939,GO:0008373,1.5562e-01,3.3000e+01
IMP_SCORE,3940,GO:0070161,1.5562e-01,3.6000e+02
IMP_SCORE,3941,GO:0055074,1.5556e-01,8.7000e+01
IMP_SCORE,3942,GO:0000819,1.5556e-01,1.4000e+01
IMP_SCORE,3943,GO:0070861,1.5554e-01,7.0000e+00
IMP_SCORE,3944,GO:0007224,1.5553e-01,4.3000e+01
IMP_SCORE,3945,GO:0060707,1.5552e-01,9.0000e+00
IMP_SCORE,3946,GO:0006629,1.5551e-01,4.3700e+02
IMP_SCORE,3947,GO:0006886,1.5542e-01,2.3800e+02
IMP_SCORE,3948,GO:0070189,1.5541e-01,7.0000e+00
IMP_SCORE,3949,GO:0051169,1.5536e-01,9.8000e+01
IMP_SCORE,3950,GO:0046527,1.5535e-01,1.1000e+01
IMP_SCORE,3951,GO:0097458,1.5535e-01,6.2700e+02
IMP_SCORE,3952,GO:0045823,1.5535e-01,7.0000e+00
IMP_SCORE,3953,GO:0006907,1.5533e-01,2.1000e+01
IMP_SCORE,3954,GO:0043178,1.5528e-01,3.9000e+01
IMP_SCORE,3955,GO:0017171,1.5525e-01,2.4100e+02
IMP_SCORE,3956,GO:0065007,1.5520e-01,1.1900e+03
IMP_SCORE,3957,GO:0006446,1.5520e-01,3.4000e+01
IMP_SCORE,3958,GO:0033036,1.5516e-01,4.9300e+02
IMP_SCORE,3959,GO:0001961,1.5512e-01,2.9000e+01
IMP_SCORE,3960,GO:0031234,1.5503e-01,2.9000e+01
IMP_SCORE,3961,GO:0005912,1.5501e-01,3.3800e+02
IMP_SCORE,3962,GO:0086080,1.5497e-01,9.0000e+00
IMP_SCORE,3963,GO:0006105,1.5496e-01,2.2000e+01
IMP_SCORE,3964,GO:0031974,1.5485e-01,4.8800e+02
IMP_SCORE,3965,GO:0097708,1.5483e-01,5.5200e+02
IMP_SCORE,3966,GO:0009607,1.5483e-01,3.4500e+02
IMP_SCORE,3967,GO:2001204,1.5482e-01,1.9000e+01
IMP_SCORE,3968,GO:0050805,1.5474e-01,1.9000e+01
IMP_SCORE,3969,GO:0090502,1.5472e-01,3.9000e+01
IMP_SCORE,3970,GO:0015276,1.5468e-01,7.7000e+01
IMP_SCORE,3971,GO:0051130,1.5465e-01,3.1800e+02
IMP_SCORE,3972,GO:0072507,1.5462e-01,1.0000e+02
IMP_SCORE,3973,GO:0016363,1.5460e-01,3.1000e+01
IMP_SCORE,3974,GO:0044093,1.5457e-01,4.5800e+02
IMP_SCORE,3975,GO:0002707,1.5452e-01,1.1000e+01
IMP_SCORE,3976,GO:0044433,1.5452e-01,4.3600e+02
IMP_SCORE,3977,GO:0050886,1.5445e-01,9.0000e+00
IMP_SCORE,3978,GO:0009166,1.5444e-01,2.0000e+01
IMP_SCORE,3979,GO:0048731,1.5440e-01,5.5200e+02
IMP_SCORE,3980,GO:0006796,1.5437e-01,4.7900e+02
IMP_SCORE,3981,GO:0006476,1.5435e-01,2.5000e+01
IMP_SCORE,3982,GO:0098827,1.5434e-01,7.0000e+00
IMP_SCORE,3983,GO:0004623,1.5430e-01,3.3000e+01
IMP_SCORE,3984,GO:0030155,1.5427e-01,2.1400e+02
IMP_SCORE,3985,GO:0051043,1.5423e-01,1.1000e+01
IMP_SCORE,3986,GO:0048585,1.5423e-01,3.9300e+02
IMP_SCORE,3987,GO:0046457,1.5421e-01,1.1000e+01
IMP_SCORE,3988,GO:0071168,1.5419e-01,2.0000e+00
IMP_SCORE,3989,GO:0040008,1.5418e-01,2.7200e+02
IMP_SCORE,3990,GO:0043412,1.5417e-01,6.4400e+02
IMP_SCORE,3991,GO:0016788,1.5417e-01,4.6400e+02
IMP_SCORE,3992,GO:1902742,1.5411e-01,1.7000e+01
IMP_SCORE,3993,GO:0044271,1.5408e-01,3.3500e+02
IMP_SCORE,3994,GO:0035264,1.5406e-01,3.3000e+01
IMP_SCORE,3995,GO:0050658,1.5403e-01,6.0000e+01
IMP_SCORE,3996,GO:0030282,1.5402e-01,2.6000e+01
IMP_SCORE,3997,GO:1901576,1.5399e-01,4.9300e+02
IMP_SCORE,3998,GO:0051452,1.5399e-01,1.9000e+01
IMP_SCORE,3999,GO:0031279,1.5398e-01,3.2000e+01
IMP_SCORE,4000,GO:0034976,1.5397e-01,8.6000e+01
IMP_SCORE,4001,GO:0030833,1.5396e-01,4.6000e+01
IMP_SCORE,4002,GO:0036094,1.5392e-01,7.4700e+02
IMP_SCORE,4003,GO:0005874,1.5391e-01,2.1900e+02
IMP_SCORE,4004,GO:0017136,1.5384e-01,2.0000e+00
IMP_SCORE,4005,GO:0022618,1.5383e-01,8.2000e+01
IMP_SCORE,4006,GO:0045745,1.5382e-01,2.3000e+01
IMP_SCORE,4007,GO:0002228,1.5381e-01,2.5000e+01
IMP_SCORE,4008,GO:0008483,1.5377e-01,3.6000e+01
IMP_SCORE,4009,GO:0003690,1.5376e-01,1.3800e+02
IMP_SCORE,4010,GO:0032813,1.5374e-01,1.8000e+01
IMP_SCORE,4011,GO:0031034,1.5371e-01,7.0000e+00
IMP_SCORE,4012,GO:0098754,1.5368e-01,8.0000e+01
IMP_SCORE,4013,GO:0099513,1.5367e-01,2.8000e+02
IMP_SCORE,4014,GO:0051252,1.5366e-01,3.5500e+02
IMP_SCORE,4015,GO:0000278,1.5366e-01,1.7000e+01
IMP_SCORE,4016,GO:0043531,1.5365e-01,2.4000e+01
IMP_SCORE,4017,GO:0032200,1.5360e-01,1.6000e+01
IMP_SCORE,4018,GO:0044853,1.5358e-01,2.7000e+01
IMP_SCORE,4019,GO:0030427,1.5352e-01,7.7000e+01
IMP_SCORE,4020,GO:0043679,1.5350e-01,3.7000e+01
IMP_SCORE,4021,GO:0009251,1.5350e-01,1.9000e+01
IMP_SCORE,4022,GO:0016874,1.5349e-01,9.9000e+01
IMP_SCORE,4023,GO:0047617,1.5346e-01,6.0000e+00
IMP_SCORE,4024,GO:0001012,1.5343e-01,8.9000e+01
IMP_SCORE,4025,GO:0072655,1.5342e-01,2.4000e+01
IMP_SCORE,4026,GO:0019915,1.5339e-01,2.8000e+01
IMP_SCORE,4027,GO:0007020,1.5338e-01,1.1000e+01
IMP_SCORE,4028,GO:0044421,1.5334e-01,1.3900e+03
IMP_SCORE,4029,GO:0016197,1.5324e-01,1.4100e+02
IMP_SCORE,4030,GO:0030674,1.5320e-01,7.9000e+01
IMP_SCORE,4031,GO:0001701,1.5319e-01,5.2000e+01
IMP_SCORE,4032,GO:0048870,1.5316e-01,3.8900e+02
IMP_SCORE,4033,GO:0019904,1.5316e-01,5.0500e+02
IMP_SCORE,4034,GO:0040029,1.5313e-01,5.9000e+01
IMP_SCORE,4035,GO:0060077,1.5311e-01,1.9000e+01
IMP_SCORE,4036,GO:0019901,1.5309e-01,2.9500e+02
IMP_SCORE,4037,GO:0002252,1.5308e-01,2.6500e+02
IMP_SCORE,4038,GO:0034765,1.5306e-01,9.8000e+01
IMP_SCORE,4039,GO:0008324,1.5306e-01,2.2100e+02
IMP_SCORE,4040,GO:0003678,1.5305e-01,1.1000e+01
IMP_SCORE,4041,GO:0007519,1.5303e-01,2.3000e+01
IMP_SCORE,4042,GO:0050858,1.5302e-01,9.0000e+00
IMP_SCORE,4043,GO:0019900,1.5300e-01,3.6500e+02
IMP_SCORE,4044,GO:0000989,1.5299e-01,1.7700e+02
IMP_SCORE,4045,GO:0006662,1.5293e-01,4.2000e+01
IMP_SCORE,4046,GO:0017048,1.5284e-01,5.8000e+01
IMP_SCORE,4047,GO:0090501,1.5282e-01,6.3000e+01
IMP_SCORE,4048,GO:0044839,1.5281e-01,6.9000e+01
IMP_SCORE,4049,GO:0072599,1.5277e-01,2.0000e+01
IMP_SCORE,4050,GO:0060628,1.5276e-01,6.0000e+00
IMP_SCORE,4051,GO:0010951,1.5275e-01,8.7000e+01
IMP_SCORE,4052,GO:0001932,1.5272e-01,2.3300e+02
IMP_SCORE,4053,GO:0097659,1.5270e-01,1.7200e+02
IMP_SCORE,4054,GO:0030554,1.5269e-01,3.9300e+02
IMP_SCORE,4055,GO:0036211,1.5269e-01,5.5200e+02
IMP_SCORE,4056,GO:0000139,1.5266e-01,3.8300e+02
IMP_SCORE,4057,GO:0001103,1.5265e-01,1.5000e+01
IMP_SCORE,4058,GO:0044463,1.5264e-01,4.7600e+02
IMP_SCORE,4059,GO:0030496,1.5260e-01,1.0800e+02
IMP_SCORE,4060,GO:0005875,1.5248e-01,8.5000e+01
IMP_SCORE,4061,GO:0044238,1.5246e-01,9.1200e+02
IMP_SCORE,4062,GO:0051051,1.5243e-01,1.3100e+02
IMP_SCORE,4063,GO:0002376,1.5239e-01,6.8000e+02
IMP_SCORE,4064,GO:0005730,1.5239e-01,4.2500e+02
IMP_SCORE,4065,GO:0034762,1.5229e-01,1.2000e+02
IMP_SCORE,4066,GO:0005743,1.5227e-01,1.9600e+02
IMP_SCORE,4067,GO:0008217,1.5218e-01,9.6000e+01
IMP_SCORE,4068,GO:0043170,1.5217e-01,9.0400e+02
IMP_SCORE,4069,GO:0006417,1.5213e-01,9.4000e+01
IMP_SCORE,4070,GO:0008306,1.5212e-01,2.9000e+01
IMP_SCORE,4071,GO:0030799,1.5210e-01,3.1000e+01
IMP_SCORE,4072,GO:0046323,1.5210e-01,7.0000e+00
IMP_SCORE,4073,GO:0090630,1.5207e-01,4.2000e+01
IMP_SCORE,4074,GO:0097696,1.5202e-01,1.8000e+01
IMP_SCORE,4075,GO:0051495,1.5195e-01,7.1000e+01
IMP_SCORE,4076,GO:0005525,1.5191e-01,1.9200e+02
IMP_SCORE,4077,GO:0060343,1.5187e-01,8.0000e+00
IMP_SCORE,4078,GO:0042430,1.5186e-01,2.6000e+01
IMP_SCORE,4079,GO:1903035,1.5186e-01,3.7000e+01
IMP_SCORE,4080,GO:0009925,1.5179e-01,2.7000e+01
IMP_SCORE,4081,GO:0042578,1.5176e-01,2.3500e+02
IMP_SCORE,4082,GO:0006047,1.5172e-01,3.0000e+01
IMP_SCORE,4083,GO:0070293,1.5162e-01,9.0000e+00
IMP_SCORE,4084,GO:0006904,1.5162e-01,2.8000e+01
IMP_SCORE,4085,GO:2000193,1.5161e-01,5.0000e+00
IMP_SCORE,4086,GO:0015399,1.5160e-01,3.3000e+01
IMP_SCORE,4087,GO:0015269,1.5154e-01,1.6000e+01
IMP_SCORE,4088,GO:0034969,1.5153e-01,2.2000e+01
IMP_SCORE,4089,GO:0009132,1.5152e-01,3.8000e+01
IMP_SCORE,4090,GO:0044711,1.5146e-01,3.0100e+02
IMP_SCORE,4091,GO:0007005,1.5145e-01,1.1600e+02
IMP_SCORE,4092,GO:1902936,1.5145e-01,4.9000e+01
IMP_SCORE,4093,GO:0032403,1.5144e-01,3.9200e+02
IMP_SCORE,4094,GO:0071941,1.5143e-01,1.1000e+01
IMP_SCORE,4095,GO:0050321,1.5142e-01,1.1000e+01
IMP_SCORE,4096,GO:0005657,1.5136e-01,6.0000e+00
IMP_SCORE,4097,GO:0031420,1.5134e-01,1.0000e+01
IMP_SCORE,4098,GO:0007167,1.5127e-01,2.7600e+02
IMP_SCORE,4099,GO:0090263,1.5126e-01,2.4000e+01
IMP_SCORE,4100,GO:0051640,1.5126e-01,1.1300e+02
IMP_SCORE,4101,GO:0030832,1.5124e-01,6.2000e+01
IMP_SCORE,4102,GO:0045202,1.5123e-01,2.6600e+02
IMP_SCORE,4103,GO:0097352,1.5120e-01,2.2000e+01
IMP_SCORE,4104,GO:0021604,1.5117e-01,1.3000e+01
IMP_SCORE,4105,GO:1901360,1.5117e-01,4.8800e+02
IMP_SCORE,4106,GO:0045747,1.5116e-01,1.6000e+01
IMP_SCORE,4107,GO:0016070,1.5116e-01,3.0100e+02
IMP_SCORE,4108,GO:0030216,1.5111e-01,3.1000e+01
IMP_SCORE,4109,GO:0019538,1.5108e-01,8.7100e+02
IMP_SCORE,4110,GO:0014898,1.5107e-01,8.0000e+00
IMP_SCORE,4111,GO:0032561,1.5106e-01,1.8500e+02
IMP_SCORE,4112,GO:0001725,1.5105e-01,2.0000e+01
IMP_SCORE,4113,GO:0055102,1.5100e-01,3.3000e+01
IMP_SCORE,4114,GO:1902106,1.5100e-01,5.4000e+01
IMP_SCORE,4115,GO:1902186,1.5099e-01,7.0000e+00
IMP_SCORE,4116,GO:0010506,1.5099e-01,1.1000e+02
IMP_SCORE,4117,GO:0006814,1.5094e-01,6.8000e+01
IMP_SCORE,4118,GO:0034104,1.5094e-01,1.7000e+01
IMP_SCORE,4119,GO:0005543,1.5093e-01,2.9000e+02
IMP_SCORE,4120,GO:0008645,1.5092e-01,3.6000e+01
IMP_SCORE,4121,GO:0070206,1.5090e-01,5.1000e+01
IMP_SCORE,4122,GO:0035774,1.5088e-01,1.7000e+01
IMP_SCORE,4123,GO:0008236,1.5087e-01,2.2500e+02
IMP_SCORE,4124,GO:0044267,1.5076e-01,6.6400e+02
IMP_SCORE,4125,GO:0031398,1.5068e-01,2.6000e+01
IMP_SCORE,4126,GO:0002200,1.5067e-01,5.0000e+00
IMP_SCORE,4127,GO:0009185,1.5067e-01,2.4000e+01
IMP_SCORE,4128,GO:1903203,1.5065e-01,1.6000e+01
IMP_SCORE,4129,GO:0099536,1.5065e-01,1.4900e+02
IMP_SCORE,4130,GO:0008200,1.5062e-01,3.0000e+01
IMP_SCORE,4131,GO:0006820,1.5060e-01,2.3100e+02
IMP_SCORE,4132,GO:0009889,1.5057e-01,4.7800e+02
IMP_SCORE,4133,GO:0072216,1.5056e-01,2.0000e+00
IMP_SCORE,4134,GO:0035725,1.5050e-01,4.4000e+01
IMP_SCORE,4135,GO:2001053,1.5046e-01,7.0000e+00
IMP_SCORE,4136,GO:0044248,1.5040e-01,4.3400e+02
IMP_SCORE,4137,GO:0016791,1.5034e-01,1.7400e+02
IMP_SCORE,4138,GO:0061061,1.5031e-01,7.8000e+01
IMP_SCORE,4139,GO:0042269,1.5031e-01,1.3000e+01
IMP_SCORE,4140,GO:0004879,1.5030e-01,1.6000e+01
IMP_SCORE,4141,GO:0097223,1.5023e-01,1.0900e+02
IMP_SCORE,4142,GO:0000781,1.5013e-01,4.4000e+01
IMP_SCORE,4143,GO:0045930,1.5010e-01,7.7000e+01
IMP_SCORE,4144,GO:0044707,1.5007e-01,8.7500e+02
IMP_SCORE,4145,GO:0031338,1.5005e-01,4.1000e+01
IMP_SCORE,4146,GO:0061028,1.5005e-01,1.6000e+01
IMP_SCORE,4147,GO:0051171,1.5005e-01,4.5100e+02
IMP_SCORE,4148,GO:0003674,1.5003e-01,1.3700e+03
IMP_SCORE,4149,GO:0032506,1.5003e-01,7.0000e+00
IMP_SCORE,4150,GO:1903363,1.5002e-01,1.8000e+01
IMP_SCORE,4151,GO:0046324,1.4995e-01,3.0000e+01
IMP_SCORE,4152,GO:0001972,1.4990e-01,9.0000e+00
IMP_SCORE,4153,GO:0051187,1.4987e-01,1.2000e+01
IMP_SCORE,4154,GO:0031323,1.4985e-01,6.1700e+02
IMP_SCORE,4155,GO:0006066,1.4983e-01,1.5200e+02
IMP_SCORE,4156,GO:0006281,1.4982e-01,1.1000e+02
IMP_SCORE,4157,GO:0009653,1.4981e-01,5.2200e+02
IMP_SCORE,4158,GO:0030414,1.4980e-01,8.4000e+01
IMP_SCORE,4159,GO:0016445,1.4979e-01,1.0000e+01
IMP_SCORE,4160,GO:0048786,1.4978e-01,2.4000e+01
IMP_SCORE,4161,GO:0043234,1.4976e-01,1.1360e+03
IMP_SCORE,4162,GO:0001682,1.4974e-01,2.0000e+00
IMP_SCORE,4163,GO:0050926,1.4972e-01,1.1000e+01
IMP_SCORE,4164,GO:0022898,1.4971e-01,7.3000e+01
IMP_SCORE,4165,GO:0007507,1.4970e-01,7.0000e+01
IMP_SCORE,4166,GO:0016247,1.4968e-01,1.0000e+02
IMP_SCORE,4167,GO:0070851,1.4961e-01,7.6000e+01
IMP_SCORE,4168,GO:0005975,1.4960e-01,2.8800e+02
IMP_SCORE,4169,GO:1902589,1.4959e-01,3.4800e+02
IMP_SCORE,4170,GO:0005815,1.4956e-01,3.6600e+02
IMP_SCORE,4171,GO:0010181,1.4955e-01,1.8000e+01
IMP_SCORE,4172,GO:1900046,1.4955e-01,3.4000e+01
IMP_SCORE,4173,GO:0007259,1.4953e-01,2.2000e+01
IMP_SCORE,4174,GO:2000273,1.4948e-01,1.3000e+01
IMP_SCORE,4175,GO:0022890,1.4946e-01,1.6300e+02
IMP_SCORE,4176,GO:0032036,1.4945e-01,1.2000e+01
IMP_SCORE,4177,GO:0030397,1.4942e-01,1.9000e+01
IMP_SCORE,4178,GO:0098562,1.4942e-01,4.1000e+01
IMP_SCORE,4179,GO:0008219,1.4941e-01,5.0200e+02
IMP_SCORE,4180,GO:0004601,1.4939e-01,4.4000e+01
IMP_SCORE,4181,GO:0000976,1.4937e-01,1.2900e+02
IMP_SCORE,4182,GO:0006304,1.4936e-01,2.7000e+01
IMP_SCORE,4183,GO:0010676,1.4935e-01,1.5000e+01
IMP_SCORE,4184,GO:1902099,1.4934e-01,8.0000e+00
IMP_SCORE,4185,GO:0032879,1.4930e-01,6.1100e+02
IMP_SCORE,4186,GO:1903050,1.4928e-01,5.3000e+01
IMP_SCORE,4187,GO:1901160,1.4927e-01,1.8000e+01
IMP_SCORE,4188,GO:0046907,1.4924e-01,3.8000e+02
IMP_SCORE,4189,GO:0043547,1.4923e-01,2.4100e+02
IMP_SCORE,4190,GO:1903131,1.4920e-01,3.6000e+01
IMP_SCORE,4191,GO:0019637,1.4919e-01,2.4800e+02
IMP_SCORE,4192,GO:0016779,1.4918e-01,6.8000e+01
IMP_SCORE,4193,GO:0014904,1.4915e-01,1.5000e+01
IMP_SCORE,4194,GO:0061081,1.4910e-01,1.3000e+01
IMP_SCORE,4195,GO:0002250,1.4909e-01,1.4900e+02
IMP_SCORE,4196,GO:0031329,1.4907e-01,1.8200e+02
IMP_SCORE,4197,GO:0099512,1.4906e-01,3.5500e+02
IMP_SCORE,4198,GO:0010517,1.4904e-01,1.6000e+01
IMP_SCORE,4199,GO:0043069,1.4902e-01,2.2100e+02
IMP_SCORE,4200,GO:0046474,1.4889e-01,7.3000e+01
IMP_SCORE,4201,GO:0071702,1.4884e-01,5.5600e+02
IMP_SCORE,4202,GO:0008565,1.4883e-01,3.5000e+01
IMP_SCORE,4203,GO:0032434,1.4879e-01,3.4000e+01
IMP_SCORE,4204,GO:2000047,1.4878e-01,3.0000e+00
IMP_SCORE,4205,GO:0007212,1.4873e-01,3.6000e+01
IMP_SCORE,4206,GO:0016209,1.4873e-01,1.0700e+02
IMP_SCORE,4207,GO:0032271,1.4873e-01,6.5000e+01
IMP_SCORE,4208,GO:0097755,1.4870e-01,2.9000e+01
IMP_SCORE,4209,GO:0032816,1.4870e-01,1.1000e+01
IMP_SCORE,4210,GO:0002475,1.4864e-01,8.0000e+00
IMP_SCORE,4211,GO:0045934,1.4857e-01,2.1100e+02
IMP_SCORE,4212,GO:0051188,1.4845e-01,9.7000e+01
IMP_SCORE,4213,GO:0045954,1.4840e-01,7.0000e+00
IMP_SCORE,4214,GO:0005814,1.4840e-01,8.4000e+01
IMP_SCORE,4215,GO:0007034,1.4832e-01,3.6000e+01
IMP_SCORE,4216,GO:0098797,1.4829e-01,1.7100e+02
IMP_SCORE,4217,GO:0046133,1.4827e-01,1.9000e+01
IMP_SCORE,4218,GO:0071559,1.4823e-01,9.0000e+00
IMP_SCORE,4219,GO:0031300,1.4821e-01,1.1600e+02
IMP_SCORE,4220,GO:0061384,1.4819e-01,5.0000e+00
IMP_SCORE,4221,GO:0017146,1.4818e-01,1.4000e+01
IMP_SCORE,4222,GO:0048878,1.4816e-01,2.7200e+02
IMP_SCORE,4223,GO:0015662,1.4810e-01,2.7000e+01
IMP_SCORE,4224,GO:0030031,1.4809e-01,1.2800e+02
IMP_SCORE,4225,GO:0016054,1.4803e-01,1.1300e+02
IMP_SCORE,4226,GO:0009135,1.4802e-01,2.1000e+01
IMP_SCORE,4227,GO:0007169,1.4801e-01,2.1300e+02
IMP_SCORE,4228,GO:0003676,1.4793e-01,9.5600e+02
IMP_SCORE,4229,GO:0086009,1.4790e-01,9.0000e+00
IMP_SCORE,4230,GO:0072330,1.4788e-01,8.3000e+01
IMP_SCORE,4231,GO:0000988,1.4787e-01,1.7000e+02
IMP_SCORE,4232,GO:0070534,1.4782e-01,1.1000e+01
IMP_SCORE,4233,GO:0061134,1.4782e-01,8.2000e+01
IMP_SCORE,4234,GO:0019220,1.4778e-01,3.2900e+02
IMP_SCORE,4235,GO:0018205,1.4772e-01,8.2000e+01
IMP_SCORE,4236,GO:1900181,1.4770e-01,4.8000e+01
IMP_SCORE,4237,GO:0005768,1.4770e-01,3.2000e+02
IMP_SCORE,4238,GO:0004866,1.4766e-01,9.4000e+01
IMP_SCORE,4239,GO:0045921,1.4760e-01,3.0000e+01
IMP_SCORE,4240,GO:0098771,1.4754e-01,1.7000e+02
IMP_SCORE,4241,GO:0071556,1.4751e-01,3.0000e+01
IMP_SCORE,4242,GO:0043015,1.4749e-01,2.1000e+01
IMP_SCORE,4243,GO:0070069,1.4746e-01,8.0000e+00
IMP_SCORE,4244,GO:0072511,1.4745e-01,1.3000e+02
IMP_SCORE,4245,GO:0097194,1.4745e-01,3.5000e+01
IMP_SCORE,4246,GO:0099601,1.4743e-01,1.0000e+01
IMP_SCORE,4247,GO:0001754,1.4743e-01,9.0000e+00
IMP_SCORE,4248,GO:0019941,1.4741e-01,1.2200e+02
IMP_SCORE,4249,GO:0008214,1.4736e-01,1.9000e+01
IMP_SCORE,4250,GO:0010463,1.4719e-01,2.7000e+01
IMP_SCORE,4251,GO:0003091,1.4718e-01,1.4000e+01
IMP_SCORE,4252,GO:1902679,1.4717e-01,1.5900e+02
IMP_SCORE,4253,GO:0031258,1.4715e-01,1.8000e+01
IMP_SCORE,4254,GO:0043401,1.4715e-01,3.9000e+01
IMP_SCORE,4255,GO:0051926,1.4714e-01,1.0000e+01
IMP_SCORE,4256,GO:0005102,1.4714e-01,8.9400e+02
IMP_SCORE,4257,GO:0016820,1.4714e-01,5.1000e+01
IMP_SCORE,4258,GO:1901135,1.4712e-01,3.1300e+02
IMP_SCORE,4259,GO:1903955,1.4712e-01,2.8000e+01
IMP_SCORE,4260,GO:0050810,1.4708e-01,1.6000e+01
IMP_SCORE,4261,GO:0021542,1.4706e-01,5.0000e+00
IMP_SCORE,4262,GO:0032993,1.4701e-01,3.8000e+01
IMP_SCORE,4263,GO:0070727,1.4700e-01,2.6300e+02
IMP_SCORE,4264,GO:0042510,1.4684e-01,9.0000e+00
IMP_SCORE,4265,GO:0045598,1.4681e-01,5.7000e+01
IMP_SCORE,4266,GO:0055114,1.4680e-01,4.4400e+02
IMP_SCORE,4267,GO:0009225,1.4677e-01,3.9000e+01
IMP_SCORE,4268,GO:0032501,1.4677e-01,1.1880e+03
IMP_SCORE,4269,GO:0017158,1.4672e-01,3.2000e+01
IMP_SCORE,4270,GO:0015909,1.4668e-01,1.7000e+01
IMP_SCORE,4271,GO:0000904,1.4668e-01,3.9000e+01
IMP_SCORE,4272,GO:0001953,1.4662e-01,2.4000e+01
IMP_SCORE,4273,GO:0015908,1.4660e-01,1.2000e+01
IMP_SCORE,4274,GO:0098930,1.4658e-01,1.5000e+01
IMP_SCORE,4275,GO:0002921,1.4657e-01,1.2000e+01
IMP_SCORE,4276,GO:0019438,1.4654e-01,2.6100e+02
IMP_SCORE,4277,GO:0050690,1.4653e-01,1.5000e+01
IMP_SCORE,4278,GO:0007268,1.4650e-01,1.5500e+02
IMP_SCORE,4279,GO:0005041,1.4648e-01,2.5000e+01
IMP_SCORE,4280,GO:0019835,1.4648e-01,2.2000e+01
IMP_SCORE,4281,GO:0032870,1.4647e-01,7.4000e+01
IMP_SCORE,4282,GO:0005506,1.4647e-01,1.1100e+02
IMP_SCORE,4283,GO:0033674,1.4644e-01,7.9000e+01
IMP_SCORE,4284,GO:0006996,1.4644e-01,7.1100e+02
IMP_SCORE,4285,GO:0030003,1.4637e-01,1.5900e+02
IMP_SCORE,4286,GO:0008593,1.4636e-01,1.7000e+01
IMP_SCORE,4287,GO:0019693,1.4632e-01,7.6000e+01
IMP_SCORE,4288,GO:1900026,1.4628e-01,1.0000e+01
IMP_SCORE,4289,GO:0006357,1.4627e-01,3.4100e+02
IMP_SCORE,4290,GO:0004435,1.4627e-01,4.3000e+01
IMP_SCORE,4291,GO:0034641,1.4624e-01,4.9800e+02
IMP_SCORE,4292,GO:0000793,1.4615e-01,2.7000e+01
IMP_SCORE,4293,GO:0046460,1.4614e-01,3.1000e+01
IMP_SCORE,4294,GO:2000104,1.4608e-01,1.9000e+01
IMP_SCORE,4295,GO:0016493,1.4606e-01,8.0000e+00
IMP_SCORE,4296,GO:0051603,1.4602e-01,1.6200e+02
IMP_SCORE,4297,GO:0061337,1.4602e-01,3.3000e+01
IMP_SCORE,4298,GO:0031643,1.4601e-01,1.6000e+01
IMP_SCORE,4299,GO:0070169,1.4598e-01,2.4000e+01
IMP_SCORE,4300,GO:0010447,1.4598e-01,8.0000e+00
IMP_SCORE,4301,GO:0005507,1.4596e-01,5.4000e+01
IMP_SCORE,4302,GO:0086011,1.4594e-01,5.0000e+00
IMP_SCORE,4303,GO:0046903,1.4592e-01,2.3300e+02
IMP_SCORE,4304,GO:0000977,1.4590e-01,1.0000e+02
IMP_SCORE,4305,GO:0046483,1.4590e-01,4.5300e+02
IMP_SCORE,4306,GO:0015035,1.4590e-01,1.0000e+01
IMP_SCORE,4307,GO:1901137,1.4589e-01,1.4000e+02
IMP_SCORE,4308,GO:0072310,1.4585e-01,8.0000e+00
IMP_SCORE,4309,GO:0051726,1.4580e-01,3.3900e+02
IMP_SCORE,4310,GO:0019222,1.4577e-01,6.7600e+02
IMP_SCORE,4311,GO:1903146,1.4571e-01,1.7000e+01
IMP_SCORE,4312,GO:0016236,1.4560e-01,3.0000e+01
IMP_SCORE,4313,GO:0045211,1.4559e-01,1.5300e+02
IMP_SCORE,4314,GO:0035305,1.4559e-01,4.6000e+01
IMP_SCORE,4315,GO:0061025,1.4559e-01,7.2000e+01
IMP_SCORE,4316,GO:0005637,1.4557e-01,4.4000e+01
IMP_SCORE,4317,GO:0043274,1.4550e-01,1.0000e+01
IMP_SCORE,4318,GO:0009308,1.4548e-01,5.3000e+01
IMP_SCORE,4319,GO:0035090,1.4545e-01,8.0000e+00
IMP_SCORE,4320,GO:0007569,1.4540e-01,9.0000e+00
IMP_SCORE,4321,GO:0002251,1.4536e-01,1.9000e+01
IMP_SCORE,4322,GO:0098656,1.4535e-01,9.9000e+01
IMP_SCORE,4323,GO:1901616,1.4535e-01,5.7000e+01
IMP_SCORE,4324,GO:1903670,1.4534e-01,1.0000e+01
IMP_SCORE,4325,GO:0080090,1.4533e-01,5.4300e+02
IMP_SCORE,4326,GO:0005795,1.4529e-01,4.7000e+01
IMP_SCORE,4327,GO:0008202,1.4521e-01,8.8000e+01
IMP_SCORE,4328,GO:0022853,1.4519e-01,4.6000e+01
IMP_SCORE,4329,GO:0019362,1.4514e-01,4.2000e+01
IMP_SCORE,4330,GO:0048268,1.4514e-01,3.0000e+01
IMP_SCORE,4331,GO:0036336,1.4513e-01,3.0000e+00
IMP_SCORE,4332,GO:0019395,1.4509e-01,5.5000e+01
IMP_SCORE,4333,GO:0097367,1.4503e-01,6.8400e+02
IMP_SCORE,4334,GO:0038023,1.4500e-01,3.5500e+02
IMP_SCORE,4335,GO:0022402,1.4499e-01,3.5800e+02
IMP_SCORE,4336,GO:0044424,1.4498e-01,1.2910e+03
IMP_SCORE,4337,GO:0050885,1.4494e-01,3.9000e+01
IMP_SCORE,4338,GO:0035336,1.4494e-01,4.0000e+01
IMP_SCORE,4339,GO:0007249,1.4482e-01,4.8000e+01
IMP_SCORE,4340,GO:0032553,1.4478e-01,4.7300e+02
IMP_SCORE,4341,GO:0023051,1.4476e-01,7.2600e+02
IMP_SCORE,4342,GO:0046906,1.4476e-01,1.0100e+02
IMP_SCORE,4343,GO:0046461,1.4473e-01,1.4000e+01
IMP_SCORE,4344,GO:0072594,1.4472e-01,8.8000e+01
IMP_SCORE,4345,GO:0006810,1.4470e-01,8.9600e+02
IMP_SCORE,4346,GO:0044146,1.4468e-01,1.0000e+01
IMP_SCORE,4347,GO:0006829,1.4467e-01,1.6000e+01
IMP_SCORE,4348,GO:0005085,1.4467e-01,1.4000e+02
IMP_SCORE,4349,GO:0045604,1.4464e-01,1.1000e+01
IMP_SCORE,4350,GO:0001678,1.4464e-01,3.2000e+01
IMP_SCORE,4351,GO:0031331,1.4460e-01,8.6000e+01
IMP_SCORE,4352,GO:0048608,1.4459e-01,7.4000e+01
IMP_SCORE,4353,GO:0004970,1.4456e-01,1.4000e+01
IMP_SCORE,4354,GO:0003008,1.4456e-01,5.9100e+02
IMP_SCORE,4355,GO:0019682,1.4455e-01,1.1000e+01
IMP_SCORE,4356,GO:0010507,1.4454e-01,2.2000e+01
IMP_SCORE,4357,GO:0070577,1.4452e-01,1.4000e+01
IMP_SCORE,4358,GO:0060589,1.4451e-01,2.0000e+02
IMP_SCORE,4359,GO:0006296,1.4446e-01,9.0000e+00
IMP_SCORE,4360,GO:0005881,1.4445e-01,6.1000e+01
IMP_SCORE,4361,GO:0000790,1.4443e-01,5.9000e+01
IMP_SCORE,4362,GO:0007033,1.4440e-01,6.3000e+01
IMP_SCORE,4363,GO:0009968,1.4435e-01,3.2000e+02
IMP_SCORE,4364,GO:0097159,1.4434e-01,1.2320e+03
IMP_SCORE,4365,GO:0006084,1.4433e-01,2.6000e+01
IMP_SCORE,4366,GO:0002717,1.4432e-01,1.9000e+01
IMP_SCORE,4367,GO:0006952,1.4431e-01,4.8000e+02
IMP_SCORE,4368,GO:0032589,1.4431e-01,2.4000e+01
IMP_SCORE,4369,GO:0071397,1.4425e-01,1.4000e+01
IMP_SCORE,4370,GO:0006949,1.4424e-01,3.5000e+01
IMP_SCORE,4371,GO:0006986,1.4423e-01,5.4000e+01
IMP_SCORE,4372,GO:0002664,1.4422e-01,2.2000e+01
IMP_SCORE,4373,GO:0007409,1.4420e-01,9.6000e+01
IMP_SCORE,4374,GO:0034702,1.4419e-01,1.1400e+02
IMP_SCORE,4375,GO:0017148,1.4417e-01,2.9000e+01
IMP_SCORE,4376,GO:0007050,1.4412e-01,5.7000e+01
IMP_SCORE,4377,GO:0002675,1.4408e-01,2.3000e+01
IMP_SCORE,4378,GO:0032924,1.4404e-01,7.0000e+00
IMP_SCORE,4379,GO:0051049,1.4387e-01,4.5000e+02
IMP_SCORE,4380,GO:1902275,1.4383e-01,3.4000e+01
IMP_SCORE,4381,GO:0009799,1.4381e-01,2.5000e+01
IMP_SCORE,4382,GO:0031966,1.4376e-01,2.8300e+02
IMP_SCORE,4383,GO:0018208,1.4374e-01,3.8000e+01
IMP_SCORE,4384,GO:1903320,1.4372e-01,4.4000e+01
IMP_SCORE,4385,GO:0035587,1.4369e-01,2.8000e+01
IMP_SCORE,4386,GO:0005402,1.4367e-01,1.7000e+01
IMP_SCORE,4387,GO:0043175,1.4366e-01,7.0000e+00
IMP_SCORE,4388,GO:0002407,1.4365e-01,7.0000e+00
IMP_SCORE,4389,GO:0072676,1.4365e-01,2.2000e+01
IMP_SCORE,4390,GO:0045429,1.4361e-01,1.8000e+01
IMP_SCORE,4391,GO:0097479,1.4360e-01,3.1000e+01
IMP_SCORE,4392,GO:0006813,1.4355e-01,4.7000e+01
IMP_SCORE,4393,GO:0018130,1.4353e-01,2.7400e+02
IMP_SCORE,4394,GO:0072015,1.4352e-01,8.0000e+00
IMP_SCORE,4395,GO:0032941,1.4351e-01,2.3000e+01
IMP_SCORE,4396,GO:0070300,1.4350e-01,3.6000e+01
IMP_SCORE,4397,GO:0060079,1.4338e-01,4.9000e+01
IMP_SCORE,4398,GO:0033612,1.4337e-01,2.0000e+00
IMP_SCORE,4399,GO:0021772,1.4335e-01,9.0000e+00
IMP_SCORE,4400,GO:0070076,1.4332e-01,2.2000e+01
IMP_SCORE,4401,GO:0006826,1.4328e-01,3.5000e+01
IMP_SCORE,4402,GO:0048714,1.4327e-01,2.3000e+01
IMP_SCORE,4403,GO:0015672,1.4323e-01,1.1800e+02
IMP_SCORE,4404,GO:0008152,1.4320e-01,1.0680e+03
IMP_SCORE,4405,GO:0061718,1.4319e-01,1.0000e+01
IMP_SCORE,4406,GO:0005788,1.4318e-01,1.5800e+02
IMP_SCORE,4407,GO:0051238,1.4318e-01,3.2000e+01
IMP_SCORE,4408,GO:0098655,1.4315e-01,1.5500e+02
IMP_SCORE,4409,GO:0009063,1.4311e-01,1.0400e+02
IMP_SCORE,4410,GO:0008535,1.4309e-01,1.2000e+01
IMP_SCORE,4411,GO:0042559,1.4308e-01,1.0000e+01
IMP_SCORE,4412,GO:0034645,1.4308e-01,2.7100e+02
IMP_SCORE,4413,GO:0016973,1.4307e-01,2.0000e+00
IMP_SCORE,4414,GO:0009161,1.4307e-01,4.6000e+01
IMP_SCORE,4415,GO:1902656,1.4301e-01,6.0000e+00
IMP_SCORE,4416,GO:0008009,1.4300e-01,1.8000e+01
IMP_SCORE,4417,GO:0070160,1.4298e-01,1.3600e+02
IMP_SCORE,4418,GO:0035987,1.4298e-01,1.3000e+01
IMP_SCORE,4419,GO:1900271,1.4295e-01,3.5000e+01
IMP_SCORE,4420,GO:0070628,1.4290e-01,7.0000e+00
IMP_SCORE,4421,GO:0048729,1.4290e-01,1.0100e+02
IMP_SCORE,4422,GO:0044454,1.4288e-01,1.3300e+02
IMP_SCORE,4423,GO:0006793,1.4287e-01,5.2100e+02
IMP_SCORE,4424,GO:0018393,1.4286e-01,2.0000e+01
IMP_SCORE,4425,GO:0048485,1.4282e-01,1.3000e+01
IMP_SCORE,4426,GO:0090533,1.4281e-01,2.3000e+01
IMP_SCORE,4427,GO:1901293,1.4280e-01,5.7000e+01
IMP_SCORE,4428,GO:0022803,1.4280e-01,1.5500e+02
IMP_SCORE,4429,GO:0008299,1.4275e-01,1.6000e+01
IMP_SCORE,4430,GO:0006558,1.4270e-01,2.0000e+01
IMP_SCORE,4431,GO:0007369,1.4269e-01,1.7000e+01
IMP_SCORE,4432,GO:0000788,1.4265e-01,1.4000e+01
IMP_SCORE,4433,GO:0045851,1.4260e-01,2.1000e+01
IMP_SCORE,4434,GO:0006956,1.4260e-01,4.9000e+01
IMP_SCORE,4435,GO:0050790,1.4260e-01,5.6000e+02
IMP_SCORE,4436,GO:0005109,1.4259e-01,1.3000e+01
IMP_SCORE,4437,GO:0005876,1.4259e-01,2.3000e+01
IMP_SCORE,4438,GO:0060191,1.4258e-01,2.5000e+01
IMP_SCORE,4439,GO:0006515,1.4257e-01,7.0000e+00
IMP_SCORE,4440,GO:0071514,1.4257e-01,1.1000e+01
IMP_SCORE,4441,GO:0050839,1.4255e-01,3.9700e+02
IMP_SCORE,4442,GO:0031348,1.4255e-01,5.9000e+01
IMP_SCORE,4443,GO:0043124,1.4254e-01,2.0000e+01
IMP_SCORE,4444,GO:0001067,1.4253e-01,1.9200e+02
IMP_SCORE,4445,GO:0036459,1.4250e-01,7.4000e+01
IMP_SCORE,4446,GO:0010605,1.4244e-01,3.8400e+02
IMP_SCORE,4447,GO:0030808,1.4230e-01,4.3000e+01
IMP_SCORE,4448,GO:0007420,1.4221e-01,1.2400e+02
IMP_SCORE,4449,GO:0004872,1.4221e-01,6.2900e+02
IMP_SCORE,4450,GO:0006555,1.4219e-01,2.6000e+01
IMP_SCORE,4451,GO:0098796,1.4218e-01,3.3500e+02
IMP_SCORE,4452,GO:0042995,1.4218e-01,8.8500e+02
IMP_SCORE,4453,GO:0005776,1.4217e-01,4.5000e+01
IMP_SCORE,4454,GO:0043539,1.4216e-01,1.3000e+01
IMP_SCORE,4455,GO:0001191,1.4208e-01,5.0000e+01
IMP_SCORE,4456,GO:0030011,1.4208e-01,8.0000e+00
IMP_SCORE,4457,GO:0051493,1.4201e-01,1.5000e+02
IMP_SCORE,4458,GO:0004867,1.4199e-01,6.0000e+01
IMP_SCORE,4459,GO:0009150,1.4195e-01,7.5000e+01
IMP_SCORE,4460,GO:0035924,1.4191e-01,3.1000e+01
IMP_SCORE,4461,GO:0061005,1.4185e-01,1.4000e+01
IMP_SCORE,4462,GO:0044877,1.4185e-01,4.9300e+02
IMP_SCORE,4463,GO:0009986,1.4184e-01,4.0100e+02
IMP_SCORE,4464,GO:0099517,1.4182e-01,4.0000e+00
IMP_SCORE,4465,GO:0051260,1.4178e-01,1.5500e+02
IMP_SCORE,4466,GO:0050850,1.4176e-01,1.4000e+01
IMP_SCORE,4467,GO:0099132,1.4170e-01,1.4000e+01
IMP_SCORE,4468,GO:0019731,1.4167e-01,2.2000e+01
IMP_SCORE,4469,GO:0071294,1.4160e-01,6.2000e+01
IMP_SCORE,4470,GO:0002715,1.4159e-01,1.5000e+01
IMP_SCORE,4471,GO:0009792,1.4157e-01,6.1000e+01
IMP_SCORE,4472,GO:0007274,1.4153e-01,1.8000e+01
IMP_SCORE,4473,GO:0031640,1.4153e-01,1.5000e+01
IMP_SCORE,4474,GO:0000731,1.4149e-01,1.9000e+01
IMP_SCORE,4475,GO:0036464,1.4147e-01,1.0400e+02
IMP_SCORE,4476,GO:0004890,1.4143e-01,8.0000e+00
IMP_SCORE,4477,GO:1903321,1.4140e-01,3.1000e+01
IMP_SCORE,4478,GO:0071704,1.4140e-01,8.8700e+02
IMP_SCORE,4479,GO:0048791,1.4136e-01,8.0000e+00
IMP_SCORE,4480,GO:0002920,1.4130e-01,4.8000e+01
IMP_SCORE,4481,GO:0044262,1.4129e-01,7.4000e+01
IMP_SCORE,4482,GO:0061001,1.4126e-01,1.4000e+01
IMP_SCORE,4483,GO:0019865,1.4125e-01,4.1000e+01
IMP_SCORE,4484,GO:0019866,1.4123e-01,2.2700e+02
IMP_SCORE,4485,GO:0042476,1.4122e-01,7.7000e+01
IMP_SCORE,4486,GO:0055092,1.4118e-01,1.6000e+01
IMP_SCORE,4487,GO:0051056,1.4108e-01,1.5000e+02
IMP_SCORE,4488,GO:0099111,1.4106e-01,4.7000e+01
IMP_SCORE,4489,GO:0000800,1.4105e-01,3.0000e+00
IMP_SCORE,4490,GO:0070232,1.4103e-01,3.2000e+01
IMP_SCORE,4491,GO:0045335,1.4098e-01,2.9000e+01
IMP_SCORE,4492,GO:0034654,1.4095e-01,2.4400e+02
IMP_SCORE,4493,GO:0016572,1.4094e-01,1.2000e+01
IMP_SCORE,4494,GO:0098542,1.4093e-01,1.6500e+02
IMP_SCORE,4495,GO:0030120,1.4091e-01,4.8000e+01
IMP_SCORE,4496,GO:0007127,1.4087e-01,8.0000e+00
IMP_SCORE,4497,GO:0030835,1.4086e-01,2.2000e+01
IMP_SCORE,4498,GO:0005272,1.4080e-01,2.0000e+01
IMP_SCORE,4499,GO:0070405,1.4077e-01,2.2000e+01
IMP_SCORE,4500,GO:0006508,1.4065e-01,4.5700e+02
IMP_SCORE,4501,GO:0042171,1.4064e-01,1.3000e+01
IMP_SCORE,4502,GO:0030228,1.4059e-01,2.9000e+01
IMP_SCORE,4503,GO:0006044,1.4053e-01,2.3000e+01
IMP_SCORE,4504,GO:0010939,1.4052e-01,1.4000e+01
IMP_SCORE,4505,GO:0071482,1.4043e-01,3.0000e+01
IMP_SCORE,4506,GO:0050890,1.4032e-01,1.2700e+02
IMP_SCORE,4507,GO:0032268,1.4027e-01,4.0300e+02
IMP_SCORE,4508,GO:0000978,1.4025e-01,7.4000e+01
IMP_SCORE,4509,GO:2000134,1.4024e-01,1.9000e+01
IMP_SCORE,4510,GO:0015630,1.4021e-01,1.5600e+02
IMP_SCORE,4511,GO:0016853,1.4019e-01,1.8800e+02
IMP_SCORE,4512,GO:0002039,1.4014e-01,2.8000e+01
IMP_SCORE,4513,GO:0070011,1.4011e-01,3.5400e+02
IMP_SCORE,4514,GO:0071875,1.4008e-01,3.0000e+00
IMP_SCORE,4515,GO:2000515,1.4007e-01,3.0000e+00
IMP_SCORE,4516,GO:0007031,1.4006e-01,2.9000e+01
IMP_SCORE,4517,GO:0016790,1.4001e-01,5.5000e+01
IMP_SCORE,4518,GO:0005856,1.4001e-01,4.8100e+02
IMP_SCORE,4519,GO:0009593,1.3999e-01,5.5000e+01
IMP_SCORE,4520,GO:0018149,1.3990e-01,3.1000e+01
IMP_SCORE,4521,GO:0000775,1.3988e-01,2.7000e+01
IMP_SCORE,4522,GO:0090407,1.3986e-01,1.6300e+02
IMP_SCORE,4523,GO:0006406,1.3982e-01,2.3000e+01
IMP_SCORE,4524,GO:1904292,1.3982e-01,9.0000e+00
IMP_SCORE,4525,GO:1904590,1.3980e-01,3.5000e+01
IMP_SCORE,4526,GO:0021602,1.3977e-01,8.0000e+00
IMP_SCORE,4527,GO:0006520,1.3974e-01,1.5400e+02
IMP_SCORE,4528,GO:0090183,1.3972e-01,7.0000e+00
IMP_SCORE,4529,GO:0006910,1.3967e-01,2.6000e+01
IMP_SCORE,4530,GO:0048666,1.3967e-01,6.5000e+01
IMP_SCORE,4531,GO:0012501,1.3966e-01,4.4700e+02
IMP_SCORE,4532,GO:0009056,1.3965e-01,5.7900e+02
IMP_SCORE,4533,GO:0048747,1.3962e-01,4.1000e+01
IMP_SCORE,4534,GO:0003300,1.3962e-01,8.0000e+00
IMP_SCORE,4535,GO:0048565,1.3961e-01,2.2000e+01
IMP_SCORE,4536,GO:0032780,1.3960e-01,1.1000e+01
IMP_SCORE,4537,GO:0043492,1.3950e-01,5.8000e+01
IMP_SCORE,4538,GO:1902903,1.3948e-01,9.4000e+01
IMP_SCORE,4539,GO:0021952,1.3944e-01,2.6000e+01
IMP_SCORE,4540,GO:1901068,1.3943e-01,2.2000e+01
IMP_SCORE,4541,GO:1904036,1.3939e-01,7.0000e+00
IMP_SCORE,4542,GO:0044403,1.3936e-01,2.6800e+02
IMP_SCORE,4543,GO:0014887,1.3931e-01,5.0000e+00
IMP_SCORE,4544,GO:0015108,1.3926e-01,5.0000e+01
IMP_SCORE,4545,GO:0099587,1.3925e-01,1.0000e+01
IMP_SCORE,4546,GO:0007030,1.3925e-01,5.2000e+01
IMP_SCORE,4547,GO:0032155,1.3921e-01,4.9000e+01
IMP_SCORE,4548,GO:0050854,1.3919e-01,2.0000e+01
IMP_SCORE,4549,GO:0048169,1.3917e-01,1.3000e+01
IMP_SCORE,4550,GO:0042044,1.3914e-01,3.8000e+01
IMP_SCORE,4551,GO:0022835,1.3910e-01,1.7000e+01
IMP_SCORE,4552,GO:0016831,1.3907e-01,4.1000e+01
IMP_SCORE,4553,GO:0006811,1.3906e-01,4.4000e+02
IMP_SCORE,4554,GO:0001501,1.3903e-01,1.1100e+02
IMP_SCORE,4555,GO:0086091,1.3897e-01,1.4000e+01
IMP_SCORE,4556,GO:1904680,1.3893e-01,2.0000e+01
IMP_SCORE,4557,GO:0045087,1.3891e-01,2.2300e+02
IMP_SCORE,4558,GO:0045072,1.3886e-01,9.0000e+00
IMP_SCORE,4559,GO:0004622,1.3884e-01,2.5000e+01
IMP_SCORE,4560,GO:0015145,1.3881e-01,2.0000e+01
IMP_SCORE,4561,GO:0050673,1.3871e-01,3.5000e+01
IMP_SCORE,4562,GO:0007219,1.3871e-01,3.6000e+01
IMP_SCORE,4563,GO:0000272,1.3865e-01,1.3000e+01
IMP_SCORE,4564,GO:0035639,1.3861e-01,4.8100e+02
IMP_SCORE,4565,GO:0030054,1.3860e-01,7.3500e+02
IMP_SCORE,4566,GO:0050661,1.3860e-01,4.0000e+01
IMP_SCORE,4567,GO:0006690,1.3858e-01,5.9000e+01
IMP_SCORE,4568,GO:0046718,1.3857e-01,6.5000e+01
IMP_SCORE,4569,GO:0003779,1.3855e-01,3.5500e+02
IMP_SCORE,4570,GO:0035265,1.3855e-01,9.0000e+00
IMP_SCORE,4571,GO:0044764,1.3853e-01,2.7300e+02
IMP_SCORE,4572,GO:0005328,1.3846e-01,8.0000e+00
IMP_SCORE,4573,GO:1902476,1.3839e-01,4.1000e+01
IMP_SCORE,4574,GO:0008283,1.3839e-01,3.2800e+02
IMP_SCORE,4575,GO:0072522,1.3834e-01,2.6000e+01
IMP_SCORE,4576,GO:0044710,1.3834e-01,7.3100e+02
IMP_SCORE,4577,GO:0032880,1.3830e-01,2.6100e+02
IMP_SCORE,4578,GO:0008270,1.3830e-01,7.9100e+02
IMP_SCORE,4579,GO:0043121,1.3829e-01,2.5000e+01
IMP_SCORE,4580,GO:0004298,1.3828e-01,1.9000e+01
IMP_SCORE,4581,GO:0030194,1.3823e-01,1.6000e+01
IMP_SCORE,4582,GO:0007599,1.3819e-01,7.9000e+01
IMP_SCORE,4583,GO:0031418,1.3817e-01,1.4000e+01
IMP_SCORE,4584,GO:0006397,1.3810e-01,9.9000e+01
IMP_SCORE,4585,GO:0060142,1.3807e-01,2.1000e+01
IMP_SCORE,4586,GO:0000963,1.3806e-01,7.0000e+00
IMP_SCORE,4587,GO:1902305,1.3803e-01,3.3000e+01
IMP_SCORE,4588,GO:0032309,1.3799e-01,8.0000e+00
IMP_SCORE,4589,GO:0050877,1.3798e-01,3.8700e+02
IMP_SCORE,4590,GO:0008266,1.3798e-01,6.0000e+00
IMP_SCORE,4591,GO:0015867,1.3797e-01,1.5000e+01
IMP_SCORE,4592,GO:0098531,1.3793e-01,1.9000e+01
IMP_SCORE,4593,GO:0015711,1.3792e-01,1.7800e+02
IMP_SCORE,4594,GO:0003924,1.3790e-01,1.4500e+02
IMP_SCORE,4595,GO:0072503,1.3788e-01,9.3000e+01
IMP_SCORE,4596,GO:0030175,1.3782e-01,8.0000e+01
IMP_SCORE,4597,GO:1905114,1.3777e-01,1.2200e+02
IMP_SCORE,4598,GO:0019748,1.3775e-01,1.0000e+01
IMP_SCORE,4599,GO:0002218,1.3768e-01,7.2000e+01
IMP_SCORE,4600,GO:0032270,1.3765e-01,2.4400e+02
IMP_SCORE,4601,GO:0000956,1.3758e-01,2.3000e+01
IMP_SCORE,4602,GO:0006596,1.3757e-01,2.9000e+01
IMP_SCORE,4603,GO:0032550,1.3750e-01,1.7800e+02
IMP_SCORE,4604,GO:0015291,1.3746e-01,1.4300e+02
IMP_SCORE,4605,GO:0044090,1.3744e-01,9.0000e+00
IMP_SCORE,4606,GO:1901988,1.3744e-01,3.9000e+01
IMP_SCORE,4607,GO:0009144,1.3740e-01,3.4000e+01
IMP_SCORE,4608,GO:0090022,1.3733e-01,1.5000e+01
IMP_SCORE,4609,GO:0030165,1.3728e-01,1.4200e+02
IMP_SCORE,4610,GO:0005913,1.3727e-01,8.1000e+01
IMP_SCORE,4611,GO:0050954,1.3727e-01,1.3500e+02
IMP_SCORE,4612,GO:0046031,1.3717e-01,1.9000e+01
IMP_SCORE,4613,GO:0043537,1.3714e-01,5.0000e+00
IMP_SCORE,4614,GO:0060255,1.3714e-01,5.6800e+02
IMP_SCORE,4615,GO:0016787,1.3708e-01,1.1440e+03
IMP_SCORE,4616,GO:0006937,1.3707e-01,4.5000e+01
IMP_SCORE,4617,GO:0045117,1.3699e-01,2.0000e+01
IMP_SCORE,4618,GO:0048487,1.3697e-01,1.1000e+01
IMP_SCORE,4619,GO:0032814,1.3688e-01,2.0000e+01
IMP_SCORE,4620,GO:0006915,1.3684e-01,4.0000e+02
IMP_SCORE,4621,GO:0070914,1.3683e-01,8.0000e+00
IMP_SCORE,4622,GO:0048185,1.3682e-01,1.7000e+01
IMP_SCORE,4623,GO:0002706,1.3677e-01,3.8000e+01
IMP_SCORE,4624,GO:1902494,1.3673e-01,3.9300e+02
IMP_SCORE,4625,GO:0072595,1.3667e-01,2.2000e+01
IMP_SCORE,4626,GO:0016829,1.3666e-01,2.1400e+02
IMP_SCORE,4627,GO:0009888,1.3664e-01,2.8200e+02
IMP_SCORE,4628,GO:0016893,1.3663e-01,2.7000e+01
IMP_SCORE,4629,GO:0033013,1.3661e-01,3.7000e+01
IMP_SCORE,4630,GO:0045936,1.3658e-01,1.3800e+02
IMP_SCORE,4631,GO:0070665,1.3654e-01,2.7000e+01
IMP_SCORE,4632,GO:0010562,1.3653e-01,1.7500e+02
IMP_SCORE,4633,GO:0051704,1.3652e-01,5.3000e+02
IMP_SCORE,4634,GO:0048662,1.3648e-01,1.1000e+01
IMP_SCORE,4635,GO:0050789,1.3645e-01,1.0860e+03
IMP_SCORE,4636,GO:0033044,1.3640e-01,7.6000e+01
IMP_SCORE,4637,GO:0098798,1.3635e-01,5.2000e+01
IMP_SCORE,4638,GO:0007189,1.3634e-01,1.6000e+01
IMP_SCORE,4639,GO:0010633,1.3633e-01,2.4000e+01
IMP_SCORE,4640,GO:0007622,1.3630e-01,2.9000e+01
IMP_SCORE,4641,GO:0034655,1.3627e-01,8.5000e+01
IMP_SCORE,4642,GO:0008013,1.3626e-01,7.0000e+01
IMP_SCORE,4643,GO:0046943,1.3621e-01,7.0000e+01
IMP_SCORE,4644,GO:0051018,1.3620e-01,6.8000e+01
IMP_SCORE,4645,GO:1900120,1.3620e-01,1.0000e+01
IMP_SCORE,4646,GO:0061659,1.3618e-01,6.4000e+01
IMP_SCORE,4647,GO:0033047,1.3616e-01,9.0000e+00
IMP_SCORE,4648,GO:0005201,1.3614e-01,9.5000e+01
IMP_SCORE,4649,GO:1903427,1.3609e-01,8.0000e+00
IMP_SCORE,4650,GO:0001106,1.3605e-01,8.0000e+00
IMP_SCORE,4651,GO:0030286,1.3599e-01,2.7000e+01
IMP_SCORE,4652,GO:0071682,1.3598e-01,1.0000e+01
IMP_SCORE,4653,GO:0044456,1.3598e-01,3.3900e+02
IMP_SCORE,4654,GO:0016846,1.3595e-01,1.4000e+01
IMP_SCORE,4655,GO:0016604,1.3594e-01,3.7300e+02
IMP_SCORE,4656,GO:0006707,1.3594e-01,9.0000e+00
IMP_SCORE,4657,GO:0033081,1.3594e-01,2.8000e+01
IMP_SCORE,4658,GO:0006501,1.3587e-01,5.1000e+01
IMP_SCORE,4659,GO:0005523,1.3584e-01,1.9000e+01
IMP_SCORE,4660,GO:0007389,1.3579e-01,1.0800e+02
IMP_SCORE,4661,GO:1990748,1.3579e-01,8.5000e+01
IMP_SCORE,4662,GO:0031669,1.3567e-01,4.4000e+01
IMP_SCORE,4663,GO:0000932,1.3567e-01,8.7000e+01
IMP_SCORE,4664,GO:0030224,1.3567e-01,2.5000e+01
IMP_SCORE,4665,GO:0032292,1.3561e-01,1.7000e+01
IMP_SCORE,4666,GO:0044242,1.3561e-01,8.7000e+01
IMP_SCORE,4667,GO:0045648,1.3558e-01,6.0000e+00
IMP_SCORE,4668,GO:0021954,1.3558e-01,1.1000e+01
IMP_SCORE,4669,GO:0004713,1.3557e-01,6.1000e+01
IMP_SCORE,4670,GO:0032682,1.3555e-01,2.2000e+01
IMP_SCORE,4671,GO:0001618,1.3552e-01,4.2000e+01
IMP_SCORE,4672,GO:0030817,1.3549e-01,1.6000e+01
IMP_SCORE,4673,GO:0008210,1.3544e-01,2.3000e+01
IMP_SCORE,4674,GO:2000257,1.3543e-01,2.7000e+01
IMP_SCORE,4675,GO:0050891,1.3538e-01,2.3000e+01
IMP_SCORE,4676,GO:0002643,1.3528e-01,2.0000e+01
IMP_SCORE,4677,GO:0008527,1.3522e-01,4.1000e+01
IMP_SCORE,4678,GO:0006163,1.3520e-01,9.0000e+01
IMP_SCORE,4679,GO:0016482,1.3518e-01,5.9000e+01
IMP_SCORE,4680,GO:0006355,1.3517e-01,3.2700e+02
IMP_SCORE,4681,GO:0010565,1.3514e-01,5.2000e+01
IMP_SCORE,4682,GO:0061024,1.3514e-01,3.3500e+02
IMP_SCORE,4683,GO:0010884,1.3512e-01,5.0000e+00
IMP_SCORE,4684,GO:0006450,1.3511e-01,1.6000e+01
IMP_SCORE,4685,GO:0003714,1.3510e-01,7.8000e+01
IMP_SCORE,4686,GO:0002523,1.3510e-01,1.7000e+01
IMP_SCORE,4687,GO:0051258,1.3505e-01,1.0000e+01
IMP_SCORE,4688,GO:0016048,1.3503e-01,9.0000e+00
IMP_SCORE,4689,GO:0008227,1.3502e-01,3.6000e+01
IMP_SCORE,4690,GO:0050821,1.3499e-01,6.2000e+01
IMP_SCORE,4691,GO:0098793,1.3491e-01,8.2000e+01
IMP_SCORE,4692,GO:0042379,1.3487e-01,2.1000e+01
IMP_SCORE,4693,GO:0005245,1.3476e-01,1.8000e+01
IMP_SCORE,4694,GO:0042054,1.3469e-01,1.8000e+01
IMP_SCORE,4695,GO:0016486,1.3461e-01,2.5000e+01
IMP_SCORE,4696,GO:0044429,1.3459e-01,4.1800e+02
IMP_SCORE,4697,GO:1905348,1.3450e-01,5.0000e+00
IMP_SCORE,4698,GO:0071385,1.3448e-01,1.6000e+01
IMP_SCORE,4699,GO:0050657,1.3446e-01,7.6000e+01
IMP_SCORE,4700,GO:0035050,1.3440e-01,1.0000e+00
IMP_SCORE,4701,GO:0030148,1.3435e-01,6.3000e+01
IMP_SCORE,4702,GO:0009309,1.3428e-01,2.3000e+01
IMP_SCORE,4703,GO:0030246,1.3427e-01,8.0100e+02
IMP_SCORE,4704,GO:0015002,1.3424e-01,7.0000e+00
IMP_SCORE,4705,GO:0050962,1.3423e-01,1.3000e+01
IMP_SCORE,4706,GO:0022832,1.3422e-01,7.0000e+01
IMP_SCORE,4707,GO:0048193,1.3420e-01,1.6700e+02
IMP_SCORE,4708,GO:0034248,1.3414e-01,1.3300e+02
IMP_SCORE,4709,GO:0046982,1.3411e-01,2.4100e+02
IMP_SCORE,4710,GO:0032225,1.3410e-01,5.0000e+00
IMP_SCORE,4711,GO:0044260,1.3408e-01,7.1200e+02
IMP_SCORE,4712,GO:0003713,1.3406e-01,1.1500e+02
IMP_SCORE,4713,GO:0007588,1.3397e-01,2.3000e+01
IMP_SCORE,4714,GO:0005126,1.3395e-01,1.6000e+02
IMP_SCORE,4715,GO:0051349,1.3394e-01,1.5000e+01
IMP_SCORE,4716,GO:0045445,1.3393e-01,2.0000e+00
IMP_SCORE,4717,GO:1900744,1.3392e-01,2.7000e+01
IMP_SCORE,4718,GO:0000096,1.3389e-01,3.9000e+01
IMP_SCORE,4719,GO:0071549,1.3386e-01,3.0000e+00
IMP_SCORE,4720,GO:0007411,1.3383e-01,1.3700e+02
IMP_SCORE,4721,GO:0005782,1.3382e-01,2.8000e+01
IMP_SCORE,4722,GO:0072376,1.3379e-01,7.0000e+01
IMP_SCORE,4723,GO:0009247,1.3376e-01,3.3000e+01
IMP_SCORE,4724,GO:1902653,1.3370e-01,2.6000e+01
IMP_SCORE,4725,GO:0016667,1.3368e-01,5.5000e+01
IMP_SCORE,4726,GO:0042304,1.3364e-01,9.0000e+00
IMP_SCORE,4727,GO:0045165,1.3359e-01,5.6000e+01
IMP_SCORE,4728,GO:0097060,1.3359e-01,1.8100e+02
IMP_SCORE,4729,GO:0008106,1.3358e-01,1.0000e+01
IMP_SCORE,4730,GO:0002335,1.3357e-01,1.1000e+01
IMP_SCORE,4731,GO:0045814,1.3356e-01,2.9000e+01
IMP_SCORE,4732,GO:0042157,1.3354e-01,6.4000e+01
IMP_SCORE,4733,GO:0033043,1.3349e-01,3.3500e+02
IMP_SCORE,4734,GO:0046914,1.3340e-01,9.3500e+02
IMP_SCORE,4735,GO:0055072,1.3339e-01,4.5000e+01
IMP_SCORE,4736,GO:0030888,1.3337e-01,1.9000e+01
IMP_SCORE,4737,GO:0010952,1.3335e-01,5.1000e+01
IMP_SCORE,4738,GO:0046364,1.3333e-01,3.1000e+01
IMP_SCORE,4739,GO:0044439,1.3327e-01,6.7000e+01
IMP_SCORE,4740,GO:0098563,1.3327e-01,1.0000e+01
IMP_SCORE,4741,GO:0045880,1.3325e-01,1.0000e+01
IMP_SCORE,4742,GO:0042592,1.3323e-01,4.6200e+02
IMP_SCORE,4743,GO:0006040,1.3320e-01,6.3000e+01
IMP_SCORE,4744,GO:1901505,1.3317e-01,7.5000e+01
IMP_SCORE,4745,GO:0016338,1.3313e-01,3.3000e+01
IMP_SCORE,4746,GO:1901565,1.3308e-01,1.8400e+02
IMP_SCORE,4747,GO:0006734,1.3301e-01,8.0000e+00
IMP_SCORE,4748,GO:0004693,1.3301e-01,7.0000e+00
IMP_SCORE,4749,GO:0097729,1.3294e-01,1.6000e+01
IMP_SCORE,4750,GO:0043154,1.3293e-01,1.8000e+01
IMP_SCORE,4751,GO:0030695,1.3292e-01,2.1000e+02
IMP_SCORE,4752,GO:0055026,1.3292e-01,9.0000e+00
IMP_SCORE,4753,GO:0000578,1.3292e-01,1.6000e+01
IMP_SCORE,4754,GO:0045028,1.3290e-01,2.6000e+01
IMP_SCORE,4755,GO:0017016,1.3289e-01,1.9200e+02
IMP_SCORE,4756,GO:0005540,1.3288e-01,7.4000e+01
IMP_SCORE,4757,GO:0016540,1.3286e-01,2.8000e+01
IMP_SCORE,4758,GO:0000209,1.3285e-01,7.8000e+01
IMP_SCORE,4759,GO:0000377,1.3285e-01,7.4000e+01
IMP_SCORE,4760,GO:0042742,1.3280e-01,1.0200e+02
IMP_SCORE,4761,GO:1904355,1.3276e-01,2.6000e+01
IMP_SCORE,4762,GO:2001028,1.3274e-01,5.0000e+00
IMP_SCORE,4763,GO:2000269,1.3272e-01,1.9000e+01
IMP_SCORE,4764,GO:0055081,1.3269e-01,9.0000e+00
IMP_SCORE,4765,GO:0008234,1.3266e-01,1.1700e+02
IMP_SCORE,4766,GO:0015932,1.3264e-01,4.7000e+01
IMP_SCORE,4767,GO:0021762,1.3264e-01,3.5000e+01
IMP_SCORE,4768,GO:0031623,1.3255e-01,1.6000e+01
IMP_SCORE,4769,GO:0098602,1.3253e-01,1.8600e+02
IMP_SCORE,4770,GO:0050667,1.3250e-01,2.2000e+01
IMP_SCORE,4771,GO:0017124,1.3246e-01,1.0000e+02
IMP_SCORE,4772,GO:0000725,1.3240e-01,1.7000e+01
IMP_SCORE,4773,GO:0006893,1.3235e-01,3.1000e+01
IMP_SCORE,4774,GO:0017111,1.3228e-01,2.8000e+02
IMP_SCORE,4775,GO:0015294,1.3226e-01,5.8000e+01
IMP_SCORE,4776,GO:0042391,1.3225e-01,1.3200e+02
IMP_SCORE,4777,GO:0000902,1.3222e-01,5.7000e+01
IMP_SCORE,4778,GO:0042613,1.3218e-01,1.5000e+01
IMP_SCORE,4779,GO:0010927,1.3215e-01,3.4000e+01
IMP_SCORE,4780,GO:0043269,1.3204e-01,2.0400e+02
IMP_SCORE,4781,GO:0006085,1.3194e-01,2.0000e+01
IMP_SCORE,4782,GO:0010259,1.3192e-01,1.6000e+01
IMP_SCORE,4783,GO:0032452,1.3184e-01,4.0000e+00
IMP_SCORE,4784,GO:0045746,1.3184e-01,2.2000e+01
IMP_SCORE,4785,GO:0044455,1.3180e-01,7.3000e+01
IMP_SCORE,4786,GO:0098659,1.3170e-01,1.8000e+01
IMP_SCORE,4787,GO:0072080,1.3163e-01,1.1000e+01
IMP_SCORE,4788,GO:0009057,1.3158e-01,2.2900e+02
IMP_SCORE,4789,GO:0015144,1.3158e-01,2.9000e+01
IMP_SCORE,4790,GO:0044548,1.3149e-01,3.7000e+01
IMP_SCORE,4791,GO:0009220,1.3148e-01,8.0000e+00
IMP_SCORE,4792,GO:0098772,1.3144e-01,5.3300e+02
IMP_SCORE,4793,GO:0009605,1.3144e-01,4.1700e+02
IMP_SCORE,4794,GO:2001243,1.3141e-01,2.1000e+01
IMP_SCORE,4795,GO:1904029,1.3138e-01,3.3000e+01
IMP_SCORE,4796,GO:0016248,1.3133e-01,2.4000e+01
IMP_SCORE,4797,GO:0044212,1.3132e-01,2.1100e+02
IMP_SCORE,4798,GO:1901862,1.3129e-01,1.2000e+01
IMP_SCORE,4799,GO:0097480,1.3128e-01,2.2000e+01
IMP_SCORE,4800,GO:0032781,1.3126e-01,3.7000e+01
IMP_SCORE,4801,GO:0035255,1.3120e-01,1.0000e+01
IMP_SCORE,4802,GO:0030178,1.3117e-01,4.0000e+01
IMP_SCORE,4803,GO:0051082,1.3115e-01,1.0500e+02
IMP_SCORE,4804,GO:0009152,1.3107e-01,3.1000e+01
IMP_SCORE,4805,GO:1903900,1.3106e-01,6.2000e+01
IMP_SCORE,4806,GO:0061695,1.3104e-01,3.9000e+01
IMP_SCORE,4807,GO:0044430,1.3103e-01,5.9000e+02
IMP_SCORE,4808,GO:0031526,1.3098e-01,2.6000e+01
IMP_SCORE,4809,GO:0051930,1.3096e-01,1.2000e+01
IMP_SCORE,4810,GO:0031214,1.3093e-01,7.3000e+01
IMP_SCORE,4811,GO:0003777,1.3090e-01,3.4000e+01
IMP_SCORE,4812,GO:0004312,1.3089e-01,3.3000e+01
IMP_SCORE,4813,GO:0042572,1.3089e-01,2.1000e+01
IMP_SCORE,4814,GO:0034389,1.3089e-01,3.0000e+01
IMP_SCORE,4815,GO:0009116,1.3084e-01,4.8000e+01
IMP_SCORE,4816,GO:0000979,1.3083e-01,1.3000e+01
IMP_SCORE,4817,GO:0051179,1.3083e-01,9.9700e+02
IMP_SCORE,4818,GO:0051020,1.3080e-01,1.9000e+02
IMP_SCORE,4819,GO:0006026,1.3077e-01,7.2000e+01
IMP_SCORE,4820,GO:0007041,1.3073e-01,3.7000e+01
IMP_SCORE,4821,GO:0003823,1.3068e-01,7.8000e+01
IMP_SCORE,4822,GO:0015031,1.3064e-01,3.6900e+02
IMP_SCORE,4823,GO:0046873,1.3061e-01,1.4800e+02
IMP_SCORE,4824,GO:0010820,1.3055e-01,8.0000e+00
IMP_SCORE,4825,GO:0043171,1.3052e-01,3.0000e+01
IMP_SCORE,4826,GO:0035036,1.3046e-01,4.3000e+01
IMP_SCORE,4827,GO:1901677,1.3043e-01,1.5000e+01
IMP_SCORE,4828,GO:0032530,1.3041e-01,2.0000e+01
IMP_SCORE,4829,GO:1900543,1.3031e-01,2.3000e+01
IMP_SCORE,4830,GO:0001653,1.3030e-01,6.8000e+01
IMP_SCORE,4831,GO:0043433,1.3026e-01,4.1000e+01
IMP_SCORE,4832,GO:2000736,1.3023e-01,1.1000e+01
IMP_SCORE,4833,GO:1900542,1.3011e-01,4.1000e+01
IMP_SCORE,4834,GO:0005581,1.3005e-01,1.5400e+02
IMP_SCORE,4835,GO:0010923,1.3002e-01,5.0000e+01
IMP_SCORE,4836,GO:0045184,1.3000e-01,3.7100e+02
IMP_SCORE,4837,GO:0048025,1.2996e-01,8.0000e+00
IMP_SCORE,4838,GO:0030324,1.2994e-01,4.2000e+01
IMP_SCORE,4839,GO:0030802,1.2993e-01,2.4000e+01
IMP_SCORE,4840,GO:0045955,1.2983e-01,2.8000e+01
IMP_SCORE,4841,GO:0022411,1.2983e-01,1.4200e+02
IMP_SCORE,4842,GO:0061512,1.2975e-01,8.0000e+00
IMP_SCORE,4843,GO:0050732,1.2969e-01,2.6000e+01
IMP_SCORE,4844,GO:0032543,1.2969e-01,2.6000e+01
IMP_SCORE,4845,GO:0043413,1.2965e-01,9.7000e+01
IMP_SCORE,4846,GO:0032418,1.2964e-01,1.8000e+01
IMP_SCORE,4847,GO:0046475,1.2959e-01,1.0000e+01
IMP_SCORE,4848,GO:0070647,1.2956e-01,2.7100e+02
IMP_SCORE,4849,GO:0061726,1.2955e-01,1.1000e+01
IMP_SCORE,4850,GO:0033233,1.2954e-01,1.0000e+01
IMP_SCORE,4851,GO:0045892,1.2950e-01,1.7900e+02
IMP_SCORE,4852,GO:0042625,1.2949e-01,3.6000e+01
IMP_SCORE,4853,GO:0018200,1.2946e-01,1.8000e+01
IMP_SCORE,4854,GO:0046834,1.2939e-01,4.2000e+01
IMP_SCORE,4855,GO:0002790,1.2937e-01,4.0000e+01
IMP_SCORE,4856,GO:0005576,1.2936e-01,1.4250e+03
IMP_SCORE,4857,GO:0044419,1.2933e-01,3.4100e+02
IMP_SCORE,4858,GO:0046634,1.2929e-01,2.1000e+01
IMP_SCORE,4859,GO:0031092,1.2927e-01,2.4000e+01
IMP_SCORE,4860,GO:0043296,1.2923e-01,1.6000e+01
IMP_SCORE,4861,GO:0046875,1.2920e-01,1.6000e+01
IMP_SCORE,4862,GO:0098878,1.2920e-01,2.5000e+01
IMP_SCORE,4863,GO:2001239,1.2912e-01,2.8000e+01
IMP_SCORE,4864,GO:0048261,1.2909e-01,5.0000e+00
IMP_SCORE,4865,GO:0003774,1.2909e-01,8.8000e+01
IMP_SCORE,4866,GO:0035864,1.2909e-01,5.0000e+00
IMP_SCORE,4867,GO:0007130,1.2904e-01,1.2000e+01
IMP_SCORE,4868,GO:0005528,1.2893e-01,2.3000e+01
IMP_SCORE,4869,GO:1901678,1.2889e-01,9.0000e+00
IMP_SCORE,4870,GO:0006518,1.2887e-01,1.3800e+02
IMP_SCORE,4871,GO:0007059,1.2886e-01,5.2000e+01
IMP_SCORE,4872,GO:0046467,1.2885e-01,6.5000e+01
IMP_SCORE,4873,GO:0008104,1.2881e-01,5.3800e+02
IMP_SCORE,4874,GO:1990234,1.2880e-01,1.9600e+02
IMP_SCORE,4875,GO:0002820,1.2875e-01,2.2000e+01
IMP_SCORE,4876,GO:0032330,1.2870e-01,2.2000e+01
IMP_SCORE,4877,GO:0070328,1.2867e-01,8.0000e+00
IMP_SCORE,4878,GO:0023052,1.2861e-01,3.0100e+02
IMP_SCORE,4879,GO:1902806,1.2859e-01,6.8000e+01
IMP_SCORE,4880,GO:0007187,1.2858e-01,8.4000e+01
IMP_SCORE,4881,GO:0042627,1.2857e-01,3.0000e+00
IMP_SCORE,4882,GO:0038096,1.2856e-01,2.8000e+01
IMP_SCORE,4883,GO:0060170,1.2856e-01,3.8000e+01
IMP_SCORE,4884,GO:0009914,1.2850e-01,5.1000e+01
IMP_SCORE,4885,GO:0070098,1.2843e-01,4.4000e+01
IMP_SCORE,4886,GO:0051569,1.2841e-01,8.0000e+00
IMP_SCORE,4887,GO:0006694,1.2839e-01,5.1000e+01
IMP_SCORE,4888,GO:0022011,1.2838e-01,1.6000e+01
IMP_SCORE,4889,GO:0000166,1.2836e-01,6.6500e+02
IMP_SCORE,4890,GO:0043300,1.2835e-01,1.4000e+01
IMP_SCORE,4891,GO:0016817,1.2832e-01,2.7800e+02
IMP_SCORE,4892,GO:0009067,1.2828e-01,1.9000e+01
IMP_SCORE,4893,GO:0007194,1.2827e-01,1.0000e+01
IMP_SCORE,4894,GO:0048172,1.2819e-01,3.2000e+01
IMP_SCORE,4895,GO:0016311,1.2817e-01,1.4900e+02
IMP_SCORE,4896,GO:0008540,1.2808e-01,2.0000e+00
IMP_SCORE,4897,GO:0051234,1.2807e-01,9.1300e+02
IMP_SCORE,4898,GO:0006862,1.2806e-01,1.2000e+01
IMP_SCORE,4899,GO:0014059,1.2804e-01,2.0000e+00
IMP_SCORE,4900,GO:0008276,1.2802e-01,2.9000e+01
IMP_SCORE,4901,GO:0032391,1.2801e-01,1.8000e+01
IMP_SCORE,4902,GO:0043565,1.2793e-01,2.6600e+02
IMP_SCORE,4903,GO:0045981,1.2787e-01,2.4000e+01
IMP_SCORE,4904,GO:0019058,1.2780e-01,9.0000e+00
IMP_SCORE,4905,GO:0010715,1.2776e-01,2.0000e+00
IMP_SCORE,4906,GO:0050864,1.2775e-01,2.4000e+01
IMP_SCORE,4907,GO:0051321,1.2773e-01,3.8000e+01
IMP_SCORE,4908,GO:0052813,1.2757e-01,3.2000e+01
IMP_SCORE,4909,GO:0034220,1.2755e-01,2.0700e+02
IMP_SCORE,4910,GO:0016813,1.2755e-01,1.0000e+01
IMP_SCORE,4911,GO:0042730,1.2754e-01,1.2000e+01
IMP_SCORE,4912,GO:0004180,1.2752e-01,5.2000e+01
IMP_SCORE,4913,GO:0031330,1.2746e-01,3.1000e+01
IMP_SCORE,4914,GO:1902582,1.2745e-01,1.0500e+02
IMP_SCORE,4915,GO:0055117,1.2743e-01,1.0000e+01
IMP_SCORE,4916,GO:0060402,1.2740e-01,9.0000e+00
IMP_SCORE,4917,GO:0005313,1.2738e-01,8.0000e+00
IMP_SCORE,4918,GO:0050994,1.2737e-01,3.0000e+01
IMP_SCORE,4919,GO:0051865,1.2736e-01,4.9000e+01
IMP_SCORE,4920,GO:0051783,1.2732e-01,5.1000e+01
IMP_SCORE,4921,GO:1990904,1.2731e-01,2.5200e+02
IMP_SCORE,4922,GO:0019369,1.2731e-01,3.4000e+01
IMP_SCORE,4923,GO:0070925,1.2727e-01,1.5600e+02
IMP_SCORE,4924,GO:0031343,1.2727e-01,1.5000e+01
IMP_SCORE,4925,GO:0002888,1.2724e-01,1.1000e+01
IMP_SCORE,4926,GO:2000107,1.2722e-01,4.6000e+01
IMP_SCORE,4927,GO:0044843,1.2716e-01,3.1000e+01
IMP_SCORE,4928,GO:0030207,1.2714e-01,1.3000e+01
IMP_SCORE,4929,GO:0030018,1.2714e-01,7.1000e+01
IMP_SCORE,4930,GO:0000375,1.2712e-01,6.0000e+01
IMP_SCORE,4931,GO:1901362,1.2711e-01,3.1800e+02
IMP_SCORE,4932,GO:0031201,1.2702e-01,2.4000e+01
IMP_SCORE,4933,GO:0006505,1.2702e-01,2.1000e+01
IMP_SCORE,4934,GO:0005771,1.2700e-01,8.0000e+00
IMP_SCORE,4935,GO:0006757,1.2698e-01,2.4000e+01
IMP_SCORE,4936,GO:0044325,1.2697e-01,4.7000e+01
IMP_SCORE,4937,GO:0016705,1.2693e-01,9.8000e+01
IMP_SCORE,4938,GO:0007095,1.2691e-01,8.0000e+00
IMP_SCORE,4939,GO:0015075,1.2686e-01,2.6100e+02
IMP_SCORE,4940,GO:0044708,1.2676e-01,1.9400e+02
IMP_SCORE,4941,GO:0055086,1.2667e-01,1.2600e+02
IMP_SCORE,4942,GO:0002693,1.2664e-01,4.0000e+00
IMP_SCORE,4943,GO:0005813,1.2661e-01,2.1700e+02
IMP_SCORE,4944,GO:0071705,1.2661e-01,3.9400e+02
IMP_SCORE,4945,GO:0048070,1.2659e-01,8.0000e+00
IMP_SCORE,4946,GO:0060122,1.2659e-01,1.9000e+01
IMP_SCORE,4947,GO:1900371,1.2658e-01,2.9000e+01
IMP_SCORE,4948,GO:1904376,1.2653e-01,8.0000e+00
IMP_SCORE,4949,GO:0061630,1.2647e-01,7.6000e+01
IMP_SCORE,4950,GO:0002763,1.2645e-01,1.1000e+01
IMP_SCORE,4951,GO:0000082,1.2631e-01,3.4000e+01
IMP_SCORE,4952,GO:0030545,1.2625e-01,3.5000e+01
IMP_SCORE,4953,GO:1902571,1.2623e-01,8.0000e+00
IMP_SCORE,4954,GO:0003697,1.2621e-01,2.4000e+01
IMP_SCORE,4955,GO:0015629,1.2616e-01,1.3900e+02
IMP_SCORE,4956,GO:0004497,1.2609e-01,7.7000e+01
IMP_SCORE,4957,GO:0048232,1.2608e-01,2.1000e+02
IMP_SCORE,4958,GO:0030331,1.2607e-01,2.0000e+01
IMP_SCORE,4959,GO:0034399,1.2601e-01,2.0000e+01
IMP_SCORE,4960,GO:0016818,1.2599e-01,3.1400e+02
IMP_SCORE,4961,GO:0001912,1.2597e-01,1.6000e+01
IMP_SCORE,4962,GO:0010469,1.2593e-01,3.3000e+01
IMP_SCORE,4963,GO:0051591,1.2588e-01,2.4000e+01
IMP_SCORE,4964,GO:1900372,1.2585e-01,1.5000e+01
IMP_SCORE,4965,GO:0051570,1.2583e-01,2.0000e+00
IMP_SCORE,4966,GO:0003006,1.2582e-01,2.0800e+02
IMP_SCORE,4967,GO:0031301,1.2582e-01,1.1500e+02
IMP_SCORE,4968,GO:0016079,1.2582e-01,2.9000e+01
IMP_SCORE,4969,GO:0044453,1.2579e-01,1.6000e+01
IMP_SCORE,4970,GO:0007286,1.2574e-01,4.4000e+01
IMP_SCORE,4971,GO:1901071,1.2571e-01,3.1000e+01
IMP_SCORE,4972,GO:0004629,1.2569e-01,4.4000e+01
IMP_SCORE,4973,GO:0008017,1.2561e-01,1.7900e+02
IMP_SCORE,4974,GO:0030834,1.2557e-01,2.2000e+01
IMP_SCORE,4975,GO:0004930,1.2557e-01,2.2200e+02
IMP_SCORE,4976,GO:0019894,1.2553e-01,2.8000e+01
IMP_SCORE,4977,GO:0006488,1.2547e-01,8.0000e+00
IMP_SCORE,4978,GO:0048037,1.2545e-01,2.0500e+02
IMP_SCORE,4979,GO:0042113,1.2544e-01,4.9000e+01
IMP_SCORE,4980,GO:0042886,1.2530e-01,3.9700e+02
IMP_SCORE,4981,GO:0048864,1.2525e-01,9.0000e+00
IMP_SCORE,4982,GO:0048520,1.2520e-01,2.6000e+01
IMP_SCORE,4983,GO:0097525,1.2520e-01,2.3000e+01
IMP_SCORE,4984,GO:0042573,1.2518e-01,2.4000e+01
IMP_SCORE,4985,GO:0016854,1.2516e-01,3.6000e+01
IMP_SCORE,4986,GO:1902402,1.2513e-01,7.0000e+00
IMP_SCORE,4987,GO:0009953,1.2510e-01,2.0000e+01
IMP_SCORE,4988,GO:0046112,1.2507e-01,1.1000e+01
IMP_SCORE,4989,GO:0046320,1.2505e-01,1.1000e+01
IMP_SCORE,4990,GO:0030672,1.2501e-01,6.6000e+01
IMP_SCORE,4991,GO:0005614,1.2488e-01,1.8000e+01
IMP_SCORE,4992,GO:0044774,1.2485e-01,1.0000e+01
IMP_SCORE,4993,GO:0071801,1.2482e-01,3.5000e+01
IMP_SCORE,4994,GO:1900047,1.2481e-01,2.5000e+01
IMP_SCORE,4995,GO:0006590,1.2474e-01,3.0000e+00
IMP_SCORE,4996,GO:0071637,1.2473e-01,2.2000e+01
IMP_SCORE,4997,GO:2001252,1.2465e-01,5.7000e+01
IMP_SCORE,4998,GO:0006098,1.2465e-01,1.1000e+01
IMP_SCORE,4999,GO:0060249,1.2464e-01,1.3000e+02
IMP_SCORE,5000,GO:1904896,1.2462e-01,4.0000e+00
IMP_SCORE,5001,GO:0034377,1.2459e-01,1.0000e+01
IMP_SCORE,5002,GO:0015849,1.2454e-01,9.4000e+01
IMP_SCORE,5003,GO:0042455,1.2454e-01,1.9000e+01
IMP_SCORE,5004,GO:0032205,1.2454e-01,2.0000e+00
IMP_SCORE,5005,GO:0031670,1.2445e-01,7.0000e+00
IMP_SCORE,5006,GO:0003682,1.2444e-01,1.4100e+02
IMP_SCORE,5007,GO:1903047,1.2440e-01,2.5000e+02
IMP_SCORE,5008,GO:0003143,1.2431e-01,2.2000e+01
IMP_SCORE,5009,GO:0002067,1.2431e-01,2.0000e+00
IMP_SCORE,5010,GO:0032881,1.2426e-01,2.2000e+01
IMP_SCORE,5011,GO:0072593,1.2422e-01,3.9000e+01
IMP_SCORE,5012,GO:0070168,1.2419e-01,1.8000e+01
IMP_SCORE,5013,GO:0055085,1.2418e-01,4.0600e+02
IMP_SCORE,5014,GO:0030073,1.2418e-01,1.2000e+01
IMP_SCORE,5015,GO:0042277,1.2415e-01,2.5600e+02
IMP_SCORE,5016,GO:0001708,1.2413e-01,1.2000e+01
IMP_SCORE,5017,GO:0030295,1.2407e-01,4.1000e+01
IMP_SCORE,5018,GO:0007628,1.2391e-01,1.9000e+01
IMP_SCORE,5019,GO:0050435,1.2388e-01,1.2000e+01
IMP_SCORE,5020,GO:0016324,1.2386e-01,2.3000e+02
IMP_SCORE,5021,GO:0044042,1.2382e-01,3.0000e+01
IMP_SCORE,5022,GO:0007186,1.2379e-01,3.3000e+02
IMP_SCORE,5023,GO:0035825,1.2377e-01,6.0000e+00
IMP_SCORE,5024,GO:0046949,1.2375e-01,4.6000e+01
IMP_SCORE,5025,GO:0030330,1.2374e-01,1.9000e+01
IMP_SCORE,5026,GO:0048593,1.2368e-01,1.0000e+01
IMP_SCORE,5027,GO:0030195,1.2368e-01,2.8000e+01
IMP_SCORE,5028,GO:0055013,1.2356e-01,1.7000e+01
IMP_SCORE,5029,GO:0046794,1.2352e-01,9.0000e+00
IMP_SCORE,5030,GO:0005524,1.2352e-01,3.9700e+02
IMP_SCORE,5031,GO:0050997,1.2346e-01,1.5000e+01
IMP_SCORE,5032,GO:0002070,1.2344e-01,4.0000e+00
IMP_SCORE,5033,GO:0051817,1.2342e-01,3.8000e+01
IMP_SCORE,5034,GO:0000041,1.2341e-01,6.8000e+01
IMP_SCORE,5035,GO:0035194,1.2333e-01,1.9000e+01
IMP_SCORE,5036,GO:0051775,1.2332e-01,1.9000e+01
IMP_SCORE,5037,GO:0048365,1.2330e-01,2.2000e+01
IMP_SCORE,5038,GO:0001580,1.2323e-01,3.2000e+01
IMP_SCORE,5039,GO:0046916,1.2315e-01,4.2000e+01
IMP_SCORE,5040,GO:0060537,1.2313e-01,2.6000e+01
IMP_SCORE,5041,GO:0000186,1.2306e-01,1.8000e+01
IMP_SCORE,5042,GO:0005871,1.2300e-01,4.0000e+01
IMP_SCORE,5043,GO:0006821,1.2296e-01,4.6000e+01
IMP_SCORE,5044,GO:0000049,1.2293e-01,2.6000e+01
IMP_SCORE,5045,GO:0010556,1.2291e-01,3.7500e+02
IMP_SCORE,5046,GO:0006818,1.2285e-01,5.2000e+01
IMP_SCORE,5047,GO:0070228,1.2284e-01,3.8000e+01
IMP_SCORE,5048,GO:0015081,1.2284e-01,7.2000e+01
IMP_SCORE,5049,GO:0006004,1.2281e-01,3.4000e+01
IMP_SCORE,5050,GO:0006067,1.2277e-01,5.3000e+01
IMP_SCORE,5051,GO:0022838,1.2273e-01,1.4500e+02
IMP_SCORE,5052,GO:0002433,1.2273e-01,2.6000e+01
IMP_SCORE,5053,GO:0048278,1.2271e-01,3.3000e+01
IMP_SCORE,5054,GO:0034308,1.2271e-01,6.7000e+01
IMP_SCORE,5055,GO:0005310,1.2266e-01,1.3000e+01
IMP_SCORE,5056,GO:0033363,1.2261e-01,2.1000e+01
IMP_SCORE,5057,GO:0001741,1.2256e-01,1.0000e+00
IMP_SCORE,5058,GO:0000280,1.2254e-01,1.1100e+02
IMP_SCORE,5059,GO:1900103,1.2251e-01,4.0000e+00
IMP_SCORE,5060,GO:0031143,1.2249e-01,1.3000e+01
IMP_SCORE,5061,GO:1902176,1.2247e-01,3.0000e+00
IMP_SCORE,5062,GO:0099531,1.2236e-01,3.7000e+01
IMP_SCORE,5063,GO:0016758,1.2233e-01,1.6500e+02
IMP_SCORE,5064,GO:0043242,1.2227e-01,3.1000e+01
IMP_SCORE,5065,GO:0035259,1.2220e-01,6.0000e+00
IMP_SCORE,5066,GO:0042401,1.2218e-01,4.1000e+01
IMP_SCORE,5067,GO:1902884,1.2216e-01,9.0000e+00
IMP_SCORE,5068,GO:0005911,1.2209e-01,2.9800e+02
IMP_SCORE,5069,GO:0090383,1.2209e-01,1.0000e+01
IMP_SCORE,5070,GO:1902253,1.2189e-01,2.3000e+01
IMP_SCORE,5071,GO:0016740,1.2187e-01,8.9600e+02
IMP_SCORE,5072,GO:0042641,1.2186e-01,3.6000e+01
IMP_SCORE,5073,GO:0043276,1.2185e-01,3.0000e+00
IMP_SCORE,5074,GO:0071467,1.2183e-01,1.3000e+01
IMP_SCORE,5075,GO:0099081,1.2180e-01,3.1200e+02
IMP_SCORE,5076,GO:0019725,1.2172e-01,2.6600e+02
IMP_SCORE,5077,GO:0046496,1.2171e-01,4.9000e+01
IMP_SCORE,5078,GO:0007600,1.2161e-01,3.0300e+02
IMP_SCORE,5079,GO:0010559,1.2155e-01,1.8000e+01
IMP_SCORE,5080,GO:0005766,1.2150e-01,1.6000e+01
IMP_SCORE,5081,GO:0016569,1.2137e-01,1.2400e+02
IMP_SCORE,5082,GO:0070988,1.2128e-01,3.5000e+01
IMP_SCORE,5083,GO:0070003,1.2125e-01,1.9000e+01
IMP_SCORE,5084,GO:0017119,1.2124e-01,9.0000e+00
IMP_SCORE,5085,GO:0008188,1.2117e-01,5.4000e+01
IMP_SCORE,5086,GO:0006914,1.2115e-01,1.0200e+02
IMP_SCORE,5087,GO:0008289,1.2113e-01,5.9100e+02
IMP_SCORE,5088,GO:0016892,1.2112e-01,3.1000e+01
IMP_SCORE,5089,GO:0001664,1.2104e-01,1.0600e+02
IMP_SCORE,5090,GO:0070469,1.2103e-01,8.0000e+00
IMP_SCORE,5091,GO:0003323,1.2102e-01,5.0000e+00
IMP_SCORE,5092,GO:1901799,1.2098e-01,9.0000e+00
IMP_SCORE,5093,GO:0001056,1.2097e-01,6.0000e+00
IMP_SCORE,5094,GO:0006139,1.2095e-01,3.7400e+02
IMP_SCORE,5095,GO:0006069,1.2091e-01,5.1000e+01
IMP_SCORE,5096,GO:0005758,1.2085e-01,6.3000e+01
IMP_SCORE,5097,GO:0015748,1.2081e-01,2.7000e+01
IMP_SCORE,5098,GO:0071826,1.2079e-01,8.4000e+01
IMP_SCORE,5099,GO:0016889,1.2075e-01,4.0000e+00
IMP_SCORE,5100,GO:0004725,1.2069e-01,5.1000e+01
IMP_SCORE,5101,GO:0016746,1.2063e-01,2.8600e+02
IMP_SCORE,5102,GO:0031012,1.2058e-01,3.9100e+02
IMP_SCORE,5103,GO:0010664,1.2055e-01,8.0000e+00
IMP_SCORE,5104,GO:0045239,1.2042e-01,3.5000e+01
IMP_SCORE,5105,GO:0070229,1.2037e-01,3.2000e+01
IMP_SCORE,5106,GO:0045926,1.2035e-01,1.0900e+02
IMP_SCORE,5107,GO:0035067,1.2033e-01,2.0000e+00
IMP_SCORE,5108,GO:0071103,1.2029e-01,2.8000e+01
IMP_SCORE,5109,GO:0035646,1.2028e-01,1.0000e+01
IMP_SCORE,5110,GO:0050982,1.2025e-01,1.9000e+01
IMP_SCORE,5111,GO:0009101,1.2025e-01,1.0000e+01
IMP_SCORE,5112,GO:1905818,1.2021e-01,9.0000e+00
IMP_SCORE,5113,GO:0008395,1.2019e-01,1.6000e+01
IMP_SCORE,5114,GO:0016567,1.2019e-01,1.8900e+02
IMP_SCORE,5115,GO:0015695,1.2012e-01,2.2000e+01
IMP_SCORE,5116,GO:0022829,1.2012e-01,2.0000e+01
IMP_SCORE,5117,GO:0045724,1.2011e-01,8.0000e+00
IMP_SCORE,5118,GO:0001759,1.2010e-01,1.0000e+00
IMP_SCORE,5119,GO:0031528,1.2009e-01,2.0000e+01
IMP_SCORE,5120,GO:0009948,1.2005e-01,1.9000e+01
IMP_SCORE,5121,GO:0005391,1.1999e-01,1.5000e+01
IMP_SCORE,5122,GO:1905953,1.1997e-01,1.2000e+01
IMP_SCORE,5123,GO:0006812,1.1995e-01,2.4500e+02
IMP_SCORE,5124,GO:0031225,1.1987e-01,1.3400e+02
IMP_SCORE,5125,GO:0005179,1.1986e-01,1.7000e+02
IMP_SCORE,5126,GO:0034314,1.1983e-01,1.5000e+01
IMP_SCORE,5127,GO:0019372,1.1983e-01,2.4000e+01
IMP_SCORE,5128,GO:0001078,1.1979e-01,4.1000e+01
IMP_SCORE,5129,GO:0046006,1.1978e-01,1.0000e+01
IMP_SCORE,5130,GO:0043425,1.1970e-01,1.5000e+01
IMP_SCORE,5131,GO:2000826,1.1966e-01,1.7000e+01
IMP_SCORE,5132,GO:0030728,1.1965e-01,1.1000e+01
IMP_SCORE,5133,GO:0031326,1.1962e-01,3.9400e+02
IMP_SCORE,5134,GO:0070873,1.1959e-01,1.2000e+01
IMP_SCORE,5135,GO:0045779,1.1958e-01,1.0000e+01
IMP_SCORE,5136,GO:0020037,1.1953e-01,9.4000e+01
IMP_SCORE,5137,GO:0006892,1.1947e-01,4.5000e+01
IMP_SCORE,5138,GO:0051965,1.1947e-01,4.1000e+01
IMP_SCORE,5139,GO:0010563,1.1946e-01,1.6400e+02
IMP_SCORE,5140,GO:0015893,1.1940e-01,9.0000e+00
IMP_SCORE,5141,GO:0006896,1.1937e-01,1.0000e+01
IMP_SCORE,5142,GO:0031985,1.1937e-01,8.0000e+00
IMP_SCORE,5143,GO:1901991,1.1931e-01,3.5000e+01
IMP_SCORE,5144,GO:0006511,1.1928e-01,1.1600e+02
IMP_SCORE,5145,GO:0007188,1.1922e-01,6.3000e+01
IMP_SCORE,5146,GO:0072509,1.1918e-01,8.8000e+01
IMP_SCORE,5147,GO:0099003,1.1915e-01,2.9000e+01
IMP_SCORE,5148,GO:0006012,1.1913e-01,1.5000e+01
IMP_SCORE,5149,GO:0010804,1.1910e-01,8.0000e+00
IMP_SCORE,5150,GO:0010574,1.1909e-01,1.2000e+01
IMP_SCORE,5151,GO:0030166,1.1906e-01,9.0000e+00
IMP_SCORE,5152,GO:0071616,1.1900e-01,5.2000e+01
IMP_SCORE,5153,GO:0006521,1.1900e-01,1.3000e+01
IMP_SCORE,5154,GO:0071805,1.1896e-01,3.6000e+01
IMP_SCORE,5155,GO:0051963,1.1892e-01,6.7000e+01
IMP_SCORE,5156,GO:0021549,1.1888e-01,4.5000e+01
IMP_SCORE,5157,GO:0000287,1.1885e-01,2.0300e+02
IMP_SCORE,5158,GO:0005793,1.1883e-01,3.4000e+01
IMP_SCORE,5159,GO:0016208,1.1883e-01,1.3000e+01
IMP_SCORE,5160,GO:0010880,1.1881e-01,6.0000e+00
IMP_SCORE,5161,GO:0050434,1.1873e-01,9.0000e+00
IMP_SCORE,5162,GO:0002360,1.1871e-01,1.3000e+01
IMP_SCORE,5163,GO:0072331,1.1868e-01,4.6000e+01
IMP_SCORE,5164,GO:0042787,1.1861e-01,4.7000e+01
IMP_SCORE,5165,GO:0032154,1.1850e-01,5.5000e+01
IMP_SCORE,5166,GO:0043371,1.1845e-01,5.0000e+00
IMP_SCORE,5167,GO:0046942,1.1840e-01,1.0400e+02
IMP_SCORE,5168,GO:0030261,1.1838e-01,1.2000e+01
IMP_SCORE,5169,GO:0042574,1.1837e-01,8.0000e+00
IMP_SCORE,5170,GO:0051347,1.1831e-01,9.2000e+01
IMP_SCORE,5171,GO:0032963,1.1830e-01,3.3000e+01
IMP_SCORE,5172,GO:0005215,1.1823e-01,5.0600e+02
IMP_SCORE,5173,GO:0043524,1.1822e-01,3.2000e+01
IMP_SCORE,5174,GO:0061462,1.1818e-01,1.1000e+01
IMP_SCORE,5175,GO:0042475,1.1815e-01,4.3000e+01
IMP_SCORE,5176,GO:0038024,1.1813e-01,9.3000e+01
IMP_SCORE,5177,GO:0033561,1.1807e-01,1.2000e+01
IMP_SCORE,5178,GO:0048511,1.1804e-01,1.8800e+02
IMP_SCORE,5179,GO:0000981,1.1798e-01,1.6400e+02
IMP_SCORE,5180,GO:0007044,1.1798e-01,5.0000e+01
IMP_SCORE,5181,GO:0061631,1.1797e-01,3.4000e+01
IMP_SCORE,5182,GO:0034763,1.1792e-01,9.0000e+00
IMP_SCORE,5183,GO:0017147,1.1790e-01,1.9000e+01
IMP_SCORE,5184,GO:0048521,1.1774e-01,1.0000e+00
IMP_SCORE,5185,GO:0043266,1.1774e-01,3.2000e+01
IMP_SCORE,5186,GO:0006469,1.1772e-01,7.9000e+01
IMP_SCORE,5187,GO:0031124,1.1772e-01,2.6000e+01
IMP_SCORE,5188,GO:1902188,1.1771e-01,8.0000e+00
IMP_SCORE,5189,GO:0000776,1.1770e-01,4.5000e+01
IMP_SCORE,5190,GO:0004303,1.1770e-01,2.0000e+01
IMP_SCORE,5191,GO:0005244,1.1760e-01,7.6000e+01
IMP_SCORE,5192,GO:0019359,1.1755e-01,2.4000e+01
IMP_SCORE,5193,GO:0051081,1.1751e-01,2.3000e+01
IMP_SCORE,5194,GO:0016896,1.1744e-01,1.0000e+01
IMP_SCORE,5195,GO:0019321,1.1736e-01,1.8000e+01
IMP_SCORE,5196,GO:0000118,1.1733e-01,2.9000e+01
IMP_SCORE,5197,GO:0052689,1.1726e-01,2.0200e+02
IMP_SCORE,5198,GO:0031060,1.1723e-01,1.2000e+01
IMP_SCORE,5199,GO:0005604,1.1722e-01,1.3000e+02
IMP_SCORE,5200,GO:0032784,1.1719e-01,4.7000e+01
IMP_SCORE,5201,GO:1901019,1.1709e-01,3.7000e+01
IMP_SCORE,5202,GO:0005669,1.1687e-01,9.0000e+00
IMP_SCORE,5203,GO:0005685,1.1685e-01,5.0000e+00
IMP_SCORE,5204,GO:0009059,1.1685e-01,3.0900e+02
IMP_SCORE,5205,GO:0071617,1.1683e-01,1.0000e+01
IMP_SCORE,5206,GO:0033619,1.1680e-01,2.3000e+01
IMP_SCORE,5207,GO:0070252,1.1680e-01,2.3000e+01
IMP_SCORE,5208,GO:0099500,1.1671e-01,1.3000e+01
IMP_SCORE,5209,GO:0005385,1.1669e-01,2.1000e+01
IMP_SCORE,5210,GO:0031907,1.1669e-01,3.2000e+01
IMP_SCORE,5211,GO:1905039,1.1665e-01,4.1000e+01
IMP_SCORE,5212,GO:0033627,1.1663e-01,9.0000e+00
IMP_SCORE,5213,GO:2001222,1.1659e-01,1.0000e+01
IMP_SCORE,5214,GO:0006351,1.1644e-01,1.8400e+02
IMP_SCORE,5215,GO:0051301,1.1642e-01,1.6800e+02
IMP_SCORE,5216,GO:0005834,1.1640e-01,4.3000e+01
IMP_SCORE,5217,GO:0005216,1.1633e-01,1.3700e+02
IMP_SCORE,5218,GO:0035994,1.1628e-01,1.1000e+01
IMP_SCORE,5219,GO:0030858,1.1625e-01,2.3000e+01
IMP_SCORE,5220,GO:0032432,1.1617e-01,4.7000e+01
IMP_SCORE,5221,GO:0016607,1.1613e-01,2.1800e+02
IMP_SCORE,5222,GO:0032587,1.1612e-01,2.7000e+01
IMP_SCORE,5223,GO:0032886,1.1603e-01,6.4000e+01
IMP_SCORE,5224,GO:0016575,1.1600e-01,2.2000e+01
IMP_SCORE,5225,GO:0060688,1.1592e-01,1.1000e+01
IMP_SCORE,5226,GO:0030641,1.1590e-01,4.4000e+01
IMP_SCORE,5227,GO:0042577,1.1587e-01,5.2000e+01
IMP_SCORE,5228,GO:0022900,1.1583e-01,3.6000e+01
IMP_SCORE,5229,GO:0048011,1.1582e-01,1.1000e+01
IMP_SCORE,5230,GO:0000266,1.1573e-01,1.0000e+01
IMP_SCORE,5231,GO:0072329,1.1570e-01,7.3000e+01
IMP_SCORE,5232,GO:0043043,1.1570e-01,7.8000e+01
IMP_SCORE,5233,GO:0046658,1.1570e-01,4.5000e+01
IMP_SCORE,5234,GO:0004540,1.1569e-01,8.0000e+01
IMP_SCORE,5235,GO:0030529,1.1569e-01,2.7400e+02
IMP_SCORE,5236,GO:0002161,1.1555e-01,2.3000e+01
IMP_SCORE,5237,GO:0010634,1.1553e-01,2.6000e+01
IMP_SCORE,5238,GO:0098732,1.1553e-01,3.0000e+01
IMP_SCORE,5239,GO:0016458,1.1550e-01,4.2000e+01
IMP_SCORE,5240,GO:0006029,1.1549e-01,1.8000e+01
IMP_SCORE,5241,GO:0051084,1.1544e-01,1.1000e+01
IMP_SCORE,5242,GO:0009108,1.1544e-01,8.0000e+01
IMP_SCORE,5243,GO:0044464,1.1543e-01,1.2200e+03
IMP_SCORE,5244,GO:0008081,1.1537e-01,5.9000e+01
IMP_SCORE,5245,GO:0006699,1.1535e-01,2.4000e+01
IMP_SCORE,5246,GO:0044451,1.1535e-01,3.9600e+02
IMP_SCORE,5247,GO:0006816,1.1528e-01,9.5000e+01
IMP_SCORE,5248,GO:0032588,1.1528e-01,5.4000e+01
IMP_SCORE,5249,GO:0016408,1.1527e-01,4.1000e+01
IMP_SCORE,5250,GO:0008374,1.1520e-01,2.0000e+01
IMP_SCORE,5251,GO:1904064,1.1518e-01,2.9000e+01
IMP_SCORE,5252,GO:0044702,1.1515e-01,4.7600e+02
IMP_SCORE,5253,GO:0006656,1.1514e-01,3.6000e+01
IMP_SCORE,5254,GO:0033218,1.1507e-01,2.8200e+02
IMP_SCORE,5255,GO:0045861,1.1482e-01,8.4000e+01
IMP_SCORE,5256,GO:0016462,1.1478e-01,2.6200e+02
IMP_SCORE,5257,GO:1903010,1.1466e-01,3.0000e+01
IMP_SCORE,5258,GO:0015645,1.1462e-01,1.6000e+01
IMP_SCORE,5259,GO:0006646,1.1460e-01,1.4000e+01
IMP_SCORE,5260,GO:0016337,1.1452e-01,1.7100e+02
IMP_SCORE,5261,GO:0004385,1.1451e-01,1.2000e+01
IMP_SCORE,5262,GO:0046700,1.1449e-01,1.0600e+02
IMP_SCORE,5263,GO:0050482,1.1441e-01,3.0000e+00
IMP_SCORE,5264,GO:0098742,1.1439e-01,1.4100e+02
IMP_SCORE,5265,GO:0008092,1.1436e-01,5.2000e+02
IMP_SCORE,5266,GO:0035966,1.1436e-01,6.3000e+01
IMP_SCORE,5267,GO:0019370,1.1431e-01,7.0000e+00
IMP_SCORE,5268,GO:0060441,1.1429e-01,2.3000e+01
IMP_SCORE,5269,GO:0006825,1.1416e-01,2.0000e+01
IMP_SCORE,5270,GO:0043236,1.1413e-01,4.0000e+01
IMP_SCORE,5271,GO:0004521,1.1409e-01,6.0000e+01
IMP_SCORE,5272,GO:0032943,1.1406e-01,2.3000e+01
IMP_SCORE,5273,GO:0006536,1.1398e-01,2.7000e+01
IMP_SCORE,5274,GO:0009988,1.1393e-01,8.2000e+01
IMP_SCORE,5275,GO:0005976,1.1389e-01,4.4000e+01
IMP_SCORE,5276,GO:0000062,1.1386e-01,4.2000e+01
IMP_SCORE,5277,GO:0035107,1.1382e-01,3.7000e+01
IMP_SCORE,5278,GO:0008089,1.1375e-01,1.4000e+01
IMP_SCORE,5279,GO:1904115,1.1370e-01,1.3000e+01
IMP_SCORE,5280,GO:0030199,1.1367e-01,1.4000e+01
IMP_SCORE,5281,GO:0008514,1.1362e-01,1.0400e+02
IMP_SCORE,5282,GO:0070199,1.1350e-01,2.0000e+00
IMP_SCORE,5283,GO:0014854,1.1350e-01,2.0000e+00
IMP_SCORE,5284,GO:0005154,1.1341e-01,2.1000e+01
IMP_SCORE,5285,GO:0044703,1.1340e-01,8.6000e+01
IMP_SCORE,5286,GO:0033293,1.1336e-01,4.6000e+01
IMP_SCORE,5287,GO:0048609,1.1332e-01,2.7200e+02
IMP_SCORE,5288,GO:0001650,1.1327e-01,9.5000e+01
IMP_SCORE,5289,GO:0071404,1.1324e-01,2.3000e+01
IMP_SCORE,5290,GO:0009617,1.1318e-01,9.4000e+01
IMP_SCORE,5291,GO:0007635,1.1317e-01,1.5000e+01
IMP_SCORE,5292,GO:0007585,1.1315e-01,2.2000e+01
IMP_SCORE,5293,GO:0045793,1.1309e-01,4.5000e+01
IMP_SCORE,5294,GO:0007040,1.1306e-01,3.8000e+01
IMP_SCORE,5295,GO:0007520,1.1299e-01,3.0000e+01
IMP_SCORE,5296,GO:0006337,1.1293e-01,1.1000e+01
IMP_SCORE,5297,GO:0045240,1.1290e-01,2.8000e+01
IMP_SCORE,5298,GO:0010935,1.1289e-01,2.0000e+00
IMP_SCORE,5299,GO:0060135,1.1287e-01,1.0000e+01
IMP_SCORE,5300,GO:0001076,1.1282e-01,5.7000e+01
IMP_SCORE,5301,GO:1900449,1.1280e-01,9.0000e+00
IMP_SCORE,5302,GO:0051276,1.1268e-01,1.1300e+02
IMP_SCORE,5303,GO:0035902,1.1267e-01,7.0000e+00
IMP_SCORE,5304,GO:0051184,1.1267e-01,1.0000e+01
IMP_SCORE,5305,GO:0017112,1.1263e-01,6.8000e+01
IMP_SCORE,5306,GO:0000398,1.1261e-01,8.2000e+01
IMP_SCORE,5307,GO:0043921,1.1253e-01,3.0000e+00
IMP_SCORE,5308,GO:0003824,1.1243e-01,1.4720e+03
IMP_SCORE,5309,GO:0001895,1.1235e-01,5.2000e+01
IMP_SCORE,5310,GO:0051875,1.1229e-01,9.0000e+00
IMP_SCORE,5311,GO:0055080,1.1216e-01,1.6300e+02
IMP_SCORE,5312,GO:1900034,1.1215e-01,4.7000e+01
IMP_SCORE,5313,GO:0060761,1.1214e-01,1.4000e+01
IMP_SCORE,5314,GO:0044445,1.1212e-01,8.2000e+01
IMP_SCORE,5315,GO:0055076,1.1209e-01,5.3000e+01
IMP_SCORE,5316,GO:0051537,1.1204e-01,2.2000e+01
IMP_SCORE,5317,GO:0031489,1.1204e-01,8.0000e+00
IMP_SCORE,5318,GO:0045646,1.1202e-01,1.3000e+01
IMP_SCORE,5319,GO:0009583,1.1197e-01,3.7000e+01
IMP_SCORE,5320,GO:0030315,1.1196e-01,1.8000e+01
IMP_SCORE,5321,GO:0046653,1.1185e-01,1.2000e+01
IMP_SCORE,5322,GO:0008093,1.1181e-01,1.2000e+01
IMP_SCORE,5323,GO:0003725,1.1178e-01,8.1000e+01
IMP_SCORE,5324,GO:0006913,1.1176e-01,7.7000e+01
IMP_SCORE,5325,GO:0070016,1.1175e-01,6.0000e+00
IMP_SCORE,5326,GO:0098609,1.1167e-01,2.8200e+02
IMP_SCORE,5327,GO:0022848,1.1152e-01,1.4000e+01
IMP_SCORE,5328,GO:0006884,1.1151e-01,6.0000e+00
IMP_SCORE,5329,GO:0046838,1.1146e-01,3.0000e+00
IMP_SCORE,5330,GO:0033127,1.1145e-01,5.0000e+00
IMP_SCORE,5331,GO:0007017,1.1142e-01,1.9400e+02
IMP_SCORE,5332,GO:0030170,1.1135e-01,7.1000e+01
IMP_SCORE,5333,GO:0070266,1.1130e-01,1.7000e+01
IMP_SCORE,5334,GO:0010257,1.1129e-01,2.4000e+01
IMP_SCORE,5335,GO:0019783,1.1126e-01,6.1000e+01
IMP_SCORE,5336,GO:0070588,1.1123e-01,5.9000e+01
IMP_SCORE,5337,GO:0006835,1.1117e-01,2.5000e+01
IMP_SCORE,5338,GO:0050909,1.1106e-01,1.3000e+01
IMP_SCORE,5339,GO:0072089,1.1105e-01,1.0000e+01
IMP_SCORE,5340,GO:1902003,1.1100e-01,2.1000e+01
IMP_SCORE,5341,GO:0008305,1.1095e-01,3.3000e+01
IMP_SCORE,5342,GO:0048598,1.1078e-01,1.6300e+02
IMP_SCORE,5343,GO:0045601,1.1077e-01,2.6000e+01
IMP_SCORE,5344,GO:0007271,1.1066e-01,1.8000e+01
IMP_SCORE,5345,GO:0072163,1.1065e-01,2.6000e+01
IMP_SCORE,5346,GO:1905037,1.1062e-01,1.7000e+01
IMP_SCORE,5347,GO:0015174,1.1052e-01,1.1000e+01
IMP_SCORE,5348,GO:0045454,1.1052e-01,4.4000e+01
IMP_SCORE,5349,GO:0004000,1.1050e-01,7.0000e+00
IMP_SCORE,5350,GO:0072666,1.1045e-01,2.1000e+01
IMP_SCORE,5351,GO:0060485,1.1042e-01,2.6000e+01
IMP_SCORE,5352,GO:0051693,1.1037e-01,2.6000e+01
IMP_SCORE,5353,GO:0051503,1.1036e-01,1.4000e+01
IMP_SCORE,5354,GO:1901476,1.1034e-01,3.3000e+01
IMP_SCORE,5355,GO:0008484,1.1030e-01,3.8000e+01
IMP_SCORE,5356,GO:0007632,1.1019e-01,2.2000e+01
IMP_SCORE,5357,GO:0090322,1.1018e-01,1.4000e+01
IMP_SCORE,5358,GO:0022884,1.1018e-01,1.4000e+01
IMP_SCORE,5359,GO:0071203,1.1008e-01,1.0000e+01
IMP_SCORE,5360,GO:0033138,1.1006e-01,1.7000e+01
IMP_SCORE,5361,GO:0006885,1.1006e-01,3.7000e+01
IMP_SCORE,5362,GO:0034622,1.1005e-01,2.4400e+02
IMP_SCORE,5363,GO:0007605,1.1002e-01,1.1900e+02
IMP_SCORE,5364,GO:2000345,1.0999e-01,3.0000e+00
IMP_SCORE,5365,GO:0044058,1.0996e-01,1.4000e+01
IMP_SCORE,5366,GO:0016597,1.0995e-01,4.7000e+01
IMP_SCORE,5367,GO:0009129,1.0992e-01,1.1000e+01
IMP_SCORE,5368,GO:0033275,1.0991e-01,2.6000e+01
IMP_SCORE,5369,GO:0007626,1.0987e-01,8.9000e+01
IMP_SCORE,5370,GO:0044265,1.0986e-01,1.7900e+02
IMP_SCORE,5371,GO:0046579,1.0981e-01,2.1000e+01
IMP_SCORE,5372,GO:0022836,1.0968e-01,1.0600e+02
IMP_SCORE,5373,GO:0016274,1.0968e-01,1.8000e+01
IMP_SCORE,5374,GO:0060338,1.0963e-01,1.1000e+01
IMP_SCORE,5375,GO:0008343,1.0960e-01,3.0000e+00
IMP_SCORE,5376,GO:0031957,1.0953e-01,1.2000e+01
IMP_SCORE,5377,GO:0019208,1.0953e-01,7.8000e+01
IMP_SCORE,5378,GO:0086004,1.0953e-01,9.0000e+00
IMP_SCORE,5379,GO:0051341,1.0950e-01,2.0000e+01
IMP_SCORE,5380,GO:0009798,1.0950e-01,3.0000e+01
IMP_SCORE,5381,GO:0016579,1.0947e-01,7.2000e+01
IMP_SCORE,5382,GO:0009584,1.0946e-01,1.0000e+01
IMP_SCORE,5383,GO:0005496,1.0944e-01,7.7000e+01
IMP_SCORE,5384,GO:0046854,1.0942e-01,4.0000e+01
IMP_SCORE,5385,GO:0016339,1.0940e-01,8.9000e+01
IMP_SCORE,5386,GO:0046961,1.0939e-01,6.0000e+00
IMP_SCORE,5387,GO:0008328,1.0934e-01,2.5000e+01
IMP_SCORE,5388,GO:0006622,1.0926e-01,9.0000e+00
IMP_SCORE,5389,GO:0015701,1.0923e-01,4.4000e+01
IMP_SCORE,5390,GO:0051180,1.0922e-01,2.9000e+01
IMP_SCORE,5391,GO:0045722,1.0921e-01,3.0000e+00
IMP_SCORE,5392,GO:0034498,1.0917e-01,1.0000e+00
IMP_SCORE,5393,GO:0072078,1.0917e-01,1.0000e+00
IMP_SCORE,5394,GO:0060768,1.0917e-01,1.0000e+00
IMP_SCORE,5395,GO:1990001,1.0917e-01,1.0000e+00
IMP_SCORE,5396,GO:0015301,1.0915e-01,3.0000e+01
IMP_SCORE,5397,GO:0008239,1.0913e-01,3.6000e+01
IMP_SCORE,5398,GO:0030097,1.0913e-01,4.6000e+01
IMP_SCORE,5399,GO:0046950,1.0907e-01,2.2000e+01
IMP_SCORE,5400,GO:0006063,1.0897e-01,1.8000e+01
IMP_SCORE,5401,GO:0016801,1.0890e-01,4.6000e+01
IMP_SCORE,5402,GO:0044275,1.0884e-01,2.3000e+01
IMP_SCORE,5403,GO:2000778,1.0879e-01,4.0000e+00
IMP_SCORE,5404,GO:0044706,1.0878e-01,8.0000e+01
IMP_SCORE,5405,GO:0000381,1.0874e-01,9.0000e+00
IMP_SCORE,5406,GO:0003730,1.0866e-01,2.2000e+01
IMP_SCORE,5407,GO:0032332,1.0866e-01,1.0000e+01
IMP_SCORE,5408,GO:0071827,1.0860e-01,1.5000e+01
IMP_SCORE,5409,GO:0009582,1.0858e-01,5.7000e+01
IMP_SCORE,5410,GO:1904357,1.0855e-01,3.0000e+00
IMP_SCORE,5411,GO:0032660,1.0854e-01,7.0000e+00
IMP_SCORE,5412,GO:0035278,1.0854e-01,2.2000e+01
IMP_SCORE,5413,GO:0045840,1.0850e-01,9.0000e+00
IMP_SCORE,5414,GO:0023023,1.0848e-01,3.9000e+01
IMP_SCORE,5415,GO:2000637,1.0845e-01,5.0000e+00
IMP_SCORE,5416,GO:0048708,1.0844e-01,1.9000e+01
IMP_SCORE,5417,GO:1900004,1.0837e-01,8.0000e+00
IMP_SCORE,5418,GO:0005746,1.0834e-01,3.0000e+00
IMP_SCORE,5419,GO:0002823,1.0828e-01,1.1000e+01
IMP_SCORE,5420,GO:0044452,1.0827e-01,1.0400e+02
IMP_SCORE,5421,GO:0044441,1.0818e-01,2.1100e+02
IMP_SCORE,5422,GO:0000777,1.0816e-01,5.6000e+01
IMP_SCORE,5423,GO:0043174,1.0809e-01,2.0000e+01
IMP_SCORE,5424,GO:0090084,1.0796e-01,1.5000e+01
IMP_SCORE,5425,GO:0006027,1.0789e-01,4.7000e+01
IMP_SCORE,5426,GO:0090200,1.0787e-01,4.0000e+00
IMP_SCORE,5427,GO:0035914,1.0786e-01,4.0000e+01
IMP_SCORE,5428,GO:0033120,1.0785e-01,1.3000e+01
IMP_SCORE,5429,GO:0032108,1.0782e-01,3.0000e+00
IMP_SCORE,5430,GO:0042180,1.0781e-01,4.0000e+01
IMP_SCORE,5431,GO:0060071,1.0780e-01,1.7000e+01
IMP_SCORE,5432,GO:0007566,1.0779e-01,1.3000e+01
IMP_SCORE,5433,GO:0014741,1.0772e-01,3.0000e+00
IMP_SCORE,5434,GO:0042626,1.0771e-01,4.5000e+01
IMP_SCORE,5435,GO:2000404,1.0770e-01,1.2000e+01
IMP_SCORE,5436,GO:0035497,1.0760e-01,5.0000e+00
IMP_SCORE,5437,GO:0031341,1.0759e-01,1.7000e+01
IMP_SCORE,5438,GO:0060046,1.0754e-01,1.1000e+01
IMP_SCORE,5439,GO:0002832,1.0749e-01,1.9000e+01
IMP_SCORE,5440,GO:0006220,1.0747e-01,1.0000e+01
IMP_SCORE,5441,GO:0005891,1.0741e-01,3.6000e+01
IMP_SCORE,5442,GO:0004950,1.0740e-01,1.1000e+01
IMP_SCORE,5443,GO:0006119,1.0740e-01,4.0000e+00
IMP_SCORE,5444,GO:0043623,1.0738e-01,1.3700e+02
IMP_SCORE,5445,GO:0032673,1.0729e-01,9.0000e+00
IMP_SCORE,5446,GO:0032495,1.0720e-01,1.9000e+01
IMP_SCORE,5447,GO:0003993,1.0715e-01,2.2000e+01
IMP_SCORE,5448,GO:0045199,1.0713e-01,9.0000e+00
IMP_SCORE,5449,GO:0052803,1.0710e-01,1.0000e+01
IMP_SCORE,5450,GO:0050908,1.0708e-01,1.0000e+01
IMP_SCORE,5451,GO:0007368,1.0698e-01,3.7000e+01
IMP_SCORE,5452,GO:0031146,1.0696e-01,1.3000e+01
IMP_SCORE,5453,GO:0090314,1.0694e-01,2.2000e+01
IMP_SCORE,5454,GO:0051705,1.0693e-01,6.4000e+01
IMP_SCORE,5455,GO:0043649,1.0689e-01,3.7000e+01
IMP_SCORE,5456,GO:0007275,1.0686e-01,3.2800e+02
IMP_SCORE,5457,GO:0090305,1.0684e-01,9.9000e+01
IMP_SCORE,5458,GO:2000756,1.0684e-01,1.2000e+01
IMP_SCORE,5459,GO:1905269,1.0676e-01,2.1000e+01
IMP_SCORE,5460,GO:0002443,1.0673e-01,5.7000e+01
IMP_SCORE,5461,GO:0016628,1.0666e-01,3.2000e+01
IMP_SCORE,5462,GO:0006094,1.0665e-01,1.9000e+01
IMP_SCORE,5463,GO:0008170,1.0662e-01,4.0000e+01
IMP_SCORE,5464,GO:0072341,1.0655e-01,6.7000e+01
IMP_SCORE,5465,GO:0005164,1.0653e-01,1.0000e+01
IMP_SCORE,5466,GO:0050817,1.0652e-01,8.8000e+01
IMP_SCORE,5467,GO:0009163,1.0652e-01,3.0000e+01
IMP_SCORE,5468,GO:0006721,1.0651e-01,5.3000e+01
IMP_SCORE,5469,GO:0072349,1.0648e-01,2.8000e+01
IMP_SCORE,5470,GO:0045727,1.0639e-01,2.4000e+01
IMP_SCORE,5471,GO:0006855,1.0636e-01,1.5000e+01
IMP_SCORE,5472,GO:0006302,1.0626e-01,3.7000e+01
IMP_SCORE,5473,GO:0003009,1.0621e-01,2.7000e+01
IMP_SCORE,5474,GO:0008250,1.0620e-01,1.7000e+01
IMP_SCORE,5475,GO:0097602,1.0619e-01,9.0000e+00
IMP_SCORE,5476,GO:0005583,1.0614e-01,4.0000e+00
IMP_SCORE,5477,GO:0015106,1.0612e-01,1.5000e+01
IMP_SCORE,5478,GO:0035246,1.0609e-01,1.3000e+01
IMP_SCORE,5479,GO:0030500,1.0593e-01,3.8000e+01
IMP_SCORE,5480,GO:0048016,1.0591e-01,1.3000e+01
IMP_SCORE,5481,GO:0030316,1.0586e-01,1.5000e+01
IMP_SCORE,5482,GO:0043928,1.0583e-01,7.0000e+00
IMP_SCORE,5483,GO:0000182,1.0575e-01,5.0000e+00
IMP_SCORE,5484,GO:0009259,1.0573e-01,7.9000e+01
IMP_SCORE,5485,GO:1905369,1.0569e-01,2.8000e+01
IMP_SCORE,5486,GO:0009931,1.0568e-01,2.7000e+01
IMP_SCORE,5487,GO:1903651,1.0562e-01,1.0000e+01
IMP_SCORE,5488,GO:0022412,1.0560e-01,9.7000e+01
IMP_SCORE,5489,GO:0015682,1.0559e-01,1.2000e+01
IMP_SCORE,5490,GO:0035257,1.0554e-01,5.8000e+01
IMP_SCORE,5491,GO:1903322,1.0554e-01,2.6000e+01
IMP_SCORE,5492,GO:0005326,1.0549e-01,1.2000e+01
IMP_SCORE,5493,GO:0009581,1.0545e-01,3.8000e+01
IMP_SCORE,5494,GO:1904315,1.0545e-01,4.0000e+00
IMP_SCORE,5495,GO:0045214,1.0539e-01,1.1000e+01
IMP_SCORE,5496,GO:0044450,1.0537e-01,9.2000e+01
IMP_SCORE,5497,GO:0007029,1.0537e-01,1.5000e+01
IMP_SCORE,5498,GO:0022857,1.0536e-01,3.1500e+02
IMP_SCORE,5499,GO:0005694,1.0529e-01,1.0600e+02
IMP_SCORE,5500,GO:0070863,1.0520e-01,7.0000e+00
IMP_SCORE,5501,GO:0051236,1.0496e-01,6.6000e+01
IMP_SCORE,5502,GO:0005267,1.0496e-01,4.4000e+01
IMP_SCORE,5503,GO:0043632,1.0495e-01,1.0600e+02
IMP_SCORE,5504,GO:0009199,1.0479e-01,4.4000e+01
IMP_SCORE,5505,GO:0035869,1.0474e-01,3.3000e+01
IMP_SCORE,5506,GO:0071837,1.0466e-01,1.3000e+01
IMP_SCORE,5507,GO:0006968,1.0465e-01,1.2900e+02
IMP_SCORE,5508,GO:0008376,1.0463e-01,5.0000e+01
IMP_SCORE,5509,GO:0017134,1.0455e-01,1.2000e+01
IMP_SCORE,5510,GO:0048872,1.0447e-01,3.6000e+01
IMP_SCORE,5511,GO:0001776,1.0443e-01,3.1000e+01
IMP_SCORE,5512,GO:1902593,1.0431e-01,3.5000e+01
IMP_SCORE,5513,GO:0009268,1.0431e-01,2.2000e+01
IMP_SCORE,5514,GO:1905523,1.0430e-01,5.0000e+00
IMP_SCORE,5515,GO:1900087,1.0427e-01,2.0000e+01
IMP_SCORE,5516,GO:0055094,1.0427e-01,2.7000e+01
IMP_SCORE,5517,GO:0005840,1.0415e-01,5.6000e+01
IMP_SCORE,5518,GO:0046710,1.0410e-01,1.0000e+01
IMP_SCORE,5519,GO:0004553,1.0407e-01,1.3400e+02
IMP_SCORE,5520,GO:0036498,1.0404e-01,3.6000e+01
IMP_SCORE,5521,GO:0001891,1.0393e-01,3.0000e+01
IMP_SCORE,5522,GO:0003382,1.0390e-01,2.6000e+01
IMP_SCORE,5523,GO:0060049,1.0384e-01,1.2000e+01
IMP_SCORE,5524,GO:0046337,1.0371e-01,2.0000e+01
IMP_SCORE,5525,GO:0009880,1.0368e-01,1.7000e+01
IMP_SCORE,5526,GO:0007223,1.0357e-01,1.9000e+01
IMP_SCORE,5527,GO:0019371,1.0356e-01,1.9000e+01
IMP_SCORE,5528,GO:0044783,1.0352e-01,6.0000e+00
IMP_SCORE,5529,GO:0090596,1.0348e-01,2.3000e+01
IMP_SCORE,5530,GO:0042994,1.0342e-01,8.0000e+00
IMP_SCORE,5531,GO:0055067,1.0329e-01,4.4000e+01
IMP_SCORE,5532,GO:0006584,1.0326e-01,3.2000e+01
IMP_SCORE,5533,GO:0016234,1.0320e-01,5.9000e+01
IMP_SCORE,5534,GO:0097756,1.0318e-01,6.0000e+00
IMP_SCORE,5535,GO:0032774,1.0311e-01,1.7800e+02
IMP_SCORE,5536,GO:0016502,1.0311e-01,3.6000e+01
IMP_SCORE,5537,GO:0071242,1.0308e-01,8.0000e+00
IMP_SCORE,5538,GO:0032922,1.0305e-01,1.4000e+01
IMP_SCORE,5539,GO:2000369,1.0303e-01,1.0000e+01
IMP_SCORE,5540,GO:0005681,1.0296e-01,5.5000e+01
IMP_SCORE,5541,GO:0016573,1.0293e-01,2.9000e+01
IMP_SCORE,5542,GO:0022804,1.0291e-01,1.4700e+02
IMP_SCORE,5543,GO:0006753,1.0289e-01,9.7000e+01
IMP_SCORE,5544,GO:0006869,1.0286e-01,1.1400e+02
IMP_SCORE,5545,GO:0008191,1.0283e-01,6.0000e+00
IMP_SCORE,5546,GO:0006091,1.0281e-01,1.0900e+02
IMP_SCORE,5547,GO:0048469,1.0281e-01,4.2000e+01
IMP_SCORE,5548,GO:0035510,1.0281e-01,9.0000e+00
IMP_SCORE,5549,GO:0050953,1.0280e-01,1.5600e+02
IMP_SCORE,5550,GO:0048875,1.0280e-01,3.2000e+01
IMP_SCORE,5551,GO:0019864,1.0278e-01,2.9000e+01
IMP_SCORE,5552,GO:0010649,1.0271e-01,3.0000e+00
IMP_SCORE,5553,GO:0016570,1.0269e-01,9.6000e+01
IMP_SCORE,5554,GO:0071377,1.0268e-01,2.3000e+01
IMP_SCORE,5555,GO:0035113,1.0256e-01,1.7000e+01
IMP_SCORE,5556,GO:0033604,1.0255e-01,2.0000e+00
IMP_SCORE,5557,GO:0015085,1.0254e-01,4.7000e+01
IMP_SCORE,5558,GO:0051291,1.0254e-01,3.2000e+01
IMP_SCORE,5559,GO:1903019,1.0246e-01,7.0000e+00
IMP_SCORE,5560,GO:0030901,1.0242e-01,1.5000e+01
IMP_SCORE,5561,GO:0015179,1.0232e-01,4.4000e+01
IMP_SCORE,5562,GO:0046470,1.0229e-01,9.7000e+01
IMP_SCORE,5563,GO:0071359,1.0219e-01,1.9000e+01
IMP_SCORE,5564,GO:0042887,1.0219e-01,5.4000e+01
IMP_SCORE,5565,GO:0007220,1.0219e-01,1.0000e+00
IMP_SCORE,5566,GO:0014003,1.0214e-01,3.2000e+01
IMP_SCORE,5567,GO:0016651,1.0214e-01,6.7000e+01
IMP_SCORE,5568,GO:0042393,1.0206e-01,1.1100e+02
IMP_SCORE,5569,GO:0004527,1.0201e-01,3.3000e+01
IMP_SCORE,5570,GO:0001637,1.0197e-01,1.7000e+01
IMP_SCORE,5571,GO:0000149,1.0193e-01,1.0900e+02
IMP_SCORE,5572,GO:0034968,1.0172e-01,1.3000e+01
IMP_SCORE,5573,GO:0008083,1.0169e-01,1.4500e+02
IMP_SCORE,5574,GO:0042246,1.0162e-01,3.8000e+01
IMP_SCORE,5575,GO:0015171,1.0155e-01,4.0000e+01
IMP_SCORE,5576,GO:0080025,1.0152e-01,1.0000e+01
IMP_SCORE,5577,GO:0050860,1.0148e-01,7.0000e+00
IMP_SCORE,5578,GO:0051385,1.0148e-01,9.0000e+00
IMP_SCORE,5579,GO:0046605,1.0147e-01,8.0000e+00
IMP_SCORE,5580,GO:0045995,1.0146e-01,1.9000e+01
IMP_SCORE,5581,GO:0090224,1.0144e-01,1.1000e+01
IMP_SCORE,5582,GO:0031123,1.0143e-01,3.2000e+01
IMP_SCORE,5583,GO:1990939,1.0140e-01,5.0000e+00
IMP_SCORE,5584,GO:0016278,1.0140e-01,2.2000e+01
IMP_SCORE,5585,GO:0045672,1.0139e-01,7.0000e+00
IMP_SCORE,5586,GO:0030135,1.0139e-01,8.3000e+01
IMP_SCORE,5587,GO:0016884,1.0130e-01,1.2000e+01
IMP_SCORE,5588,GO:0031305,1.0127e-01,1.2000e+01
IMP_SCORE,5589,GO:0003333,1.0125e-01,2.8000e+01
IMP_SCORE,5590,GO:0001221,1.0124e-01,1.3000e+01
IMP_SCORE,5591,GO:0022624,1.0122e-01,4.0000e+00
IMP_SCORE,5592,GO:0060271,1.0118e-01,6.6000e+01
IMP_SCORE,5593,GO:0000786,1.0113e-01,3.6000e+01
IMP_SCORE,5594,GO:0002003,1.0110e-01,1.0000e+01
IMP_SCORE,5595,GO:1902116,1.0109e-01,1.3000e+01
IMP_SCORE,5596,GO:0006720,1.0107e-01,7.3000e+01
IMP_SCORE,5597,GO:0005096,1.0106e-01,1.6800e+02
IMP_SCORE,5598,GO:0070085,1.0101e-01,1.0000e+02
IMP_SCORE,5599,GO:0016887,1.0094e-01,1.3400e+02
IMP_SCORE,5600,GO:0009200,1.0084e-01,3.0000e+00
IMP_SCORE,5601,GO:0032446,1.0079e-01,2.0400e+02
IMP_SCORE,5602,GO:0050801,1.0076e-01,1.9700e+02
IMP_SCORE,5603,GO:0035590,1.0074e-01,3.7000e+01
IMP_SCORE,5604,GO:0008150,1.0070e-01,1.3310e+03
IMP_SCORE,5605,GO:0019888,1.0069e-01,6.7000e+01
IMP_SCORE,5606,GO:1901184,1.0064e-01,2.1000e+01
IMP_SCORE,5607,GO:1905521,1.0064e-01,9.0000e+00
IMP_SCORE,5608,GO:0040036,1.0063e-01,9.0000e+00
IMP_SCORE,5609,GO:0003002,1.0061e-01,5.3000e+01
IMP_SCORE,5610,GO:1901016,1.0056e-01,1.4000e+01
IMP_SCORE,5611,GO:0097576,1.0054e-01,2.1000e+01
IMP_SCORE,5612,GO:0030804,1.0053e-01,2.1000e+01
IMP_SCORE,5613,GO:1905208,1.0050e-01,2.0000e+00
IMP_SCORE,5614,GO:0014706,1.0046e-01,3.0000e+01
IMP_SCORE,5615,GO:0016765,1.0043e-01,8.3000e+01
IMP_SCORE,5616,GO:0030547,1.0042e-01,9.0000e+00
IMP_SCORE,5617,GO:0086010,1.0019e-01,1.2000e+01
IMP_SCORE,5618,GO:0051198,1.0018e-01,5.0000e+00
IMP_SCORE,5619,GO:0015079,1.0014e-01,7.1000e+01
IMP_SCORE,5620,GO:0004864,1.0012e-01,2.9000e+01
IMP_SCORE,5621,GO:0072678,1.0012e-01,1.6000e+01
IMP_SCORE,5622,GO:0001816,1.0011e-01,2.0000e+01
IMP_SCORE,5623,GO:0050965,1.0002e-01,4.0000e+00
IMP_SCORE,5624,GO:0051536,9.9969e-02,4.4000e+01
IMP_SCORE,5625,GO:0046599,9.9931e-02,4.0000e+00
IMP_SCORE,5626,GO:0035338,9.9876e-02,5.0000e+01
IMP_SCORE,5627,GO:1901741,9.9836e-02,1.4000e+01
IMP_SCORE,5628,GO:0006749,9.9820e-02,4.5000e+01
IMP_SCORE,5629,GO:0007601,9.9808e-02,1.3100e+02
IMP_SCORE,5630,GO:0008253,9.9803e-02,1.1000e+01
IMP_SCORE,5631,GO:0031644,9.9768e-02,3.5000e+01
IMP_SCORE,5632,GO:0006396,9.9703e-02,2.0100e+02
IMP_SCORE,5633,GO:0051427,9.9674e-02,4.9000e+01
IMP_SCORE,5634,GO:0001190,9.9664e-02,3.1000e+01
IMP_SCORE,5635,GO:0008156,9.9527e-02,1.3000e+01
IMP_SCORE,5636,GO:0008088,9.9516e-02,1.6000e+01
IMP_SCORE,5637,GO:0032768,9.9506e-02,1.5000e+01
IMP_SCORE,5638,GO:0009452,9.9496e-02,1.1000e+01
IMP_SCORE,5639,GO:0030201,9.9398e-02,1.3000e+01
IMP_SCORE,5640,GO:0060716,9.9235e-02,1.0000e+01
IMP_SCORE,5641,GO:0040020,9.9112e-02,6.0000e+00
IMP_SCORE,5642,GO:0030119,9.9080e-02,2.2000e+01
IMP_SCORE,5643,GO:0009117,9.8990e-02,1.0500e+02
IMP_SCORE,5644,GO:0040018,9.8907e-02,1.6000e+01
IMP_SCORE,5645,GO:0022625,9.8756e-02,1.0000e+01
IMP_SCORE,5646,GO:0000002,9.8706e-02,2.0000e+01
IMP_SCORE,5647,GO:0005253,9.8697e-02,6.0000e+01
IMP_SCORE,5648,GO:0072600,9.8652e-02,1.0000e+01
IMP_SCORE,5649,GO:0019209,9.8650e-02,3.0000e+01
IMP_SCORE,5650,GO:0031491,9.8528e-02,2.8000e+01
IMP_SCORE,5651,GO:0090304,9.8460e-02,3.0200e+02
IMP_SCORE,5652,GO:0010453,9.8373e-02,4.0000e+00
IMP_SCORE,5653,GO:0072521,9.8371e-02,8.3000e+01
IMP_SCORE,5654,GO:0008509,9.8348e-02,1.3800e+02
IMP_SCORE,5655,GO:0010833,9.8322e-02,6.0000e+00
IMP_SCORE,5656,GO:0002223,9.8298e-02,2.1000e+01
IMP_SCORE,5657,GO:0044272,9.8188e-02,1.0600e+02
IMP_SCORE,5658,GO:0043032,9.8074e-02,1.7000e+01
IMP_SCORE,5659,GO:0010662,9.8055e-02,1.1000e+01
IMP_SCORE,5660,GO:0016722,9.8022e-02,3.7000e+01
IMP_SCORE,5661,GO:0007342,9.8017e-02,1.7000e+01
IMP_SCORE,5662,GO:0071870,9.7998e-02,5.0000e+00
IMP_SCORE,5663,GO:0004806,9.7900e-02,1.9000e+01
IMP_SCORE,5664,GO:0072488,9.7890e-02,1.4000e+01
IMP_SCORE,5665,GO:0006334,9.7855e-02,4.4000e+01
IMP_SCORE,5666,GO:0097517,9.7850e-02,3.3000e+01
IMP_SCORE,5667,GO:0022843,9.7781e-02,6.0000e+01
IMP_SCORE,5668,GO:1903214,9.7768e-02,3.0000e+01
IMP_SCORE,5669,GO:0045191,9.7767e-02,9.0000e+00
IMP_SCORE,5670,GO:0043414,9.7704e-02,7.9000e+01
IMP_SCORE,5671,GO:0045815,9.7574e-02,2.6000e+01
IMP_SCORE,5672,GO:0001726,9.7536e-02,6.1000e+01
IMP_SCORE,5673,GO:0043502,9.7482e-02,2.0000e+01
IMP_SCORE,5674,GO:0070006,9.7479e-02,1.4000e+01
IMP_SCORE,5675,GO:1901687,9.7468e-02,2.4000e+01
IMP_SCORE,5676,GO:0030238,9.7433e-02,2.0000e+00
IMP_SCORE,5677,GO:0014065,9.7416e-02,1.1000e+01
IMP_SCORE,5678,GO:0003073,9.7386e-02,1.7000e+01
IMP_SCORE,5679,GO:0070306,9.7384e-02,3.0000e+00
IMP_SCORE,5680,GO:0022414,9.7383e-02,5.5700e+02
IMP_SCORE,5681,GO:0097035,9.7378e-02,2.1000e+01
IMP_SCORE,5682,GO:0042451,9.7312e-02,8.0000e+00
IMP_SCORE,5683,GO:0070192,9.7141e-02,2.3000e+01
IMP_SCORE,5684,GO:0043552,9.7100e-02,5.0000e+00
IMP_SCORE,5685,GO:0016049,9.7031e-02,5.1000e+01
IMP_SCORE,5686,GO:0005261,9.6967e-02,1.0000e+02
IMP_SCORE,5687,GO:0016592,9.6712e-02,1.1000e+01
IMP_SCORE,5688,GO:0007063,9.6682e-02,7.0000e+00
IMP_SCORE,5689,GO:0050995,9.6660e-02,2.5000e+01
IMP_SCORE,5690,GO:0016798,9.6493e-02,1.4000e+02
IMP_SCORE,5691,GO:0000145,9.6334e-02,1.8000e+01
IMP_SCORE,5692,GO:0001540,9.6313e-02,8.6000e+01
IMP_SCORE,5693,GO:0000301,9.6292e-02,1.5000e+01
IMP_SCORE,5694,GO:0022904,9.6284e-02,2.8000e+01
IMP_SCORE,5695,GO:0031650,9.6264e-02,6.0000e+00
IMP_SCORE,5696,GO:0006486,9.6243e-02,8.8000e+01
IMP_SCORE,5697,GO:0035335,9.6228e-02,4.9000e+01
IMP_SCORE,5698,GO:0005922,9.6020e-02,4.1000e+01
IMP_SCORE,5699,GO:0051439,9.5928e-02,1.2000e+01
IMP_SCORE,5700,GO:0045663,9.5832e-02,1.5000e+01
IMP_SCORE,5701,GO:0006213,9.5829e-02,2.0000e+01
IMP_SCORE,5702,GO:0099023,9.5739e-02,3.1000e+01
IMP_SCORE,5703,GO:0045992,9.5716e-02,9.0000e+00
IMP_SCORE,5704,GO:0016879,9.5709e-02,2.3000e+01
IMP_SCORE,5705,GO:0051054,9.5676e-02,2.4000e+01
IMP_SCORE,5706,GO:0070129,9.5529e-02,6.0000e+00
IMP_SCORE,5707,GO:0030801,9.5524e-02,2.0000e+01
IMP_SCORE,5708,GO:0009790,9.5492e-02,6.6000e+01
IMP_SCORE,5709,GO:0072523,9.5312e-02,1.6000e+01
IMP_SCORE,5710,GO:0007156,9.5309e-02,1.0800e+02
IMP_SCORE,5711,GO:0000959,9.5183e-02,1.3000e+01
IMP_SCORE,5712,GO:1905950,9.5171e-02,1.1000e+01
IMP_SCORE,5713,GO:1990845,9.5142e-02,4.0000e+00
IMP_SCORE,5714,GO:0043010,9.5021e-02,3.7000e+01
IMP_SCORE,5715,GO:0030225,9.4956e-02,1.1000e+01
IMP_SCORE,5716,GO:0060394,9.4904e-02,9.0000e+00
IMP_SCORE,5717,GO:0075733,9.4797e-02,1.2000e+01
IMP_SCORE,5718,GO:0006626,9.4781e-02,1.7000e+01
IMP_SCORE,5719,GO:0042623,9.4753e-02,7.3000e+01
IMP_SCORE,5720,GO:0046939,9.4718e-02,1.8000e+01
IMP_SCORE,5721,GO:0048284,9.4632e-02,7.1000e+01
IMP_SCORE,5722,GO:0051784,9.4630e-02,8.0000e+00
IMP_SCORE,5723,GO:0002080,9.4619e-02,1.3000e+01
IMP_SCORE,5724,GO:0010862,9.4618e-02,9.0000e+00
IMP_SCORE,5725,GO:0031033,9.4372e-02,1.2000e+01
IMP_SCORE,5726,GO:0007512,9.4368e-02,6.0000e+00
IMP_SCORE,5727,GO:0050807,9.4367e-02,8.7000e+01
IMP_SCORE,5728,GO:0008519,9.4357e-02,2.8000e+01
IMP_SCORE,5729,GO:1901379,9.4349e-02,3.4000e+01
IMP_SCORE,5730,GO:0001960,9.4295e-02,1.8000e+01
IMP_SCORE,5731,GO:0051292,9.4152e-02,3.0000e+00
IMP_SCORE,5732,GO:0046165,9.3903e-02,5.3000e+01
IMP_SCORE,5733,GO:0015078,9.3819e-02,3.2000e+01
IMP_SCORE,5734,GO:0097094,9.3670e-02,8.0000e+00
IMP_SCORE,5735,GO:0007340,9.3626e-02,8.0000e+00
IMP_SCORE,5736,GO:0071004,9.3619e-02,1.1000e+01
IMP_SCORE,5737,GO:1901798,9.3585e-02,5.0000e+00
IMP_SCORE,5738,GO:0003677,9.3554e-02,5.6600e+02
IMP_SCORE,5739,GO:0005623,9.3486e-02,3.2000e+01
IMP_SCORE,5740,GO:0036257,9.3461e-02,8.0000e+00
IMP_SCORE,5741,GO:0007606,9.3436e-02,4.3000e+01
IMP_SCORE,5742,GO:0002700,9.3428e-02,2.8000e+01
IMP_SCORE,5743,GO:0005882,9.3388e-02,1.1000e+02
IMP_SCORE,5744,GO:0003281,9.3352e-02,1.6000e+01
IMP_SCORE,5745,GO:0001510,9.3277e-02,2.2000e+01
IMP_SCORE,5746,GO:0071361,9.3270e-02,6.0000e+00
IMP_SCORE,5747,GO:0045956,9.3266e-02,1.5000e+01
IMP_SCORE,5748,GO:0006325,9.3183e-02,1.8300e+02
IMP_SCORE,5749,GO:0043687,9.3181e-02,6.9000e+01
IMP_SCORE,5750,GO:0019433,9.3148e-02,1.4000e+01
IMP_SCORE,5751,GO:0055070,9.3092e-02,1.8000e+01
IMP_SCORE,5752,GO:0006165,9.3065e-02,1.9000e+01
IMP_SCORE,5753,GO:0055021,9.3035e-02,5.0000e+00
IMP_SCORE,5754,GO:0090335,9.2995e-02,5.0000e+00
IMP_SCORE,5755,GO:0000768,9.2964e-02,3.7000e+01
IMP_SCORE,5756,GO:2000009,9.2887e-02,4.0000e+00
IMP_SCORE,5757,GO:0051443,9.2871e-02,1.5000e+01
IMP_SCORE,5758,GO:0006354,9.2820e-02,1.9000e+01
IMP_SCORE,5759,GO:1900407,9.2819e-02,1.8000e+01
IMP_SCORE,5760,GO:1903293,9.2760e-02,3.0000e+01
IMP_SCORE,5761,GO:0032890,9.2600e-02,9.0000e+00
IMP_SCORE,5762,GO:0006613,9.2534e-02,2.5000e+01
IMP_SCORE,5763,GO:0010575,9.2443e-02,1.6000e+01
IMP_SCORE,5764,GO:0005158,9.2419e-02,1.9000e+01
IMP_SCORE,5765,GO:0005243,9.2411e-02,1.5000e+01
IMP_SCORE,5766,GO:0005845,9.2359e-02,1.0000e+00
IMP_SCORE,5767,GO:1904994,9.2359e-02,1.0000e+00
IMP_SCORE,5768,GO:0032934,9.2347e-02,2.8000e+01
IMP_SCORE,5769,GO:0070207,9.2331e-02,3.6000e+01
IMP_SCORE,5770,GO:0072207,9.2288e-02,1.0000e+01
IMP_SCORE,5771,GO:0015924,9.2200e-02,1.0000e+01
IMP_SCORE,5772,GO:0006306,9.2016e-02,1.1000e+01
IMP_SCORE,5773,GO:0007276,9.1998e-02,2.4600e+02
IMP_SCORE,5774,GO:0007096,9.1988e-02,1.4000e+01
IMP_SCORE,5775,GO:0032451,9.1927e-02,1.3000e+01
IMP_SCORE,5776,GO:0044420,9.1878e-02,1.7000e+02
IMP_SCORE,5777,GO:0051289,9.1845e-02,2.5000e+01
IMP_SCORE,5778,GO:0001508,9.1765e-02,2.6000e+01
IMP_SCORE,5779,GO:0070268,9.1682e-02,9.6000e+01
IMP_SCORE,5780,GO:0002886,9.1672e-02,2.1000e+01
IMP_SCORE,5781,GO:0046034,9.1588e-02,2.9000e+01
IMP_SCORE,5782,GO:0032691,9.1543e-02,5.0000e+00
IMP_SCORE,5783,GO:0002260,9.1448e-02,2.1000e+01
IMP_SCORE,5784,GO:0019319,9.1327e-02,2.4000e+01
IMP_SCORE,5785,GO:0090162,9.1298e-02,2.4000e+01
IMP_SCORE,5786,GO:0032984,9.1275e-02,6.4000e+01
IMP_SCORE,5787,GO:0034219,9.1272e-02,2.6000e+01
IMP_SCORE,5788,GO:0001503,9.1267e-02,4.6000e+01
IMP_SCORE,5789,GO:0070233,9.1236e-02,1.4000e+01
IMP_SCORE,5790,GO:0051787,9.1213e-02,3.0000e+00
IMP_SCORE,5791,GO:0007129,9.1188e-02,7.0000e+00
IMP_SCORE,5792,GO:0042461,9.1155e-02,2.7000e+01
IMP_SCORE,5793,GO:0006024,9.1114e-02,4.1000e+01
IMP_SCORE,5794,GO:0097031,9.1081e-02,2.1000e+01
IMP_SCORE,5795,GO:0008206,9.1048e-02,3.1000e+01
IMP_SCORE,5796,GO:0031903,9.1032e-02,4.7000e+01
IMP_SCORE,5797,GO:0003729,9.0911e-02,8.6000e+01
IMP_SCORE,5798,GO:0004536,9.0896e-02,2.8000e+01
IMP_SCORE,5799,GO:0005544,9.0815e-02,5.3000e+01
IMP_SCORE,5800,GO:0070897,9.0730e-02,4.0000e+00
IMP_SCORE,5801,GO:0006700,9.0554e-02,8.0000e+00
IMP_SCORE,5802,GO:0050684,9.0521e-02,2.4000e+01
IMP_SCORE,5803,GO:0007498,9.0500e-02,1.7000e+01
IMP_SCORE,5804,GO:0003014,9.0492e-02,3.1000e+01
IMP_SCORE,5805,GO:0032878,9.0468e-02,8.0000e+00
IMP_SCORE,5806,GO:0042273,9.0401e-02,2.8000e+01
IMP_SCORE,5807,GO:0003724,9.0368e-02,2.1000e+01
IMP_SCORE,5808,GO:0030204,9.0345e-02,1.6000e+01
IMP_SCORE,5809,GO:0015103,9.0336e-02,8.1000e+01
IMP_SCORE,5810,GO:0043241,9.0324e-02,4.1000e+01
IMP_SCORE,5811,GO:1905941,9.0318e-02,1.0000e+00
IMP_SCORE,5812,GO:1904251,9.0210e-02,2.0000e+00
IMP_SCORE,5813,GO:0031210,9.0177e-02,1.7000e+01
IMP_SCORE,5814,GO:0046639,9.0077e-02,6.0000e+00
IMP_SCORE,5815,GO:0030182,9.0056e-02,9.2000e+01
IMP_SCORE,5816,GO:0042403,8.9939e-02,2.3000e+01
IMP_SCORE,5817,GO:0071333,8.9930e-02,2.1000e+01
IMP_SCORE,5818,GO:0015718,8.9844e-02,5.0000e+01
IMP_SCORE,5819,GO:0009952,8.9803e-02,3.4000e+01
IMP_SCORE,5820,GO:0032754,8.9777e-02,5.0000e+00
IMP_SCORE,5821,GO:0045740,8.9738e-02,9.0000e+00
IMP_SCORE,5822,GO:0000712,8.9730e-02,4.0000e+00
IMP_SCORE,5823,GO:0017137,8.9569e-02,8.1000e+01
IMP_SCORE,5824,GO:0034198,8.9524e-02,1.0000e+01
IMP_SCORE,5825,GO:0048029,8.9478e-02,7.3000e+01
IMP_SCORE,5826,GO:0032414,8.9434e-02,2.7000e+01
IMP_SCORE,5827,GO:0016331,8.9423e-02,8.0000e+00
IMP_SCORE,5828,GO:0043092,8.9287e-02,3.0000e+00
IMP_SCORE,5829,GO:1901201,8.9243e-02,5.0000e+00
IMP_SCORE,5830,GO:0046503,8.9166e-02,2.1000e+01
IMP_SCORE,5831,GO:0031929,8.9133e-02,8.0000e+00
IMP_SCORE,5832,GO:2000810,8.9113e-02,5.0000e+00
IMP_SCORE,5833,GO:0048024,8.9107e-02,1.2000e+01
IMP_SCORE,5834,GO:0008235,8.9053e-02,5.1000e+01
IMP_SCORE,5835,GO:0098813,8.9028e-02,1.7000e+01
IMP_SCORE,5836,GO:0031430,8.8943e-02,5.2000e+01
IMP_SCORE,5837,GO:0006479,8.8832e-02,4.9000e+01
IMP_SCORE,5838,GO:0051702,8.8805e-02,1.6000e+01
IMP_SCORE,5839,GO:0030374,8.8774e-02,1.6000e+01
IMP_SCORE,5840,GO:0031082,8.8758e-02,1.4000e+01
IMP_SCORE,5841,GO:0016755,8.8750e-02,4.8000e+01
IMP_SCORE,5842,GO:0006688,8.8685e-02,3.4000e+01
IMP_SCORE,5843,GO:0018214,8.8654e-02,8.0000e+00
IMP_SCORE,5844,GO:0015295,8.8645e-02,2.4000e+01
IMP_SCORE,5845,GO:0051703,8.8639e-02,4.8000e+01
IMP_SCORE,5846,GO:0042551,8.8579e-02,1.4000e+01
IMP_SCORE,5847,GO:0043949,8.8552e-02,4.0000e+00
IMP_SCORE,5848,GO:0001836,8.8462e-02,2.1000e+01
IMP_SCORE,5849,GO:0010755,8.8453e-02,3.0000e+00
IMP_SCORE,5850,GO:0043473,8.8430e-02,2.6000e+01
IMP_SCORE,5851,GO:0060997,8.8352e-02,3.0000e+00
IMP_SCORE,5852,GO:0006369,8.8342e-02,1.7000e+01
IMP_SCORE,5853,GO:0006612,8.8307e-02,2.5000e+01
IMP_SCORE,5854,GO:0071379,8.8253e-02,4.0000e+00
IMP_SCORE,5855,GO:0019840,8.8114e-02,4.2000e+01
IMP_SCORE,5856,GO:0021522,8.8094e-02,1.5000e+01
IMP_SCORE,5857,GO:0043666,8.8024e-02,9.0000e+00
IMP_SCORE,5858,GO:0006475,8.7980e-02,1.6000e+01
IMP_SCORE,5859,GO:0051261,8.7977e-02,2.5000e+01
IMP_SCORE,5860,GO:0035108,8.7957e-02,4.9000e+01
IMP_SCORE,5861,GO:0043368,8.7941e-02,1.2000e+01
IMP_SCORE,5862,GO:0018298,8.7894e-02,5.0000e+00
IMP_SCORE,5863,GO:0007283,8.7840e-02,2.0900e+02
IMP_SCORE,5864,GO:0005859,8.7778e-02,2.0000e+01
IMP_SCORE,5865,GO:0001786,8.7712e-02,5.8000e+01
IMP_SCORE,5866,GO:0019842,8.7582e-02,1.2800e+02
IMP_SCORE,5867,GO:0044798,8.7413e-02,3.3000e+01
IMP_SCORE,5868,GO:0019827,8.7391e-02,2.4000e+01
IMP_SCORE,5869,GO:0016072,8.7256e-02,7.1000e+01
IMP_SCORE,5870,GO:0009119,8.7237e-02,5.0000e+01
IMP_SCORE,5871,GO:0043173,8.7186e-02,8.0000e+00
IMP_SCORE,5872,GO:0098719,8.7101e-02,4.0000e+00
IMP_SCORE,5873,GO:0008406,8.7073e-02,4.3000e+01
IMP_SCORE,5874,GO:1904874,8.7053e-02,2.0000e+00
IMP_SCORE,5875,GO:0010501,8.7009e-02,3.3000e+01
IMP_SCORE,5876,GO:0030010,8.6997e-02,4.5000e+01
IMP_SCORE,5877,GO:0051532,8.6992e-02,1.0000e+01
IMP_SCORE,5878,GO:0001906,8.6716e-02,3.2000e+01
IMP_SCORE,5879,GO:0070279,8.6671e-02,4.8000e+01
IMP_SCORE,5880,GO:0070492,8.6644e-02,8.9000e+01
IMP_SCORE,5881,GO:0015605,8.6633e-02,1.5000e+01
IMP_SCORE,5882,GO:0042487,8.6589e-02,1.7000e+01
IMP_SCORE,5883,GO:0002449,8.6574e-02,4.2000e+01
IMP_SCORE,5884,GO:0071712,8.6572e-02,5.0000e+00
IMP_SCORE,5885,GO:0098687,8.6483e-02,6.1000e+01
IMP_SCORE,5886,GO:0001530,8.6475e-02,3.2000e+01
IMP_SCORE,5887,GO:0046580,8.6455e-02,9.0000e+00
IMP_SCORE,5888,GO:0034470,8.6432e-02,1.1500e+02
IMP_SCORE,5889,GO:0007292,8.6124e-02,1.9000e+01
IMP_SCORE,5890,GO:0005501,8.5922e-02,1.9000e+01
IMP_SCORE,5891,GO:0034707,8.5905e-02,2.9000e+01
IMP_SCORE,5892,GO:0015267,8.5877e-02,1.5400e+02
IMP_SCORE,5893,GO:0071897,8.5873e-02,2.0000e+01
IMP_SCORE,5894,GO:0019825,8.5828e-02,3.4000e+01
IMP_SCORE,5895,GO:0003179,8.5704e-02,7.0000e+00
IMP_SCORE,5896,GO:0071985,8.5649e-02,3.0000e+00
IMP_SCORE,5897,GO:0001871,8.5644e-02,4.5000e+01
IMP_SCORE,5898,GO:0032239,8.5596e-02,3.0000e+00
IMP_SCORE,5899,GO:0045622,8.5570e-02,2.0000e+00
IMP_SCORE,5900,GO:0007157,8.5538e-02,3.2000e+01
IMP_SCORE,5901,GO:1902166,8.5273e-02,4.0000e+00
IMP_SCORE,5902,GO:0006367,8.5173e-02,3.3000e+01
IMP_SCORE,5903,GO:0044427,8.5148e-02,2.3900e+02
IMP_SCORE,5904,GO:0046716,8.5060e-02,1.1000e+01
IMP_SCORE,5905,GO:0070063,8.5026e-02,2.9000e+01
IMP_SCORE,5906,GO:0071044,8.4946e-02,3.0000e+00
IMP_SCORE,5907,GO:1902187,8.4820e-02,2.0000e+00
IMP_SCORE,5908,GO:0006839,8.4493e-02,5.8000e+01
IMP_SCORE,5909,GO:0033558,8.4379e-02,8.0000e+00
IMP_SCORE,5910,GO:2001273,8.4367e-02,7.0000e+00
IMP_SCORE,5911,GO:1901889,8.4357e-02,6.0000e+00
IMP_SCORE,5912,GO:0018202,8.4305e-02,1.1000e+01
IMP_SCORE,5913,GO:0006633,8.4302e-02,5.8000e+01
IMP_SCORE,5914,GO:0060259,8.4272e-02,1.9000e+01
IMP_SCORE,5915,GO:1902750,8.4164e-02,1.7000e+01
IMP_SCORE,5916,GO:0061756,8.3941e-02,1.3000e+01
IMP_SCORE,5917,GO:0004198,8.3894e-02,3.6000e+01
IMP_SCORE,5918,GO:0042135,8.3870e-02,1.5000e+01
IMP_SCORE,5919,GO:0010288,8.3829e-02,1.1000e+01
IMP_SCORE,5920,GO:0003151,8.3799e-02,1.9000e+01
IMP_SCORE,5921,GO:0016859,8.3762e-02,3.7000e+01
IMP_SCORE,5922,GO:0051181,8.3637e-02,1.3000e+01
IMP_SCORE,5923,GO:0044728,8.3573e-02,1.7000e+01
IMP_SCORE,5924,GO:0004812,8.3515e-02,4.1000e+01
IMP_SCORE,5925,GO:0015929,8.3468e-02,3.1000e+01
IMP_SCORE,5926,GO:0071824,8.3459e-02,7.0000e+01
IMP_SCORE,5927,GO:0032732,8.3385e-02,1.3000e+01
IMP_SCORE,5928,GO:0016757,8.3383e-02,2.1200e+02
IMP_SCORE,5929,GO:0031229,8.3340e-02,2.3000e+01
IMP_SCORE,5930,GO:1903649,8.3334e-02,9.0000e+00
IMP_SCORE,5931,GO:1902855,8.3224e-02,4.0000e+00
IMP_SCORE,5932,GO:0007625,8.3207e-02,2.0000e+01
IMP_SCORE,5933,GO:0035329,8.3188e-02,8.0000e+00
IMP_SCORE,5934,GO:0071709,8.3117e-02,1.9000e+01
IMP_SCORE,5935,GO:0005980,8.3108e-02,1.6000e+01
IMP_SCORE,5936,GO:0006023,8.3102e-02,4.2000e+01
IMP_SCORE,5937,GO:0033005,8.3047e-02,9.0000e+00
IMP_SCORE,5938,GO:1905331,8.2971e-02,3.0000e+00
IMP_SCORE,5939,GO:0031109,8.2910e-02,1.9000e+01
IMP_SCORE,5940,GO:0048020,8.2862e-02,1.4000e+01
IMP_SCORE,5941,GO:0001911,8.2843e-02,1.2000e+01
IMP_SCORE,5942,GO:0015172,8.2818e-02,1.1000e+01
IMP_SCORE,5943,GO:0051648,8.2774e-02,2.8000e+01
IMP_SCORE,5944,GO:1990841,8.2760e-02,1.3000e+01
IMP_SCORE,5945,GO:0006595,8.2750e-02,2.1000e+01
IMP_SCORE,5946,GO:0001706,8.2701e-02,3.0000e+00
IMP_SCORE,5947,GO:0001657,8.2623e-02,2.9000e+01
IMP_SCORE,5948,GO:0060850,8.2558e-02,2.0000e+00
IMP_SCORE,5949,GO:0001909,8.2538e-02,2.1000e+01
IMP_SCORE,5950,GO:0043027,8.2393e-02,1.2000e+01
IMP_SCORE,5951,GO:0032981,8.2366e-02,1.4000e+01
IMP_SCORE,5952,GO:0031295,8.2295e-02,2.7000e+01
IMP_SCORE,5953,GO:0006336,8.2270e-02,1.5000e+01
IMP_SCORE,5954,GO:0010467,8.2269e-02,9.0000e+00
IMP_SCORE,5955,GO:0010828,8.2049e-02,3.5000e+01
IMP_SCORE,5956,GO:0034032,8.2041e-02,1.4000e+01
IMP_SCORE,5957,GO:0006405,8.2035e-02,3.7000e+01
IMP_SCORE,5958,GO:0000151,8.1982e-02,7.4000e+01
IMP_SCORE,5959,GO:0043021,8.1945e-02,4.6000e+01
IMP_SCORE,5960,GO:0007158,8.1824e-02,1.3000e+01
IMP_SCORE,5961,GO:0051024,8.1769e-02,2.0000e+01
IMP_SCORE,5962,GO:0001946,8.1702e-02,4.0000e+00
IMP_SCORE,5963,GO:0001938,8.1637e-02,2.5000e+01
IMP_SCORE,5964,GO:0048240,8.1609e-02,8.0000e+00
IMP_SCORE,5965,GO:0098660,8.1524e-02,1.4500e+02
IMP_SCORE,5966,GO:0050855,8.1439e-02,9.0000e+00
IMP_SCORE,5967,GO:0005031,8.1362e-02,3.3000e+01
IMP_SCORE,5968,GO:1903897,8.1298e-02,2.0000e+00
IMP_SCORE,5969,GO:0030970,8.1293e-02,7.0000e+00
IMP_SCORE,5970,GO:1904293,8.1166e-02,4.0000e+00
IMP_SCORE,5971,GO:0004520,8.1156e-02,1.2000e+01
IMP_SCORE,5972,GO:0005520,8.1079e-02,4.8000e+01
IMP_SCORE,5973,GO:0009145,8.1066e-02,1.5000e+01
IMP_SCORE,5974,GO:0061351,8.1051e-02,2.7000e+01
IMP_SCORE,5975,GO:0000993,8.1028e-02,1.1000e+01
IMP_SCORE,5976,GO:0030247,8.0954e-02,4.1000e+01
IMP_SCORE,5977,GO:0038083,8.0933e-02,9.0000e+00
IMP_SCORE,5978,GO:0019373,8.0839e-02,1.6000e+01
IMP_SCORE,5979,GO:0044085,8.0738e-02,7.7000e+01
IMP_SCORE,5980,GO:0006586,8.0699e-02,1.4000e+01
IMP_SCORE,5981,GO:0016266,8.0587e-02,4.3000e+01
IMP_SCORE,5982,GO:0018195,8.0569e-02,2.6000e+01
IMP_SCORE,5983,GO:0007006,8.0499e-02,4.3000e+01
IMP_SCORE,5984,GO:0005575,8.0493e-02,7.3500e+02
IMP_SCORE,5985,GO:0051540,8.0395e-02,5.6000e+01
IMP_SCORE,5986,GO:1902711,8.0260e-02,5.0000e+00
IMP_SCORE,5987,GO:0008080,8.0190e-02,6.5000e+01
IMP_SCORE,5988,GO:0031056,8.0097e-02,2.8000e+01
IMP_SCORE,5989,GO:0030594,8.0094e-02,4.2000e+01
IMP_SCORE,5990,GO:0006364,8.0078e-02,6.9000e+01
IMP_SCORE,5991,GO:0003188,8.0049e-02,1.6000e+01
IMP_SCORE,5992,GO:0007597,8.0008e-02,1.5000e+01
IMP_SCORE,5993,GO:0008375,7.9998e-02,5.8000e+01
IMP_SCORE,5994,GO:0016891,7.9970e-02,3.2000e+01
IMP_SCORE,5995,GO:0009164,7.9889e-02,3.2000e+01
IMP_SCORE,5996,GO:0071174,7.9837e-02,5.0000e+00
IMP_SCORE,5997,GO:0033045,7.9831e-02,9.0000e+00
IMP_SCORE,5998,GO:0031231,7.9819e-02,1.5000e+01
IMP_SCORE,5999,GO:0009812,7.9760e-02,5.0000e+00
IMP_SCORE,6000,GO:0019201,7.9655e-02,2.6000e+01
IMP_SCORE,6001,GO:0016917,7.9620e-02,2.1000e+01
IMP_SCORE,6002,GO:0042026,7.9590e-02,2.2000e+01
IMP_SCORE,6003,GO:0022038,7.9521e-02,6.0000e+00
IMP_SCORE,6004,GO:0016126,7.9494e-02,2.0000e+01
IMP_SCORE,6005,GO:0045178,7.9398e-02,1.3000e+01
IMP_SCORE,6006,GO:0065004,7.8966e-02,6.1000e+01
IMP_SCORE,6007,GO:0004519,7.8944e-02,9.3000e+01
IMP_SCORE,6008,GO:0001942,7.8935e-02,1.8000e+01
IMP_SCORE,6009,GO:0032266,7.8840e-02,2.5000e+01
IMP_SCORE,6010,GO:0043176,7.8743e-02,5.0000e+00
IMP_SCORE,6011,GO:0016805,7.8688e-02,1.5000e+01
IMP_SCORE,6012,GO:0003351,7.8660e-02,1.3000e+01
IMP_SCORE,6013,GO:0030049,7.8653e-02,3.0000e+01
IMP_SCORE,6014,GO:0040001,7.8649e-02,4.0000e+00
IMP_SCORE,6015,GO:0051606,7.8642e-02,1.1800e+02
IMP_SCORE,6016,GO:0031047,7.8577e-02,1.8000e+01
IMP_SCORE,6017,GO:0006448,7.8542e-02,2.4000e+01
IMP_SCORE,6018,GO:0034629,7.8515e-02,1.7000e+01
IMP_SCORE,6019,GO:0005977,7.8439e-02,2.2000e+01
IMP_SCORE,6020,GO:0005342,7.8426e-02,6.0000e+01
IMP_SCORE,6021,GO:0044243,7.8381e-02,3.6000e+01
IMP_SCORE,6022,GO:0021885,7.8350e-02,2.8000e+01
IMP_SCORE,6023,GO:0043500,7.8284e-02,5.0000e+00
IMP_SCORE,6024,GO:0005796,7.8250e-02,4.0000e+01
IMP_SCORE,6025,GO:0014912,7.8219e-02,8.0000e+00
IMP_SCORE,6026,GO:0034704,7.8197e-02,3.3000e+01
IMP_SCORE,6027,GO:0035082,7.8058e-02,1.5000e+01
IMP_SCORE,6028,GO:0000922,7.7999e-02,9.4000e+01
IMP_SCORE,6029,GO:0034501,7.7926e-02,4.0000e+00
IMP_SCORE,6030,GO:0070932,7.7902e-02,4.0000e+00
IMP_SCORE,6031,GO:0004012,7.7886e-02,4.0000e+00
IMP_SCORE,6032,GO:0005184,7.7789e-02,1.3000e+01
IMP_SCORE,6033,GO:0052652,7.7713e-02,3.0000e+00
IMP_SCORE,6034,GO:0034367,7.7659e-02,5.0000e+00
IMP_SCORE,6035,GO:0042761,7.7628e-02,2.2000e+01
IMP_SCORE,6036,GO:0004386,7.7564e-02,4.3000e+01
IMP_SCORE,6037,GO:0021515,7.7561e-02,7.0000e+00
IMP_SCORE,6038,GO:0015385,7.7476e-02,8.0000e+00
IMP_SCORE,6039,GO:1903018,7.7412e-02,7.0000e+00
IMP_SCORE,6040,GO:0003755,7.7402e-02,2.8000e+01
IMP_SCORE,6041,GO:0032838,7.7222e-02,2.3000e+01
IMP_SCORE,6042,GO:0060076,7.7092e-02,1.4000e+01
IMP_SCORE,6043,GO:0001921,7.7059e-02,1.6000e+01
IMP_SCORE,6044,GO:0015293,7.6919e-02,7.7000e+01
IMP_SCORE,6045,GO:0097340,7.6869e-02,1.0000e+00
IMP_SCORE,6046,GO:0070584,7.6850e-02,3.0000e+00
IMP_SCORE,6047,GO:0044033,7.6568e-02,1.6000e+01
IMP_SCORE,6048,GO:0006828,7.6487e-02,6.0000e+00
IMP_SCORE,6049,GO:0002028,7.6390e-02,6.7000e+01
IMP_SCORE,6050,GO:0006833,7.6365e-02,2.4000e+01
IMP_SCORE,6051,GO:0015721,7.6363e-02,1.6000e+01
IMP_SCORE,6052,GO:0031424,7.6231e-02,7.1000e+01
IMP_SCORE,6053,GO:0045026,7.6206e-02,3.5000e+01
IMP_SCORE,6054,GO:0071564,7.6203e-02,9.0000e+00
IMP_SCORE,6055,GO:0072332,7.6159e-02,2.6000e+01
IMP_SCORE,6056,GO:0042346,7.6027e-02,1.1000e+01
IMP_SCORE,6057,GO:1902547,7.5944e-02,1.0000e+01
IMP_SCORE,6058,GO:0090208,7.5862e-02,8.0000e+00
IMP_SCORE,6059,GO:0018410,7.5830e-02,6.4000e+01
IMP_SCORE,6060,GO:0099514,7.5742e-02,6.0000e+00
IMP_SCORE,6061,GO:0007062,7.5734e-02,3.9000e+01
IMP_SCORE,6062,GO:0006297,7.5720e-02,1.0000e+01
IMP_SCORE,6063,GO:0008584,7.5708e-02,2.8000e+01
IMP_SCORE,6064,GO:0070717,7.5703e-02,3.0000e+00
IMP_SCORE,6065,GO:0034728,7.5697e-02,5.1000e+01
IMP_SCORE,6066,GO:0018394,7.5689e-02,1.9000e+01
IMP_SCORE,6067,GO:0098661,7.5537e-02,5.5000e+01
IMP_SCORE,6068,GO:0015934,7.5448e-02,4.9000e+01
IMP_SCORE,6069,GO:0048532,7.5273e-02,9.0000e+00
IMP_SCORE,6070,GO:0044782,7.5219e-02,6.9000e+01
IMP_SCORE,6071,GO:0048667,7.5148e-02,2.0000e+00
IMP_SCORE,6072,GO:1900119,7.5136e-02,3.0000e+00
IMP_SCORE,6073,GO:0005319,7.5032e-02,7.6000e+01
IMP_SCORE,6074,GO:0050974,7.4874e-02,1.4000e+01
IMP_SCORE,6075,GO:0042756,7.4708e-02,5.0000e+00
IMP_SCORE,6076,GO:0097110,7.4657e-02,1.9000e+01
IMP_SCORE,6077,GO:2000241,7.4576e-02,4.4000e+01
IMP_SCORE,6078,GO:0002456,7.4495e-02,2.1000e+01
IMP_SCORE,6079,GO:0004518,7.4384e-02,1.0100e+02
IMP_SCORE,6080,GO:0039703,7.4373e-02,3.0000e+00
IMP_SCORE,6081,GO:0015865,7.4303e-02,1.4000e+01
IMP_SCORE,6082,GO:1903541,7.4301e-02,6.0000e+00
IMP_SCORE,6083,GO:0006359,7.4241e-02,2.8000e+01
IMP_SCORE,6084,GO:0001522,7.4227e-02,1.0000e+01
IMP_SCORE,6085,GO:0070273,7.4211e-02,1.1000e+01
IMP_SCORE,6086,GO:0005684,7.4187e-02,1.6000e+01
IMP_SCORE,6087,GO:0017075,7.4037e-02,1.2000e+01
IMP_SCORE,6088,GO:0051150,7.3946e-02,1.1000e+01
IMP_SCORE,6089,GO:0014002,7.3860e-02,1.7000e+01
IMP_SCORE,6090,GO:0022627,7.3846e-02,1.6000e+01
IMP_SCORE,6091,GO:0010960,7.3796e-02,4.0000e+00
IMP_SCORE,6092,GO:0042472,7.3511e-02,3.2000e+01
IMP_SCORE,6093,GO:0044794,7.3457e-02,1.4000e+01
IMP_SCORE,6094,GO:0097066,7.3448e-02,1.1000e+01
IMP_SCORE,6095,GO:0033327,7.3430e-02,1.6000e+01
IMP_SCORE,6096,GO:0001533,7.3412e-02,5.5000e+01
IMP_SCORE,6097,GO:0090557,7.3368e-02,6.0000e+00
IMP_SCORE,6098,GO:0035635,7.3288e-02,1.0000e+00
IMP_SCORE,6099,GO:0017017,7.3108e-02,5.0000e+00
IMP_SCORE,6100,GO:0008033,7.3033e-02,4.5000e+01
IMP_SCORE,6101,GO:0042405,7.2906e-02,1.0000e+00
IMP_SCORE,6102,GO:0016782,7.2795e-02,7.0000e+01
IMP_SCORE,6103,GO:0007218,7.2764e-02,8.9000e+01
IMP_SCORE,6104,GO:0034593,7.2717e-02,1.5000e+01
IMP_SCORE,6105,GO:0035097,7.2685e-02,2.8000e+01
IMP_SCORE,6106,GO:0006900,7.2685e-02,1.6000e+01
IMP_SCORE,6107,GO:0035589,7.2589e-02,2.7000e+01
IMP_SCORE,6108,GO:0008320,7.2356e-02,8.0000e+00
IMP_SCORE,6109,GO:0016747,7.2283e-02,1.7000e+02
IMP_SCORE,6110,GO:0005212,7.2159e-02,6.5000e+01
IMP_SCORE,6111,GO:0097493,7.1982e-02,4.0000e+01
IMP_SCORE,6112,GO:0004708,7.1940e-02,1.7000e+01
IMP_SCORE,6113,GO:0031223,7.1913e-02,5.0000e+00
IMP_SCORE,6114,GO:0019511,7.1900e-02,2.0000e+00
IMP_SCORE,6115,GO:0051085,7.1867e-02,5.0000e+00
IMP_SCORE,6116,GO:0048566,7.1788e-02,1.0000e+01
IMP_SCORE,6117,GO:0015020,7.1727e-02,3.1000e+01
IMP_SCORE,6118,GO:0071804,7.1725e-02,4.6000e+01
IMP_SCORE,6119,GO:0030317,7.1717e-02,2.4000e+01
IMP_SCORE,6120,GO:0010893,7.1469e-02,1.4000e+01
IMP_SCORE,6121,GO:0015012,7.1422e-02,5.0000e+00
IMP_SCORE,6122,GO:0006338,7.1348e-02,5.6000e+01
IMP_SCORE,6123,GO:0032456,7.1306e-02,1.7000e+01
IMP_SCORE,6124,GO:0042589,7.1281e-02,9.0000e+00
IMP_SCORE,6125,GO:0070555,7.1247e-02,1.4000e+01
IMP_SCORE,6126,GO:0008543,7.1095e-02,2.6000e+01
IMP_SCORE,6127,GO:0042581,7.1090e-02,2.2000e+01
IMP_SCORE,6128,GO:0001205,7.0952e-02,1.2000e+01
IMP_SCORE,6129,GO:0010823,7.0880e-02,3.0000e+01
IMP_SCORE,6130,GO:0009301,7.0846e-02,2.0000e+01
IMP_SCORE,6131,GO:0016706,7.0802e-02,2.0000e+01
IMP_SCORE,6132,GO:0002573,7.0790e-02,3.8000e+01
IMP_SCORE,6133,GO:0015740,7.0764e-02,4.0000e+00
IMP_SCORE,6134,GO:0001104,7.0741e-02,4.4000e+01
IMP_SCORE,6135,GO:0033762,7.0710e-02,2.0000e+01
IMP_SCORE,6136,GO:0044815,7.0691e-02,2.9000e+01
IMP_SCORE,6137,GO:0043621,7.0597e-02,4.9000e+01
IMP_SCORE,6138,GO:0045333,7.0593e-02,2.5000e+01
IMP_SCORE,6139,GO:0003181,7.0456e-02,4.0000e+00
IMP_SCORE,6140,GO:0005923,7.0445e-02,1.5500e+02
IMP_SCORE,6141,GO:0007565,7.0444e-02,6.9000e+01
IMP_SCORE,6142,GO:0046189,7.0409e-02,8.0000e+00
IMP_SCORE,6143,GO:0016875,6.9996e-02,3.3000e+01
IMP_SCORE,6144,GO:0032276,6.9910e-02,1.0000e+00
IMP_SCORE,6145,GO:1903299,6.9824e-02,2.0000e+00
IMP_SCORE,6146,GO:0060999,6.9796e-02,2.0000e+00
IMP_SCORE,6147,GO:0090174,6.9690e-02,4.3000e+01
IMP_SCORE,6148,GO:1902222,6.9674e-02,2.4000e+01
IMP_SCORE,6149,GO:0015175,6.9636e-02,1.9000e+01
IMP_SCORE,6150,GO:0051905,6.9563e-02,5.0000e+00
IMP_SCORE,6151,GO:0042474,6.9449e-02,1.6000e+01
IMP_SCORE,6152,GO:0051152,6.9438e-02,3.0000e+00
IMP_SCORE,6153,GO:0061053,6.9433e-02,2.8000e+01
IMP_SCORE,6154,GO:0048706,6.9408e-02,2.1000e+01
IMP_SCORE,6155,GO:0042448,6.9406e-02,1.0000e+01
IMP_SCORE,6156,GO:0007159,6.9292e-02,3.0000e+01
IMP_SCORE,6157,GO:0030512,6.9177e-02,2.2000e+01
IMP_SCORE,6158,GO:0044062,6.9175e-02,3.0000e+00
IMP_SCORE,6159,GO:0046782,6.9135e-02,1.1000e+01
IMP_SCORE,6160,GO:0070828,6.9128e-02,3.0000e+00
IMP_SCORE,6161,GO:0051290,6.9123e-02,1.1000e+01
IMP_SCORE,6162,GO:0097722,6.9061e-02,1.9000e+01
IMP_SCORE,6163,GO:0051953,6.8968e-02,6.0000e+00
IMP_SCORE,6164,GO:0009394,6.8955e-02,4.0000e+00
IMP_SCORE,6165,GO:0015935,6.8847e-02,2.4000e+01
IMP_SCORE,6166,GO:0015800,6.8638e-02,1.1000e+01
IMP_SCORE,6167,GO:0010592,6.8590e-02,6.0000e+00
IMP_SCORE,6168,GO:0019706,6.8545e-02,3.1000e+01
IMP_SCORE,6169,GO:0099623,6.8508e-02,3.0000e+00
IMP_SCORE,6170,GO:0070035,6.8323e-02,3.0000e+01
IMP_SCORE,6171,GO:0005689,6.8160e-02,1.6000e+01
IMP_SCORE,6172,GO:0048704,6.8069e-02,2.6000e+01
IMP_SCORE,6173,GO:0097150,6.8015e-02,4.0000e+00
IMP_SCORE,6174,GO:0090665,6.7957e-02,4.2000e+01
IMP_SCORE,6175,GO:0006941,6.7822e-02,2.8000e+01
IMP_SCORE,6176,GO:0000271,6.7783e-02,1.6000e+01
IMP_SCORE,6177,GO:0035561,6.7702e-02,6.0000e+00
IMP_SCORE,6178,GO:0008307,6.7570e-02,4.4000e+01
IMP_SCORE,6179,GO:0044213,6.7542e-02,2.0000e+00
IMP_SCORE,6180,GO:0008066,6.7509e-02,2.0000e+01
IMP_SCORE,6181,GO:0031102,6.7471e-02,1.2000e+01
IMP_SCORE,6182,GO:0019992,6.7465e-02,3.1000e+01
IMP_SCORE,6183,GO:0018024,6.7350e-02,6.0000e+00
IMP_SCORE,6184,GO:0015297,6.7330e-02,4.9000e+01
IMP_SCORE,6185,GO:0072132,6.7319e-02,4.0000e+00
IMP_SCORE,6186,GO:0006754,6.7291e-02,5.0000e+00
IMP_SCORE,6187,GO:0048645,6.7248e-02,5.0000e+00
IMP_SCORE,6188,GO:0060479,6.7179e-02,4.0000e+00
IMP_SCORE,6189,GO:0051393,6.7125e-02,2.3000e+01
IMP_SCORE,6190,GO:0101031,6.7024e-02,4.0000e+00
IMP_SCORE,6191,GO:0005667,6.6995e-02,8.6000e+01
IMP_SCORE,6192,GO:0016868,6.6941e-02,4.0000e+00
IMP_SCORE,6193,GO:2000679,6.6892e-02,8.0000e+00
IMP_SCORE,6194,GO:0032592,6.6886e-02,2.0000e+01
IMP_SCORE,6195,GO:0097225,6.6860e-02,4.0000e+00
IMP_SCORE,6196,GO:0045736,6.6819e-02,5.0000e+00
IMP_SCORE,6197,GO:0071774,6.6796e-02,2.3000e+01
IMP_SCORE,6198,GO:1901524,6.6750e-02,2.0000e+00
IMP_SCORE,6199,GO:1902074,6.6746e-02,7.0000e+00
IMP_SCORE,6200,GO:0019841,6.6736e-02,1.7000e+01
IMP_SCORE,6201,GO:0045652,6.6691e-02,2.0000e+00
IMP_SCORE,6202,GO:1901661,6.6670e-02,2.5000e+01
IMP_SCORE,6203,GO:0031463,6.6550e-02,1.5000e+01
IMP_SCORE,6204,GO:0006399,6.6482e-02,6.0000e+01
IMP_SCORE,6205,GO:0051899,6.6258e-02,2.2000e+01
IMP_SCORE,6206,GO:0090545,6.6257e-02,1.3000e+01
IMP_SCORE,6207,GO:0015813,6.6143e-02,2.1000e+01
IMP_SCORE,6208,GO:0090150,6.6009e-02,7.2000e+01
IMP_SCORE,6209,GO:0097504,6.5733e-02,4.0000e+00
IMP_SCORE,6210,GO:0099529,6.5678e-02,4.0000e+00
IMP_SCORE,6211,GO:0017004,6.5555e-02,1.6000e+01
IMP_SCORE,6212,GO:0070412,6.5441e-02,4.0000e+00
IMP_SCORE,6213,GO:0009208,6.5382e-02,5.0000e+00
IMP_SCORE,6214,GO:0008028,6.5339e-02,2.4000e+01
IMP_SCORE,6215,GO:0030881,6.5308e-02,1.5000e+01
IMP_SCORE,6216,GO:0008556,6.5290e-02,1.8000e+01
IMP_SCORE,6217,GO:0008194,6.5265e-02,1.0000e+02
IMP_SCORE,6218,GO:0008211,6.5164e-02,1.0000e+01
IMP_SCORE,6219,GO:0043020,6.5137e-02,8.0000e+00
IMP_SCORE,6220,GO:0008272,6.5135e-02,4.0000e+00
IMP_SCORE,6221,GO:0008237,6.5133e-02,1.1900e+02
IMP_SCORE,6222,GO:0051923,6.5133e-02,1.2000e+01
IMP_SCORE,6223,GO:0046007,6.4903e-02,2.0000e+00
IMP_SCORE,6224,GO:0000779,6.4848e-02,1.3000e+01
IMP_SCORE,6225,GO:0030326,6.4826e-02,2.5000e+01
IMP_SCORE,6226,GO:1904707,6.4800e-02,4.0000e+00
IMP_SCORE,6227,GO:0048019,6.4759e-02,3.0000e+00
IMP_SCORE,6228,GO:0070888,6.4753e-02,3.6000e+01
IMP_SCORE,6229,GO:0071243,6.4599e-02,1.8000e+01
IMP_SCORE,6230,GO:0006817,6.4554e-02,5.0000e+00
IMP_SCORE,6231,GO:0016327,6.4530e-02,4.7000e+01
IMP_SCORE,6232,GO:0005697,6.4502e-02,4.0000e+00
IMP_SCORE,6233,GO:0050686,6.4442e-02,3.0000e+00
IMP_SCORE,6234,GO:0072531,6.4239e-02,1.2000e+01
IMP_SCORE,6235,GO:1901030,6.4210e-02,9.0000e+00
IMP_SCORE,6236,GO:0070857,6.4162e-02,2.0000e+00
IMP_SCORE,6237,GO:0000791,6.3971e-02,9.0000e+00
IMP_SCORE,6238,GO:0004190,6.3867e-02,5.4000e+01
IMP_SCORE,6239,GO:0000722,6.3854e-02,1.6000e+01
IMP_SCORE,6240,GO:0010818,6.3815e-02,1.3000e+01
IMP_SCORE,6241,GO:0006497,6.3800e-02,8.6000e+01
IMP_SCORE,6242,GO:0060600,6.3623e-02,1.1000e+01
IMP_SCORE,6243,GO:0032770,6.3609e-02,4.0000e+00
IMP_SCORE,6244,GO:0006378,6.3576e-02,1.4000e+01
IMP_SCORE,6245,GO:0015125,6.3474e-02,8.0000e+00
IMP_SCORE,6246,GO:0016407,6.3334e-02,9.7000e+01
IMP_SCORE,6247,GO:0022839,6.3296e-02,3.6000e+01
IMP_SCORE,6248,GO:0006775,6.3236e-02,1.3000e+01
IMP_SCORE,6249,GO:0051378,6.3192e-02,8.0000e+00
IMP_SCORE,6250,GO:0051445,6.3096e-02,6.0000e+00
IMP_SCORE,6251,GO:0008536,6.3006e-02,2.7000e+01
IMP_SCORE,6252,GO:0018022,6.2955e-02,2.1000e+01
IMP_SCORE,6253,GO:0006909,6.2763e-02,7.1000e+01
IMP_SCORE,6254,GO:1904814,6.2704e-02,2.0000e+00
IMP_SCORE,6255,GO:0004526,6.2676e-02,4.0000e+00
IMP_SCORE,6256,GO:0044259,6.2656e-02,3.9000e+01
IMP_SCORE,6257,GO:0044391,6.2486e-02,3.9000e+01
IMP_SCORE,6258,GO:0061213,6.2474e-02,4.0000e+00
IMP_SCORE,6259,GO:0005095,6.2455e-02,4.0000e+00
IMP_SCORE,6260,GO:0060055,6.2425e-02,1.7000e+01
IMP_SCORE,6261,GO:0016073,6.2389e-02,1.8000e+01
IMP_SCORE,6262,GO:0015036,6.2342e-02,1.8000e+01
IMP_SCORE,6263,GO:0016799,6.2168e-02,1.3000e+01
IMP_SCORE,6264,GO:0034660,6.2119e-02,1.3300e+02
IMP_SCORE,6265,GO:0034661,6.2109e-02,6.0000e+00
IMP_SCORE,6266,GO:0072512,6.2091e-02,2.2000e+01
IMP_SCORE,6267,GO:0046036,6.2015e-02,2.0000e+00
IMP_SCORE,6268,GO:0042093,6.1858e-02,4.0000e+00
IMP_SCORE,6269,GO:0009650,6.1814e-02,4.0000e+00
IMP_SCORE,6270,GO:0060732,6.1686e-02,2.0000e+00
IMP_SCORE,6271,GO:0032720,6.1657e-02,1.0000e+01
IMP_SCORE,6272,GO:0044319,6.1570e-02,1.7000e+01
IMP_SCORE,6273,GO:0015296,6.1501e-02,2.4000e+01
IMP_SCORE,6274,GO:0046607,6.1304e-02,3.0000e+00
IMP_SCORE,6275,GO:0010962,6.1228e-02,1.3000e+01
IMP_SCORE,6276,GO:0043162,6.1219e-02,6.0000e+00
IMP_SCORE,6277,GO:0010996,6.1164e-02,9.0000e+00
IMP_SCORE,6278,GO:0090190,6.1150e-02,4.0000e+00
IMP_SCORE,6279,GO:0005839,6.1051e-02,1.4000e+01
IMP_SCORE,6280,GO:0000178,6.1018e-02,1.6000e+01
IMP_SCORE,6281,GO:0031490,6.0967e-02,2.8000e+01
IMP_SCORE,6282,GO:1905710,6.0816e-02,2.0000e+00
IMP_SCORE,6283,GO:0004222,6.0675e-02,6.4000e+01
IMP_SCORE,6284,GO:0008278,6.0661e-02,2.0000e+00
IMP_SCORE,6285,GO:0035162,6.0531e-02,5.0000e+00
IMP_SCORE,6286,GO:0010907,6.0520e-02,2.3000e+01
IMP_SCORE,6287,GO:0030502,6.0384e-02,1.2000e+01
IMP_SCORE,6288,GO:0042446,6.0357e-02,2.8000e+01
IMP_SCORE,6289,GO:0006400,6.0125e-02,2.7000e+01
IMP_SCORE,6290,GO:1902001,6.0076e-02,4.0000e+00
IMP_SCORE,6291,GO:0033116,5.9920e-02,5.9000e+01
IMP_SCORE,6292,GO:0008544,5.9892e-02,4.3000e+01
IMP_SCORE,6293,GO:0043922,5.9569e-02,3.0000e+00
IMP_SCORE,6294,GO:0048484,5.9532e-02,9.0000e+00
IMP_SCORE,6295,GO:0050795,5.9481e-02,2.6000e+01
IMP_SCORE,6296,GO:1901985,5.9463e-02,1.8000e+01
IMP_SCORE,6297,GO:0043114,5.9441e-02,6.0000e+00
IMP_SCORE,6298,GO:0061650,5.9418e-02,4.5000e+01
IMP_SCORE,6299,GO:0045655,5.9417e-02,3.0000e+00
IMP_SCORE,6300,GO:0010510,5.9260e-02,1.2000e+01
IMP_SCORE,6301,GO:1902493,5.9251e-02,2.3000e+01
IMP_SCORE,6302,GO:1903020,5.9204e-02,8.0000e+00
IMP_SCORE,6303,GO:0002710,5.9181e-02,6.0000e+00
IMP_SCORE,6304,GO:0097546,5.8891e-02,1.8000e+01
IMP_SCORE,6305,GO:0045947,5.8811e-02,1.9000e+01
IMP_SCORE,6306,GO:0045605,5.8780e-02,1.0000e+00
IMP_SCORE,6307,GO:0072546,5.8704e-02,4.0000e+01
IMP_SCORE,6308,GO:0043073,5.8670e-02,1.8000e+01
IMP_SCORE,6309,GO:0042776,5.8513e-02,3.0000e+00
IMP_SCORE,6310,GO:0004004,5.8436e-02,2.8000e+01
IMP_SCORE,6311,GO:1903825,5.8384e-02,4.9000e+01
IMP_SCORE,6312,GO:0048148,5.8377e-02,7.0000e+00
IMP_SCORE,6313,GO:0001704,5.8372e-02,1.3000e+01
IMP_SCORE,6314,GO:0046349,5.8340e-02,3.6000e+01
IMP_SCORE,6315,GO:0050912,5.8306e-02,2.6000e+01
IMP_SCORE,6316,GO:0008168,5.8088e-02,2.1200e+02
IMP_SCORE,6317,GO:0010872,5.8023e-02,6.0000e+00
IMP_SCORE,6318,GO:0009148,5.7879e-02,3.0000e+00
IMP_SCORE,6319,GO:0031954,5.7850e-02,1.1000e+01
IMP_SCORE,6320,GO:1903798,5.7787e-02,2.0000e+00
IMP_SCORE,6321,GO:0042826,5.7778e-02,7.6000e+01
IMP_SCORE,6322,GO:0071526,5.7768e-02,1.1000e+01
IMP_SCORE,6323,GO:0017056,5.7688e-02,3.0000e+00
IMP_SCORE,6324,GO:0008378,5.7491e-02,4.2000e+01
IMP_SCORE,6325,GO:0072665,5.7328e-02,1.8000e+01
IMP_SCORE,6326,GO:0008655,5.7282e-02,9.0000e+00
IMP_SCORE,6327,GO:0042769,5.7242e-02,1.7000e+01
IMP_SCORE,6328,GO:1990542,5.7242e-02,2.5000e+01
IMP_SCORE,6329,GO:0006473,5.7234e-02,1.7000e+01
IMP_SCORE,6330,GO:0050820,5.7223e-02,1.8000e+01
IMP_SCORE,6331,GO:0016655,5.7206e-02,3.7000e+01
IMP_SCORE,6332,GO:0033962,5.7105e-02,7.0000e+00
IMP_SCORE,6333,GO:0048009,5.7086e-02,1.8000e+01
IMP_SCORE,6334,GO:1902042,5.7018e-02,9.0000e+00
IMP_SCORE,6335,GO:0005104,5.6970e-02,3.0000e+00
IMP_SCORE,6336,GO:0043367,5.6878e-02,6.0000e+00
IMP_SCORE,6337,GO:0006703,5.6827e-02,2.2000e+01
IMP_SCORE,6338,GO:0031122,5.6785e-02,1.7000e+01
IMP_SCORE,6339,GO:0005249,5.6735e-02,4.9000e+01
IMP_SCORE,6340,GO:0005790,5.6672e-02,5.0000e+00
IMP_SCORE,6341,GO:0036508,5.6634e-02,4.0000e+00
IMP_SCORE,6342,GO:0043014,5.6615e-02,2.6000e+01
IMP_SCORE,6343,GO:0034776,5.6484e-02,2.0000e+00
IMP_SCORE,6344,GO:0046856,5.6395e-02,6.0000e+00
IMP_SCORE,6345,GO:0009141,5.6390e-02,3.7000e+01
IMP_SCORE,6346,GO:0015868,5.6361e-02,1.2000e+01
IMP_SCORE,6347,GO:0060038,5.6246e-02,7.0000e+00
IMP_SCORE,6348,GO:0034080,5.6229e-02,9.0000e+00
IMP_SCORE,6349,GO:0009111,5.6189e-02,3.0000e+00
IMP_SCORE,6350,GO:0001608,5.6187e-02,2.3000e+01
IMP_SCORE,6351,GO:0043153,5.6131e-02,3.0000e+00
IMP_SCORE,6352,GO:0046597,5.6117e-02,2.3000e+01
IMP_SCORE,6353,GO:0050884,5.6094e-02,7.0000e+00
IMP_SCORE,6354,GO:0042511,5.6048e-02,1.0000e+00
IMP_SCORE,6355,GO:0010470,5.6048e-02,1.0000e+00
IMP_SCORE,6356,GO:0000803,5.5855e-02,5.0000e+00
IMP_SCORE,6357,GO:0060349,5.5796e-02,8.0000e+00
IMP_SCORE,6358,GO:0016056,5.5736e-02,5.0000e+00
IMP_SCORE,6359,GO:0048531,5.5729e-02,1.5000e+01
IMP_SCORE,6360,GO:0019905,5.5640e-02,8.9000e+01
IMP_SCORE,6361,GO:0101005,5.5575e-02,6.2000e+01
IMP_SCORE,6362,GO:0042813,5.5458e-02,1.0000e+01
IMP_SCORE,6363,GO:0019985,5.5419e-02,1.1000e+01
IMP_SCORE,6364,GO:0098781,5.5416e-02,3.4000e+01
IMP_SCORE,6365,GO:0005254,5.5388e-02,4.4000e+01
IMP_SCORE,6366,GO:0015926,5.5289e-02,1.6000e+01
IMP_SCORE,6367,GO:0002686,5.5239e-02,1.3000e+01
IMP_SCORE,6368,GO:0002183,5.5025e-02,7.0000e+00
IMP_SCORE,6369,GO:0045922,5.5013e-02,4.0000e+00
IMP_SCORE,6370,GO:0060452,5.4981e-02,1.0000e+00
IMP_SCORE,6371,GO:0008296,5.4974e-02,2.0000e+00
[truncated: 2,211,406 more chars]
