# Supplementary material for: A new approach for interpreting Random Forest models and its application to the biology of ageing
Source: Bioinformatics. 2018 Feb 16;34(14):2449–56. doi: 10.1093/bioinformatics/bty087 (PMC6041990; doi:10.1093/bioinformatics/bty087)
Supplement: Supplementary Data [file bty087_src_code_and_dataset.zip › src_code_and_dataset/results/18_false.txt]

PARAM, Using dataset: /pi/home/cug/ff79/GCWA/datasets/go.arff
PARAM, Using class: class_expression_brain
PARAM, Number of iterations: 100,200,300,
PARAM, Max. depth: 0
PARAM, Random seed: 18
PARAM, Number of random selected features used in each split: 0.5,1.0,2.0,
PARAM, Do IB undersample: false
PARAM, N. of min. positive values: 10
PARAM, N. bins: -1
STATS_LATEX_DB & go.arff & class_expression_brain & 17716 & 7491 & N:17149 / O:420 / U:147 /  \\ 
CROSSVALID_STATS_BEGIN

Correctly Classified Instances       17135               96.7205 %
Incorrectly Classified Instances       581                3.2795 %
Kappa statistic                          0.018 
Mean absolute error                      0.0294
Root mean squared error                  0.1248
Relative absolute error                 94.1713 %
Root relative squared error             99.9715 %
Total Number of Instances            17716     

=== Detailed Accuracy By Class ===

                 TP Rate  FP Rate  Precision  Recall   F-Measure  MCC      ROC Area  PRC Area  Class
                 0.999    0.989    0.968      0.999    0.983      0.043    0.694     0.983     N
                 0.014    0.001    0.300      0.014    0.027      0.061    0.733     0.084     O
                 0.000    0.000    0.000      0.000    0.000      -0.002   0.661     0.021     U
                 0.000    0.000    0.000      0.000    0.000      0.000    ?         ?         ?
Weighted Avg.    0.967    0.958    0.944      0.967    0.952      0.043    0.695     0.954     

=== Confusion Matrix ===

     a     b     c     d   <-- classified as
 17129    14     6     0 |     a = N
   414     6     0     0 |     b = O
   147     0     0     0 |     c = U
     0     0     0     0 |     d = ?

CROSSVALID_STATS_END
STATS_LATEX_ACC & go.arff & class_expression_brain & 0.944 & 0.967 & 0.952 & 0.695 & 0.954 \\ 
STATS_LATEX_ACC_PER & go.arff & class_expression_brain & 0.968 & 0.999 & 0.983 & 0.694 & 0.983 & N \\ 
STATS_LATEX_ACC_PER & go.arff & class_expression_brain & 0.300 & 0.014 & 0.027 & 0.733 & 0.084 & O \\ 
STATS_LATEX_ACC_PER & go.arff & class_expression_brain & 0.000 & 0.000 & 0.000 & 0.661 & 0.021 & U \\ 
ROCPOINTS_N,0.1667,1.0000,1.0000,0.9680,1.0000
ROCPOINTS_N,0.1833,1.0000,0.9999,0.9680,0.9999
ROCPOINTS_N,0.3067,0.9982,0.9999,0.9680,0.9999
ROCPOINTS_N,0.3200,0.9982,0.9999,0.9680,0.9999
ROCPOINTS_N,0.3229,0.9947,0.9999,0.9682,0.9999
ROCPOINTS_N,0.3233,0.9947,0.9998,0.9682,0.9998
ROCPOINTS_N,0.3411,0.9947,0.9998,0.9682,0.9998
ROCPOINTS_N,0.3600,0.9947,0.9997,0.9681,0.9997
ROCPOINTS_N,0.3800,0.9929,0.9997,0.9682,0.9997
ROCPOINTS_N,0.3867,0.9929,0.9997,0.9682,0.9997
ROCPOINTS_N,0.3933,0.9929,0.9996,0.9682,0.9996
ROCPOINTS_N,0.4000,0.9912,0.9996,0.9683,0.9996
ROCPOINTS_N,0.4067,0.9912,0.9995,0.9683,0.9995
ROCPOINTS_N,0.4167,0.9912,0.9995,0.9683,0.9995
ROCPOINTS_N,0.4200,0.9894,0.9994,0.9683,0.9994
ROCPOINTS_N,0.4267,0.9894,0.9994,0.9683,0.9994
ROCPOINTS_N,0.4300,0.9894,0.9993,0.9683,0.9993
ROCPOINTS_N,0.4433,0.9894,0.9992,0.9683,0.9992
ROCPOINTS_N,0.4467,0.9894,0.9992,0.9683,0.9992
ROCPOINTS_N,0.4500,0.9894,0.9991,0.9683,0.9991
ROCPOINTS_N,0.4533,0.9894,0.9991,0.9683,0.9991
ROCPOINTS_N,0.4550,0.9894,0.9990,0.9683,0.9990
ROCPOINTS_N,0.4767,0.9894,0.9990,0.9683,0.9990
ROCPOINTS_N,0.4933,0.9894,0.9989,0.9683,0.9989
ROCPOINTS_N,0.5300,0.9894,0.9988,0.9683,0.9988
ROCPOINTS_N,0.5367,0.9894,0.9988,0.9683,0.9988
ROCPOINTS_N,0.5467,0.9894,0.9987,0.9683,0.9987
ROCPOINTS_N,0.5530,0.9877,0.9987,0.9683,0.9987
ROCPOINTS_N,0.5613,0.9877,0.9987,0.9683,0.9987
ROCPOINTS_N,0.5650,0.9877,0.9986,0.9683,0.9986
ROCPOINTS_N,0.5654,0.9877,0.9985,0.9683,0.9985
ROCPOINTS_N,0.5700,0.9877,0.9985,0.9683,0.9985
ROCPOINTS_N,0.5767,0.9877,0.9984,0.9683,0.9984
ROCPOINTS_N,0.5768,0.9877,0.9983,0.9683,0.9983
ROCPOINTS_N,0.5800,0.9877,0.9983,0.9683,0.9983
ROCPOINTS_N,0.5867,0.9859,0.9983,0.9684,0.9983
ROCPOINTS_N,0.5867,0.9841,0.9981,0.9684,0.9981
ROCPOINTS_N,0.5900,0.9841,0.9981,0.9684,0.9981
ROCPOINTS_N,0.5934,0.9841,0.9980,0.9684,0.9980
ROCPOINTS_N,0.5954,0.9841,0.9980,0.9684,0.9980
ROCPOINTS_N,0.5967,0.9841,0.9979,0.9684,0.9979
ROCPOINTS_N,0.5991,0.9841,0.9978,0.9684,0.9978
ROCPOINTS_N,0.6000,0.9841,0.9978,0.9684,0.9978
ROCPOINTS_N,0.6029,0.9841,0.9977,0.9684,0.9977
ROCPOINTS_N,0.6067,0.9841,0.9977,0.9684,0.9977
ROCPOINTS_N,0.6100,0.9841,0.9976,0.9684,0.9976
ROCPOINTS_N,0.6167,0.9841,0.9976,0.9684,0.9976
ROCPOINTS_N,0.6194,0.9841,0.9975,0.9684,0.9975
ROCPOINTS_N,0.6200,0.9824,0.9975,0.9685,0.9975
ROCPOINTS_N,0.6233,0.9824,0.9973,0.9685,0.9973
ROCPOINTS_N,0.6267,0.9824,0.9972,0.9685,0.9972
ROCPOINTS_N,0.6300,0.9806,0.9971,0.9685,0.9971
ROCPOINTS_N,0.6310,0.9788,0.9971,0.9686,0.9971
ROCPOINTS_N,0.6333,0.9788,0.9971,0.9686,0.9971
ROCPOINTS_N,0.6367,0.9788,0.9970,0.9686,0.9970
ROCPOINTS_N,0.6430,0.9788,0.9969,0.9686,0.9969
ROCPOINTS_N,0.6433,0.9788,0.9968,0.9686,0.9968
ROCPOINTS_N,0.6467,0.9788,0.9967,0.9685,0.9967
ROCPOINTS_N,0.6533,0.9788,0.9966,0.9685,0.9966
ROCPOINTS_N,0.6556,0.9788,0.9965,0.9685,0.9965
ROCPOINTS_N,0.6600,0.9788,0.9964,0.9685,0.9964
ROCPOINTS_N,0.6633,0.9771,0.9964,0.9686,0.9964
ROCPOINTS_N,0.6650,0.9753,0.9963,0.9686,0.9963
ROCPOINTS_N,0.6667,0.9753,0.9962,0.9686,0.9962
ROCPOINTS_N,0.6700,0.9735,0.9960,0.9687,0.9960
ROCPOINTS_N,0.6733,0.9735,0.9959,0.9687,0.9959
ROCPOINTS_N,0.6754,0.9735,0.9958,0.9687,0.9958
ROCPOINTS_N,0.6767,0.9735,0.9957,0.9687,0.9957
ROCPOINTS_N,0.6800,0.9700,0.9957,0.9688,0.9957
ROCPOINTS_N,0.6833,0.9683,0.9956,0.9688,0.9956
ROCPOINTS_N,0.6867,0.9683,0.9956,0.9688,0.9956
ROCPOINTS_N,0.6880,0.9665,0.9955,0.9689,0.9955
ROCPOINTS_N,0.6900,0.9665,0.9954,0.9689,0.9954
ROCPOINTS_N,0.6908,0.9665,0.9952,0.9689,0.9952
ROCPOINTS_N,0.6933,0.9665,0.9952,0.9689,0.9952
ROCPOINTS_N,0.6933,0.9665,0.9950,0.9689,0.9950
ROCPOINTS_N,0.6950,0.9665,0.9949,0.9689,0.9949
ROCPOINTS_N,0.6963,0.9647,0.9949,0.9689,0.9949
ROCPOINTS_N,0.6967,0.9647,0.9948,0.9689,0.9948
ROCPOINTS_N,0.6994,0.9647,0.9948,0.9689,0.9948
ROCPOINTS_N,0.7000,0.9647,0.9947,0.9689,0.9947
ROCPOINTS_N,0.7028,0.9647,0.9946,0.9689,0.9946
ROCPOINTS_N,0.7067,0.9647,0.9946,0.9689,0.9946
ROCPOINTS_N,0.7100,0.9647,0.9945,0.9689,0.9945
ROCPOINTS_N,0.7133,0.9647,0.9945,0.9689,0.9945
ROCPOINTS_N,0.7166,0.9647,0.9943,0.9689,0.9943
ROCPOINTS_N,0.7167,0.9647,0.9943,0.9689,0.9943
ROCPOINTS_N,0.7200,0.9630,0.9942,0.9690,0.9942
ROCPOINTS_N,0.7222,0.9612,0.9941,0.9690,0.9941
ROCPOINTS_N,0.7230,0.9612,0.9941,0.9690,0.9941
ROCPOINTS_N,0.7233,0.9612,0.9940,0.9690,0.9940
ROCPOINTS_N,0.7267,0.9594,0.9940,0.9691,0.9940
ROCPOINTS_N,0.7300,0.9577,0.9938,0.9691,0.9938
ROCPOINTS_N,0.7333,0.9559,0.9937,0.9692,0.9937
ROCPOINTS_N,0.7350,0.9559,0.9936,0.9692,0.9936
ROCPOINTS_N,0.7367,0.9541,0.9936,0.9692,0.9936
ROCPOINTS_N,0.7400,0.9524,0.9935,0.9693,0.9935
ROCPOINTS_N,0.7433,0.9489,0.9932,0.9694,0.9932
ROCPOINTS_N,0.7467,0.9489,0.9931,0.9694,0.9931
ROCPOINTS_N,0.7500,0.9471,0.9929,0.9694,0.9929
ROCPOINTS_N,0.7533,0.9471,0.9927,0.9694,0.9927
ROCPOINTS_N,0.7550,0.9471,0.9925,0.9694,0.9925
ROCPOINTS_N,0.7567,0.9471,0.9925,0.9694,0.9925
ROCPOINTS_N,0.7600,0.9453,0.9923,0.9695,0.9923
ROCPOINTS_N,0.7633,0.9418,0.9921,0.9696,0.9921
ROCPOINTS_N,0.7656,0.9418,0.9918,0.9696,0.9918
ROCPOINTS_N,0.7667,0.9418,0.9917,0.9696,0.9917
ROCPOINTS_N,0.7700,0.9418,0.9915,0.9696,0.9915
ROCPOINTS_N,0.7728,0.9418,0.9913,0.9695,0.9913
ROCPOINTS_N,0.7733,0.9418,0.9912,0.9695,0.9912
ROCPOINTS_N,0.7750,0.9400,0.9910,0.9696,0.9910
ROCPOINTS_N,0.7765,0.9400,0.9909,0.9696,0.9909
ROCPOINTS_N,0.7767,0.9400,0.9908,0.9696,0.9908
ROCPOINTS_N,0.7800,0.9383,0.9906,0.9696,0.9906
ROCPOINTS_N,0.7867,0.9383,0.9904,0.9696,0.9904
ROCPOINTS_N,0.7900,0.9365,0.9902,0.9697,0.9902
ROCPOINTS_N,0.7933,0.9330,0.9899,0.9698,0.9899
ROCPOINTS_N,0.7950,0.9330,0.9897,0.9698,0.9897
ROCPOINTS_N,0.7960,0.9330,0.9896,0.9698,0.9896
ROCPOINTS_N,0.7967,0.9330,0.9896,0.9698,0.9896
ROCPOINTS_N,0.8000,0.9259,0.9887,0.9700,0.9887
ROCPOINTS_N,0.8011,0.9259,0.9883,0.9700,0.9883
ROCPOINTS_N,0.8026,0.9259,0.9882,0.9700,0.9882
ROCPOINTS_N,0.8031,0.9259,0.9882,0.9700,0.9882
ROCPOINTS_N,0.8033,0.9259,0.9881,0.9699,0.9881
ROCPOINTS_N,0.8047,0.9242,0.9878,0.9700,0.9878
ROCPOINTS_N,0.8050,0.9242,0.9878,0.9700,0.9878
ROCPOINTS_N,0.8067,0.9242,0.9876,0.9700,0.9876
ROCPOINTS_N,0.8100,0.9242,0.9873,0.9700,0.9873
ROCPOINTS_N,0.8119,0.9242,0.9864,0.9700,0.9864
ROCPOINTS_N,0.8133,0.9242,0.9864,0.9700,0.9864
ROCPOINTS_N,0.8150,0.9171,0.9858,0.9702,0.9858
ROCPOINTS_N,0.8167,0.9171,0.9857,0.9702,0.9857
ROCPOINTS_N,0.8189,0.9136,0.9855,0.9703,0.9855
ROCPOINTS_N,0.8200,0.9118,0.9855,0.9703,0.9855
ROCPOINTS_N,0.8233,0.9118,0.9850,0.9703,0.9850
ROCPOINTS_N,0.8250,0.9083,0.9843,0.9704,0.9843
ROCPOINTS_N,0.8267,0.9083,0.9843,0.9704,0.9843
ROCPOINTS_N,0.8300,0.9083,0.9837,0.9704,0.9837
ROCPOINTS_N,0.8313,0.9030,0.9830,0.9705,0.9830
ROCPOINTS_N,0.8331,0.9030,0.9830,0.9705,0.9830
ROCPOINTS_N,0.8333,0.9030,0.9829,0.9705,0.9829
ROCPOINTS_N,0.8349,0.8977,0.9820,0.9707,0.9820
ROCPOINTS_N,0.8350,0.8977,0.9820,0.9707,0.9820
ROCPOINTS_N,0.8367,0.8977,0.9818,0.9707,0.9818
ROCPOINTS_N,0.8400,0.8977,0.9809,0.9706,0.9809
ROCPOINTS_N,0.8433,0.8959,0.9804,0.9707,0.9804
ROCPOINTS_N,0.8450,0.8907,0.9796,0.9708,0.9796
ROCPOINTS_N,0.8467,0.8907,0.9794,0.9708,0.9794
ROCPOINTS_N,0.8483,0.8889,0.9782,0.9708,0.9782
ROCPOINTS_N,0.8496,0.8889,0.9782,0.9708,0.9782
ROCPOINTS_N,0.8500,0.8889,0.9781,0.9708,0.9781
ROCPOINTS_N,0.8520,0.8854,0.9767,0.9709,0.9767
ROCPOINTS_N,0.8533,0.8854,0.9767,0.9709,0.9767
ROCPOINTS_N,0.8550,0.8765,0.9753,0.9711,0.9753
ROCPOINTS_N,0.8566,0.8765,0.9751,0.9711,0.9751
ROCPOINTS_N,0.8567,0.8765,0.9750,0.9711,0.9750
ROCPOINTS_N,0.8567,0.8713,0.9734,0.9713,0.9734
ROCPOINTS_N,0.8600,0.8713,0.9734,0.9713,0.9734
ROCPOINTS_N,0.8633,0.8677,0.9712,0.9713,0.9712
ROCPOINTS_N,0.8649,0.8589,0.9701,0.9716,0.9701
ROCPOINTS_N,0.8650,0.8589,0.9700,0.9716,0.9700
ROCPOINTS_N,0.8667,0.8589,0.9698,0.9716,0.9698
ROCPOINTS_N,0.8700,0.8571,0.9679,0.9716,0.9679
ROCPOINTS_N,0.8722,0.8554,0.9654,0.9715,0.9654
ROCPOINTS_N,0.8724,0.8554,0.9653,0.9715,0.9653
ROCPOINTS_N,0.8733,0.8554,0.9652,0.9715,0.9652
ROCPOINTS_N,0.8750,0.8483,0.9633,0.9717,0.9633
ROCPOINTS_N,0.8762,0.8448,0.9627,0.9718,0.9627
ROCPOINTS_N,0.8767,0.8448,0.9627,0.9718,0.9627
ROCPOINTS_N,0.8792,0.8377,0.9602,0.9720,0.9602
ROCPOINTS_N,0.8798,0.8377,0.9601,0.9720,0.9601
ROCPOINTS_N,0.8800,0.8377,0.9600,0.9720,0.9600
ROCPOINTS_N,0.8801,0.8307,0.9576,0.9721,0.9576
ROCPOINTS_N,0.8817,0.8307,0.9575,0.9721,0.9575
ROCPOINTS_N,0.8819,0.8307,0.9575,0.9721,0.9575
ROCPOINTS_N,0.8833,0.8307,0.9574,0.9721,0.9574
ROCPOINTS_N,0.8842,0.8254,0.9548,0.9722,0.9548
ROCPOINTS_N,0.8850,0.8254,0.9547,0.9722,0.9547
ROCPOINTS_N,0.8850,0.8219,0.9543,0.9723,0.9543
ROCPOINTS_N,0.8853,0.8219,0.9542,0.9723,0.9542
ROCPOINTS_N,0.8861,0.8219,0.9542,0.9723,0.9542
ROCPOINTS_N,0.8861,0.8219,0.9540,0.9723,0.9540
ROCPOINTS_N,0.8867,0.8219,0.9540,0.9723,0.9540
ROCPOINTS_N,0.8881,0.8183,0.9510,0.9723,0.9510
ROCPOINTS_N,0.8900,0.8183,0.9509,0.9723,0.9509
ROCPOINTS_N,0.8904,0.8113,0.9476,0.9725,0.9476
ROCPOINTS_N,0.8917,0.8113,0.9475,0.9725,0.9475
ROCPOINTS_N,0.8922,0.8113,0.9475,0.9725,0.9475
ROCPOINTS_N,0.8922,0.8113,0.9474,0.9725,0.9474
ROCPOINTS_N,0.8933,0.8113,0.9473,0.9725,0.9473
ROCPOINTS_N,0.8950,0.8060,0.9444,0.9726,0.9444
ROCPOINTS_N,0.8952,0.8060,0.9437,0.9725,0.9437
ROCPOINTS_N,0.8966,0.8060,0.9437,0.9725,0.9437
ROCPOINTS_N,0.8967,0.8060,0.9436,0.9725,0.9436
ROCPOINTS_N,0.8976,0.7972,0.9400,0.9727,0.9400
ROCPOINTS_N,0.8983,0.7972,0.9399,0.9727,0.9399
ROCPOINTS_N,0.9000,0.7972,0.9399,0.9727,0.9399
ROCPOINTS_N,0.9011,0.7937,0.9364,0.9727,0.9364
ROCPOINTS_N,0.9012,0.7937,0.9364,0.9727,0.9364
ROCPOINTS_N,0.9020,0.7937,0.9363,0.9727,0.9363
ROCPOINTS_N,0.9033,0.7937,0.9363,0.9727,0.9363
ROCPOINTS_N,0.9050,0.7795,0.9339,0.9731,0.9339
ROCPOINTS_N,0.9056,0.7795,0.9333,0.9731,0.9333
ROCPOINTS_N,0.9057,0.7795,0.9332,0.9731,0.9332
ROCPOINTS_N,0.9067,0.7795,0.9332,0.9731,0.9332
ROCPOINTS_N,0.9067,0.7707,0.9289,0.9733,0.9289
ROCPOINTS_N,0.9075,0.7707,0.9288,0.9733,0.9288
ROCPOINTS_N,0.9079,0.7707,0.9287,0.9733,0.9287
ROCPOINTS_N,0.9083,0.7707,0.9287,0.9733,0.9287
ROCPOINTS_N,0.9088,0.7707,0.9286,0.9733,0.9286
ROCPOINTS_N,0.9100,0.7707,0.9285,0.9733,0.9285
ROCPOINTS_N,0.9100,0.7707,0.9284,0.9733,0.9284
ROCPOINTS_N,0.9109,0.7566,0.9241,0.9736,0.9241
ROCPOINTS_N,0.9110,0.7566,0.9240,0.9736,0.9240
ROCPOINTS_N,0.9116,0.7566,0.9240,0.9736,0.9240
ROCPOINTS_N,0.9117,0.7566,0.9239,0.9736,0.9239
ROCPOINTS_N,0.9133,0.7566,0.9238,0.9736,0.9238
ROCPOINTS_N,0.9140,0.7443,0.9184,0.9739,0.9184
ROCPOINTS_N,0.9150,0.7443,0.9184,0.9739,0.9184
ROCPOINTS_N,0.9152,0.7425,0.9174,0.9739,0.9174
ROCPOINTS_N,0.9157,0.7425,0.9174,0.9739,0.9174
ROCPOINTS_N,0.9161,0.7425,0.9173,0.9739,0.9173
ROCPOINTS_N,0.9162,0.7425,0.9172,0.9739,0.9172
ROCPOINTS_N,0.9165,0.7425,0.9171,0.9739,0.9171
ROCPOINTS_N,0.9166,0.7425,0.9171,0.9739,0.9171
ROCPOINTS_N,0.9167,0.7425,0.9170,0.9739,0.9170
ROCPOINTS_N,0.9178,0.7319,0.9114,0.9741,0.9114
ROCPOINTS_N,0.9181,0.7302,0.9114,0.9742,0.9114
ROCPOINTS_N,0.9183,0.7302,0.9113,0.9742,0.9113
ROCPOINTS_N,0.9189,0.7302,0.9111,0.9742,0.9111
ROCPOINTS_N,0.9192,0.7302,0.9111,0.9742,0.9111
ROCPOINTS_N,0.9193,0.7302,0.9110,0.9742,0.9110
ROCPOINTS_N,0.9195,0.7302,0.9110,0.9742,0.9110
ROCPOINTS_N,0.9197,0.7302,0.9108,0.9742,0.9108
ROCPOINTS_N,0.9200,0.7302,0.9108,0.9742,0.9108
ROCPOINTS_N,0.9205,0.7143,0.9056,0.9746,0.9056
ROCPOINTS_N,0.9217,0.7143,0.9055,0.9746,0.9055
ROCPOINTS_N,0.9217,0.7143,0.9055,0.9746,0.9055
ROCPOINTS_N,0.9222,0.7143,0.9054,0.9746,0.9054
ROCPOINTS_N,0.9229,0.7143,0.9054,0.9746,0.9054
ROCPOINTS_N,0.9232,0.7143,0.9053,0.9746,0.9053
ROCPOINTS_N,0.9233,0.7143,0.9052,0.9746,0.9052
ROCPOINTS_N,0.9246,0.7019,0.8993,0.9748,0.8993
ROCPOINTS_N,0.9250,0.7019,0.8992,0.9748,0.8992
ROCPOINTS_N,0.9253,0.6984,0.8985,0.9749,0.8985
ROCPOINTS_N,0.9255,0.6984,0.8984,0.9749,0.8984
ROCPOINTS_N,0.9264,0.6984,0.8984,0.9749,0.8984
ROCPOINTS_N,0.9267,0.6984,0.8983,0.9749,0.8983
ROCPOINTS_N,0.9267,0.6966,0.8907,0.9748,0.8907
ROCPOINTS_N,0.9279,0.6966,0.8907,0.9748,0.8907
ROCPOINTS_N,0.9281,0.6966,0.8906,0.9748,0.8906
ROCPOINTS_N,0.9283,0.6966,0.8905,0.9748,0.8905
ROCPOINTS_N,0.9289,0.6949,0.8905,0.9748,0.8905
ROCPOINTS_N,0.9298,0.6949,0.8905,0.9748,0.8905
ROCPOINTS_N,0.9299,0.6949,0.8904,0.9748,0.8904
ROCPOINTS_N,0.9300,0.6949,0.8904,0.9748,0.8904
ROCPOINTS_N,0.9300,0.6949,0.8903,0.9748,0.8903
ROCPOINTS_N,0.9312,0.6755,0.8815,0.9753,0.8815
ROCPOINTS_N,0.9318,0.6755,0.8815,0.9753,0.8815
ROCPOINTS_N,0.9328,0.6755,0.8814,0.9753,0.8814
ROCPOINTS_N,0.9329,0.6755,0.8813,0.9753,0.8813
ROCPOINTS_N,0.9333,0.6755,0.8813,0.9753,0.8813
ROCPOINTS_N,0.9348,0.6596,0.8737,0.9756,0.8737
ROCPOINTS_N,0.9350,0.6596,0.8736,0.9756,0.8736
ROCPOINTS_N,0.9352,0.6543,0.8724,0.9758,0.8724
ROCPOINTS_N,0.9356,0.6543,0.8723,0.9758,0.8723
ROCPOINTS_N,0.9363,0.6543,0.8722,0.9758,0.8722
ROCPOINTS_N,0.9365,0.6543,0.8722,0.9758,0.8722
ROCPOINTS_N,0.9367,0.6543,0.8721,0.9758,0.8721
ROCPOINTS_N,0.9369,0.6384,0.8627,0.9761,0.8627
ROCPOINTS_N,0.9375,0.6384,0.8626,0.9761,0.8626
ROCPOINTS_N,0.9380,0.6384,0.8626,0.9761,0.8626
ROCPOINTS_N,0.9383,0.6384,0.8625,0.9761,0.8625
ROCPOINTS_N,0.9392,0.6384,0.8624,0.9761,0.8624
ROCPOINTS_N,0.9394,0.6384,0.8623,0.9761,0.8623
ROCPOINTS_N,0.9394,0.6384,0.8623,0.9761,0.8623
ROCPOINTS_N,0.9398,0.6384,0.8622,0.9761,0.8622
ROCPOINTS_N,0.9399,0.6384,0.8621,0.9761,0.8621
ROCPOINTS_N,0.9400,0.6384,0.8621,0.9761,0.8621
ROCPOINTS_N,0.9413,0.6243,0.8509,0.9763,0.8509
ROCPOINTS_N,0.9414,0.6243,0.8508,0.9763,0.8508
ROCPOINTS_N,0.9415,0.6243,0.8508,0.9763,0.8508
ROCPOINTS_N,0.9417,0.6243,0.8507,0.9763,0.8507
ROCPOINTS_N,0.9421,0.6243,0.8505,0.9763,0.8505
ROCPOINTS_N,0.9422,0.6243,0.8504,0.9763,0.8504
ROCPOINTS_N,0.9424,0.6243,0.8503,0.9763,0.8503
ROCPOINTS_N,0.9426,0.6243,0.8503,0.9763,0.8503
ROCPOINTS_N,0.9433,0.6243,0.8502,0.9763,0.8502
ROCPOINTS_N,0.9436,0.6067,0.8394,0.9767,0.8394
ROCPOINTS_N,0.9437,0.6067,0.8392,0.9767,0.8392
ROCPOINTS_N,0.9441,0.6067,0.8389,0.9766,0.8389
ROCPOINTS_N,0.9443,0.6067,0.8389,0.9766,0.8389
ROCPOINTS_N,0.9444,0.6067,0.8388,0.9766,0.8388
ROCPOINTS_N,0.9447,0.6067,0.8387,0.9766,0.8387
ROCPOINTS_N,0.9450,0.6067,0.8385,0.9766,0.8385
ROCPOINTS_N,0.9456,0.5996,0.8364,0.9768,0.8364
ROCPOINTS_N,0.9463,0.5996,0.8362,0.9768,0.8362
ROCPOINTS_N,0.9463,0.5996,0.8361,0.9768,0.8361
ROCPOINTS_N,0.9465,0.5979,0.8361,0.9769,0.8361
ROCPOINTS_N,0.9466,0.5979,0.8360,0.9769,0.8360
ROCPOINTS_N,0.9466,0.5979,0.8358,0.9769,0.8358
ROCPOINTS_N,0.9467,0.5979,0.8357,0.9769,0.8357
ROCPOINTS_N,0.9473,0.5767,0.8238,0.9774,0.8238
ROCPOINTS_N,0.9474,0.5767,0.8237,0.9774,0.8237
ROCPOINTS_N,0.9478,0.5767,0.8237,0.9774,0.8237
ROCPOINTS_N,0.9480,0.5767,0.8235,0.9774,0.8235
ROCPOINTS_N,0.9483,0.5767,0.8234,0.9774,0.8234
ROCPOINTS_N,0.9489,0.5750,0.8232,0.9774,0.8232
ROCPOINTS_N,0.9490,0.5750,0.8231,0.9774,0.8231
ROCPOINTS_N,0.9493,0.5750,0.8231,0.9774,0.8231
ROCPOINTS_N,0.9494,0.5750,0.8230,0.9774,0.8230
ROCPOINTS_N,0.9496,0.5750,0.8230,0.9774,0.8230
ROCPOINTS_N,0.9497,0.5750,0.8229,0.9774,0.8229
ROCPOINTS_N,0.9498,0.5750,0.8228,0.9774,0.8228
ROCPOINTS_N,0.9498,0.5750,0.8228,0.9774,0.8228
ROCPOINTS_N,0.9499,0.5750,0.8227,0.9774,0.8227
ROCPOINTS_N,0.9500,0.5750,0.8226,0.9774,0.8226
ROCPOINTS_N,0.9504,0.5414,0.8072,0.9783,0.8072
ROCPOINTS_N,0.9506,0.5414,0.8071,0.9783,0.8071
ROCPOINTS_N,0.9506,0.5414,0.8070,0.9783,0.8070
ROCPOINTS_N,0.9506,0.5414,0.8069,0.9783,0.8069
ROCPOINTS_N,0.9509,0.5414,0.8069,0.9783,0.8069
ROCPOINTS_N,0.9510,0.5414,0.8068,0.9783,0.8068
ROCPOINTS_N,0.9511,0.5414,0.8068,0.9783,0.8068
ROCPOINTS_N,0.9514,0.5414,0.8066,0.9783,0.8066
ROCPOINTS_N,0.9515,0.5414,0.8066,0.9783,0.8066
ROCPOINTS_N,0.9517,0.5414,0.8065,0.9783,0.8065
ROCPOINTS_N,0.9518,0.5414,0.8064,0.9783,0.8064
ROCPOINTS_N,0.9522,0.5414,0.8063,0.9783,0.8063
ROCPOINTS_N,0.9524,0.5414,0.8062,0.9783,0.8062
ROCPOINTS_N,0.9525,0.5414,0.8062,0.9783,0.8062
ROCPOINTS_N,0.9525,0.5414,0.8061,0.9783,0.8061
ROCPOINTS_N,0.9527,0.5414,0.8061,0.9783,0.8061
ROCPOINTS_N,0.9530,0.5414,0.8060,0.9783,0.8060
ROCPOINTS_N,0.9533,0.5414,0.8059,0.9783,0.8059
ROCPOINTS_N,0.9533,0.5414,0.8059,0.9783,0.8059
ROCPOINTS_N,0.9533,0.5414,0.8058,0.9783,0.8058
ROCPOINTS_N,0.9538,0.5256,0.7911,0.9785,0.7911
ROCPOINTS_N,0.9539,0.5256,0.7911,0.9785,0.7911
ROCPOINTS_N,0.9539,0.5238,0.7911,0.9786,0.7911
ROCPOINTS_N,0.9542,0.5238,0.7910,0.9786,0.7910
ROCPOINTS_N,0.9542,0.5238,0.7909,0.9786,0.7909
ROCPOINTS_N,0.9545,0.5238,0.7909,0.9786,0.7909
ROCPOINTS_N,0.9547,0.5238,0.7908,0.9786,0.7908
ROCPOINTS_N,0.9547,0.5238,0.7908,0.9786,0.7908
ROCPOINTS_N,0.9550,0.5238,0.7907,0.9786,0.7907
ROCPOINTS_N,0.9553,0.5220,0.7882,0.9786,0.7882
ROCPOINTS_N,0.9556,0.5220,0.7882,0.9786,0.7882
ROCPOINTS_N,0.9558,0.5220,0.7881,0.9786,0.7881
ROCPOINTS_N,0.9558,0.5220,0.7880,0.9786,0.7880
ROCPOINTS_N,0.9566,0.5203,0.7880,0.9786,0.7880
ROCPOINTS_N,0.9567,0.5203,0.7879,0.9786,0.7879
ROCPOINTS_N,0.9569,0.5062,0.7711,0.9788,0.7711
ROCPOINTS_N,0.9583,0.5062,0.7710,0.9788,0.7710
ROCPOINTS_N,0.9586,0.5062,0.7708,0.9788,0.7708
ROCPOINTS_N,0.9589,0.5062,0.7708,0.9787,0.7708
ROCPOINTS_N,0.9589,0.5062,0.7707,0.9787,0.7707
ROCPOINTS_N,0.9589,0.5062,0.7707,0.9787,0.7707
ROCPOINTS_N,0.9591,0.5062,0.7706,0.9787,0.7706
ROCPOINTS_N,0.9592,0.5062,0.7705,0.9787,0.7705
ROCPOINTS_N,0.9595,0.5062,0.7705,0.9787,0.7705
ROCPOINTS_N,0.9595,0.5062,0.7704,0.9787,0.7704
ROCPOINTS_N,0.9597,0.5062,0.7704,0.9787,0.7704
ROCPOINTS_N,0.9598,0.5062,0.7703,0.9787,0.7703
ROCPOINTS_N,0.9598,0.5062,0.7702,0.9787,0.7702
ROCPOINTS_N,0.9600,0.5062,0.7702,0.9787,0.7702
ROCPOINTS_N,0.9603,0.4691,0.7491,0.9797,0.7491
ROCPOINTS_N,0.9604,0.4691,0.7491,0.9797,0.7491
ROCPOINTS_N,0.9604,0.4691,0.7490,0.9797,0.7490
ROCPOINTS_N,0.9606,0.4691,0.7489,0.9797,0.7489
ROCPOINTS_N,0.9608,0.4691,0.7488,0.9797,0.7488
ROCPOINTS_N,0.9613,0.4691,0.7487,0.9797,0.7487
ROCPOINTS_N,0.9617,0.4691,0.7487,0.9797,0.7487
ROCPOINTS_N,0.9618,0.4691,0.7486,0.9797,0.7486
ROCPOINTS_N,0.9620,0.4691,0.7482,0.9797,0.7482
ROCPOINTS_N,0.9622,0.4674,0.7481,0.9798,0.7481
ROCPOINTS_N,0.9623,0.4674,0.7480,0.9798,0.7480
ROCPOINTS_N,0.9625,0.4674,0.7479,0.9798,0.7479
ROCPOINTS_N,0.9626,0.4674,0.7476,0.9797,0.7476
ROCPOINTS_N,0.9627,0.4674,0.7472,0.9797,0.7472
ROCPOINTS_N,0.9628,0.4674,0.7471,0.9797,0.7471
ROCPOINTS_N,0.9633,0.4674,0.7464,0.9797,0.7464
ROCPOINTS_N,0.9633,0.4674,0.7463,0.9797,0.7463
ROCPOINTS_N,0.9635,0.4321,0.7267,0.9807,0.7267
ROCPOINTS_N,0.9638,0.4321,0.7267,0.9807,0.7267
ROCPOINTS_N,0.9639,0.4321,0.7266,0.9807,0.7266
ROCPOINTS_N,0.9641,0.4321,0.7266,0.9807,0.7266
ROCPOINTS_N,0.9644,0.4321,0.7265,0.9807,0.7265
ROCPOINTS_N,0.9647,0.4321,0.7261,0.9807,0.7261
ROCPOINTS_N,0.9647,0.4321,0.7256,0.9807,0.7256
ROCPOINTS_N,0.9648,0.4321,0.7255,0.9807,0.7255
ROCPOINTS_N,0.9649,0.4321,0.7253,0.9807,0.7253
ROCPOINTS_N,0.9649,0.4321,0.7252,0.9807,0.7252
ROCPOINTS_N,0.9650,0.4321,0.7251,0.9807,0.7251
ROCPOINTS_N,0.9650,0.4321,0.7251,0.9807,0.7251
ROCPOINTS_N,0.9652,0.4286,0.7218,0.9807,0.7218
ROCPOINTS_N,0.9657,0.4286,0.7214,0.9807,0.7214
ROCPOINTS_N,0.9657,0.4286,0.7214,0.9807,0.7214
ROCPOINTS_N,0.9658,0.4286,0.7213,0.9807,0.7213
ROCPOINTS_N,0.9658,0.4286,0.7213,0.9807,0.7213
ROCPOINTS_N,0.9659,0.4286,0.7212,0.9807,0.7212
ROCPOINTS_N,0.9660,0.4286,0.7211,0.9807,0.7211
ROCPOINTS_N,0.9663,0.4286,0.7211,0.9807,0.7211
ROCPOINTS_N,0.9663,0.4286,0.7210,0.9807,0.7210
ROCPOINTS_N,0.9666,0.4286,0.7210,0.9807,0.7210
ROCPOINTS_N,0.9667,0.4286,0.7208,0.9807,0.7208
ROCPOINTS_N,0.9670,0.4092,0.7000,0.9810,0.7000
ROCPOINTS_N,0.9675,0.4092,0.7000,0.9810,0.7000
ROCPOINTS_N,0.9678,0.4092,0.6999,0.9810,0.6999
ROCPOINTS_N,0.9682,0.4092,0.6999,0.9810,0.6999
ROCPOINTS_N,0.9683,0.4092,0.6998,0.9810,0.6998
ROCPOINTS_N,0.9685,0.4092,0.6997,0.9810,0.6997
ROCPOINTS_N,0.9687,0.4092,0.6995,0.9810,0.6995
ROCPOINTS_N,0.9688,0.4074,0.6995,0.9811,0.6995
ROCPOINTS_N,0.9689,0.4074,0.6994,0.9811,0.6994
ROCPOINTS_N,0.9690,0.4074,0.6992,0.9811,0.6992
ROCPOINTS_N,0.9692,0.4074,0.6991,0.9811,0.6991
ROCPOINTS_N,0.9692,0.4074,0.6990,0.9811,0.6990
ROCPOINTS_N,0.9693,0.4074,0.6989,0.9811,0.6989
ROCPOINTS_N,0.9697,0.4074,0.6989,0.9811,0.6989
ROCPOINTS_N,0.9697,0.4074,0.6988,0.9811,0.6988
ROCPOINTS_N,0.9700,0.4074,0.6983,0.9811,0.6983
ROCPOINTS_N,0.9708,0.3810,0.6703,0.9816,0.6703
ROCPOINTS_N,0.9711,0.3810,0.6702,0.9816,0.6702
ROCPOINTS_N,0.9716,0.3810,0.6701,0.9816,0.6701
ROCPOINTS_N,0.9717,0.3810,0.6701,0.9815,0.6701
ROCPOINTS_N,0.9717,0.3810,0.6699,0.9815,0.6699
ROCPOINTS_N,0.9720,0.3810,0.6695,0.9815,0.6695
ROCPOINTS_N,0.9720,0.3810,0.6694,0.9815,0.6694
ROCPOINTS_N,0.9722,0.3810,0.6693,0.9815,0.6693
ROCPOINTS_N,0.9723,0.3810,0.6693,0.9815,0.6693
ROCPOINTS_N,0.9723,0.3810,0.6692,0.9815,0.6692
ROCPOINTS_N,0.9725,0.3810,0.6691,0.9815,0.6691
ROCPOINTS_N,0.9726,0.3810,0.6690,0.9815,0.6690
ROCPOINTS_N,0.9728,0.3810,0.6689,0.9815,0.6689
ROCPOINTS_N,0.9728,0.3810,0.6688,0.9815,0.6688
ROCPOINTS_N,0.9729,0.3810,0.6688,0.9815,0.6688
ROCPOINTS_N,0.9729,0.3810,0.6687,0.9815,0.6687
ROCPOINTS_N,0.9730,0.3810,0.6687,0.9815,0.6687
ROCPOINTS_N,0.9732,0.3810,0.6685,0.9815,0.6685
ROCPOINTS_N,0.9733,0.3810,0.6684,0.9815,0.6684
ROCPOINTS_N,0.9733,0.3474,0.6424,0.9824,0.6424
ROCPOINTS_N,0.9733,0.3474,0.6424,0.9824,0.6424
ROCPOINTS_N,0.9735,0.3474,0.6423,0.9824,0.6423
ROCPOINTS_N,0.9739,0.3474,0.6423,0.9824,0.6423
ROCPOINTS_N,0.9741,0.3474,0.6421,0.9824,0.6421
ROCPOINTS_N,0.9742,0.3474,0.6421,0.9824,0.6421
ROCPOINTS_N,0.9744,0.3474,0.6420,0.9824,0.6420
ROCPOINTS_N,0.9750,0.3474,0.6418,0.9824,0.6418
ROCPOINTS_N,0.9751,0.3439,0.6369,0.9825,0.6369
ROCPOINTS_N,0.9752,0.3439,0.6368,0.9825,0.6368
ROCPOINTS_N,0.9752,0.3439,0.6368,0.9825,0.6368
ROCPOINTS_N,0.9752,0.3439,0.6367,0.9825,0.6367
ROCPOINTS_N,0.9756,0.3439,0.6367,0.9825,0.6367
ROCPOINTS_N,0.9758,0.3439,0.6366,0.9825,0.6366
ROCPOINTS_N,0.9760,0.3439,0.6365,0.9824,0.6365
ROCPOINTS_N,0.9760,0.3439,0.6365,0.9824,0.6365
ROCPOINTS_N,0.9761,0.3439,0.6364,0.9824,0.6364
ROCPOINTS_N,0.9763,0.3439,0.6364,0.9824,0.6364
ROCPOINTS_N,0.9763,0.3439,0.6363,0.9824,0.6363
ROCPOINTS_N,0.9763,0.3439,0.6362,0.9824,0.6362
ROCPOINTS_N,0.9763,0.3439,0.6362,0.9824,0.6362
ROCPOINTS_N,0.9764,0.3439,0.6361,0.9824,0.6361
ROCPOINTS_N,0.9765,0.3439,0.6361,0.9824,0.6361
ROCPOINTS_N,0.9766,0.3439,0.6360,0.9824,0.6360
ROCPOINTS_N,0.9767,0.3439,0.6360,0.9824,0.6360
ROCPOINTS_N,0.9769,0.3175,0.6080,0.9830,0.6080
ROCPOINTS_N,0.9770,0.3175,0.6079,0.9830,0.6079
ROCPOINTS_N,0.9770,0.3175,0.6078,0.9830,0.6078
ROCPOINTS_N,0.9772,0.3175,0.6078,0.9830,0.6078
ROCPOINTS_N,0.9775,0.3175,0.6077,0.9830,0.6077
ROCPOINTS_N,0.9778,0.3175,0.6076,0.9830,0.6076
ROCPOINTS_N,0.9780,0.3175,0.6075,0.9830,0.6075
ROCPOINTS_N,0.9781,0.3175,0.6074,0.9830,0.6074
ROCPOINTS_N,0.9783,0.3175,0.6074,0.9830,0.6074
ROCPOINTS_N,0.9783,0.3175,0.6073,0.9830,0.6073
ROCPOINTS_N,0.9783,0.3175,0.6073,0.9830,0.6073
ROCPOINTS_N,0.9786,0.3175,0.6071,0.9830,0.6071
ROCPOINTS_N,0.9787,0.3175,0.6071,0.9830,0.6071
ROCPOINTS_N,0.9789,0.3175,0.6070,0.9830,0.6070
ROCPOINTS_N,0.9789,0.3175,0.6070,0.9830,0.6070
ROCPOINTS_N,0.9792,0.3175,0.6067,0.9830,0.6067
ROCPOINTS_N,0.9795,0.3175,0.6066,0.9830,0.6066
ROCPOINTS_N,0.9795,0.3175,0.6065,0.9830,0.6065
ROCPOINTS_N,0.9796,0.3175,0.6064,0.9830,0.6064
ROCPOINTS_N,0.9798,0.3175,0.6064,0.9830,0.6064
ROCPOINTS_N,0.9798,0.3175,0.6063,0.9830,0.6063
ROCPOINTS_N,0.9799,0.3175,0.6063,0.9830,0.6063
ROCPOINTS_N,0.9800,0.3175,0.6062,0.9830,0.6062
ROCPOINTS_N,0.9800,0.3175,0.6062,0.9830,0.6062
ROCPOINTS_N,0.9802,0.2910,0.5672,0.9833,0.5672
ROCPOINTS_N,0.9803,0.2910,0.5671,0.9833,0.5671
ROCPOINTS_N,0.9806,0.2910,0.5671,0.9833,0.5671
ROCPOINTS_N,0.9808,0.2910,0.5670,0.9833,0.5670
ROCPOINTS_N,0.9811,0.2910,0.5670,0.9833,0.5670
ROCPOINTS_N,0.9811,0.2910,0.5669,0.9833,0.5669
ROCPOINTS_N,0.9814,0.2910,0.5667,0.9833,0.5667
ROCPOINTS_N,0.9816,0.2910,0.5667,0.9833,0.5667
ROCPOINTS_N,0.9817,0.2910,0.5666,0.9833,0.5666
ROCPOINTS_N,0.9818,0.2910,0.5664,0.9833,0.5664
ROCPOINTS_N,0.9821,0.2910,0.5664,0.9833,0.5664
ROCPOINTS_N,0.9822,0.2910,0.5663,0.9833,0.5663
ROCPOINTS_N,0.9825,0.2910,0.5661,0.9833,0.5661
ROCPOINTS_N,0.9825,0.2892,0.5657,0.9834,0.5657
ROCPOINTS_N,0.9825,0.2892,0.5656,0.9834,0.5656
ROCPOINTS_N,0.9826,0.2892,0.5656,0.9834,0.5656
ROCPOINTS_N,0.9828,0.2875,0.5653,0.9835,0.5653
ROCPOINTS_N,0.9828,0.2875,0.5651,0.9835,0.5651
ROCPOINTS_N,0.9829,0.2875,0.5650,0.9835,0.5650
ROCPOINTS_N,0.9830,0.2875,0.5650,0.9835,0.5650
ROCPOINTS_N,0.9831,0.2875,0.5649,0.9835,0.5649
ROCPOINTS_N,0.9831,0.2875,0.5649,0.9835,0.5649
ROCPOINTS_N,0.9832,0.2875,0.5648,0.9835,0.5648
ROCPOINTS_N,0.9832,0.2875,0.5648,0.9834,0.5648
ROCPOINTS_N,0.9833,0.2875,0.5647,0.9834,0.5647
ROCPOINTS_N,0.9833,0.2875,0.5646,0.9834,0.5646
ROCPOINTS_N,0.9836,0.2540,0.5282,0.9844,0.5282
ROCPOINTS_N,0.9838,0.2540,0.5281,0.9843,0.5281
ROCPOINTS_N,0.9842,0.2540,0.5281,0.9843,0.5281
ROCPOINTS_N,0.9844,0.2540,0.5278,0.9843,0.5278
ROCPOINTS_N,0.9844,0.2540,0.5278,0.9843,0.5278
ROCPOINTS_N,0.9847,0.2540,0.5275,0.9843,0.5275
ROCPOINTS_N,0.9848,0.2540,0.5274,0.9843,0.5274
ROCPOINTS_N,0.9850,0.2540,0.5274,0.9843,0.5274
ROCPOINTS_N,0.9851,0.2434,0.5212,0.9848,0.5212
ROCPOINTS_N,0.9853,0.2434,0.5211,0.9848,0.5211
ROCPOINTS_N,0.9854,0.2434,0.5211,0.9848,0.5211
ROCPOINTS_N,0.9855,0.2434,0.5210,0.9848,0.5210
ROCPOINTS_N,0.9856,0.2434,0.5210,0.9848,0.5210
ROCPOINTS_N,0.9856,0.2434,0.5207,0.9848,0.5207
ROCPOINTS_N,0.9857,0.2434,0.5207,0.9848,0.5207
ROCPOINTS_N,0.9858,0.2434,0.5206,0.9848,0.5206
ROCPOINTS_N,0.9860,0.2434,0.5204,0.9848,0.5204
ROCPOINTS_N,0.9860,0.2434,0.5204,0.9848,0.5204
ROCPOINTS_N,0.9860,0.2434,0.5203,0.9848,0.5203
ROCPOINTS_N,0.9860,0.2434,0.5202,0.9848,0.5202
ROCPOINTS_N,0.9861,0.2434,0.5201,0.9848,0.5201
ROCPOINTS_N,0.9862,0.2434,0.5201,0.9848,0.5201
ROCPOINTS_N,0.9862,0.2434,0.5200,0.9848,0.5200
ROCPOINTS_N,0.9863,0.2434,0.5199,0.9848,0.5199
ROCPOINTS_N,0.9863,0.2434,0.5186,0.9847,0.5186
ROCPOINTS_N,0.9864,0.2434,0.5185,0.9847,0.5185
ROCPOINTS_N,0.9865,0.2434,0.5185,0.9847,0.5185
ROCPOINTS_N,0.9865,0.2434,0.5183,0.9847,0.5183
ROCPOINTS_N,0.9866,0.2434,0.5183,0.9847,0.5183
ROCPOINTS_N,0.9866,0.2434,0.5182,0.9847,0.5182
ROCPOINTS_N,0.9866,0.2434,0.5182,0.9847,0.5182
ROCPOINTS_N,0.9867,0.2434,0.5181,0.9847,0.5181
ROCPOINTS_N,0.9867,0.2134,0.4775,0.9854,0.4775
ROCPOINTS_N,0.9868,0.2134,0.4766,0.9854,0.4766
ROCPOINTS_N,0.9868,0.2134,0.4757,0.9854,0.4757
ROCPOINTS_N,0.9869,0.2134,0.4757,0.9854,0.4757
ROCPOINTS_N,0.9870,0.2134,0.4756,0.9854,0.4756
ROCPOINTS_N,0.9870,0.2134,0.4755,0.9854,0.4755
ROCPOINTS_N,0.9871,0.2134,0.4745,0.9853,0.4745
ROCPOINTS_N,0.9872,0.2134,0.4745,0.9853,0.4745
ROCPOINTS_N,0.9873,0.2134,0.4744,0.9853,0.4744
ROCPOINTS_N,0.9873,0.2134,0.4725,0.9853,0.4725
ROCPOINTS_N,0.9873,0.2134,0.4713,0.9853,0.4713
ROCPOINTS_N,0.9873,0.2134,0.4713,0.9852,0.4713
ROCPOINTS_N,0.9875,0.2134,0.4703,0.9852,0.4703
ROCPOINTS_N,0.9875,0.2134,0.4684,0.9852,0.4684
ROCPOINTS_N,0.9875,0.2134,0.4683,0.9852,0.4683
ROCPOINTS_N,0.9875,0.2134,0.4682,0.9852,0.4682
ROCPOINTS_N,0.9878,0.2134,0.4682,0.9852,0.4682
ROCPOINTS_N,0.9878,0.2134,0.4670,0.9851,0.4670
ROCPOINTS_N,0.9879,0.2134,0.4661,0.9851,0.4661
ROCPOINTS_N,0.9879,0.2134,0.4661,0.9851,0.4661
ROCPOINTS_N,0.9879,0.2134,0.4660,0.9851,0.4660
ROCPOINTS_N,0.9879,0.2134,0.4645,0.9850,0.4645
ROCPOINTS_N,0.9880,0.2134,0.4636,0.9850,0.4636
ROCPOINTS_N,0.9881,0.2134,0.4635,0.9850,0.4635
ROCPOINTS_N,0.9881,0.2134,0.4635,0.9850,0.4635
ROCPOINTS_N,0.9882,0.2134,0.4634,0.9850,0.4634
ROCPOINTS_N,0.9882,0.2134,0.4634,0.9850,0.4634
ROCPOINTS_N,0.9883,0.2134,0.4617,0.9849,0.4617
ROCPOINTS_N,0.9883,0.2134,0.4617,0.9849,0.4617
ROCPOINTS_N,0.9883,0.2134,0.4616,0.9849,0.4616
ROCPOINTS_N,0.9883,0.2134,0.4615,0.9849,0.4615
ROCPOINTS_N,0.9885,0.2134,0.4610,0.9849,0.4610
ROCPOINTS_N,0.9886,0.2134,0.4594,0.9849,0.4594
ROCPOINTS_N,0.9887,0.2134,0.4580,0.9848,0.4580
ROCPOINTS_N,0.9887,0.2134,0.4580,0.9848,0.4580
ROCPOINTS_N,0.9887,0.2134,0.4579,0.9848,0.4579
ROCPOINTS_N,0.9887,0.2134,0.4565,0.9848,0.4565
ROCPOINTS_N,0.9888,0.2134,0.4565,0.9848,0.4565
ROCPOINTS_N,0.9888,0.2134,0.4564,0.9848,0.4564
ROCPOINTS_N,0.9888,0.2134,0.4564,0.9848,0.4564
ROCPOINTS_N,0.9889,0.2134,0.4563,0.9848,0.4563
ROCPOINTS_N,0.9890,0.2134,0.4562,0.9848,0.4562
ROCPOINTS_N,0.9890,0.2134,0.4561,0.9848,0.4561
ROCPOINTS_N,0.9891,0.2134,0.4561,0.9848,0.4561
ROCPOINTS_N,0.9891,0.2134,0.4560,0.9848,0.4560
ROCPOINTS_N,0.9892,0.2134,0.4559,0.9848,0.4559
ROCPOINTS_N,0.9892,0.2134,0.4559,0.9848,0.4559
ROCPOINTS_N,0.9892,0.2134,0.4558,0.9848,0.4558
ROCPOINTS_N,0.9893,0.2134,0.4558,0.9848,0.4558
ROCPOINTS_N,0.9893,0.2134,0.4557,0.9848,0.4557
ROCPOINTS_N,0.9894,0.2134,0.4557,0.9848,0.4557
ROCPOINTS_N,0.9894,0.2134,0.4556,0.9847,0.4556
ROCPOINTS_N,0.9895,0.2134,0.4554,0.9847,0.4554
ROCPOINTS_N,0.9896,0.2134,0.4554,0.9847,0.4554
ROCPOINTS_N,0.9897,0.2134,0.4552,0.9847,0.4552
ROCPOINTS_N,0.9897,0.2134,0.4551,0.9847,0.4551
ROCPOINTS_N,0.9897,0.2134,0.4551,0.9847,0.4551
ROCPOINTS_N,0.9898,0.2134,0.4550,0.9847,0.4550
ROCPOINTS_N,0.9898,0.2134,0.4550,0.9847,0.4550
ROCPOINTS_N,0.9898,0.2134,0.4549,0.9847,0.4549
ROCPOINTS_N,0.9899,0.2134,0.4548,0.9847,0.4548
ROCPOINTS_N,0.9899,0.2134,0.4548,0.9847,0.4548
ROCPOINTS_N,0.9899,0.2134,0.4547,0.9847,0.4547
ROCPOINTS_N,0.9900,0.2134,0.4547,0.9847,0.4547
ROCPOINTS_N,0.9900,0.2134,0.4546,0.9847,0.4546
ROCPOINTS_N,0.9900,0.2134,0.4545,0.9847,0.4545
ROCPOINTS_N,0.9901,0.1746,0.3989,0.9857,0.3989
ROCPOINTS_N,0.9902,0.1746,0.3988,0.9857,0.3988
ROCPOINTS_N,0.9903,0.1746,0.3987,0.9857,0.3987
ROCPOINTS_N,0.9906,0.1746,0.3986,0.9857,0.3986
ROCPOINTS_N,0.9908,0.1746,0.3986,0.9857,0.3986
ROCPOINTS_N,0.9909,0.1746,0.3985,0.9857,0.3985
ROCPOINTS_N,0.9909,0.1746,0.3984,0.9857,0.3984
ROCPOINTS_N,0.9911,0.1746,0.3983,0.9857,0.3983
ROCPOINTS_N,0.9911,0.1746,0.3983,0.9857,0.3983
ROCPOINTS_N,0.9912,0.1746,0.3981,0.9857,0.3981
ROCPOINTS_N,0.9913,0.1746,0.3980,0.9857,0.3980
ROCPOINTS_N,0.9914,0.1746,0.3980,0.9857,0.3980
ROCPOINTS_N,0.9914,0.1746,0.3979,0.9857,0.3979
ROCPOINTS_N,0.9916,0.1746,0.3979,0.9857,0.3979
ROCPOINTS_N,0.9917,0.1728,0.3958,0.9858,0.3958
ROCPOINTS_N,0.9917,0.1728,0.3957,0.9858,0.3957
ROCPOINTS_N,0.9917,0.1728,0.3954,0.9858,0.3954
ROCPOINTS_N,0.9917,0.1728,0.3954,0.9858,0.3954
ROCPOINTS_N,0.9918,0.1728,0.3953,0.9857,0.3953
ROCPOINTS_N,0.9918,0.1728,0.3952,0.9857,0.3952
ROCPOINTS_N,0.9919,0.1728,0.3952,0.9857,0.3952
ROCPOINTS_N,0.9919,0.1728,0.3951,0.9857,0.3951
ROCPOINTS_N,0.9920,0.1728,0.3951,0.9857,0.3951
ROCPOINTS_N,0.9920,0.1728,0.3950,0.9857,0.3950
ROCPOINTS_N,0.9922,0.1728,0.3950,0.9857,0.3950
ROCPOINTS_N,0.9922,0.1728,0.3949,0.9857,0.3949
ROCPOINTS_N,0.9922,0.1728,0.3948,0.9857,0.3948
ROCPOINTS_N,0.9923,0.1728,0.3943,0.9857,0.3943
ROCPOINTS_N,0.9923,0.1728,0.3943,0.9857,0.3943
ROCPOINTS_N,0.9923,0.1728,0.3942,0.9857,0.3942
ROCPOINTS_N,0.9924,0.1728,0.3941,0.9857,0.3941
ROCPOINTS_N,0.9924,0.1728,0.3941,0.9857,0.3941
ROCPOINTS_N,0.9924,0.1728,0.3940,0.9857,0.3940
ROCPOINTS_N,0.9924,0.1728,0.3940,0.9857,0.3940
ROCPOINTS_N,0.9924,0.1728,0.3939,0.9857,0.3939
ROCPOINTS_N,0.9925,0.1728,0.3938,0.9857,0.3938
ROCPOINTS_N,0.9925,0.1728,0.3936,0.9857,0.3936
ROCPOINTS_N,0.9925,0.1728,0.3935,0.9857,0.3935
ROCPOINTS_N,0.9926,0.1728,0.3934,0.9857,0.3934
ROCPOINTS_N,0.9926,0.1728,0.3934,0.9857,0.3934
ROCPOINTS_N,0.9927,0.1728,0.3933,0.9857,0.3933
ROCPOINTS_N,0.9927,0.1728,0.3931,0.9857,0.3931
ROCPOINTS_N,0.9927,0.1728,0.3931,0.9857,0.3931
ROCPOINTS_N,0.9928,0.1728,0.3930,0.9857,0.3930
ROCPOINTS_N,0.9928,0.1728,0.3929,0.9857,0.3929
ROCPOINTS_N,0.9929,0.1728,0.3929,0.9857,0.3929
ROCPOINTS_N,0.9929,0.1728,0.3928,0.9857,0.3928
ROCPOINTS_N,0.9930,0.1728,0.3927,0.9857,0.3927
ROCPOINTS_N,0.9930,0.1728,0.3927,0.9857,0.3927
ROCPOINTS_N,0.9930,0.1728,0.3926,0.9857,0.3926
ROCPOINTS_N,0.9930,0.1728,0.3925,0.9856,0.3925
ROCPOINTS_N,0.9930,0.1728,0.3924,0.9856,0.3924
ROCPOINTS_N,0.9930,0.1728,0.3924,0.9856,0.3924
ROCPOINTS_N,0.9931,0.1728,0.3923,0.9856,0.3923
ROCPOINTS_N,0.9931,0.1728,0.3923,0.9856,0.3923
ROCPOINTS_N,0.9931,0.1728,0.3922,0.9856,0.3922
ROCPOINTS_N,0.9931,0.1711,0.3922,0.9858,0.3922
ROCPOINTS_N,0.9932,0.1711,0.3922,0.9858,0.3922
ROCPOINTS_N,0.9932,0.1711,0.3921,0.9858,0.3921
ROCPOINTS_N,0.9932,0.1693,0.3909,0.9859,0.3909
ROCPOINTS_N,0.9932,0.1693,0.3909,0.9859,0.3909
ROCPOINTS_N,0.9933,0.1693,0.3908,0.9859,0.3908
ROCPOINTS_N,0.9933,0.1693,0.3908,0.9859,0.3908
ROCPOINTS_N,0.9933,0.1693,0.3907,0.9859,0.3907
ROCPOINTS_N,0.9933,0.1693,0.3906,0.9859,0.3906
ROCPOINTS_N,0.9934,0.1376,0.3314,0.9865,0.3314
ROCPOINTS_N,0.9935,0.1376,0.3313,0.9865,0.3313
ROCPOINTS_N,0.9936,0.1376,0.3313,0.9865,0.3313
ROCPOINTS_N,0.9937,0.1358,0.3307,0.9866,0.3307
ROCPOINTS_N,0.9939,0.1358,0.3306,0.9866,0.3306
ROCPOINTS_N,0.9941,0.1358,0.3306,0.9866,0.3306
ROCPOINTS_N,0.9942,0.1358,0.3305,0.9866,0.3305
ROCPOINTS_N,0.9943,0.1358,0.3305,0.9866,0.3305
ROCPOINTS_N,0.9943,0.1358,0.3304,0.9866,0.3304
ROCPOINTS_N,0.9943,0.1358,0.3303,0.9866,0.3303
ROCPOINTS_N,0.9943,0.1358,0.3303,0.9866,0.3303
ROCPOINTS_N,0.9944,0.1358,0.3302,0.9866,0.3302
ROCPOINTS_N,0.9944,0.1358,0.3302,0.9866,0.3302
ROCPOINTS_N,0.9945,0.1358,0.3301,0.9866,0.3301
ROCPOINTS_N,0.9945,0.1358,0.3300,0.9866,0.3300
ROCPOINTS_N,0.9945,0.1358,0.3300,0.9866,0.3300
ROCPOINTS_N,0.9946,0.1358,0.3299,0.9866,0.3299
ROCPOINTS_N,0.9946,0.1358,0.3299,0.9866,0.3299
ROCPOINTS_N,0.9946,0.1358,0.3298,0.9866,0.3298
ROCPOINTS_N,0.9946,0.1358,0.3297,0.9866,0.3297
ROCPOINTS_N,0.9947,0.1358,0.3296,0.9866,0.3296
ROCPOINTS_N,0.9948,0.1358,0.3296,0.9866,0.3296
ROCPOINTS_N,0.9948,0.1358,0.3295,0.9866,0.3295
ROCPOINTS_N,0.9949,0.1358,0.3295,0.9866,0.3295
ROCPOINTS_N,0.9949,0.1358,0.3294,0.9866,0.3294
ROCPOINTS_N,0.9950,0.1358,0.3293,0.9866,0.3293
ROCPOINTS_N,0.9951,0.1270,0.3172,0.9869,0.3172
ROCPOINTS_N,0.9953,0.1270,0.3171,0.9869,0.3171
ROCPOINTS_N,0.9954,0.1270,0.3169,0.9869,0.3169
ROCPOINTS_N,0.9955,0.1270,0.3169,0.9869,0.3169
ROCPOINTS_N,0.9956,0.1270,0.3168,0.9869,0.3168
ROCPOINTS_N,0.9958,0.1270,0.3167,0.9869,0.3167
ROCPOINTS_N,0.9958,0.1235,0.3154,0.9872,0.3154
ROCPOINTS_N,0.9959,0.1235,0.3154,0.9872,0.3154
ROCPOINTS_N,0.9959,0.1235,0.3153,0.9872,0.3153
ROCPOINTS_N,0.9959,0.1235,0.3152,0.9872,0.3152
ROCPOINTS_N,0.9960,0.1235,0.3152,0.9872,0.3152
ROCPOINTS_N,0.9960,0.1235,0.3151,0.9872,0.3151
ROCPOINTS_N,0.9960,0.1217,0.3150,0.9874,0.3150
ROCPOINTS_N,0.9961,0.1217,0.3149,0.9874,0.3149
ROCPOINTS_N,0.9962,0.1217,0.3148,0.9874,0.3148
ROCPOINTS_N,0.9962,0.1217,0.3148,0.9874,0.3148
ROCPOINTS_N,0.9962,0.1217,0.3147,0.9874,0.3147
ROCPOINTS_N,0.9962,0.1217,0.3147,0.9874,0.3147
ROCPOINTS_N,0.9962,0.1217,0.3145,0.9874,0.3145
ROCPOINTS_N,0.9962,0.1217,0.3144,0.9874,0.3144
ROCPOINTS_N,0.9963,0.1217,0.3144,0.9874,0.3144
ROCPOINTS_N,0.9963,0.1217,0.3143,0.9874,0.3143
ROCPOINTS_N,0.9963,0.1217,0.3142,0.9874,0.3142
ROCPOINTS_N,0.9963,0.1217,0.3142,0.9874,0.3142
ROCPOINTS_N,0.9963,0.1217,0.3141,0.9874,0.3141
ROCPOINTS_N,0.9963,0.1217,0.3141,0.9874,0.3141
ROCPOINTS_N,0.9964,0.1217,0.3140,0.9873,0.3140
ROCPOINTS_N,0.9964,0.1217,0.3139,0.9873,0.3139
ROCPOINTS_N,0.9964,0.1217,0.3138,0.9873,0.3138
ROCPOINTS_N,0.9964,0.1217,0.3137,0.9873,0.3137
ROCPOINTS_N,0.9964,0.1217,0.3137,0.9873,0.3137
ROCPOINTS_N,0.9964,0.1217,0.3136,0.9873,0.3136
ROCPOINTS_N,0.9965,0.1217,0.3135,0.9873,0.3135
ROCPOINTS_N,0.9965,0.1217,0.3135,0.9873,0.3135
ROCPOINTS_N,0.9965,0.1217,0.3134,0.9873,0.3134
ROCPOINTS_N,0.9965,0.1217,0.3134,0.9873,0.3134
ROCPOINTS_N,0.9965,0.1217,0.3133,0.9873,0.3133
ROCPOINTS_N,0.9966,0.1217,0.3133,0.9873,0.3133
ROCPOINTS_N,0.9966,0.1217,0.3132,0.9873,0.3132
ROCPOINTS_N,0.9966,0.1217,0.3131,0.9873,0.3131
ROCPOINTS_N,0.9966,0.1217,0.3131,0.9873,0.3131
ROCPOINTS_N,0.9966,0.1217,0.3130,0.9873,0.3130
ROCPOINTS_N,0.9966,0.1217,0.3130,0.9873,0.3130
ROCPOINTS_N,0.9966,0.1217,0.3129,0.9873,0.3129
ROCPOINTS_N,0.9967,0.1217,0.3128,0.9873,0.3128
ROCPOINTS_N,0.9969,0.0864,0.2340,0.9879,0.2340
ROCPOINTS_N,0.9971,0.0864,0.2339,0.9879,0.2339
ROCPOINTS_N,0.9971,0.0864,0.2339,0.9879,0.2339
ROCPOINTS_N,0.9972,0.0864,0.2338,0.9879,0.2338
ROCPOINTS_N,0.9972,0.0864,0.2338,0.9879,0.2338
ROCPOINTS_N,0.9972,0.0864,0.2337,0.9879,0.2337
ROCPOINTS_N,0.9973,0.0864,0.2337,0.9879,0.2337
ROCPOINTS_N,0.9974,0.0864,0.2336,0.9879,0.2336
ROCPOINTS_N,0.9975,0.0864,0.2335,0.9879,0.2335
ROCPOINTS_N,0.9975,0.0864,0.2332,0.9879,0.2332
ROCPOINTS_N,0.9977,0.0864,0.2331,0.9879,0.2331
ROCPOINTS_N,0.9978,0.0864,0.2331,0.9879,0.2331
ROCPOINTS_N,0.9978,0.0864,0.2330,0.9879,0.2330
ROCPOINTS_N,0.9979,0.0864,0.2328,0.9879,0.2328
ROCPOINTS_N,0.9979,0.0864,0.2328,0.9879,0.2328
ROCPOINTS_N,0.9980,0.0864,0.2327,0.9879,0.2327
ROCPOINTS_N,0.9981,0.0847,0.2326,0.9881,0.2326
ROCPOINTS_N,0.9981,0.0847,0.2324,0.9881,0.2324
ROCPOINTS_N,0.9981,0.0847,0.2324,0.9881,0.2324
ROCPOINTS_N,0.9981,0.0847,0.2323,0.9881,0.2323
ROCPOINTS_N,0.9982,0.0847,0.2323,0.9881,0.2323
ROCPOINTS_N,0.9983,0.0847,0.2322,0.9881,0.2322
ROCPOINTS_N,0.9983,0.0847,0.2321,0.9881,0.2321
ROCPOINTS_N,0.9984,0.0847,0.2317,0.9881,0.2317
ROCPOINTS_N,0.9984,0.0847,0.2316,0.9881,0.2316
ROCPOINTS_N,0.9985,0.0847,0.2316,0.9881,0.2316
ROCPOINTS_N,0.9985,0.0847,0.2315,0.9881,0.2315
ROCPOINTS_N,0.9986,0.0847,0.2314,0.9881,0.2314
ROCPOINTS_N,0.9986,0.0829,0.2314,0.9883,0.2314
ROCPOINTS_N,0.9986,0.0829,0.2314,0.9883,0.2314
ROCPOINTS_N,0.9986,0.0829,0.2313,0.9883,0.2313
ROCPOINTS_N,0.9987,0.0829,0.2313,0.9883,0.2313
ROCPOINTS_N,0.9987,0.0829,0.2311,0.9883,0.2311
ROCPOINTS_N,0.9987,0.0829,0.2310,0.9883,0.2310
ROCPOINTS_N,0.9987,0.0829,0.2310,0.9883,0.2310
ROCPOINTS_N,0.9987,0.0829,0.2309,0.9883,0.2309
ROCPOINTS_N,0.9987,0.0811,0.2309,0.9885,0.2309
ROCPOINTS_N,0.9988,0.0811,0.2309,0.9885,0.2309
ROCPOINTS_N,0.9988,0.0811,0.2308,0.9885,0.2308
ROCPOINTS_N,0.9989,0.0811,0.2307,0.9885,0.2307
ROCPOINTS_N,0.9989,0.0811,0.2307,0.9885,0.2307
ROCPOINTS_N,0.9989,0.0794,0.2304,0.9887,0.2304
ROCPOINTS_N,0.9989,0.0794,0.2303,0.9887,0.2303
ROCPOINTS_N,0.9990,0.0794,0.2303,0.9887,0.2303
ROCPOINTS_N,0.9990,0.0794,0.2302,0.9887,0.2302
ROCPOINTS_N,0.9991,0.0794,0.2301,0.9887,0.2301
ROCPOINTS_N,0.9991,0.0794,0.2300,0.9887,0.2300
ROCPOINTS_N,0.9991,0.0794,0.2300,0.9887,0.2300
ROCPOINTS_N,0.9991,0.0794,0.2299,0.9887,0.2299
ROCPOINTS_N,0.9992,0.0794,0.2299,0.9887,0.2299
ROCPOINTS_N,0.9992,0.0794,0.2298,0.9887,0.2298
ROCPOINTS_N,0.9992,0.0794,0.2298,0.9887,0.2298
ROCPOINTS_N,0.9992,0.0794,0.2297,0.9887,0.2297
ROCPOINTS_N,0.9992,0.0794,0.2293,0.9887,0.2293
ROCPOINTS_N,0.9992,0.0794,0.2293,0.9887,0.2293
ROCPOINTS_N,0.9993,0.0794,0.2292,0.9887,0.2292
ROCPOINTS_N,0.9993,0.0794,0.2292,0.9887,0.2292
ROCPOINTS_N,0.9993,0.0794,0.2291,0.9887,0.2291
ROCPOINTS_N,0.9993,0.0794,0.2291,0.9887,0.2291
ROCPOINTS_N,0.9993,0.0794,0.2290,0.9887,0.2290
ROCPOINTS_N,0.9994,0.0794,0.2289,0.9887,0.2289
ROCPOINTS_N,0.9994,0.0794,0.2289,0.9887,0.2289
ROCPOINTS_N,0.9994,0.0776,0.2288,0.9889,0.2288
ROCPOINTS_N,0.9994,0.0776,0.2288,0.9889,0.2288
ROCPOINTS_N,0.9994,0.0776,0.2287,0.9889,0.2287
ROCPOINTS_N,0.9994,0.0776,0.2286,0.9889,0.2286
ROCPOINTS_N,0.9994,0.0776,0.2286,0.9889,0.2286
ROCPOINTS_N,0.9994,0.0776,0.2285,0.9889,0.2285
ROCPOINTS_N,0.9994,0.0776,0.2285,0.9889,0.2285
ROCPOINTS_N,0.9994,0.0776,0.2284,0.9889,0.2284
ROCPOINTS_N,0.9995,0.0776,0.2282,0.9889,0.2282
ROCPOINTS_N,0.9995,0.0776,0.2282,0.9889,0.2282
ROCPOINTS_N,0.9995,0.0776,0.2281,0.9889,0.2281
ROCPOINTS_N,0.9995,0.0776,0.2281,0.9889,0.2281
ROCPOINTS_N,0.9995,0.0776,0.2280,0.9889,0.2280
ROCPOINTS_N,0.9995,0.0776,0.2279,0.9889,0.2279
ROCPOINTS_N,0.9995,0.0776,0.2279,0.9889,0.2279
ROCPOINTS_N,0.9995,0.0776,0.2278,0.9889,0.2278
ROCPOINTS_N,0.9995,0.0776,0.2277,0.9889,0.2277
ROCPOINTS_N,0.9995,0.0776,0.2277,0.9889,0.2277
ROCPOINTS_N,0.9996,0.0776,0.2276,0.9889,0.2276
ROCPOINTS_N,0.9996,0.0776,0.2275,0.9888,0.2275
ROCPOINTS_N,0.9996,0.0776,0.2275,0.9888,0.2275
ROCPOINTS_N,0.9996,0.0776,0.2274,0.9888,0.2274
ROCPOINTS_N,0.9996,0.0776,0.2274,0.9888,0.2274
ROCPOINTS_N,0.9996,0.0776,0.2273,0.9888,0.2273
ROCPOINTS_N,0.9996,0.0776,0.2272,0.9888,0.2272
ROCPOINTS_N,0.9996,0.0776,0.2271,0.9888,0.2271
ROCPOINTS_N,0.9996,0.0776,0.2270,0.9888,0.2270
ROCPOINTS_N,0.9996,0.0776,0.2270,0.9888,0.2270
ROCPOINTS_N,0.9997,0.0776,0.2269,0.9888,0.2269
ROCPOINTS_N,0.9997,0.0776,0.2268,0.9888,0.2268
ROCPOINTS_N,0.9997,0.0776,0.2268,0.9888,0.2268
ROCPOINTS_N,0.9997,0.0776,0.2267,0.9888,0.2267
ROCPOINTS_N,0.9997,0.0758,0.2267,0.9891,0.2267
ROCPOINTS_N,0.9997,0.0758,0.2267,0.9891,0.2267
ROCPOINTS_N,0.9997,0.0758,0.2266,0.9891,0.2266
ROCPOINTS_N,0.9998,0.0758,0.2265,0.9891,0.2265
ROCPOINTS_N,0.9998,0.0758,0.2265,0.9891,0.2265
ROCPOINTS_N,0.9998,0.0758,0.2264,0.9890,0.2264
ROCPOINTS_N,0.9998,0.0758,0.2263,0.9890,0.2263
ROCPOINTS_N,0.9998,0.0758,0.2261,0.9890,0.2261
ROCPOINTS_N,0.9998,0.0758,0.2260,0.9890,0.2260
ROCPOINTS_N,0.9998,0.0758,0.2259,0.9890,0.2259
ROCPOINTS_N,0.9998,0.0758,0.2258,0.9890,0.2258
ROCPOINTS_N,0.9998,0.0758,0.2256,0.9890,0.2256
ROCPOINTS_N,0.9998,0.0758,0.2256,0.9890,0.2256
ROCPOINTS_N,0.9998,0.0758,0.2255,0.9890,0.2255
ROCPOINTS_N,0.9999,0.0758,0.2254,0.9890,0.2254
ROCPOINTS_N,0.9999,0.0758,0.2253,0.9890,0.2253
ROCPOINTS_N,0.9999,0.0758,0.2252,0.9890,0.2252
ROCPOINTS_N,0.9999,0.0758,0.2251,0.9890,0.2251
ROCPOINTS_N,0.9999,0.0758,0.2251,0.9890,0.2251
ROCPOINTS_N,0.9999,0.0758,0.2250,0.9890,0.2250
ROCPOINTS_N,0.9999,0.0758,0.2250,0.9890,0.2250
ROCPOINTS_N,0.9999,0.0741,0.2249,0.9892,0.2249
ROCPOINTS_N,0.9999,0.0741,0.2249,0.9892,0.2249
ROCPOINTS_N,0.9999,0.0741,0.2248,0.9892,0.2248
ROCPOINTS_N,0.9999,0.0741,0.2247,0.9892,0.2247
ROCPOINTS_N,0.9999,0.0741,0.2247,0.9892,0.2247
ROCPOINTS_N,0.9999,0.0741,0.2246,0.9892,0.2246
ROCPOINTS_N,0.9999,0.0723,0.2246,0.9895,0.2246
ROCPOINTS_N,0.9999,0.0723,0.2246,0.9895,0.2246
ROCPOINTS_N,0.9999,0.0723,0.2245,0.9895,0.2245
ROCPOINTS_N,1.0000,0.0723,0.2244,0.9895,0.2244
ROCPOINTS_N,1.0000,0.0723,0.2244,0.9895,0.2244
ROCPOINTS_N,1.0000,0.0723,0.2243,0.9895,0.2243
ROCPOINTS_N,1.0000,0.0723,0.2243,0.9895,0.2243
ROCPOINTS_N,1.0000,0.0723,0.2242,0.9894,0.2242
ROCPOINTS_N,1.0000,0.0000,0.0000,0.0000,0.0000
ROCPOINTS_O,0.0000,1.0000,1.0000,0.0237,1.0000
ROCPOINTS_O,0.0000,0.7039,0.9119,0.0305,0.9119
ROCPOINTS_O,0.0000,0.7038,0.9119,0.0305,0.9119
ROCPOINTS_O,0.0000,0.7037,0.9119,0.0305,0.9119
ROCPOINTS_O,0.0000,0.7037,0.9119,0.0305,0.9119
ROCPOINTS_O,0.0000,0.7036,0.9119,0.0305,0.9119
ROCPOINTS_O,0.0000,0.7036,0.9119,0.0305,0.9119
ROCPOINTS_O,0.0000,0.7035,0.9119,0.0305,0.9119
ROCPOINTS_O,0.0000,0.7035,0.9119,0.0305,0.9119
ROCPOINTS_O,0.0000,0.7034,0.9119,0.0305,0.9119
ROCPOINTS_O,0.0000,0.7033,0.9119,0.0305,0.9119
ROCPOINTS_O,0.0001,0.7033,0.9119,0.0305,0.9119
ROCPOINTS_O,0.0001,0.7032,0.9119,0.0305,0.9119
ROCPOINTS_O,0.0001,0.7031,0.9119,0.0305,0.9119
ROCPOINTS_O,0.0001,0.7031,0.9119,0.0305,0.9119
ROCPOINTS_O,0.0001,0.7030,0.9119,0.0305,0.9119
ROCPOINTS_O,0.0001,0.7029,0.9119,0.0305,0.9119
ROCPOINTS_O,0.0001,0.7029,0.9119,0.0305,0.9119
ROCPOINTS_O,0.0001,0.7028,0.9119,0.0305,0.9119
ROCPOINTS_O,0.0001,0.7028,0.9119,0.0305,0.9119
ROCPOINTS_O,0.0001,0.7027,0.9119,0.0305,0.9119
ROCPOINTS_O,0.0001,0.7026,0.9095,0.0305,0.9095
ROCPOINTS_O,0.0001,0.7026,0.9095,0.0305,0.9095
ROCPOINTS_O,0.0001,0.7025,0.9095,0.0305,0.9095
ROCPOINTS_O,0.0001,0.7025,0.9095,0.0305,0.9095
ROCPOINTS_O,0.0001,0.7024,0.9095,0.0305,0.9095
ROCPOINTS_O,0.0001,0.7024,0.9095,0.0305,0.9095
ROCPOINTS_O,0.0001,0.7022,0.9095,0.0305,0.9095
ROCPOINTS_O,0.0002,0.7022,0.9095,0.0305,0.9095
ROCPOINTS_O,0.0002,0.7021,0.9095,0.0305,0.9095
ROCPOINTS_O,0.0002,0.7019,0.9095,0.0305,0.9095
ROCPOINTS_O,0.0002,0.7018,0.9095,0.0305,0.9095
ROCPOINTS_O,0.0002,0.7018,0.9095,0.0305,0.9095
ROCPOINTS_O,0.0002,0.7017,0.9095,0.0305,0.9095
ROCPOINTS_O,0.0002,0.7017,0.9095,0.0305,0.9095
ROCPOINTS_O,0.0002,0.7016,0.9095,0.0305,0.9095
ROCPOINTS_O,0.0002,0.7015,0.9095,0.0305,0.9095
ROCPOINTS_O,0.0002,0.7015,0.9095,0.0305,0.9095
ROCPOINTS_O,0.0003,0.7014,0.9095,0.0305,0.9095
ROCPOINTS_O,0.0003,0.7014,0.9095,0.0305,0.9095
ROCPOINTS_O,0.0003,0.7013,0.9095,0.0305,0.9095
ROCPOINTS_O,0.0003,0.7012,0.9095,0.0305,0.9095
ROCPOINTS_O,0.0003,0.7011,0.9095,0.0305,0.9095
ROCPOINTS_O,0.0003,0.7011,0.9095,0.0305,0.9095
ROCPOINTS_O,0.0003,0.7010,0.9095,0.0305,0.9095
ROCPOINTS_O,0.0003,0.7010,0.9095,0.0305,0.9095
ROCPOINTS_O,0.0003,0.7009,0.9095,0.0305,0.9095
ROCPOINTS_O,0.0003,0.7007,0.9095,0.0306,0.9095
ROCPOINTS_O,0.0004,0.7007,0.9095,0.0306,0.9095
ROCPOINTS_O,0.0004,0.7006,0.9095,0.0306,0.9095
ROCPOINTS_O,0.0004,0.7006,0.9095,0.0306,0.9095
ROCPOINTS_O,0.0004,0.7005,0.9095,0.0306,0.9095
ROCPOINTS_O,0.0004,0.7005,0.9095,0.0306,0.9095
ROCPOINTS_O,0.0004,0.7004,0.9095,0.0306,0.9095
ROCPOINTS_O,0.0004,0.7003,0.9095,0.0306,0.9095
ROCPOINTS_O,0.0004,0.7003,0.9095,0.0306,0.9095
ROCPOINTS_O,0.0005,0.7002,0.9095,0.0306,0.9095
ROCPOINTS_O,0.0005,0.7002,0.9095,0.0306,0.9095
ROCPOINTS_O,0.0005,0.7001,0.9095,0.0306,0.9095
ROCPOINTS_O,0.0005,0.7000,0.9095,0.0306,0.9095
ROCPOINTS_O,0.0005,0.7000,0.9095,0.0306,0.9095
ROCPOINTS_O,0.0005,0.6999,0.9095,0.0306,0.9095
ROCPOINTS_O,0.0006,0.6999,0.9095,0.0306,0.9095
ROCPOINTS_O,0.0006,0.6998,0.9095,0.0306,0.9095
ROCPOINTS_O,0.0006,0.6998,0.9095,0.0306,0.9095
ROCPOINTS_O,0.0006,0.6997,0.9095,0.0306,0.9095
ROCPOINTS_O,0.0006,0.6997,0.9071,0.0305,0.9071
ROCPOINTS_O,0.0006,0.6996,0.9071,0.0305,0.9071
ROCPOINTS_O,0.0006,0.6996,0.9071,0.0305,0.9071
ROCPOINTS_O,0.0006,0.6995,0.9071,0.0305,0.9071
ROCPOINTS_O,0.0007,0.6995,0.9071,0.0305,0.9071
ROCPOINTS_O,0.0007,0.6994,0.9071,0.0305,0.9071
ROCPOINTS_O,0.0007,0.6994,0.9071,0.0305,0.9071
ROCPOINTS_O,0.0008,0.6993,0.9071,0.0305,0.9071
ROCPOINTS_O,0.0008,0.6992,0.9071,0.0305,0.9071
ROCPOINTS_O,0.0008,0.6992,0.9071,0.0305,0.9071
ROCPOINTS_O,0.0008,0.6991,0.9071,0.0305,0.9071
ROCPOINTS_O,0.0008,0.6990,0.9071,0.0306,0.9071
ROCPOINTS_O,0.0009,0.6985,0.9071,0.0306,0.9071
ROCPOINTS_O,0.0009,0.6985,0.9071,0.0306,0.9071
ROCPOINTS_O,0.0009,0.6984,0.9071,0.0306,0.9071
ROCPOINTS_O,0.0010,0.6984,0.9071,0.0306,0.9071
ROCPOINTS_O,0.0011,0.6983,0.9071,0.0306,0.9071
ROCPOINTS_O,0.0011,0.6982,0.9071,0.0306,0.9071
ROCPOINTS_O,0.0011,0.6982,0.9048,0.0305,0.9048
ROCPOINTS_O,0.0013,0.6978,0.9048,0.0305,0.9048
ROCPOINTS_O,0.0013,0.6977,0.9048,0.0305,0.9048
ROCPOINTS_O,0.0013,0.6977,0.9048,0.0305,0.9048
ROCPOINTS_O,0.0013,0.6976,0.9048,0.0305,0.9048
ROCPOINTS_O,0.0014,0.6973,0.9048,0.0305,0.9048
ROCPOINTS_O,0.0014,0.6973,0.9048,0.0305,0.9048
ROCPOINTS_O,0.0014,0.6972,0.9048,0.0305,0.9048
ROCPOINTS_O,0.0014,0.6972,0.9048,0.0306,0.9048
ROCPOINTS_O,0.0015,0.6972,0.9024,0.0305,0.9024
ROCPOINTS_O,0.0015,0.6970,0.9024,0.0305,0.9024
ROCPOINTS_O,0.0015,0.6970,0.9024,0.0305,0.9024
ROCPOINTS_O,0.0015,0.6969,0.9024,0.0305,0.9024
ROCPOINTS_O,0.0017,0.6969,0.9024,0.0305,0.9024
ROCPOINTS_O,0.0017,0.6968,0.9024,0.0305,0.9024
ROCPOINTS_O,0.0017,0.6967,0.9024,0.0305,0.9024
ROCPOINTS_O,0.0017,0.6962,0.9024,0.0305,0.9024
ROCPOINTS_O,0.0017,0.6961,0.9024,0.0305,0.9024
ROCPOINTS_O,0.0018,0.6961,0.9024,0.0305,0.9024
ROCPOINTS_O,0.0018,0.6960,0.9024,0.0305,0.9024
ROCPOINTS_O,0.0019,0.6959,0.9024,0.0305,0.9024
ROCPOINTS_O,0.0019,0.6959,0.9024,0.0305,0.9024
ROCPOINTS_O,0.0019,0.6958,0.9024,0.0305,0.9024
ROCPOINTS_O,0.0020,0.6957,0.9024,0.0305,0.9024
ROCPOINTS_O,0.0021,0.6956,0.9024,0.0305,0.9024
ROCPOINTS_O,0.0021,0.6955,0.9024,0.0305,0.9024
ROCPOINTS_O,0.0022,0.6955,0.9024,0.0305,0.9024
ROCPOINTS_O,0.0022,0.6953,0.9024,0.0306,0.9024
ROCPOINTS_O,0.0022,0.6952,0.9024,0.0306,0.9024
ROCPOINTS_O,0.0023,0.6951,0.9024,0.0306,0.9024
ROCPOINTS_O,0.0024,0.6951,0.9024,0.0306,0.9024
ROCPOINTS_O,0.0025,0.6950,0.9024,0.0306,0.9024
ROCPOINTS_O,0.0026,0.6946,0.9024,0.0306,0.9024
ROCPOINTS_O,0.0027,0.6946,0.9024,0.0306,0.9024
ROCPOINTS_O,0.0028,0.6945,0.9024,0.0306,0.9024
ROCPOINTS_O,0.0028,0.6944,0.9024,0.0306,0.9024
ROCPOINTS_O,0.0029,0.6944,0.9024,0.0306,0.9024
ROCPOINTS_O,0.0029,0.6943,0.9024,0.0306,0.9024
ROCPOINTS_O,0.0030,0.6943,0.9024,0.0306,0.9024
ROCPOINTS_O,0.0033,0.6942,0.9024,0.0306,0.9024
ROCPOINTS_O,0.0033,0.6941,0.9024,0.0306,0.9024
ROCPOINTS_O,0.0033,0.6940,0.9024,0.0306,0.9024
ROCPOINTS_O,0.0033,0.5965,0.8667,0.0341,0.8667
ROCPOINTS_O,0.0033,0.5961,0.8667,0.0341,0.8667
ROCPOINTS_O,0.0034,0.5960,0.8667,0.0341,0.8667
ROCPOINTS_O,0.0034,0.5960,0.8667,0.0341,0.8667
ROCPOINTS_O,0.0034,0.5959,0.8667,0.0341,0.8667
ROCPOINTS_O,0.0034,0.5959,0.8667,0.0341,0.8667
ROCPOINTS_O,0.0034,0.5958,0.8667,0.0341,0.8667
ROCPOINTS_O,0.0034,0.5957,0.8667,0.0341,0.8667
ROCPOINTS_O,0.0034,0.5957,0.8667,0.0341,0.8667
ROCPOINTS_O,0.0034,0.5956,0.8667,0.0341,0.8667
ROCPOINTS_O,0.0034,0.5956,0.8667,0.0341,0.8667
ROCPOINTS_O,0.0034,0.5955,0.8667,0.0341,0.8667
ROCPOINTS_O,0.0034,0.5955,0.8667,0.0341,0.8667
ROCPOINTS_O,0.0034,0.5941,0.8667,0.0342,0.8667
ROCPOINTS_O,0.0034,0.5940,0.8667,0.0342,0.8667
ROCPOINTS_O,0.0034,0.5940,0.8667,0.0342,0.8667
ROCPOINTS_O,0.0035,0.5939,0.8667,0.0342,0.8667
ROCPOINTS_O,0.0035,0.5938,0.8667,0.0342,0.8667
ROCPOINTS_O,0.0035,0.5938,0.8667,0.0342,0.8667
ROCPOINTS_O,0.0036,0.5937,0.8667,0.0342,0.8667
ROCPOINTS_O,0.0036,0.5937,0.8667,0.0342,0.8667
ROCPOINTS_O,0.0036,0.5936,0.8667,0.0342,0.8667
ROCPOINTS_O,0.0036,0.5935,0.8667,0.0342,0.8667
ROCPOINTS_O,0.0036,0.5935,0.8667,0.0342,0.8667
ROCPOINTS_O,0.0036,0.5934,0.8667,0.0342,0.8667
ROCPOINTS_O,0.0037,0.5934,0.8667,0.0343,0.8667
ROCPOINTS_O,0.0038,0.5933,0.8667,0.0343,0.8667
ROCPOINTS_O,0.0038,0.5933,0.8667,0.0343,0.8667
ROCPOINTS_O,0.0038,0.5932,0.8667,0.0343,0.8667
ROCPOINTS_O,0.0040,0.5918,0.8667,0.0343,0.8667
ROCPOINTS_O,0.0040,0.5918,0.8667,0.0343,0.8667
ROCPOINTS_O,0.0040,0.5917,0.8667,0.0343,0.8667
ROCPOINTS_O,0.0040,0.5898,0.8667,0.0345,0.8667
ROCPOINTS_O,0.0040,0.5896,0.8643,0.0344,0.8643
ROCPOINTS_O,0.0040,0.5895,0.8643,0.0344,0.8643
ROCPOINTS_O,0.0040,0.5880,0.8643,0.0345,0.8643
ROCPOINTS_O,0.0041,0.5864,0.8643,0.0346,0.8643
ROCPOINTS_O,0.0041,0.5863,0.8643,0.0346,0.8643
ROCPOINTS_O,0.0041,0.5848,0.8643,0.0346,0.8643
ROCPOINTS_O,0.0042,0.5848,0.8643,0.0346,0.8643
ROCPOINTS_O,0.0042,0.5835,0.8643,0.0347,0.8643
ROCPOINTS_O,0.0042,0.5834,0.8643,0.0347,0.8643
ROCPOINTS_O,0.0043,0.5815,0.8643,0.0348,0.8643
ROCPOINTS_O,0.0043,0.5793,0.8643,0.0350,0.8643
ROCPOINTS_O,0.0043,0.5793,0.8643,0.0350,0.8643
ROCPOINTS_O,0.0044,0.5792,0.8643,0.0350,0.8643
ROCPOINTS_O,0.0044,0.5791,0.8643,0.0350,0.8643
ROCPOINTS_O,0.0045,0.5789,0.8643,0.0350,0.8643
ROCPOINTS_O,0.0045,0.5788,0.8643,0.0350,0.8643
ROCPOINTS_O,0.0049,0.5787,0.8643,0.0350,0.8643
ROCPOINTS_O,0.0050,0.5787,0.8643,0.0350,0.8643
ROCPOINTS_O,0.0050,0.5643,0.8500,0.0353,0.8500
ROCPOINTS_O,0.0051,0.5642,0.8500,0.0353,0.8500
ROCPOINTS_O,0.0053,0.5642,0.8500,0.0353,0.8500
ROCPOINTS_O,0.0053,0.5641,0.8500,0.0353,0.8500
ROCPOINTS_O,0.0054,0.5641,0.8500,0.0353,0.8500
ROCPOINTS_O,0.0054,0.5640,0.8500,0.0353,0.8500
ROCPOINTS_O,0.0054,0.5639,0.8500,0.0353,0.8500
ROCPOINTS_O,0.0054,0.5639,0.8500,0.0353,0.8500
ROCPOINTS_O,0.0054,0.5638,0.8500,0.0353,0.8500
ROCPOINTS_O,0.0055,0.5638,0.8500,0.0353,0.8500
ROCPOINTS_O,0.0056,0.5637,0.8500,0.0353,0.8500
ROCPOINTS_O,0.0056,0.5636,0.8500,0.0353,0.8500
ROCPOINTS_O,0.0056,0.5635,0.8500,0.0353,0.8500
ROCPOINTS_O,0.0057,0.5635,0.8500,0.0353,0.8500
ROCPOINTS_O,0.0057,0.5634,0.8500,0.0353,0.8500
ROCPOINTS_O,0.0058,0.5634,0.8500,0.0353,0.8500
ROCPOINTS_O,0.0058,0.5624,0.8500,0.0354,0.8500
ROCPOINTS_O,0.0059,0.5624,0.8500,0.0354,0.8500
ROCPOINTS_O,0.0061,0.5615,0.8500,0.0355,0.8500
ROCPOINTS_O,0.0062,0.5614,0.8500,0.0355,0.8500
ROCPOINTS_O,0.0062,0.5606,0.8500,0.0355,0.8500
ROCPOINTS_O,0.0062,0.5596,0.8500,0.0356,0.8500
ROCPOINTS_O,0.0063,0.5587,0.8500,0.0356,0.8500
ROCPOINTS_O,0.0064,0.5586,0.8500,0.0356,0.8500
ROCPOINTS_O,0.0067,0.5580,0.8500,0.0357,0.8500
ROCPOINTS_O,0.0067,0.5579,0.8500,0.0357,0.8500
ROCPOINTS_O,0.0067,0.4906,0.8024,0.0382,0.8024
ROCPOINTS_O,0.0067,0.4906,0.8024,0.0382,0.8024
ROCPOINTS_O,0.0067,0.4897,0.8024,0.0383,0.8024
ROCPOINTS_O,0.0067,0.4897,0.8024,0.0383,0.8024
ROCPOINTS_O,0.0067,0.4896,0.8024,0.0383,0.8024
ROCPOINTS_O,0.0068,0.4895,0.8024,0.0383,0.8024
ROCPOINTS_O,0.0068,0.4883,0.8024,0.0384,0.8024
ROCPOINTS_O,0.0069,0.4882,0.8024,0.0384,0.8024
ROCPOINTS_O,0.0070,0.4870,0.8024,0.0385,0.8024
ROCPOINTS_O,0.0071,0.4869,0.8024,0.0385,0.8024
ROCPOINTS_O,0.0071,0.4869,0.8024,0.0385,0.8024
ROCPOINTS_O,0.0071,0.4868,0.8024,0.0385,0.8024
ROCPOINTS_O,0.0072,0.4867,0.8024,0.0385,0.8024
ROCPOINTS_O,0.0072,0.4866,0.8024,0.0385,0.8024
ROCPOINTS_O,0.0072,0.4866,0.8024,0.0385,0.8024
ROCPOINTS_O,0.0073,0.4865,0.8024,0.0385,0.8024
ROCPOINTS_O,0.0073,0.4865,0.8024,0.0385,0.8024
ROCPOINTS_O,0.0074,0.4864,0.8024,0.0385,0.8024
ROCPOINTS_O,0.0074,0.4864,0.8024,0.0385,0.8024
ROCPOINTS_O,0.0074,0.4863,0.8024,0.0385,0.8024
ROCPOINTS_O,0.0075,0.4862,0.8024,0.0385,0.8024
ROCPOINTS_O,0.0075,0.4862,0.8024,0.0385,0.8024
ROCPOINTS_O,0.0075,0.4861,0.8024,0.0385,0.8024
ROCPOINTS_O,0.0076,0.4860,0.8024,0.0385,0.8024
ROCPOINTS_O,0.0076,0.4859,0.8024,0.0386,0.8024
ROCPOINTS_O,0.0076,0.4858,0.8024,0.0386,0.8024
ROCPOINTS_O,0.0077,0.4857,0.8024,0.0386,0.8024
ROCPOINTS_O,0.0077,0.4857,0.8024,0.0386,0.8024
ROCPOINTS_O,0.0078,0.4856,0.8024,0.0386,0.8024
ROCPOINTS_O,0.0078,0.4855,0.8024,0.0386,0.8024
ROCPOINTS_O,0.0079,0.4853,0.8024,0.0386,0.8024
ROCPOINTS_O,0.0081,0.4852,0.8024,0.0386,0.8024
ROCPOINTS_O,0.0081,0.4851,0.8024,0.0386,0.8024
ROCPOINTS_O,0.0082,0.4851,0.8024,0.0386,0.8024
ROCPOINTS_O,0.0083,0.4850,0.8024,0.0386,0.8024
ROCPOINTS_O,0.0083,0.4850,0.8024,0.0386,0.8024
ROCPOINTS_O,0.0083,0.4849,0.8024,0.0386,0.8024
ROCPOINTS_O,0.0083,0.4849,0.8024,0.0386,0.8024
ROCPOINTS_O,0.0083,0.4845,0.8024,0.0387,0.8024
ROCPOINTS_O,0.0086,0.4844,0.8024,0.0387,0.8024
ROCPOINTS_O,0.0086,0.4844,0.8024,0.0387,0.8024
ROCPOINTS_O,0.0086,0.4843,0.8024,0.0387,0.8024
ROCPOINTS_O,0.0089,0.4843,0.8024,0.0387,0.8024
ROCPOINTS_O,0.0089,0.4841,0.8024,0.0387,0.8024
ROCPOINTS_O,0.0091,0.4840,0.8024,0.0387,0.8024
ROCPOINTS_O,0.0091,0.4840,0.8024,0.0387,0.8024
ROCPOINTS_O,0.0092,0.4839,0.8024,0.0387,0.8024
ROCPOINTS_O,0.0094,0.4839,0.8024,0.0387,0.8024
ROCPOINTS_O,0.0094,0.4838,0.8024,0.0387,0.8024
ROCPOINTS_O,0.0096,0.4838,0.8024,0.0387,0.8024
ROCPOINTS_O,0.0097,0.4837,0.8024,0.0387,0.8024
ROCPOINTS_O,0.0097,0.4836,0.8024,0.0387,0.8024
ROCPOINTS_O,0.0097,0.4836,0.8024,0.0387,0.8024
ROCPOINTS_O,0.0098,0.4835,0.8024,0.0387,0.8024
ROCPOINTS_O,0.0099,0.4834,0.8024,0.0387,0.8024
ROCPOINTS_O,0.0100,0.4833,0.8024,0.0387,0.8024
ROCPOINTS_O,0.0101,0.4220,0.7619,0.0420,0.7619
ROCPOINTS_O,0.0101,0.4219,0.7619,0.0420,0.7619
ROCPOINTS_O,0.0102,0.4219,0.7619,0.0420,0.7619
ROCPOINTS_O,0.0102,0.4218,0.7619,0.0420,0.7619
ROCPOINTS_O,0.0103,0.4218,0.7619,0.0420,0.7619
ROCPOINTS_O,0.0103,0.4217,0.7619,0.0420,0.7619
ROCPOINTS_O,0.0103,0.4217,0.7619,0.0420,0.7619
ROCPOINTS_O,0.0103,0.4216,0.7619,0.0420,0.7619
ROCPOINTS_O,0.0104,0.4215,0.7619,0.0420,0.7619
ROCPOINTS_O,0.0104,0.4215,0.7619,0.0420,0.7619
ROCPOINTS_O,0.0104,0.4214,0.7619,0.0421,0.7619
ROCPOINTS_O,0.0105,0.4213,0.7619,0.0421,0.7619
ROCPOINTS_O,0.0106,0.4213,0.7619,0.0421,0.7619
ROCPOINTS_O,0.0106,0.4212,0.7619,0.0421,0.7619
ROCPOINTS_O,0.0108,0.4211,0.7619,0.0421,0.7619
ROCPOINTS_O,0.0108,0.4211,0.7619,0.0421,0.7619
ROCPOINTS_O,0.0109,0.4210,0.7619,0.0421,0.7619
ROCPOINTS_O,0.0110,0.4209,0.7619,0.0421,0.7619
ROCPOINTS_O,0.0111,0.4208,0.7619,0.0421,0.7619
ROCPOINTS_O,0.0111,0.4207,0.7619,0.0421,0.7619
ROCPOINTS_O,0.0111,0.4206,0.7619,0.0421,0.7619
ROCPOINTS_O,0.0112,0.4205,0.7619,0.0421,0.7619
ROCPOINTS_O,0.0113,0.4204,0.7619,0.0421,0.7619
ROCPOINTS_O,0.0113,0.4204,0.7619,0.0422,0.7619
ROCPOINTS_O,0.0113,0.4203,0.7619,0.0422,0.7619
ROCPOINTS_O,0.0114,0.4203,0.7619,0.0422,0.7619
ROCPOINTS_O,0.0117,0.4202,0.7619,0.0422,0.7619
ROCPOINTS_O,0.0117,0.4198,0.7619,0.0422,0.7619
ROCPOINTS_O,0.0117,0.4198,0.7619,0.0422,0.7619
ROCPOINTS_O,0.0118,0.4197,0.7619,0.0422,0.7619
ROCPOINTS_O,0.0121,0.4196,0.7619,0.0422,0.7619
ROCPOINTS_O,0.0121,0.4196,0.7619,0.0422,0.7619
ROCPOINTS_O,0.0125,0.4195,0.7619,0.0422,0.7619
ROCPOINTS_O,0.0126,0.4194,0.7619,0.0422,0.7619
ROCPOINTS_O,0.0128,0.4193,0.7619,0.0423,0.7619
ROCPOINTS_O,0.0130,0.4193,0.7619,0.0423,0.7619
ROCPOINTS_O,0.0131,0.4192,0.7619,0.0423,0.7619
ROCPOINTS_O,0.0133,0.4192,0.7619,0.0423,0.7619
ROCPOINTS_O,0.0133,0.4191,0.7619,0.0423,0.7619
ROCPOINTS_O,0.0133,0.3774,0.7214,0.0444,0.7214
ROCPOINTS_O,0.0134,0.3774,0.7214,0.0444,0.7214
ROCPOINTS_O,0.0134,0.3773,0.7214,0.0444,0.7214
ROCPOINTS_O,0.0135,0.3773,0.7214,0.0444,0.7214
ROCPOINTS_O,0.0135,0.3772,0.7214,0.0444,0.7214
ROCPOINTS_O,0.0135,0.3771,0.7214,0.0444,0.7214
ROCPOINTS_O,0.0137,0.3771,0.7214,0.0444,0.7214
ROCPOINTS_O,0.0138,0.3770,0.7214,0.0444,0.7214
ROCPOINTS_O,0.0138,0.3770,0.7214,0.0444,0.7214
ROCPOINTS_O,0.0138,0.3769,0.7214,0.0444,0.7214
ROCPOINTS_O,0.0138,0.3769,0.7214,0.0444,0.7214
ROCPOINTS_O,0.0139,0.3768,0.7214,0.0444,0.7214
ROCPOINTS_O,0.0140,0.3767,0.7214,0.0444,0.7214
ROCPOINTS_O,0.0140,0.3767,0.7214,0.0444,0.7214
ROCPOINTS_O,0.0141,0.3766,0.7214,0.0444,0.7214
ROCPOINTS_O,0.0142,0.3766,0.7214,0.0445,0.7214
ROCPOINTS_O,0.0142,0.3764,0.7214,0.0445,0.7214
ROCPOINTS_O,0.0143,0.3764,0.7214,0.0445,0.7214
ROCPOINTS_O,0.0144,0.3763,0.7214,0.0445,0.7214
ROCPOINTS_O,0.0144,0.3763,0.7214,0.0445,0.7214
ROCPOINTS_O,0.0144,0.3762,0.7214,0.0445,0.7214
ROCPOINTS_O,0.0146,0.3762,0.7214,0.0445,0.7214
ROCPOINTS_O,0.0147,0.3761,0.7214,0.0445,0.7214
ROCPOINTS_O,0.0147,0.3760,0.7214,0.0445,0.7214
ROCPOINTS_O,0.0150,0.3759,0.7214,0.0445,0.7214
ROCPOINTS_O,0.0150,0.3759,0.7214,0.0445,0.7214
ROCPOINTS_O,0.0150,0.3688,0.7119,0.0448,0.7119
ROCPOINTS_O,0.0153,0.3687,0.7119,0.0448,0.7119
ROCPOINTS_O,0.0156,0.3686,0.7119,0.0448,0.7119
ROCPOINTS_O,0.0156,0.3686,0.7119,0.0448,0.7119
ROCPOINTS_O,0.0158,0.3685,0.7119,0.0448,0.7119
ROCPOINTS_O,0.0161,0.3684,0.7119,0.0448,0.7119
ROCPOINTS_O,0.0164,0.3684,0.7095,0.0447,0.7095
ROCPOINTS_O,0.0167,0.3683,0.7095,0.0447,0.7095
ROCPOINTS_O,0.0167,0.3298,0.6690,0.0469,0.6690
ROCPOINTS_O,0.0167,0.3297,0.6690,0.0470,0.6690
ROCPOINTS_O,0.0168,0.3297,0.6690,0.0470,0.6690
ROCPOINTS_O,0.0170,0.3296,0.6690,0.0470,0.6690
ROCPOINTS_O,0.0171,0.3296,0.6690,0.0470,0.6690
ROCPOINTS_O,0.0172,0.3295,0.6690,0.0470,0.6690
ROCPOINTS_O,0.0175,0.3294,0.6690,0.0470,0.6690
ROCPOINTS_O,0.0178,0.3294,0.6690,0.0470,0.6690
ROCPOINTS_O,0.0178,0.3293,0.6690,0.0470,0.6690
ROCPOINTS_O,0.0182,0.3292,0.6690,0.0470,0.6690
ROCPOINTS_O,0.0183,0.3292,0.6690,0.0470,0.6690
ROCPOINTS_O,0.0189,0.3289,0.6690,0.0471,0.6690
ROCPOINTS_O,0.0191,0.3288,0.6690,0.0471,0.6690
ROCPOINTS_O,0.0192,0.3287,0.6690,0.0471,0.6690
ROCPOINTS_O,0.0197,0.3287,0.6690,0.0471,0.6690
ROCPOINTS_O,0.0200,0.3286,0.6690,0.0471,0.6690
ROCPOINTS_O,0.0200,0.3286,0.6690,0.0471,0.6690
ROCPOINTS_O,0.0200,0.2908,0.6286,0.0499,0.6286
ROCPOINTS_O,0.0200,0.2907,0.6286,0.0499,0.6286
ROCPOINTS_O,0.0201,0.2906,0.6286,0.0499,0.6286
ROCPOINTS_O,0.0202,0.2906,0.6286,0.0499,0.6286
ROCPOINTS_O,0.0202,0.2905,0.6286,0.0499,0.6286
ROCPOINTS_O,0.0202,0.2905,0.6286,0.0499,0.6286
ROCPOINTS_O,0.0204,0.2904,0.6286,0.0499,0.6286
ROCPOINTS_O,0.0207,0.2904,0.6286,0.0499,0.6286
ROCPOINTS_O,0.0207,0.2903,0.6286,0.0500,0.6286
ROCPOINTS_O,0.0211,0.2902,0.6286,0.0500,0.6286
ROCPOINTS_O,0.0211,0.2902,0.6286,0.0500,0.6286
ROCPOINTS_O,0.0214,0.2901,0.6286,0.0500,0.6286
ROCPOINTS_O,0.0217,0.2901,0.6286,0.0500,0.6286
ROCPOINTS_O,0.0222,0.2900,0.6286,0.0500,0.6286
ROCPOINTS_O,0.0222,0.2899,0.6286,0.0500,0.6286
ROCPOINTS_O,0.0225,0.2898,0.6286,0.0500,0.6286
ROCPOINTS_O,0.0226,0.2897,0.6286,0.0500,0.6286
ROCPOINTS_O,0.0230,0.2897,0.6286,0.0501,0.6286
ROCPOINTS_O,0.0233,0.2896,0.6286,0.0501,0.6286
ROCPOINTS_O,0.0233,0.2895,0.6286,0.0501,0.6286
ROCPOINTS_O,0.0234,0.2629,0.6048,0.0529,0.6048
ROCPOINTS_O,0.0237,0.2628,0.6048,0.0529,0.6048
ROCPOINTS_O,0.0238,0.2628,0.6048,0.0529,0.6048
ROCPOINTS_O,0.0239,0.2627,0.6048,0.0529,0.6048
ROCPOINTS_O,0.0240,0.2627,0.6048,0.0529,0.6048
ROCPOINTS_O,0.0242,0.2626,0.6048,0.0530,0.6048
ROCPOINTS_O,0.0244,0.2624,0.6048,0.0530,0.6048
ROCPOINTS_O,0.0244,0.2624,0.6048,0.0530,0.6048
ROCPOINTS_O,0.0248,0.2623,0.6048,0.0530,0.6048
ROCPOINTS_O,0.0250,0.2623,0.6048,0.0530,0.6048
ROCPOINTS_O,0.0258,0.2584,0.6000,0.0534,0.6000
ROCPOINTS_O,0.0258,0.2584,0.6000,0.0534,0.6000
ROCPOINTS_O,0.0263,0.2583,0.6000,0.0534,0.6000
ROCPOINTS_O,0.0263,0.2583,0.6000,0.0534,0.6000
ROCPOINTS_O,0.0265,0.2582,0.6000,0.0534,0.6000
ROCPOINTS_O,0.0265,0.2582,0.6000,0.0534,0.6000
ROCPOINTS_O,0.0267,0.2581,0.6000,0.0534,0.6000
ROCPOINTS_O,0.0267,0.2354,0.5738,0.0559,0.5738
ROCPOINTS_O,0.0267,0.2354,0.5738,0.0559,0.5738
ROCPOINTS_O,0.0270,0.2353,0.5738,0.0559,0.5738
ROCPOINTS_O,0.0270,0.2351,0.5738,0.0559,0.5738
ROCPOINTS_O,0.0270,0.2351,0.5738,0.0560,0.5738
ROCPOINTS_O,0.0272,0.2350,0.5738,0.0560,0.5738
ROCPOINTS_O,0.0275,0.2350,0.5738,0.0560,0.5738
ROCPOINTS_O,0.0277,0.2349,0.5738,0.0560,0.5738
ROCPOINTS_O,0.0280,0.2349,0.5738,0.0560,0.5738
ROCPOINTS_O,0.0283,0.2347,0.5738,0.0560,0.5738
ROCPOINTS_O,0.0294,0.2343,0.5738,0.0561,0.5738
ROCPOINTS_O,0.0300,0.2343,0.5738,0.0561,0.5738
ROCPOINTS_O,0.0300,0.2342,0.5738,0.0562,0.5738
ROCPOINTS_O,0.0300,0.2089,0.5452,0.0596,0.5452
ROCPOINTS_O,0.0303,0.2088,0.5452,0.0596,0.5452
ROCPOINTS_O,0.0308,0.2084,0.5452,0.0597,0.5452
ROCPOINTS_O,0.0308,0.2084,0.5452,0.0597,0.5452
ROCPOINTS_O,0.0311,0.2083,0.5452,0.0598,0.5452
ROCPOINTS_O,0.0311,0.2082,0.5452,0.0598,0.5452
ROCPOINTS_O,0.0313,0.2081,0.5452,0.0598,0.5452
ROCPOINTS_O,0.0315,0.2081,0.5429,0.0596,0.5429
ROCPOINTS_O,0.0317,0.2079,0.5429,0.0596,0.5429
ROCPOINTS_O,0.0318,0.2079,0.5429,0.0596,0.5429
ROCPOINTS_O,0.0333,0.2078,0.5429,0.0597,0.5429
ROCPOINTS_O,0.0333,0.2077,0.5429,0.0597,0.5429
ROCPOINTS_O,0.0333,0.1902,0.5024,0.0603,0.5024
ROCPOINTS_O,0.0341,0.1900,0.5024,0.0603,0.5024
ROCPOINTS_O,0.0343,0.1900,0.5024,0.0603,0.5024
ROCPOINTS_O,0.0350,0.1899,0.5024,0.0604,0.5024
ROCPOINTS_O,0.0351,0.1868,0.5000,0.0610,0.5000
ROCPOINTS_O,0.0353,0.1867,0.5000,0.0610,0.5000
ROCPOINTS_O,0.0353,0.1867,0.5000,0.0611,0.5000
ROCPOINTS_O,0.0367,0.1862,0.5000,0.0612,0.5000
ROCPOINTS_O,0.0375,0.1693,0.4857,0.0651,0.4857
ROCPOINTS_O,0.0378,0.1692,0.4857,0.0652,0.4857
ROCPOINTS_O,0.0383,0.1691,0.4857,0.0652,0.4857
ROCPOINTS_O,0.0387,0.1689,0.4857,0.0653,0.4857
ROCPOINTS_O,0.0392,0.1688,0.4857,0.0653,0.4857
ROCPOINTS_O,0.0396,0.1688,0.4857,0.0653,0.4857
ROCPOINTS_O,0.0396,0.1687,0.4857,0.0653,0.4857
ROCPOINTS_O,0.0400,0.1686,0.4857,0.0654,0.4857
ROCPOINTS_O,0.0400,0.1527,0.4619,0.0684,0.4619
ROCPOINTS_O,0.0402,0.1526,0.4619,0.0685,0.4619
ROCPOINTS_O,0.0404,0.1526,0.4619,0.0685,0.4619
ROCPOINTS_O,0.0405,0.1525,0.4619,0.0685,0.4619
ROCPOINTS_O,0.0411,0.1525,0.4619,0.0685,0.4619
ROCPOINTS_O,0.0411,0.1524,0.4619,0.0686,0.4619
ROCPOINTS_O,0.0411,0.1523,0.4619,0.0686,0.4619
ROCPOINTS_O,0.0411,0.1523,0.4619,0.0686,0.4619
ROCPOINTS_O,0.0417,0.1522,0.4619,0.0686,0.4619
ROCPOINTS_O,0.0420,0.1521,0.4619,0.0687,0.4619
ROCPOINTS_O,0.0425,0.1521,0.4619,0.0687,0.4619
ROCPOINTS_O,0.0428,0.1520,0.4619,0.0687,0.4619
ROCPOINTS_O,0.0433,0.1519,0.4619,0.0687,0.4619
ROCPOINTS_O,0.0433,0.1383,0.4286,0.0700,0.4286
ROCPOINTS_O,0.0439,0.1382,0.4286,0.0700,0.4286
ROCPOINTS_O,0.0439,0.1382,0.4286,0.0700,0.4286
ROCPOINTS_O,0.0442,0.1381,0.4286,0.0701,0.4286
ROCPOINTS_O,0.0442,0.1381,0.4286,0.0701,0.4286
ROCPOINTS_O,0.0443,0.1380,0.4286,0.0701,0.4286
ROCPOINTS_O,0.0450,0.1380,0.4286,0.0701,0.4286
ROCPOINTS_O,0.0453,0.1362,0.4214,0.0699,0.4214
ROCPOINTS_O,0.0461,0.1362,0.4214,0.0699,0.4214
ROCPOINTS_O,0.0467,0.1361,0.4214,0.0699,0.4214
ROCPOINTS_O,0.0467,0.1360,0.4214,0.0700,0.4214
ROCPOINTS_O,0.0483,0.1244,0.4024,0.0728,0.4024
ROCPOINTS_O,0.0485,0.1243,0.4024,0.0729,0.4024
ROCPOINTS_O,0.0494,0.1242,0.4024,0.0729,0.4024
ROCPOINTS_O,0.0494,0.1242,0.4024,0.0729,0.4024
ROCPOINTS_O,0.0500,0.1241,0.4024,0.0730,0.4024
ROCPOINTS_O,0.0500,0.1119,0.3810,0.0763,0.3810
ROCPOINTS_O,0.0504,0.1119,0.3810,0.0764,0.3810
ROCPOINTS_O,0.0507,0.1118,0.3810,0.0764,0.3810
ROCPOINTS_O,0.0511,0.1118,0.3810,0.0764,0.3810
ROCPOINTS_O,0.0525,0.1117,0.3810,0.0765,0.3810
ROCPOINTS_O,0.0525,0.1116,0.3810,0.0765,0.3810
ROCPOINTS_O,0.0527,0.1116,0.3810,0.0766,0.3810
ROCPOINTS_O,0.0533,0.1115,0.3810,0.0766,0.3810
ROCPOINTS_O,0.0533,0.1115,0.3810,0.0766,0.3810
ROCPOINTS_O,0.0534,0.1036,0.3667,0.0791,0.3667
ROCPOINTS_O,0.0534,0.1035,0.3667,0.0792,0.3667
ROCPOINTS_O,0.0535,0.1033,0.3667,0.0793,0.3667
ROCPOINTS_O,0.0538,0.1033,0.3667,0.0794,0.3667
ROCPOINTS_O,0.0544,0.1032,0.3667,0.0794,0.3667
ROCPOINTS_O,0.0550,0.1030,0.3667,0.0796,0.3667
ROCPOINTS_O,0.0553,0.1018,0.3667,0.0805,0.3667
ROCPOINTS_O,0.0556,0.1015,0.3667,0.0806,0.3667
ROCPOINTS_O,0.0557,0.1015,0.3667,0.0807,0.3667
ROCPOINTS_O,0.0564,0.1014,0.3667,0.0808,0.3667
ROCPOINTS_O,0.0567,0.1013,0.3667,0.0808,0.3667
ROCPOINTS_O,0.0576,0.0933,0.3571,0.0850,0.3571
ROCPOINTS_O,0.0579,0.0933,0.3571,0.0851,0.3571
ROCPOINTS_O,0.0583,0.0931,0.3571,0.0852,0.3571
ROCPOINTS_O,0.0600,0.0930,0.3571,0.0853,0.3571
ROCPOINTS_O,0.0600,0.0930,0.3548,0.0848,0.3548
ROCPOINTS_O,0.0608,0.0857,0.3381,0.0874,0.3381
ROCPOINTS_O,0.0616,0.0856,0.3381,0.0875,0.3381
ROCPOINTS_O,0.0617,0.0856,0.3381,0.0875,0.3381
ROCPOINTS_O,0.0633,0.0855,0.3381,0.0877,0.3381
ROCPOINTS_O,0.0634,0.0792,0.3214,0.0897,0.3214
ROCPOINTS_O,0.0635,0.0792,0.3214,0.0898,0.3214
ROCPOINTS_O,0.0650,0.0791,0.3214,0.0898,0.3214
ROCPOINTS_O,0.0667,0.0783,0.3190,0.0901,0.3190
ROCPOINTS_O,0.0683,0.0732,0.3048,0.0918,0.3048
ROCPOINTS_O,0.0688,0.0731,0.3048,0.0919,0.3048
ROCPOINTS_O,0.0700,0.0731,0.3048,0.0920,0.3048
ROCPOINTS_O,0.0701,0.0676,0.2857,0.0931,0.2857
ROCPOINTS_O,0.0702,0.0675,0.2857,0.0932,0.2857
ROCPOINTS_O,0.0713,0.0675,0.2857,0.0932,0.2857
ROCPOINTS_O,0.0733,0.0674,0.2857,0.0933,0.2857
ROCPOINTS_O,0.0733,0.0674,0.2857,0.0934,0.2857
ROCPOINTS_O,0.0745,0.0631,0.2786,0.0969,0.2786
ROCPOINTS_O,0.0750,0.0630,0.2786,0.0969,0.2786
ROCPOINTS_O,0.0754,0.0625,0.2786,0.0977,0.2786
ROCPOINTS_O,0.0767,0.0624,0.2786,0.0977,0.2786
ROCPOINTS_O,0.0768,0.0592,0.2619,0.0970,0.2619
ROCPOINTS_O,0.0771,0.0591,0.2619,0.0971,0.2619
ROCPOINTS_O,0.0783,0.0591,0.2619,0.0972,0.2619
ROCPOINTS_O,0.0795,0.0590,0.2619,0.0973,0.2619
ROCPOINTS_O,0.0800,0.0590,0.2619,0.0973,0.2619
ROCPOINTS_O,0.0805,0.0553,0.2452,0.0973,0.2452
ROCPOINTS_O,0.0807,0.0552,0.2452,0.0974,0.2452
ROCPOINTS_O,0.0808,0.0551,0.2452,0.0975,0.2452
ROCPOINTS_O,0.0817,0.0550,0.2452,0.0976,0.2452
ROCPOINTS_O,0.0819,0.0550,0.2452,0.0977,0.2452
ROCPOINTS_O,0.0822,0.0549,0.2452,0.0978,0.2452
ROCPOINTS_O,0.0833,0.0549,0.2429,0.0970,0.2429
ROCPOINTS_O,0.0834,0.0523,0.2357,0.0987,0.2357
ROCPOINTS_O,0.0839,0.0522,0.2357,0.0989,0.2357
ROCPOINTS_O,0.0843,0.0521,0.2357,0.0990,0.2357
ROCPOINTS_O,0.0848,0.0520,0.2357,0.0992,0.2357
ROCPOINTS_O,0.0850,0.0519,0.2357,0.0993,0.2357
ROCPOINTS_O,0.0867,0.0511,0.2333,0.0999,0.2333
ROCPOINTS_O,0.0890,0.0475,0.2214,0.1016,0.2214
ROCPOINTS_O,0.0900,0.0475,0.2214,0.1018,0.2214
ROCPOINTS_O,0.0912,0.0445,0.2095,0.1027,0.2095
ROCPOINTS_O,0.0933,0.0443,0.2095,0.1030,0.2095
ROCPOINTS_O,0.0950,0.0419,0.2048,0.1060,0.2048
ROCPOINTS_O,0.0956,0.0415,0.2048,0.1070,0.2048
ROCPOINTS_O,0.0967,0.0415,0.2048,0.1071,0.2048
ROCPOINTS_O,0.1000,0.0396,0.1929,0.1057,0.1929
ROCPOINTS_O,0.1033,0.0375,0.1881,0.1085,0.1881
ROCPOINTS_O,0.1048,0.0351,0.1833,0.1126,0.1833
ROCPOINTS_O,0.1050,0.0350,0.1833,0.1127,0.1833
ROCPOINTS_O,0.1067,0.0346,0.1810,0.1126,0.1810
ROCPOINTS_O,0.1096,0.0327,0.1786,0.1172,0.1786
ROCPOINTS_O,0.1100,0.0326,0.1786,0.1174,0.1786
ROCPOINTS_O,0.1133,0.0308,0.1690,0.1177,0.1690
ROCPOINTS_O,0.1139,0.0293,0.1690,0.1228,0.1690
ROCPOINTS_O,0.1150,0.0293,0.1690,0.1231,0.1690
ROCPOINTS_O,0.1167,0.0290,0.1690,0.1241,0.1690
ROCPOINTS_O,0.1181,0.0271,0.1667,0.1299,0.1667
ROCPOINTS_O,0.1199,0.0271,0.1667,0.1301,0.1667
ROCPOINTS_O,0.1200,0.0270,0.1667,0.1304,0.1667
ROCPOINTS_O,0.1233,0.0253,0.1595,0.1327,0.1595
ROCPOINTS_O,0.1244,0.0232,0.1548,0.1395,0.1548
ROCPOINTS_O,0.1250,0.0231,0.1548,0.1398,0.1548
ROCPOINTS_O,0.1267,0.0228,0.1548,0.1416,0.1548
ROCPOINTS_O,0.1300,0.0211,0.1500,0.1472,0.1500
ROCPOINTS_O,0.1333,0.0201,0.1476,0.1516,0.1476
ROCPOINTS_O,0.1350,0.0191,0.1405,0.1513,0.1405
ROCPOINTS_O,0.1351,0.0191,0.1405,0.1517,0.1405
ROCPOINTS_O,0.1367,0.0190,0.1405,0.1521,0.1405
ROCPOINTS_O,0.1367,0.0179,0.1310,0.1511,0.1310
ROCPOINTS_O,0.1400,0.0178,0.1310,0.1515,0.1310
ROCPOINTS_O,0.1404,0.0169,0.1238,0.1512,0.1238
ROCPOINTS_O,0.1433,0.0168,0.1238,0.1516,0.1238
ROCPOINTS_O,0.1450,0.0158,0.1214,0.1569,0.1214
ROCPOINTS_O,0.1467,0.0157,0.1214,0.1579,0.1214
ROCPOINTS_O,0.1480,0.0150,0.1167,0.1586,0.1167
ROCPOINTS_O,0.1500,0.0150,0.1167,0.1591,0.1167
ROCPOINTS_O,0.1533,0.0139,0.1167,0.1690,0.1167
ROCPOINTS_O,0.1550,0.0133,0.1119,0.1697,0.1119
ROCPOINTS_O,0.1567,0.0132,0.1119,0.1703,0.1119
ROCPOINTS_O,0.1600,0.0128,0.1071,0.1685,0.1071
ROCPOINTS_O,0.1602,0.0122,0.1048,0.1725,0.1048
ROCPOINTS_O,0.1633,0.0121,0.1048,0.1732,0.1048
ROCPOINTS_O,0.1651,0.0117,0.1000,0.1714,0.1000
ROCPOINTS_O,0.1667,0.0117,0.1000,0.1721,0.1000
ROCPOINTS_O,0.1687,0.0112,0.0952,0.1709,0.0952
ROCPOINTS_O,0.1700,0.0112,0.0952,0.1717,0.0952
ROCPOINTS_O,0.1733,0.0108,0.0929,0.1726,0.0929
ROCPOINTS_O,0.1750,0.0103,0.0905,0.1759,0.0905
ROCPOINTS_O,0.1767,0.0102,0.0905,0.1776,0.0905
ROCPOINTS_O,0.1800,0.0098,0.0857,0.1748,0.0857
ROCPOINTS_O,0.1811,0.0094,0.0857,0.1809,0.0857
ROCPOINTS_O,0.1833,0.0094,0.0833,0.1768,0.0833
ROCPOINTS_O,0.1850,0.0093,0.0810,0.1744,0.0810
ROCPOINTS_O,0.1867,0.0091,0.0810,0.1771,0.0810
ROCPOINTS_O,0.1889,0.0090,0.0810,0.1789,0.0810
ROCPOINTS_O,0.1900,0.0090,0.0810,0.1799,0.0810
ROCPOINTS_O,0.1933,0.0086,0.0762,0.1778,0.0762
ROCPOINTS_O,0.1953,0.0082,0.0738,0.1802,0.0738
ROCPOINTS_O,0.1967,0.0081,0.0738,0.1813,0.0738
ROCPOINTS_O,0.1969,0.0077,0.0667,0.1728,0.0667
ROCPOINTS_O,0.2000,0.0077,0.0667,0.1739,0.0667
ROCPOINTS_O,0.2033,0.0075,0.0667,0.1772,0.0667
ROCPOINTS_O,0.2040,0.0074,0.0643,0.1742,0.0643
ROCPOINTS_O,0.2050,0.0073,0.0643,0.1753,0.0643
ROCPOINTS_O,0.2067,0.0073,0.0643,0.1765,0.0643
ROCPOINTS_O,0.2100,0.0072,0.0643,0.1788,0.0643
ROCPOINTS_O,0.2133,0.0069,0.0619,0.1781,0.0619
ROCPOINTS_O,0.2167,0.0068,0.0619,0.1806,0.0619
ROCPOINTS_O,0.2168,0.0066,0.0619,0.1857,0.0619
ROCPOINTS_O,0.2200,0.0065,0.0619,0.1871,0.0619
ROCPOINTS_O,0.2233,0.0065,0.0619,0.1884,0.0619
ROCPOINTS_O,0.2267,0.0064,0.0619,0.1898,0.0619
ROCPOINTS_O,0.2272,0.0062,0.0619,0.1955,0.0619
ROCPOINTS_O,0.2300,0.0061,0.0619,0.1985,0.0619
ROCPOINTS_O,0.2311,0.0060,0.0619,0.2016,0.0619
ROCPOINTS_O,0.2333,0.0059,0.0619,0.2031,0.0619
ROCPOINTS_O,0.2367,0.0056,0.0595,0.2049,0.0595
ROCPOINTS_O,0.2400,0.0054,0.0571,0.2051,0.0571
ROCPOINTS_O,0.2433,0.0053,0.0524,0.1930,0.0524
ROCPOINTS_O,0.2450,0.0052,0.0524,0.1964,0.0524
ROCPOINTS_O,0.2500,0.0052,0.0500,0.1892,0.0500
ROCPOINTS_O,0.2533,0.0050,0.0500,0.1944,0.0500
ROCPOINTS_O,0.2567,0.0049,0.0476,0.1923,0.0476
ROCPOINTS_O,0.2600,0.0047,0.0476,0.1961,0.0476
ROCPOINTS_O,0.2633,0.0045,0.0476,0.2041,0.0476
ROCPOINTS_O,0.2667,0.0045,0.0452,0.1959,0.0452
ROCPOINTS_O,0.2700,0.0043,0.0452,0.2043,0.0452
ROCPOINTS_O,0.2733,0.0042,0.0405,0.1889,0.0405
ROCPOINTS_O,0.2767,0.0042,0.0381,0.1798,0.0381
ROCPOINTS_O,0.2833,0.0042,0.0381,0.1818,0.0381
ROCPOINTS_O,0.2867,0.0040,0.0381,0.1860,0.0381
ROCPOINTS_O,0.2933,0.0040,0.0381,0.1882,0.0381
ROCPOINTS_O,0.2972,0.0039,0.0381,0.1905,0.0381
ROCPOINTS_O,0.3000,0.0039,0.0381,0.1928,0.0381
ROCPOINTS_O,0.3006,0.0038,0.0381,0.1951,0.0381
ROCPOINTS_O,0.3033,0.0038,0.0381,0.1975,0.0381
ROCPOINTS_O,0.3037,0.0037,0.0381,0.2000,0.0381
ROCPOINTS_O,0.3050,0.0036,0.0381,0.2025,0.0381
ROCPOINTS_O,0.3067,0.0036,0.0357,0.1923,0.0357
ROCPOINTS_O,0.3067,0.0036,0.0357,0.1948,0.0357
ROCPOINTS_O,0.3086,0.0034,0.0357,0.2027,0.0357
ROCPOINTS_O,0.3092,0.0034,0.0357,0.2055,0.0357
ROCPOINTS_O,0.3100,0.0033,0.0357,0.2083,0.0357
ROCPOINTS_O,0.3133,0.0031,0.0357,0.2174,0.0357
ROCPOINTS_O,0.3167,0.0031,0.0333,0.2059,0.0333
ROCPOINTS_O,0.3233,0.0031,0.0333,0.2090,0.0333
ROCPOINTS_O,0.3246,0.0029,0.0310,0.2031,0.0310
ROCPOINTS_O,0.3267,0.0029,0.0310,0.2063,0.0310
ROCPOINTS_O,0.3300,0.0028,0.0310,0.2131,0.0310
ROCPOINTS_O,0.3333,0.0025,0.0310,0.2321,0.0310
ROCPOINTS_O,0.3350,0.0024,0.0286,0.2264,0.0286
ROCPOINTS_O,0.3367,0.0023,0.0286,0.2308,0.0286
ROCPOINTS_O,0.3378,0.0023,0.0286,0.2353,0.0286
ROCPOINTS_O,0.3400,0.0022,0.0286,0.2400,0.0286
ROCPOINTS_O,0.3433,0.0022,0.0262,0.2245,0.0262
ROCPOINTS_O,0.3500,0.0021,0.0262,0.2292,0.0262
ROCPOINTS_O,0.3600,0.0021,0.0262,0.2340,0.0262
ROCPOINTS_O,0.3633,0.0020,0.0262,0.2444,0.0262
ROCPOINTS_O,0.3667,0.0019,0.0262,0.2500,0.0262
ROCPOINTS_O,0.3690,0.0019,0.0262,0.2558,0.0262
ROCPOINTS_O,0.3700,0.0018,0.0262,0.2619,0.0262
ROCPOINTS_O,0.3733,0.0018,0.0238,0.2439,0.0238
ROCPOINTS_O,0.3800,0.0017,0.0238,0.2500,0.0238
ROCPOINTS_O,0.3806,0.0016,0.0238,0.2703,0.0238
ROCPOINTS_O,0.3900,0.0016,0.0214,0.2500,0.0214
ROCPOINTS_O,0.3933,0.0015,0.0214,0.2571,0.0214
ROCPOINTS_O,0.3971,0.0014,0.0214,0.2647,0.0214
ROCPOINTS_O,0.4009,0.0014,0.0214,0.2727,0.0214
ROCPOINTS_O,0.4046,0.0013,0.0214,0.2813,0.0214
ROCPOINTS_O,0.4100,0.0013,0.0214,0.2903,0.0214
ROCPOINTS_O,0.4133,0.0012,0.0214,0.3000,0.0214
ROCPOINTS_O,0.4133,0.0012,0.0214,0.3103,0.0214
ROCPOINTS_O,0.4200,0.0011,0.0190,0.2963,0.0190
ROCPOINTS_O,0.4267,0.0011,0.0167,0.2692,0.0167
ROCPOINTS_O,0.4346,0.0010,0.0167,0.2800,0.0167
ROCPOINTS_O,0.4469,0.0010,0.0167,0.2917,0.0167
ROCPOINTS_O,0.4500,0.0009,0.0167,0.3043,0.0167
ROCPOINTS_O,0.4600,0.0009,0.0143,0.2727,0.0143
ROCPOINTS_O,0.4667,0.0009,0.0143,0.2857,0.0143
ROCPOINTS_O,0.5200,0.0008,0.0143,0.3000,0.0143
ROCPOINTS_O,0.5450,0.0008,0.0143,0.3158,0.0143
ROCPOINTS_O,0.5500,0.0007,0.0143,0.3333,0.0143
ROCPOINTS_O,0.5667,0.0006,0.0143,0.3529,0.0143
ROCPOINTS_O,0.5733,0.0006,0.0143,0.3750,0.0143
ROCPOINTS_O,0.5800,0.0005,0.0143,0.4000,0.0143
ROCPOINTS_O,0.5833,0.0005,0.0143,0.4286,0.0143
ROCPOINTS_O,0.5900,0.0005,0.0119,0.3846,0.0119
ROCPOINTS_O,0.6000,0.0004,0.0119,0.4167,0.0119
ROCPOINTS_O,0.6067,0.0003,0.0119,0.4545,0.0119
ROCPOINTS_O,0.6200,0.0003,0.0095,0.4000,0.0095
ROCPOINTS_O,0.6400,0.0003,0.0095,0.4444,0.0095
ROCPOINTS_O,0.6589,0.0003,0.0071,0.3750,0.0071
ROCPOINTS_O,0.6733,0.0002,0.0071,0.4286,0.0071
ROCPOINTS_O,0.6771,0.0002,0.0071,0.5000,0.0071
ROCPOINTS_O,0.6800,0.0001,0.0071,0.6000,0.0071
ROCPOINTS_O,0.6933,0.0001,0.0024,0.3333,0.0024
ROCPOINTS_O,0.8133,0.0001,0.0024,0.5000,0.0024
ROCPOINTS_O,0.8333,0.0001,0.0000,0.0000,0.0000
ROCPOINTS_O,0.8333,0.0000,0.0000,0.0000,0.0000
ROCPOINTS_U,0.0000,1.0000,1.0000,0.0083,1.0000
ROCPOINTS_U,0.0000,0.5033,0.7211,0.0118,0.7211
ROCPOINTS_U,0.0000,0.5033,0.7211,0.0118,0.7211
ROCPOINTS_U,0.0000,0.5032,0.7211,0.0118,0.7211
ROCPOINTS_U,0.0000,0.5032,0.7211,0.0118,0.7211
ROCPOINTS_U,0.0000,0.5031,0.7211,0.0119,0.7211
ROCPOINTS_U,0.0000,0.5030,0.7211,0.0119,0.7211
ROCPOINTS_U,0.0000,0.5030,0.7211,0.0119,0.7211
ROCPOINTS_U,0.0000,0.5029,0.7211,0.0119,0.7211
ROCPOINTS_U,0.0000,0.5029,0.7211,0.0119,0.7211
ROCPOINTS_U,0.0000,0.5028,0.7211,0.0119,0.7211
ROCPOINTS_U,0.0000,0.5027,0.7211,0.0119,0.7211
ROCPOINTS_U,0.0000,0.5026,0.7211,0.0119,0.7211
ROCPOINTS_U,0.0000,0.5026,0.7211,0.0119,0.7211
ROCPOINTS_U,0.0000,0.5025,0.7211,0.0119,0.7211
ROCPOINTS_U,0.0000,0.5025,0.7211,0.0119,0.7211
ROCPOINTS_U,0.0001,0.5024,0.7211,0.0119,0.7211
ROCPOINTS_U,0.0001,0.5024,0.7211,0.0119,0.7211
ROCPOINTS_U,0.0001,0.5023,0.7211,0.0119,0.7211
ROCPOINTS_U,0.0001,0.5022,0.7211,0.0119,0.7211
ROCPOINTS_U,0.0001,0.5022,0.7211,0.0119,0.7211
ROCPOINTS_U,0.0001,0.5022,0.7143,0.0118,0.7143
ROCPOINTS_U,0.0001,0.5021,0.7143,0.0118,0.7143
ROCPOINTS_U,0.0001,0.5021,0.7143,0.0118,0.7143
ROCPOINTS_U,0.0001,0.5020,0.7143,0.0118,0.7143
ROCPOINTS_U,0.0001,0.5020,0.7143,0.0118,0.7143
ROCPOINTS_U,0.0001,0.5019,0.7143,0.0118,0.7143
ROCPOINTS_U,0.0001,0.5018,0.7143,0.0118,0.7143
ROCPOINTS_U,0.0001,0.5018,0.7143,0.0118,0.7143
ROCPOINTS_U,0.0001,0.5017,0.7143,0.0118,0.7143
ROCPOINTS_U,0.0001,0.5017,0.7143,0.0118,0.7143
ROCPOINTS_U,0.0001,0.5016,0.7143,0.0118,0.7143
ROCPOINTS_U,0.0001,0.5016,0.7143,0.0118,0.7143
ROCPOINTS_U,0.0001,0.5015,0.7143,0.0118,0.7143
ROCPOINTS_U,0.0001,0.5015,0.7143,0.0118,0.7143
ROCPOINTS_U,0.0001,0.5013,0.7143,0.0118,0.7143
ROCPOINTS_U,0.0002,0.5012,0.7143,0.0118,0.7143
ROCPOINTS_U,0.0002,0.5012,0.7143,0.0118,0.7143
ROCPOINTS_U,0.0002,0.5011,0.7143,0.0118,0.7143
ROCPOINTS_U,0.0002,0.5011,0.7143,0.0118,0.7143
ROCPOINTS_U,0.0002,0.5009,0.7143,0.0118,0.7143
ROCPOINTS_U,0.0002,0.5009,0.7143,0.0118,0.7143
ROCPOINTS_U,0.0002,0.5008,0.7143,0.0118,0.7143
ROCPOINTS_U,0.0002,0.5008,0.7143,0.0118,0.7143
ROCPOINTS_U,0.0002,0.5007,0.7143,0.0118,0.7143
ROCPOINTS_U,0.0002,0.5005,0.7143,0.0118,0.7143
ROCPOINTS_U,0.0002,0.5004,0.7143,0.0118,0.7143
ROCPOINTS_U,0.0002,0.5004,0.7143,0.0118,0.7143
ROCPOINTS_U,0.0002,0.5003,0.7143,0.0118,0.7143
ROCPOINTS_U,0.0003,0.5003,0.7143,0.0118,0.7143
ROCPOINTS_U,0.0003,0.5002,0.7143,0.0118,0.7143
ROCPOINTS_U,0.0003,0.5001,0.7143,0.0118,0.7143
ROCPOINTS_U,0.0003,0.5001,0.7143,0.0118,0.7143
ROCPOINTS_U,0.0003,0.5000,0.7143,0.0118,0.7143
ROCPOINTS_U,0.0003,0.5000,0.7143,0.0118,0.7143
ROCPOINTS_U,0.0003,0.4999,0.7143,0.0118,0.7143
ROCPOINTS_U,0.0003,0.4999,0.7143,0.0118,0.7143
ROCPOINTS_U,0.0003,0.4998,0.7143,0.0118,0.7143
ROCPOINTS_U,0.0004,0.4997,0.7143,0.0118,0.7143
ROCPOINTS_U,0.0004,0.4997,0.7143,0.0118,0.7143
ROCPOINTS_U,0.0004,0.4996,0.7143,0.0118,0.7143
ROCPOINTS_U,0.0004,0.4996,0.7143,0.0118,0.7143
ROCPOINTS_U,0.0004,0.4995,0.7143,0.0118,0.7143
ROCPOINTS_U,0.0004,0.4995,0.7143,0.0118,0.7143
ROCPOINTS_U,0.0004,0.4994,0.7143,0.0118,0.7143
ROCPOINTS_U,0.0004,0.4993,0.7143,0.0118,0.7143
ROCPOINTS_U,0.0004,0.4993,0.7143,0.0118,0.7143
ROCPOINTS_U,0.0004,0.4992,0.7143,0.0118,0.7143
ROCPOINTS_U,0.0004,0.4992,0.7143,0.0118,0.7143
ROCPOINTS_U,0.0005,0.4991,0.7143,0.0118,0.7143
ROCPOINTS_U,0.0005,0.4991,0.7143,0.0118,0.7143
ROCPOINTS_U,0.0005,0.4990,0.7143,0.0118,0.7143
ROCPOINTS_U,0.0005,0.4989,0.7143,0.0118,0.7143
ROCPOINTS_U,0.0005,0.4988,0.7143,0.0118,0.7143
ROCPOINTS_U,0.0005,0.4988,0.7143,0.0118,0.7143
ROCPOINTS_U,0.0005,0.4987,0.7143,0.0118,0.7143
ROCPOINTS_U,0.0005,0.4987,0.7143,0.0118,0.7143
ROCPOINTS_U,0.0006,0.4986,0.7143,0.0118,0.7143
ROCPOINTS_U,0.0006,0.4985,0.7143,0.0118,0.7143
ROCPOINTS_U,0.0006,0.4985,0.7143,0.0118,0.7143
ROCPOINTS_U,0.0006,0.4984,0.7143,0.0118,0.7143
ROCPOINTS_U,0.0006,0.4982,0.7143,0.0119,0.7143
ROCPOINTS_U,0.0006,0.4981,0.7143,0.0119,0.7143
ROCPOINTS_U,0.0006,0.4980,0.7143,0.0119,0.7143
ROCPOINTS_U,0.0006,0.4980,0.7143,0.0119,0.7143
ROCPOINTS_U,0.0006,0.4979,0.7075,0.0117,0.7075
ROCPOINTS_U,0.0007,0.4979,0.7075,0.0118,0.7075
ROCPOINTS_U,0.0007,0.4978,0.7075,0.0118,0.7075
ROCPOINTS_U,0.0007,0.4978,0.7075,0.0118,0.7075
ROCPOINTS_U,0.0007,0.4977,0.7075,0.0118,0.7075
ROCPOINTS_U,0.0007,0.4976,0.7075,0.0118,0.7075
ROCPOINTS_U,0.0008,0.4976,0.7075,0.0118,0.7075
ROCPOINTS_U,0.0008,0.4975,0.7075,0.0118,0.7075
ROCPOINTS_U,0.0008,0.4975,0.7075,0.0118,0.7075
ROCPOINTS_U,0.0008,0.4973,0.7075,0.0118,0.7075
ROCPOINTS_U,0.0008,0.4972,0.7075,0.0118,0.7075
ROCPOINTS_U,0.0009,0.4972,0.7075,0.0118,0.7075
ROCPOINTS_U,0.0009,0.4971,0.7075,0.0118,0.7075
ROCPOINTS_U,0.0009,0.4971,0.7075,0.0118,0.7075
ROCPOINTS_U,0.0009,0.4970,0.7075,0.0118,0.7075
ROCPOINTS_U,0.0010,0.4970,0.7075,0.0118,0.7075
ROCPOINTS_U,0.0011,0.4969,0.7075,0.0118,0.7075
ROCPOINTS_U,0.0011,0.4968,0.7075,0.0118,0.7075
ROCPOINTS_U,0.0011,0.4967,0.7075,0.0118,0.7075
ROCPOINTS_U,0.0011,0.4966,0.7075,0.0118,0.7075
ROCPOINTS_U,0.0012,0.4966,0.7075,0.0118,0.7075
ROCPOINTS_U,0.0013,0.4965,0.7075,0.0118,0.7075
ROCPOINTS_U,0.0013,0.4964,0.7075,0.0118,0.7075
ROCPOINTS_U,0.0013,0.4964,0.7075,0.0118,0.7075
ROCPOINTS_U,0.0014,0.4963,0.7075,0.0118,0.7075
ROCPOINTS_U,0.0015,0.4963,0.7075,0.0118,0.7075
ROCPOINTS_U,0.0015,0.4962,0.7075,0.0118,0.7075
ROCPOINTS_U,0.0016,0.4961,0.7075,0.0118,0.7075
ROCPOINTS_U,0.0016,0.4960,0.7075,0.0118,0.7075
ROCPOINTS_U,0.0016,0.4960,0.7075,0.0118,0.7075
ROCPOINTS_U,0.0016,0.4959,0.7075,0.0118,0.7075
ROCPOINTS_U,0.0017,0.4959,0.7075,0.0118,0.7075
ROCPOINTS_U,0.0017,0.4958,0.7075,0.0118,0.7075
ROCPOINTS_U,0.0018,0.4955,0.7075,0.0118,0.7075
ROCPOINTS_U,0.0018,0.4954,0.7075,0.0118,0.7075
ROCPOINTS_U,0.0019,0.4954,0.7075,0.0118,0.7075
ROCPOINTS_U,0.0021,0.4953,0.7075,0.0118,0.7075
ROCPOINTS_U,0.0021,0.4952,0.7075,0.0118,0.7075
ROCPOINTS_U,0.0022,0.4951,0.7075,0.0118,0.7075
ROCPOINTS_U,0.0022,0.4951,0.7075,0.0118,0.7075
ROCPOINTS_U,0.0022,0.4950,0.7075,0.0118,0.7075
ROCPOINTS_U,0.0025,0.4950,0.7075,0.0118,0.7075
ROCPOINTS_U,0.0026,0.4948,0.7075,0.0118,0.7075
ROCPOINTS_U,0.0027,0.4948,0.7075,0.0118,0.7075
ROCPOINTS_U,0.0028,0.4947,0.7075,0.0118,0.7075
ROCPOINTS_U,0.0031,0.4947,0.7075,0.0118,0.7075
ROCPOINTS_U,0.0033,0.4946,0.7075,0.0118,0.7075
ROCPOINTS_U,0.0033,0.4943,0.7075,0.0118,0.7075
ROCPOINTS_U,0.0033,0.3604,0.6054,0.0139,0.6054
ROCPOINTS_U,0.0034,0.3601,0.6054,0.0139,0.6054
ROCPOINTS_U,0.0034,0.3600,0.6054,0.0139,0.6054
ROCPOINTS_U,0.0034,0.3600,0.6054,0.0139,0.6054
ROCPOINTS_U,0.0034,0.3599,0.6054,0.0139,0.6054
ROCPOINTS_U,0.0034,0.3598,0.6054,0.0139,0.6054
ROCPOINTS_U,0.0034,0.3598,0.6054,0.0139,0.6054
ROCPOINTS_U,0.0034,0.3597,0.6054,0.0139,0.6054
ROCPOINTS_U,0.0034,0.3597,0.6054,0.0139,0.6054
ROCPOINTS_U,0.0034,0.3596,0.6054,0.0139,0.6054
ROCPOINTS_U,0.0034,0.3596,0.6054,0.0139,0.6054
ROCPOINTS_U,0.0035,0.3595,0.6054,0.0139,0.6054
ROCPOINTS_U,0.0035,0.3594,0.6054,0.0139,0.6054
ROCPOINTS_U,0.0035,0.3594,0.6054,0.0139,0.6054
ROCPOINTS_U,0.0035,0.3593,0.6054,0.0139,0.6054
ROCPOINTS_U,0.0035,0.3593,0.6054,0.0139,0.6054
ROCPOINTS_U,0.0036,0.3592,0.6054,0.0139,0.6054
ROCPOINTS_U,0.0036,0.3592,0.6054,0.0139,0.6054
ROCPOINTS_U,0.0037,0.3591,0.6054,0.0139,0.6054
ROCPOINTS_U,0.0038,0.3590,0.6054,0.0139,0.6054
ROCPOINTS_U,0.0038,0.3589,0.6054,0.0139,0.6054
ROCPOINTS_U,0.0038,0.3588,0.6054,0.0139,0.6054
ROCPOINTS_U,0.0039,0.3588,0.6054,0.0139,0.6054
ROCPOINTS_U,0.0039,0.3587,0.6054,0.0139,0.6054
ROCPOINTS_U,0.0039,0.3586,0.6054,0.0139,0.6054
ROCPOINTS_U,0.0039,0.3586,0.6054,0.0139,0.6054
ROCPOINTS_U,0.0039,0.3585,0.6054,0.0139,0.6054
ROCPOINTS_U,0.0040,0.3585,0.6054,0.0139,0.6054
ROCPOINTS_U,0.0040,0.3584,0.6054,0.0139,0.6054
ROCPOINTS_U,0.0042,0.3584,0.6054,0.0139,0.6054
ROCPOINTS_U,0.0042,0.3583,0.6054,0.0139,0.6054
ROCPOINTS_U,0.0042,0.3570,0.5986,0.0138,0.5986
ROCPOINTS_U,0.0042,0.3569,0.5986,0.0138,0.5986
ROCPOINTS_U,0.0042,0.3549,0.5918,0.0138,0.5918
ROCPOINTS_U,0.0044,0.3548,0.5918,0.0138,0.5918
ROCPOINTS_U,0.0045,0.3548,0.5918,0.0138,0.5918
ROCPOINTS_U,0.0045,0.3547,0.5918,0.0138,0.5918
ROCPOINTS_U,0.0047,0.3547,0.5918,0.0138,0.5918
ROCPOINTS_U,0.0047,0.3546,0.5918,0.0138,0.5918
ROCPOINTS_U,0.0048,0.3545,0.5918,0.0138,0.5918
ROCPOINTS_U,0.0050,0.3545,0.5918,0.0138,0.5918
ROCPOINTS_U,0.0050,0.3544,0.5918,0.0138,0.5918
ROCPOINTS_U,0.0052,0.3380,0.5714,0.0139,0.5714
ROCPOINTS_U,0.0053,0.3379,0.5714,0.0140,0.5714
ROCPOINTS_U,0.0055,0.3379,0.5714,0.0140,0.5714
ROCPOINTS_U,0.0057,0.3378,0.5714,0.0140,0.5714
ROCPOINTS_U,0.0058,0.3378,0.5714,0.0140,0.5714
ROCPOINTS_U,0.0058,0.3366,0.5714,0.0140,0.5714
ROCPOINTS_U,0.0061,0.3366,0.5714,0.0140,0.5714
ROCPOINTS_U,0.0063,0.3358,0.5714,0.0140,0.5714
ROCPOINTS_U,0.0063,0.3349,0.5714,0.0141,0.5714
ROCPOINTS_U,0.0065,0.3347,0.5714,0.0141,0.5714
ROCPOINTS_U,0.0067,0.3339,0.5714,0.0141,0.5714
ROCPOINTS_U,0.0067,0.3338,0.5714,0.0141,0.5714
ROCPOINTS_U,0.0067,0.2595,0.4898,0.0155,0.4898
ROCPOINTS_U,0.0067,0.2591,0.4898,0.0156,0.4898
ROCPOINTS_U,0.0067,0.2591,0.4898,0.0156,0.4898
ROCPOINTS_U,0.0067,0.2590,0.4898,0.0156,0.4898
ROCPOINTS_U,0.0067,0.2590,0.4898,0.0156,0.4898
ROCPOINTS_U,0.0068,0.2589,0.4898,0.0156,0.4898
ROCPOINTS_U,0.0068,0.2580,0.4898,0.0156,0.4898
ROCPOINTS_U,0.0068,0.2580,0.4898,0.0156,0.4898
ROCPOINTS_U,0.0068,0.2579,0.4898,0.0156,0.4898
ROCPOINTS_U,0.0068,0.2567,0.4898,0.0157,0.4898
ROCPOINTS_U,0.0069,0.2557,0.4898,0.0158,0.4898
ROCPOINTS_U,0.0069,0.2545,0.4898,0.0158,0.4898
ROCPOINTS_U,0.0070,0.2544,0.4898,0.0159,0.4898
ROCPOINTS_U,0.0070,0.2544,0.4898,0.0159,0.4898
ROCPOINTS_U,0.0070,0.2543,0.4898,0.0159,0.4898
ROCPOINTS_U,0.0070,0.2543,0.4898,0.0159,0.4898
ROCPOINTS_U,0.0071,0.2533,0.4898,0.0159,0.4898
ROCPOINTS_U,0.0072,0.2533,0.4898,0.0159,0.4898
ROCPOINTS_U,0.0073,0.2532,0.4898,0.0159,0.4898
ROCPOINTS_U,0.0074,0.2532,0.4898,0.0159,0.4898
ROCPOINTS_U,0.0075,0.2517,0.4898,0.0160,0.4898
ROCPOINTS_U,0.0076,0.2503,0.4898,0.0161,0.4898
ROCPOINTS_U,0.0076,0.2503,0.4898,0.0161,0.4898
ROCPOINTS_U,0.0076,0.2502,0.4898,0.0161,0.4898
ROCPOINTS_U,0.0077,0.2502,0.4898,0.0161,0.4898
ROCPOINTS_U,0.0078,0.2501,0.4898,0.0161,0.4898
ROCPOINTS_U,0.0078,0.2485,0.4898,0.0162,0.4898
ROCPOINTS_U,0.0078,0.2484,0.4898,0.0162,0.4898
ROCPOINTS_U,0.0079,0.2484,0.4898,0.0162,0.4898
ROCPOINTS_U,0.0080,0.2483,0.4898,0.0162,0.4898
ROCPOINTS_U,0.0080,0.2482,0.4898,0.0162,0.4898
ROCPOINTS_U,0.0081,0.2469,0.4898,0.0163,0.4898
ROCPOINTS_U,0.0081,0.2454,0.4898,0.0164,0.4898
ROCPOINTS_U,0.0083,0.2442,0.4898,0.0165,0.4898
ROCPOINTS_U,0.0083,0.2422,0.4898,0.0166,0.4898
ROCPOINTS_U,0.0085,0.2422,0.4898,0.0166,0.4898
ROCPOINTS_U,0.0087,0.2421,0.4898,0.0166,0.4898
ROCPOINTS_U,0.0087,0.2421,0.4898,0.0166,0.4898
ROCPOINTS_U,0.0088,0.2402,0.4898,0.0168,0.4898
ROCPOINTS_U,0.0089,0.2401,0.4898,0.0168,0.4898
ROCPOINTS_U,0.0092,0.2400,0.4898,0.0168,0.4898
ROCPOINTS_U,0.0100,0.2400,0.4898,0.0168,0.4898
ROCPOINTS_U,0.0100,0.2398,0.4898,0.0168,0.4898
ROCPOINTS_U,0.0100,0.1819,0.4286,0.0193,0.4286
ROCPOINTS_U,0.0100,0.1817,0.4286,0.0193,0.4286
ROCPOINTS_U,0.0102,0.1817,0.4286,0.0194,0.4286
ROCPOINTS_U,0.0103,0.1816,0.4286,0.0194,0.4286
ROCPOINTS_U,0.0103,0.1816,0.4286,0.0194,0.4286
ROCPOINTS_U,0.0103,0.1815,0.4286,0.0194,0.4286
ROCPOINTS_U,0.0104,0.1815,0.4286,0.0194,0.4286
ROCPOINTS_U,0.0105,0.1814,0.4286,0.0194,0.4286
ROCPOINTS_U,0.0106,0.1813,0.4286,0.0194,0.4286
ROCPOINTS_U,0.0107,0.1813,0.4286,0.0194,0.4286
ROCPOINTS_U,0.0107,0.1812,0.4286,0.0194,0.4286
ROCPOINTS_U,0.0108,0.1812,0.4286,0.0194,0.4286
ROCPOINTS_U,0.0111,0.1811,0.4286,0.0194,0.4286
ROCPOINTS_U,0.0114,0.1811,0.4286,0.0194,0.4286
ROCPOINTS_U,0.0117,0.1810,0.4286,0.0194,0.4286
ROCPOINTS_U,0.0117,0.1809,0.4286,0.0194,0.4286
ROCPOINTS_U,0.0120,0.1808,0.4286,0.0194,0.4286
ROCPOINTS_U,0.0122,0.1808,0.4286,0.0195,0.4286
ROCPOINTS_U,0.0125,0.1807,0.4286,0.0195,0.4286
ROCPOINTS_U,0.0125,0.1807,0.4286,0.0195,0.4286
ROCPOINTS_U,0.0127,0.1805,0.4286,0.0195,0.4286
ROCPOINTS_U,0.0130,0.1805,0.4286,0.0195,0.4286
ROCPOINTS_U,0.0130,0.1804,0.4286,0.0195,0.4286
ROCPOINTS_U,0.0132,0.1804,0.4286,0.0195,0.4286
ROCPOINTS_U,0.0132,0.1803,0.4286,0.0195,0.4286
ROCPOINTS_U,0.0133,0.1802,0.4286,0.0195,0.4286
ROCPOINTS_U,0.0133,0.1801,0.4286,0.0195,0.4286
ROCPOINTS_U,0.0133,0.1458,0.3878,0.0218,0.3878
ROCPOINTS_U,0.0134,0.1457,0.3878,0.0218,0.3878
ROCPOINTS_U,0.0134,0.1456,0.3878,0.0218,0.3878
ROCPOINTS_U,0.0134,0.1455,0.3878,0.0218,0.3878
ROCPOINTS_U,0.0138,0.1455,0.3878,0.0218,0.3878
ROCPOINTS_U,0.0138,0.1454,0.3878,0.0218,0.3878
ROCPOINTS_U,0.0142,0.1454,0.3878,0.0218,0.3878
ROCPOINTS_U,0.0144,0.1453,0.3878,0.0218,0.3878
ROCPOINTS_U,0.0144,0.1453,0.3878,0.0218,0.3878
ROCPOINTS_U,0.0150,0.1452,0.3878,0.0219,0.3878
ROCPOINTS_U,0.0150,0.1451,0.3878,0.0219,0.3878
ROCPOINTS_U,0.0150,0.1402,0.3810,0.0222,0.3810
ROCPOINTS_U,0.0153,0.1402,0.3810,0.0222,0.3810
ROCPOINTS_U,0.0162,0.1401,0.3810,0.0222,0.3810
ROCPOINTS_U,0.0167,0.1401,0.3810,0.0222,0.3810
ROCPOINTS_U,0.0167,0.1159,0.3605,0.0254,0.3605
ROCPOINTS_U,0.0168,0.1159,0.3605,0.0254,0.3605
ROCPOINTS_U,0.0172,0.1158,0.3605,0.0254,0.3605
ROCPOINTS_U,0.0174,0.1157,0.3605,0.0254,0.3605
ROCPOINTS_U,0.0174,0.1157,0.3605,0.0254,0.3605
ROCPOINTS_U,0.0175,0.1154,0.3537,0.0250,0.3537
ROCPOINTS_U,0.0178,0.1150,0.3469,0.0246,0.3469
ROCPOINTS_U,0.0178,0.1149,0.3469,0.0246,0.3469
ROCPOINTS_U,0.0189,0.1149,0.3469,0.0246,0.3469
ROCPOINTS_U,0.0198,0.1148,0.3469,0.0247,0.3469
ROCPOINTS_U,0.0200,0.1147,0.3469,0.0247,0.3469
ROCPOINTS_U,0.0200,0.1146,0.3469,0.0247,0.3469
ROCPOINTS_U,0.0200,0.0929,0.3061,0.0268,0.3061
ROCPOINTS_U,0.0205,0.0929,0.3061,0.0268,0.3061
ROCPOINTS_U,0.0217,0.0928,0.3061,0.0268,0.3061
ROCPOINTS_U,0.0217,0.0927,0.3061,0.0269,0.3061
ROCPOINTS_U,0.0223,0.0927,0.3061,0.0269,0.3061
ROCPOINTS_U,0.0233,0.0926,0.3061,0.0269,0.3061
ROCPOINTS_U,0.0233,0.0925,0.3061,0.0269,0.3061
ROCPOINTS_U,0.0237,0.0799,0.2653,0.0270,0.2653
ROCPOINTS_U,0.0250,0.0799,0.2653,0.0270,0.2653
ROCPOINTS_U,0.0261,0.0784,0.2517,0.0262,0.2517
ROCPOINTS_U,0.0267,0.0783,0.2517,0.0262,0.2517
ROCPOINTS_U,0.0267,0.0783,0.2517,0.0262,0.2517
ROCPOINTS_U,0.0274,0.0681,0.2041,0.0244,0.2041
ROCPOINTS_U,0.0277,0.0681,0.2041,0.0245,0.2041
ROCPOINTS_U,0.0284,0.0680,0.2041,0.0245,0.2041
ROCPOINTS_U,0.0286,0.0680,0.2041,0.0245,0.2041
ROCPOINTS_U,0.0289,0.0679,0.2041,0.0245,0.2041
ROCPOINTS_U,0.0290,0.0678,0.2041,0.0245,0.2041
ROCPOINTS_U,0.0291,0.0678,0.2041,0.0246,0.2041
ROCPOINTS_U,0.0300,0.0677,0.2041,0.0246,0.2041
ROCPOINTS_U,0.0300,0.0577,0.1837,0.0260,0.1837
ROCPOINTS_U,0.0302,0.0575,0.1837,0.0260,0.1837
ROCPOINTS_U,0.0310,0.0574,0.1837,0.0261,0.1837
ROCPOINTS_U,0.0317,0.0574,0.1837,0.0261,0.1837
ROCPOINTS_U,0.0322,0.0573,0.1837,0.0261,0.1837
ROCPOINTS_U,0.0330,0.0573,0.1837,0.0261,0.1837
ROCPOINTS_U,0.0333,0.0572,0.1837,0.0262,0.1837
ROCPOINTS_U,0.0333,0.0571,0.1837,0.0262,0.1837
ROCPOINTS_U,0.0334,0.0508,0.1837,0.0294,0.1837
ROCPOINTS_U,0.0336,0.0506,0.1837,0.0295,0.1837
ROCPOINTS_U,0.0343,0.0505,0.1837,0.0295,0.1837
ROCPOINTS_U,0.0348,0.0505,0.1837,0.0295,0.1837
ROCPOINTS_U,0.0350,0.0501,0.1837,0.0297,0.1837
ROCPOINTS_U,0.0351,0.0493,0.1837,0.0302,0.1837
ROCPOINTS_U,0.0352,0.0492,0.1837,0.0303,0.1837
ROCPOINTS_U,0.0356,0.0490,0.1837,0.0304,0.1837
ROCPOINTS_U,0.0359,0.0486,0.1837,0.0306,0.1837
ROCPOINTS_U,0.0367,0.0486,0.1837,0.0307,0.1837
ROCPOINTS_U,0.0372,0.0433,0.1497,0.0281,0.1497
ROCPOINTS_U,0.0372,0.0426,0.1497,0.0286,0.1497
ROCPOINTS_U,0.0374,0.0425,0.1497,0.0286,0.1497
ROCPOINTS_U,0.0378,0.0421,0.1497,0.0289,0.1497
ROCPOINTS_U,0.0381,0.0419,0.1497,0.0290,0.1497
ROCPOINTS_U,0.0382,0.0419,0.1497,0.0290,0.1497
ROCPOINTS_U,0.0383,0.0415,0.1497,0.0293,0.1497
ROCPOINTS_U,0.0386,0.0414,0.1497,0.0293,0.1497
ROCPOINTS_U,0.0387,0.0414,0.1497,0.0294,0.1497
ROCPOINTS_U,0.0400,0.0414,0.1429,0.0281,0.1429
ROCPOINTS_U,0.0402,0.0358,0.1293,0.0293,0.1293
ROCPOINTS_U,0.0403,0.0357,0.1293,0.0294,0.1293
ROCPOINTS_U,0.0411,0.0357,0.1293,0.0294,0.1293
ROCPOINTS_U,0.0429,0.0356,0.1293,0.0295,0.1293
ROCPOINTS_U,0.0433,0.0356,0.1293,0.0295,0.1293
ROCPOINTS_U,0.0442,0.0322,0.1293,0.0325,0.1293
ROCPOINTS_U,0.0444,0.0322,0.1224,0.0309,0.1224
ROCPOINTS_U,0.0450,0.0321,0.1224,0.0309,0.1224
ROCPOINTS_U,0.0467,0.0316,0.1224,0.0314,0.1224
ROCPOINTS_U,0.0470,0.0286,0.1088,0.0308,0.1088
ROCPOINTS_U,0.0483,0.0286,0.1088,0.0309,0.1088
ROCPOINTS_U,0.0500,0.0285,0.1088,0.0309,0.1088
ROCPOINTS_U,0.0501,0.0256,0.1020,0.0323,0.1020
ROCPOINTS_U,0.0519,0.0255,0.1020,0.0324,0.1020
ROCPOINTS_U,0.0520,0.0254,0.1020,0.0325,0.1020
ROCPOINTS_U,0.0522,0.0253,0.1020,0.0326,0.1020
ROCPOINTS_U,0.0526,0.0252,0.1020,0.0328,0.1020
ROCPOINTS_U,0.0533,0.0251,0.1020,0.0329,0.1020
ROCPOINTS_U,0.0537,0.0231,0.0816,0.0288,0.0816
ROCPOINTS_U,0.0550,0.0229,0.0816,0.0289,0.0816
ROCPOINTS_U,0.0563,0.0227,0.0816,0.0292,0.0816
ROCPOINTS_U,0.0564,0.0224,0.0816,0.0296,0.0816
ROCPOINTS_U,0.0567,0.0223,0.0816,0.0298,0.0816
ROCPOINTS_U,0.0574,0.0204,0.0816,0.0323,0.0816
ROCPOINTS_U,0.0585,0.0204,0.0816,0.0324,0.0816
ROCPOINTS_U,0.0588,0.0203,0.0816,0.0325,0.0816
ROCPOINTS_U,0.0600,0.0203,0.0816,0.0326,0.0816
ROCPOINTS_U,0.0600,0.0187,0.0816,0.0353,0.0816
ROCPOINTS_U,0.0633,0.0186,0.0816,0.0354,0.0816
ROCPOINTS_U,0.0633,0.0186,0.0816,0.0355,0.0816
ROCPOINTS_U,0.0637,0.0174,0.0816,0.0377,0.0816
ROCPOINTS_U,0.0648,0.0174,0.0816,0.0379,0.0816
ROCPOINTS_U,0.0650,0.0173,0.0816,0.0380,0.0816
ROCPOINTS_U,0.0667,0.0170,0.0816,0.0386,0.0816
ROCPOINTS_U,0.0678,0.0161,0.0816,0.0407,0.0816
ROCPOINTS_U,0.0683,0.0161,0.0816,0.0408,0.0816
ROCPOINTS_U,0.0688,0.0160,0.0816,0.0410,0.0816
ROCPOINTS_U,0.0700,0.0159,0.0816,0.0411,0.0816
ROCPOINTS_U,0.0716,0.0149,0.0748,0.0404,0.0748
ROCPOINTS_U,0.0719,0.0148,0.0748,0.0406,0.0748
ROCPOINTS_U,0.0733,0.0147,0.0748,0.0407,0.0748
ROCPOINTS_U,0.0736,0.0139,0.0748,0.0431,0.0748
ROCPOINTS_U,0.0736,0.0138,0.0748,0.0433,0.0748
ROCPOINTS_U,0.0750,0.0138,0.0748,0.0435,0.0748
ROCPOINTS_U,0.0767,0.0137,0.0748,0.0437,0.0748
ROCPOINTS_U,0.0778,0.0129,0.0680,0.0422,0.0680
ROCPOINTS_U,0.0792,0.0129,0.0680,0.0424,0.0680
ROCPOINTS_U,0.0800,0.0128,0.0680,0.0426,0.0680
ROCPOINTS_U,0.0833,0.0116,0.0680,0.0467,0.0680
ROCPOINTS_U,0.0835,0.0113,0.0680,0.0478,0.0680
ROCPOINTS_U,0.0850,0.0113,0.0680,0.0481,0.0680
ROCPOINTS_U,0.0867,0.0112,0.0680,0.0485,0.0680
ROCPOINTS_U,0.0900,0.0105,0.0680,0.0515,0.0680
ROCPOINTS_U,0.0900,0.0100,0.0680,0.0541,0.0680
ROCPOINTS_U,0.0910,0.0099,0.0680,0.0543,0.0680
ROCPOINTS_U,0.0913,0.0098,0.0680,0.0546,0.0680
ROCPOINTS_U,0.0921,0.0098,0.0680,0.0549,0.0680
ROCPOINTS_U,0.0933,0.0097,0.0680,0.0552,0.0680
ROCPOINTS_U,0.0947,0.0094,0.0612,0.0517,0.0612
ROCPOINTS_U,0.0967,0.0093,0.0612,0.0520,0.0612
ROCPOINTS_U,0.1000,0.0087,0.0612,0.0556,0.0612
ROCPOINTS_U,0.1024,0.0083,0.0612,0.0581,0.0612
ROCPOINTS_U,0.1033,0.0083,0.0612,0.0584,0.0612
ROCPOINTS_U,0.1034,0.0074,0.0612,0.0647,0.0612
ROCPOINTS_U,0.1052,0.0073,0.0612,0.0652,0.0612
ROCPOINTS_U,0.1067,0.0073,0.0612,0.0657,0.0612
ROCPOINTS_U,0.1078,0.0072,0.0612,0.0667,0.0612
ROCPOINTS_U,0.1100,0.0071,0.0612,0.0672,0.0612
ROCPOINTS_U,0.1103,0.0069,0.0544,0.0620,0.0544
ROCPOINTS_U,0.1133,0.0068,0.0544,0.0625,0.0544
ROCPOINTS_U,0.1139,0.0064,0.0544,0.0661,0.0544
ROCPOINTS_U,0.1150,0.0063,0.0544,0.0672,0.0544
ROCPOINTS_U,0.1167,0.0063,0.0476,0.0593,0.0476
ROCPOINTS_U,0.1200,0.0060,0.0408,0.0541,0.0408
ROCPOINTS_U,0.1208,0.0057,0.0408,0.0566,0.0408
ROCPOINTS_U,0.1232,0.0056,0.0408,0.0577,0.0408
ROCPOINTS_U,0.1233,0.0055,0.0408,0.0583,0.0408
ROCPOINTS_U,0.1238,0.0052,0.0408,0.0619,0.0408
ROCPOINTS_U,0.1250,0.0051,0.0408,0.0625,0.0408
ROCPOINTS_U,0.1267,0.0051,0.0408,0.0632,0.0408
ROCPOINTS_U,0.1276,0.0048,0.0408,0.0667,0.0408
ROCPOINTS_U,0.1300,0.0047,0.0408,0.0682,0.0408
ROCPOINTS_U,0.1333,0.0045,0.0408,0.0706,0.0408
ROCPOINTS_U,0.1367,0.0042,0.0408,0.0750,0.0408
ROCPOINTS_U,0.1400,0.0040,0.0408,0.0779,0.0408
ROCPOINTS_U,0.1433,0.0040,0.0408,0.0789,0.0408
ROCPOINTS_U,0.1467,0.0038,0.0408,0.0822,0.0408
ROCPOINTS_U,0.1500,0.0036,0.0408,0.0870,0.0408
ROCPOINTS_U,0.1533,0.0034,0.0340,0.0769,0.0340
ROCPOINTS_U,0.1567,0.0034,0.0272,0.0635,0.0272
ROCPOINTS_U,0.1600,0.0032,0.0272,0.0667,0.0272
ROCPOINTS_U,0.1614,0.0030,0.0272,0.0714,0.0272
ROCPOINTS_U,0.1633,0.0029,0.0272,0.0727,0.0272
ROCPOINTS_U,0.1667,0.0028,0.0272,0.0755,0.0272
ROCPOINTS_U,0.1700,0.0027,0.0272,0.0784,0.0272
ROCPOINTS_U,0.1800,0.0026,0.0272,0.0800,0.0272
ROCPOINTS_U,0.1867,0.0025,0.0272,0.0833,0.0272
ROCPOINTS_U,0.1900,0.0024,0.0272,0.0851,0.0272
ROCPOINTS_U,0.1950,0.0024,0.0272,0.0870,0.0272
ROCPOINTS_U,0.1974,0.0023,0.0272,0.0889,0.0272
ROCPOINTS_U,0.2000,0.0023,0.0272,0.0909,0.0272
ROCPOINTS_U,0.2100,0.0022,0.0272,0.0952,0.0272
ROCPOINTS_U,0.2333,0.0020,0.0272,0.1000,0.0272
ROCPOINTS_U,0.2367,0.0020,0.0272,0.1026,0.0272
ROCPOINTS_U,0.2450,0.0019,0.0272,0.1053,0.0272
ROCPOINTS_U,0.2550,0.0019,0.0272,0.1081,0.0272
ROCPOINTS_U,0.2567,0.0019,0.0204,0.0833,0.0204
ROCPOINTS_U,0.2600,0.0018,0.0204,0.0857,0.0204
ROCPOINTS_U,0.2633,0.0018,0.0204,0.0882,0.0204
ROCPOINTS_U,0.2667,0.0018,0.0136,0.0606,0.0136
ROCPOINTS_U,0.2704,0.0017,0.0136,0.0625,0.0136
ROCPOINTS_U,0.2733,0.0017,0.0136,0.0645,0.0136
ROCPOINTS_U,0.2750,0.0015,0.0136,0.0690,0.0136
ROCPOINTS_U,0.2800,0.0015,0.0136,0.0714,0.0136
ROCPOINTS_U,0.2850,0.0014,0.0136,0.0769,0.0136
ROCPOINTS_U,0.3000,0.0013,0.0136,0.0800,0.0136
ROCPOINTS_U,0.3033,0.0013,0.0136,0.0833,0.0136
ROCPOINTS_U,0.3067,0.0012,0.0136,0.0870,0.0136
ROCPOINTS_U,0.3167,0.0012,0.0068,0.0455,0.0068
ROCPOINTS_U,0.3300,0.0012,0.0000,0.0000,0.0000
ROCPOINTS_U,0.3333,0.0011,0.0000,0.0000,0.0000
ROCPOINTS_U,0.3433,0.0011,0.0000,0.0000,0.0000
ROCPOINTS_U,0.3467,0.0010,0.0000,0.0000,0.0000
ROCPOINTS_U,0.3570,0.0010,0.0000,0.0000,0.0000
ROCPOINTS_U,0.3700,0.0009,0.0000,0.0000,0.0000
ROCPOINTS_U,0.3733,0.0009,0.0000,0.0000,0.0000
ROCPOINTS_U,0.3900,0.0008,0.0000,0.0000,0.0000
ROCPOINTS_U,0.4033,0.0007,0.0000,0.0000,0.0000
ROCPOINTS_U,0.4066,0.0006,0.0000,0.0000,0.0000
ROCPOINTS_U,0.4232,0.0006,0.0000,0.0000,0.0000
ROCPOINTS_U,0.4300,0.0005,0.0000,0.0000,0.0000
ROCPOINTS_U,0.4350,0.0005,0.0000,0.0000,0.0000
ROCPOINTS_U,0.4387,0.0004,0.0000,0.0000,0.0000
ROCPOINTS_U,0.4733,0.0003,0.0000,0.0000,0.0000
ROCPOINTS_U,0.5000,0.0003,0.0000,0.0000,0.0000
ROCPOINTS_U,0.5067,0.0002,0.0000,0.0000,0.0000
ROCPOINTS_U,0.5333,0.0002,0.0000,0.0000,0.0000
ROCPOINTS_U,0.5367,0.0001,0.0000,0.0000,0.0000
ROCPOINTS_U,0.5467,0.0001,0.0000,0.0000,0.0000
ROCPOINTS_U,0.5467,0.0000,0.0000,0.0000,0.0000
ROCPOINTS_?,0.0000,1.0000,0.0000,0.0000,0.0000
ROCPOINTS_?,0.0000,0.0000,0.0000,0.0000,0.0000
TIME,Seconds taken for cross-validation,257261.053000.
IMP_SCORE,1,GO:0090129,1.0000e+00,1.0000e+00
IMP_SCORE,2,GO:2000380,1.0000e+00,1.0000e+00
IMP_SCORE,3,GO:0043568,1.0000e+00,1.0000e+00
IMP_SCORE,4,GO:0010715,1.0000e+00,1.0000e+00
IMP_SCORE,5,GO:0055023,1.0000e+00,1.0000e+00
IMP_SCORE,6,GO:0045662,1.0000e+00,1.0000e+00
IMP_SCORE,7,GO:0002446,1.0000e+00,1.0000e+00
IMP_SCORE,8,GO:0090312,9.7277e-01,3.0000e+00
IMP_SCORE,9,GO:1904748,9.7095e-01,1.0000e+00
IMP_SCORE,10,GO:0061050,9.7095e-01,1.0000e+00
IMP_SCORE,11,GO:1905208,9.7095e-01,1.0000e+00
IMP_SCORE,12,GO:0097341,9.5915e-01,2.0000e+00
IMP_SCORE,13,GO:0002507,9.5915e-01,2.0000e+00
IMP_SCORE,14,GO:0032925,9.1830e-01,1.0000e+00
IMP_SCORE,15,GO:0019908,9.1830e-01,1.0000e+00
IMP_SCORE,16,GO:0046628,9.1830e-01,1.0000e+00
IMP_SCORE,17,GO:0090239,9.1830e-01,1.0000e+00
IMP_SCORE,18,GO:2000001,9.1830e-01,2.0000e+00
IMP_SCORE,19,GO:2000052,9.1830e-01,1.0000e+00
IMP_SCORE,20,GO:0071875,9.1830e-01,1.0000e+00
IMP_SCORE,21,GO:0003159,9.1830e-01,1.0000e+00
IMP_SCORE,22,GO:0032075,9.1830e-01,1.0000e+00
IMP_SCORE,23,GO:0043116,9.1830e-01,1.0000e+00
IMP_SCORE,24,GO:0045835,9.1830e-01,1.0000e+00
IMP_SCORE,25,GO:0042753,9.1830e-01,1.0000e+00
IMP_SCORE,26,GO:0051957,9.1830e-01,1.0000e+00
IMP_SCORE,27,GO:0072182,9.1830e-01,2.0000e+00
IMP_SCORE,28,GO:0046632,9.1830e-01,1.0000e+00
IMP_SCORE,29,GO:0071361,9.1830e-01,1.0000e+00
IMP_SCORE,30,GO:0048745,8.1128e-01,1.0000e+00
IMP_SCORE,31,GO:0044224,8.1128e-01,1.0000e+00
IMP_SCORE,32,GO:0060099,7.9248e-01,3.0000e+00
IMP_SCORE,33,GO:0004745,7.6777e-01,7.5000e+01
IMP_SCORE,34,GO:0045717,7.4329e-01,4.0000e+00
IMP_SCORE,35,GO:0090178,7.3478e-01,2.0000e+00
IMP_SCORE,36,GO:0045648,7.2644e-01,4.0000e+00
IMP_SCORE,37,GO:0010766,7.1596e-01,3.0000e+00
IMP_SCORE,38,GO:0072506,6.8872e-01,2.0000e+00
IMP_SCORE,39,GO:0050930,6.8872e-01,2.0000e+00
IMP_SCORE,40,GO:0008353,6.7105e-01,3.0000e+00
IMP_SCORE,41,GO:0097440,6.6785e-01,3.0000e+00
IMP_SCORE,42,GO:0007127,6.6670e-01,3.0000e+00
IMP_SCORE,43,GO:0003081,6.6461e-01,3.0000e+00
IMP_SCORE,44,GO:0007202,6.6276e-01,4.0000e+00
IMP_SCORE,45,GO:0005164,6.5765e-01,3.0000e+00
IMP_SCORE,46,GO:0071371,6.5557e-01,3.0000e+00
IMP_SCORE,47,GO:0032372,6.4805e-01,3.0000e+00
IMP_SCORE,48,GO:0061333,6.4108e-01,3.0000e+00
IMP_SCORE,49,GO:0034236,6.3997e-01,6.0000e+00
IMP_SCORE,50,GO:0043576,6.3954e-01,3.0000e+00
IMP_SCORE,51,GO:0010971,6.3379e-01,4.0000e+00
IMP_SCORE,52,GO:0032967,6.2886e-01,2.0000e+00
IMP_SCORE,53,GO:0071870,6.1818e-01,5.0000e+00
IMP_SCORE,54,GO:0071559,6.1635e-01,3.0000e+00
IMP_SCORE,55,GO:0007171,6.1585e-01,3.0000e+00
IMP_SCORE,56,GO:1903170,6.1479e-01,2.0000e+00
IMP_SCORE,57,GO:0072520,6.1479e-01,2.0000e+00
IMP_SCORE,58,GO:0044232,6.1474e-01,7.0000e+00
IMP_SCORE,59,GO:0032401,6.1464e-01,5.0000e+00
IMP_SCORE,60,GO:0050881,6.1391e-01,3.0000e+00
IMP_SCORE,61,GO:0055025,6.1346e-01,5.0000e+00
IMP_SCORE,62,GO:1901386,6.1274e-01,3.0000e+00
IMP_SCORE,63,GO:1904752,6.1052e-01,4.0000e+00
IMP_SCORE,64,GO:0051798,6.0966e-01,3.0000e+00
IMP_SCORE,65,GO:0043555,6.0934e-01,5.0000e+00
IMP_SCORE,66,GO:0032232,6.0702e-01,6.0000e+00
IMP_SCORE,67,GO:1905941,6.0683e-01,5.0000e+00
IMP_SCORE,68,GO:0032306,6.0222e-01,2.0000e+00
IMP_SCORE,69,GO:1902307,5.9927e-01,1.1000e+01
IMP_SCORE,70,GO:0007094,5.9643e-01,4.0000e+00
IMP_SCORE,71,GO:0010712,5.7409e-01,5.0000e+00
IMP_SCORE,72,GO:0060292,5.6918e-01,5.0000e+00
IMP_SCORE,73,GO:0071880,5.6637e-01,8.0000e+00
IMP_SCORE,74,GO:0070306,5.6404e-01,2.0000e+00
IMP_SCORE,75,GO:0008631,5.6404e-01,2.0000e+00
IMP_SCORE,76,GO:0002053,5.6128e-01,2.0000e+00
IMP_SCORE,77,GO:0033046,5.6128e-01,2.0000e+00
IMP_SCORE,78,GO:0035815,5.6128e-01,2.0000e+00
IMP_SCORE,79,GO:1904925,5.6108e-01,6.0000e+00
IMP_SCORE,80,GO:0019215,5.5926e-01,6.0000e+00
IMP_SCORE,81,GO:0021954,5.5529e-01,9.0000e+00
IMP_SCORE,82,GO:0031645,5.5459e-01,2.0000e+00
IMP_SCORE,83,GO:0032769,5.5417e-01,2.0000e+00
IMP_SCORE,84,GO:0002031,5.4675e-01,2.0000e+00
IMP_SCORE,85,GO:1902711,5.4618e-01,2.0000e+00
IMP_SCORE,86,GO:0042523,5.4603e-01,4.0000e+00
IMP_SCORE,87,GO:0006379,5.4592e-01,3.8000e+01
IMP_SCORE,88,GO:0002021,5.4534e-01,7.0000e+00
IMP_SCORE,89,GO:0045073,5.4517e-01,2.0000e+00
IMP_SCORE,90,GO:0002726,5.3992e-01,2.0000e+00
IMP_SCORE,91,GO:1904872,5.3977e-01,4.0000e+00
IMP_SCORE,92,GO:0032490,5.3899e-01,2.3000e+01
IMP_SCORE,93,GO:0010665,5.3709e-01,1.0000e+01
IMP_SCORE,94,GO:0033189,5.3570e-01,6.0000e+00
IMP_SCORE,95,GO:0033004,5.3442e-01,4.0000e+00
IMP_SCORE,96,GO:0035102,5.3297e-01,9.0000e+00
IMP_SCORE,97,GO:0048302,5.3145e-01,2.0000e+00
IMP_SCORE,98,GO:0060192,5.3138e-01,2.0000e+00
IMP_SCORE,99,GO:0060416,5.2939e-01,2.0000e+00
IMP_SCORE,100,GO:0090023,5.2835e-01,8.0000e+00
IMP_SCORE,101,GO:0003184,5.2319e-01,2.0000e+00
IMP_SCORE,102,GO:1905809,5.2306e-01,6.0000e+00
IMP_SCORE,103,GO:0010649,5.2164e-01,1.0000e+00
IMP_SCORE,104,GO:0071242,5.2119e-01,9.0000e+00
IMP_SCORE,105,GO:0051937,5.2019e-01,2.0000e+00
IMP_SCORE,106,GO:0045190,5.1819e-01,2.0000e+00
IMP_SCORE,107,GO:0072395,5.1510e-01,1.3000e+01
IMP_SCORE,108,GO:0035404,5.1444e-01,3.0000e+00
IMP_SCORE,109,GO:0050872,5.1302e-01,5.0000e+00
IMP_SCORE,110,GO:1901018,5.1266e-01,2.0000e+00
IMP_SCORE,111,GO:0060218,5.1135e-01,2.0000e+00
IMP_SCORE,112,GO:0046831,5.1056e-01,2.0000e+00
IMP_SCORE,113,GO:0006882,5.0957e-01,4.0000e+00
IMP_SCORE,114,GO:0002902,5.0733e-01,2.0000e+00
IMP_SCORE,115,GO:0090201,5.0657e-01,2.0000e+00
IMP_SCORE,116,GO:0005689,5.0594e-01,2.0000e+00
IMP_SCORE,117,GO:0048521,5.0584e-01,4.0000e+00
IMP_SCORE,118,GO:0031701,5.0582e-01,2.0000e+00
IMP_SCORE,119,GO:0031282,5.0559e-01,4.0000e+00
IMP_SCORE,120,GO:0060546,5.0493e-01,2.0000e+00
IMP_SCORE,121,GO:0039694,5.0457e-01,4.0000e+00
IMP_SCORE,122,GO:0015986,5.0373e-01,3.0000e+00
IMP_SCORE,123,GO:0045187,5.0344e-01,2.0000e+00
IMP_SCORE,124,GO:0010464,5.0175e-01,7.0000e+00
IMP_SCORE,125,GO:2001212,5.0167e-01,2.0000e+00
IMP_SCORE,126,GO:0090161,5.0085e-01,2.0000e+00
IMP_SCORE,127,GO:0071318,5.0049e-01,2.0000e+00
IMP_SCORE,128,GO:0097225,5.0018e-01,2.0000e+00
IMP_SCORE,129,GO:0048280,5.0005e-01,2.0000e+00
IMP_SCORE,130,GO:0070371,4.9987e-01,1.0000e+01
IMP_SCORE,131,GO:0036452,4.9876e-01,4.0000e+00
IMP_SCORE,132,GO:0036003,4.9835e-01,4.0000e+00
IMP_SCORE,133,GO:0010574,4.9807e-01,9.0000e+00
IMP_SCORE,134,GO:0004003,4.9758e-01,6.0000e+00
IMP_SCORE,135,GO:0002293,4.9733e-01,4.0000e+00
IMP_SCORE,136,GO:0034776,4.9715e-01,2.0000e+00
IMP_SCORE,137,GO:0048853,4.9674e-01,3.0000e+00
IMP_SCORE,138,GO:0006361,4.9380e-01,4.0000e+00
IMP_SCORE,139,GO:1903204,4.9368e-01,4.0000e+00
IMP_SCORE,140,GO:1905276,4.9111e-01,2.0000e+00
IMP_SCORE,141,GO:0051385,4.9075e-01,1.2000e+01
IMP_SCORE,142,GO:0048712,4.8983e-01,6.0000e+00
IMP_SCORE,143,GO:0061548,4.8900e-01,2.0000e+00
IMP_SCORE,144,GO:0002068,4.8900e-01,5.0000e+00
IMP_SCORE,145,GO:0007492,4.8621e-01,2.0000e+00
IMP_SCORE,146,GO:0046794,4.8538e-01,1.2000e+01
IMP_SCORE,147,GO:2000310,4.8525e-01,5.0000e+00
IMP_SCORE,148,GO:0002674,4.8524e-01,6.0000e+00
IMP_SCORE,149,GO:0060402,4.8440e-01,8.0000e+00
IMP_SCORE,150,GO:0044065,4.8336e-01,4.0000e+00
IMP_SCORE,151,GO:0045606,4.8301e-01,4.0000e+00
IMP_SCORE,152,GO:0042554,4.8230e-01,5.0000e+00
IMP_SCORE,153,GO:0051058,4.8153e-01,1.1000e+01
IMP_SCORE,154,GO:0090103,4.8153e-01,4.0000e+00
IMP_SCORE,155,GO:0030949,4.8133e-01,8.0000e+00
IMP_SCORE,156,GO:0031116,4.7962e-01,7.0000e+00
IMP_SCORE,157,GO:0010745,4.7929e-01,1.1000e+01
IMP_SCORE,158,GO:0002562,4.7711e-01,9.0000e+00
IMP_SCORE,159,GO:2001259,4.7602e-01,9.0000e+00
IMP_SCORE,160,GO:0072001,4.7481e-01,9.0000e+00
IMP_SCORE,161,GO:0042993,4.7367e-01,1.1000e+01
IMP_SCORE,162,GO:0000028,4.7115e-01,3.0000e+00
IMP_SCORE,163,GO:0034105,4.7032e-01,9.0000e+00
IMP_SCORE,164,GO:0090079,4.6965e-01,1.1000e+01
IMP_SCORE,165,GO:0015250,4.6839e-01,1.1000e+01
IMP_SCORE,166,GO:0035067,4.6755e-01,6.0000e+00
IMP_SCORE,167,GO:0014742,4.6727e-01,7.0000e+00
IMP_SCORE,168,GO:0035902,4.6723e-01,1.3000e+01
IMP_SCORE,169,GO:0071236,4.6706e-01,5.0000e+00
IMP_SCORE,170,GO:0090281,4.6593e-01,3.0000e+00
IMP_SCORE,171,GO:1903504,4.6473e-01,2.0000e+00
IMP_SCORE,172,GO:1903798,4.6463e-01,2.0000e+00
IMP_SCORE,173,GO:0072207,4.6449e-01,1.1000e+01
IMP_SCORE,174,GO:0032104,4.6401e-01,2.0000e+00
IMP_SCORE,175,GO:0010881,4.6334e-01,3.0000e+00
IMP_SCORE,176,GO:0030656,4.6124e-01,2.0000e+00
IMP_SCORE,177,GO:0007168,4.6036e-01,2.0000e+00
IMP_SCORE,178,GO:1901722,4.5969e-01,2.0000e+00
IMP_SCORE,179,GO:0016004,4.5968e-01,4.0000e+00
IMP_SCORE,180,GO:0007216,4.5938e-01,8.0000e+00
IMP_SCORE,181,GO:0032041,4.5932e-01,2.0000e+00
IMP_SCORE,182,GO:0030014,4.5925e-01,2.0000e+00
IMP_SCORE,183,GO:0002676,4.5915e-01,1.0000e+00
IMP_SCORE,184,GO:0001886,4.5876e-01,4.0000e+00
IMP_SCORE,185,GO:2000678,4.5859e-01,6.0000e+00
IMP_SCORE,186,GO:1902624,4.5842e-01,2.1000e+01
IMP_SCORE,187,GO:0043153,4.5817e-01,5.0000e+00
IMP_SCORE,188,GO:0032794,4.5793e-01,2.5000e+01
IMP_SCORE,189,GO:1904813,4.5728e-01,1.0600e+02
IMP_SCORE,190,GO:0046133,4.5619e-01,1.1000e+01
IMP_SCORE,191,GO:0019054,4.5534e-01,9.0000e+00
IMP_SCORE,192,GO:1900047,4.5451e-01,1.9000e+01
IMP_SCORE,193,GO:0010369,4.5440e-01,1.1000e+01
IMP_SCORE,194,GO:0010644,4.5411e-01,4.0000e+00
IMP_SCORE,195,GO:1900117,4.5406e-01,4.0000e+00
IMP_SCORE,196,GO:1990089,4.5310e-01,1.8000e+01
IMP_SCORE,197,GO:0050919,4.5237e-01,7.0000e+00
IMP_SCORE,198,GO:0043491,4.5205e-01,9.0000e+00
IMP_SCORE,199,GO:0090184,4.5200e-01,8.0000e+00
IMP_SCORE,200,GO:0070411,4.5144e-01,2.2000e+01
IMP_SCORE,201,GO:0003181,4.5042e-01,7.0000e+00
IMP_SCORE,202,GO:0015991,4.4933e-01,5.0000e+00
IMP_SCORE,203,GO:1904923,4.4849e-01,3.0000e+00
IMP_SCORE,204,GO:0060043,4.4818e-01,6.0000e+00
IMP_SCORE,205,GO:0050765,4.4749e-01,7.0000e+00
IMP_SCORE,206,GO:0034767,4.4714e-01,2.2000e+01
IMP_SCORE,207,GO:0045840,4.4685e-01,4.0000e+00
IMP_SCORE,208,GO:1900151,4.4429e-01,4.0000e+00
IMP_SCORE,209,GO:2000404,4.4297e-01,9.0000e+00
IMP_SCORE,210,GO:0030823,4.4284e-01,9.0000e+00
IMP_SCORE,211,GO:0051117,4.4276e-01,1.0100e+02
IMP_SCORE,212,GO:0052472,4.4114e-01,4.0000e+00
IMP_SCORE,213,GO:0042451,4.3946e-01,8.0000e+00
IMP_SCORE,214,GO:0045414,4.3694e-01,4.0000e+00
IMP_SCORE,215,GO:0051969,4.3646e-01,4.0000e+00
IMP_SCORE,216,GO:0070365,4.3463e-01,4.0000e+00
IMP_SCORE,217,GO:0060765,4.3438e-01,4.0000e+00
IMP_SCORE,218,GO:0045604,4.3416e-01,7.0000e+00
IMP_SCORE,219,GO:0001570,4.3357e-01,1.7000e+01
IMP_SCORE,220,GO:0033605,4.3353e-01,3.0000e+00
IMP_SCORE,221,GO:0042069,4.3245e-01,5.0000e+00
IMP_SCORE,222,GO:0032645,4.3149e-01,3.0000e+00
IMP_SCORE,223,GO:0010544,4.3080e-01,5.0000e+00
IMP_SCORE,224,GO:2000778,4.3040e-01,5.0000e+00
IMP_SCORE,225,GO:0019058,4.2964e-01,7.0000e+00
IMP_SCORE,226,GO:0071385,4.2936e-01,2.3000e+01
IMP_SCORE,227,GO:0072088,4.2891e-01,3.0000e+00
IMP_SCORE,228,GO:0032025,4.2877e-01,3.0000e+00
IMP_SCORE,229,GO:0090084,4.2820e-01,1.4000e+01
IMP_SCORE,230,GO:0051900,4.2787e-01,6.0000e+00
IMP_SCORE,231,GO:0001937,4.2766e-01,1.2000e+01
IMP_SCORE,232,GO:0031932,4.2734e-01,2.1000e+01
IMP_SCORE,233,GO:0045577,4.2684e-01,1.0000e+01
IMP_SCORE,234,GO:0060317,4.2650e-01,1.8000e+01
IMP_SCORE,235,GO:2000352,4.2563e-01,1.1000e+01
IMP_SCORE,236,GO:0030857,4.2471e-01,9.0000e+00
IMP_SCORE,237,GO:0001944,4.2447e-01,4.0000e+00
IMP_SCORE,238,GO:1902230,4.2441e-01,8.0000e+00
IMP_SCORE,239,GO:0071565,4.2437e-01,7.0000e+00
IMP_SCORE,240,GO:0090183,4.2407e-01,5.0000e+00
IMP_SCORE,241,GO:1901224,4.2286e-01,1.9000e+01
IMP_SCORE,242,GO:2001267,4.2138e-01,4.0000e+00
IMP_SCORE,243,GO:1901338,4.2112e-01,4.0000e+00
IMP_SCORE,244,GO:0060347,4.2016e-01,3.0000e+00
IMP_SCORE,245,GO:1904030,4.1997e-01,1.0000e+00
IMP_SCORE,246,GO:0032897,4.1876e-01,3.0000e+00
IMP_SCORE,247,GO:2000345,4.1872e-01,3.0000e+00
IMP_SCORE,248,GO:0070849,4.1832e-01,4.0000e+00
IMP_SCORE,249,GO:0006261,4.1824e-01,1.4000e+01
IMP_SCORE,250,GO:0070932,4.1787e-01,5.0000e+00
IMP_SCORE,251,GO:0034391,4.1756e-01,3.0000e+00
IMP_SCORE,252,GO:0046635,4.1657e-01,2.7000e+01
IMP_SCORE,253,GO:0048185,4.1630e-01,1.8000e+01
IMP_SCORE,254,GO:0031045,4.1531e-01,3.0000e+00
IMP_SCORE,255,GO:0060307,4.1462e-01,3.0000e+00
IMP_SCORE,256,GO:0043371,4.1401e-01,9.0000e+00
IMP_SCORE,257,GO:0045429,4.1269e-01,1.0000e+01
IMP_SCORE,258,GO:1904903,4.1221e-01,2.0000e+00
IMP_SCORE,259,GO:0043651,4.1194e-01,3.8000e+01
IMP_SCORE,260,GO:0071071,4.1111e-01,2.0000e+00
IMP_SCORE,261,GO:0090109,4.1100e-01,9.0000e+00
IMP_SCORE,262,GO:0034979,4.1090e-01,3.0000e+00
IMP_SCORE,263,GO:0000980,4.1001e-01,1.9000e+01
IMP_SCORE,264,total,4.0958e-01,7.4390e+03
IMP_SCORE,265,GO:0030828,4.0911e-01,2.0000e+00
IMP_SCORE,266,GO:0071732,4.0905e-01,3.0000e+00
IMP_SCORE,267,GO:0097756,4.0841e-01,2.0000e+00
IMP_SCORE,268,GO:0036109,4.0833e-01,2.8000e+01
IMP_SCORE,269,GO:0010885,4.0766e-01,2.0000e+00
IMP_SCORE,270,GO:0022038,4.0740e-01,8.0000e+00
IMP_SCORE,271,GO:0010591,4.0648e-01,1.6000e+01
IMP_SCORE,272,GO:0071636,4.0636e-01,1.2000e+01
IMP_SCORE,273,GO:0071364,4.0627e-01,7.0000e+00
IMP_SCORE,274,GO:0001823,4.0623e-01,2.0000e+00
IMP_SCORE,275,GO:2000505,4.0592e-01,2.0000e+00
IMP_SCORE,276,GO:0016233,4.0567e-01,2.0000e+00
IMP_SCORE,277,GO:0001964,4.0444e-01,8.0000e+00
IMP_SCORE,278,GO:2001275,4.0403e-01,8.0000e+00
IMP_SCORE,279,GO:0010522,4.0312e-01,2.5000e+01
IMP_SCORE,280,GO:1903429,4.0285e-01,1.1000e+01
IMP_SCORE,281,GO:0071108,4.0167e-01,2.1000e+01
IMP_SCORE,282,GO:0032728,3.9978e-01,1.1000e+01
IMP_SCORE,283,GO:0061013,3.9960e-01,1.5000e+01
IMP_SCORE,284,GO:0042423,3.9939e-01,1.1000e+01
IMP_SCORE,285,GO:0033688,3.9915e-01,1.2000e+01
IMP_SCORE,286,GO:0014075,3.9899e-01,1.6000e+01
IMP_SCORE,287,GO:0032753,3.9897e-01,5.0000e+00
IMP_SCORE,288,GO:0048662,3.9788e-01,1.4000e+01
IMP_SCORE,289,GO:0005104,3.9771e-01,3.0000e+00
IMP_SCORE,290,GO:0005161,3.9749e-01,3.0000e+00
IMP_SCORE,291,GO:0009595,3.9722e-01,2.2000e+01
IMP_SCORE,292,GO:1904816,3.9632e-01,3.0000e+00
IMP_SCORE,293,GO:0042311,3.9595e-01,5.0000e+00
IMP_SCORE,294,GO:0060272,3.9526e-01,3.0000e+00
IMP_SCORE,295,GO:0006278,3.9516e-01,4.0000e+00
IMP_SCORE,296,GO:0048536,3.9435e-01,3.0000e+00
IMP_SCORE,297,GO:0033598,3.9399e-01,7.0000e+00
IMP_SCORE,298,GO:0030371,3.9382e-01,3.5000e+01
IMP_SCORE,299,GO:0048636,3.9354e-01,8.0000e+00
IMP_SCORE,300,GO:0019371,3.9340e-01,1.2000e+01
IMP_SCORE,301,GO:0001056,3.9331e-01,5.0000e+00
IMP_SCORE,302,GO:0010523,3.9326e-01,4.0000e+00
IMP_SCORE,303,GO:1904994,3.9293e-01,3.0000e+00
IMP_SCORE,304,GO:0085029,3.9284e-01,3.2000e+01
IMP_SCORE,305,GO:0010935,3.9276e-01,7.0000e+00
IMP_SCORE,306,GO:0005159,3.9268e-01,5.0000e+00
IMP_SCORE,307,GO:0072132,3.9221e-01,5.0000e+00
IMP_SCORE,308,GO:1905332,3.9102e-01,8.0000e+00
IMP_SCORE,309,GO:0051967,3.9069e-01,3.0000e+00
IMP_SCORE,310,GO:0009415,3.9017e-01,1.0000e+01
IMP_SCORE,311,GO:0010459,3.9017e-01,5.0000e+00
IMP_SCORE,312,GO:0032092,3.9013e-01,2.2000e+01
IMP_SCORE,313,GO:1900153,3.8977e-01,5.0000e+00
IMP_SCORE,314,GO:2000401,3.8974e-01,1.8000e+01
IMP_SCORE,315,GO:0045723,3.8966e-01,6.0000e+00
IMP_SCORE,316,GO:0002544,3.8884e-01,7.0000e+00
IMP_SCORE,317,GO:0032703,3.8871e-01,6.0000e+00
IMP_SCORE,318,GO:0045589,3.8854e-01,3.0000e+00
IMP_SCORE,319,GO:1905523,3.8831e-01,9.0000e+00
IMP_SCORE,320,GO:0030176,3.8779e-01,1.4100e+02
IMP_SCORE,321,GO:0003179,3.8743e-01,8.0000e+00
IMP_SCORE,322,GO:0045913,3.8737e-01,1.2000e+01
IMP_SCORE,323,GO:0010896,3.8629e-01,4.0000e+00
IMP_SCORE,324,GO:0051966,3.8546e-01,1.4000e+01
IMP_SCORE,325,GO:0035019,3.8455e-01,1.0000e+01
IMP_SCORE,326,GO:1905348,3.8416e-01,3.0000e+00
IMP_SCORE,327,GO:0014821,3.8346e-01,1.3000e+01
IMP_SCORE,328,GO:2000463,3.8318e-01,1.4000e+01
IMP_SCORE,329,GO:0010092,3.8276e-01,4.0000e+00
IMP_SCORE,330,GO:0050892,3.8259e-01,1.2000e+01
IMP_SCORE,331,GO:0031333,3.8246e-01,4.7000e+01
IMP_SCORE,332,GO:0010569,3.8230e-01,8.0000e+00
IMP_SCORE,333,GO:0044390,3.8206e-01,9.0000e+00
IMP_SCORE,334,GO:1901985,3.8141e-01,2.2000e+01
IMP_SCORE,335,GO:0048645,3.8132e-01,4.0000e+00
IMP_SCORE,336,GO:0048565,3.7988e-01,2.3000e+01
IMP_SCORE,337,GO:1900121,3.7979e-01,6.0000e+00
IMP_SCORE,338,GO:0032682,3.7937e-01,7.0000e+00
IMP_SCORE,339,GO:0048266,3.7924e-01,8.0000e+00
IMP_SCORE,340,GO:0030878,3.7912e-01,8.0000e+00
IMP_SCORE,341,GO:1903727,3.7900e-01,6.0000e+00
IMP_SCORE,342,GO:0046622,3.7856e-01,6.0000e+00
IMP_SCORE,343,GO:0032755,3.7853e-01,2.7000e+01
IMP_SCORE,344,GO:0043243,3.7822e-01,1.5000e+01
IMP_SCORE,345,GO:0033627,3.7806e-01,1.2000e+01
IMP_SCORE,346,GO:0033178,3.7792e-01,3.0000e+00
IMP_SCORE,347,GO:0001702,3.7735e-01,3.0000e+00
IMP_SCORE,348,GO:1901201,3.7697e-01,5.0000e+00
IMP_SCORE,349,GO:0019048,3.7645e-01,1.0000e+01
IMP_SCORE,350,GO:2001053,3.7628e-01,5.0000e+00
IMP_SCORE,351,GO:0048640,3.7527e-01,3.2000e+01
IMP_SCORE,352,GO:0048566,3.7500e-01,5.0000e+00
IMP_SCORE,353,GO:0042310,3.7466e-01,5.0000e+00
IMP_SCORE,354,GO:0045670,3.7459e-01,4.2000e+01
IMP_SCORE,355,GO:2000134,3.7418e-01,2.4000e+01
IMP_SCORE,356,GO:0090197,3.7410e-01,1.4000e+01
IMP_SCORE,357,GO:0060159,3.7401e-01,3.0000e+00
IMP_SCORE,358,GO:0003198,3.7364e-01,3.0000e+00
IMP_SCORE,359,GO:2000831,3.7358e-01,6.0000e+00
IMP_SCORE,360,GO:0098581,3.7299e-01,1.8000e+01
IMP_SCORE,361,GO:0055089,3.7230e-01,4.0000e+00
IMP_SCORE,362,GO:0042165,3.7230e-01,1.8000e+01
IMP_SCORE,363,GO:0070207,3.7224e-01,3.0000e+01
IMP_SCORE,364,GO:0036315,3.7220e-01,2.0000e+01
IMP_SCORE,365,GO:0099604,3.7187e-01,5.0000e+00
IMP_SCORE,366,GO:0061383,3.7182e-01,3.0000e+00
IMP_SCORE,367,GO:0005451,3.7170e-01,3.0000e+00
IMP_SCORE,368,GO:2000727,3.7138e-01,3.0000e+00
IMP_SCORE,369,GO:0030858,3.7082e-01,2.5000e+01
IMP_SCORE,370,GO:0070534,3.7062e-01,1.2000e+01
IMP_SCORE,371,GO:2001237,3.7026e-01,3.1000e+01
IMP_SCORE,372,GO:0019852,3.7026e-01,3.0000e+00
IMP_SCORE,373,GO:0030511,3.6983e-01,6.0000e+00
IMP_SCORE,374,GO:0006636,3.6960e-01,5.4000e+01
IMP_SCORE,375,GO:0032036,3.6951e-01,1.4000e+01
IMP_SCORE,376,GO:0052743,3.6947e-01,5.0000e+00
IMP_SCORE,377,GO:2000826,3.6912e-01,1.6000e+01
IMP_SCORE,378,GO:0071243,3.6877e-01,1.9000e+01
IMP_SCORE,379,GO:0045579,3.6818e-01,5.0000e+00
IMP_SCORE,380,GO:0035861,3.6813e-01,1.3000e+01
IMP_SCORE,381,GO:0046329,3.6704e-01,8.0000e+00
IMP_SCORE,382,GO:0046930,3.6681e-01,1.1000e+01
IMP_SCORE,383,GO:0001972,3.6677e-01,8.0000e+00
IMP_SCORE,384,GO:0031670,3.6677e-01,7.0000e+00
IMP_SCORE,385,GO:0090277,3.6663e-01,2.6000e+01
IMP_SCORE,386,GO:0046686,3.6656e-01,1.0800e+02
IMP_SCORE,387,GO:0060420,3.6638e-01,6.0000e+00
IMP_SCORE,388,GO:0006999,3.6571e-01,5.0000e+00
IMP_SCORE,389,GO:0046006,3.6558e-01,1.0000e+01
IMP_SCORE,390,GO:0032459,3.6548e-01,7.0000e+00
IMP_SCORE,391,GO:0033137,3.6404e-01,4.0000e+00
IMP_SCORE,392,GO:0016303,3.6327e-01,7.0000e+00
IMP_SCORE,393,GO:1901889,3.6305e-01,1.2000e+01
IMP_SCORE,394,GO:0002720,3.6296e-01,1.1000e+01
IMP_SCORE,395,GO:0045182,3.6235e-01,3.3000e+01
IMP_SCORE,396,GO:0035666,3.6197e-01,1.0000e+01
IMP_SCORE,397,GO:0042104,3.6135e-01,8.0000e+00
IMP_SCORE,398,GO:0019935,3.6132e-01,1.1000e+01
IMP_SCORE,399,GO:0050672,3.6069e-01,1.6000e+01
IMP_SCORE,400,GO:0018210,3.6042e-01,3.7000e+01
IMP_SCORE,401,GO:1900024,3.6035e-01,1.3000e+01
IMP_SCORE,402,GO:0008391,3.6019e-01,8.0000e+00
IMP_SCORE,403,GO:0002360,3.5973e-01,5.0000e+00
IMP_SCORE,404,GO:2000515,3.5964e-01,6.0000e+00
IMP_SCORE,405,GO:0005057,3.5911e-01,1.0100e+02
IMP_SCORE,406,GO:0090533,3.5883e-01,1.8000e+01
IMP_SCORE,407,GO:2001028,3.5879e-01,5.0000e+00
IMP_SCORE,408,GO:1905331,3.5873e-01,7.0000e+00
IMP_SCORE,409,GO:0045780,3.5867e-01,3.0000e+00
IMP_SCORE,410,GO:0051043,3.5825e-01,9.0000e+00
IMP_SCORE,411,GO:0009648,3.5820e-01,7.0000e+00
IMP_SCORE,412,GO:0098780,3.5805e-01,1.0000e+01
IMP_SCORE,413,GO:0045599,3.5785e-01,2.9000e+01
IMP_SCORE,414,GO:0034362,3.5784e-01,5.0000e+00
IMP_SCORE,415,GO:0032107,3.5733e-01,3.0000e+00
IMP_SCORE,416,GO:0060076,3.5664e-01,1.0000e+01
IMP_SCORE,417,GO:0045652,3.5658e-01,7.0000e+00
IMP_SCORE,418,GO:0051258,3.5655e-01,1.4000e+01
IMP_SCORE,419,GO:0032692,3.5631e-01,6.0000e+00
IMP_SCORE,420,GO:0032288,3.5588e-01,5.0000e+00
IMP_SCORE,421,GO:0038201,3.5545e-01,3.6000e+01
IMP_SCORE,422,GO:0035162,3.5520e-01,4.0000e+00
IMP_SCORE,423,GO:2000725,3.5506e-01,4.0000e+00
IMP_SCORE,424,GO:1904036,3.5408e-01,4.0000e+00
IMP_SCORE,425,GO:2001241,3.5405e-01,6.0000e+00
IMP_SCORE,426,GO:0070252,3.5401e-01,1.2000e+01
IMP_SCORE,427,GO:0006309,3.5370e-01,3.0000e+00
IMP_SCORE,428,GO:0090136,3.5358e-01,1.1000e+01
IMP_SCORE,429,GO:0071276,3.5356e-01,9.9000e+01
IMP_SCORE,430,GO:0071872,3.5329e-01,9.0000e+00
IMP_SCORE,431,GO:0010755,3.5321e-01,3.0000e+00
IMP_SCORE,432,GO:0008625,3.5303e-01,7.0000e+00
IMP_SCORE,433,GO:0016051,3.5255e-01,8.1000e+01
IMP_SCORE,434,GO:1900101,3.5178e-01,6.0000e+00
IMP_SCORE,435,GO:0061213,3.5177e-01,8.0000e+00
IMP_SCORE,436,GO:0086001,3.5167e-01,6.0000e+00
IMP_SCORE,437,GO:0000900,3.5165e-01,1.0000e+01
IMP_SCORE,438,GO:0046636,3.5121e-01,1.1000e+01
IMP_SCORE,439,GO:0071868,3.5106e-01,7.0000e+00
IMP_SCORE,440,GO:2000116,3.5090e-01,9.1000e+01
IMP_SCORE,441,GO:1902893,3.5082e-01,1.0000e+01
IMP_SCORE,442,GO:0033700,3.5072e-01,3.0000e+00
IMP_SCORE,443,GO:0046466,3.5060e-01,2.0000e+01
IMP_SCORE,444,GO:0030803,3.5048e-01,1.1000e+01
IMP_SCORE,445,GO:0050775,3.4999e-01,1.0000e+01
IMP_SCORE,446,GO:0036119,3.4923e-01,5.0000e+00
IMP_SCORE,447,GO:0002260,3.4898e-01,1.8000e+01
IMP_SCORE,448,GO:0005868,3.4880e-01,1.2000e+01
IMP_SCORE,449,GO:0072178,3.4866e-01,3.0000e+00
IMP_SCORE,450,GO:0033549,3.4855e-01,5.0000e+00
IMP_SCORE,451,GO:1903039,3.4844e-01,6.7000e+01
IMP_SCORE,452,GO:0045624,3.4799e-01,6.0000e+00
IMP_SCORE,453,GO:0050853,3.4774e-01,2.1000e+01
IMP_SCORE,454,GO:0033558,3.4729e-01,1.0000e+01
IMP_SCORE,455,GO:0032722,3.4653e-01,1.4000e+01
IMP_SCORE,456,GO:0034123,3.4646e-01,5.0000e+00
IMP_SCORE,457,GO:0010832,3.4613e-01,2.1000e+01
IMP_SCORE,458,GO:0010518,3.4605e-01,1.2000e+01
IMP_SCORE,459,GO:0008656,3.4598e-01,6.0000e+00
IMP_SCORE,460,GO:0035094,3.4598e-01,1.1000e+01
IMP_SCORE,461,GO:0038127,3.4582e-01,4.2000e+01
IMP_SCORE,462,GO:0001676,3.4537e-01,1.0500e+02
IMP_SCORE,463,GO:0032928,3.4532e-01,1.0000e+01
IMP_SCORE,464,GO:0048259,3.4527e-01,2.1000e+01
IMP_SCORE,465,GO:0009067,3.4519e-01,1.1000e+01
IMP_SCORE,466,GO:0032652,3.4491e-01,1.2000e+01
IMP_SCORE,467,GO:0006734,3.4465e-01,1.5000e+01
IMP_SCORE,468,GO:2000573,3.4449e-01,2.3000e+01
IMP_SCORE,469,GO:0018196,3.4422e-01,4.3000e+01
IMP_SCORE,470,GO:0051353,3.4375e-01,1.3000e+01
IMP_SCORE,471,GO:0045116,3.4367e-01,1.2000e+01
IMP_SCORE,472,GO:0090004,3.4366e-01,2.1000e+01
IMP_SCORE,473,GO:0071871,3.4357e-01,7.0000e+00
IMP_SCORE,474,GO:0003188,3.4323e-01,1.4000e+01
IMP_SCORE,475,GO:0032691,3.4295e-01,4.0000e+00
IMP_SCORE,476,GO:0033273,3.4284e-01,2.3000e+01
IMP_SCORE,477,GO:0045625,3.4278e-01,7.0000e+00
IMP_SCORE,478,GO:0031063,3.4272e-01,1.4000e+01
IMP_SCORE,479,GO:0015278,3.4238e-01,3.0000e+00
IMP_SCORE,480,GO:0035004,3.4234e-01,1.5000e+01
IMP_SCORE,481,GO:0010561,3.4229e-01,3.0000e+00
IMP_SCORE,482,GO:0042575,3.4227e-01,3.0000e+00
IMP_SCORE,483,GO:1902108,3.4225e-01,5.0000e+00
IMP_SCORE,484,GO:0061311,3.4199e-01,3.0000e+00
IMP_SCORE,485,GO:0071622,3.4195e-01,1.5000e+01
IMP_SCORE,486,GO:0060421,3.4192e-01,3.0000e+00
IMP_SCORE,487,GO:0043394,3.4182e-01,3.4000e+01
IMP_SCORE,488,GO:0034643,3.4174e-01,3.0000e+00
IMP_SCORE,489,GO:1904115,3.4135e-01,1.0000e+01
IMP_SCORE,490,GO:0042101,3.4105e-01,1.2000e+01
IMP_SCORE,491,GO:0008277,3.4099e-01,8.5000e+01
IMP_SCORE,492,GO:0050690,3.4088e-01,1.0000e+01
IMP_SCORE,493,GO:0003950,3.4059e-01,1.1200e+02
IMP_SCORE,494,GO:0061842,3.4038e-01,1.2000e+01
IMP_SCORE,495,GO:0090075,3.4033e-01,3.0000e+00
IMP_SCORE,496,GO:1903793,3.4004e-01,7.0000e+00
IMP_SCORE,497,GO:0031665,3.3987e-01,6.0000e+00
IMP_SCORE,498,GO:0071677,3.3948e-01,7.0000e+00
IMP_SCORE,499,GO:0045839,3.3947e-01,6.0000e+00
IMP_SCORE,500,GO:0008306,3.3931e-01,3.0000e+01
IMP_SCORE,501,GO:0050679,3.3913e-01,5.3000e+01
IMP_SCORE,502,GO:1902579,3.3905e-01,3.4000e+01
IMP_SCORE,503,GO:0007173,3.3884e-01,3.4000e+01
IMP_SCORE,504,GO:0072686,3.3866e-01,3.7000e+01
IMP_SCORE,505,GO:0051954,3.3850e-01,1.0000e+01
IMP_SCORE,506,GO:0016075,3.3847e-01,6.0000e+00
IMP_SCORE,507,GO:0035051,3.3840e-01,3.0000e+00
IMP_SCORE,508,GO:0002287,3.3839e-01,6.0000e+00
IMP_SCORE,509,GO:0060038,3.3833e-01,3.0000e+00
IMP_SCORE,510,GO:0043393,3.3810e-01,7.0000e+01
IMP_SCORE,511,GO:0004707,3.3795e-01,1.5000e+01
IMP_SCORE,512,GO:0061117,3.3780e-01,7.0000e+00
IMP_SCORE,513,GO:0032655,3.3749e-01,2.2000e+01
IMP_SCORE,514,GO:0072384,3.3640e-01,2.8000e+01
IMP_SCORE,515,GO:0005165,3.3580e-01,2.0000e+00
IMP_SCORE,516,GO:0051287,3.3568e-01,5.4000e+01
IMP_SCORE,517,GO:0048714,3.3520e-01,1.2000e+01
IMP_SCORE,518,GO:0060628,3.3502e-01,3.0000e+00
IMP_SCORE,519,GO:1903651,3.3478e-01,7.0000e+00
IMP_SCORE,520,GO:0042982,3.3476e-01,1.2000e+01
IMP_SCORE,521,GO:0045346,3.3469e-01,2.0000e+00
IMP_SCORE,522,GO:0010954,3.3466e-01,1.0000e+01
IMP_SCORE,523,GO:1904874,3.3460e-01,3.0000e+00
IMP_SCORE,524,GO:1904896,3.3443e-01,3.0000e+00
IMP_SCORE,525,GO:0034502,3.3432e-01,1.7000e+01
IMP_SCORE,526,GO:0022400,3.3431e-01,3.0000e+00
IMP_SCORE,527,GO:0034405,3.3427e-01,1.9000e+01
IMP_SCORE,528,GO:0034587,3.3416e-01,3.0000e+00
IMP_SCORE,529,GO:0048532,3.3411e-01,6.0000e+00
IMP_SCORE,530,GO:0033280,3.3399e-01,3.0000e+00
IMP_SCORE,531,GO:0036442,3.3396e-01,1.1000e+01
IMP_SCORE,532,GO:0016725,3.3386e-01,3.0000e+00
IMP_SCORE,533,GO:0006984,3.3378e-01,1.8000e+01
IMP_SCORE,534,GO:0002711,3.3372e-01,1.1000e+01
IMP_SCORE,535,GO:0034723,3.3346e-01,3.0000e+00
IMP_SCORE,536,GO:0033262,3.3344e-01,3.0000e+00
IMP_SCORE,537,GO:0000186,3.3324e-01,2.4000e+01
IMP_SCORE,538,GO:0007566,3.3270e-01,2.0000e+01
IMP_SCORE,539,GO:0008356,3.3220e-01,6.0000e+00
IMP_SCORE,540,GO:0043162,3.3193e-01,6.0000e+00
IMP_SCORE,541,GO:1904814,3.3143e-01,4.0000e+00
IMP_SCORE,542,GO:0097542,3.3109e-01,2.6000e+01
IMP_SCORE,543,GO:0003148,3.3077e-01,7.0000e+00
IMP_SCORE,544,GO:2000756,3.3070e-01,1.5000e+01
IMP_SCORE,545,GO:0050766,3.3054e-01,3.4000e+01
IMP_SCORE,546,GO:0002934,3.3045e-01,3.0000e+00
IMP_SCORE,547,GO:0086004,3.3028e-01,6.0000e+00
IMP_SCORE,548,GO:1904293,3.2982e-01,4.0000e+00
IMP_SCORE,549,GO:0072080,3.2961e-01,1.0000e+01
IMP_SCORE,550,GO:0010984,3.2942e-01,1.3000e+01
IMP_SCORE,551,GO:1903076,3.2907e-01,2.2000e+01
IMP_SCORE,552,GO:0042177,3.2869e-01,3.5000e+01
IMP_SCORE,553,GO:0050851,3.2841e-01,4.7000e+01
IMP_SCORE,554,GO:0010919,3.2776e-01,1.0000e+01
IMP_SCORE,555,GO:0071230,3.2756e-01,2.1000e+01
IMP_SCORE,556,GO:1902807,3.2745e-01,2.6000e+01
IMP_SCORE,557,GO:0004843,3.2741e-01,6.7000e+01
IMP_SCORE,558,GO:0009065,3.2734e-01,4.2000e+01
IMP_SCORE,559,GO:0044766,3.2727e-01,3.6000e+01
IMP_SCORE,560,GO:0070821,3.2696e-01,8.4000e+01
IMP_SCORE,561,GO:0000715,3.2671e-01,6.0000e+00
IMP_SCORE,562,GO:0051209,3.2658e-01,8.0000e+00
IMP_SCORE,563,GO:0043306,3.2656e-01,7.0000e+00
IMP_SCORE,564,GO:0035584,3.2653e-01,5.0000e+00
IMP_SCORE,565,GO:0046337,3.2603e-01,1.3000e+01
IMP_SCORE,566,GO:0071772,3.2567e-01,1.0000e+01
IMP_SCORE,567,GO:0031272,3.2561e-01,3.0000e+00
IMP_SCORE,568,GO:0008630,3.2544e-01,2.5000e+01
IMP_SCORE,569,GO:0005791,3.2524e-01,5.2000e+01
IMP_SCORE,570,GO:0051403,3.2512e-01,2.3000e+01
IMP_SCORE,571,GO:0060562,3.2473e-01,2.3000e+01
IMP_SCORE,572,GO:0055092,3.2457e-01,2.7000e+01
IMP_SCORE,573,GO:0044298,3.2456e-01,2.9000e+01
IMP_SCORE,574,GO:0060148,3.2450e-01,4.0000e+00
IMP_SCORE,575,GO:0050864,3.2442e-01,2.7000e+01
IMP_SCORE,576,GO:0003299,3.2416e-01,4.0000e+00
IMP_SCORE,577,GO:1902403,3.2412e-01,9.0000e+00
IMP_SCORE,578,GO:0002089,3.2406e-01,6.0000e+00
IMP_SCORE,579,GO:0044033,3.2405e-01,1.0000e+01
IMP_SCORE,580,GO:0051645,3.2361e-01,1.8000e+01
IMP_SCORE,581,GO:0048255,3.2360e-01,6.0000e+00
IMP_SCORE,582,GO:0004697,3.2311e-01,9.0000e+00
IMP_SCORE,583,GO:0010592,3.2264e-01,7.0000e+00
IMP_SCORE,584,GO:0002716,3.2253e-01,3.0000e+00
IMP_SCORE,585,GO:0032007,3.2246e-01,5.2000e+01
IMP_SCORE,586,GO:0043302,3.2230e-01,1.1000e+01
IMP_SCORE,587,GO:0086011,3.2228e-01,7.0000e+00
IMP_SCORE,588,GO:0045471,3.2222e-01,7.2000e+01
IMP_SCORE,589,GO:0043496,3.2217e-01,8.0000e+00
IMP_SCORE,590,GO:0021983,3.2204e-01,8.0000e+00
IMP_SCORE,591,GO:0032355,3.2204e-01,7.4000e+01
IMP_SCORE,592,GO:0042108,3.2196e-01,1.8000e+01
IMP_SCORE,593,GO:0033276,3.2193e-01,1.0000e+00
IMP_SCORE,594,GO:0045738,3.2193e-01,1.0000e+00
IMP_SCORE,595,GO:0000730,3.2193e-01,1.0000e+00
IMP_SCORE,596,GO:0033176,3.2170e-01,1.2000e+01
IMP_SCORE,597,GO:1904724,3.2161e-01,6.8000e+01
IMP_SCORE,598,GO:0061515,3.2148e-01,3.3000e+01
IMP_SCORE,599,GO:0043422,3.2140e-01,1.2000e+01
IMP_SCORE,600,GO:0045060,3.2139e-01,3.0000e+00
IMP_SCORE,601,GO:0097200,3.2136e-01,3.2000e+01
IMP_SCORE,602,GO:1902656,3.2126e-01,7.0000e+00
IMP_SCORE,603,GO:0014068,3.2111e-01,2.2000e+01
IMP_SCORE,604,GO:0032720,3.2093e-01,1.4000e+01
IMP_SCORE,605,GO:0001938,3.2079e-01,3.2000e+01
IMP_SCORE,606,GO:0046825,3.2074e-01,1.5000e+01
IMP_SCORE,607,GO:0051282,3.2039e-01,3.6000e+01
IMP_SCORE,608,GO:0043536,3.2009e-01,1.1000e+01
IMP_SCORE,609,GO:1900048,3.1986e-01,2.0000e+01
IMP_SCORE,610,GO:0032148,3.1952e-01,1.2000e+01
IMP_SCORE,611,GO:0032674,3.1938e-01,7.0000e+00
IMP_SCORE,612,GO:1903426,3.1937e-01,2.2000e+01
IMP_SCORE,613,GO:2000637,3.1913e-01,6.0000e+00
IMP_SCORE,614,GO:0048146,3.1907e-01,1.6000e+01
IMP_SCORE,615,GO:0060291,3.1896e-01,2.8000e+01
IMP_SCORE,616,GO:0071331,3.1886e-01,3.4000e+01
IMP_SCORE,617,GO:0006953,3.1864e-01,4.5000e+01
IMP_SCORE,618,GO:0008045,3.1816e-01,1.7000e+01
IMP_SCORE,619,GO:0042770,3.1781e-01,2.1000e+01
IMP_SCORE,620,GO:0006825,3.1781e-01,1.9000e+01
IMP_SCORE,621,GO:0035025,3.1770e-01,7.0000e+00
IMP_SCORE,622,GO:0002762,3.1729e-01,2.7000e+01
IMP_SCORE,623,GO:0045820,3.1701e-01,3.0000e+00
IMP_SCORE,624,GO:0051953,3.1695e-01,7.0000e+00
IMP_SCORE,625,GO:2000242,3.1686e-01,1.6000e+01
IMP_SCORE,626,GO:0060560,3.1675e-01,4.4000e+01
IMP_SCORE,627,GO:0072676,3.1672e-01,1.9000e+01
IMP_SCORE,628,GO:0051955,3.1664e-01,1.0000e+01
IMP_SCORE,629,GO:0000077,3.1648e-01,3.8000e+01
IMP_SCORE,630,GO:0001953,3.1625e-01,2.4000e+01
IMP_SCORE,631,GO:0071260,3.1617e-01,2.9000e+01
IMP_SCORE,632,GO:0019731,3.1581e-01,1.6000e+01
IMP_SCORE,633,GO:0061005,3.1541e-01,1.1000e+01
IMP_SCORE,634,GO:0031227,3.1540e-01,1.3200e+02
IMP_SCORE,635,GO:0030212,3.1523e-01,5.0000e+01
IMP_SCORE,636,GO:0060441,3.1522e-01,1.0000e+01
IMP_SCORE,637,GO:0046500,3.1482e-01,1.4000e+01
IMP_SCORE,638,GO:0035710,3.1481e-01,4.0000e+00
IMP_SCORE,639,GO:0070527,3.1477e-01,4.8000e+01
IMP_SCORE,640,GO:0010955,3.1475e-01,5.0000e+00
IMP_SCORE,641,GO:0018279,3.1465e-01,3.9000e+01
IMP_SCORE,642,GO:0042531,3.1456e-01,2.3000e+01
IMP_SCORE,643,GO:0046596,3.1448e-01,3.2000e+01
IMP_SCORE,644,GO:0070227,3.1441e-01,3.0000e+00
IMP_SCORE,645,GO:0050857,3.1434e-01,1.4000e+01
IMP_SCORE,646,GO:0006958,3.1400e-01,5.2000e+01
IMP_SCORE,647,GO:0009128,3.1376e-01,4.0000e+00
IMP_SCORE,648,GO:0032469,3.1339e-01,7.0000e+00
IMP_SCORE,649,GO:0048365,3.1320e-01,2.7000e+01
IMP_SCORE,650,GO:0032069,3.1317e-01,3.0000e+00
IMP_SCORE,651,GO:0030433,3.1248e-01,1.3000e+01
IMP_SCORE,652,GO:0030836,3.1241e-01,8.0000e+00
IMP_SCORE,653,GO:0002931,3.1218e-01,1.7000e+01
IMP_SCORE,654,GO:0001975,3.1215e-01,1.1000e+01
IMP_SCORE,655,GO:0071011,3.1194e-01,1.2000e+01
IMP_SCORE,656,GO:0032689,3.1193e-01,8.0000e+00
IMP_SCORE,657,GO:0048010,3.1135e-01,2.9000e+01
IMP_SCORE,658,GO:0005719,3.1128e-01,1.0000e+00
IMP_SCORE,659,GO:0010225,3.1106e-01,7.0000e+00
IMP_SCORE,660,GO:0071949,3.1084e-01,2.2000e+01
IMP_SCORE,661,GO:1903963,3.1072e-01,1.9000e+01
IMP_SCORE,662,GO:0005095,3.1072e-01,5.0000e+00
IMP_SCORE,663,GO:0051895,3.1061e-01,1.9000e+01
IMP_SCORE,664,GO:0046456,3.1060e-01,2.1000e+01
IMP_SCORE,665,GO:0030330,3.1032e-01,2.4000e+01
IMP_SCORE,666,GO:0032465,3.1027e-01,2.8000e+01
IMP_SCORE,667,GO:0035173,3.0986e-01,9.0000e+00
IMP_SCORE,668,GO:1902001,3.0983e-01,4.0000e+00
IMP_SCORE,669,GO:0005547,3.0951e-01,2.0000e+01
IMP_SCORE,670,GO:0001965,3.0941e-01,2.9000e+01
IMP_SCORE,671,GO:0007257,3.0937e-01,1.4000e+01
IMP_SCORE,672,GO:0035150,3.0922e-01,4.8000e+01
IMP_SCORE,673,GO:0071827,3.0906e-01,1.0000e+01
IMP_SCORE,674,GO:0006879,3.0906e-01,3.1000e+01
IMP_SCORE,675,GO:0016447,3.0895e-01,3.0000e+00
IMP_SCORE,676,GO:0045078,3.0874e-01,7.0000e+00
IMP_SCORE,677,GO:0010039,3.0855e-01,3.0000e+01
IMP_SCORE,678,GO:0030595,3.0851e-01,4.3000e+01
IMP_SCORE,679,GO:0045621,3.0830e-01,2.5000e+01
IMP_SCORE,680,GO:0006853,3.0829e-01,3.0000e+00
IMP_SCORE,681,GO:2001273,3.0818e-01,1.3000e+01
IMP_SCORE,682,GO:0000788,3.0783e-01,1.5000e+01
IMP_SCORE,683,GO:0070884,3.0781e-01,7.0000e+00
IMP_SCORE,684,GO:2000273,3.0764e-01,1.4000e+01
IMP_SCORE,685,GO:0071360,3.0752e-01,1.6000e+01
IMP_SCORE,686,GO:0032276,3.0744e-01,3.0000e+00
IMP_SCORE,687,GO:1901998,3.0731e-01,5.2000e+01
IMP_SCORE,688,GO:0010883,3.0730e-01,2.1000e+01
IMP_SCORE,689,GO:0036037,3.0693e-01,7.0000e+00
IMP_SCORE,690,GO:2000193,3.0682e-01,5.0000e+00
IMP_SCORE,691,GO:0060999,3.0636e-01,1.1000e+01
IMP_SCORE,692,GO:0031960,3.0611e-01,7.0000e+01
IMP_SCORE,693,GO:0043217,3.0589e-01,1.7000e+01
IMP_SCORE,694,GO:0048786,3.0571e-01,2.2000e+01
IMP_SCORE,695,GO:0004550,3.0565e-01,5.0000e+00
IMP_SCORE,696,GO:0051956,3.0546e-01,1.1000e+01
IMP_SCORE,697,GO:0030819,3.0543e-01,7.0000e+00
IMP_SCORE,698,GO:0050820,3.0534e-01,2.0000e+01
IMP_SCORE,699,GO:0090734,3.0511e-01,9.0000e+00
IMP_SCORE,700,GO:0008154,3.0480e-01,3.5000e+01
IMP_SCORE,701,GO:0046637,3.0474e-01,1.3000e+01
IMP_SCORE,702,GO:0034121,3.0473e-01,2.2000e+01
IMP_SCORE,703,GO:0060998,3.0451e-01,1.7000e+01
IMP_SCORE,704,GO:0051952,3.0429e-01,1.6000e+01
IMP_SCORE,705,GO:0030279,3.0429e-01,2.3000e+01
IMP_SCORE,706,GO:0032527,3.0424e-01,6.0000e+00
IMP_SCORE,707,GO:0072698,3.0419e-01,7.0000e+00
IMP_SCORE,708,GO:0021604,3.0411e-01,1.1000e+01
IMP_SCORE,709,GO:0051817,3.0395e-01,3.4000e+01
IMP_SCORE,710,GO:0003735,3.0384e-01,8.2000e+01
IMP_SCORE,711,GO:0017144,3.0375e-01,3.0000e+01
IMP_SCORE,712,GO:1901655,3.0366e-01,2.1000e+01
IMP_SCORE,713,GO:0010470,3.0356e-01,6.0000e+00
IMP_SCORE,714,GO:0050715,3.0348e-01,2.1000e+01
IMP_SCORE,715,GO:0097067,3.0337e-01,9.0000e+00
IMP_SCORE,716,GO:0070293,3.0336e-01,1.1000e+01
IMP_SCORE,717,GO:1903844,3.0336e-01,3.9000e+01
IMP_SCORE,718,GO:0043539,3.0331e-01,1.6000e+01
IMP_SCORE,719,GO:0002701,3.0312e-01,1.0000e+01
IMP_SCORE,720,GO:1901881,3.0312e-01,1.4000e+01
IMP_SCORE,721,GO:0045581,3.0300e-01,1.2000e+01
IMP_SCORE,722,GO:0060348,3.0269e-01,5.7000e+01
IMP_SCORE,723,GO:0060391,3.0267e-01,7.0000e+00
IMP_SCORE,724,GO:0010656,3.0222e-01,1.1000e+01
IMP_SCORE,725,GO:0032481,3.0210e-01,4.1000e+01
IMP_SCORE,726,GO:0035249,3.0210e-01,1.9000e+01
IMP_SCORE,727,GO:0032717,3.0169e-01,2.5000e+01
IMP_SCORE,728,GO:0030816,3.0143e-01,1.3000e+01
IMP_SCORE,729,GO:0045295,3.0102e-01,1.1000e+01
IMP_SCORE,730,GO:0003995,3.0096e-01,2.5000e+01
IMP_SCORE,731,GO:0061097,3.0092e-01,3.3000e+01
IMP_SCORE,732,GO:1903392,3.0092e-01,1.2000e+01
IMP_SCORE,733,GO:0000983,3.0073e-01,5.0000e+00
IMP_SCORE,734,GO:0061351,3.0050e-01,2.7000e+01
IMP_SCORE,735,GO:0032528,3.0036e-01,2.5000e+01
IMP_SCORE,736,GO:0030033,3.0032e-01,2.7000e+01
IMP_SCORE,737,GO:0015078,3.0016e-01,3.0000e+01
IMP_SCORE,738,GO:0090003,3.0013e-01,1.8000e+01
IMP_SCORE,739,GO:0002829,3.0010e-01,6.0000e+00
IMP_SCORE,740,GO:0060429,2.9980e-01,6.6000e+01
IMP_SCORE,741,GO:0009396,2.9951e-01,4.0000e+00
IMP_SCORE,742,GO:0048247,2.9934e-01,1.4000e+01
IMP_SCORE,743,GO:0044058,2.9910e-01,1.6000e+01
IMP_SCORE,744,GO:0036120,2.9910e-01,6.0000e+00
IMP_SCORE,745,GO:0045744,2.9857e-01,3.1000e+01
IMP_SCORE,746,GO:0038084,2.9853e-01,3.0000e+00
IMP_SCORE,747,GO:0001656,2.9841e-01,1.7000e+01
IMP_SCORE,748,GO:0046425,2.9825e-01,3.0000e+01
IMP_SCORE,749,GO:0098531,2.9824e-01,1.6000e+01
IMP_SCORE,750,GO:0044773,2.9821e-01,1.5000e+01
IMP_SCORE,751,GO:0042178,2.9820e-01,8.0000e+00
IMP_SCORE,752,GO:0021795,2.9812e-01,1.8000e+01
IMP_SCORE,753,GO:0070571,2.9808e-01,6.0000e+00
IMP_SCORE,754,GO:0019369,2.9802e-01,2.7000e+01
IMP_SCORE,755,GO:0060536,2.9777e-01,6.0000e+00
IMP_SCORE,756,GO:0048557,2.9746e-01,1.0000e+01
IMP_SCORE,757,GO:0060413,2.9685e-01,6.0000e+00
IMP_SCORE,758,GO:0031057,2.9673e-01,1.6000e+01
IMP_SCORE,759,GO:0060251,2.9672e-01,9.0000e+00
IMP_SCORE,760,GO:0009267,2.9672e-01,4.0000e+01
IMP_SCORE,761,GO:0000940,2.9666e-01,5.0000e+00
IMP_SCORE,762,GO:0042596,2.9662e-01,8.0000e+00
IMP_SCORE,763,GO:0060174,2.9656e-01,1.5000e+01
IMP_SCORE,764,GO:0017147,2.9654e-01,2.6000e+01
IMP_SCORE,765,GO:0010893,2.9646e-01,8.0000e+00
IMP_SCORE,766,GO:0002221,2.9634e-01,5.3000e+01
IMP_SCORE,767,GO:0031532,2.9618e-01,2.4000e+01
IMP_SCORE,768,GO:0006509,2.9607e-01,6.0000e+00
IMP_SCORE,769,GO:0034361,2.9606e-01,7.0000e+00
IMP_SCORE,770,GO:0035994,2.9594e-01,8.0000e+00
IMP_SCORE,771,GO:0070914,2.9578e-01,1.4000e+01
IMP_SCORE,772,GO:0032231,2.9577e-01,3.2000e+01
IMP_SCORE,773,GO:0042100,2.9568e-01,1.3000e+01
IMP_SCORE,774,GO:0048488,2.9565e-01,8.0000e+00
IMP_SCORE,775,GO:0009881,2.9562e-01,7.0000e+00
IMP_SCORE,776,GO:0051928,2.9562e-01,4.9000e+01
IMP_SCORE,777,GO:0033762,2.9561e-01,2.9000e+01
IMP_SCORE,778,GO:0043001,2.9550e-01,1.3000e+01
IMP_SCORE,779,GO:0042629,2.9535e-01,2.2000e+01
IMP_SCORE,780,GO:0051099,2.9534e-01,2.4000e+01
IMP_SCORE,781,GO:0051590,2.9518e-01,4.0000e+00
IMP_SCORE,782,GO:0044819,2.9493e-01,8.0000e+00
IMP_SCORE,783,GO:0032754,2.9492e-01,4.0000e+00
IMP_SCORE,784,GO:0010611,2.9480e-01,9.0000e+00
IMP_SCORE,785,GO:1903846,2.9480e-01,1.0000e+01
IMP_SCORE,786,GO:0043560,2.9477e-01,5.0000e+00
IMP_SCORE,787,GO:0050716,2.9471e-01,9.0000e+00
IMP_SCORE,788,GO:0006164,2.9469e-01,2.3000e+01
IMP_SCORE,789,GO:1903555,2.9461e-01,4.1000e+01
IMP_SCORE,790,GO:0090568,2.9449e-01,1.4000e+01
IMP_SCORE,791,GO:0031646,2.9449e-01,1.8000e+01
IMP_SCORE,792,GO:0071280,2.9447e-01,1.7000e+01
IMP_SCORE,793,GO:0016071,2.9438e-01,1.7800e+02
IMP_SCORE,794,GO:0046961,2.9432e-01,8.0000e+00
IMP_SCORE,795,GO:0050671,2.9426e-01,4.6000e+01
IMP_SCORE,796,GO:0032874,2.9425e-01,3.5000e+01
IMP_SCORE,797,GO:0052742,2.9423e-01,2.4000e+01
IMP_SCORE,798,GO:1900120,2.9419e-01,9.0000e+00
IMP_SCORE,799,GO:0046597,2.9403e-01,2.5000e+01
IMP_SCORE,800,GO:1903532,2.9401e-01,6.5000e+01
IMP_SCORE,801,GO:1904894,2.9394e-01,2.1000e+01
IMP_SCORE,802,GO:1905954,2.9353e-01,2.6000e+01
IMP_SCORE,803,GO:0016884,2.9351e-01,1.1000e+01
IMP_SCORE,804,GO:0010743,2.9339e-01,1.7000e+01
IMP_SCORE,805,GO:0048546,2.9314e-01,9.0000e+00
IMP_SCORE,806,GO:0010962,2.9311e-01,1.4000e+01
IMP_SCORE,807,GO:0060359,2.9271e-01,1.4000e+01
IMP_SCORE,808,GO:0001948,2.9267e-01,6.5000e+01
IMP_SCORE,809,GO:0035577,2.9251e-01,7.6000e+01
IMP_SCORE,810,GO:0051298,2.9240e-01,1.4000e+01
IMP_SCORE,811,GO:0021522,2.9225e-01,1.3000e+01
IMP_SCORE,812,GO:0050730,2.9200e-01,7.5000e+01
IMP_SCORE,813,GO:0045620,2.9179e-01,1.4000e+01
IMP_SCORE,814,GO:0045661,2.9148e-01,2.1000e+01
IMP_SCORE,815,GO:0002761,2.9137e-01,5.9000e+01
IMP_SCORE,816,GO:0050921,2.9106e-01,3.4000e+01
IMP_SCORE,817,GO:0036260,2.9098e-01,7.0000e+00
IMP_SCORE,818,GO:0007006,2.9038e-01,3.7000e+01
IMP_SCORE,819,GO:0018212,2.9018e-01,6.3000e+01
IMP_SCORE,820,GO:0009651,2.9017e-01,5.0000e+00
IMP_SCORE,821,GO:0035578,2.9012e-01,6.4000e+01
IMP_SCORE,822,GO:0048167,2.8992e-01,7.2000e+01
IMP_SCORE,823,GO:0042035,2.8941e-01,2.1000e+01
IMP_SCORE,824,GO:0002011,2.8938e-01,7.0000e+00
IMP_SCORE,825,GO:1990845,2.8937e-01,3.0000e+00
IMP_SCORE,826,GO:1904064,2.8931e-01,3.5000e+01
IMP_SCORE,827,GO:0022600,2.8910e-01,3.5000e+01
IMP_SCORE,828,GO:0045740,2.8901e-01,8.0000e+00
IMP_SCORE,829,GO:0030517,2.8897e-01,1.1000e+01
IMP_SCORE,830,GO:0035774,2.8872e-01,1.7000e+01
IMP_SCORE,831,GO:0002685,2.8824e-01,3.7000e+01
IMP_SCORE,832,GO:1902692,2.8822e-01,2.2000e+01
IMP_SCORE,833,GO:0001776,2.8819e-01,1.6000e+01
IMP_SCORE,834,GO:0042416,2.8791e-01,4.0000e+00
IMP_SCORE,835,GO:0002921,2.8789e-01,9.0000e+00
IMP_SCORE,836,GO:0001103,2.8783e-01,1.6000e+01
IMP_SCORE,837,GO:0045987,2.8772e-01,1.4000e+01
IMP_SCORE,838,GO:0009409,2.8758e-01,2.0000e+01
IMP_SCORE,839,GO:0036314,2.8747e-01,2.1000e+01
IMP_SCORE,840,GO:0010950,2.8717e-01,3.7000e+01
IMP_SCORE,841,GO:0034329,2.8714e-01,1.1500e+02
IMP_SCORE,842,GO:0006525,2.8713e-01,3.4000e+01
IMP_SCORE,843,GO:0006491,2.8673e-01,1.9000e+01
IMP_SCORE,844,GO:0098631,2.8672e-01,3.9000e+01
IMP_SCORE,845,GO:0050850,2.8671e-01,1.8000e+01
IMP_SCORE,846,GO:0048634,2.8657e-01,2.3000e+01
IMP_SCORE,847,GO:0048660,2.8635e-01,3.3000e+01
IMP_SCORE,848,GO:0055008,2.8629e-01,9.0000e+00
IMP_SCORE,849,GO:0032727,2.8606e-01,7.0000e+00
IMP_SCORE,850,GO:0006568,2.8604e-01,1.5000e+01
IMP_SCORE,851,GO:0031570,2.8598e-01,3.8000e+01
IMP_SCORE,852,GO:1905330,2.8594e-01,2.9000e+01
IMP_SCORE,853,GO:0030888,2.8583e-01,1.1000e+01
IMP_SCORE,854,GO:0030159,2.8580e-01,2.9000e+01
IMP_SCORE,855,GO:0043274,2.8558e-01,1.2000e+01
IMP_SCORE,856,GO:0042535,2.8550e-01,1.0000e+01
IMP_SCORE,857,GO:1900046,2.8545e-01,4.6000e+01
IMP_SCORE,858,GO:0044295,2.8537e-01,2.2000e+01
IMP_SCORE,859,GO:0003044,2.8531e-01,1.4000e+01
IMP_SCORE,860,GO:0048736,2.8513e-01,4.4000e+01
IMP_SCORE,861,GO:0043011,2.8509e-01,1.5000e+01
IMP_SCORE,862,GO:0044344,2.8508e-01,2.2000e+01
IMP_SCORE,863,GO:0045335,2.8507e-01,2.6000e+01
IMP_SCORE,864,GO:0045177,2.8506e-01,4.1000e+01
IMP_SCORE,865,GO:0002821,2.8473e-01,2.7000e+01
IMP_SCORE,866,GO:0001916,2.8447e-01,1.2000e+01
IMP_SCORE,867,GO:0071526,2.8442e-01,1.4000e+01
IMP_SCORE,868,GO:0071174,2.8437e-01,4.0000e+00
IMP_SCORE,869,GO:0032878,2.8427e-01,1.0000e+01
IMP_SCORE,870,GO:0009166,2.8422e-01,2.1000e+01
IMP_SCORE,871,GO:0032733,2.8420e-01,1.2000e+01
IMP_SCORE,872,GO:0033147,2.8410e-01,5.0000e+00
IMP_SCORE,873,GO:0006101,2.8400e-01,3.8000e+01
IMP_SCORE,874,GO:0006110,2.8397e-01,4.0000e+00
IMP_SCORE,875,GO:0044247,2.8374e-01,2.3000e+01
IMP_SCORE,876,GO:0019843,2.8374e-01,9.3000e+01
IMP_SCORE,877,GO:0032740,2.8343e-01,9.0000e+00
IMP_SCORE,878,GO:0019233,2.8341e-01,2.9000e+01
IMP_SCORE,879,GO:2000516,2.8334e-01,1.0000e+01
IMP_SCORE,880,GO:0061458,2.8329e-01,8.0000e+00
IMP_SCORE,881,GO:0009151,2.8292e-01,4.0000e+00
IMP_SCORE,882,GO:0030902,2.8285e-01,1.0000e+01
IMP_SCORE,883,GO:0018107,2.8248e-01,3.6000e+01
IMP_SCORE,884,GO:0051261,2.8225e-01,2.3000e+01
IMP_SCORE,885,GO:1903305,2.8216e-01,6.0000e+01
IMP_SCORE,886,GO:0042308,2.8211e-01,2.6000e+01
IMP_SCORE,887,GO:0030139,2.8195e-01,4.8000e+01
IMP_SCORE,888,GO:0010907,2.8187e-01,1.1000e+01
IMP_SCORE,889,GO:0070076,2.8184e-01,1.4000e+01
IMP_SCORE,890,GO:0031420,2.8180e-01,1.6000e+01
IMP_SCORE,891,GO:0051917,2.8168e-01,7.0000e+00
IMP_SCORE,892,GO:0101031,2.8165e-01,4.0000e+00
IMP_SCORE,893,GO:0021510,2.8157e-01,2.1000e+01
IMP_SCORE,894,GO:0007398,2.8145e-01,2.0000e+00
IMP_SCORE,895,GO:0043388,2.8139e-01,1.1000e+01
IMP_SCORE,896,GO:0002687,2.8127e-01,2.1000e+01
IMP_SCORE,897,GO:0007063,2.8123e-01,5.0000e+00
IMP_SCORE,898,GO:0009410,2.8116e-01,1.7000e+01
IMP_SCORE,899,GO:0044309,2.8112e-01,6.5000e+01
IMP_SCORE,900,GO:0051896,2.8112e-01,4.0000e+01
IMP_SCORE,901,GO:0035088,2.8091e-01,2.9000e+01
IMP_SCORE,902,GO:0043280,2.8083e-01,2.4000e+01
IMP_SCORE,903,GO:0048041,2.8079e-01,1.8000e+01
IMP_SCORE,904,GO:0046902,2.8071e-01,2.6000e+01
IMP_SCORE,905,GO:0060134,2.8069e-01,1.5000e+01
IMP_SCORE,906,GO:0045058,2.8062e-01,1.2000e+01
IMP_SCORE,907,GO:0002237,2.8017e-01,1.0500e+02
IMP_SCORE,908,GO:0038034,2.8014e-01,1.1000e+01
IMP_SCORE,909,GO:0032890,2.7997e-01,1.2000e+01
IMP_SCORE,910,GO:0005978,2.7982e-01,1.0000e+01
IMP_SCORE,911,GO:0055119,2.7981e-01,4.0000e+00
IMP_SCORE,912,GO:0051281,2.7974e-01,1.3000e+01
IMP_SCORE,913,GO:0009435,2.7958e-01,1.5000e+01
IMP_SCORE,914,GO:0032570,2.7910e-01,3.2000e+01
IMP_SCORE,915,GO:0042542,2.7904e-01,2.8000e+01
IMP_SCORE,916,GO:0030516,2.7879e-01,2.4000e+01
IMP_SCORE,917,GO:0032743,2.7813e-01,8.0000e+00
IMP_SCORE,918,GO:0043277,2.7804e-01,1.4000e+01
IMP_SCORE,919,GO:0002837,2.7798e-01,3.0000e+00
IMP_SCORE,920,GO:0071514,2.7798e-01,1.1000e+01
IMP_SCORE,921,GO:0034204,2.7788e-01,7.0000e+00
IMP_SCORE,922,GO:0032814,2.7787e-01,1.2000e+01
IMP_SCORE,923,GO:0006910,2.7776e-01,2.2000e+01
IMP_SCORE,924,GO:0008038,2.7769e-01,9.0000e+01
IMP_SCORE,925,GO:0021542,2.7745e-01,4.0000e+00
IMP_SCORE,926,GO:0099518,2.7728e-01,1.1000e+01
IMP_SCORE,927,GO:0008093,2.7727e-01,1.2000e+01
IMP_SCORE,928,GO:0045638,2.7721e-01,2.4000e+01
IMP_SCORE,929,GO:0032732,2.7714e-01,1.4000e+01
IMP_SCORE,930,GO:0045197,2.7710e-01,2.9000e+01
IMP_SCORE,931,GO:0040023,2.7710e-01,8.0000e+00
IMP_SCORE,932,GO:0051235,2.7702e-01,8.9000e+01
IMP_SCORE,933,GO:0019755,2.7698e-01,1.8000e+01
IMP_SCORE,934,GO:1901990,2.7696e-01,7.5000e+01
IMP_SCORE,935,GO:0006107,2.7673e-01,8.0000e+00
IMP_SCORE,936,GO:0009313,2.7660e-01,3.5000e+01
IMP_SCORE,937,GO:0086064,2.7656e-01,1.0000e+01
IMP_SCORE,938,GO:0006517,2.7656e-01,4.3000e+01
IMP_SCORE,939,GO:0090190,2.7644e-01,3.0000e+00
IMP_SCORE,940,GO:0070372,2.7612e-01,9.1000e+01
IMP_SCORE,941,GO:0010559,2.7605e-01,9.0000e+00
IMP_SCORE,942,GO:2000303,2.7600e-01,5.0000e+00
IMP_SCORE,943,GO:0060070,2.7587e-01,1.8000e+01
IMP_SCORE,944,GO:0045191,2.7579e-01,7.0000e+00
IMP_SCORE,945,GO:0007250,2.7563e-01,1.1000e+01
IMP_SCORE,946,GO:0010165,2.7551e-01,1.9000e+01
IMP_SCORE,947,GO:0044246,2.7546e-01,8.0000e+00
IMP_SCORE,948,GO:0002724,2.7541e-01,6.0000e+00
IMP_SCORE,949,GO:0001657,2.7530e-01,2.6000e+01
IMP_SCORE,950,GO:0008076,2.7528e-01,6.6000e+01
IMP_SCORE,951,GO:0071392,2.7524e-01,1.6000e+01
IMP_SCORE,952,GO:0050999,2.7520e-01,1.0000e+01
IMP_SCORE,953,GO:2000179,2.7505e-01,3.2000e+01
IMP_SCORE,954,GO:2000779,2.7487e-01,1.8000e+01
IMP_SCORE,955,GO:0032395,2.7460e-01,2.0000e+01
IMP_SCORE,956,GO:0050848,2.7457e-01,1.7000e+01
IMP_SCORE,957,GO:0050764,2.7451e-01,2.8000e+01
IMP_SCORE,958,GO:0045580,2.7448e-01,3.6000e+01
IMP_SCORE,959,GO:0002161,2.7447e-01,2.4000e+01
IMP_SCORE,960,GO:0090025,2.7438e-01,4.0000e+00
IMP_SCORE,961,GO:0002262,2.7435e-01,1.8000e+01
IMP_SCORE,962,GO:0055013,2.7427e-01,1.4000e+01
IMP_SCORE,963,GO:0051101,2.7401e-01,4.1000e+01
IMP_SCORE,964,GO:0021766,2.7395e-01,4.5000e+01
IMP_SCORE,965,GO:0008347,2.7393e-01,3.3000e+01
IMP_SCORE,966,GO:0002832,2.7392e-01,1.2000e+01
IMP_SCORE,967,GO:0006109,2.7387e-01,4.1000e+01
IMP_SCORE,968,GO:0060457,2.7376e-01,8.0000e+00
IMP_SCORE,969,GO:0010823,2.7375e-01,3.8000e+01
IMP_SCORE,970,GO:2000737,2.7371e-01,8.0000e+00
IMP_SCORE,971,GO:0042417,2.7362e-01,1.2000e+01
IMP_SCORE,972,GO:1903421,2.7357e-01,6.0000e+00
IMP_SCORE,973,GO:0014823,2.7351e-01,2.0000e+01
IMP_SCORE,974,GO:0071496,2.7348e-01,8.1000e+01
IMP_SCORE,975,GO:0050687,2.7344e-01,1.3000e+01
IMP_SCORE,976,GO:1903146,2.7338e-01,1.2000e+01
IMP_SCORE,977,GO:0044130,2.7317e-01,1.3000e+01
IMP_SCORE,978,GO:1903524,2.7315e-01,1.5000e+01
IMP_SCORE,979,GO:0034969,2.7308e-01,2.5000e+01
IMP_SCORE,980,GO:0070302,2.7296e-01,5.5000e+01
IMP_SCORE,981,GO:0055029,2.7287e-01,7.0000e+00
IMP_SCORE,982,GO:0072124,2.7267e-01,1.0000e+01
IMP_SCORE,983,GO:0061178,2.7265e-01,2.6000e+01
IMP_SCORE,984,GO:0001892,2.7264e-01,1.3000e+01
IMP_SCORE,985,GO:0035304,2.7255e-01,4.2000e+01
IMP_SCORE,986,GO:0032872,2.7231e-01,4.0000e+01
IMP_SCORE,987,GO:1903427,2.7224e-01,1.0000e+01
IMP_SCORE,988,GO:0006547,2.7218e-01,6.0000e+00
IMP_SCORE,989,GO:0061337,2.7211e-01,2.4000e+01
IMP_SCORE,990,GO:0006836,2.7203e-01,6.3000e+01
IMP_SCORE,991,GO:0001890,2.7197e-01,2.7000e+01
IMP_SCORE,992,GO:0007164,2.7194e-01,1.0000e+01
IMP_SCORE,993,GO:0030547,2.7188e-01,3.0000e+00
IMP_SCORE,994,GO:0033008,2.7186e-01,1.1000e+01
IMP_SCORE,995,GO:0038095,2.7183e-01,3.6000e+01
IMP_SCORE,996,GO:0034341,2.7175e-01,8.0000e+01
IMP_SCORE,997,GO:0019372,2.7172e-01,2.7000e+01
IMP_SCORE,998,GO:0034284,2.7150e-01,4.4000e+01
IMP_SCORE,999,GO:0060491,2.7138e-01,8.7000e+01
IMP_SCORE,1000,GO:1902402,2.7118e-01,1.1000e+01
IMP_SCORE,1001,GO:0030742,2.7117e-01,9.0000e+00
IMP_SCORE,1002,GO:0038083,2.7107e-01,1.0000e+01
IMP_SCORE,1003,GO:0016668,2.7100e-01,8.0000e+00
IMP_SCORE,1004,GO:0046777,2.7098e-01,7.4000e+01
IMP_SCORE,1005,GO:0045619,2.7095e-01,3.1000e+01
IMP_SCORE,1006,GO:1902803,2.7062e-01,1.9000e+01
IMP_SCORE,1007,GO:0044325,2.7045e-01,5.2000e+01
IMP_SCORE,1008,GO:0038128,2.7031e-01,2.7000e+01
IMP_SCORE,1009,GO:0014031,2.7030e-01,5.0000e+00
IMP_SCORE,1010,GO:1903318,2.7024e-01,1.3000e+01
IMP_SCORE,1011,GO:2000377,2.7011e-01,4.3000e+01
IMP_SCORE,1012,GO:0009110,2.7006e-01,2.2000e+01
IMP_SCORE,1013,GO:0045639,2.7003e-01,1.4000e+01
IMP_SCORE,1014,GO:0010759,2.6997e-01,8.0000e+00
IMP_SCORE,1015,GO:0051220,2.6993e-01,1.0000e+01
IMP_SCORE,1016,GO:0060563,2.6985e-01,7.0000e+00
IMP_SCORE,1017,GO:0070848,2.6967e-01,7.5000e+01
IMP_SCORE,1018,GO:0071156,2.6966e-01,2.2000e+01
IMP_SCORE,1019,GO:0018105,2.6960e-01,6.0000e+01
IMP_SCORE,1020,GO:0006026,2.6949e-01,7.0000e+01
IMP_SCORE,1021,GO:0008210,2.6935e-01,3.4000e+01
IMP_SCORE,1022,GO:0043462,2.6932e-01,5.6000e+01
IMP_SCORE,1023,GO:0003018,2.6928e-01,3.7000e+01
IMP_SCORE,1024,GO:0050818,2.6913e-01,5.3000e+01
IMP_SCORE,1025,GO:0098751,2.6903e-01,1.8000e+01
IMP_SCORE,1026,GO:0071107,2.6900e-01,1.0000e+00
IMP_SCORE,1027,GO:0030193,2.6891e-01,3.5000e+01
IMP_SCORE,1028,GO:1903053,2.6890e-01,8.0000e+00
IMP_SCORE,1029,GO:0031103,2.6873e-01,1.5000e+01
IMP_SCORE,1030,GO:0017022,2.6871e-01,2.6000e+01
IMP_SCORE,1031,GO:1903364,2.6867e-01,4.3000e+01
IMP_SCORE,1032,GO:0060993,2.6861e-01,1.2000e+01
IMP_SCORE,1033,GO:0072522,2.6847e-01,4.1000e+01
IMP_SCORE,1034,GO:0055006,2.6844e-01,6.0000e+00
IMP_SCORE,1035,GO:1903201,2.6837e-01,1.9000e+01
IMP_SCORE,1036,GO:0043204,2.6836e-01,6.6000e+01
IMP_SCORE,1037,GO:0010758,2.6831e-01,4.0000e+00
IMP_SCORE,1038,GO:0017187,2.6821e-01,1.2000e+01
IMP_SCORE,1039,GO:0010837,2.6818e-01,1.7000e+01
IMP_SCORE,1040,GO:1903649,2.6813e-01,1.3000e+01
IMP_SCORE,1041,GO:0050869,2.6803e-01,4.0000e+00
IMP_SCORE,1042,GO:0042307,2.6797e-01,1.3000e+01
IMP_SCORE,1043,GO:0042093,2.6797e-01,4.0000e+00
IMP_SCORE,1044,GO:0040019,2.6794e-01,4.0000e+00
IMP_SCORE,1045,GO:0005452,2.6786e-01,2.5000e+01
IMP_SCORE,1046,GO:0043552,2.6778e-01,7.0000e+00
IMP_SCORE,1047,GO:0032653,2.6776e-01,1.8000e+01
IMP_SCORE,1048,GO:0019585,2.6759e-01,9.0000e+00
IMP_SCORE,1049,GO:0042581,2.6749e-01,1.7000e+01
IMP_SCORE,1050,GO:0043525,2.6744e-01,1.3000e+01
IMP_SCORE,1051,GO:0021537,2.6742e-01,1.6000e+01
IMP_SCORE,1052,GO:1903557,2.6726e-01,2.5000e+01
IMP_SCORE,1053,GO:1905268,2.6724e-01,1.3000e+01
IMP_SCORE,1054,GO:1903845,2.6721e-01,1.6000e+01
IMP_SCORE,1055,GO:1903036,2.6720e-01,2.3000e+01
IMP_SCORE,1056,GO:0006515,2.6695e-01,4.0000e+00
IMP_SCORE,1057,GO:0071375,2.6684e-01,4.6000e+01
IMP_SCORE,1058,GO:0034097,2.6680e-01,1.8100e+02
IMP_SCORE,1059,GO:0001836,2.6676e-01,2.4000e+01
IMP_SCORE,1060,GO:0046475,2.6668e-01,8.0000e+00
IMP_SCORE,1061,GO:0071353,2.6667e-01,1.0000e+01
IMP_SCORE,1062,GO:0032292,2.6666e-01,1.5000e+01
IMP_SCORE,1063,GO:0061028,2.6644e-01,1.9000e+01
IMP_SCORE,1064,GO:0043028,2.6642e-01,2.6000e+01
IMP_SCORE,1065,GO:0030431,2.6641e-01,8.0000e+00
IMP_SCORE,1066,GO:0071216,2.6638e-01,5.7000e+01
IMP_SCORE,1067,GO:0040033,2.6634e-01,1.9000e+01
IMP_SCORE,1068,GO:0000793,2.6633e-01,3.0000e+01
IMP_SCORE,1069,GO:0030863,2.6622e-01,3.4000e+01
IMP_SCORE,1070,GO:0050866,2.6585e-01,4.1000e+01
IMP_SCORE,1071,GO:0030904,2.6581e-01,5.0000e+00
IMP_SCORE,1072,GO:1903531,2.6573e-01,6.0000e+01
IMP_SCORE,1073,GO:0090140,2.6567e-01,1.1000e+01
IMP_SCORE,1074,GO:0002224,2.6551e-01,4.4000e+01
IMP_SCORE,1075,GO:0032673,2.6536e-01,9.0000e+00
IMP_SCORE,1076,GO:0000152,2.6535e-01,1.0000e+01
IMP_SCORE,1077,GO:0072163,2.6528e-01,1.9000e+01
IMP_SCORE,1078,GO:0010977,2.6517e-01,6.0000e+01
IMP_SCORE,1079,GO:0070633,2.6501e-01,2.6000e+01
IMP_SCORE,1080,GO:0034605,2.6491e-01,5.3000e+01
IMP_SCORE,1081,GO:1901653,2.6490e-01,6.5000e+01
IMP_SCORE,1082,GO:0030810,2.6482e-01,1.6000e+01
IMP_SCORE,1083,GO:0039703,2.6474e-01,8.0000e+00
IMP_SCORE,1084,GO:0016273,2.6466e-01,1.1000e+01
IMP_SCORE,1085,GO:0042129,2.6459e-01,4.5000e+01
IMP_SCORE,1086,GO:0048246,2.6455e-01,4.0000e+00
IMP_SCORE,1087,GO:0043173,2.6454e-01,1.0000e+01
IMP_SCORE,1088,GO:0005811,2.6423e-01,9.6000e+01
IMP_SCORE,1089,GO:0030513,2.6419e-01,2.0000e+01
IMP_SCORE,1090,GO:0014911,2.6418e-01,1.1000e+01
IMP_SCORE,1091,GO:0051310,2.6417e-01,2.0000e+01
IMP_SCORE,1092,GO:0051272,2.6415e-01,1.1300e+02
IMP_SCORE,1093,GO:0046605,2.6413e-01,1.7000e+01
IMP_SCORE,1094,GO:0050918,2.6397e-01,1.3000e+01
IMP_SCORE,1095,GO:0033559,2.6386e-01,8.1000e+01
IMP_SCORE,1096,GO:0061640,2.6384e-01,1.8000e+01
IMP_SCORE,1097,GO:0045932,2.6374e-01,4.0000e+00
IMP_SCORE,1098,GO:0021879,2.6370e-01,1.2000e+01
IMP_SCORE,1099,GO:0001707,2.6361e-01,1.9000e+01
IMP_SCORE,1100,GO:0046324,2.6360e-01,3.0000e+01
IMP_SCORE,1101,GO:0051386,2.6345e-01,1.0000e+01
IMP_SCORE,1102,GO:0046349,2.6334e-01,5.4000e+01
IMP_SCORE,1103,GO:0086002,2.6294e-01,1.1000e+01
IMP_SCORE,1104,GO:0007188,2.6291e-01,6.3000e+01
IMP_SCORE,1105,GO:1904589,2.6287e-01,5.1000e+01
IMP_SCORE,1106,GO:0010669,2.6271e-01,1.4000e+01
IMP_SCORE,1107,GO:0008198,2.6250e-01,1.4000e+01
IMP_SCORE,1108,GO:0035325,2.6243e-01,2.2000e+01
IMP_SCORE,1109,GO:2000647,2.6241e-01,6.0000e+00
IMP_SCORE,1110,GO:0002889,2.6241e-01,9.0000e+00
IMP_SCORE,1111,GO:0051384,2.6223e-01,4.9000e+01
IMP_SCORE,1112,GO:0008361,2.6208e-01,3.7000e+01
IMP_SCORE,1113,GO:0001704,2.6201e-01,1.5000e+01
IMP_SCORE,1114,GO:2000142,2.6195e-01,9.0000e+00
IMP_SCORE,1115,GO:0045844,2.6155e-01,4.0000e+00
IMP_SCORE,1116,GO:1903901,2.6134e-01,3.7000e+01
IMP_SCORE,1117,GO:0051881,2.6133e-01,2.4000e+01
IMP_SCORE,1118,GO:0098641,2.6129e-01,2.4000e+01
IMP_SCORE,1119,GO:0045070,2.6128e-01,1.4000e+01
IMP_SCORE,1120,GO:0002363,2.6125e-01,8.0000e+00
IMP_SCORE,1121,GO:1901863,2.6122e-01,4.0000e+00
IMP_SCORE,1122,GO:0047497,2.6112e-01,4.0000e+00
IMP_SCORE,1123,GO:2000406,2.6106e-01,5.0000e+00
IMP_SCORE,1124,GO:0097305,2.6082e-01,7.7000e+01
IMP_SCORE,1125,GO:0034142,2.6068e-01,1.7000e+01
IMP_SCORE,1126,GO:0051293,2.6066e-01,5.0000e+00
IMP_SCORE,1127,GO:2001233,2.6058e-01,1.0600e+02
IMP_SCORE,1128,GO:0007043,2.6052e-01,7.9000e+01
IMP_SCORE,1129,GO:0034774,2.6052e-01,1.3300e+02
IMP_SCORE,1130,GO:0030291,2.6042e-01,2.8000e+01
IMP_SCORE,1131,GO:0070670,2.6034e-01,9.0000e+00
IMP_SCORE,1132,GO:0006140,2.6020e-01,4.8000e+01
IMP_SCORE,1133,GO:0048514,2.6020e-01,1.4000e+01
IMP_SCORE,1134,GO:0035307,2.6016e-01,1.0000e+01
IMP_SCORE,1135,GO:0043267,2.5999e-01,4.0000e+00
IMP_SCORE,1136,GO:0000963,2.5999e-01,4.0000e+00
IMP_SCORE,1137,GO:0021895,2.5989e-01,5.0000e+00
IMP_SCORE,1138,GO:0002431,2.5988e-01,3.2000e+01
IMP_SCORE,1139,GO:0031952,2.5983e-01,2.1000e+01
IMP_SCORE,1140,GO:1901798,2.5980e-01,4.0000e+00
IMP_SCORE,1141,GO:1903393,2.5938e-01,1.2000e+01
IMP_SCORE,1142,GO:0015298,2.5929e-01,1.7000e+01
IMP_SCORE,1143,GO:1902930,2.5927e-01,1.3000e+01
IMP_SCORE,1144,GO:1902229,2.5923e-01,1.4000e+01
IMP_SCORE,1145,GO:0072413,2.5913e-01,1.1000e+01
IMP_SCORE,1146,GO:0070936,2.5913e-01,2.0000e+01
IMP_SCORE,1147,GO:0001525,2.5903e-01,1.1700e+02
IMP_SCORE,1148,GO:0072350,2.5899e-01,3.5000e+01
IMP_SCORE,1149,GO:0051145,2.5885e-01,6.0000e+00
IMP_SCORE,1150,GO:0048169,2.5879e-01,1.6000e+01
IMP_SCORE,1151,GO:0010960,2.5869e-01,4.0000e+00
IMP_SCORE,1152,GO:0045685,2.5860e-01,3.4000e+01
IMP_SCORE,1153,GO:0005764,2.5849e-01,2.5200e+02
IMP_SCORE,1154,GO:0030540,2.5845e-01,8.0000e+00
IMP_SCORE,1155,GO:0005109,2.5841e-01,5.0000e+00
IMP_SCORE,1156,GO:0046755,2.5837e-01,8.0000e+00
IMP_SCORE,1157,GO:0043627,2.5817e-01,4.3000e+01
IMP_SCORE,1158,GO:0070373,2.5808e-01,2.4000e+01
IMP_SCORE,1159,GO:0001959,2.5808e-01,5.5000e+01
IMP_SCORE,1160,GO:2001257,2.5797e-01,5.8000e+01
IMP_SCORE,1161,GO:0006206,2.5790e-01,1.3000e+01
IMP_SCORE,1162,GO:0051155,2.5788e-01,2.1000e+01
IMP_SCORE,1163,GO:0006707,2.5781e-01,7.0000e+00
IMP_SCORE,1164,GO:1990138,2.5779e-01,3.5000e+01
IMP_SCORE,1165,GO:0001773,2.5777e-01,9.0000e+00
IMP_SCORE,1166,GO:0046847,2.5769e-01,3.0000e+00
IMP_SCORE,1167,GO:0048096,2.5763e-01,9.0000e+00
IMP_SCORE,1168,GO:0042923,2.5757e-01,1.6000e+01
IMP_SCORE,1169,GO:0051098,2.5751e-01,9.7000e+01
IMP_SCORE,1170,GO:2001235,2.5741e-01,3.8000e+01
IMP_SCORE,1171,GO:0070536,2.5721e-01,3.2000e+01
IMP_SCORE,1172,GO:0071479,2.5718e-01,3.0000e+01
IMP_SCORE,1173,GO:0036149,2.5707e-01,1.9000e+01
IMP_SCORE,1174,GO:2000278,2.5702e-01,3.7000e+01
IMP_SCORE,1175,GO:0032869,2.5670e-01,3.5000e+01
IMP_SCORE,1176,GO:0002548,2.5667e-01,1.9000e+01
IMP_SCORE,1177,GO:1903573,2.5661e-01,1.1000e+01
IMP_SCORE,1178,GO:0031901,2.5656e-01,6.6000e+01
IMP_SCORE,1179,GO:0010575,2.5639e-01,1.2000e+01
IMP_SCORE,1180,GO:0032273,2.5634e-01,3.4000e+01
IMP_SCORE,1181,GO:0090503,2.5629e-01,1.0000e+01
IMP_SCORE,1182,GO:0007215,2.5626e-01,4.7000e+01
IMP_SCORE,1183,GO:0019207,2.5625e-01,7.4000e+01
IMP_SCORE,1184,GO:1900544,2.5620e-01,2.1000e+01
IMP_SCORE,1185,GO:0016896,2.5613e-01,8.0000e+00
IMP_SCORE,1186,GO:0004089,2.5609e-01,6.7000e+01
IMP_SCORE,1187,GO:0007413,2.5603e-01,2.6000e+01
IMP_SCORE,1188,GO:0010524,2.5603e-01,1.5000e+01
IMP_SCORE,1189,GO:0045730,2.5588e-01,4.0000e+00
IMP_SCORE,1190,GO:0031638,2.5586e-01,2.4000e+01
IMP_SCORE,1191,GO:0060484,2.5583e-01,4.0000e+00
IMP_SCORE,1192,GO:0009199,2.5579e-01,2.9000e+01
IMP_SCORE,1193,GO:0050680,2.5579e-01,2.7000e+01
IMP_SCORE,1194,GO:0030947,2.5562e-01,1.9000e+01
IMP_SCORE,1195,GO:0060142,2.5548e-01,1.9000e+01
IMP_SCORE,1196,GO:0051494,2.5519e-01,4.4000e+01
IMP_SCORE,1197,GO:0060632,2.5511e-01,1.2000e+01
IMP_SCORE,1198,GO:0060538,2.5507e-01,7.0000e+00
IMP_SCORE,1199,GO:0071617,2.5504e-01,1.1000e+01
IMP_SCORE,1200,GO:0048013,2.5489e-01,5.2000e+01
IMP_SCORE,1201,GO:1903035,2.5486e-01,3.7000e+01
IMP_SCORE,1202,GO:0031280,2.5483e-01,9.0000e+00
IMP_SCORE,1203,GO:0006631,2.5481e-01,1.3800e+02
IMP_SCORE,1204,GO:1904427,2.5476e-01,7.0000e+00
IMP_SCORE,1205,GO:0051784,2.5467e-01,8.0000e+00
IMP_SCORE,1206,GO:0004029,2.5463e-01,4.9000e+01
IMP_SCORE,1207,GO:0032656,2.5452e-01,8.0000e+00
IMP_SCORE,1208,GO:0045124,2.5450e-01,2.4000e+01
IMP_SCORE,1209,GO:0005346,2.5444e-01,4.0000e+00
IMP_SCORE,1210,GO:0031330,2.5437e-01,4.2000e+01
IMP_SCORE,1211,GO:0008637,2.5429e-01,3.3000e+01
IMP_SCORE,1212,GO:0051642,2.5429e-01,1.1000e+01
IMP_SCORE,1213,GO:0071345,2.5427e-01,1.0100e+02
IMP_SCORE,1214,GO:0006942,2.5422e-01,1.8000e+01
IMP_SCORE,1215,GO:0001649,2.5413e-01,4.2000e+01
IMP_SCORE,1216,GO:0007346,2.5400e-01,1.5800e+02
IMP_SCORE,1217,GO:0042992,2.5391e-01,1.8000e+01
IMP_SCORE,1218,GO:0007265,2.5387e-01,7.8000e+01
IMP_SCORE,1219,GO:0032806,2.5378e-01,4.0000e+00
IMP_SCORE,1220,GO:0004860,2.5372e-01,5.8000e+01
IMP_SCORE,1221,GO:0072310,2.5370e-01,1.1000e+01
IMP_SCORE,1222,GO:0031957,2.5369e-01,1.0000e+01
IMP_SCORE,1223,GO:0051225,2.5366e-01,5.8000e+01
IMP_SCORE,1224,GO:0009895,2.5350e-01,5.1000e+01
IMP_SCORE,1225,GO:0051985,2.5329e-01,5.0000e+00
IMP_SCORE,1226,GO:0004702,2.5329e-01,5.4000e+01
IMP_SCORE,1227,GO:0002891,2.5328e-01,1.6000e+01
IMP_SCORE,1228,GO:0019003,2.5317e-01,6.5000e+01
IMP_SCORE,1229,GO:0031334,2.5310e-01,6.2000e+01
IMP_SCORE,1230,GO:0005521,2.5293e-01,1.3000e+01
IMP_SCORE,1231,GO:0002710,2.5289e-01,7.0000e+00
IMP_SCORE,1232,GO:0060452,2.5280e-01,3.0000e+00
IMP_SCORE,1233,GO:0043542,2.5278e-01,3.4000e+01
IMP_SCORE,1234,GO:0045879,2.5270e-01,4.0000e+00
IMP_SCORE,1235,GO:0007498,2.5260e-01,1.8000e+01
IMP_SCORE,1236,GO:0097284,2.5254e-01,6.0000e+00
IMP_SCORE,1237,GO:0060740,2.5247e-01,1.0000e+01
IMP_SCORE,1238,GO:0000724,2.5238e-01,1.5000e+01
IMP_SCORE,1239,GO:0034356,2.5238e-01,4.0000e+00
IMP_SCORE,1240,GO:0048168,2.5237e-01,4.2000e+01
IMP_SCORE,1241,GO:0009612,2.5231e-01,7.6000e+01
IMP_SCORE,1242,GO:0046883,2.5205e-01,7.1000e+01
IMP_SCORE,1243,GO:0042582,2.5204e-01,1.9000e+01
IMP_SCORE,1244,GO:0042534,2.5202e-01,8.0000e+00
IMP_SCORE,1245,GO:1903050,2.5202e-01,5.8000e+01
IMP_SCORE,1246,GO:2001242,2.5201e-01,4.0000e+01
IMP_SCORE,1247,GO:0001961,2.5200e-01,1.6000e+01
IMP_SCORE,1248,GO:0032770,2.5196e-01,7.0000e+00
IMP_SCORE,1249,GO:0045444,2.5192e-01,9.1000e+01
IMP_SCORE,1250,GO:0004950,2.5187e-01,1.7000e+01
IMP_SCORE,1251,GO:1902668,2.5178e-01,1.1000e+01
IMP_SCORE,1252,GO:0042133,2.5172e-01,4.6000e+01
IMP_SCORE,1253,GO:0046328,2.5165e-01,5.6000e+01
IMP_SCORE,1254,GO:0032211,2.5163e-01,1.0000e+00
IMP_SCORE,1255,GO:0045841,2.5163e-01,1.0000e+00
IMP_SCORE,1256,GO:0002067,2.5163e-01,1.0000e+00
IMP_SCORE,1257,GO:0009143,2.5163e-01,1.0000e+00
IMP_SCORE,1258,GO:0071285,2.5163e-01,1.0000e+00
IMP_SCORE,1259,GO:0090022,2.5158e-01,1.1000e+01
IMP_SCORE,1260,GO:0005484,2.5135e-01,1.6000e+01
IMP_SCORE,1261,GO:1903055,2.5132e-01,7.0000e+00
IMP_SCORE,1262,GO:0046519,2.5130e-01,1.5000e+01
IMP_SCORE,1263,GO:0097193,2.5125e-01,4.8000e+01
IMP_SCORE,1264,GO:0042098,2.5116e-01,6.0000e+00
IMP_SCORE,1265,GO:0032589,2.5105e-01,2.2000e+01
IMP_SCORE,1266,GO:0034113,2.5103e-01,2.6000e+01
IMP_SCORE,1267,GO:0048875,2.5100e-01,2.8000e+01
IMP_SCORE,1268,GO:0006754,2.5097e-01,8.0000e+00
IMP_SCORE,1269,GO:0046929,2.5095e-01,5.0000e+00
IMP_SCORE,1270,GO:0035023,2.5092e-01,6.2000e+01
IMP_SCORE,1271,GO:0001952,2.5082e-01,2.9000e+01
IMP_SCORE,1272,GO:0030544,2.5081e-01,9.0000e+00
IMP_SCORE,1273,GO:1901381,2.5079e-01,1.1000e+01
IMP_SCORE,1274,GO:0048048,2.5078e-01,1.6000e+01
IMP_SCORE,1275,GO:0032946,2.5068e-01,4.1000e+01
IMP_SCORE,1276,GO:0006513,2.5066e-01,2.2000e+01
IMP_SCORE,1277,GO:1904035,2.5064e-01,1.9000e+01
IMP_SCORE,1278,GO:0008608,2.5064e-01,4.0000e+00
IMP_SCORE,1279,GO:0070016,2.5054e-01,4.0000e+00
IMP_SCORE,1280,GO:0005736,2.5040e-01,4.0000e+00
IMP_SCORE,1281,GO:1901616,2.5021e-01,5.3000e+01
IMP_SCORE,1282,GO:1903580,2.4992e-01,6.0000e+00
IMP_SCORE,1283,GO:0046487,2.4983e-01,4.3000e+01
IMP_SCORE,1284,GO:0008652,2.4981e-01,7.6000e+01
IMP_SCORE,1285,GO:0051280,2.4977e-01,5.0000e+00
IMP_SCORE,1286,GO:0046626,2.4973e-01,2.1000e+01
IMP_SCORE,1287,GO:0045582,2.4972e-01,2.3000e+01
IMP_SCORE,1288,GO:0010613,2.4970e-01,1.3000e+01
IMP_SCORE,1289,GO:0071459,2.4960e-01,5.0000e+00
IMP_SCORE,1290,GO:0015868,2.4952e-01,9.0000e+00
IMP_SCORE,1291,GO:0001568,2.4952e-01,5.3000e+01
IMP_SCORE,1292,GO:0030506,2.4946e-01,4.8000e+01
IMP_SCORE,1293,GO:0023061,2.4941e-01,4.3000e+01
IMP_SCORE,1294,GO:0036293,2.4928e-01,6.1000e+01
IMP_SCORE,1295,GO:0043901,2.4921e-01,8.6000e+01
IMP_SCORE,1296,GO:0071900,2.4906e-01,1.1800e+02
IMP_SCORE,1297,GO:0004714,2.4887e-01,3.5000e+01
IMP_SCORE,1298,GO:0002064,2.4882e-01,7.7000e+01
IMP_SCORE,1299,GO:0000910,2.4881e-01,7.0000e+01
IMP_SCORE,1300,GO:0090066,2.4880e-01,1.5100e+02
IMP_SCORE,1301,GO:0016620,2.4873e-01,6.9000e+01
IMP_SCORE,1302,GO:0099133,2.4870e-01,5.0000e+00
IMP_SCORE,1303,GO:0043171,2.4867e-01,2.6000e+01
IMP_SCORE,1304,GO:0051251,2.4862e-01,7.1000e+01
IMP_SCORE,1305,GO:0016627,2.4858e-01,5.9000e+01
IMP_SCORE,1306,GO:0002430,2.4854e-01,1.8000e+01
IMP_SCORE,1307,GO:0033270,2.4850e-01,2.1000e+01
IMP_SCORE,1308,GO:0046434,2.4843e-01,4.8000e+01
IMP_SCORE,1309,GO:0071637,2.4843e-01,1.6000e+01
IMP_SCORE,1310,GO:1900543,2.4842e-01,1.7000e+01
IMP_SCORE,1311,GO:0015106,2.4833e-01,1.1000e+01
IMP_SCORE,1312,GO:0010800,2.4826e-01,1.0000e+01
IMP_SCORE,1313,GO:0032680,2.4821e-01,4.0000e+01
IMP_SCORE,1314,GO:0070304,2.4821e-01,3.8000e+01
IMP_SCORE,1315,GO:2000108,2.4812e-01,1.2000e+01
IMP_SCORE,1316,GO:1902883,2.4811e-01,2.0000e+01
IMP_SCORE,1317,GO:0032647,2.4809e-01,8.0000e+00
IMP_SCORE,1318,GO:0017015,2.4780e-01,2.8000e+01
IMP_SCORE,1319,GO:0019203,2.4767e-01,5.0000e+00
IMP_SCORE,1320,GO:0043231,2.4765e-01,1.7460e+03
IMP_SCORE,1321,GO:0042130,2.4759e-01,2.1000e+01
IMP_SCORE,1322,GO:0044839,2.4752e-01,6.0000e+01
IMP_SCORE,1323,GO:1902532,2.4746e-01,1.4400e+02
IMP_SCORE,1324,GO:1901888,2.4743e-01,2.3000e+01
IMP_SCORE,1325,GO:1903202,2.4735e-01,9.0000e+00
IMP_SCORE,1326,GO:1901317,2.4727e-01,9.0000e+00
IMP_SCORE,1327,GO:0010389,2.4724e-01,5.1000e+01
IMP_SCORE,1328,GO:0010884,2.4714e-01,1.0000e+01
IMP_SCORE,1329,GO:0051961,2.4711e-01,8.6000e+01
IMP_SCORE,1330,GO:0043534,2.4703e-01,1.2000e+01
IMP_SCORE,1331,GO:0005640,2.4694e-01,4.5000e+01
IMP_SCORE,1332,GO:0061014,2.4689e-01,1.7000e+01
IMP_SCORE,1333,GO:0051897,2.4687e-01,2.0000e+01
IMP_SCORE,1334,GO:0016074,2.4678e-01,5.0000e+00
IMP_SCORE,1335,GO:0042510,2.4671e-01,9.0000e+00
IMP_SCORE,1336,GO:0090102,2.4671e-01,1.7000e+01
IMP_SCORE,1337,GO:0005775,2.4661e-01,1.2700e+02
IMP_SCORE,1338,GO:0006081,2.4659e-01,8.4000e+01
IMP_SCORE,1339,GO:0007569,2.4658e-01,1.3000e+01
IMP_SCORE,1340,GO:1903313,2.4658e-01,2.0000e+01
IMP_SCORE,1341,GO:0048471,2.4647e-01,5.6500e+02
IMP_SCORE,1342,GO:0070555,2.4640e-01,2.3000e+01
IMP_SCORE,1343,GO:0042754,2.4637e-01,6.0000e+00
IMP_SCORE,1344,GO:0002478,2.4631e-01,1.0200e+02
IMP_SCORE,1345,GO:0030500,2.4630e-01,3.7000e+01
IMP_SCORE,1346,GO:0007568,2.4627e-01,9.6000e+01
IMP_SCORE,1347,GO:0030593,2.4624e-01,3.8000e+01
IMP_SCORE,1348,GO:0017048,2.4624e-01,6.6000e+01
IMP_SCORE,1349,GO:1990090,2.4621e-01,1.4000e+01
IMP_SCORE,1350,GO:0031056,2.4621e-01,2.8000e+01
IMP_SCORE,1351,GO:0048008,2.4619e-01,3.0000e+01
IMP_SCORE,1352,GO:0004935,2.4616e-01,3.0000e+00
IMP_SCORE,1353,GO:0051100,2.4602e-01,5.9000e+01
IMP_SCORE,1354,GO:0099501,2.4586e-01,7.9000e+01
IMP_SCORE,1355,GO:0015467,2.4586e-01,4.7000e+01
IMP_SCORE,1356,GO:0043121,2.4580e-01,1.6000e+01
IMP_SCORE,1357,GO:0006275,2.4558e-01,3.3000e+01
IMP_SCORE,1358,GO:0048871,2.4557e-01,5.8000e+01
IMP_SCORE,1359,GO:0032729,2.4556e-01,2.4000e+01
IMP_SCORE,1360,GO:0002863,2.4554e-01,7.0000e+00
IMP_SCORE,1361,GO:0010769,2.4548e-01,7.1000e+01
IMP_SCORE,1362,GO:0070498,2.4542e-01,4.0000e+00
IMP_SCORE,1363,GO:2000147,2.4541e-01,1.0800e+02
IMP_SCORE,1364,GO:0005123,2.4539e-01,1.0000e+01
IMP_SCORE,1365,GO:0048839,2.4522e-01,5.1000e+01
IMP_SCORE,1366,GO:0030546,2.4522e-01,1.8000e+01
IMP_SCORE,1367,GO:0001221,2.4509e-01,1.0000e+01
IMP_SCORE,1368,GO:1904705,2.4508e-01,6.0000e+00
IMP_SCORE,1369,GO:0051589,2.4506e-01,9.0000e+00
IMP_SCORE,1370,GO:0007067,2.4494e-01,1.3500e+02
IMP_SCORE,1371,GO:0030553,2.4486e-01,6.0000e+00
IMP_SCORE,1372,GO:0007589,2.4477e-01,3.2000e+01
IMP_SCORE,1373,GO:0097194,2.4473e-01,4.5000e+01
IMP_SCORE,1374,GO:0090257,2.4463e-01,5.3000e+01
IMP_SCORE,1375,GO:0046683,2.4458e-01,3.4000e+01
IMP_SCORE,1376,GO:0051193,2.4450e-01,1.3000e+01
IMP_SCORE,1377,GO:0009187,2.4425e-01,9.0000e+00
IMP_SCORE,1378,GO:1905207,2.4414e-01,4.0000e+00
IMP_SCORE,1379,GO:0001071,2.4413e-01,3.3400e+02
IMP_SCORE,1380,GO:0002639,2.4412e-01,1.2000e+01
IMP_SCORE,1381,GO:0042073,2.4405e-01,3.0000e+01
IMP_SCORE,1382,GO:0070231,2.4400e-01,5.0000e+00
IMP_SCORE,1383,GO:0046513,2.4399e-01,2.4000e+01
IMP_SCORE,1384,GO:1903307,2.4397e-01,2.6000e+01
IMP_SCORE,1385,GO:0090101,2.4392e-01,3.9000e+01
IMP_SCORE,1386,GO:0043537,2.4361e-01,7.0000e+00
IMP_SCORE,1387,GO:0043244,2.4353e-01,4.6000e+01
IMP_SCORE,1388,GO:0089711,2.4353e-01,1.1000e+01
IMP_SCORE,1389,GO:0071709,2.4345e-01,1.1000e+01
IMP_SCORE,1390,GO:1902105,2.4343e-01,1.0700e+02
IMP_SCORE,1391,GO:0050482,2.4341e-01,9.0000e+00
IMP_SCORE,1392,GO:0000018,2.4332e-01,1.7000e+01
IMP_SCORE,1393,GO:0008016,2.4331e-01,1.0400e+02
IMP_SCORE,1394,GO:0045724,2.4330e-01,5.0000e+00
IMP_SCORE,1395,GO:0019226,2.4324e-01,8.0000e+00
IMP_SCORE,1396,GO:0035148,2.4321e-01,4.3000e+01
IMP_SCORE,1397,GO:0048641,2.4316e-01,2.7000e+01
IMP_SCORE,1398,GO:0071482,2.4312e-01,2.1000e+01
IMP_SCORE,1399,GO:0030239,2.4309e-01,5.0000e+00
IMP_SCORE,1400,GO:0060997,2.4306e-01,1.2000e+01
IMP_SCORE,1401,GO:0001885,2.4301e-01,4.3000e+01
IMP_SCORE,1402,GO:0035579,2.4289e-01,7.5000e+01
IMP_SCORE,1403,GO:0050806,2.4286e-01,5.5000e+01
IMP_SCORE,1404,GO:0035690,2.4278e-01,4.0000e+01
IMP_SCORE,1405,GO:0030194,2.4274e-01,1.2000e+01
IMP_SCORE,1406,GO:0030397,2.4273e-01,1.6000e+01
IMP_SCORE,1407,GO:0060337,2.4272e-01,9.4000e+01
IMP_SCORE,1408,GO:0048661,2.4271e-01,2.9000e+01
IMP_SCORE,1409,GO:0051091,2.4267e-01,6.8000e+01
IMP_SCORE,1410,GO:0006089,2.4263e-01,4.0000e+00
IMP_SCORE,1411,GO:0010042,2.4258e-01,4.0000e+00
IMP_SCORE,1412,GO:0045649,2.4254e-01,1.9000e+01
IMP_SCORE,1413,GO:1900271,2.4241e-01,3.4000e+01
IMP_SCORE,1414,GO:0060964,2.4235e-01,6.0000e+00
IMP_SCORE,1415,GO:0042589,2.4234e-01,2.1000e+01
IMP_SCORE,1416,GO:0032535,2.4229e-01,9.7000e+01
IMP_SCORE,1417,GO:0043551,2.4219e-01,4.0000e+00
IMP_SCORE,1418,GO:0044273,2.4194e-01,5.4000e+01
IMP_SCORE,1419,GO:1902749,2.4172e-01,2.0000e+01
IMP_SCORE,1420,GO:0046578,2.4171e-01,7.5000e+01
IMP_SCORE,1421,GO:0006555,2.4167e-01,2.6000e+01
IMP_SCORE,1422,GO:0070723,2.4158e-01,2.4000e+01
IMP_SCORE,1423,GO:0045787,2.4140e-01,9.3000e+01
IMP_SCORE,1424,GO:0033138,2.4120e-01,1.2000e+01
IMP_SCORE,1425,GO:0045637,2.4106e-01,9.7000e+01
IMP_SCORE,1426,GO:0090083,2.4103e-01,1.7000e+01
IMP_SCORE,1427,GO:0001755,2.4100e-01,1.9000e+01
IMP_SCORE,1428,GO:0048020,2.4099e-01,1.6000e+01
IMP_SCORE,1429,GO:0071548,2.4099e-01,5.0000e+00
IMP_SCORE,1430,GO:0072677,2.4099e-01,6.0000e+00
IMP_SCORE,1431,GO:2001056,2.4097e-01,3.7000e+01
IMP_SCORE,1432,GO:0001659,2.4088e-01,8.0000e+00
IMP_SCORE,1433,GO:0098589,2.4084e-01,1.9100e+02
IMP_SCORE,1434,GO:0005515,2.4081e-01,3.0240e+03
IMP_SCORE,1435,GO:0016572,2.4078e-01,5.0000e+00
IMP_SCORE,1436,GO:0043487,2.4075e-01,4.4000e+01
IMP_SCORE,1437,GO:0045332,2.4063e-01,9.0000e+00
IMP_SCORE,1438,GO:0070374,2.4051e-01,2.7000e+01
IMP_SCORE,1439,GO:0006633,2.4047e-01,6.4000e+01
IMP_SCORE,1440,GO:0043330,2.4041e-01,2.6000e+01
IMP_SCORE,1441,GO:0043331,2.4011e-01,3.4000e+01
IMP_SCORE,1442,GO:0032642,2.4008e-01,3.7000e+01
IMP_SCORE,1443,GO:0036296,2.4007e-01,3.0000e+00
IMP_SCORE,1444,GO:0010762,2.3994e-01,2.0000e+01
IMP_SCORE,1445,GO:0071396,2.3993e-01,8.2000e+01
IMP_SCORE,1446,GO:0080025,2.3974e-01,9.0000e+00
IMP_SCORE,1447,GO:0001818,2.3974e-01,7.0000e+01
IMP_SCORE,1448,GO:0035195,2.3968e-01,1.1000e+01
IMP_SCORE,1449,GO:0099131,2.3959e-01,1.8000e+01
IMP_SCORE,1450,GO:0010506,2.3955e-01,1.1000e+02
IMP_SCORE,1451,GO:0045216,2.3944e-01,1.2300e+02
IMP_SCORE,1452,GO:1905898,2.3940e-01,7.0000e+00
IMP_SCORE,1453,GO:0006487,2.3938e-01,4.9000e+01
IMP_SCORE,1454,GO:0045334,2.3937e-01,4.0000e+00
IMP_SCORE,1455,GO:0010970,2.3936e-01,5.0000e+01
IMP_SCORE,1456,GO:0045086,2.3928e-01,2.0000e+00
IMP_SCORE,1457,GO:0098632,2.3924e-01,4.4000e+01
IMP_SCORE,1458,GO:1903672,2.3919e-01,4.0000e+00
IMP_SCORE,1459,GO:0009064,2.3916e-01,6.5000e+01
IMP_SCORE,1460,GO:0030670,2.3912e-01,5.1000e+01
IMP_SCORE,1461,GO:0072175,2.3911e-01,1.4000e+01
IMP_SCORE,1462,GO:1901385,2.3910e-01,2.2000e+01
IMP_SCORE,1463,GO:0031122,2.3906e-01,1.3000e+01
IMP_SCORE,1464,GO:0019898,2.3895e-01,1.0500e+02
IMP_SCORE,1465,GO:0060231,2.3889e-01,9.0000e+00
IMP_SCORE,1466,GO:0070229,2.3884e-01,2.0000e+01
IMP_SCORE,1467,GO:0045324,2.3879e-01,8.0000e+00
IMP_SCORE,1468,GO:0031228,2.3875e-01,4.6000e+01
IMP_SCORE,1469,GO:0005753,2.3837e-01,9.0000e+00
IMP_SCORE,1470,GO:0035065,2.3833e-01,9.0000e+00
IMP_SCORE,1471,GO:0070665,2.3813e-01,2.8000e+01
IMP_SCORE,1472,GO:0000819,2.3810e-01,1.0000e+01
IMP_SCORE,1473,GO:0006638,2.3807e-01,4.4000e+01
IMP_SCORE,1474,GO:0043550,2.3802e-01,1.1000e+01
IMP_SCORE,1475,GO:0043278,2.3800e-01,1.3000e+01
IMP_SCORE,1476,GO:0019955,2.3799e-01,1.0100e+02
IMP_SCORE,1477,GO:0016763,2.3796e-01,1.3000e+02
IMP_SCORE,1478,GO:0003300,2.3789e-01,5.0000e+00
IMP_SCORE,1479,GO:0030220,2.3779e-01,1.9000e+01
IMP_SCORE,1480,GO:0034368,2.3777e-01,1.1000e+01
IMP_SCORE,1481,GO:0042402,2.3777e-01,4.6000e+01
IMP_SCORE,1482,GO:0000731,2.3776e-01,1.1000e+01
IMP_SCORE,1483,GO:0004712,2.3769e-01,3.6000e+01
IMP_SCORE,1484,GO:1903299,2.3756e-01,4.0000e+00
IMP_SCORE,1485,GO:0047485,2.3749e-01,5.9000e+01
IMP_SCORE,1486,GO:0001772,2.3746e-01,8.5000e+01
IMP_SCORE,1487,GO:1901186,2.3743e-01,8.0000e+00
IMP_SCORE,1488,GO:0032272,2.3737e-01,2.5000e+01
IMP_SCORE,1489,GO:0042645,2.3732e-01,2.2000e+01
IMP_SCORE,1490,GO:1901976,2.3731e-01,1.6000e+01
IMP_SCORE,1491,GO:1900407,2.3720e-01,1.5000e+01
IMP_SCORE,1492,GO:0071356,2.3705e-01,4.0000e+01
IMP_SCORE,1493,GO:0007229,2.3695e-01,7.5000e+01
IMP_SCORE,1494,GO:0016810,2.3691e-01,1.7100e+02
IMP_SCORE,1495,GO:0045956,2.3688e-01,2.0000e+01
IMP_SCORE,1496,GO:0045806,2.3685e-01,1.5000e+01
IMP_SCORE,1497,GO:0009746,2.3685e-01,4.0000e+01
IMP_SCORE,1498,GO:0044030,2.3679e-01,4.0000e+00
IMP_SCORE,1499,GO:0005488,2.3679e-01,2.0560e+03
IMP_SCORE,1500,GO:0004715,2.3670e-01,1.3000e+01
IMP_SCORE,1501,GO:0046965,2.3668e-01,5.0000e+00
IMP_SCORE,1502,GO:0097746,2.3666e-01,3.2000e+01
IMP_SCORE,1503,GO:0043500,2.3665e-01,1.0000e+01
IMP_SCORE,1504,GO:0050908,2.3664e-01,1.3000e+01
IMP_SCORE,1505,GO:1900409,2.3658e-01,8.0000e+00
IMP_SCORE,1506,GO:0016641,2.3652e-01,1.7000e+01
IMP_SCORE,1507,GO:1903599,2.3650e-01,4.0000e+00
IMP_SCORE,1508,GO:0034399,2.3638e-01,1.6000e+01
IMP_SCORE,1509,GO:0002792,2.3637e-01,3.5000e+01
IMP_SCORE,1510,GO:0031061,2.3630e-01,1.4000e+01
IMP_SCORE,1511,GO:0031667,2.3629e-01,1.2900e+02
IMP_SCORE,1512,GO:0044437,2.3623e-01,3.5600e+02
IMP_SCORE,1513,GO:0032400,2.3617e-01,6.0000e+00
IMP_SCORE,1514,GO:0046134,2.3612e-01,1.1000e+01
IMP_SCORE,1515,GO:0070509,2.3609e-01,1.8000e+01
IMP_SCORE,1516,GO:0031983,2.3607e-01,1.3200e+02
IMP_SCORE,1517,GO:0031435,2.3607e-01,2.4000e+01
IMP_SCORE,1518,GO:0050961,2.3598e-01,4.0000e+00
IMP_SCORE,1519,GO:0048156,2.3597e-01,2.0000e+01
IMP_SCORE,1520,GO:0030010,2.3585e-01,3.2000e+01
IMP_SCORE,1521,GO:0030992,2.3583e-01,8.0000e+00
IMP_SCORE,1522,GO:1902400,2.3583e-01,1.0000e+01
IMP_SCORE,1523,GO:0050667,2.3582e-01,1.6000e+01
IMP_SCORE,1524,GO:0032986,2.3578e-01,1.8000e+01
IMP_SCORE,1525,GO:0032660,2.3573e-01,1.0000e+01
IMP_SCORE,1526,GO:0032648,2.3567e-01,1.6000e+01
IMP_SCORE,1527,GO:0045912,2.3560e-01,2.7000e+01
IMP_SCORE,1528,GO:0099572,2.3559e-01,1.1800e+02
IMP_SCORE,1529,GO:0080135,2.3555e-01,1.3800e+02
IMP_SCORE,1530,GO:0044297,2.3554e-01,2.0500e+02
IMP_SCORE,1531,GO:0051054,2.3551e-01,3.4000e+01
IMP_SCORE,1532,GO:0046460,2.3549e-01,3.0000e+01
IMP_SCORE,1533,GO:1905939,2.3545e-01,5.0000e+00
IMP_SCORE,1534,GO:0042436,2.3537e-01,6.0000e+00
IMP_SCORE,1535,GO:0001891,2.3535e-01,2.4000e+01
IMP_SCORE,1536,GO:0043392,2.3533e-01,2.1000e+01
IMP_SCORE,1537,GO:0060547,2.3520e-01,5.0000e+00
IMP_SCORE,1538,GO:1901799,2.3520e-01,6.0000e+00
IMP_SCORE,1539,GO:0002220,2.3506e-01,3.1000e+01
IMP_SCORE,1540,GO:0048762,2.3499e-01,2.5000e+01
IMP_SCORE,1541,GO:0060004,2.3494e-01,1.1000e+01
IMP_SCORE,1542,GO:0044440,2.3493e-01,2.3900e+02
IMP_SCORE,1543,GO:0004890,2.3481e-01,9.0000e+00
IMP_SCORE,1544,GO:0051059,2.3477e-01,2.2000e+01
IMP_SCORE,1545,GO:0031128,2.3475e-01,7.0000e+00
IMP_SCORE,1546,GO:0048485,2.3471e-01,1.3000e+01
IMP_SCORE,1547,GO:0000188,2.3465e-01,2.7000e+01
IMP_SCORE,1548,GO:0005545,2.3447e-01,3.4000e+01
IMP_SCORE,1549,GO:0012505,2.3447e-01,1.7800e+02
IMP_SCORE,1550,GO:0071634,2.3439e-01,1.9000e+01
IMP_SCORE,1551,GO:0006779,2.3413e-01,2.1000e+01
IMP_SCORE,1552,GO:0060191,2.3398e-01,2.6000e+01
IMP_SCORE,1553,GO:1900087,2.3398e-01,1.1000e+01
IMP_SCORE,1554,GO:0042625,2.3397e-01,2.3000e+01
IMP_SCORE,1555,GO:0043300,2.3390e-01,2.7000e+01
IMP_SCORE,1556,GO:0031345,2.3390e-01,7.7000e+01
IMP_SCORE,1557,GO:0010529,2.3386e-01,4.0000e+00
IMP_SCORE,1558,GO:0050718,2.3385e-01,4.0000e+00
IMP_SCORE,1559,GO:0045104,2.3384e-01,2.4000e+01
IMP_SCORE,1560,GO:0032941,2.3375e-01,2.3000e+01
IMP_SCORE,1561,GO:0097153,2.3365e-01,2.6000e+01
IMP_SCORE,1562,GO:0044253,2.3361e-01,6.0000e+00
IMP_SCORE,1563,GO:0060746,2.3357e-01,2.2000e+01
IMP_SCORE,1564,GO:0090322,2.3350e-01,1.4000e+01
IMP_SCORE,1565,GO:0014066,2.3334e-01,6.2000e+01
IMP_SCORE,1566,GO:1902259,2.3334e-01,1.4000e+01
IMP_SCORE,1567,GO:0052547,2.3330e-01,1.2700e+02
IMP_SCORE,1568,GO:0044003,2.3317e-01,1.7000e+01
IMP_SCORE,1569,GO:0071453,2.3307e-01,3.0000e+01
IMP_SCORE,1570,GO:0060205,2.3304e-01,1.4800e+02
IMP_SCORE,1571,GO:0043408,2.3299e-01,1.3400e+02
IMP_SCORE,1572,GO:0005246,2.3296e-01,2.6000e+01
IMP_SCORE,1573,GO:0035239,2.3293e-01,5.8000e+01
IMP_SCORE,1574,GO:0010594,2.3290e-01,2.7000e+01
IMP_SCORE,1575,GO:0050321,2.3287e-01,2.1000e+01
IMP_SCORE,1576,GO:0048145,2.3284e-01,2.8000e+01
IMP_SCORE,1577,GO:0043025,2.3278e-01,1.9100e+02
IMP_SCORE,1578,GO:0030852,2.3277e-01,7.0000e+00
IMP_SCORE,1579,GO:0060759,2.3268e-01,5.7000e+01
IMP_SCORE,1580,GO:0010631,2.3260e-01,5.0000e+01
IMP_SCORE,1581,GO:0099623,2.3259e-01,4.0000e+00
IMP_SCORE,1582,GO:0060976,2.3243e-01,6.0000e+00
IMP_SCORE,1583,GO:0071379,2.3237e-01,1.0000e+01
IMP_SCORE,1584,GO:0014898,2.3234e-01,6.0000e+00
IMP_SCORE,1585,GO:0014897,2.3233e-01,5.0000e+00
IMP_SCORE,1586,GO:0071901,2.3232e-01,5.3000e+01
IMP_SCORE,1587,GO:0034122,2.3231e-01,5.0000e+00
IMP_SCORE,1588,GO:0035615,2.3226e-01,6.0000e+00
IMP_SCORE,1589,GO:0033169,2.3225e-01,9.0000e+00
IMP_SCORE,1590,GO:1903556,2.3224e-01,1.5000e+01
IMP_SCORE,1591,GO:0042594,2.3217e-01,7.4000e+01
IMP_SCORE,1592,GO:0045596,2.3216e-01,1.9100e+02
IMP_SCORE,1593,GO:0043229,2.3215e-01,1.7360e+03
IMP_SCORE,1594,GO:0019827,2.3209e-01,3.6000e+01
IMP_SCORE,1595,GO:0021675,2.3205e-01,2.1000e+01
IMP_SCORE,1596,GO:0006937,2.3200e-01,5.3000e+01
IMP_SCORE,1597,GO:0010566,2.3195e-01,5.0000e+00
IMP_SCORE,1598,GO:0071346,2.3195e-01,6.4000e+01
IMP_SCORE,1599,GO:1902106,2.3192e-01,5.1000e+01
IMP_SCORE,1600,GO:0098857,2.3189e-01,1.5500e+02
IMP_SCORE,1601,GO:0031967,2.3184e-01,1.5200e+02
IMP_SCORE,1602,GO:0034612,2.3182e-01,4.9000e+01
IMP_SCORE,1603,GO:0005634,2.3179e-01,1.3050e+03
IMP_SCORE,1604,GO:0007254,2.3174e-01,1.5000e+01
IMP_SCORE,1605,GO:1900372,2.3158e-01,1.1000e+01
IMP_SCORE,1606,GO:0048642,2.3157e-01,9.0000e+00
IMP_SCORE,1607,GO:0019903,2.3157e-01,4.9000e+01
IMP_SCORE,1608,GO:0097730,2.3138e-01,1.8000e+01
IMP_SCORE,1609,GO:0097696,2.3132e-01,9.0000e+00
IMP_SCORE,1610,GO:0015605,2.3130e-01,1.2000e+01
IMP_SCORE,1611,GO:1901652,2.3129e-01,9.1000e+01
IMP_SCORE,1612,GO:0071363,2.3120e-01,6.2000e+01
IMP_SCORE,1613,GO:0009063,2.3118e-01,9.3000e+01
IMP_SCORE,1614,GO:0010812,2.3117e-01,3.3000e+01
IMP_SCORE,1615,GO:0097386,2.3108e-01,6.0000e+00
IMP_SCORE,1616,GO:0005773,2.3106e-01,2.9900e+02
IMP_SCORE,1617,GO:0001817,2.3104e-01,1.7900e+02
IMP_SCORE,1618,GO:0002822,2.3098e-01,3.2000e+01
IMP_SCORE,1619,GO:1903363,2.3097e-01,1.5000e+01
IMP_SCORE,1620,GO:0044770,2.3088e-01,8.4000e+01
IMP_SCORE,1621,GO:0032835,2.3087e-01,1.5000e+01
IMP_SCORE,1622,GO:0005796,2.3080e-01,4.5000e+01
IMP_SCORE,1623,GO:0032797,2.3080e-01,4.0000e+00
IMP_SCORE,1624,GO:0033690,2.3071e-01,1.7000e+01
IMP_SCORE,1625,GO:0008156,2.3062e-01,1.7000e+01
IMP_SCORE,1626,GO:0042327,2.3061e-01,1.3800e+02
IMP_SCORE,1627,GO:0045980,2.3049e-01,2.0000e+01
IMP_SCORE,1628,GO:0090280,2.3048e-01,1.5000e+01
IMP_SCORE,1629,GO:2001252,2.3028e-01,3.8000e+01
IMP_SCORE,1630,GO:0045778,2.3024e-01,5.1000e+01
IMP_SCORE,1631,GO:0001990,2.3013e-01,1.0000e+01
IMP_SCORE,1632,GO:0044306,2.3002e-01,4.0000e+01
IMP_SCORE,1633,GO:0006643,2.2998e-01,1.3900e+02
IMP_SCORE,1634,GO:1901987,2.2997e-01,9.5000e+01
IMP_SCORE,1635,GO:0006935,2.2997e-01,1.4700e+02
IMP_SCORE,1636,GO:0043068,2.2995e-01,1.6000e+02
IMP_SCORE,1637,GO:1904950,2.2995e-01,6.7000e+01
IMP_SCORE,1638,GO:0046068,2.2960e-01,6.0000e+00
IMP_SCORE,1639,GO:0014061,2.2959e-01,6.0000e+00
IMP_SCORE,1640,GO:0035258,2.2957e-01,3.3000e+01
IMP_SCORE,1641,GO:0005774,2.2953e-01,2.6000e+02
IMP_SCORE,1642,GO:0097530,2.2936e-01,4.1000e+01
IMP_SCORE,1643,GO:0031349,2.2917e-01,1.1100e+02
IMP_SCORE,1644,GO:1903729,2.2914e-01,3.4000e+01
IMP_SCORE,1645,GO:0098533,2.2913e-01,1.6000e+01
IMP_SCORE,1646,GO:0003323,2.2903e-01,7.0000e+00
IMP_SCORE,1647,GO:0031329,2.2899e-01,1.8900e+02
IMP_SCORE,1648,GO:0072525,2.2893e-01,3.5000e+01
IMP_SCORE,1649,GO:0032496,2.2893e-01,1.1200e+02
IMP_SCORE,1650,GO:0070570,2.2888e-01,9.0000e+00
IMP_SCORE,1651,GO:0045807,2.2882e-01,4.3000e+01
IMP_SCORE,1652,GO:0048704,2.2881e-01,2.7000e+01
IMP_SCORE,1653,GO:0030301,2.2879e-01,1.4000e+01
IMP_SCORE,1654,GO:0046638,2.2876e-01,1.6000e+01
IMP_SCORE,1655,GO:0031941,2.2870e-01,3.1000e+01
IMP_SCORE,1656,GO:2001251,2.2866e-01,2.2000e+01
IMP_SCORE,1657,GO:1902305,2.2865e-01,4.7000e+01
IMP_SCORE,1658,GO:0016239,2.2862e-01,2.5000e+01
IMP_SCORE,1659,GO:0034114,2.2860e-01,1.5000e+01
IMP_SCORE,1660,GO:0051271,2.2846e-01,8.0000e+01
IMP_SCORE,1661,GO:0055021,2.2842e-01,6.0000e+00
IMP_SCORE,1662,GO:1903707,2.2830e-01,8.6000e+01
IMP_SCORE,1663,GO:0072665,2.2825e-01,1.6000e+01
IMP_SCORE,1664,GO:0022834,2.2814e-01,7.7000e+01
IMP_SCORE,1665,GO:0043032,2.2813e-01,8.0000e+00
IMP_SCORE,1666,GO:0072659,2.2811e-01,7.9000e+01
IMP_SCORE,1667,GO:0001667,2.2790e-01,6.2000e+01
IMP_SCORE,1668,GO:0048864,2.2786e-01,1.5000e+01
IMP_SCORE,1669,GO:0071801,2.2785e-01,3.2000e+01
IMP_SCORE,1670,GO:0002230,2.2785e-01,5.0000e+00
IMP_SCORE,1671,GO:0008654,2.2763e-01,9.1000e+01
IMP_SCORE,1672,GO:0019209,2.2763e-01,4.2000e+01
IMP_SCORE,1673,GO:0006833,2.2759e-01,3.9000e+01
IMP_SCORE,1674,GO:0101003,2.2757e-01,5.3000e+01
IMP_SCORE,1675,GO:0032651,2.2742e-01,1.8000e+01
IMP_SCORE,1676,GO:0050770,2.2735e-01,5.4000e+01
IMP_SCORE,1677,GO:0032206,2.2729e-01,1.9000e+01
IMP_SCORE,1678,GO:0046640,2.2727e-01,7.0000e+00
IMP_SCORE,1679,GO:0016241,2.2727e-01,6.4000e+01
IMP_SCORE,1680,GO:0014014,2.2715e-01,1.6000e+01
IMP_SCORE,1681,GO:0045683,2.2713e-01,8.0000e+00
IMP_SCORE,1682,GO:0071214,2.2711e-01,1.0400e+02
IMP_SCORE,1683,GO:0006221,2.2708e-01,1.5000e+01
IMP_SCORE,1684,GO:0050880,2.2707e-01,3.5000e+01
IMP_SCORE,1685,GO:0045061,2.2707e-01,8.0000e+00
IMP_SCORE,1686,GO:2001021,2.2702e-01,1.0000e+01
IMP_SCORE,1687,GO:0022898,2.2697e-01,8.5000e+01
IMP_SCORE,1688,GO:0031625,2.2697e-01,8.7000e+01
IMP_SCORE,1689,GO:0071417,2.2693e-01,9.7000e+01
IMP_SCORE,1690,GO:0003727,2.2688e-01,5.0000e+01
IMP_SCORE,1691,GO:0007628,2.2682e-01,1.4000e+01
IMP_SCORE,1692,GO:0008395,2.2682e-01,2.4000e+01
IMP_SCORE,1693,GO:0016137,2.2669e-01,3.3000e+01
IMP_SCORE,1694,GO:2000146,2.2666e-01,1.2100e+02
IMP_SCORE,1695,GO:0032103,2.2653e-01,8.5000e+01
IMP_SCORE,1696,GO:0002573,2.2651e-01,4.2000e+01
IMP_SCORE,1697,GO:0070741,2.2645e-01,4.0000e+00
IMP_SCORE,1698,GO:0044389,2.2639e-01,1.2700e+02
IMP_SCORE,1699,GO:0009913,2.2637e-01,3.3000e+01
IMP_SCORE,1700,GO:2000758,2.2631e-01,1.6000e+01
IMP_SCORE,1701,GO:2000177,2.2626e-01,2.8000e+01
IMP_SCORE,1702,GO:1903747,2.2626e-01,3.6000e+01
IMP_SCORE,1703,GO:0055024,2.2623e-01,7.0000e+00
IMP_SCORE,1704,GO:0030295,2.2622e-01,3.6000e+01
IMP_SCORE,1705,GO:0002204,2.2620e-01,7.0000e+00
IMP_SCORE,1706,GO:0030145,2.2618e-01,5.1000e+01
IMP_SCORE,1707,GO:0005635,2.2616e-01,1.4300e+02
IMP_SCORE,1708,GO:0007052,2.2598e-01,3.8000e+01
IMP_SCORE,1709,GO:0015804,2.2597e-01,1.8000e+01
IMP_SCORE,1710,GO:0060263,2.2588e-01,6.0000e+00
IMP_SCORE,1711,GO:1901687,2.2581e-01,3.1000e+01
IMP_SCORE,1712,GO:0042446,2.2578e-01,3.8000e+01
IMP_SCORE,1713,GO:0007616,2.2577e-01,4.1000e+01
IMP_SCORE,1714,GO:0048681,2.2577e-01,9.0000e+00
IMP_SCORE,1715,GO:2000181,2.2565e-01,3.2000e+01
IMP_SCORE,1716,GO:0051283,2.2558e-01,9.0000e+00
IMP_SCORE,1717,GO:0042054,2.2543e-01,3.0000e+01
IMP_SCORE,1718,GO:0004713,2.2543e-01,6.9000e+01
IMP_SCORE,1719,GO:0002757,2.2543e-01,1.0800e+02
IMP_SCORE,1720,GO:0032210,2.2538e-01,2.9000e+01
IMP_SCORE,1721,GO:1901550,2.2537e-01,2.0000e+01
IMP_SCORE,1722,GO:0000578,2.2536e-01,1.7000e+01
IMP_SCORE,1723,GO:0043531,2.2533e-01,2.8000e+01
IMP_SCORE,1724,GO:0009311,2.2532e-01,6.5000e+01
IMP_SCORE,1725,GO:0050994,2.2515e-01,2.9000e+01
IMP_SCORE,1726,GO:0032375,2.2514e-01,6.0000e+00
IMP_SCORE,1727,GO:1901617,2.2504e-01,8.2000e+01
IMP_SCORE,1728,GO:0045071,2.2503e-01,3.3000e+01
IMP_SCORE,1729,GO:0060768,2.2501e-01,2.0000e+00
IMP_SCORE,1730,GO:0043312,2.2495e-01,1.1500e+02
IMP_SCORE,1731,GO:0005643,2.2483e-01,2.2000e+01
IMP_SCORE,1732,GO:0030864,2.2480e-01,2.9000e+01
IMP_SCORE,1733,GO:0002695,2.2479e-01,5.6000e+01
IMP_SCORE,1734,GO:0046685,2.2477e-01,2.7000e+01
IMP_SCORE,1735,GO:0032846,2.2475e-01,5.3000e+01
IMP_SCORE,1736,GO:0060612,2.2457e-01,2.0000e+01
IMP_SCORE,1737,GO:0043425,2.2451e-01,1.4000e+01
IMP_SCORE,1738,GO:0044774,2.2448e-01,1.5000e+01
IMP_SCORE,1739,GO:0030687,2.2448e-01,1.8000e+01
IMP_SCORE,1740,GO:0031629,2.2441e-01,1.6000e+01
IMP_SCORE,1741,GO:0042415,2.2436e-01,1.5000e+01
IMP_SCORE,1742,GO:0001105,2.2430e-01,2.3000e+01
IMP_SCORE,1743,GO:0009260,2.2429e-01,2.7000e+01
IMP_SCORE,1744,GO:0035066,2.2429e-01,1.3000e+01
IMP_SCORE,1745,GO:0042756,2.2428e-01,3.0000e+00
IMP_SCORE,1746,GO:0005767,2.2413e-01,1.9000e+01
IMP_SCORE,1747,GO:0002275,2.2408e-01,1.3400e+02
IMP_SCORE,1748,GO:0004435,2.2406e-01,4.2000e+01
IMP_SCORE,1749,GO:0030032,2.2401e-01,2.2000e+01
IMP_SCORE,1750,GO:1903523,2.2398e-01,4.0000e+00
IMP_SCORE,1751,GO:0042056,2.2381e-01,1.1000e+01
IMP_SCORE,1752,GO:0001914,2.2381e-01,7.0000e+00
IMP_SCORE,1753,GO:0044062,2.2379e-01,6.0000e+00
IMP_SCORE,1754,GO:0050829,2.2378e-01,2.1000e+01
IMP_SCORE,1755,GO:1903561,2.2376e-01,9.1000e+02
IMP_SCORE,1756,GO:0000302,2.2372e-01,5.6000e+01
IMP_SCORE,1757,GO:0014041,2.2369e-01,1.1000e+01
IMP_SCORE,1758,GO:0044743,2.2369e-01,8.0000e+00
IMP_SCORE,1759,GO:0060390,2.2368e-01,9.0000e+00
IMP_SCORE,1760,GO:0040013,2.2350e-01,1.0000e+02
IMP_SCORE,1761,GO:0048858,2.2349e-01,1.1400e+02
IMP_SCORE,1762,GO:1901071,2.2345e-01,4.0000e+01
IMP_SCORE,1763,GO:0032006,2.2345e-01,7.1000e+01
IMP_SCORE,1764,GO:1901214,2.2345e-01,8.2000e+01
IMP_SCORE,1765,GO:1902667,2.2337e-01,8.0000e+00
IMP_SCORE,1766,GO:0030425,2.2327e-01,1.7700e+02
IMP_SCORE,1767,GO:0050731,2.2323e-01,5.7000e+01
IMP_SCORE,1768,GO:0043618,2.2321e-01,1.5000e+01
IMP_SCORE,1769,GO:0042269,2.2313e-01,1.1000e+01
IMP_SCORE,1770,GO:0007584,2.2309e-01,7.1000e+01
IMP_SCORE,1771,GO:0034330,2.2307e-01,1.4600e+02
IMP_SCORE,1772,GO:1901797,2.2305e-01,1.8000e+01
IMP_SCORE,1773,GO:0098802,2.2304e-01,9.3000e+01
IMP_SCORE,1774,GO:0034976,2.2303e-01,9.5000e+01
IMP_SCORE,1775,GO:0097192,2.2302e-01,8.0000e+00
IMP_SCORE,1776,GO:0061462,2.2299e-01,1.6000e+01
IMP_SCORE,1777,GO:0010640,2.2299e-01,1.2000e+01
IMP_SCORE,1778,GO:1990126,2.2293e-01,4.9000e+01
IMP_SCORE,1779,GO:0042176,2.2291e-01,1.0400e+02
IMP_SCORE,1780,GO:1903428,2.2289e-01,1.2000e+01
IMP_SCORE,1781,GO:0046888,2.2279e-01,1.2000e+01
IMP_SCORE,1782,GO:0050900,2.2278e-01,1.3700e+02
IMP_SCORE,1783,GO:1900006,2.2266e-01,1.5000e+01
IMP_SCORE,1784,GO:0009068,2.2255e-01,4.8000e+01
IMP_SCORE,1785,GO:0097164,2.2254e-01,1.5500e+02
IMP_SCORE,1786,GO:0043255,2.2250e-01,3.9000e+01
IMP_SCORE,1787,GO:0048265,2.2246e-01,4.0000e+00
IMP_SCORE,1788,GO:0071625,2.2236e-01,9.0000e+00
IMP_SCORE,1789,GO:0051766,2.2233e-01,2.7000e+01
IMP_SCORE,1790,GO:0043065,2.2229e-01,1.4000e+02
IMP_SCORE,1791,GO:0030510,2.2219e-01,3.6000e+01
IMP_SCORE,1792,GO:0033194,2.2217e-01,1.3000e+01
IMP_SCORE,1793,GO:0031528,2.2207e-01,2.5000e+01
IMP_SCORE,1794,GO:0048732,2.2205e-01,1.2000e+02
IMP_SCORE,1795,GO:0071774,2.2192e-01,1.6000e+01
IMP_SCORE,1796,GO:2000249,2.2185e-01,3.7000e+01
IMP_SCORE,1797,GO:0006700,2.2179e-01,6.0000e+00
IMP_SCORE,1798,GO:0050673,2.2177e-01,3.0000e+01
IMP_SCORE,1799,GO:2000050,2.2175e-01,1.5000e+01
IMP_SCORE,1800,GO:0038187,2.2173e-01,1.6000e+01
IMP_SCORE,1801,GO:0051249,2.2165e-01,8.9000e+01
IMP_SCORE,1802,GO:0031571,2.2160e-01,3.0000e+00
IMP_SCORE,1803,GO:0002526,2.2153e-01,5.4000e+01
IMP_SCORE,1804,GO:1902743,2.2153e-01,2.4000e+01
IMP_SCORE,1805,GO:0009991,2.2152e-01,1.4500e+02
IMP_SCORE,1806,GO:0019838,2.2146e-01,1.6700e+02
IMP_SCORE,1807,GO:0038093,2.2146e-01,6.7000e+01
IMP_SCORE,1808,GO:0006743,2.2145e-01,6.0000e+00
IMP_SCORE,1809,GO:0033628,2.2145e-01,3.9000e+01
IMP_SCORE,1810,GO:0051588,2.2141e-01,2.1000e+01
IMP_SCORE,1811,GO:0046824,2.2130e-01,2.3000e+01
IMP_SCORE,1812,GO:0044428,2.2122e-01,1.2830e+03
IMP_SCORE,1813,GO:0001765,2.2119e-01,5.0000e+00
IMP_SCORE,1814,GO:0072044,2.2115e-01,5.0000e+00
IMP_SCORE,1815,GO:0001933,2.2108e-01,1.0200e+02
IMP_SCORE,1816,GO:0001775,2.2108e-01,2.5100e+02
IMP_SCORE,1817,GO:0097485,2.2107e-01,1.6000e+02
IMP_SCORE,1818,GO:0001889,2.2096e-01,2.7000e+01
IMP_SCORE,1819,GO:0043407,2.2087e-01,4.3000e+01
IMP_SCORE,1820,GO:0051894,2.2076e-01,9.0000e+00
IMP_SCORE,1821,GO:0003208,2.2075e-01,7.0000e+00
IMP_SCORE,1822,GO:2001204,2.2073e-01,1.7000e+01
IMP_SCORE,1823,GO:0010720,2.2069e-01,1.2000e+02
IMP_SCORE,1824,GO:0030809,2.2062e-01,1.6000e+01
IMP_SCORE,1825,GO:2001240,2.2053e-01,3.7000e+01
IMP_SCORE,1826,GO:0016248,2.2053e-01,3.6000e+01
IMP_SCORE,1827,GO:1902042,2.2052e-01,8.0000e+00
IMP_SCORE,1828,GO:0010771,2.2050e-01,3.3000e+01
IMP_SCORE,1829,GO:0031902,2.2046e-01,9.6000e+01
IMP_SCORE,1830,GO:0031579,2.2036e-01,1.1000e+01
IMP_SCORE,1831,GO:0031098,2.2034e-01,2.0000e+01
IMP_SCORE,1832,GO:1902253,2.2027e-01,1.5000e+01
IMP_SCORE,1833,GO:1901099,2.2024e-01,3.7000e+01
IMP_SCORE,1834,GO:0051703,2.2016e-01,5.7000e+01
IMP_SCORE,1835,GO:0016790,2.2014e-01,5.0000e+01
IMP_SCORE,1836,GO:0045601,2.2014e-01,3.6000e+01
IMP_SCORE,1837,GO:0032868,2.2007e-01,5.1000e+01
IMP_SCORE,1838,GO:0048002,2.2004e-01,9.8000e+01
IMP_SCORE,1839,GO:0032870,2.2001e-01,6.9000e+01
IMP_SCORE,1840,GO:1990939,2.2000e-01,1.2000e+01
IMP_SCORE,1841,GO:0030217,2.2000e-01,2.4000e+01
IMP_SCORE,1842,GO:0071889,2.1993e-01,1.3000e+01
IMP_SCORE,1843,GO:0031072,2.1991e-01,5.9000e+01
IMP_SCORE,1844,GO:0009615,2.1982e-01,9.0000e+01
IMP_SCORE,1845,GO:0046339,2.1981e-01,8.0000e+00
IMP_SCORE,1846,GO:0009218,2.1977e-01,1.2000e+01
IMP_SCORE,1847,GO:0098732,2.1975e-01,3.6000e+01
IMP_SCORE,1848,GO:1902914,2.1975e-01,4.0000e+00
IMP_SCORE,1849,GO:1904407,2.1966e-01,1.3000e+01
IMP_SCORE,1850,GO:0051048,2.1965e-01,7.7000e+01
IMP_SCORE,1851,GO:1903319,2.1954e-01,6.0000e+00
IMP_SCORE,1852,GO:0005769,2.1949e-01,1.5300e+02
IMP_SCORE,1853,GO:0030071,2.1944e-01,1.0000e+01
IMP_SCORE,1854,GO:0098586,2.1939e-01,6.0000e+00
IMP_SCORE,1855,GO:0030175,2.1930e-01,6.8000e+01
IMP_SCORE,1856,GO:0007204,2.1926e-01,4.9000e+01
IMP_SCORE,1857,GO:0042326,2.1925e-01,1.0900e+02
IMP_SCORE,1858,GO:0098562,2.1922e-01,3.3000e+01
IMP_SCORE,1859,GO:0016323,2.1918e-01,2.3400e+02
IMP_SCORE,1860,GO:0046132,2.1918e-01,5.0000e+00
IMP_SCORE,1861,GO:0034381,2.1912e-01,7.0000e+00
IMP_SCORE,1862,GO:0050926,2.1911e-01,1.3000e+01
IMP_SCORE,1863,GO:0010458,2.1908e-01,5.0000e+00
IMP_SCORE,1864,GO:0015276,2.1899e-01,8.5000e+01
IMP_SCORE,1865,GO:0097576,2.1895e-01,2.6000e+01
IMP_SCORE,1866,GO:0019693,2.1892e-01,8.6000e+01
IMP_SCORE,1867,GO:0002637,2.1885e-01,1.9000e+01
IMP_SCORE,1868,GO:0018126,2.1883e-01,5.0000e+00
IMP_SCORE,1869,GO:0055070,2.1877e-01,1.7000e+01
IMP_SCORE,1870,GO:0051347,2.1860e-01,1.1300e+02
IMP_SCORE,1871,GO:0005777,2.1859e-01,1.5800e+02
IMP_SCORE,1872,GO:0097581,2.1858e-01,1.9000e+01
IMP_SCORE,1873,GO:0019531,2.1848e-01,5.0000e+00
IMP_SCORE,1874,GO:0016298,2.1846e-01,9.0000e+01
IMP_SCORE,1875,GO:0009185,2.1839e-01,2.8000e+01
IMP_SCORE,1876,GO:0000281,2.1836e-01,1.6000e+01
IMP_SCORE,1877,GO:0045745,2.1835e-01,2.1000e+01
IMP_SCORE,1878,GO:0046639,2.1835e-01,8.0000e+00
IMP_SCORE,1879,GO:0007162,2.1834e-01,1.2500e+02
IMP_SCORE,1880,GO:0036020,2.1833e-01,1.2000e+01
IMP_SCORE,1881,GO:0002707,2.1833e-01,1.5000e+01
IMP_SCORE,1882,GO:0009395,2.1831e-01,1.6000e+01
IMP_SCORE,1883,GO:0031093,2.1830e-01,4.7000e+01
IMP_SCORE,1884,GO:0006600,2.1828e-01,2.2000e+01
IMP_SCORE,1885,GO:0006919,2.1827e-01,4.8000e+01
IMP_SCORE,1886,GO:0043069,2.1827e-01,2.2500e+02
IMP_SCORE,1887,GO:0031290,2.1819e-01,1.4000e+01
IMP_SCORE,1888,GO:0019098,2.1817e-01,3.0000e+01
IMP_SCORE,1889,GO:0042579,2.1810e-01,1.6900e+02
IMP_SCORE,1890,GO:0009312,2.1804e-01,1.3000e+01
IMP_SCORE,1891,GO:0002009,2.1799e-01,9.9000e+01
IMP_SCORE,1892,GO:0009145,2.1792e-01,6.0000e+00
IMP_SCORE,1893,GO:0032785,2.1791e-01,5.0000e+00
IMP_SCORE,1894,GO:0044453,2.1789e-01,2.4000e+01
IMP_SCORE,1895,GO:1901605,2.1788e-01,1.4800e+02
IMP_SCORE,1896,GO:0071310,2.1786e-01,3.2400e+02
IMP_SCORE,1897,GO:0042752,2.1782e-01,3.3000e+01
IMP_SCORE,1898,GO:0050691,2.1778e-01,7.0000e+00
IMP_SCORE,1899,GO:1901623,2.1775e-01,1.1000e+01
IMP_SCORE,1900,GO:0042168,2.1766e-01,2.3000e+01
IMP_SCORE,1901,GO:0008645,2.1765e-01,3.2000e+01
IMP_SCORE,1902,GO:0008217,2.1759e-01,9.6000e+01
IMP_SCORE,1903,GO:0004622,2.1753e-01,3.7000e+01
IMP_SCORE,1904,GO:0051129,2.1749e-01,1.6700e+02
IMP_SCORE,1905,GO:0090311,2.1744e-01,1.2000e+01
IMP_SCORE,1906,GO:2000036,2.1744e-01,6.0000e+00
IMP_SCORE,1907,GO:0015749,2.1736e-01,3.2000e+01
IMP_SCORE,1908,GO:0060760,2.1732e-01,2.3000e+01
IMP_SCORE,1909,GO:0090559,2.1731e-01,3.4000e+01
IMP_SCORE,1910,GO:0010718,2.1720e-01,1.4000e+01
IMP_SCORE,1911,GO:0030073,2.1715e-01,1.6000e+01
IMP_SCORE,1912,GO:0002429,2.1704e-01,8.6000e+01
IMP_SCORE,1913,GO:0007528,2.1701e-01,1.0000e+01
IMP_SCORE,1914,GO:0050922,2.1697e-01,1.2000e+01
IMP_SCORE,1915,GO:1900371,2.1697e-01,1.8000e+01
IMP_SCORE,1916,GO:0019886,2.1696e-01,7.3000e+01
IMP_SCORE,1917,GO:0010259,2.1695e-01,1.1000e+01
IMP_SCORE,1918,GO:1903706,2.1693e-01,1.3800e+02
IMP_SCORE,1919,GO:0000717,2.1692e-01,4.0000e+00
IMP_SCORE,1920,GO:0048841,2.1685e-01,6.0000e+00
IMP_SCORE,1921,GO:0072164,2.1684e-01,2.1000e+01
IMP_SCORE,1922,GO:0035855,2.1684e-01,2.4000e+01
IMP_SCORE,1923,GO:0001102,2.1683e-01,2.2000e+01
IMP_SCORE,1924,GO:0051240,2.1675e-01,3.6400e+02
IMP_SCORE,1925,GO:0002697,2.1670e-01,1.0200e+02
IMP_SCORE,1926,GO:0046688,2.1667e-01,2.2000e+01
IMP_SCORE,1927,GO:0060326,2.1667e-01,7.1000e+01
IMP_SCORE,1928,GO:0046890,2.1654e-01,4.4000e+01
IMP_SCORE,1929,GO:0050660,2.1654e-01,6.2000e+01
IMP_SCORE,1930,GO:0019373,2.1653e-01,1.9000e+01
IMP_SCORE,1931,GO:0031664,2.1653e-01,2.7000e+01
IMP_SCORE,1932,GO:1902936,2.1649e-01,5.6000e+01
IMP_SCORE,1933,GO:0008066,2.1649e-01,1.8000e+01
IMP_SCORE,1934,GO:0010675,2.1637e-01,5.9000e+01
IMP_SCORE,1935,GO:0002698,2.1636e-01,3.5000e+01
IMP_SCORE,1936,GO:0030136,2.1630e-01,5.5000e+01
IMP_SCORE,1937,GO:0002577,2.1629e-01,1.7000e+01
IMP_SCORE,1938,GO:0022408,2.1621e-01,3.6000e+01
IMP_SCORE,1939,GO:0030833,2.1617e-01,4.8000e+01
IMP_SCORE,1940,GO:1904375,2.1609e-01,3.3000e+01
IMP_SCORE,1941,GO:0000097,2.1609e-01,1.4000e+01
IMP_SCORE,1942,GO:0008211,2.1606e-01,9.0000e+00
IMP_SCORE,1943,GO:0051570,2.1600e-01,4.0000e+00
IMP_SCORE,1944,GO:0002576,2.1598e-01,1.1900e+02
IMP_SCORE,1945,GO:1902235,2.1597e-01,5.0000e+00
IMP_SCORE,1946,GO:0061245,2.1589e-01,3.1000e+01
IMP_SCORE,1947,GO:0010038,2.1589e-01,1.7100e+02
IMP_SCORE,1948,GO:0034250,2.1589e-01,2.1000e+01
IMP_SCORE,1949,GO:0008209,2.1584e-01,4.5000e+01
IMP_SCORE,1950,GO:0004709,2.1583e-01,1.4000e+01
IMP_SCORE,1951,GO:0006266,2.1581e-01,7.0000e+00
IMP_SCORE,1952,GO:0050867,2.1575e-01,8.5000e+01
IMP_SCORE,1953,GO:0030501,2.1573e-01,1.9000e+01
IMP_SCORE,1954,GO:0043268,2.1572e-01,6.0000e+00
IMP_SCORE,1955,GO:0034333,2.1572e-01,2.7000e+01
IMP_SCORE,1956,GO:0051775,2.1568e-01,1.2000e+01
IMP_SCORE,1957,GO:0010226,2.1565e-01,7.0000e+00
IMP_SCORE,1958,GO:0032271,2.1562e-01,6.5000e+01
IMP_SCORE,1959,GO:0009636,2.1553e-01,9.0000e+01
IMP_SCORE,1960,GO:1901342,2.1552e-01,1.0400e+02
IMP_SCORE,1961,GO:0060147,2.1540e-01,1.6000e+01
IMP_SCORE,1962,GO:0014070,2.1537e-01,2.0700e+02
IMP_SCORE,1963,GO:0042953,2.1536e-01,8.0000e+00
IMP_SCORE,1964,GO:0005794,2.1535e-01,5.9300e+02
IMP_SCORE,1965,GO:0021953,2.1535e-01,3.4000e+01
IMP_SCORE,1966,GO:0008037,2.1530e-01,2.0500e+02
IMP_SCORE,1967,GO:0016601,2.1526e-01,1.7000e+01
IMP_SCORE,1968,GO:0098657,2.1524e-01,2.6000e+01
IMP_SCORE,1969,GO:0032663,2.1521e-01,1.0000e+01
IMP_SCORE,1970,GO:0009394,2.1521e-01,6.0000e+00
IMP_SCORE,1971,GO:0001047,2.1520e-01,4.3000e+01
IMP_SCORE,1972,GO:0001958,2.1513e-01,1.0000e+01
IMP_SCORE,1973,GO:0004896,2.1513e-01,1.5700e+02
IMP_SCORE,1974,GO:0000979,2.1513e-01,3.6000e+01
IMP_SCORE,1975,GO:0006468,2.1508e-01,2.3000e+02
IMP_SCORE,1976,GO:0033146,2.1503e-01,2.7000e+01
IMP_SCORE,1977,GO:0048814,2.1489e-01,1.8000e+01
IMP_SCORE,1978,GO:0007220,2.1488e-01,8.0000e+00
IMP_SCORE,1979,GO:0048670,2.1487e-01,1.0000e+01
IMP_SCORE,1980,GO:0048524,2.1482e-01,3.0000e+01
IMP_SCORE,1981,GO:0040007,2.1481e-01,1.4300e+02
IMP_SCORE,1982,GO:0005765,2.1478e-01,2.5600e+02
IMP_SCORE,1983,GO:0014069,2.1475e-01,1.1800e+02
IMP_SCORE,1984,GO:0090545,2.1474e-01,1.4000e+01
IMP_SCORE,1985,GO:0016024,2.1474e-01,1.0000e+01
IMP_SCORE,1986,GO:0043174,2.1472e-01,1.7000e+01
IMP_SCORE,1987,GO:0070266,2.1472e-01,1.9000e+01
IMP_SCORE,1988,GO:0015629,2.1458e-01,1.2500e+02
IMP_SCORE,1989,GO:0021762,2.1450e-01,5.4000e+01
IMP_SCORE,1990,GO:1901991,2.1449e-01,3.8000e+01
IMP_SCORE,1991,GO:2000106,2.1443e-01,4.1000e+01
IMP_SCORE,1992,GO:1902187,2.1441e-01,6.0000e+00
IMP_SCORE,1993,GO:0045732,2.1439e-01,4.8000e+01
IMP_SCORE,1994,GO:0036092,2.1430e-01,1.5000e+01
IMP_SCORE,1995,GO:0001764,2.1424e-01,9.4000e+01
IMP_SCORE,1996,GO:0010888,2.1421e-01,1.0000e+01
IMP_SCORE,1997,GO:0030325,2.1420e-01,1.4000e+01
IMP_SCORE,1998,GO:0002718,2.1419e-01,1.8000e+01
IMP_SCORE,1999,GO:0043114,2.1419e-01,5.0000e+00
IMP_SCORE,2000,GO:0006739,2.1417e-01,4.2000e+01
IMP_SCORE,2001,GO:1903131,2.1417e-01,2.2000e+01
IMP_SCORE,2002,GO:1902554,2.1412e-01,1.5000e+01
IMP_SCORE,2003,GO:0016486,2.1409e-01,2.8000e+01
IMP_SCORE,2004,GO:0060627,2.1404e-01,1.4500e+02
IMP_SCORE,2005,GO:0019184,2.1401e-01,2.6000e+01
IMP_SCORE,2006,GO:0070062,2.1396e-01,8.8600e+02
IMP_SCORE,2007,GO:0042254,2.1381e-01,2.7000e+01
IMP_SCORE,2008,GO:0070542,2.1379e-01,2.0000e+01
IMP_SCORE,2009,GO:0099516,2.1376e-01,3.9000e+01
IMP_SCORE,2010,GO:0045088,2.1373e-01,8.9000e+01
IMP_SCORE,2011,GO:0072329,2.1372e-01,6.8000e+01
IMP_SCORE,2012,GO:0046966,2.1370e-01,6.0000e+00
IMP_SCORE,2013,GO:0042346,2.1370e-01,8.0000e+00
IMP_SCORE,2014,GO:0045935,2.1365e-01,2.0300e+02
IMP_SCORE,2015,GO:0090307,2.1360e-01,2.7000e+01
IMP_SCORE,2016,GO:0097061,2.1360e-01,1.4000e+01
IMP_SCORE,2017,GO:0071715,2.1352e-01,2.1000e+01
IMP_SCORE,2018,GO:0006805,2.1350e-01,1.3800e+02
IMP_SCORE,2019,GO:0010824,2.1350e-01,8.0000e+00
IMP_SCORE,2020,GO:0001936,2.1343e-01,3.5000e+01
IMP_SCORE,2021,GO:0098852,2.1340e-01,2.8000e+02
IMP_SCORE,2022,GO:1902531,2.1306e-01,4.1900e+02
IMP_SCORE,2023,GO:0015909,2.1305e-01,1.6000e+01
IMP_SCORE,2024,GO:0042026,2.1305e-01,1.3000e+01
IMP_SCORE,2025,GO:0002763,2.1304e-01,1.3000e+01
IMP_SCORE,2026,GO:0002830,2.1303e-01,2.0000e+01
IMP_SCORE,2027,GO:0071675,2.1296e-01,1.4000e+01
IMP_SCORE,2028,GO:0010243,2.1294e-01,1.7000e+02
IMP_SCORE,2029,GO:0032944,2.1291e-01,5.4000e+01
IMP_SCORE,2030,GO:0090026,2.1288e-01,7.0000e+00
IMP_SCORE,2031,GO:0007007,2.1288e-01,5.0000e+00
IMP_SCORE,2032,GO:0032757,2.1284e-01,1.9000e+01
IMP_SCORE,2033,GO:1903077,2.1284e-01,1.1000e+01
IMP_SCORE,2034,GO:0010107,2.1283e-01,3.4000e+01
IMP_SCORE,2035,GO:0032088,2.1282e-01,2.6000e+01
IMP_SCORE,2036,GO:0016101,2.1280e-01,5.5000e+01
IMP_SCORE,2037,GO:0005829,2.1276e-01,1.6890e+03
IMP_SCORE,2038,GO:0016328,2.1272e-01,2.7000e+01
IMP_SCORE,2039,GO:0043523,2.1271e-01,4.8000e+01
IMP_SCORE,2040,GO:2000257,2.1267e-01,4.3000e+01
IMP_SCORE,2041,GO:0050670,2.1265e-01,5.6000e+01
IMP_SCORE,2042,GO:0046390,2.1263e-01,2.6000e+01
IMP_SCORE,2043,GO:2000021,2.1250e-01,4.0000e+01
IMP_SCORE,2044,GO:0043405,2.1245e-01,8.1000e+01
IMP_SCORE,2045,GO:0042633,2.1243e-01,1.0000e+01
IMP_SCORE,2046,GO:0006893,2.1240e-01,2.7000e+01
IMP_SCORE,2047,GO:0005886,2.1224e-01,1.7060e+03
IMP_SCORE,2048,GO:0033962,2.1223e-01,5.0000e+00
IMP_SCORE,2049,GO:0009713,2.1220e-01,1.1000e+01
IMP_SCORE,2050,GO:0015026,2.1219e-01,2.4000e+01
IMP_SCORE,2051,GO:0071326,2.1210e-01,3.4000e+01
IMP_SCORE,2052,GO:1903827,2.1196e-01,1.6300e+02
IMP_SCORE,2053,GO:0007252,2.1192e-01,1.3000e+01
IMP_SCORE,2054,GO:0032813,2.1189e-01,2.0000e+01
IMP_SCORE,2055,GO:1901215,2.1187e-01,5.2000e+01
IMP_SCORE,2056,GO:1902932,2.1186e-01,9.0000e+00
IMP_SCORE,2057,GO:0051000,2.1184e-01,5.0000e+00
IMP_SCORE,2058,GO:0042599,2.1182e-01,3.3000e+01
IMP_SCORE,2059,GO:0045010,2.1178e-01,1.6000e+01
IMP_SCORE,2060,GO:0051489,2.1177e-01,4.0000e+01
IMP_SCORE,2061,GO:0030207,2.1176e-01,1.4000e+01
IMP_SCORE,2062,GO:0048753,2.1173e-01,1.2000e+01
IMP_SCORE,2063,GO:0031100,2.1166e-01,3.3000e+01
IMP_SCORE,2064,GO:0071383,2.1164e-01,2.1000e+01
IMP_SCORE,2065,GO:0032735,2.1160e-01,1.6000e+01
IMP_SCORE,2066,GO:0071902,2.1153e-01,7.2000e+01
IMP_SCORE,2067,GO:0005902,2.1148e-01,5.1000e+01
IMP_SCORE,2068,GO:0050771,2.1146e-01,3.6000e+01
IMP_SCORE,2069,GO:0033673,2.1126e-01,9.0000e+01
IMP_SCORE,2070,GO:0042102,2.1118e-01,2.7000e+01
IMP_SCORE,2071,GO:0007409,2.1118e-01,1.0200e+02
IMP_SCORE,2072,GO:0022407,2.1115e-01,1.0600e+02
IMP_SCORE,2073,GO:0019221,2.1107e-01,2.3100e+02
IMP_SCORE,2074,GO:0030901,2.1101e-01,1.8000e+01
IMP_SCORE,2075,GO:1902904,2.1100e-01,3.9000e+01
IMP_SCORE,2076,GO:0051668,2.1099e-01,1.9000e+01
IMP_SCORE,2077,GO:0031344,2.1094e-01,1.8900e+02
IMP_SCORE,2078,GO:0045669,2.1090e-01,4.9000e+01
IMP_SCORE,2079,GO:0007019,2.1065e-01,4.0000e+00
IMP_SCORE,2080,GO:0001822,2.1064e-01,4.6000e+01
IMP_SCORE,2081,GO:0019751,2.1063e-01,6.6000e+01
IMP_SCORE,2082,GO:0090189,2.1058e-01,4.0000e+00
IMP_SCORE,2083,GO:0033630,2.1056e-01,1.7000e+01
IMP_SCORE,2084,GO:0098805,2.1056e-01,5.0900e+02
IMP_SCORE,2085,GO:0032024,2.1055e-01,2.1000e+01
IMP_SCORE,2086,GO:0014074,2.1053e-01,4.3000e+01
IMP_SCORE,2087,GO:0002026,2.1046e-01,5.0000e+00
IMP_SCORE,2088,GO:1901524,2.1039e-01,5.0000e+00
IMP_SCORE,2089,GO:1904951,2.1035e-01,1.3500e+02
IMP_SCORE,2090,GO:2001236,2.1035e-01,5.6000e+01
IMP_SCORE,2091,GO:0060828,2.1024e-01,6.6000e+01
IMP_SCORE,2092,GO:0033198,2.1024e-01,1.8000e+01
IMP_SCORE,2093,GO:2000514,2.1021e-01,5.0000e+00
IMP_SCORE,2094,GO:0015279,2.1019e-01,5.0000e+00
IMP_SCORE,2095,GO:0044217,2.1018e-01,8.0000e+00
IMP_SCORE,2096,GO:0042304,2.1014e-01,1.9000e+01
IMP_SCORE,2097,GO:0016048,2.1006e-01,4.0000e+00
IMP_SCORE,2098,GO:0040017,2.1003e-01,1.0400e+02
IMP_SCORE,2099,GO:0009408,2.1001e-01,8.0000e+01
IMP_SCORE,2100,GO:0031669,2.0999e-01,4.5000e+01
IMP_SCORE,2101,GO:0008360,2.0999e-01,7.1000e+01
IMP_SCORE,2102,GO:0043548,2.0997e-01,1.2000e+01
IMP_SCORE,2103,GO:0051602,2.0992e-01,1.7000e+01
IMP_SCORE,2104,GO:0032438,2.0992e-01,5.0000e+00
IMP_SCORE,2105,GO:2000785,2.0991e-01,2.4000e+01
IMP_SCORE,2106,GO:0031163,2.0987e-01,2.4000e+01
IMP_SCORE,2107,GO:0033993,2.0971e-01,2.0300e+02
IMP_SCORE,2108,GO:0001977,2.0968e-01,1.6000e+01
IMP_SCORE,2109,GO:0090207,2.0966e-01,3.1000e+01
IMP_SCORE,2110,GO:1902254,2.0962e-01,2.1000e+01
IMP_SCORE,2111,GO:0002673,2.0960e-01,6.3000e+01
IMP_SCORE,2112,GO:0002694,2.0958e-01,1.1400e+02
IMP_SCORE,2113,GO:0072593,2.0957e-01,4.3000e+01
IMP_SCORE,2114,GO:2000677,2.0952e-01,1.8000e+01
IMP_SCORE,2115,GO:0000122,2.0950e-01,1.6100e+02
IMP_SCORE,2116,GO:0033127,2.0949e-01,4.0000e+00
IMP_SCORE,2117,GO:0007422,2.0945e-01,4.1000e+01
IMP_SCORE,2118,GO:0006296,2.0940e-01,9.0000e+00
IMP_SCORE,2119,GO:0048468,2.0934e-01,2.6800e+02
IMP_SCORE,2120,GO:0007093,2.0933e-01,2.0000e+01
IMP_SCORE,2121,GO:0001779,2.0933e-01,1.3000e+01
IMP_SCORE,2122,GO:0048306,2.0928e-01,9.7000e+01
IMP_SCORE,2123,GO:0070233,2.0925e-01,3.5000e+01
IMP_SCORE,2124,GO:0034724,2.0923e-01,4.0000e+00
IMP_SCORE,2125,GO:0046330,2.0920e-01,2.7000e+01
IMP_SCORE,2126,GO:0019318,2.0918e-01,8.6000e+01
IMP_SCORE,2127,GO:0000307,2.0913e-01,1.5000e+01
IMP_SCORE,2128,GO:0032845,2.0911e-01,4.4000e+01
IMP_SCORE,2129,GO:0042493,2.0902e-01,1.1400e+02
IMP_SCORE,2130,GO:0035580,2.0900e-01,5.9000e+01
IMP_SCORE,2131,GO:0051170,2.0896e-01,5.1000e+01
IMP_SCORE,2132,GO:0042398,2.0893e-01,5.6000e+01
IMP_SCORE,2133,GO:0061138,2.0889e-01,4.7000e+01
IMP_SCORE,2134,GO:0002705,2.0885e-01,2.3000e+01
IMP_SCORE,2135,GO:0045453,2.0882e-01,1.4000e+01
IMP_SCORE,2136,GO:0005887,2.0882e-01,7.4400e+02
IMP_SCORE,2137,GO:0016502,2.0878e-01,3.9000e+01
IMP_SCORE,2138,GO:0030335,2.0876e-01,9.0000e+01
IMP_SCORE,2139,GO:0070301,2.0869e-01,3.0000e+01
IMP_SCORE,2140,GO:0016538,2.0868e-01,4.0000e+00
IMP_SCORE,2141,GO:0016701,2.0863e-01,4.9000e+01
IMP_SCORE,2142,GO:0042627,2.0861e-01,7.0000e+00
IMP_SCORE,2143,GO:0051297,2.0859e-01,3.1000e+01
IMP_SCORE,2144,GO:0030496,2.0851e-01,1.2300e+02
IMP_SCORE,2145,GO:0010862,2.0848e-01,1.4000e+01
IMP_SCORE,2146,GO:0071222,2.0844e-01,4.3000e+01
IMP_SCORE,2147,GO:0043506,2.0838e-01,2.7000e+01
IMP_SCORE,2148,GO:0043230,2.0828e-01,8.9200e+02
IMP_SCORE,2149,GO:0005528,2.0815e-01,4.1000e+01
IMP_SCORE,2150,GO:0007010,2.0814e-01,3.0600e+02
IMP_SCORE,2151,GO:0043270,2.0814e-01,6.2000e+01
IMP_SCORE,2152,GO:0033081,2.0808e-01,2.1000e+01
IMP_SCORE,2153,GO:0033157,2.0797e-01,1.0300e+02
IMP_SCORE,2154,GO:0030514,2.0796e-01,2.6000e+01
IMP_SCORE,2155,GO:0048538,2.0794e-01,7.0000e+00
IMP_SCORE,2156,GO:0035259,2.0792e-01,1.3000e+01
IMP_SCORE,2157,GO:0002764,2.0791e-01,1.3300e+02
IMP_SCORE,2158,GO:0034705,2.0785e-01,6.1000e+01
IMP_SCORE,2159,GO:0001046,2.0785e-01,3.4000e+01
IMP_SCORE,2160,GO:0003014,2.0785e-01,3.6000e+01
IMP_SCORE,2161,GO:0099536,2.0781e-01,1.4600e+02
IMP_SCORE,2162,GO:0019867,2.0771e-01,1.3300e+02
IMP_SCORE,2163,GO:0030173,2.0769e-01,5.8000e+01
IMP_SCORE,2164,GO:0007165,2.0762e-01,1.1740e+03
IMP_SCORE,2165,GO:0006672,2.0761e-01,8.9000e+01
IMP_SCORE,2166,GO:0006706,2.0761e-01,2.7000e+01
IMP_SCORE,2167,GO:0071333,2.0758e-01,3.0000e+01
IMP_SCORE,2168,GO:0033865,2.0757e-01,1.2000e+01
IMP_SCORE,2169,GO:0009100,2.0757e-01,8.4000e+01
IMP_SCORE,2170,GO:0044708,2.0756e-01,1.9100e+02
IMP_SCORE,2171,GO:1902808,2.0756e-01,3.5000e+01
IMP_SCORE,2172,GO:0071495,2.0754e-01,1.8400e+02
IMP_SCORE,2173,GO:0045944,2.0753e-01,1.8500e+02
IMP_SCORE,2174,GO:0001736,2.0751e-01,1.2000e+01
IMP_SCORE,2175,GO:0070167,2.0742e-01,4.0000e+01
IMP_SCORE,2176,GO:0010803,2.0734e-01,1.8000e+01
IMP_SCORE,2177,GO:0030662,2.0719e-01,6.7000e+01
IMP_SCORE,2178,GO:0043410,2.0717e-01,8.5000e+01
IMP_SCORE,2179,GO:0036230,2.0715e-01,9.7000e+01
IMP_SCORE,2180,GO:0033003,2.0715e-01,1.6000e+01
IMP_SCORE,2181,GO:0045737,2.0714e-01,1.5000e+01
IMP_SCORE,2182,GO:0030890,2.0711e-01,9.0000e+00
IMP_SCORE,2183,GO:0030900,2.0703e-01,3.4000e+01
IMP_SCORE,2184,GO:0003700,2.0701e-01,3.0500e+02
IMP_SCORE,2185,GO:0043062,2.0700e-01,1.8300e+02
IMP_SCORE,2186,GO:0022617,2.0700e-01,6.2000e+01
IMP_SCORE,2187,GO:0043198,2.0696e-01,2.0000e+01
IMP_SCORE,2188,GO:0016575,2.0688e-01,2.2000e+01
IMP_SCORE,2189,GO:0007026,2.0683e-01,1.6000e+01
IMP_SCORE,2190,GO:1900025,2.0681e-01,5.0000e+00
IMP_SCORE,2191,GO:0015923,2.0676e-01,2.4000e+01
IMP_SCORE,2192,GO:0072091,2.0675e-01,4.0000e+01
IMP_SCORE,2193,GO:1901984,2.0672e-01,5.0000e+00
IMP_SCORE,2194,GO:0044087,2.0669e-01,2.7500e+02
IMP_SCORE,2195,GO:0030029,2.0656e-01,1.5600e+02
IMP_SCORE,2196,GO:0000737,2.0655e-01,1.0000e+01
IMP_SCORE,2197,GO:0046427,2.0654e-01,1.3000e+01
IMP_SCORE,2198,GO:0071312,2.0652e-01,7.0000e+00
IMP_SCORE,2199,GO:0002335,2.0650e-01,6.0000e+00
IMP_SCORE,2200,GO:0015645,2.0646e-01,2.3000e+01
IMP_SCORE,2201,GO:0031253,2.0640e-01,1.5800e+02
IMP_SCORE,2202,GO:0051412,2.0638e-01,1.0000e+01
IMP_SCORE,2203,GO:0006388,2.0638e-01,5.0000e+00
IMP_SCORE,2204,GO:0016053,2.0637e-01,1.4500e+02
IMP_SCORE,2205,GO:1900077,2.0635e-01,2.0000e+01
IMP_SCORE,2206,GO:0033044,2.0632e-01,5.2000e+01
IMP_SCORE,2207,GO:0004675,2.0632e-01,2.2000e+01
IMP_SCORE,2208,GO:0000187,2.0626e-01,5.3000e+01
IMP_SCORE,2209,GO:0043227,2.0612e-01,1.5220e+03
IMP_SCORE,2210,GO:0097202,2.0606e-01,1.2000e+01
IMP_SCORE,2211,GO:0043197,2.0605e-01,6.3000e+01
IMP_SCORE,2212,GO:0006940,2.0592e-01,2.7000e+01
IMP_SCORE,2213,GO:0030814,2.0590e-01,3.5000e+01
IMP_SCORE,2214,GO:0001556,2.0584e-01,7.0000e+00
IMP_SCORE,2215,GO:0010818,2.0582e-01,1.0000e+01
IMP_SCORE,2216,GO:0045321,2.0577e-01,2.5500e+02
IMP_SCORE,2217,GO:0045880,2.0568e-01,1.3000e+01
IMP_SCORE,2218,GO:0042734,2.0558e-01,3.0000e+01
IMP_SCORE,2219,GO:0044723,2.0557e-01,1.9400e+02
IMP_SCORE,2220,GO:0048869,2.0552e-01,8.9100e+02
IMP_SCORE,2221,GO:0009179,2.0551e-01,2.5000e+01
IMP_SCORE,2222,GO:0031907,2.0546e-01,3.0000e+01
IMP_SCORE,2223,GO:0006684,2.0545e-01,9.0000e+00
IMP_SCORE,2224,GO:1901030,2.0544e-01,1.5000e+01
IMP_SCORE,2225,GO:2000648,2.0542e-01,2.7000e+01
IMP_SCORE,2226,GO:0006955,2.0532e-01,5.0300e+02
IMP_SCORE,2227,GO:0000902,2.0532e-01,6.7000e+01
IMP_SCORE,2228,GO:0031468,2.0528e-01,5.0000e+00
IMP_SCORE,2229,GO:1900744,2.0528e-01,3.8000e+01
IMP_SCORE,2230,GO:0005178,2.0520e-01,1.0100e+02
IMP_SCORE,2231,GO:0071380,2.0517e-01,5.0000e+00
IMP_SCORE,2232,GO:0061326,2.0514e-01,9.0000e+00
IMP_SCORE,2233,GO:1901992,2.0513e-01,1.9000e+01
IMP_SCORE,2234,GO:0019887,2.0509e-01,8.8000e+01
IMP_SCORE,2235,GO:0009130,2.0507e-01,1.5000e+01
IMP_SCORE,2236,GO:0031005,2.0506e-01,2.3000e+01
IMP_SCORE,2237,GO:0004620,2.0504e-01,8.6000e+01
IMP_SCORE,2238,GO:0008285,2.0504e-01,2.5200e+02
IMP_SCORE,2239,GO:0030801,2.0496e-01,1.7000e+01
IMP_SCORE,2240,GO:0032526,2.0493e-01,4.0000e+01
IMP_SCORE,2241,GO:0071470,2.0490e-01,1.9000e+01
IMP_SCORE,2242,GO:1904667,2.0489e-01,6.0000e+00
IMP_SCORE,2243,GO:0014065,2.0485e-01,1.0000e+01
IMP_SCORE,2244,GO:0043535,2.0480e-01,2.1000e+01
IMP_SCORE,2245,GO:0060338,2.0474e-01,7.0000e+00
IMP_SCORE,2246,GO:0003334,2.0472e-01,5.0000e+00
IMP_SCORE,2247,GO:1903214,2.0467e-01,3.8000e+01
IMP_SCORE,2248,GO:1904315,2.0463e-01,5.0000e+00
IMP_SCORE,2249,GO:0043507,2.0450e-01,2.4000e+01
IMP_SCORE,2250,GO:0030866,2.0449e-01,5.7000e+01
IMP_SCORE,2251,GO:1903010,2.0448e-01,3.5000e+01
IMP_SCORE,2252,GO:0043142,2.0443e-01,1.0000e+00
IMP_SCORE,2253,GO:0030183,2.0441e-01,2.8000e+01
IMP_SCORE,2254,GO:0021885,2.0438e-01,2.8000e+01
IMP_SCORE,2255,GO:0043092,2.0433e-01,6.0000e+00
IMP_SCORE,2256,GO:0010799,2.0431e-01,1.2000e+01
IMP_SCORE,2257,GO:1901699,2.0430e-01,1.0800e+02
IMP_SCORE,2258,GO:0007632,2.0430e-01,1.7000e+01
IMP_SCORE,2259,GO:0051173,2.0428e-01,2.5500e+02
IMP_SCORE,2260,GO:1900015,2.0428e-01,1.3000e+01
IMP_SCORE,2261,GO:0032432,2.0427e-01,3.5000e+01
IMP_SCORE,2262,GO:0070232,2.0425e-01,2.1000e+01
IMP_SCORE,2263,GO:0042887,2.0424e-01,4.7000e+01
IMP_SCORE,2264,GO:0004672,2.0423e-01,1.7400e+02
IMP_SCORE,2265,GO:0033032,2.0420e-01,1.4000e+01
IMP_SCORE,2266,GO:0036150,2.0419e-01,1.6000e+01
IMP_SCORE,2267,GO:0033674,2.0412e-01,9.6000e+01
IMP_SCORE,2268,GO:0016020,2.0410e-01,2.4200e+03
IMP_SCORE,2269,GO:0048545,2.0408e-01,8.2000e+01
IMP_SCORE,2270,GO:0099514,2.0405e-01,5.0000e+00
IMP_SCORE,2271,GO:0030228,2.0398e-01,3.0000e+01
IMP_SCORE,2272,GO:0046641,2.0397e-01,8.0000e+00
IMP_SCORE,2273,GO:0097110,2.0393e-01,2.6000e+01
IMP_SCORE,2274,GO:0006874,2.0393e-01,8.9000e+01
IMP_SCORE,2275,GO:0048017,2.0391e-01,5.1000e+01
IMP_SCORE,2276,GO:0008009,2.0389e-01,2.8000e+01
IMP_SCORE,2277,GO:0072524,2.0386e-01,9.4000e+01
IMP_SCORE,2278,GO:0006006,2.0381e-01,6.0000e+01
IMP_SCORE,2279,GO:0030834,2.0381e-01,1.7000e+01
IMP_SCORE,2280,GO:0061339,2.0377e-01,1.3000e+01
IMP_SCORE,2281,GO:0007623,2.0375e-01,7.5000e+01
IMP_SCORE,2282,GO:0048487,2.0364e-01,1.1000e+01
IMP_SCORE,2283,GO:0032410,2.0362e-01,1.2000e+01
IMP_SCORE,2284,GO:0015807,2.0358e-01,2.8000e+01
IMP_SCORE,2285,GO:0001947,2.0356e-01,2.1000e+01
IMP_SCORE,2286,GO:0061572,2.0354e-01,3.9000e+01
IMP_SCORE,2287,GO:0030971,2.0345e-01,5.2000e+01
IMP_SCORE,2288,GO:0044422,2.0339e-01,1.5760e+03
IMP_SCORE,2289,GO:0006469,2.0339e-01,5.6000e+01
IMP_SCORE,2290,GO:0032060,2.0339e-01,1.7000e+01
IMP_SCORE,2291,GO:0070613,2.0335e-01,5.5000e+01
IMP_SCORE,2292,GO:0031982,2.0329e-01,1.0760e+03
IMP_SCORE,2293,GO:0034260,2.0329e-01,2.3000e+01
IMP_SCORE,2294,GO:0071402,2.0322e-01,2.4000e+01
IMP_SCORE,2295,GO:0045616,2.0319e-01,6.0000e+00
IMP_SCORE,2296,GO:0097755,2.0318e-01,1.6000e+01
IMP_SCORE,2297,GO:0010942,2.0316e-01,1.7600e+02
IMP_SCORE,2298,GO:0000060,2.0306e-01,1.6000e+01
IMP_SCORE,2299,GO:0032943,2.0306e-01,1.8000e+01
IMP_SCORE,2300,GO:0002699,2.0299e-01,4.6000e+01
IMP_SCORE,2301,GO:0001067,2.0286e-01,2.0700e+02
IMP_SCORE,2302,GO:0051354,2.0285e-01,1.3000e+01
IMP_SCORE,2303,GO:0044767,2.0284e-01,1.2440e+03
IMP_SCORE,2304,GO:0002444,2.0282e-01,1.1000e+01
IMP_SCORE,2305,GO:0001846,2.0281e-01,2.2000e+01
IMP_SCORE,2306,GO:0043473,2.0275e-01,1.5000e+01
IMP_SCORE,2307,GO:0006878,2.0264e-01,1.3000e+01
IMP_SCORE,2308,GO:0045765,2.0249e-01,9.6000e+01
IMP_SCORE,2309,GO:0048754,2.0248e-01,4.2000e+01
IMP_SCORE,2310,GO:0010817,2.0243e-01,2.1900e+02
IMP_SCORE,2311,GO:0017112,2.0240e-01,7.7000e+01
IMP_SCORE,2312,GO:0009069,2.0239e-01,5.7000e+01
IMP_SCORE,2313,GO:0098542,2.0238e-01,1.7400e+02
IMP_SCORE,2314,GO:0050708,2.0237e-01,8.9000e+01
IMP_SCORE,2315,GO:0000226,2.0231e-01,1.4000e+02
IMP_SCORE,2316,GO:0032368,2.0231e-01,2.2000e+01
IMP_SCORE,2317,GO:2001020,2.0230e-01,3.5000e+01
IMP_SCORE,2318,GO:0043124,2.0229e-01,2.1000e+01
IMP_SCORE,2319,GO:0035296,2.0225e-01,2.7000e+01
IMP_SCORE,2320,GO:0048333,2.0220e-01,6.0000e+00
IMP_SCORE,2321,GO:0006699,2.0212e-01,2.6000e+01
IMP_SCORE,2322,GO:0050905,2.0211e-01,5.5000e+01
IMP_SCORE,2323,GO:0046606,2.0208e-01,2.0000e+00
IMP_SCORE,2324,GO:0043269,2.0206e-01,1.8900e+02
IMP_SCORE,2325,GO:0002283,2.0197e-01,1.1500e+02
IMP_SCORE,2326,GO:0031226,2.0195e-01,7.4900e+02
IMP_SCORE,2327,GO:0050768,2.0187e-01,9.4000e+01
IMP_SCORE,2328,GO:0072655,2.0185e-01,2.6000e+01
IMP_SCORE,2329,GO:0005942,2.0182e-01,9.0000e+00
IMP_SCORE,2330,GO:0001608,2.0176e-01,2.5000e+01
IMP_SCORE,2331,GO:0031089,2.0170e-01,3.4000e+01
IMP_SCORE,2332,GO:1903311,2.0160e-01,4.9000e+01
IMP_SCORE,2333,GO:0051781,2.0158e-01,3.9000e+01
IMP_SCORE,2334,GO:0098794,2.0156e-01,7.6000e+01
IMP_SCORE,2335,GO:0018108,2.0155e-01,6.1000e+01
IMP_SCORE,2336,GO:0002495,2.0153e-01,7.7000e+01
IMP_SCORE,2337,GO:0002755,2.0153e-01,1.2000e+01
IMP_SCORE,2338,GO:0015459,2.0144e-01,4.7000e+01
IMP_SCORE,2339,GO:0002274,2.0137e-01,1.4000e+02
IMP_SCORE,2340,GO:0000242,2.0132e-01,1.2000e+01
IMP_SCORE,2341,GO:0060395,2.0121e-01,1.4000e+01
IMP_SCORE,2342,GO:1902680,2.0119e-01,1.9200e+02
IMP_SCORE,2343,GO:0030168,2.0119e-01,5.7000e+01
IMP_SCORE,2344,GO:0042472,2.0114e-01,3.6000e+01
IMP_SCORE,2345,GO:0061620,2.0112e-01,7.0000e+00
IMP_SCORE,2346,GO:0090224,2.0110e-01,5.0000e+00
IMP_SCORE,2347,GO:0031331,2.0105e-01,8.4000e+01
IMP_SCORE,2348,GO:0032388,2.0105e-01,8.3000e+01
IMP_SCORE,2349,GO:0015012,2.0103e-01,5.0000e+00
IMP_SCORE,2350,GO:1901861,2.0099e-01,2.4000e+01
IMP_SCORE,2351,GO:0031091,2.0094e-01,2.0000e+01
IMP_SCORE,2352,GO:0009605,2.0094e-01,4.5600e+02
IMP_SCORE,2353,GO:0002643,2.0090e-01,1.9000e+01
IMP_SCORE,2354,GO:0010008,2.0088e-01,2.3200e+02
IMP_SCORE,2355,GO:1903578,2.0087e-01,7.0000e+00
IMP_SCORE,2356,GO:0032760,2.0078e-01,1.7000e+01
IMP_SCORE,2357,GO:0005847,2.0057e-01,5.0000e+00
IMP_SCORE,2358,GO:0005070,2.0052e-01,4.9000e+01
IMP_SCORE,2359,GO:0044872,2.0045e-01,9.0000e+00
IMP_SCORE,2360,GO:0043279,2.0038e-01,2.7000e+01
IMP_SCORE,2361,GO:0001228,2.0034e-01,7.6000e+01
IMP_SCORE,2362,GO:0002449,2.0027e-01,3.8000e+01
IMP_SCORE,2363,GO:0002042,2.0022e-01,1.3000e+01
IMP_SCORE,2364,GO:0006531,2.0018e-01,1.8000e+01
IMP_SCORE,2365,GO:0072431,2.0017e-01,9.0000e+00
IMP_SCORE,2366,GO:0016773,2.0011e-01,2.1900e+02
IMP_SCORE,2367,GO:0042454,2.0009e-01,1.5000e+01
IMP_SCORE,2368,GO:0031929,2.0008e-01,5.0000e+00
IMP_SCORE,2369,GO:0051050,2.0008e-01,2.7500e+02
IMP_SCORE,2370,GO:0016570,2.0006e-01,7.7000e+01
IMP_SCORE,2371,GO:0014912,2.0005e-01,1.5000e+01
IMP_SCORE,2372,GO:0046625,2.0005e-01,1.0000e+01
IMP_SCORE,2373,GO:0055098,2.0004e-01,3.3000e+01
IMP_SCORE,2374,GO:0060021,2.0002e-01,3.7000e+01
IMP_SCORE,2375,GO:1903508,2.0001e-01,1.7900e+02
IMP_SCORE,2376,GO:0051782,1.9997e-01,1.2000e+01
IMP_SCORE,2377,GO:0042834,1.9995e-01,1.6000e+01
IMP_SCORE,2378,GO:0016903,1.9993e-01,8.5000e+01
IMP_SCORE,2379,GO:0031975,1.9981e-01,1.5600e+02
IMP_SCORE,2380,GO:0055069,1.9977e-01,8.0000e+00
IMP_SCORE,2381,GO:0061081,1.9975e-01,7.0000e+00
IMP_SCORE,2382,GO:0005737,1.9971e-01,1.9390e+03
IMP_SCORE,2383,GO:1901136,1.9957e-01,1.1300e+02
IMP_SCORE,2384,GO:0042119,1.9954e-01,1.0900e+02
IMP_SCORE,2385,GO:0045185,1.9949e-01,2.4000e+01
IMP_SCORE,2386,GO:0043485,1.9940e-01,6.0000e+00
IMP_SCORE,2387,GO:0008144,1.9938e-01,7.3000e+01
IMP_SCORE,2388,GO:0045165,1.9937e-01,5.5000e+01
IMP_SCORE,2389,GO:1902533,1.9929e-01,2.1200e+02
IMP_SCORE,2390,GO:0098801,1.9922e-01,1.1000e+01
IMP_SCORE,2391,GO:0030336,1.9918e-01,9.6000e+01
IMP_SCORE,2392,GO:0021535,1.9915e-01,6.0000e+00
IMP_SCORE,2393,GO:0030835,1.9914e-01,2.2000e+01
IMP_SCORE,2394,GO:0045921,1.9912e-01,3.6000e+01
IMP_SCORE,2395,GO:0007212,1.9911e-01,2.6000e+01
IMP_SCORE,2396,GO:0046496,1.9911e-01,4.7000e+01
IMP_SCORE,2397,GO:0005525,1.9903e-01,1.6400e+02
IMP_SCORE,2398,GO:0044291,1.9898e-01,4.0000e+01
IMP_SCORE,2399,GO:0014910,1.9896e-01,3.1000e+01
IMP_SCORE,2400,GO:0090218,1.9896e-01,6.0000e+00
IMP_SCORE,2401,GO:0044446,1.9895e-01,1.5160e+03
IMP_SCORE,2402,GO:0043254,1.9890e-01,1.1900e+02
IMP_SCORE,2403,GO:0045628,1.9883e-01,1.5000e+01
IMP_SCORE,2404,GO:0042113,1.9883e-01,5.0000e+01
IMP_SCORE,2405,GO:2001044,1.9882e-01,1.8000e+01
IMP_SCORE,2406,GO:0001921,1.9868e-01,1.0000e+01
IMP_SCORE,2407,GO:0016925,1.9867e-01,3.4000e+01
IMP_SCORE,2408,GO:0048857,1.9865e-01,5.4000e+01
IMP_SCORE,2409,GO:0033033,1.9860e-01,1.1000e+01
IMP_SCORE,2410,GO:0051493,1.9853e-01,1.3100e+02
IMP_SCORE,2411,GO:1900180,1.9851e-01,6.5000e+01
IMP_SCORE,2412,GO:0005789,1.9842e-01,5.3000e+02
IMP_SCORE,2413,GO:0004674,1.9840e-01,1.4600e+02
IMP_SCORE,2414,GO:0051918,1.9835e-01,4.0000e+00
IMP_SCORE,2415,GO:0046165,1.9833e-01,3.7000e+01
IMP_SCORE,2416,GO:0010596,1.9827e-01,1.7000e+01
IMP_SCORE,2417,GO:0019932,1.9824e-01,4.1000e+01
IMP_SCORE,2418,GO:0042036,1.9819e-01,1.1000e+01
IMP_SCORE,2419,GO:0016709,1.9819e-01,2.3000e+01
IMP_SCORE,2420,GO:0032816,1.9817e-01,8.0000e+00
IMP_SCORE,2421,GO:0051496,1.9816e-01,2.7000e+01
IMP_SCORE,2422,GO:0060411,1.9815e-01,9.0000e+00
IMP_SCORE,2423,GO:0030667,1.9808e-01,1.2100e+02
IMP_SCORE,2424,GO:0045931,1.9806e-01,3.4000e+01
IMP_SCORE,2425,GO:0035246,1.9806e-01,1.3000e+01
IMP_SCORE,2426,GO:0002474,1.9805e-01,5.3000e+01
IMP_SCORE,2427,GO:0043368,1.9798e-01,1.6000e+01
IMP_SCORE,2428,GO:0030177,1.9798e-01,3.0000e+01
IMP_SCORE,2429,GO:1902895,1.9790e-01,7.0000e+00
IMP_SCORE,2430,GO:0010628,1.9788e-01,2.4100e+02
IMP_SCORE,2431,GO:0043200,1.9781e-01,3.3000e+01
IMP_SCORE,2432,GO:0043409,1.9780e-01,3.7000e+01
IMP_SCORE,2433,GO:1904591,1.9778e-01,1.1000e+01
IMP_SCORE,2434,GO:0035871,1.9777e-01,3.5000e+01
IMP_SCORE,2435,GO:0031526,1.9776e-01,2.3000e+01
IMP_SCORE,2436,GO:0071803,1.9775e-01,3.9000e+01
IMP_SCORE,2437,GO:1904590,1.9771e-01,3.4000e+01
IMP_SCORE,2438,GO:0010765,1.9771e-01,2.0000e+01
IMP_SCORE,2439,GO:0016050,1.9771e-01,1.2300e+02
IMP_SCORE,2440,GO:0005544,1.9769e-01,4.7000e+01
IMP_SCORE,2441,GO:0010639,1.9766e-01,1.0900e+02
IMP_SCORE,2442,GO:0045830,1.9766e-01,5.0000e+00
IMP_SCORE,2443,GO:0048172,1.9765e-01,3.0000e+01
IMP_SCORE,2444,GO:0031347,1.9765e-01,2.1700e+02
IMP_SCORE,2445,GO:1902905,1.9762e-01,5.2000e+01
IMP_SCORE,2446,GO:0099503,1.9760e-01,2.1300e+02
IMP_SCORE,2447,GO:0072562,1.9759e-01,1.7700e+02
IMP_SCORE,2448,GO:1901862,1.9755e-01,1.0000e+01
IMP_SCORE,2449,GO:0016477,1.9755e-01,3.3100e+02
IMP_SCORE,2450,GO:0032940,1.9755e-01,2.3500e+02
IMP_SCORE,2451,GO:1902117,1.9749e-01,4.8000e+01
IMP_SCORE,2452,GO:0043005,1.9746e-01,3.8000e+02
IMP_SCORE,2453,GO:0002479,1.9743e-01,6.8000e+01
IMP_SCORE,2454,GO:0045665,1.9740e-01,8.3000e+01
IMP_SCORE,2455,GO:0060055,1.9733e-01,2.6000e+01
IMP_SCORE,2456,GO:0014015,1.9732e-01,3.0000e+01
IMP_SCORE,2457,GO:0045943,1.9732e-01,6.0000e+00
IMP_SCORE,2458,GO:1901343,1.9731e-01,3.5000e+01
IMP_SCORE,2459,GO:0007259,1.9730e-01,1.9000e+01
IMP_SCORE,2460,GO:0003407,1.9728e-01,5.0000e+00
IMP_SCORE,2461,GO:0015672,1.9725e-01,1.2100e+02
IMP_SCORE,2462,GO:0016772,1.9720e-01,2.6400e+02
IMP_SCORE,2463,GO:0010033,1.9720e-01,6.2000e+02
IMP_SCORE,2464,GO:0030838,1.9720e-01,1.9000e+01
IMP_SCORE,2465,GO:0002092,1.9718e-01,6.0000e+00
IMP_SCORE,2466,GO:0034111,1.9718e-01,9.0000e+00
IMP_SCORE,2467,GO:0031201,1.9711e-01,4.2000e+01
IMP_SCORE,2468,GO:0030818,1.9711e-01,7.0000e+00
IMP_SCORE,2469,GO:0032369,1.9708e-01,8.0000e+00
IMP_SCORE,2470,GO:0044126,1.9702e-01,1.1000e+01
IMP_SCORE,2471,GO:1904358,1.9701e-01,1.8000e+01
IMP_SCORE,2472,GO:0010494,1.9700e-01,1.0000e+01
IMP_SCORE,2473,GO:0019724,1.9700e-01,1.3000e+01
IMP_SCORE,2474,GO:0099600,1.9693e-01,3.5600e+02
IMP_SCORE,2475,GO:0051150,1.9691e-01,7.0000e+00
IMP_SCORE,2476,GO:0043226,1.9684e-01,1.6290e+03
IMP_SCORE,2477,GO:0006584,1.9680e-01,3.6000e+01
IMP_SCORE,2478,GO:0000096,1.9679e-01,3.6000e+01
IMP_SCORE,2479,GO:0097300,1.9676e-01,2.4000e+01
IMP_SCORE,2480,GO:0030684,1.9673e-01,3.6000e+01
IMP_SCORE,2481,GO:0090278,1.9669e-01,6.0000e+00
IMP_SCORE,2482,GO:0099643,1.9651e-01,4.5000e+01
IMP_SCORE,2483,GO:0046471,1.9646e-01,1.8000e+01
IMP_SCORE,2484,GO:0002244,1.9645e-01,1.4100e+02
IMP_SCORE,2485,GO:0005980,1.9642e-01,1.4000e+01
IMP_SCORE,2486,GO:0097708,1.9635e-01,5.5300e+02
IMP_SCORE,2487,GO:0030512,1.9630e-01,3.3000e+01
IMP_SCORE,2488,GO:0008643,1.9620e-01,7.5000e+01
IMP_SCORE,2489,GO:0051716,1.9616e-01,6.2100e+02
IMP_SCORE,2490,GO:0050678,1.9615e-01,7.1000e+01
IMP_SCORE,2491,GO:0006954,1.9615e-01,2.3100e+02
IMP_SCORE,2492,GO:0005080,1.9614e-01,2.3000e+01
IMP_SCORE,2493,GO:0006570,1.9609e-01,1.4000e+01
IMP_SCORE,2494,GO:0051336,1.9607e-01,4.5100e+02
IMP_SCORE,2495,GO:0043968,1.9604e-01,6.0000e+00
IMP_SCORE,2496,GO:0044283,1.9604e-01,2.0800e+02
IMP_SCORE,2497,GO:0015085,1.9603e-01,7.4000e+01
IMP_SCORE,2498,GO:0050920,1.9603e-01,4.4000e+01
IMP_SCORE,2499,GO:0007613,1.9602e-01,5.8000e+01
IMP_SCORE,2500,GO:0004629,1.9601e-01,4.3000e+01
IMP_SCORE,2501,GO:0045666,1.9600e-01,9.0000e+01
IMP_SCORE,2502,GO:0032409,1.9600e-01,1.0500e+02
IMP_SCORE,2503,GO:0030855,1.9599e-01,1.2100e+02
IMP_SCORE,2504,GO:0001911,1.9597e-01,6.0000e+00
IMP_SCORE,2505,GO:0048646,1.9597e-01,2.7300e+02
IMP_SCORE,2506,GO:0030832,1.9594e-01,6.2000e+01
IMP_SCORE,2507,GO:0042220,1.9591e-01,4.0000e+00
IMP_SCORE,2508,GO:0019627,1.9585e-01,8.0000e+00
IMP_SCORE,2509,GO:0016310,1.9585e-01,3.0700e+02
IMP_SCORE,2510,GO:0001666,1.9584e-01,6.5000e+01
IMP_SCORE,2511,GO:0009251,1.9578e-01,1.1000e+01
IMP_SCORE,2512,GO:2001057,1.9572e-01,1.1000e+01
IMP_SCORE,2513,GO:0014003,1.9570e-01,3.2000e+01
IMP_SCORE,2514,GO:0060079,1.9568e-01,2.5000e+01
IMP_SCORE,2515,GO:0006936,1.9568e-01,1.3900e+02
IMP_SCORE,2516,GO:0030955,1.9567e-01,1.4000e+01
IMP_SCORE,2517,GO:0045785,1.9561e-01,1.2500e+02
IMP_SCORE,2518,GO:0045927,1.9556e-01,6.0000e+01
IMP_SCORE,2519,GO:0010939,1.9554e-01,7.0000e+00
IMP_SCORE,2520,GO:0060333,1.9553e-01,9.2000e+01
IMP_SCORE,2521,GO:0071467,1.9547e-01,1.3000e+01
IMP_SCORE,2522,GO:0051865,1.9542e-01,5.0000e+01
IMP_SCORE,2523,GO:0045667,1.9538e-01,6.4000e+01
IMP_SCORE,2524,GO:0046653,1.9536e-01,1.3000e+01
IMP_SCORE,2525,GO:0036498,1.9535e-01,4.2000e+01
IMP_SCORE,2526,GO:0031965,1.9534e-01,2.9600e+02
IMP_SCORE,2527,GO:0030027,1.9534e-01,8.4000e+01
IMP_SCORE,2528,GO:0097306,1.9528e-01,2.1000e+01
IMP_SCORE,2529,GO:0009896,1.9525e-01,9.0000e+01
IMP_SCORE,2530,GO:0031400,1.9524e-01,1.5200e+02
IMP_SCORE,2531,GO:0099118,1.9524e-01,2.8000e+01
IMP_SCORE,2532,GO:0016605,1.9518e-01,3.8000e+01
IMP_SCORE,2533,GO:0030315,1.9512e-01,2.9000e+01
IMP_SCORE,2534,GO:0005654,1.9504e-01,1.0330e+03
IMP_SCORE,2535,GO:0010507,1.9502e-01,2.7000e+01
IMP_SCORE,2536,GO:0048484,1.9499e-01,1.4000e+01
IMP_SCORE,2537,GO:0098588,1.9488e-01,6.8500e+02
IMP_SCORE,2538,GO:0002708,1.9485e-01,2.4000e+01
IMP_SCORE,2539,GO:0031406,1.9476e-01,1.0500e+02
IMP_SCORE,2540,GO:0044772,1.9470e-01,8.6000e+01
IMP_SCORE,2541,GO:0009147,1.9468e-01,5.0000e+00
IMP_SCORE,2542,GO:0009055,1.9467e-01,7.0000e+01
IMP_SCORE,2543,GO:0019835,1.9464e-01,1.7000e+01
IMP_SCORE,2544,GO:0048709,1.9464e-01,2.6000e+01
IMP_SCORE,2545,GO:0009083,1.9463e-01,4.8000e+01
IMP_SCORE,2546,GO:0051348,1.9462e-01,8.7000e+01
IMP_SCORE,2547,GO:0051154,1.9460e-01,2.5000e+01
IMP_SCORE,2548,GO:2000136,1.9450e-01,1.6000e+01
IMP_SCORE,2549,GO:0001523,1.9447e-01,4.8000e+01
IMP_SCORE,2550,GO:0006282,1.9446e-01,1.5000e+01
IMP_SCORE,2551,GO:0007163,1.9440e-01,6.5000e+01
IMP_SCORE,2552,GO:0001190,1.9439e-01,2.6000e+01
IMP_SCORE,2553,GO:1902882,1.9436e-01,2.4000e+01
IMP_SCORE,2554,GO:2000243,1.9436e-01,1.3000e+01
IMP_SCORE,2555,GO:0002366,1.9433e-01,1.4200e+02
IMP_SCORE,2556,GO:0001558,1.9430e-01,1.7700e+02
IMP_SCORE,2557,GO:0045920,1.9429e-01,2.3000e+01
IMP_SCORE,2558,GO:2000279,1.9422e-01,7.0000e+00
IMP_SCORE,2559,GO:0044444,1.9412e-01,1.6680e+03
IMP_SCORE,2560,GO:0098791,1.9410e-01,1.2600e+02
IMP_SCORE,2561,GO:1903037,1.9406e-01,8.8000e+01
IMP_SCORE,2562,GO:0032970,1.9404e-01,1.0100e+02
IMP_SCORE,2563,GO:0042755,1.9402e-01,1.1000e+01
IMP_SCORE,2564,GO:0042325,1.9396e-01,2.5200e+02
IMP_SCORE,2565,GO:0033327,1.9395e-01,1.7000e+01
IMP_SCORE,2566,GO:0001894,1.9389e-01,7.5000e+01
IMP_SCORE,2567,GO:0031058,1.9384e-01,2.5000e+01
IMP_SCORE,2568,GO:0002703,1.9380e-01,3.9000e+01
IMP_SCORE,2569,GO:0031904,1.9379e-01,4.0000e+01
IMP_SCORE,2570,GO:0008542,1.9378e-01,1.1000e+01
IMP_SCORE,2571,GO:0005622,1.9378e-01,7.6600e+02
IMP_SCORE,2572,GO:0002312,1.9376e-01,1.4000e+01
IMP_SCORE,2573,GO:1900034,1.9375e-01,5.0000e+01
IMP_SCORE,2574,GO:0002263,1.9370e-01,1.3000e+02
IMP_SCORE,2575,GO:0009119,1.9368e-01,3.1000e+01
IMP_SCORE,2576,GO:0030334,1.9360e-01,1.9700e+02
IMP_SCORE,2577,GO:1905953,1.9359e-01,1.5000e+01
IMP_SCORE,2578,GO:0016042,1.9352e-01,2.1300e+02
IMP_SCORE,2579,GO:0009712,1.9349e-01,2.8000e+01
IMP_SCORE,2580,GO:0050714,1.9348e-01,7.0000e+01
IMP_SCORE,2581,GO:0015245,1.9340e-01,8.0000e+00
IMP_SCORE,2582,GO:0045121,1.9334e-01,1.4300e+02
IMP_SCORE,2583,GO:0008284,1.9326e-01,3.0500e+02
IMP_SCORE,2584,GO:0071674,1.9323e-01,1.6000e+01
IMP_SCORE,2585,GO:0010820,1.9295e-01,4.0000e+00
IMP_SCORE,2586,GO:1901700,1.9292e-01,3.6200e+02
IMP_SCORE,2587,GO:0036041,1.9288e-01,3.0000e+01
IMP_SCORE,2588,GO:0007154,1.9282e-01,3.0200e+02
IMP_SCORE,2589,GO:2000846,1.9278e-01,1.2000e+01
IMP_SCORE,2590,GO:0032838,1.9277e-01,2.1000e+01
IMP_SCORE,2591,GO:1901568,1.9276e-01,6.2000e+01
IMP_SCORE,2592,GO:1902475,1.9276e-01,1.0000e+01
IMP_SCORE,2593,GO:0048568,1.9270e-01,2.7000e+01
IMP_SCORE,2594,GO:0004177,1.9269e-01,6.6000e+01
IMP_SCORE,2595,GO:0002285,1.9266e-01,3.0000e+01
IMP_SCORE,2596,GO:0035264,1.9266e-01,2.7000e+01
IMP_SCORE,2597,GO:0080182,1.9252e-01,6.0000e+00
IMP_SCORE,2598,GO:0015813,1.9250e-01,1.4000e+01
IMP_SCORE,2599,GO:1903362,1.9248e-01,5.2000e+01
IMP_SCORE,2600,GO:0032891,1.9233e-01,6.0000e+00
IMP_SCORE,2601,GO:0008190,1.9232e-01,2.9000e+01
IMP_SCORE,2602,GO:1902043,1.9230e-01,6.0000e+00
IMP_SCORE,2603,GO:0045934,1.9226e-01,1.8900e+02
IMP_SCORE,2604,GO:0009967,1.9223e-01,3.0400e+02
IMP_SCORE,2605,GO:0008083,1.9223e-01,1.4700e+02
IMP_SCORE,2606,GO:0060229,1.9220e-01,7.0000e+00
IMP_SCORE,2607,GO:0006637,1.9216e-01,5.8000e+01
IMP_SCORE,2608,GO:0031338,1.9216e-01,4.0000e+01
IMP_SCORE,2609,GO:2000145,1.9216e-01,1.8900e+02
IMP_SCORE,2610,GO:0003151,1.9215e-01,2.6000e+01
IMP_SCORE,2611,GO:0002828,1.9215e-01,1.8000e+01
IMP_SCORE,2612,GO:0061702,1.9209e-01,6.0000e+00
IMP_SCORE,2613,GO:0032525,1.9207e-01,5.0000e+00
IMP_SCORE,2614,GO:0002003,1.9206e-01,1.3000e+01
IMP_SCORE,2615,GO:0051651,1.9205e-01,4.4000e+01
IMP_SCORE,2616,GO:0002714,1.9200e-01,1.4000e+01
IMP_SCORE,2617,GO:0061469,1.9197e-01,1.1000e+01
IMP_SCORE,2618,GO:0043122,1.9197e-01,1.3500e+02
IMP_SCORE,2619,GO:0007179,1.9194e-01,3.1000e+01
IMP_SCORE,2620,GO:0032331,1.9186e-01,1.7000e+01
IMP_SCORE,2621,GO:0098858,1.9185e-01,1.2800e+02
IMP_SCORE,2622,GO:1990380,1.9184e-01,2.5000e+01
IMP_SCORE,2623,GO:0051147,1.9182e-01,6.9000e+01
IMP_SCORE,2624,GO:0043113,1.9172e-01,3.1000e+01
IMP_SCORE,2625,GO:0097191,1.9171e-01,2.7000e+01
IMP_SCORE,2626,GO:0032715,1.9169e-01,1.2000e+01
IMP_SCORE,2627,GO:0006004,1.9157e-01,3.2000e+01
IMP_SCORE,2628,GO:0043281,1.9151e-01,4.8000e+01
IMP_SCORE,2629,GO:0035455,1.9148e-01,1.3000e+01
IMP_SCORE,2630,GO:0002920,1.9148e-01,3.5000e+01
IMP_SCORE,2631,GO:0000175,1.9144e-01,7.0000e+00
IMP_SCORE,2632,GO:0016485,1.9144e-01,1.0100e+02
IMP_SCORE,2633,GO:0012506,1.9137e-01,3.0300e+02
IMP_SCORE,2634,GO:0051497,1.9137e-01,9.0000e+00
IMP_SCORE,2635,GO:0009611,1.9131e-01,8.8000e+01
IMP_SCORE,2636,GO:0043369,1.9114e-01,1.7000e+01
IMP_SCORE,2637,GO:0003705,1.9109e-01,5.3000e+01
IMP_SCORE,2638,GO:0048562,1.9100e-01,4.4000e+01
IMP_SCORE,2639,GO:1902115,1.9095e-01,7.2000e+01
IMP_SCORE,2640,GO:0061158,1.9087e-01,1.0000e+00
IMP_SCORE,2641,GO:0030837,1.9084e-01,1.9000e+01
IMP_SCORE,2642,GO:0002684,1.9082e-01,2.2300e+02
IMP_SCORE,2643,GO:0018904,1.9080e-01,3.9000e+01
IMP_SCORE,2644,GO:0009931,1.9078e-01,2.0000e+01
IMP_SCORE,2645,GO:0009894,1.9078e-01,2.2200e+02
IMP_SCORE,2646,GO:0051437,1.9072e-01,1.0000e+01
IMP_SCORE,2647,GO:0030141,1.9070e-01,1.6800e+02
IMP_SCORE,2648,GO:0006903,1.9068e-01,1.5000e+01
IMP_SCORE,2649,GO:1903018,1.9061e-01,6.0000e+00
IMP_SCORE,2650,GO:0030163,1.9058e-01,1.1700e+02
IMP_SCORE,2651,GO:0071229,1.9053e-01,5.8000e+01
IMP_SCORE,2652,GO:0042339,1.9053e-01,2.2000e+01
IMP_SCORE,2653,GO:0071456,1.9050e-01,2.9000e+01
IMP_SCORE,2654,GO:0032154,1.9050e-01,5.1000e+01
IMP_SCORE,2655,GO:0032809,1.9045e-01,2.5000e+01
IMP_SCORE,2656,GO:0006457,1.9032e-01,2.0300e+02
IMP_SCORE,2657,GO:0090407,1.9021e-01,1.5500e+02
IMP_SCORE,2658,GO:0005790,1.9021e-01,6.0000e+00
IMP_SCORE,2659,GO:0051057,1.9020e-01,2.5000e+01
IMP_SCORE,2660,GO:1904062,1.9017e-01,9.2000e+01
IMP_SCORE,2661,GO:0007041,1.9017e-01,4.5000e+01
IMP_SCORE,2662,GO:0016021,1.9016e-01,1.4920e+03
IMP_SCORE,2663,GO:0016202,1.9015e-01,2.6000e+01
IMP_SCORE,2664,GO:0019199,1.9012e-01,5.2000e+01
IMP_SCORE,2665,GO:0043296,1.9010e-01,1.1000e+01
IMP_SCORE,2666,GO:0022409,1.9008e-01,7.8000e+01
IMP_SCORE,2667,GO:0046332,1.9008e-01,4.2000e+01
IMP_SCORE,2668,GO:0015992,1.9005e-01,4.9000e+01
IMP_SCORE,2669,GO:0051604,1.9004e-01,1.3400e+02
IMP_SCORE,2670,GO:0090544,1.8995e-01,1.0000e+01
IMP_SCORE,2671,GO:0048260,1.8993e-01,1.1000e+01
IMP_SCORE,2672,GO:0048608,1.8993e-01,7.3000e+01
IMP_SCORE,2673,GO:0009620,1.8993e-01,1.9000e+01
IMP_SCORE,2674,GO:0006904,1.8990e-01,3.5000e+01
IMP_SCORE,2675,GO:1901739,1.8989e-01,2.6000e+01
IMP_SCORE,2676,GO:0005758,1.8988e-01,4.9000e+01
IMP_SCORE,2677,GO:0006897,1.8984e-01,3.3000e+02
IMP_SCORE,2678,GO:0046982,1.8984e-01,2.0700e+02
IMP_SCORE,2679,GO:0031643,1.8977e-01,1.2000e+01
IMP_SCORE,2680,GO:0006123,1.8977e-01,7.0000e+00
IMP_SCORE,2681,GO:0002682,1.8975e-01,4.6400e+02
IMP_SCORE,2682,GO:0018193,1.8962e-01,2.8200e+02
IMP_SCORE,2683,GO:0007009,1.8959e-01,1.2800e+02
IMP_SCORE,2684,GO:0046934,1.8954e-01,1.5000e+01
IMP_SCORE,2685,GO:0043207,1.8950e-01,2.7300e+02
IMP_SCORE,2686,GO:0045939,1.8949e-01,8.0000e+00
IMP_SCORE,2687,GO:0051532,1.8947e-01,1.0000e+01
IMP_SCORE,2688,GO:0001085,1.8946e-01,4.8000e+01
IMP_SCORE,2689,GO:0031327,1.8945e-01,2.2700e+02
IMP_SCORE,2690,GO:0000323,1.8945e-01,2.4600e+02
IMP_SCORE,2691,GO:0001227,1.8943e-01,5.7000e+01
IMP_SCORE,2692,GO:0072657,1.8942e-01,1.4900e+02
IMP_SCORE,2693,GO:0042157,1.8937e-01,5.7000e+01
IMP_SCORE,2694,GO:0007169,1.8932e-01,1.9800e+02
IMP_SCORE,2695,GO:0071359,1.8929e-01,1.3000e+01
IMP_SCORE,2696,GO:0046514,1.8926e-01,2.0000e+01
IMP_SCORE,2697,GO:0060306,1.8926e-01,6.0000e+00
IMP_SCORE,2698,GO:0000768,1.8925e-01,2.8000e+01
IMP_SCORE,2699,GO:0044448,1.8921e-01,6.7000e+01
IMP_SCORE,2700,GO:0035729,1.8918e-01,5.0000e+00
IMP_SCORE,2701,GO:0021680,1.8915e-01,1.5000e+01
IMP_SCORE,2702,GO:2001234,1.8915e-01,5.1000e+01
IMP_SCORE,2703,GO:0006733,1.8913e-01,4.4000e+01
IMP_SCORE,2704,GO:1904377,1.8911e-01,3.2000e+01
IMP_SCORE,2705,GO:0006639,1.8905e-01,7.1000e+01
IMP_SCORE,2706,GO:0043066,1.8904e-01,2.2000e+02
IMP_SCORE,2707,GO:0046479,1.8903e-01,2.5000e+01
IMP_SCORE,2708,GO:0005536,1.8900e-01,1.8000e+01
IMP_SCORE,2709,GO:1902592,1.8900e-01,5.0000e+00
IMP_SCORE,2710,GO:0016525,1.8899e-01,3.6000e+01
IMP_SCORE,2711,GO:0034766,1.8895e-01,1.8000e+01
IMP_SCORE,2712,GO:0009112,1.8885e-01,1.9000e+01
IMP_SCORE,2713,GO:0022603,1.8885e-01,2.7100e+02
IMP_SCORE,2714,GO:0032982,1.8883e-01,2.5000e+01
IMP_SCORE,2715,GO:0006493,1.8880e-01,7.3000e+01
IMP_SCORE,2716,GO:0002791,1.8875e-01,1.0200e+02
IMP_SCORE,2717,GO:0097286,1.8873e-01,2.0000e+01
IMP_SCORE,2718,GO:0009411,1.8869e-01,4.9000e+01
IMP_SCORE,2719,GO:1903831,1.8868e-01,1.9000e+01
IMP_SCORE,2720,GO:0008200,1.8867e-01,3.5000e+01
IMP_SCORE,2721,GO:0070585,1.8862e-01,2.3000e+01
IMP_SCORE,2722,GO:0009264,1.8861e-01,5.0000e+00
IMP_SCORE,2723,GO:0051156,1.8859e-01,9.0000e+00
IMP_SCORE,2724,GO:0060590,1.8857e-01,2.8000e+01
IMP_SCORE,2725,GO:0006662,1.8854e-01,4.1000e+01
IMP_SCORE,2726,GO:1903507,1.8853e-01,1.8900e+02
IMP_SCORE,2727,GO:1901566,1.8847e-01,2.6200e+02
IMP_SCORE,2728,GO:1902547,1.8844e-01,1.0000e+01
IMP_SCORE,2729,GO:0007520,1.8843e-01,2.9000e+01
IMP_SCORE,2730,GO:0002683,1.8834e-01,1.5900e+02
IMP_SCORE,2731,GO:0034243,1.8833e-01,7.0000e+00
IMP_SCORE,2732,GO:0030154,1.8832e-01,6.8400e+02
IMP_SCORE,2733,GO:0030316,1.8826e-01,1.6000e+01
IMP_SCORE,2734,GO:1902903,1.8824e-01,1.0100e+02
IMP_SCORE,2735,GO:0004180,1.8819e-01,5.9000e+01
IMP_SCORE,2736,GO:0009070,1.8817e-01,3.2000e+01
IMP_SCORE,2737,GO:0009719,1.8817e-01,2.7000e+02
IMP_SCORE,2738,GO:0032460,1.8815e-01,7.0000e+00
IMP_SCORE,2739,GO:0043433,1.8809e-01,3.5000e+01
IMP_SCORE,2740,GO:0031032,1.8803e-01,5.5000e+01
IMP_SCORE,2741,GO:2001026,1.8797e-01,5.0000e+00
IMP_SCORE,2742,GO:0005048,1.8794e-01,1.9000e+01
IMP_SCORE,2743,GO:0019363,1.8794e-01,1.2000e+01
IMP_SCORE,2744,GO:0010595,1.8793e-01,1.7000e+01
IMP_SCORE,2745,GO:0043094,1.8792e-01,2.7000e+01
IMP_SCORE,2746,GO:0001573,1.8789e-01,4.6000e+01
IMP_SCORE,2747,GO:0000132,1.8787e-01,4.0000e+00
IMP_SCORE,2748,GO:0048771,1.8786e-01,4.0000e+01
IMP_SCORE,2749,GO:0005172,1.8782e-01,1.4000e+01
IMP_SCORE,2750,GO:0045055,1.8782e-01,1.5900e+02
IMP_SCORE,2751,GO:0042994,1.8776e-01,8.0000e+00
IMP_SCORE,2752,GO:0044270,1.8776e-01,9.5000e+01
IMP_SCORE,2753,GO:0001078,1.8772e-01,5.4000e+01
IMP_SCORE,2754,GO:0006664,1.8772e-01,1.0400e+02
IMP_SCORE,2755,GO:0055114,1.8771e-01,4.5100e+02
IMP_SCORE,2756,GO:0010604,1.8770e-01,4.2400e+02
IMP_SCORE,2757,GO:0023026,1.8768e-01,2.7000e+01
IMP_SCORE,2758,GO:0006558,1.8768e-01,2.4000e+01
IMP_SCORE,2759,GO:1903320,1.8765e-01,5.1000e+01
IMP_SCORE,2760,GO:0060009,1.8764e-01,1.3000e+01
IMP_SCORE,2761,GO:0051024,1.8764e-01,1.8000e+01
IMP_SCORE,2762,GO:0009310,1.8760e-01,4.5000e+01
IMP_SCORE,2763,GO:1903306,1.8751e-01,2.1000e+01
IMP_SCORE,2764,GO:1904353,1.8749e-01,3.0000e+01
IMP_SCORE,2765,GO:0098916,1.8744e-01,1.6200e+02
IMP_SCORE,2766,GO:0030011,1.8739e-01,1.2000e+01
IMP_SCORE,2767,GO:0009649,1.8734e-01,2.1000e+01
IMP_SCORE,2768,GO:0048812,1.8734e-01,1.1000e+02
IMP_SCORE,2769,GO:0044724,1.8733e-01,8.2000e+01
IMP_SCORE,2770,GO:0032225,1.8727e-01,8.0000e+00
IMP_SCORE,2771,GO:0042221,1.8725e-01,7.3000e+02
IMP_SCORE,2772,GO:0010647,1.8723e-01,3.2100e+02
IMP_SCORE,2773,GO:0048525,1.8723e-01,4.0000e+01
IMP_SCORE,2774,GO:0055038,1.8722e-01,5.8000e+01
IMP_SCORE,2775,GO:0005739,1.8721e-01,7.2100e+02
IMP_SCORE,2776,GO:2000178,1.8715e-01,1.4000e+01
IMP_SCORE,2777,GO:0005938,1.8711e-01,1.5900e+02
IMP_SCORE,2778,GO:0097352,1.8710e-01,2.1000e+01
IMP_SCORE,2779,GO:0014002,1.8708e-01,2.1000e+01
IMP_SCORE,2780,GO:0003012,1.8696e-01,1.1900e+02
IMP_SCORE,2781,GO:0035278,1.8693e-01,2.1000e+01
IMP_SCORE,2782,GO:0051861,1.8693e-01,4.2000e+01
IMP_SCORE,2783,GO:0016043,1.8682e-01,1.1950e+03
IMP_SCORE,2784,GO:0005979,1.8680e-01,1.3000e+01
IMP_SCORE,2785,GO:0032994,1.8676e-01,3.9000e+01
IMP_SCORE,2786,GO:0000291,1.8674e-01,1.2000e+01
IMP_SCORE,2787,GO:1903828,1.8674e-01,5.9000e+01
IMP_SCORE,2788,GO:0022891,1.8653e-01,2.8900e+02
IMP_SCORE,2789,GO:0071478,1.8653e-01,5.2000e+01
IMP_SCORE,2790,GO:0005537,1.8652e-01,2.8000e+01
IMP_SCORE,2791,GO:0042340,1.8644e-01,1.9000e+01
IMP_SCORE,2792,GO:0090316,1.8640e-01,7.2000e+01
IMP_SCORE,2793,GO:0070887,1.8638e-01,3.9900e+02
IMP_SCORE,2794,GO:0002433,1.8637e-01,3.4000e+01
IMP_SCORE,2795,GO:0051051,1.8635e-01,1.3500e+02
IMP_SCORE,2796,GO:0048821,1.8632e-01,7.0000e+00
IMP_SCORE,2797,GO:0051693,1.8630e-01,3.0000e+01
IMP_SCORE,2798,GO:0016614,1.8630e-01,1.4100e+02
IMP_SCORE,2799,GO:0000790,1.8627e-01,6.3000e+01
IMP_SCORE,2800,GO:0016616,1.8624e-01,1.2700e+02
IMP_SCORE,2801,GO:0030260,1.8622e-01,5.6000e+01
IMP_SCORE,2802,GO:0032102,1.8615e-01,7.8000e+01
IMP_SCORE,2803,GO:0061134,1.8612e-01,8.9000e+01
IMP_SCORE,2804,GO:1901659,1.8611e-01,2.5000e+01
IMP_SCORE,2805,GO:0051503,1.8607e-01,1.8000e+01
IMP_SCORE,2806,GO:0002689,1.8607e-01,1.7000e+01
IMP_SCORE,2807,GO:0051223,1.8600e-01,1.9600e+02
IMP_SCORE,2808,GO:0098876,1.8599e-01,6.0000e+01
IMP_SCORE,2809,GO:0045069,1.8597e-01,4.3000e+01
IMP_SCORE,2810,GO:0030055,1.8583e-01,2.5500e+02
IMP_SCORE,2811,GO:0051702,1.8582e-01,2.0000e+01
IMP_SCORE,2812,GO:0019319,1.8577e-01,2.5000e+01
IMP_SCORE,2813,GO:0071806,1.8573e-01,3.4000e+01
IMP_SCORE,2814,GO:0050688,1.8573e-01,3.2000e+01
IMP_SCORE,2815,GO:0008214,1.8572e-01,2.2000e+01
IMP_SCORE,2816,GO:1903038,1.8570e-01,3.1000e+01
IMP_SCORE,2817,GO:1903900,1.8564e-01,4.4000e+01
IMP_SCORE,2818,GO:0032436,1.8557e-01,2.0000e+01
IMP_SCORE,2819,GO:0009725,1.8556e-01,1.6700e+02
IMP_SCORE,2820,GO:0061077,1.8553e-01,6.2000e+01
IMP_SCORE,2821,GO:0044459,1.8552e-01,1.0170e+03
IMP_SCORE,2822,GO:0070169,1.8552e-01,2.1000e+01
IMP_SCORE,2823,GO:0031224,1.8547e-01,1.4660e+03
IMP_SCORE,2824,GO:0050860,1.8546e-01,1.2000e+01
IMP_SCORE,2825,GO:0051560,1.8537e-01,6.0000e+00
IMP_SCORE,2826,GO:0010811,1.8532e-01,7.5000e+01
IMP_SCORE,2827,GO:0000785,1.8532e-01,1.1700e+02
IMP_SCORE,2828,GO:0046889,1.8526e-01,2.3000e+01
IMP_SCORE,2829,GO:0045663,1.8519e-01,1.3000e+01
IMP_SCORE,2830,GO:0031023,1.8518e-01,2.6000e+01
IMP_SCORE,2831,GO:0016064,1.8516e-01,9.0000e+00
IMP_SCORE,2832,GO:0004623,1.8515e-01,3.7000e+01
IMP_SCORE,2833,GO:0098590,1.8514e-01,5.3400e+02
IMP_SCORE,2834,GO:0048208,1.8511e-01,2.9000e+01
IMP_SCORE,2835,GO:0051607,1.8508e-01,9.2000e+01
IMP_SCORE,2836,GO:0090036,1.8506e-01,1.4000e+01
IMP_SCORE,2837,GO:0007612,1.8498e-01,5.5000e+01
IMP_SCORE,2838,GO:0015301,1.8497e-01,3.3000e+01
IMP_SCORE,2839,GO:0006012,1.8495e-01,2.2000e+01
IMP_SCORE,2840,GO:0042558,1.8494e-01,2.8000e+01
IMP_SCORE,2841,GO:0005112,1.8489e-01,9.0000e+00
IMP_SCORE,2842,GO:0001709,1.8487e-01,2.4000e+01
IMP_SCORE,2843,GO:0004197,1.8486e-01,5.9000e+01
IMP_SCORE,2844,GO:1903432,1.8485e-01,1.2000e+01
IMP_SCORE,2845,GO:0030658,1.8481e-01,1.2300e+02
IMP_SCORE,2846,GO:0019208,1.8480e-01,6.9000e+01
IMP_SCORE,2847,GO:0044242,1.8479e-01,9.6000e+01
IMP_SCORE,2848,GO:0044763,1.8470e-01,1.3520e+03
IMP_SCORE,2849,GO:0006778,1.8470e-01,2.5000e+01
IMP_SCORE,2850,GO:0009219,1.8467e-01,5.0000e+00
IMP_SCORE,2851,GO:0032885,1.8465e-01,1.6000e+01
IMP_SCORE,2852,GO:0010564,1.8465e-01,1.5400e+02
IMP_SCORE,2853,GO:0005766,1.8464e-01,1.5000e+01
IMP_SCORE,2854,GO:0006144,1.8460e-01,7.0000e+00
IMP_SCORE,2855,GO:0030198,1.8457e-01,2.1000e+02
IMP_SCORE,2856,GO:0010563,1.8455e-01,1.3700e+02
IMP_SCORE,2857,GO:0032592,1.8451e-01,1.8000e+01
IMP_SCORE,2858,GO:0016597,1.8445e-01,5.0000e+01
IMP_SCORE,2859,GO:1902186,1.8444e-01,1.0000e+01
IMP_SCORE,2860,GO:0000165,1.8441e-01,7.6000e+01
IMP_SCORE,2861,GO:1901701,1.8440e-01,2.1400e+02
IMP_SCORE,2862,GO:0023014,1.8437e-01,1.0600e+02
IMP_SCORE,2863,GO:0042347,1.8433e-01,2.4000e+01
IMP_SCORE,2864,GO:0039531,1.8432e-01,8.0000e+00
IMP_SCORE,2865,GO:0003093,1.8431e-01,1.5000e+01
IMP_SCORE,2866,GO:0043252,1.8429e-01,4.3000e+01
IMP_SCORE,2867,GO:0002696,1.8429e-01,7.5000e+01
IMP_SCORE,2868,GO:0030534,1.8428e-01,8.0000e+01
IMP_SCORE,2869,GO:0010632,1.8427e-01,5.2000e+01
IMP_SCORE,2870,GO:0046486,1.8421e-01,1.7100e+02
IMP_SCORE,2871,GO:0006950,1.8421e-01,9.1100e+02
IMP_SCORE,2872,GO:0033047,1.8418e-01,7.0000e+00
IMP_SCORE,2873,GO:0005839,1.8418e-01,1.4000e+01
IMP_SCORE,2874,GO:0052548,1.8417e-01,1.3800e+02
IMP_SCORE,2875,GO:0050927,1.8417e-01,1.4000e+01
IMP_SCORE,2876,GO:0071542,1.8416e-01,6.0000e+00
IMP_SCORE,2877,GO:0048870,1.8414e-01,3.7600e+02
IMP_SCORE,2878,GO:0032506,1.8408e-01,6.0000e+00
IMP_SCORE,2879,GO:0002065,1.8407e-01,2.0000e+01
IMP_SCORE,2880,GO:0071277,1.8406e-01,3.0000e+01
IMP_SCORE,2881,GO:0034453,1.8405e-01,1.1000e+01
IMP_SCORE,2882,GO:0045333,1.8403e-01,3.4000e+01
IMP_SCORE,2883,GO:0042552,1.8398e-01,8.8000e+01
IMP_SCORE,2884,GO:0035137,1.8397e-01,5.0000e+00
IMP_SCORE,2885,GO:0009308,1.8396e-01,5.6000e+01
IMP_SCORE,2886,GO:0032587,1.8391e-01,2.8000e+01
IMP_SCORE,2887,GO:0090596,1.8387e-01,3.1000e+01
IMP_SCORE,2888,GO:0032507,1.8382e-01,3.1000e+01
IMP_SCORE,2889,GO:0035089,1.8377e-01,1.8000e+01
IMP_SCORE,2890,GO:0042805,1.8375e-01,2.8000e+01
IMP_SCORE,2891,GO:0044183,1.8374e-01,1.9000e+01
IMP_SCORE,2892,GO:0050769,1.8371e-01,1.1200e+02
IMP_SCORE,2893,GO:0045655,1.8367e-01,6.0000e+00
IMP_SCORE,2894,GO:0046530,1.8363e-01,9.0000e+00
IMP_SCORE,2895,GO:0072662,1.8355e-01,1.3000e+01
IMP_SCORE,2896,GO:0002209,1.8354e-01,3.2000e+01
IMP_SCORE,2897,GO:0034762,1.8353e-01,1.2800e+02
IMP_SCORE,2898,GO:0042593,1.8352e-01,4.8000e+01
IMP_SCORE,2899,GO:0008134,1.8348e-01,1.5000e+02
IMP_SCORE,2900,GO:0032091,1.8348e-01,4.0000e+01
IMP_SCORE,2901,GO:0005615,1.8347e-01,1.0550e+03
IMP_SCORE,2902,GO:0035641,1.8347e-01,1.4000e+01
IMP_SCORE,2903,GO:1902582,1.8338e-01,1.1400e+02
IMP_SCORE,2904,GO:0090276,1.8333e-01,6.1000e+01
IMP_SCORE,2905,GO:2000104,1.8332e-01,1.8000e+01
IMP_SCORE,2906,GO:0031233,1.8331e-01,3.3000e+01
IMP_SCORE,2907,GO:0045859,1.8330e-01,1.7400e+02
IMP_SCORE,2908,GO:0006448,1.8328e-01,2.6000e+01
IMP_SCORE,2909,GO:0045860,1.8327e-01,9.8000e+01
IMP_SCORE,2910,GO:1903533,1.8323e-01,9.3000e+01
IMP_SCORE,2911,GO:0007015,1.8322e-01,1.1500e+02
IMP_SCORE,2912,GO:0006040,1.8319e-01,6.5000e+01
IMP_SCORE,2913,GO:0048520,1.8315e-01,1.9000e+01
IMP_SCORE,2914,GO:0044432,1.8314e-01,6.8900e+02
IMP_SCORE,2915,GO:0043628,1.8312e-01,1.3000e+01
IMP_SCORE,2916,GO:0008655,1.8303e-01,8.0000e+00
IMP_SCORE,2917,GO:0035591,1.8302e-01,6.1000e+01
IMP_SCORE,2918,GO:0043903,1.8299e-01,8.6000e+01
IMP_SCORE,2919,GO:0010830,1.8297e-01,3.4000e+01
IMP_SCORE,2920,GO:0042116,1.8297e-01,3.2000e+01
IMP_SCORE,2921,GO:0060537,1.8296e-01,3.0000e+01
IMP_SCORE,2922,GO:0060143,1.8295e-01,1.6000e+01
IMP_SCORE,2923,GO:0048878,1.8290e-01,2.6900e+02
IMP_SCORE,2924,GO:0051963,1.8289e-01,5.3000e+01
IMP_SCORE,2925,GO:0042470,1.8285e-01,7.2000e+01
IMP_SCORE,2926,GO:0005759,1.8280e-01,2.0600e+02
IMP_SCORE,2927,GO:0002690,1.8266e-01,3.0000e+01
IMP_SCORE,2928,GO:0001919,1.8261e-01,1.2000e+01
IMP_SCORE,2929,GO:0006112,1.8261e-01,3.4000e+01
IMP_SCORE,2930,GO:2000113,1.8256e-01,1.9200e+02
IMP_SCORE,2931,GO:0014743,1.8254e-01,6.0000e+00
IMP_SCORE,2932,GO:0042613,1.8247e-01,2.2000e+01
IMP_SCORE,2933,GO:0090288,1.8247e-01,4.0000e+01
IMP_SCORE,2934,GO:0051093,1.8232e-01,2.5200e+02
IMP_SCORE,2935,GO:0006693,1.8231e-01,1.6000e+01
IMP_SCORE,2936,GO:0071867,1.8228e-01,1.6000e+01
IMP_SCORE,2937,GO:0045936,1.8227e-01,1.5100e+02
IMP_SCORE,2938,GO:0007200,1.8223e-01,6.0000e+01
IMP_SCORE,2939,GO:0015172,1.8222e-01,1.2000e+01
IMP_SCORE,2940,GO:0071560,1.8212e-01,9.0000e+00
IMP_SCORE,2941,GO:0048664,1.8211e-01,1.0000e+01
IMP_SCORE,2942,GO:1904886,1.8210e-01,1.0000e+01
IMP_SCORE,2943,GO:0046849,1.8206e-01,8.0000e+00
IMP_SCORE,2944,GO:0050812,1.8204e-01,1.8000e+01
IMP_SCORE,2945,GO:0031683,1.8201e-01,1.6000e+01
IMP_SCORE,2946,GO:0001562,1.8199e-01,2.2000e+01
IMP_SCORE,2947,GO:1990351,1.8198e-01,1.4900e+02
IMP_SCORE,2948,GO:0006913,1.8183e-01,6.9000e+01
IMP_SCORE,2949,GO:0044237,1.8183e-01,9.2900e+02
IMP_SCORE,2950,GO:0006366,1.8178e-01,1.6300e+02
IMP_SCORE,2951,GO:0032839,1.8178e-01,1.6000e+01
IMP_SCORE,2952,GO:0019395,1.8175e-01,5.5000e+01
IMP_SCORE,2953,GO:0046470,1.8174e-01,7.7000e+01
IMP_SCORE,2954,GO:0010501,1.8172e-01,3.0000e+01
IMP_SCORE,2955,GO:0032479,1.8169e-01,4.4000e+01
IMP_SCORE,2956,GO:0006644,1.8162e-01,1.8400e+02
IMP_SCORE,2957,GO:0019900,1.8157e-01,3.4100e+02
IMP_SCORE,2958,GO:0016540,1.8155e-01,3.4000e+01
IMP_SCORE,2959,GO:0045428,1.8151e-01,1.9000e+01
IMP_SCORE,2960,GO:0007077,1.8150e-01,9.0000e+00
IMP_SCORE,2961,GO:0034103,1.8148e-01,2.9000e+01
IMP_SCORE,2962,GO:0071407,1.8145e-01,8.6000e+01
IMP_SCORE,2963,GO:0043547,1.8138e-01,2.4200e+02
IMP_SCORE,2964,GO:0046949,1.8136e-01,3.8000e+01
IMP_SCORE,2965,GO:1901981,1.8126e-01,8.7000e+01
IMP_SCORE,2966,GO:0046879,1.8122e-01,2.8000e+01
IMP_SCORE,2967,GO:0002922,1.8121e-01,9.0000e+00
IMP_SCORE,2968,GO:1904893,1.8120e-01,1.9000e+01
IMP_SCORE,2969,GO:1905710,1.8114e-01,6.0000e+00
IMP_SCORE,2970,GO:0019730,1.8112e-01,7.5000e+01
IMP_SCORE,2971,GO:0042136,1.8109e-01,2.8000e+01
IMP_SCORE,2972,GO:0043097,1.8108e-01,1.4000e+01
IMP_SCORE,2973,GO:0016052,1.8108e-01,6.8000e+01
IMP_SCORE,2974,GO:0001664,1.8107e-01,1.2200e+02
IMP_SCORE,2975,GO:0010828,1.8106e-01,2.2000e+01
IMP_SCORE,2976,GO:0007611,1.8104e-01,7.8000e+01
IMP_SCORE,2977,GO:1902653,1.8101e-01,1.2000e+01
IMP_SCORE,2978,GO:0048261,1.8100e-01,2.0000e+00
IMP_SCORE,2979,GO:0005125,1.8100e-01,2.1600e+02
IMP_SCORE,2980,GO:1901698,1.8100e-01,1.9000e+02
IMP_SCORE,2981,GO:0051241,1.8100e-01,2.8000e+02
IMP_SCORE,2982,GO:0045089,1.8099e-01,8.5000e+01
IMP_SCORE,2983,GO:0045597,1.8097e-01,2.3200e+02
IMP_SCORE,2984,GO:0045843,1.8094e-01,1.3000e+01
IMP_SCORE,2985,GO:0007417,1.8093e-01,1.4700e+02
IMP_SCORE,2986,GO:0010638,1.8091e-01,1.5100e+02
IMP_SCORE,2987,GO:0019894,1.8076e-01,2.6000e+01
IMP_SCORE,2988,GO:1901264,1.8073e-01,6.9000e+01
IMP_SCORE,2989,GO:0010721,1.8073e-01,7.7000e+01
IMP_SCORE,2990,GO:1902221,1.8070e-01,3.3000e+01
IMP_SCORE,2991,GO:0010634,1.8070e-01,2.3000e+01
IMP_SCORE,2992,GO:0042440,1.8062e-01,2.7000e+01
IMP_SCORE,2993,GO:0004298,1.8060e-01,2.0000e+01
IMP_SCORE,2994,GO:0019899,1.8060e-01,8.9800e+02
IMP_SCORE,2995,GO:0050854,1.8052e-01,2.5000e+01
IMP_SCORE,2996,GO:0006650,1.8051e-01,1.4500e+02
IMP_SCORE,2997,GO:0001763,1.8048e-01,5.2000e+01
IMP_SCORE,2998,GO:0050767,1.8039e-01,1.8600e+02
IMP_SCORE,2999,GO:0031362,1.8038e-01,2.3000e+01
IMP_SCORE,3000,GO:0042611,1.8038e-01,3.2000e+01
IMP_SCORE,3001,GO:0001504,1.8028e-01,1.4000e+01
IMP_SCORE,3002,GO:0019213,1.8022e-01,2.2000e+01
IMP_SCORE,3003,GO:0090196,1.8016e-01,2.2000e+01
IMP_SCORE,3004,GO:0008088,1.8015e-01,2.6000e+01
IMP_SCORE,3005,GO:0007166,1.8012e-01,6.9500e+02
IMP_SCORE,3006,GO:0035725,1.8008e-01,5.0000e+01
IMP_SCORE,3007,GO:0033540,1.8007e-01,9.0000e+00
IMP_SCORE,3008,GO:0043123,1.8006e-01,1.0800e+02
IMP_SCORE,3009,GO:0001934,1.8005e-01,1.4800e+02
IMP_SCORE,3010,GO:0031301,1.8000e-01,1.1200e+02
IMP_SCORE,3011,GO:0045664,1.7994e-01,1.4900e+02
IMP_SCORE,3012,GO:0022610,1.7987e-01,6.7800e+02
IMP_SCORE,3013,GO:0046320,1.7987e-01,1.0000e+01
IMP_SCORE,3014,GO:0000266,1.7979e-01,7.0000e+00
IMP_SCORE,3015,GO:0051480,1.7978e-01,6.7000e+01
IMP_SCORE,3016,GO:0032649,1.7975e-01,3.0000e+01
IMP_SCORE,3017,GO:0016358,1.7975e-01,1.7000e+01
IMP_SCORE,3018,GO:0033043,1.7972e-01,3.3100e+02
IMP_SCORE,3019,GO:0035924,1.7970e-01,3.6000e+01
IMP_SCORE,3020,GO:0007405,1.7962e-01,1.3000e+01
IMP_SCORE,3021,GO:0097711,1.7958e-01,6.0000e+01
IMP_SCORE,3022,GO:0044088,1.7953e-01,2.1000e+01
IMP_SCORE,3023,GO:0010975,1.7951e-01,1.2200e+02
IMP_SCORE,3024,GO:0046164,1.7949e-01,3.8000e+01
IMP_SCORE,3025,GO:0035586,1.7947e-01,2.5000e+01
IMP_SCORE,3026,GO:0010959,1.7944e-01,1.3800e+02
IMP_SCORE,3027,GO:0008286,1.7941e-01,4.2000e+01
IMP_SCORE,3028,GO:0043604,1.7932e-01,1.3100e+02
IMP_SCORE,3029,GO:0006470,1.7931e-01,1.0400e+02
IMP_SCORE,3030,GO:1901216,1.7926e-01,1.9000e+01
IMP_SCORE,3031,GO:0022824,1.7926e-01,2.0000e+01
IMP_SCORE,3032,GO:0043167,1.7925e-01,1.5520e+03
IMP_SCORE,3033,GO:0048713,1.7925e-01,2.9000e+01
IMP_SCORE,3034,GO:0032269,1.7919e-01,2.0800e+02
IMP_SCORE,3035,GO:0005793,1.7918e-01,4.6000e+01
IMP_SCORE,3036,GO:0032844,1.7906e-01,1.2300e+02
IMP_SCORE,3037,GO:1900182,1.7904e-01,2.5000e+01
IMP_SCORE,3038,GO:0050704,1.7900e-01,7.0000e+00
IMP_SCORE,3039,GO:0031593,1.7900e-01,2.0000e+01
IMP_SCORE,3040,GO:0043177,1.7890e-01,1.0800e+02
IMP_SCORE,3041,GO:0035428,1.7886e-01,1.3000e+01
IMP_SCORE,3042,GO:0045893,1.7883e-01,1.8600e+02
IMP_SCORE,3043,GO:0010035,1.7880e-01,2.1800e+02
IMP_SCORE,3044,GO:0010941,1.7879e-01,4.2900e+02
IMP_SCORE,3045,GO:0072503,1.7875e-01,1.1200e+02
IMP_SCORE,3046,GO:0034249,1.7875e-01,4.8000e+01
IMP_SCORE,3047,GO:0017016,1.7875e-01,1.7000e+02
IMP_SCORE,3048,GO:0021915,1.7870e-01,1.3000e+01
IMP_SCORE,3049,GO:0032677,1.7870e-01,4.9000e+01
IMP_SCORE,3050,GO:0006970,1.7867e-01,5.5000e+01
IMP_SCORE,3051,GO:0016849,1.7866e-01,2.0000e+00
IMP_SCORE,3052,GO:0007626,1.7864e-01,1.0500e+02
IMP_SCORE,3053,GO:0016892,1.7862e-01,4.1000e+01
IMP_SCORE,3054,GO:0031410,1.7860e-01,5.8100e+02
IMP_SCORE,3055,GO:0050804,1.7859e-01,1.1400e+02
IMP_SCORE,3056,GO:0043169,1.7856e-01,1.4380e+03
IMP_SCORE,3057,GO:0033005,1.7851e-01,8.0000e+00
IMP_SCORE,3058,GO:0060249,1.7847e-01,1.1300e+02
IMP_SCORE,3059,GO:0030100,1.7839e-01,7.4000e+01
IMP_SCORE,3060,GO:0016322,1.7839e-01,6.0000e+00
IMP_SCORE,3061,GO:0042301,1.7838e-01,1.0000e+01
IMP_SCORE,3062,GO:0043178,1.7836e-01,4.7000e+01
IMP_SCORE,3063,GO:0080134,1.7832e-01,3.4000e+02
IMP_SCORE,3064,GO:0008047,1.7828e-01,2.5700e+02
IMP_SCORE,3065,GO:0033267,1.7825e-01,7.7000e+01
IMP_SCORE,3066,GO:0006281,1.7812e-01,1.0500e+02
IMP_SCORE,3067,GO:0021799,1.7811e-01,2.1000e+01
IMP_SCORE,3068,GO:0050750,1.7809e-01,1.0000e+01
IMP_SCORE,3069,GO:0043488,1.7808e-01,5.5000e+01
IMP_SCORE,3070,GO:1903894,1.7808e-01,9.0000e+00
IMP_SCORE,3071,GO:0005520,1.7805e-01,3.4000e+01
IMP_SCORE,3072,GO:0005802,1.7799e-01,1.2900e+02
IMP_SCORE,3073,GO:0051290,1.7796e-01,1.1000e+01
IMP_SCORE,3074,GO:0070997,1.7791e-01,2.3000e+01
IMP_SCORE,3075,GO:0050727,1.7788e-01,1.1100e+02
IMP_SCORE,3076,GO:0098793,1.7785e-01,7.2000e+01
IMP_SCORE,3077,GO:0002367,1.7784e-01,8.0000e+00
IMP_SCORE,3078,GO:0006665,1.7782e-01,1.0800e+02
IMP_SCORE,3079,GO:0006082,1.7780e-01,2.5400e+02
IMP_SCORE,3080,GO:0044282,1.7780e-01,1.6900e+02
IMP_SCORE,3081,GO:0051222,1.7779e-01,1.0400e+02
IMP_SCORE,3082,GO:1903206,1.7779e-01,1.2000e+01
IMP_SCORE,3083,GO:0043154,1.7779e-01,1.8000e+01
IMP_SCORE,3084,GO:0031099,1.7776e-01,8.8000e+01
IMP_SCORE,3085,GO:0001974,1.7771e-01,2.1000e+01
IMP_SCORE,3086,GO:0042455,1.7767e-01,2.1000e+01
IMP_SCORE,3087,GO:0060343,1.7759e-01,6.0000e+00
IMP_SCORE,3088,GO:0009156,1.7758e-01,2.1000e+01
IMP_SCORE,3089,GO:0015893,1.7757e-01,1.1000e+01
IMP_SCORE,3090,GO:0009266,1.7755e-01,9.9000e+01
IMP_SCORE,3091,GO:0045668,1.7748e-01,5.0000e+00
IMP_SCORE,3092,GO:0032386,1.7742e-01,1.3600e+02
IMP_SCORE,3093,GO:1901879,1.7741e-01,3.8000e+01
IMP_SCORE,3094,GO:0016769,1.7736e-01,4.7000e+01
IMP_SCORE,3095,GO:0001101,1.7734e-01,9.9000e+01
IMP_SCORE,3096,GO:0002066,1.7732e-01,1.2000e+01
IMP_SCORE,3097,GO:0010976,1.7728e-01,6.3000e+01
IMP_SCORE,3098,GO:0050661,1.7724e-01,2.6000e+01
IMP_SCORE,3099,GO:0034695,1.7724e-01,3.0000e+00
IMP_SCORE,3100,GO:0035235,1.7722e-01,1.4000e+01
IMP_SCORE,3101,GO:0046189,1.7709e-01,1.6000e+01
IMP_SCORE,3102,GO:0031175,1.7706e-01,5.8000e+01
IMP_SCORE,3103,GO:0035035,1.7698e-01,2.6000e+01
IMP_SCORE,3104,GO:0043236,1.7695e-01,3.6000e+01
IMP_SCORE,3105,GO:0034764,1.7690e-01,2.9000e+01
IMP_SCORE,3106,GO:1901796,1.7687e-01,4.1000e+01
IMP_SCORE,3107,GO:0051248,1.7679e-01,2.1800e+02
IMP_SCORE,3108,GO:0070830,1.7679e-01,4.2000e+01
IMP_SCORE,3109,GO:0046834,1.7675e-01,5.1000e+01
IMP_SCORE,3110,GO:0043101,1.7668e-01,2.0000e+01
IMP_SCORE,3111,GO:0006105,1.7661e-01,1.9000e+01
IMP_SCORE,3112,GO:0033613,1.7659e-01,2.9000e+01
IMP_SCORE,3113,GO:0043195,1.7651e-01,2.9000e+01
IMP_SCORE,3114,GO:0043603,1.7649e-01,2.1400e+02
IMP_SCORE,3115,GO:0030666,1.7644e-01,9.7000e+01
IMP_SCORE,3116,GO:0043067,1.7644e-01,4.1400e+02
IMP_SCORE,3117,GO:0051707,1.7642e-01,2.0800e+02
IMP_SCORE,3118,GO:1904029,1.7638e-01,2.7000e+01
IMP_SCORE,3119,GO:0046461,1.7637e-01,1.3000e+01
IMP_SCORE,3120,GO:0060324,1.7634e-01,7.0000e+00
IMP_SCORE,3121,GO:0006886,1.7632e-01,2.3300e+02
IMP_SCORE,3122,GO:1901361,1.7632e-01,1.4500e+02
IMP_SCORE,3123,GO:0019674,1.7630e-01,2.9000e+01
IMP_SCORE,3124,GO:0090314,1.7629e-01,1.9000e+01
IMP_SCORE,3125,GO:0007264,1.7629e-01,2.0500e+02
IMP_SCORE,3126,GO:0001956,1.7628e-01,1.0000e+01
IMP_SCORE,3127,GO:2001244,1.7627e-01,2.3000e+01
IMP_SCORE,3128,GO:0070603,1.7626e-01,3.5000e+01
IMP_SCORE,3129,GO:0044431,1.7625e-01,4.2900e+02
IMP_SCORE,3130,GO:0030118,1.7625e-01,3.2000e+01
IMP_SCORE,3131,GO:0048589,1.7625e-01,1.2400e+02
IMP_SCORE,3132,GO:0045766,1.7623e-01,6.0000e+01
IMP_SCORE,3133,GO:0050839,1.7621e-01,4.0700e+02
IMP_SCORE,3134,GO:0044802,1.7618e-01,2.0400e+02
IMP_SCORE,3135,GO:0034185,1.7617e-01,1.3000e+01
IMP_SCORE,3136,GO:0045017,1.7616e-01,7.7000e+01
IMP_SCORE,3137,GO:0016878,1.7611e-01,3.1000e+01
IMP_SCORE,3138,GO:0005242,1.7611e-01,4.5000e+01
IMP_SCORE,3139,GO:0019432,1.7611e-01,2.9000e+01
IMP_SCORE,3140,GO:0008527,1.7604e-01,3.0000e+01
IMP_SCORE,3141,GO:0036294,1.7601e-01,3.3000e+01
IMP_SCORE,3142,GO:0051646,1.7598e-01,1.3000e+01
IMP_SCORE,3143,GO:1902222,1.7598e-01,3.1000e+01
IMP_SCORE,3144,GO:0006821,1.7597e-01,3.8000e+01
IMP_SCORE,3145,GO:0001782,1.7590e-01,6.0000e+00
IMP_SCORE,3146,GO:2000008,1.7590e-01,1.0000e+01
IMP_SCORE,3147,GO:0042391,1.7588e-01,1.3400e+02
IMP_SCORE,3148,GO:0005068,1.7584e-01,2.2000e+01
IMP_SCORE,3149,GO:0050856,1.7582e-01,1.8000e+01
IMP_SCORE,3150,GO:0010906,1.7575e-01,4.5000e+01
IMP_SCORE,3151,GO:1901890,1.7572e-01,8.0000e+00
IMP_SCORE,3152,GO:0045595,1.7565e-01,4.1600e+02
IMP_SCORE,3153,GO:0097009,1.7564e-01,2.1000e+01
IMP_SCORE,3154,GO:0001159,1.7559e-01,7.3000e+01
IMP_SCORE,3155,GO:1901135,1.7559e-01,3.0300e+02
IMP_SCORE,3156,GO:0051879,1.7557e-01,9.0000e+00
IMP_SCORE,3157,GO:0071682,1.7553e-01,1.1000e+01
IMP_SCORE,3158,GO:2000679,1.7550e-01,1.1000e+01
IMP_SCORE,3159,GO:1904949,1.7547e-01,1.2000e+01
IMP_SCORE,3160,GO:0051303,1.7546e-01,1.4000e+01
IMP_SCORE,3161,GO:0030286,1.7545e-01,2.7000e+01
IMP_SCORE,3162,GO:0015144,1.7543e-01,3.1000e+01
IMP_SCORE,3163,GO:0030224,1.7543e-01,2.8000e+01
IMP_SCORE,3164,GO:0090557,1.7542e-01,7.0000e+00
IMP_SCORE,3165,GO:0000723,1.7541e-01,1.9000e+01
IMP_SCORE,3166,GO:0009086,1.7537e-01,1.9000e+01
IMP_SCORE,3167,GO:0002702,1.7537e-01,3.0000e+01
IMP_SCORE,3168,GO:0051146,1.7531e-01,8.0000e+00
IMP_SCORE,3169,GO:0045111,1.7529e-01,4.3000e+01
IMP_SCORE,3170,GO:0045475,1.7525e-01,1.5000e+01
IMP_SCORE,3171,GO:0043434,1.7520e-01,8.7000e+01
IMP_SCORE,3172,GO:0097381,1.7518e-01,6.0000e+00
IMP_SCORE,3173,GO:0050852,1.7517e-01,3.6000e+01
IMP_SCORE,3174,GO:0070064,1.7516e-01,1.2000e+01
IMP_SCORE,3175,GO:0017025,1.7515e-01,8.0000e+00
IMP_SCORE,3176,GO:0060135,1.7515e-01,2.0000e+01
IMP_SCORE,3177,GO:0044419,1.7514e-01,3.7500e+02
IMP_SCORE,3178,GO:0007159,1.7514e-01,3.5000e+01
IMP_SCORE,3179,GO:0016917,1.7508e-01,2.1000e+01
IMP_SCORE,3180,GO:0043549,1.7507e-01,1.5500e+02
IMP_SCORE,3181,GO:0030203,1.7506e-01,1.0500e+02
IMP_SCORE,3182,GO:0032989,1.7504e-01,1.6600e+02
IMP_SCORE,3183,GO:0046488,1.7503e-01,9.6000e+01
IMP_SCORE,3184,GO:0009126,1.7501e-01,3.9000e+01
IMP_SCORE,3185,GO:0032502,1.7500e-01,1.4910e+03
IMP_SCORE,3186,GO:0003254,1.7492e-01,1.0000e+01
IMP_SCORE,3187,GO:0044406,1.7488e-01,9.0000e+00
IMP_SCORE,3188,GO:0032101,1.7487e-01,1.8500e+02
IMP_SCORE,3189,GO:0046326,1.7484e-01,2.5000e+01
IMP_SCORE,3190,GO:0007595,1.7484e-01,1.9000e+01
IMP_SCORE,3191,GO:0035295,1.7477e-01,5.3000e+01
IMP_SCORE,3192,GO:0051647,1.7471e-01,1.1000e+01
IMP_SCORE,3193,GO:0002717,1.7468e-01,8.0000e+00
IMP_SCORE,3194,GO:0006790,1.7464e-01,2.1900e+02
IMP_SCORE,3195,GO:0061659,1.7459e-01,7.5000e+01
IMP_SCORE,3196,GO:0006464,1.7457e-01,5.8300e+02
IMP_SCORE,3197,GO:0035308,1.7455e-01,1.7000e+01
IMP_SCORE,3198,GO:0005200,1.7454e-01,1.3300e+02
IMP_SCORE,3199,GO:0008242,1.7454e-01,1.3000e+01
IMP_SCORE,3200,GO:0032147,1.7452e-01,5.9000e+01
IMP_SCORE,3201,GO:1904837,1.7444e-01,7.0000e+00
IMP_SCORE,3202,GO:0034702,1.7442e-01,1.3200e+02
IMP_SCORE,3203,GO:0003376,1.7442e-01,1.3000e+01
IMP_SCORE,3204,GO:0051052,1.7439e-01,7.5000e+01
IMP_SCORE,3205,GO:0032212,1.7437e-01,2.0000e+01
IMP_SCORE,3206,GO:0016864,1.7435e-01,9.0000e+00
IMP_SCORE,3207,GO:0007051,1.7433e-01,6.7000e+01
IMP_SCORE,3208,GO:1901654,1.7427e-01,4.4000e+01
IMP_SCORE,3209,GO:0045981,1.7425e-01,2.1000e+01
IMP_SCORE,3210,GO:0030424,1.7425e-01,1.2800e+02
IMP_SCORE,3211,GO:0009892,1.7421e-01,4.8400e+02
IMP_SCORE,3212,GO:0071320,1.7419e-01,1.3000e+01
IMP_SCORE,3213,GO:0045445,1.7412e-01,8.0000e+00
IMP_SCORE,3214,GO:1990266,1.7409e-01,4.9000e+01
IMP_SCORE,3215,GO:0004812,1.7409e-01,2.3000e+01
IMP_SCORE,3216,GO:0044421,1.7406e-01,1.4460e+03
IMP_SCORE,3217,GO:0006607,1.7405e-01,2.2000e+01
IMP_SCORE,3218,GO:0016835,1.7405e-01,1.2900e+02
IMP_SCORE,3219,GO:0010719,1.7403e-01,1.0000e+01
IMP_SCORE,3220,GO:0098552,1.7395e-01,2.0100e+02
IMP_SCORE,3221,GO:0042379,1.7395e-01,2.3000e+01
IMP_SCORE,3222,GO:0052813,1.7392e-01,2.6000e+01
IMP_SCORE,3223,GO:0071173,1.7389e-01,2.0000e+00
IMP_SCORE,3224,GO:0006702,1.7388e-01,9.0000e+00
IMP_SCORE,3225,GO:0031000,1.7387e-01,2.0000e+00
IMP_SCORE,3226,GO:0005921,1.7386e-01,1.5000e+01
IMP_SCORE,3227,GO:0071840,1.7385e-01,1.1490e+03
IMP_SCORE,3228,GO:0006735,1.7384e-01,1.2000e+01
IMP_SCORE,3229,GO:0007210,1.7383e-01,6.0000e+00
IMP_SCORE,3230,GO:0007095,1.7383e-01,7.0000e+00
IMP_SCORE,3231,GO:0035091,1.7381e-01,2.0000e+02
IMP_SCORE,3232,GO:0031968,1.7379e-01,1.1900e+02
IMP_SCORE,3233,GO:0010952,1.7377e-01,6.0000e+01
IMP_SCORE,3234,GO:0036464,1.7375e-01,1.0300e+02
IMP_SCORE,3235,GO:0080111,1.7369e-01,6.0000e+00
IMP_SCORE,3236,GO:0033045,1.7368e-01,8.0000e+00
IMP_SCORE,3237,GO:0098655,1.7365e-01,1.5100e+02
IMP_SCORE,3238,GO:0018209,1.7364e-01,5.6000e+01
IMP_SCORE,3239,GO:0048813,1.7364e-01,3.0000e+01
IMP_SCORE,3240,GO:0034369,1.7357e-01,1.0000e+01
IMP_SCORE,3241,GO:0008201,1.7354e-01,1.1200e+02
IMP_SCORE,3242,GO:0009887,1.7353e-01,1.9800e+02
IMP_SCORE,3243,GO:0046916,1.7353e-01,4.2000e+01
IMP_SCORE,3244,GO:0031324,1.7349e-01,3.6700e+02
IMP_SCORE,3245,GO:1902991,1.7345e-01,1.5000e+01
IMP_SCORE,3246,GO:0046822,1.7340e-01,5.9000e+01
IMP_SCORE,3247,GO:0098662,1.7339e-01,1.2400e+02
IMP_SCORE,3248,GO:0009650,1.7338e-01,6.0000e+00
IMP_SCORE,3249,GO:0009593,1.7335e-01,5.5000e+01
IMP_SCORE,3250,GO:0000975,1.7334e-01,1.4900e+02
IMP_SCORE,3251,GO:0050886,1.7330e-01,9.0000e+00
IMP_SCORE,3252,GO:1901565,1.7330e-01,2.1000e+02
IMP_SCORE,3253,GO:0043436,1.7326e-01,2.4900e+02
IMP_SCORE,3254,GO:0002252,1.7324e-01,2.4300e+02
IMP_SCORE,3255,GO:0003774,1.7322e-01,6.5000e+01
IMP_SCORE,3256,GO:0004842,1.7321e-01,1.9400e+02
IMP_SCORE,3257,GO:0009743,1.7317e-01,5.1000e+01
IMP_SCORE,3258,GO:0061041,1.7314e-01,5.6000e+01
IMP_SCORE,3259,GO:0033554,1.7313e-01,4.1600e+02
IMP_SCORE,3260,GO:0007176,1.7313e-01,9.0000e+00
IMP_SCORE,3261,GO:0006887,1.7308e-01,1.7500e+02
IMP_SCORE,3262,GO:0046872,1.7305e-01,1.4830e+03
IMP_SCORE,3263,GO:0010948,1.7302e-01,5.4000e+01
IMP_SCORE,3264,GO:0006063,1.7302e-01,2.3000e+01
IMP_SCORE,3265,GO:1902275,1.7301e-01,4.2000e+01
IMP_SCORE,3266,GO:0042517,1.7295e-01,2.0000e+01
IMP_SCORE,3267,GO:1902806,1.7293e-01,5.8000e+01
IMP_SCORE,3268,GO:0019882,1.7290e-01,1.1500e+02
IMP_SCORE,3269,GO:0046716,1.7283e-01,1.5000e+01
IMP_SCORE,3270,GO:0098797,1.7272e-01,1.7400e+02
IMP_SCORE,3271,GO:0021846,1.7267e-01,6.0000e+00
IMP_SCORE,3272,GO:0051279,1.7265e-01,1.3000e+01
IMP_SCORE,3273,GO:0044249,1.7263e-01,5.2200e+02
IMP_SCORE,3274,GO:0051130,1.7258e-01,3.2900e+02
IMP_SCORE,3275,GO:0044699,1.7257e-01,1.5230e+03
IMP_SCORE,3276,GO:0010882,1.7257e-01,3.0000e+00
IMP_SCORE,3277,GO:0050427,1.7256e-01,6.0000e+00
IMP_SCORE,3278,GO:0014059,1.7255e-01,5.0000e+00
IMP_SCORE,3279,GO:0031663,1.7255e-01,1.5000e+01
IMP_SCORE,3280,GO:0043232,1.7250e-01,9.5200e+02
IMP_SCORE,3281,GO:0043242,1.7248e-01,4.2000e+01
IMP_SCORE,3282,GO:0051128,1.7245e-01,7.0600e+02
IMP_SCORE,3283,GO:0022829,1.7240e-01,2.0000e+01
IMP_SCORE,3284,GO:0009164,1.7237e-01,1.7000e+01
IMP_SCORE,3285,GO:0016247,1.7235e-01,1.0000e+02
IMP_SCORE,3286,GO:1900026,1.7227e-01,7.0000e+00
IMP_SCORE,3287,GO:0005795,1.7226e-01,5.2000e+01
IMP_SCORE,3288,GO:0071814,1.7224e-01,9.0000e+00
IMP_SCORE,3289,GO:0042127,1.7223e-01,5.7000e+02
IMP_SCORE,3290,GO:0071813,1.7222e-01,7.0000e+00
IMP_SCORE,3291,GO:0032990,1.7220e-01,1.0700e+02
IMP_SCORE,3292,GO:0030162,1.7219e-01,1.8800e+02
IMP_SCORE,3293,GO:0002385,1.7215e-01,1.8000e+01
IMP_SCORE,3294,GO:0043524,1.7213e-01,4.4000e+01
IMP_SCORE,3295,GO:0048490,1.7211e-01,7.0000e+00
IMP_SCORE,3296,GO:0051289,1.7209e-01,2.3000e+01
IMP_SCORE,3297,GO:0010562,1.7208e-01,1.7300e+02
IMP_SCORE,3298,GO:0051656,1.7208e-01,9.4000e+01
IMP_SCORE,3299,GO:1902593,1.7204e-01,4.6000e+01
IMP_SCORE,3300,GO:0004252,1.7202e-01,1.8300e+02
IMP_SCORE,3301,GO:0045974,1.7201e-01,1.7000e+01
IMP_SCORE,3302,GO:0051047,1.7200e-01,9.7000e+01
IMP_SCORE,3303,GO:0044433,1.7198e-01,4.3300e+02
IMP_SCORE,3304,GO:0004867,1.7197e-01,7.3000e+01
IMP_SCORE,3305,GO:0043112,1.7186e-01,3.4000e+01
IMP_SCORE,3306,GO:1903019,1.7184e-01,1.0000e+01
IMP_SCORE,3307,GO:0033500,1.7181e-01,4.5000e+01
IMP_SCORE,3308,GO:0016893,1.7180e-01,3.5000e+01
IMP_SCORE,3309,GO:0042516,1.7180e-01,2.0000e+01
IMP_SCORE,3310,GO:0003143,1.7179e-01,1.6000e+01
IMP_SCORE,3311,GO:1901657,1.7178e-01,6.7000e+01
IMP_SCORE,3312,GO:0090287,1.7176e-01,8.0000e+01
IMP_SCORE,3313,GO:0050810,1.7171e-01,1.7000e+01
IMP_SCORE,3314,GO:0006611,1.7170e-01,1.6000e+01
IMP_SCORE,3315,GO:0043090,1.7166e-01,1.4000e+01
IMP_SCORE,3316,GO:0009968,1.7165e-01,2.8400e+02
IMP_SCORE,3317,GO:0034641,1.7165e-01,4.9300e+02
IMP_SCORE,3318,GO:0009205,1.7165e-01,3.8000e+01
IMP_SCORE,3319,GO:0008329,1.7163e-01,1.7000e+01
IMP_SCORE,3320,GO:0030120,1.7157e-01,2.6000e+01
IMP_SCORE,3321,GO:0046620,1.7157e-01,1.3000e+01
IMP_SCORE,3322,GO:0001932,1.7155e-01,2.3600e+02
IMP_SCORE,3323,GO:0005031,1.7151e-01,2.9000e+01
IMP_SCORE,3324,GO:0012507,1.7146e-01,6.2000e+01
IMP_SCORE,3325,GO:1905038,1.7140e-01,8.0000e+00
IMP_SCORE,3326,GO:0034504,1.7138e-01,4.0000e+01
IMP_SCORE,3327,GO:0006596,1.7136e-01,2.3000e+01
IMP_SCORE,3328,GO:0006979,1.7135e-01,1.4700e+02
IMP_SCORE,3329,GO:0070328,1.7134e-01,2.2000e+01
IMP_SCORE,3330,GO:0019901,1.7133e-01,3.2800e+02
IMP_SCORE,3331,GO:0070059,1.7132e-01,1.0000e+01
IMP_SCORE,3332,GO:1902590,1.7131e-01,7.0000e+00
IMP_SCORE,3333,GO:0044255,1.7127e-01,3.3100e+02
IMP_SCORE,3334,GO:0072521,1.7125e-01,9.6000e+01
IMP_SCORE,3335,GO:0032330,1.7121e-01,1.5000e+01
IMP_SCORE,3336,GO:0040008,1.7121e-01,2.8100e+02
IMP_SCORE,3337,GO:0034599,1.7113e-01,3.9000e+01
IMP_SCORE,3338,GO:0006949,1.7112e-01,3.6000e+01
IMP_SCORE,3339,GO:0042733,1.7108e-01,3.1000e+01
IMP_SCORE,3340,GO:0016671,1.7108e-01,9.0000e+00
IMP_SCORE,3341,GO:0019068,1.7107e-01,7.0000e+00
IMP_SCORE,3342,GO:0001838,1.7100e-01,1.1000e+01
IMP_SCORE,3343,GO:0035112,1.7095e-01,1.0000e+00
IMP_SCORE,3344,GO:0043038,1.7094e-01,2.5000e+01
IMP_SCORE,3345,GO:0070851,1.7090e-01,7.3000e+01
IMP_SCORE,3346,GO:0045671,1.7087e-01,1.0000e+01
IMP_SCORE,3347,GO:0043406,1.7086e-01,4.6000e+01
IMP_SCORE,3348,GO:0004033,1.7082e-01,2.4000e+01
IMP_SCORE,3349,GO:0030030,1.7079e-01,2.6300e+02
IMP_SCORE,3350,GO:0043648,1.7076e-01,6.9000e+01
IMP_SCORE,3351,GO:0031343,1.7075e-01,1.4000e+01
IMP_SCORE,3352,GO:0031984,1.7074e-01,1.1400e+02
IMP_SCORE,3353,GO:0046501,1.7073e-01,1.2000e+01
IMP_SCORE,3354,GO:0001662,1.7069e-01,1.0000e+01
IMP_SCORE,3355,GO:0042590,1.7066e-01,7.9000e+01
IMP_SCORE,3356,GO:0009987,1.7064e-01,1.1440e+03
IMP_SCORE,3357,GO:1902236,1.7064e-01,5.0000e+00
IMP_SCORE,3358,GO:0016836,1.7063e-01,1.6700e+02
IMP_SCORE,3359,GO:0005496,1.7060e-01,6.7000e+01
IMP_SCORE,3360,GO:0040018,1.7059e-01,1.1000e+01
IMP_SCORE,3361,GO:0008565,1.7059e-01,5.2000e+01
IMP_SCORE,3362,GO:0010676,1.7058e-01,1.2000e+01
IMP_SCORE,3363,GO:0031970,1.7057e-01,6.0000e+01
IMP_SCORE,3364,GO:0098754,1.7055e-01,8.3000e+01
IMP_SCORE,3365,GO:0045072,1.7055e-01,9.0000e+00
IMP_SCORE,3366,GO:0002675,1.7054e-01,2.5000e+01
IMP_SCORE,3367,GO:0031589,1.7053e-01,1.4000e+02
IMP_SCORE,3368,GO:0010810,1.7048e-01,8.3000e+01
IMP_SCORE,3369,GO:0004708,1.7047e-01,1.2000e+01
IMP_SCORE,3370,GO:0009062,1.7045e-01,4.1000e+01
IMP_SCORE,3371,GO:1905952,1.7041e-01,3.0000e+01
IMP_SCORE,3372,GO:1901658,1.7040e-01,4.2000e+01
IMP_SCORE,3373,GO:0072332,1.7039e-01,1.9000e+01
IMP_SCORE,3374,GO:0045623,1.7028e-01,7.0000e+00
IMP_SCORE,3375,GO:1905477,1.7024e-01,4.4000e+01
IMP_SCORE,3376,GO:0010717,1.7023e-01,3.1000e+01
IMP_SCORE,3377,GO:0019198,1.7023e-01,1.9000e+01
IMP_SCORE,3378,GO:0016055,1.7019e-01,1.1200e+02
IMP_SCORE,3379,GO:0048037,1.7015e-01,2.0500e+02
IMP_SCORE,3380,GO:0006885,1.7011e-01,3.8000e+01
IMP_SCORE,3381,GO:1900740,1.7010e-01,1.3000e+01
IMP_SCORE,3382,GO:0006351,1.7009e-01,1.8400e+02
IMP_SCORE,3383,GO:2000026,1.7007e-01,4.2100e+02
IMP_SCORE,3384,GO:0019884,1.7006e-01,1.1500e+02
IMP_SCORE,3385,GO:0051090,1.7006e-01,9.8000e+01
IMP_SCORE,3386,GO:1901160,1.7005e-01,1.3000e+01
IMP_SCORE,3387,GO:0050000,1.7003e-01,3.6000e+01
IMP_SCORE,3388,GO:1904018,1.6997e-01,7.2000e+01
IMP_SCORE,3389,GO:1903708,1.6994e-01,3.7000e+01
IMP_SCORE,3390,GO:0005217,1.6985e-01,2.0000e+01
IMP_SCORE,3391,GO:0009066,1.6984e-01,5.9000e+01
IMP_SCORE,3392,GO:0030155,1.6982e-01,2.2500e+02
IMP_SCORE,3393,GO:0031668,1.6979e-01,6.4000e+01
IMP_SCORE,3394,GO:0010485,1.6978e-01,5.0000e+00
IMP_SCORE,3395,GO:0042330,1.6977e-01,1.6200e+02
IMP_SCORE,3396,GO:0032268,1.6971e-01,4.2100e+02
IMP_SCORE,3397,GO:0032387,1.6970e-01,4.2000e+01
IMP_SCORE,3398,GO:0050789,1.6965e-01,1.1080e+03
IMP_SCORE,3399,GO:0061045,1.6963e-01,2.6000e+01
IMP_SCORE,3400,GO:0055090,1.6963e-01,7.0000e+00
IMP_SCORE,3401,GO:1903522,1.6960e-01,9.0000e+01
IMP_SCORE,3402,GO:0005513,1.6958e-01,1.0000e+00
IMP_SCORE,3403,GO:0061631,1.6956e-01,3.7000e+01
IMP_SCORE,3404,GO:0002793,1.6954e-01,8.3000e+01
IMP_SCORE,3405,GO:0060444,1.6951e-01,2.0000e+00
IMP_SCORE,3406,GO:0032787,1.6948e-01,1.9800e+02
IMP_SCORE,3407,GO:0051402,1.6944e-01,1.0000e+01
IMP_SCORE,3408,GO:0010822,1.6944e-01,5.1000e+01
IMP_SCORE,3409,GO:0072595,1.6944e-01,9.0000e+00
IMP_SCORE,3410,GO:0046823,1.6939e-01,5.5000e+01
IMP_SCORE,3411,GO:0030659,1.6936e-01,3.3500e+02
IMP_SCORE,3412,GO:0043370,1.6935e-01,1.8000e+01
IMP_SCORE,3413,GO:0034162,1.6933e-01,2.1000e+01
IMP_SCORE,3414,GO:0007088,1.6930e-01,4.2000e+01
IMP_SCORE,3415,GO:0030672,1.6930e-01,6.7000e+01
IMP_SCORE,3416,GO:0016301,1.6930e-01,2.4100e+02
IMP_SCORE,3417,GO:0031529,1.6929e-01,1.1000e+01
IMP_SCORE,3418,GO:1901575,1.6928e-01,4.4000e+02
IMP_SCORE,3419,GO:0002460,1.6926e-01,4.1000e+01
IMP_SCORE,3420,GO:0050732,1.6921e-01,2.0000e+01
IMP_SCORE,3421,GO:0006732,1.6919e-01,1.0400e+02
IMP_SCORE,3422,GO:0050072,1.6917e-01,1.2000e+01
IMP_SCORE,3423,GO:0003725,1.6913e-01,6.8000e+01
IMP_SCORE,3424,GO:0071498,1.6911e-01,9.0000e+00
IMP_SCORE,3425,GO:0051764,1.6910e-01,1.2000e+01
IMP_SCORE,3426,GO:0042181,1.6909e-01,1.5000e+01
IMP_SCORE,3427,GO:0031966,1.6908e-01,2.7200e+02
IMP_SCORE,3428,GO:0055001,1.6908e-01,5.0000e+01
IMP_SCORE,3429,GO:1900542,1.6905e-01,4.2000e+01
IMP_SCORE,3430,GO:0046903,1.6903e-01,2.7400e+02
IMP_SCORE,3431,GO:0006986,1.6901e-01,5.5000e+01
IMP_SCORE,3432,GO:1901476,1.6900e-01,4.6000e+01
IMP_SCORE,3433,GO:0030539,1.6896e-01,6.0000e+00
IMP_SCORE,3434,GO:0051806,1.6895e-01,5.8000e+01
IMP_SCORE,3435,GO:0070013,1.6889e-01,4.8500e+02
IMP_SCORE,3436,GO:0009220,1.6887e-01,9.0000e+00
IMP_SCORE,3437,GO:0071850,1.6886e-01,6.0000e+00
IMP_SCORE,3438,GO:0010629,1.6884e-01,2.3200e+02
IMP_SCORE,3439,GO:0050796,1.6884e-01,5.5000e+01
IMP_SCORE,3440,GO:0090501,1.6884e-01,6.9000e+01
IMP_SCORE,3441,GO:0061000,1.6880e-01,1.1000e+01
IMP_SCORE,3442,GO:0034698,1.6870e-01,6.0000e+00
IMP_SCORE,3443,GO:0006220,1.6864e-01,1.5000e+01
IMP_SCORE,3444,GO:0016831,1.6861e-01,3.2000e+01
IMP_SCORE,3445,GO:0006575,1.6854e-01,1.0000e+02
IMP_SCORE,3446,GO:0032204,1.6852e-01,2.6000e+01
IMP_SCORE,3447,GO:0051650,1.6852e-01,3.4000e+01
IMP_SCORE,3448,GO:0017111,1.6849e-01,2.6000e+02
IMP_SCORE,3449,GO:0032725,1.6847e-01,2.0000e+00
IMP_SCORE,3450,GO:0030865,1.6843e-01,5.7000e+01
IMP_SCORE,3451,GO:0043234,1.6841e-01,1.0730e+03
IMP_SCORE,3452,GO:0003823,1.6839e-01,8.6000e+01
IMP_SCORE,3453,GO:0009142,1.6837e-01,1.9000e+01
IMP_SCORE,3454,GO:0002903,1.6835e-01,6.0000e+00
IMP_SCORE,3455,GO:0022406,1.6833e-01,9.2000e+01
IMP_SCORE,3456,GO:0014706,1.6833e-01,3.2000e+01
IMP_SCORE,3457,GO:0051259,1.6832e-01,2.3500e+02
IMP_SCORE,3458,GO:0032580,1.6825e-01,6.7000e+01
IMP_SCORE,3459,GO:0031503,1.6823e-01,3.8000e+01
IMP_SCORE,3460,GO:1901564,1.6823e-01,4.8000e+02
IMP_SCORE,3461,GO:0050778,1.6818e-01,1.4700e+02
IMP_SCORE,3462,GO:0009117,1.6816e-01,9.2000e+01
IMP_SCORE,3463,GO:0044818,1.6815e-01,9.0000e+00
IMP_SCORE,3464,GO:0070987,1.6811e-01,1.2000e+01
IMP_SCORE,3465,GO:0044425,1.6810e-01,1.5010e+03
IMP_SCORE,3466,GO:0007249,1.6809e-01,4.9000e+01
IMP_SCORE,3467,GO:0030041,1.6804e-01,1.4000e+01
IMP_SCORE,3468,GO:0050871,1.6804e-01,1.9000e+01
IMP_SCORE,3469,GO:0022612,1.6802e-01,3.4000e+01
IMP_SCORE,3470,GO:0044853,1.6796e-01,3.1000e+01
IMP_SCORE,3471,GO:0005546,1.6793e-01,5.4000e+01
IMP_SCORE,3472,GO:0044042,1.6792e-01,2.4000e+01
IMP_SCORE,3473,GO:0005198,1.6782e-01,4.9700e+02
IMP_SCORE,3474,GO:0043228,1.6781e-01,9.8100e+02
IMP_SCORE,3475,GO:0048015,1.6780e-01,4.5000e+01
IMP_SCORE,3476,GO:0005102,1.6777e-01,8.8400e+02
IMP_SCORE,3477,GO:0048489,1.6776e-01,2.1000e+01
IMP_SCORE,3478,GO:0034968,1.6774e-01,1.3000e+01
IMP_SCORE,3479,GO:0002824,1.6774e-01,2.3000e+01
IMP_SCORE,3480,GO:0032693,1.6766e-01,1.9000e+01
IMP_SCORE,3481,GO:0044711,1.6765e-01,3.2600e+02
IMP_SCORE,3482,GO:0031572,1.6754e-01,6.0000e+00
IMP_SCORE,3483,GO:0016811,1.6745e-01,1.0500e+02
IMP_SCORE,3484,GO:0061135,1.6743e-01,7.6000e+01
IMP_SCORE,3485,GO:0005310,1.6743e-01,1.7000e+01
IMP_SCORE,3486,GO:0045937,1.6738e-01,1.5200e+02
IMP_SCORE,3487,GO:0003712,1.6737e-01,1.7400e+02
IMP_SCORE,3488,GO:0060706,1.6733e-01,1.6000e+01
IMP_SCORE,3489,GO:0022853,1.6731e-01,4.5000e+01
IMP_SCORE,3490,GO:0072507,1.6728e-01,1.1000e+02
IMP_SCORE,3491,GO:0060749,1.6726e-01,3.0000e+00
IMP_SCORE,3492,GO:0007411,1.6725e-01,1.5700e+02
IMP_SCORE,3493,GO:0002790,1.6722e-01,7.0000e+01
IMP_SCORE,3494,GO:0030165,1.6720e-01,1.4800e+02
IMP_SCORE,3495,GO:0007167,1.6718e-01,2.6100e+02
IMP_SCORE,3496,GO:0007049,1.6718e-01,2.6000e+02
IMP_SCORE,3497,GO:0043271,1.6717e-01,3.1000e+01
IMP_SCORE,3498,GO:0034248,1.6713e-01,1.0200e+02
IMP_SCORE,3499,GO:2000105,1.6709e-01,5.0000e+00
IMP_SCORE,3500,GO:0022411,1.6708e-01,1.2000e+02
IMP_SCORE,3501,GO:0051044,1.6706e-01,6.0000e+00
IMP_SCORE,3502,GO:0051254,1.6703e-01,2.1900e+02
IMP_SCORE,3503,GO:0070265,1.6701e-01,3.4000e+01
IMP_SCORE,3504,GO:0005516,1.6699e-01,4.5200e+02
IMP_SCORE,3505,GO:0017136,1.6699e-01,2.0000e+00
IMP_SCORE,3506,GO:0042481,1.6697e-01,1.8000e+01
IMP_SCORE,3507,GO:0043395,1.6693e-01,2.1000e+01
IMP_SCORE,3508,GO:0006534,1.6691e-01,1.9000e+01
IMP_SCORE,3509,GO:1903115,1.6689e-01,1.0000e+01
IMP_SCORE,3510,GO:0042110,1.6689e-01,4.2000e+01
IMP_SCORE,3511,GO:0060193,1.6684e-01,1.8000e+01
IMP_SCORE,3512,GO:0032991,1.6680e-01,1.4440e+03
IMP_SCORE,3513,GO:0022832,1.6677e-01,7.0000e+01
IMP_SCORE,3514,GO:0042306,1.6677e-01,4.0000e+01
IMP_SCORE,3515,GO:0048863,1.6675e-01,4.4000e+01
IMP_SCORE,3516,GO:0051015,1.6674e-01,8.3000e+01
IMP_SCORE,3517,GO:0031090,1.6674e-01,8.5800e+02
IMP_SCORE,3518,GO:0015077,1.6669e-01,1.1100e+02
IMP_SCORE,3519,GO:0001784,1.6664e-01,6.0000e+00
IMP_SCORE,3520,GO:0009966,1.6656e-01,6.2900e+02
IMP_SCORE,3521,GO:0042990,1.6644e-01,4.1000e+01
IMP_SCORE,3522,GO:0006417,1.6637e-01,8.9000e+01
IMP_SCORE,3523,GO:2000379,1.6635e-01,2.1000e+01
IMP_SCORE,3524,GO:0008106,1.6633e-01,1.3000e+01
IMP_SCORE,3525,GO:0048519,1.6627e-01,9.3100e+02
IMP_SCORE,3526,GO:0030126,1.6626e-01,9.0000e+00
IMP_SCORE,3527,GO:0019787,1.6626e-01,1.7100e+02
IMP_SCORE,3528,GO:0032303,1.6626e-01,2.0000e+00
IMP_SCORE,3529,GO:0006553,1.6624e-01,2.0000e+01
IMP_SCORE,3530,GO:0060341,1.6624e-01,2.5600e+02
IMP_SCORE,3531,GO:0002768,1.6619e-01,1.0900e+02
IMP_SCORE,3532,GO:0015698,1.6617e-01,7.6000e+01
IMP_SCORE,3533,GO:0038094,1.6616e-01,2.5000e+01
IMP_SCORE,3534,GO:0006482,1.6616e-01,1.1000e+01
IMP_SCORE,3535,GO:0000082,1.6612e-01,4.0000e+01
IMP_SCORE,3536,GO:0023057,1.6605e-01,3.1900e+02
IMP_SCORE,3537,GO:0004683,1.6602e-01,1.7000e+01
IMP_SCORE,3538,GO:0045824,1.6599e-01,3.0000e+01
IMP_SCORE,3539,GO:0043558,1.6597e-01,6.0000e+00
IMP_SCORE,3540,GO:0030308,1.6591e-01,7.1000e+01
IMP_SCORE,3541,GO:0045202,1.6591e-01,2.3200e+02
IMP_SCORE,3542,GO:0031519,1.6589e-01,5.6000e+01
IMP_SCORE,3543,GO:0003382,1.6586e-01,1.7000e+01
IMP_SCORE,3544,GO:0007155,1.6579e-01,6.7000e+02
IMP_SCORE,3545,GO:0043039,1.6579e-01,3.0000e+01
IMP_SCORE,3546,GO:0015405,1.6576e-01,5.0000e+01
IMP_SCORE,3547,GO:0032515,1.6574e-01,6.0000e+00
IMP_SCORE,3548,GO:0003009,1.6573e-01,1.4000e+01
IMP_SCORE,3549,GO:2000425,1.6573e-01,1.3000e+01
IMP_SCORE,3550,GO:0071549,1.6572e-01,8.0000e+00
IMP_SCORE,3551,GO:0090317,1.6572e-01,5.0000e+01
IMP_SCORE,3552,GO:0035637,1.6571e-01,4.2000e+01
IMP_SCORE,3553,GO:0001726,1.6569e-01,6.7000e+01
IMP_SCORE,3554,GO:0006066,1.6568e-01,1.6500e+02
IMP_SCORE,3555,GO:0022607,1.6564e-01,6.7500e+02
IMP_SCORE,3556,GO:0060548,1.6563e-01,2.7000e+02
IMP_SCORE,3557,GO:0016126,1.6562e-01,2.6000e+01
IMP_SCORE,3558,GO:0010468,1.6562e-01,4.9500e+02
IMP_SCORE,3559,GO:0070588,1.6561e-01,5.6000e+01
IMP_SCORE,3560,GO:0032530,1.6560e-01,1.8000e+01
IMP_SCORE,3561,GO:0042383,1.6559e-01,1.0100e+02
IMP_SCORE,3562,GO:0006461,1.6558e-01,4.3200e+02
IMP_SCORE,3563,GO:0033077,1.6555e-01,7.0000e+00
IMP_SCORE,3564,GO:0005834,1.6555e-01,5.3000e+01
IMP_SCORE,3565,GO:0018958,1.6554e-01,4.7000e+01
IMP_SCORE,3566,GO:0030178,1.6547e-01,5.5000e+01
IMP_SCORE,3567,GO:0005730,1.6545e-01,4.0100e+02
IMP_SCORE,3568,GO:0008589,1.6544e-01,2.3000e+01
IMP_SCORE,3569,GO:0001701,1.6542e-01,5.8000e+01
IMP_SCORE,3570,GO:0050729,1.6541e-01,5.1000e+01
IMP_SCORE,3571,GO:0007597,1.6539e-01,1.9000e+01
IMP_SCORE,3572,GO:0098960,1.6532e-01,9.0000e+00
IMP_SCORE,3573,GO:0035556,1.6525e-01,5.2900e+02
IMP_SCORE,3574,GO:0002475,1.6525e-01,1.1000e+01
IMP_SCORE,3575,GO:0033574,1.6522e-01,1.2000e+01
IMP_SCORE,3576,GO:0010466,1.6517e-01,7.9000e+01
IMP_SCORE,3577,GO:0071825,1.6517e-01,1.1000e+01
IMP_SCORE,3578,GO:0030104,1.6508e-01,2.7000e+01
IMP_SCORE,3579,GO:0048469,1.6503e-01,4.4000e+01
IMP_SCORE,3580,GO:0045651,1.6501e-01,2.0000e+00
IMP_SCORE,3581,GO:0005875,1.6495e-01,8.1000e+01
IMP_SCORE,3582,GO:0000075,1.6495e-01,3.3000e+01
IMP_SCORE,3583,GO:0009214,1.6493e-01,7.0000e+00
IMP_SCORE,3584,GO:0017158,1.6492e-01,5.0000e+01
IMP_SCORE,3585,GO:0050896,1.6491e-01,1.3050e+03
IMP_SCORE,3586,GO:0016776,1.6488e-01,3.4000e+01
IMP_SCORE,3587,GO:0048666,1.6486e-01,5.7000e+01
IMP_SCORE,3588,GO:0005913,1.6484e-01,6.8000e+01
IMP_SCORE,3589,GO:0031974,1.6482e-01,4.6600e+02
IMP_SCORE,3590,GO:0015929,1.6479e-01,2.5000e+01
IMP_SCORE,3591,GO:0003016,1.6476e-01,1.8000e+01
IMP_SCORE,3592,GO:0051238,1.6476e-01,3.8000e+01
IMP_SCORE,3593,GO:0014032,1.6473e-01,1.1000e+01
IMP_SCORE,3594,GO:0050878,1.6471e-01,1.8300e+02
IMP_SCORE,3595,GO:0031234,1.6469e-01,4.3000e+01
IMP_SCORE,3596,GO:0036257,1.6461e-01,1.0000e+01
IMP_SCORE,3597,GO:0015693,1.6458e-01,2.0000e+01
IMP_SCORE,3598,GO:0097028,1.6453e-01,1.0000e+01
IMP_SCORE,3599,GO:0010744,1.6450e-01,5.0000e+00
IMP_SCORE,3600,GO:0045760,1.6449e-01,2.0000e+00
IMP_SCORE,3601,GO:0046034,1.6446e-01,3.7000e+01
IMP_SCORE,3602,GO:0040014,1.6444e-01,2.4000e+01
IMP_SCORE,3603,GO:0031325,1.6438e-01,3.7600e+02
IMP_SCORE,3604,GO:0017080,1.6436e-01,3.5000e+01
IMP_SCORE,3605,GO:0071347,1.6435e-01,1.4000e+01
IMP_SCORE,3606,GO:0010633,1.6430e-01,3.0000e+01
IMP_SCORE,3607,GO:0014013,1.6427e-01,3.6000e+01
IMP_SCORE,3608,GO:0051046,1.6422e-01,1.8200e+02
IMP_SCORE,3609,GO:0051962,1.6421e-01,1.4600e+02
IMP_SCORE,3610,GO:0005041,1.6419e-01,2.0000e+01
IMP_SCORE,3611,GO:0070857,1.6414e-01,7.0000e+00
IMP_SCORE,3612,GO:2000300,1.6407e-01,1.2000e+01
IMP_SCORE,3613,GO:0098602,1.6406e-01,2.0300e+02
IMP_SCORE,3614,GO:0006511,1.6405e-01,9.7000e+01
IMP_SCORE,3615,GO:1900274,1.6405e-01,1.2000e+01
IMP_SCORE,3616,GO:1901505,1.6403e-01,7.0000e+01
IMP_SCORE,3617,GO:0023056,1.6400e-01,3.3900e+02
IMP_SCORE,3618,GO:0042737,1.6400e-01,7.0000e+00
IMP_SCORE,3619,GO:0071322,1.6398e-01,3.4000e+01
IMP_SCORE,3620,GO:0035036,1.6394e-01,4.5000e+01
IMP_SCORE,3621,GO:0032675,1.6392e-01,3.2000e+01
IMP_SCORE,3622,GO:0051492,1.6391e-01,2.9000e+01
IMP_SCORE,3623,GO:0043620,1.6390e-01,2.3000e+01
IMP_SCORE,3624,GO:0003206,1.6388e-01,5.0000e+00
IMP_SCORE,3625,GO:0070382,1.6386e-01,7.9000e+01
IMP_SCORE,3626,GO:0021952,1.6386e-01,2.7000e+01
IMP_SCORE,3627,GO:0019001,1.6385e-01,1.7600e+02
IMP_SCORE,3628,GO:0032880,1.6382e-01,2.7500e+02
IMP_SCORE,3629,GO:0072073,1.6378e-01,3.7000e+01
IMP_SCORE,3630,GO:0006996,1.6378e-01,7.2900e+02
IMP_SCORE,3631,GO:0048729,1.6377e-01,9.6000e+01
IMP_SCORE,3632,GO:0042802,1.6373e-01,1.1630e+03
IMP_SCORE,3633,GO:0051262,1.6369e-01,4.4000e+01
IMP_SCORE,3634,GO:0060334,1.6367e-01,1.1000e+01
IMP_SCORE,3635,GO:0040036,1.6365e-01,7.0000e+00
IMP_SCORE,3636,GO:1901576,1.6365e-01,5.5100e+02
IMP_SCORE,3637,GO:0072376,1.6358e-01,5.5000e+01
IMP_SCORE,3638,GO:0030258,1.6356e-01,1.0000e+02
IMP_SCORE,3639,GO:0090087,1.6353e-01,2.0300e+02
IMP_SCORE,3640,GO:1903510,1.6353e-01,7.2000e+01
IMP_SCORE,3641,GO:0043567,1.6353e-01,4.0000e+00
IMP_SCORE,3642,GO:0051491,1.6351e-01,2.9000e+01
IMP_SCORE,3643,GO:0002504,1.6347e-01,7.7000e+01
IMP_SCORE,3644,GO:0046174,1.6339e-01,8.0000e+00
IMP_SCORE,3645,GO:0060688,1.6338e-01,1.5000e+01
IMP_SCORE,3646,GO:1903530,1.6338e-01,1.6700e+02
IMP_SCORE,3647,GO:0006342,1.6331e-01,2.3000e+01
IMP_SCORE,3648,GO:0000272,1.6329e-01,1.0000e+01
IMP_SCORE,3649,GO:0048522,1.6326e-01,8.5700e+02
IMP_SCORE,3650,GO:0033293,1.6324e-01,4.8000e+01
IMP_SCORE,3651,GO:0016863,1.6321e-01,1.4000e+01
IMP_SCORE,3652,GO:0034613,1.6317e-01,2.7800e+02
IMP_SCORE,3653,GO:0070888,1.6316e-01,2.7000e+01
IMP_SCORE,3654,GO:0019370,1.6312e-01,1.8000e+01
IMP_SCORE,3655,GO:0031341,1.6310e-01,2.0000e+01
IMP_SCORE,3656,GO:0099512,1.6310e-01,3.0200e+02
IMP_SCORE,3657,GO:0042981,1.6308e-01,3.8800e+02
IMP_SCORE,3658,GO:0051495,1.6307e-01,6.1000e+01
IMP_SCORE,3659,GO:0007270,1.6306e-01,2.0000e+01
IMP_SCORE,3660,GO:0009416,1.6303e-01,9.7000e+01
IMP_SCORE,3661,GO:0032559,1.6300e-01,3.8300e+02
IMP_SCORE,3662,GO:0044700,1.6293e-01,2.8300e+02
IMP_SCORE,3663,GO:0005523,1.6283e-01,2.0000e+01
IMP_SCORE,3664,GO:0050868,1.6279e-01,2.7000e+01
IMP_SCORE,3665,GO:0009893,1.6273e-01,4.7400e+02
IMP_SCORE,3666,GO:0061695,1.6272e-01,3.9000e+01
IMP_SCORE,3667,GO:0055088,1.6270e-01,3.8000e+01
IMP_SCORE,3668,GO:0030817,1.6268e-01,1.9000e+01
IMP_SCORE,3669,GO:0000079,1.6255e-01,3.1000e+01
IMP_SCORE,3670,GO:0050786,1.6254e-01,3.3000e+01
IMP_SCORE,3671,GO:0010508,1.6252e-01,3.8000e+01
IMP_SCORE,3672,GO:0055106,1.6251e-01,1.0000e+01
IMP_SCORE,3673,GO:1903391,1.6248e-01,2.0000e+01
IMP_SCORE,3674,GO:0031016,1.6248e-01,6.0000e+00
IMP_SCORE,3675,GO:2000010,1.6247e-01,6.0000e+00
IMP_SCORE,3676,GO:0008022,1.6244e-01,9.3000e+01
IMP_SCORE,3677,GO:1901607,1.6244e-01,4.5000e+01
IMP_SCORE,3678,GO:0050773,1.6243e-01,5.6000e+01
IMP_SCORE,3679,GO:0051023,1.6242e-01,7.0000e+00
IMP_SCORE,3680,GO:0006793,1.6241e-01,4.8400e+02
IMP_SCORE,3681,GO:1905476,1.6236e-01,1.9000e+01
IMP_SCORE,3682,GO:0045793,1.6235e-01,3.4000e+01
IMP_SCORE,3683,GO:0015266,1.6233e-01,8.0000e+00
IMP_SCORE,3684,GO:0070663,1.6231e-01,5.7000e+01
IMP_SCORE,3685,GO:0002693,1.6227e-01,2.0000e+00
IMP_SCORE,3686,GO:0032495,1.6223e-01,2.1000e+01
IMP_SCORE,3687,GO:2000369,1.6218e-01,7.0000e+00
IMP_SCORE,3688,GO:0016829,1.6212e-01,2.1100e+02
IMP_SCORE,3689,GO:0051988,1.6211e-01,1.2000e+01
IMP_SCORE,3690,GO:0019219,1.6210e-01,4.2200e+02
IMP_SCORE,3691,GO:0033135,1.6209e-01,2.7000e+01
IMP_SCORE,3692,GO:0035306,1.6208e-01,2.8000e+01
IMP_SCORE,3693,GO:0030674,1.6206e-01,9.9000e+01
IMP_SCORE,3694,GO:0042149,1.6202e-01,1.6000e+01
IMP_SCORE,3695,GO:0045933,1.6201e-01,1.1000e+01
IMP_SCORE,3696,GO:0008239,1.6194e-01,2.3000e+01
IMP_SCORE,3697,GO:0007368,1.6187e-01,3.4000e+01
IMP_SCORE,3698,GO:0099094,1.6186e-01,5.2000e+01
IMP_SCORE,3699,GO:0042711,1.6186e-01,3.0000e+01
IMP_SCORE,3700,GO:0050793,1.6182e-01,6.1700e+02
IMP_SCORE,3701,GO:0051851,1.6177e-01,2.1000e+01
IMP_SCORE,3702,GO:0005783,1.6176e-01,6.4300e+02
IMP_SCORE,3703,GO:0031346,1.6174e-01,8.7000e+01
IMP_SCORE,3704,GO:1903829,1.6170e-01,9.0000e+01
IMP_SCORE,3705,GO:0032370,1.6170e-01,2.5000e+01
IMP_SCORE,3706,GO:0016500,1.6170e-01,8.0000e+00
IMP_SCORE,3707,GO:0008344,1.6164e-01,4.5000e+01
IMP_SCORE,3708,GO:0043902,1.6163e-01,6.7000e+01
IMP_SCORE,3709,GO:0008023,1.6155e-01,7.0000e+00
IMP_SCORE,3710,GO:0007034,1.6147e-01,3.9000e+01
IMP_SCORE,3711,GO:0051127,1.6137e-01,1.0000e+01
IMP_SCORE,3712,GO:0051246,1.6135e-01,4.5400e+02
IMP_SCORE,3713,GO:0016798,1.6133e-01,1.6900e+02
IMP_SCORE,3714,GO:0090659,1.6131e-01,1.7000e+01
IMP_SCORE,3715,GO:0051438,1.6125e-01,1.5000e+01
IMP_SCORE,3716,GO:0050863,1.6119e-01,7.9000e+01
IMP_SCORE,3717,GO:0051224,1.6112e-01,6.9000e+01
IMP_SCORE,3718,GO:0051195,1.6105e-01,7.0000e+00
IMP_SCORE,3719,GO:0022029,1.6100e-01,2.5000e+01
IMP_SCORE,3720,GO:0016274,1.6100e-01,1.8000e+01
IMP_SCORE,3721,GO:0042430,1.6100e-01,2.3000e+01
IMP_SCORE,3722,GO:0060325,1.6099e-01,4.6000e+01
IMP_SCORE,3723,GO:0060260,1.6094e-01,6.0000e+00
IMP_SCORE,3724,GO:0099500,1.6093e-01,8.0000e+00
IMP_SCORE,3725,GO:0006007,1.6087e-01,1.2000e+01
IMP_SCORE,3726,GO:0086065,1.6085e-01,1.7000e+01
IMP_SCORE,3727,GO:0072015,1.6084e-01,1.2000e+01
IMP_SCORE,3728,GO:0004175,1.6081e-01,2.6900e+02
IMP_SCORE,3729,GO:0051016,1.6080e-01,1.3000e+01
IMP_SCORE,3730,GO:0006906,1.6077e-01,3.1000e+01
IMP_SCORE,3731,GO:0061003,1.6077e-01,2.0000e+00
IMP_SCORE,3732,GO:0016192,1.6077e-01,5.2200e+02
IMP_SCORE,3733,GO:0044212,1.6072e-01,2.0600e+02
IMP_SCORE,3734,GO:0006767,1.6070e-01,5.6000e+01
IMP_SCORE,3735,GO:0043087,1.6064e-01,2.9000e+02
IMP_SCORE,3736,GO:0010874,1.6062e-01,9.0000e+00
IMP_SCORE,3737,GO:0060284,1.6060e-01,1.9100e+02
IMP_SCORE,3738,GO:0017157,1.6060e-01,5.9000e+01
IMP_SCORE,3739,GO:0002227,1.6056e-01,6.0000e+00
IMP_SCORE,3740,GO:1901606,1.6051e-01,8.3000e+01
IMP_SCORE,3741,GO:1903506,1.6049e-01,3.4700e+02
IMP_SCORE,3742,GO:0035097,1.6047e-01,3.2000e+01
IMP_SCORE,3743,GO:0005782,1.6046e-01,2.9000e+01
IMP_SCORE,3744,GO:0046394,1.6046e-01,1.4000e+02
IMP_SCORE,3745,GO:2000045,1.6043e-01,4.5000e+01
IMP_SCORE,3746,GO:0019377,1.6041e-01,1.8000e+01
IMP_SCORE,3747,GO:0048638,1.6040e-01,8.0000e+01
IMP_SCORE,3748,GO:0070979,1.6040e-01,1.0000e+01
IMP_SCORE,3749,GO:0048873,1.6039e-01,9.0000e+00
IMP_SCORE,3750,GO:0009628,1.6039e-01,3.5400e+02
IMP_SCORE,3751,GO:0007267,1.6038e-01,2.5700e+02
IMP_SCORE,3752,GO:0046365,1.6035e-01,4.8000e+01
IMP_SCORE,3753,GO:0006974,1.6032e-01,2.1000e+02
IMP_SCORE,3754,GO:0006900,1.6030e-01,1.8000e+01
IMP_SCORE,3755,GO:0006812,1.6028e-01,2.7300e+02
IMP_SCORE,3756,GO:0061630,1.6027e-01,7.3000e+01
IMP_SCORE,3757,GO:0046135,1.6020e-01,1.4000e+01
IMP_SCORE,3758,GO:0045211,1.6020e-01,1.3400e+02
IMP_SCORE,3759,GO:0045892,1.6018e-01,1.5100e+02
IMP_SCORE,3760,GO:0005856,1.6017e-01,5.1300e+02
IMP_SCORE,3761,GO:0031293,1.6016e-01,2.0000e+01
IMP_SCORE,3762,GO:0005770,1.6013e-01,1.3000e+02
IMP_SCORE,3763,GO:1901363,1.6008e-01,1.2300e+03
IMP_SCORE,3764,GO:0030148,1.5999e-01,6.0000e+01
IMP_SCORE,3765,GO:0000982,1.5997e-01,7.3000e+01
IMP_SCORE,3766,GO:0051187,1.5997e-01,1.3000e+01
IMP_SCORE,3767,GO:0030307,1.5997e-01,4.2000e+01
IMP_SCORE,3768,GO:0043516,1.5996e-01,2.1000e+01
IMP_SCORE,3769,GO:0019637,1.5995e-01,2.6800e+02
IMP_SCORE,3770,GO:0004012,1.5990e-01,8.0000e+00
IMP_SCORE,3771,GO:0005925,1.5990e-01,2.5400e+02
IMP_SCORE,3772,GO:0030018,1.5989e-01,7.8000e+01
IMP_SCORE,3773,GO:0043954,1.5985e-01,1.8000e+01
IMP_SCORE,3774,GO:0097060,1.5983e-01,1.6300e+02
IMP_SCORE,3775,GO:0045911,1.5977e-01,6.0000e+00
IMP_SCORE,3776,GO:0019220,1.5976e-01,2.9700e+02
IMP_SCORE,3777,GO:0050870,1.5973e-01,4.7000e+01
IMP_SCORE,3778,GO:1903859,1.5968e-01,1.2000e+01
IMP_SCORE,3779,GO:0090303,1.5966e-01,2.6000e+01
IMP_SCORE,3780,GO:0031323,1.5966e-01,5.9300e+02
IMP_SCORE,3781,GO:1905475,1.5965e-01,3.9000e+01
IMP_SCORE,3782,GO:0031326,1.5958e-01,3.8800e+02
IMP_SCORE,3783,GO:0001963,1.5953e-01,2.0000e+00
IMP_SCORE,3784,GO:0072583,1.5949e-01,1.9000e+01
IMP_SCORE,3785,GO:0051828,1.5947e-01,6.1000e+01
IMP_SCORE,3786,GO:0006814,1.5946e-01,6.6000e+01
IMP_SCORE,3787,GO:0009081,1.5945e-01,5.1000e+01
IMP_SCORE,3788,GO:1904892,1.5945e-01,2.9000e+01
IMP_SCORE,3789,GO:0009891,1.5942e-01,2.7200e+02
IMP_SCORE,3790,GO:0065008,1.5939e-01,9.6200e+02
IMP_SCORE,3791,GO:0009084,1.5936e-01,2.8000e+01
IMP_SCORE,3792,GO:1903052,1.5935e-01,4.2000e+01
IMP_SCORE,3793,GO:0019217,1.5934e-01,3.4000e+01
IMP_SCORE,3794,GO:0016791,1.5934e-01,1.8700e+02
IMP_SCORE,3795,GO:0030003,1.5929e-01,1.5300e+02
IMP_SCORE,3796,GO:0009226,1.5927e-01,3.8000e+01
IMP_SCORE,3797,GO:1902165,1.5923e-01,8.0000e+00
IMP_SCORE,3798,GO:0071711,1.5923e-01,1.9000e+01
IMP_SCORE,3799,GO:0051094,1.5922e-01,2.9600e+02
IMP_SCORE,3800,GO:0051172,1.5917e-01,2.2700e+02
IMP_SCORE,3801,GO:0042886,1.5912e-01,3.8100e+02
IMP_SCORE,3802,GO:0019985,1.5911e-01,1.0000e+01
IMP_SCORE,3803,GO:0038179,1.5906e-01,1.5000e+01
IMP_SCORE,3804,GO:0044429,1.5902e-01,4.2100e+02
IMP_SCORE,3805,GO:1901020,1.5902e-01,4.0000e+00
IMP_SCORE,3806,GO:0005798,1.5901e-01,2.7000e+01
IMP_SCORE,3807,GO:0051653,1.5900e-01,7.0000e+00
IMP_SCORE,3808,GO:0001774,1.5898e-01,2.2000e+01
IMP_SCORE,3809,GO:0007342,1.5895e-01,1.4000e+01
IMP_SCORE,3810,GO:0035383,1.5893e-01,6.5000e+01
IMP_SCORE,3811,GO:0051649,1.5892e-01,4.2100e+02
IMP_SCORE,3812,GO:0034708,1.5891e-01,3.8000e+01
IMP_SCORE,3813,GO:0090092,1.5891e-01,6.9000e+01
IMP_SCORE,3814,GO:0051341,1.5890e-01,2.5000e+01
IMP_SCORE,3815,GO:0006957,1.5887e-01,2.1000e+01
IMP_SCORE,3816,GO:0000280,1.5886e-01,1.2600e+02
IMP_SCORE,3817,GO:0051457,1.5880e-01,1.5000e+01
IMP_SCORE,3818,GO:0051250,1.5877e-01,3.9000e+01
IMP_SCORE,3819,GO:0048856,1.5875e-01,1.1920e+03
IMP_SCORE,3820,GO:1901031,1.5875e-01,1.2000e+01
IMP_SCORE,3821,GO:0003006,1.5870e-01,2.0900e+02
IMP_SCORE,3822,GO:0051149,1.5867e-01,5.2000e+01
IMP_SCORE,3823,GO:0051169,1.5861e-01,8.2000e+01
IMP_SCORE,3824,GO:0051338,1.5859e-01,1.9700e+02
IMP_SCORE,3825,GO:0009108,1.5858e-01,7.6000e+01
IMP_SCORE,3826,GO:0019911,1.5858e-01,4.2000e+01
IMP_SCORE,3827,GO:0043009,1.5855e-01,5.2000e+01
IMP_SCORE,3828,GO:0002758,1.5855e-01,5.0000e+01
IMP_SCORE,3829,GO:0030099,1.5854e-01,6.7000e+01
IMP_SCORE,3830,GO:0042605,1.5853e-01,3.8000e+01
IMP_SCORE,3831,GO:0010827,1.5848e-01,3.4000e+01
IMP_SCORE,3832,GO:0042180,1.5848e-01,4.7000e+01
IMP_SCORE,3833,GO:0015931,1.5847e-01,9.3000e+01
IMP_SCORE,3834,GO:0018024,1.5845e-01,9.0000e+00
IMP_SCORE,3835,GO:0003779,1.5842e-01,3.9700e+02
IMP_SCORE,3836,GO:0009141,1.5837e-01,3.8000e+01
IMP_SCORE,3837,GO:0071782,1.5835e-01,6.0000e+00
IMP_SCORE,3838,GO:0005578,1.5835e-01,2.7400e+02
IMP_SCORE,3839,GO:0009295,1.5832e-01,3.4000e+01
IMP_SCORE,3840,GO:0071805,1.5831e-01,5.1000e+01
IMP_SCORE,3841,GO:0002070,1.5831e-01,6.0000e+00
IMP_SCORE,3842,GO:0001819,1.5829e-01,1.0300e+02
IMP_SCORE,3843,GO:0004857,1.5828e-01,1.8200e+02
IMP_SCORE,3844,GO:0042303,1.5827e-01,1.3000e+01
IMP_SCORE,3845,GO:0008283,1.5826e-01,3.0800e+02
IMP_SCORE,3846,GO:0071158,1.5820e-01,1.5000e+01
IMP_SCORE,3847,GO:0043029,1.5818e-01,1.3000e+01
IMP_SCORE,3848,GO:1901019,1.5813e-01,1.9000e+01
IMP_SCORE,3849,GO:0051171,1.5812e-01,4.2700e+02
IMP_SCORE,3850,GO:0031397,1.5803e-01,2.3000e+01
IMP_SCORE,3851,GO:0097159,1.5802e-01,1.2690e+03
IMP_SCORE,3852,GO:0017038,1.5801e-01,6.0000e+01
IMP_SCORE,3853,GO:0015368,1.5799e-01,1.6000e+01
IMP_SCORE,3854,GO:0023052,1.5797e-01,3.1900e+02
IMP_SCORE,3855,GO:0048523,1.5796e-01,8.1200e+02
IMP_SCORE,3856,GO:0006084,1.5795e-01,2.8000e+01
IMP_SCORE,3857,GO:0009925,1.5790e-01,2.6000e+01
IMP_SCORE,3858,GO:0042974,1.5790e-01,6.0000e+00
IMP_SCORE,3859,GO:0045598,1.5790e-01,6.1000e+01
IMP_SCORE,3860,GO:0007399,1.5790e-01,3.5200e+02
IMP_SCORE,3861,GO:1905030,1.5785e-01,1.0000e+01
IMP_SCORE,3862,GO:2000114,1.5784e-01,1.2000e+01
IMP_SCORE,3863,GO:0007059,1.5783e-01,5.4000e+01
IMP_SCORE,3864,GO:0060996,1.5783e-01,5.0000e+00
IMP_SCORE,3865,GO:0008236,1.5778e-01,2.1100e+02
IMP_SCORE,3866,GO:1904063,1.5778e-01,1.4000e+01
IMP_SCORE,3867,GO:0072341,1.5778e-01,8.1000e+01
IMP_SCORE,3868,GO:0044877,1.5776e-01,4.8600e+02
IMP_SCORE,3869,GO:0016049,1.5776e-01,5.4000e+01
IMP_SCORE,3870,GO:0019400,1.5774e-01,9.0000e+00
IMP_SCORE,3871,GO:0030665,1.5769e-01,5.8000e+01
IMP_SCORE,3872,GO:0005126,1.5768e-01,1.8300e+02
IMP_SCORE,3873,GO:1901293,1.5762e-01,5.6000e+01
IMP_SCORE,3874,GO:0046649,1.5755e-01,1.0000e+02
IMP_SCORE,3875,GO:0042445,1.5755e-01,1.1700e+02
IMP_SCORE,3876,GO:0014812,1.5754e-01,8.0000e+00
IMP_SCORE,3877,GO:0035456,1.5754e-01,3.3000e+01
IMP_SCORE,3878,GO:0030001,1.5750e-01,2.1900e+02
IMP_SCORE,3879,GO:0043623,1.5749e-01,1.4800e+02
IMP_SCORE,3880,GO:0014850,1.5745e-01,6.0000e+00
IMP_SCORE,3881,GO:0051186,1.5740e-01,1.4400e+02
IMP_SCORE,3882,GO:0061001,1.5738e-01,1.5000e+01
IMP_SCORE,3883,GO:0006862,1.5737e-01,1.6000e+01
IMP_SCORE,3884,GO:0048592,1.5736e-01,2.2000e+01
IMP_SCORE,3885,GO:0035588,1.5734e-01,2.2000e+01
IMP_SCORE,3886,GO:0070696,1.5731e-01,7.0000e+00
IMP_SCORE,3887,GO:0090263,1.5730e-01,2.1000e+01
IMP_SCORE,3888,GO:0071704,1.5729e-01,8.2400e+02
IMP_SCORE,3889,GO:0050710,1.5728e-01,2.4000e+01
IMP_SCORE,3890,GO:0043021,1.5724e-01,4.6000e+01
IMP_SCORE,3891,GO:0005539,1.5722e-01,1.4800e+02
IMP_SCORE,3892,GO:0035850,1.5718e-01,1.9000e+01
IMP_SCORE,3893,GO:0046599,1.5715e-01,4.0000e+00
IMP_SCORE,3894,GO:0050776,1.5713e-01,3.3500e+02
IMP_SCORE,3895,GO:0009890,1.5713e-01,2.3300e+02
IMP_SCORE,3896,GO:0016197,1.5712e-01,1.3500e+02
IMP_SCORE,3897,GO:1901615,1.5710e-01,2.1800e+02
IMP_SCORE,3898,GO:0010324,1.5706e-01,2.9000e+01
IMP_SCORE,3899,GO:0016054,1.5706e-01,1.1700e+02
IMP_SCORE,3900,GO:0070525,1.5698e-01,6.0000e+00
IMP_SCORE,3901,GO:0097190,1.5694e-01,1.1700e+02
IMP_SCORE,3902,GO:0050954,1.5694e-01,1.1800e+02
IMP_SCORE,3903,GO:0032456,1.5692e-01,2.9000e+01
IMP_SCORE,3904,GO:0006928,1.5686e-01,5.2500e+02
IMP_SCORE,3905,GO:0050657,1.5681e-01,5.9000e+01
IMP_SCORE,3906,GO:0043202,1.5678e-01,1.0200e+02
IMP_SCORE,3907,GO:0044281,1.5675e-01,4.3600e+02
IMP_SCORE,3908,GO:0045686,1.5675e-01,1.1000e+01
IMP_SCORE,3909,GO:0016676,1.5672e-01,6.0000e+00
IMP_SCORE,3910,GO:0006959,1.5672e-01,1.3900e+02
IMP_SCORE,3911,GO:0044089,1.5667e-01,1.5700e+02
IMP_SCORE,3912,GO:0099111,1.5667e-01,4.5000e+01
IMP_SCORE,3913,GO:1990841,1.5663e-01,1.4000e+01
IMP_SCORE,3914,GO:0045747,1.5663e-01,1.4000e+01
IMP_SCORE,3915,GO:1990777,1.5660e-01,3.2000e+01
IMP_SCORE,3916,GO:0007044,1.5659e-01,3.7000e+01
IMP_SCORE,3917,GO:0090279,1.5655e-01,3.6000e+01
IMP_SCORE,3918,GO:0032205,1.5651e-01,3.0000e+00
IMP_SCORE,3919,GO:1904292,1.5648e-01,1.3000e+01
IMP_SCORE,3920,GO:2000353,1.5645e-01,2.4000e+01
IMP_SCORE,3921,GO:0095500,1.5637e-01,2.5000e+01
IMP_SCORE,3922,GO:0008296,1.5637e-01,8.0000e+00
IMP_SCORE,3923,GO:0032467,1.5633e-01,2.1000e+01
IMP_SCORE,3924,GO:0006641,1.5630e-01,6.3000e+01
IMP_SCORE,3925,GO:0061024,1.5629e-01,3.3900e+02
IMP_SCORE,3926,GO:2000641,1.5626e-01,4.0000e+00
IMP_SCORE,3927,GO:0032411,1.5624e-01,4.0000e+01
IMP_SCORE,3928,GO:0072511,1.5622e-01,1.3500e+02
IMP_SCORE,3929,GO:0050701,1.5620e-01,2.0000e+00
IMP_SCORE,3930,GO:0004879,1.5620e-01,1.2000e+01
IMP_SCORE,3931,GO:0046474,1.5619e-01,7.4000e+01
IMP_SCORE,3932,GO:0009897,1.5615e-01,2.0300e+02
IMP_SCORE,3933,GO:0040012,1.5614e-01,2.0100e+02
IMP_SCORE,3934,GO:0016846,1.5611e-01,1.8000e+01
IMP_SCORE,3935,GO:0032233,1.5608e-01,5.2000e+01
IMP_SCORE,3936,GO:0071219,1.5604e-01,3.0000e+01
IMP_SCORE,3937,GO:2001198,1.5604e-01,5.8000e+01
IMP_SCORE,3938,GO:0055102,1.5603e-01,3.7000e+01
IMP_SCORE,3939,GO:0098911,1.5598e-01,2.0000e+00
IMP_SCORE,3940,GO:0001910,1.5597e-01,2.0000e+01
IMP_SCORE,3941,GO:0004871,1.5595e-01,5.0700e+02
IMP_SCORE,3942,GO:0097150,1.5595e-01,7.0000e+00
IMP_SCORE,3943,GO:0002820,1.5595e-01,1.5000e+01
IMP_SCORE,3944,GO:0031935,1.5589e-01,2.0000e+00
IMP_SCORE,3945,GO:0051371,1.5587e-01,2.0000e+01
IMP_SCORE,3946,GO:0007214,1.5585e-01,7.0000e+00
IMP_SCORE,3947,GO:0006111,1.5584e-01,1.6000e+01
IMP_SCORE,3948,GO:0010043,1.5583e-01,8.2000e+01
IMP_SCORE,3949,GO:0002253,1.5578e-01,1.6300e+02
IMP_SCORE,3950,GO:0000139,1.5574e-01,3.2900e+02
IMP_SCORE,3951,GO:0031256,1.5573e-01,6.0000e+01
IMP_SCORE,3952,GO:1901618,1.5571e-01,2.0000e+01
IMP_SCORE,3953,GO:0005044,1.5570e-01,8.4000e+01
IMP_SCORE,3954,GO:0010921,1.5565e-01,7.9000e+01
IMP_SCORE,3955,GO:0048715,1.5565e-01,1.3000e+01
IMP_SCORE,3956,GO:0001516,1.5556e-01,1.5000e+01
IMP_SCORE,3957,GO:0048588,1.5556e-01,4.3000e+01
IMP_SCORE,3958,GO:0015701,1.5553e-01,5.6000e+01
IMP_SCORE,3959,GO:0032374,1.5550e-01,1.2000e+01
IMP_SCORE,3960,GO:0006909,1.5549e-01,6.8000e+01
IMP_SCORE,3961,GO:0030324,1.5546e-01,4.5000e+01
IMP_SCORE,3962,GO:0044271,1.5542e-01,3.3700e+02
IMP_SCORE,3963,GO:0043168,1.5541e-01,8.5200e+02
IMP_SCORE,3964,GO:0045926,1.5541e-01,1.0200e+02
IMP_SCORE,3965,GO:1903321,1.5540e-01,2.1000e+01
IMP_SCORE,3966,GO:0006888,1.5537e-01,8.1000e+01
IMP_SCORE,3967,GO:0060261,1.5536e-01,1.1000e+01
IMP_SCORE,3968,GO:0044267,1.5535e-01,6.6700e+02
IMP_SCORE,3969,GO:0098901,1.5535e-01,1.0000e+01
IMP_SCORE,3970,GO:0002251,1.5532e-01,1.7000e+01
IMP_SCORE,3971,GO:0001673,1.5531e-01,8.0000e+00
IMP_SCORE,3972,GO:0034703,1.5527e-01,1.0700e+02
IMP_SCORE,3973,GO:0051152,1.5525e-01,2.0000e+00
IMP_SCORE,3974,GO:0044057,1.5521e-01,1.6700e+02
IMP_SCORE,3975,GO:0022405,1.5520e-01,2.2000e+01
IMP_SCORE,3976,GO:0032945,1.5518e-01,2.7000e+01
IMP_SCORE,3977,GO:0000784,1.5511e-01,3.7000e+01
IMP_SCORE,3978,GO:0005388,1.5511e-01,1.1000e+01
IMP_SCORE,3979,GO:0000038,1.5507e-01,4.2000e+01
IMP_SCORE,3980,GO:0098862,1.5506e-01,5.0000e+01
IMP_SCORE,3981,GO:0006692,1.5506e-01,2.2000e+01
IMP_SCORE,3982,GO:0030808,1.5498e-01,3.1000e+01
IMP_SCORE,3983,GO:0006939,1.5498e-01,2.4000e+01
IMP_SCORE,3984,GO:0000978,1.5497e-01,7.8000e+01
IMP_SCORE,3985,GO:0050865,1.5494e-01,1.4600e+02
IMP_SCORE,3986,GO:1902476,1.5492e-01,4.7000e+01
IMP_SCORE,3987,GO:0021782,1.5487e-01,4.5000e+01
IMP_SCORE,3988,GO:0019210,1.5486e-01,5.0000e+01
IMP_SCORE,3989,GO:0090150,1.5485e-01,7.9000e+01
IMP_SCORE,3990,GO:0035631,1.5484e-01,4.0000e+00
IMP_SCORE,3991,GO:0032793,1.5481e-01,1.6000e+01
IMP_SCORE,3992,GO:0006687,1.5480e-01,9.2000e+01
IMP_SCORE,3993,GO:0022838,1.5479e-01,1.6000e+02
IMP_SCORE,3994,GO:0016581,1.5478e-01,1.5000e+01
IMP_SCORE,3995,GO:0043233,1.5477e-01,4.5900e+02
IMP_SCORE,3996,GO:0008195,1.5476e-01,3.9000e+01
IMP_SCORE,3997,GO:0033555,1.5476e-01,2.4000e+01
IMP_SCORE,3998,GO:0051294,1.5475e-01,6.0000e+00
IMP_SCORE,3999,GO:0097066,1.5472e-01,1.0000e+01
IMP_SCORE,4000,GO:0019538,1.5471e-01,8.6000e+02
IMP_SCORE,4001,GO:0002861,1.5470e-01,1.1000e+01
IMP_SCORE,4002,GO:0097367,1.5469e-01,7.0400e+02
IMP_SCORE,4003,GO:0042809,1.5463e-01,2.0000e+00
IMP_SCORE,4004,GO:0051704,1.5462e-01,5.3200e+02
IMP_SCORE,4005,GO:0032588,1.5457e-01,6.0000e+01
IMP_SCORE,4006,GO:0034446,1.5453e-01,4.2000e+01
IMP_SCORE,4007,GO:0070325,1.5443e-01,1.3000e+01
IMP_SCORE,4008,GO:0003756,1.5440e-01,1.2000e+01
IMP_SCORE,4009,GO:0030332,1.5439e-01,8.0000e+00
IMP_SCORE,4010,GO:0010863,1.5439e-01,9.0000e+00
IMP_SCORE,4011,GO:0046856,1.5432e-01,1.2000e+01
IMP_SCORE,4012,GO:0051770,1.5430e-01,5.0000e+00
IMP_SCORE,4013,GO:0032412,1.5425e-01,6.8000e+01
IMP_SCORE,4014,GO:0006606,1.5425e-01,4.6000e+01
IMP_SCORE,4015,GO:0015711,1.5423e-01,1.7200e+02
IMP_SCORE,4016,GO:0051213,1.5421e-01,6.9000e+01
IMP_SCORE,4017,GO:0046037,1.5416e-01,1.3000e+01
IMP_SCORE,4018,GO:0061136,1.5411e-01,4.0000e+01
IMP_SCORE,4019,GO:0051174,1.5407e-01,3.1500e+02
IMP_SCORE,4020,GO:0070988,1.5407e-01,3.0000e+01
IMP_SCORE,4021,GO:0072330,1.5406e-01,7.0000e+01
IMP_SCORE,4022,GO:0034332,1.5403e-01,4.9000e+01
IMP_SCORE,4023,GO:0010517,1.5401e-01,1.2000e+01
IMP_SCORE,4024,GO:1905354,1.5400e-01,1.7000e+01
IMP_SCORE,4025,GO:0000178,1.5398e-01,2.7000e+01
IMP_SCORE,4026,GO:0070727,1.5395e-01,2.5500e+02
IMP_SCORE,4027,GO:0018205,1.5392e-01,7.2000e+01
IMP_SCORE,4028,GO:1902589,1.5386e-01,3.4100e+02
IMP_SCORE,4029,GO:0048518,1.5382e-01,9.6300e+02
IMP_SCORE,4030,GO:0043170,1.5375e-01,8.7600e+02
IMP_SCORE,4031,GO:0003841,1.5370e-01,1.3000e+01
IMP_SCORE,4032,GO:0006952,1.5370e-01,5.3600e+02
IMP_SCORE,4033,GO:0050794,1.5368e-01,1.1460e+03
IMP_SCORE,4034,GO:0005096,1.5365e-01,1.5600e+02
IMP_SCORE,4035,GO:0035987,1.5358e-01,1.2000e+01
IMP_SCORE,4036,GO:0055076,1.5355e-01,6.3000e+01
IMP_SCORE,4037,GO:0042462,1.5352e-01,2.7000e+01
IMP_SCORE,4038,GO:0030182,1.5350e-01,7.6000e+01
IMP_SCORE,4039,GO:0002323,1.5348e-01,2.0000e+00
IMP_SCORE,4040,GO:0042043,1.5346e-01,8.0000e+00
IMP_SCORE,4041,GO:2000272,1.5346e-01,9.0000e+00
IMP_SCORE,4042,GO:0003674,1.5340e-01,1.3080e+03
IMP_SCORE,4043,GO:0070507,1.5339e-01,4.1000e+01
IMP_SCORE,4044,GO:0035589,1.5339e-01,2.4000e+01
IMP_SCORE,4045,GO:0048844,1.5338e-01,1.2000e+01
IMP_SCORE,4046,GO:0009953,1.5337e-01,2.4000e+01
IMP_SCORE,4047,GO:0051056,1.5335e-01,1.3500e+02
IMP_SCORE,4048,GO:0045992,1.5332e-01,6.0000e+00
IMP_SCORE,4049,GO:0090398,1.5331e-01,1.0000e+01
IMP_SCORE,4050,GO:0043030,1.5327e-01,1.4000e+01
IMP_SCORE,4051,GO:0044248,1.5326e-01,4.2600e+02
IMP_SCORE,4052,GO:0032270,1.5319e-01,2.6200e+02
IMP_SCORE,4053,GO:0031396,1.5318e-01,3.3000e+01
IMP_SCORE,4054,GO:1904152,1.5318e-01,2.0000e+00
IMP_SCORE,4055,GO:0060255,1.5307e-01,6.0600e+02
IMP_SCORE,4056,GO:0021700,1.5303e-01,6.9000e+01
IMP_SCORE,4057,GO:0010661,1.5299e-01,7.0000e+00
IMP_SCORE,4058,GO:0002020,1.5296e-01,5.6000e+01
IMP_SCORE,4059,GO:0000794,1.5291e-01,2.2000e+01
IMP_SCORE,4060,GO:0046839,1.5291e-01,3.7000e+01
IMP_SCORE,4061,GO:0090049,1.5290e-01,6.0000e+00
IMP_SCORE,4062,GO:0006783,1.5277e-01,1.7000e+01
IMP_SCORE,4063,GO:1902495,1.5272e-01,1.3300e+02
IMP_SCORE,4064,GO:0005884,1.5272e-01,4.5000e+01
IMP_SCORE,4065,GO:0032392,1.5271e-01,1.6000e+01
IMP_SCORE,4066,GO:0051270,1.5271e-01,2.1400e+02
IMP_SCORE,4067,GO:0051592,1.5267e-01,9.1000e+01
IMP_SCORE,4068,GO:0019439,1.5265e-01,1.4500e+02
IMP_SCORE,4069,GO:0032501,1.5264e-01,1.1410e+03
IMP_SCORE,4070,GO:0000159,1.5264e-01,3.0000e+01
IMP_SCORE,4071,GO:1905360,1.5262e-01,4.9000e+01
IMP_SCORE,4072,GO:0005262,1.5255e-01,2.9000e+01
IMP_SCORE,4073,GO:0032332,1.5254e-01,1.0000e+01
IMP_SCORE,4074,GO:0009314,1.5252e-01,1.3900e+02
IMP_SCORE,4075,GO:0099601,1.5252e-01,1.5000e+01
IMP_SCORE,4076,GO:0035176,1.5250e-01,4.2000e+01
IMP_SCORE,4077,GO:0006020,1.5249e-01,8.0000e+00
IMP_SCORE,4078,GO:1903670,1.5238e-01,8.0000e+00
IMP_SCORE,4079,GO:0045779,1.5236e-01,9.0000e+00
IMP_SCORE,4080,GO:1990778,1.5236e-01,6.1000e+01
IMP_SCORE,4081,GO:0002456,1.5232e-01,2.1000e+01
IMP_SCORE,4082,GO:0050801,1.5225e-01,1.9200e+02
IMP_SCORE,4083,GO:0051239,1.5220e-01,6.5700e+02
IMP_SCORE,4084,GO:0035770,1.5219e-01,1.0900e+02
IMP_SCORE,4085,GO:0006629,1.5214e-01,4.1900e+02
IMP_SCORE,4086,GO:0019222,1.5208e-01,7.0100e+02
IMP_SCORE,4087,GO:0021884,1.5208e-01,1.0000e+01
IMP_SCORE,4088,GO:0051383,1.5208e-01,2.0000e+00
IMP_SCORE,4089,GO:0016889,1.5204e-01,7.0000e+00
IMP_SCORE,4090,GO:0072512,1.5203e-01,1.6000e+01
IMP_SCORE,4091,GO:0051291,1.5203e-01,3.1000e+01
IMP_SCORE,4092,GO:1903671,1.5201e-01,6.0000e+00
IMP_SCORE,4093,GO:0044463,1.5200e-01,4.6300e+02
IMP_SCORE,4094,GO:0045862,1.5197e-01,9.2000e+01
IMP_SCORE,4095,GO:0044092,1.5196e-01,3.3300e+02
IMP_SCORE,4096,GO:0016830,1.5195e-01,4.6000e+01
IMP_SCORE,4097,GO:0051219,1.5194e-01,2.5000e+01
IMP_SCORE,4098,GO:0044765,1.5190e-01,5.6000e+02
IMP_SCORE,4099,GO:0002523,1.5189e-01,9.0000e+00
IMP_SCORE,4100,GO:0006635,1.5187e-01,4.6000e+01
IMP_SCORE,4101,GO:0046580,1.5178e-01,7.0000e+00
IMP_SCORE,4102,GO:0042267,1.5173e-01,2.1000e+01
IMP_SCORE,4103,GO:0051705,1.5173e-01,3.5000e+01
IMP_SCORE,4104,GO:0048770,1.5173e-01,7.6000e+01
IMP_SCORE,4105,GO:0007050,1.5171e-01,6.2000e+01
IMP_SCORE,4106,GO:0005234,1.5171e-01,1.5000e+01
IMP_SCORE,4107,GO:0006796,1.5162e-01,4.8700e+02
IMP_SCORE,4108,GO:0008483,1.5161e-01,2.9000e+01
IMP_SCORE,4109,GO:0010875,1.5158e-01,4.0000e+00
IMP_SCORE,4110,GO:0001076,1.5155e-01,5.7000e+01
IMP_SCORE,4111,GO:0045954,1.5154e-01,1.1000e+01
IMP_SCORE,4112,GO:0007605,1.5152e-01,1.1700e+02
IMP_SCORE,4113,GO:0060968,1.5150e-01,1.1000e+01
IMP_SCORE,4114,GO:0030036,1.5148e-01,1.3200e+02
IMP_SCORE,4115,GO:0045823,1.5147e-01,9.0000e+00
IMP_SCORE,4116,GO:0046983,1.5147e-01,5.9600e+02
IMP_SCORE,4117,GO:0043304,1.5146e-01,9.0000e+00
IMP_SCORE,4118,GO:0007274,1.5143e-01,2.6000e+01
IMP_SCORE,4119,GO:0010821,1.5143e-01,8.6000e+01
IMP_SCORE,4120,GO:0009792,1.5142e-01,5.3000e+01
IMP_SCORE,4121,GO:0090199,1.5140e-01,9.0000e+00
IMP_SCORE,4122,GO:0005813,1.5138e-01,2.1500e+02
IMP_SCORE,4123,GO:0006646,1.5137e-01,1.2000e+01
IMP_SCORE,4124,GO:0036211,1.5136e-01,6.1700e+02
IMP_SCORE,4125,GO:0017156,1.5133e-01,1.2000e+01
IMP_SCORE,4126,GO:0010558,1.5130e-01,2.0600e+02
IMP_SCORE,4127,GO:0060589,1.5128e-01,2.0100e+02
IMP_SCORE,4128,GO:0051247,1.5127e-01,2.6900e+02
IMP_SCORE,4129,GO:0048585,1.5126e-01,3.5100e+02
IMP_SCORE,4130,GO:0033209,1.5126e-01,5.0000e+01
IMP_SCORE,4131,GO:0044275,1.5125e-01,2.5000e+01
IMP_SCORE,4132,GO:0010714,1.5119e-01,7.0000e+00
IMP_SCORE,4133,GO:0043900,1.5116e-01,1.4200e+02
IMP_SCORE,4134,GO:0016645,1.5110e-01,4.7000e+01
IMP_SCORE,4135,GO:0032403,1.5109e-01,4.2000e+02
IMP_SCORE,4136,GO:0003013,1.5108e-01,6.6000e+01
IMP_SCORE,4137,GO:0019722,1.5106e-01,2.2000e+01
IMP_SCORE,4138,GO:0044548,1.5095e-01,4.1000e+01
IMP_SCORE,4139,GO:0001882,1.5094e-01,1.7600e+02
IMP_SCORE,4140,GO:0030554,1.5088e-01,4.0600e+02
IMP_SCORE,4141,GO:0006811,1.5087e-01,4.4000e+02
IMP_SCORE,4142,GO:0017127,1.5087e-01,7.0000e+00
IMP_SCORE,4143,GO:0010648,1.5082e-01,3.0800e+02
IMP_SCORE,4144,GO:0045762,1.5078e-01,7.0000e+00
IMP_SCORE,4145,GO:0015179,1.5077e-01,3.8000e+01
IMP_SCORE,4146,GO:0050910,1.5073e-01,9.0000e+00
IMP_SCORE,4147,GO:1900408,1.5070e-01,1.6000e+01
IMP_SCORE,4148,GO:0010557,1.5064e-01,2.1400e+02
IMP_SCORE,4149,GO:0070840,1.5059e-01,5.0000e+00
IMP_SCORE,4150,GO:0070875,1.5053e-01,1.6000e+01
IMP_SCORE,4151,GO:0070098,1.5051e-01,2.5000e+01
IMP_SCORE,4152,GO:0005743,1.5050e-01,1.7300e+02
IMP_SCORE,4153,GO:0070182,1.5049e-01,3.0000e+00
IMP_SCORE,4154,GO:0022604,1.5044e-01,1.6700e+02
IMP_SCORE,4155,GO:0042089,1.5044e-01,6.0000e+00
IMP_SCORE,4156,GO:0090175,1.5041e-01,1.5000e+01
IMP_SCORE,4157,GO:0014048,1.5035e-01,1.4000e+01
IMP_SCORE,4158,GO:0019933,1.5031e-01,1.6000e+01
IMP_SCORE,4159,GO:0004888,1.5028e-01,3.0400e+02
IMP_SCORE,4160,GO:0045923,1.5027e-01,1.1000e+01
IMP_SCORE,4161,GO:0008202,1.5027e-01,9.3000e+01
IMP_SCORE,4162,GO:0030170,1.5023e-01,7.3000e+01
IMP_SCORE,4163,GO:0005504,1.5021e-01,3.4000e+01
IMP_SCORE,4164,GO:1900745,1.5021e-01,7.0000e+00
IMP_SCORE,4165,GO:0005996,1.5013e-01,9.0000e+01
IMP_SCORE,4166,GO:0008593,1.5009e-01,3.1000e+01
IMP_SCORE,4167,GO:0044272,1.5005e-01,1.0700e+02
IMP_SCORE,4168,GO:0042577,1.5005e-01,3.6000e+01
IMP_SCORE,4169,GO:0098811,1.5000e-01,3.0000e+01
IMP_SCORE,4170,GO:0015850,1.4993e-01,4.8000e+01
IMP_SCORE,4171,GO:0046717,1.4987e-01,2.0000e+01
IMP_SCORE,4172,GO:0043518,1.4986e-01,2.3000e+01
IMP_SCORE,4173,GO:0071695,1.4984e-01,2.3000e+01
IMP_SCORE,4174,GO:0005154,1.4984e-01,2.2000e+01
IMP_SCORE,4175,GO:0004601,1.4979e-01,6.6000e+01
IMP_SCORE,4176,GO:0051797,1.4978e-01,7.0000e+00
IMP_SCORE,4177,GO:0006898,1.4977e-01,1.9900e+02
IMP_SCORE,4178,GO:0007205,1.4976e-01,2.2000e+01
IMP_SCORE,4179,GO:0031903,1.4976e-01,3.3000e+01
IMP_SCORE,4180,GO:0051349,1.4968e-01,1.0000e+01
IMP_SCORE,4181,GO:0009058,1.4958e-01,5.6800e+02
IMP_SCORE,4182,GO:0043470,1.4955e-01,1.2000e+01
IMP_SCORE,4183,GO:0006520,1.4952e-01,1.5300e+02
IMP_SCORE,4184,GO:0001614,1.4947e-01,3.0000e+01
IMP_SCORE,4185,GO:0005882,1.4947e-01,9.8000e+01
IMP_SCORE,4186,GO:0034654,1.4945e-01,2.4900e+02
IMP_SCORE,4187,GO:2000107,1.4944e-01,3.4000e+01
IMP_SCORE,4188,GO:0034358,1.4940e-01,3.7000e+01
IMP_SCORE,4189,GO:0030856,1.4938e-01,3.8000e+01
IMP_SCORE,4190,GO:0006305,1.4933e-01,7.0000e+00
IMP_SCORE,4191,GO:0019829,1.4932e-01,4.0000e+01
IMP_SCORE,4192,GO:1901741,1.4923e-01,1.6000e+01
IMP_SCORE,4193,GO:0099080,1.4915e-01,3.1400e+02
IMP_SCORE,4194,GO:0023051,1.4913e-01,6.8000e+02
IMP_SCORE,4195,GO:0010556,1.4909e-01,4.0200e+02
IMP_SCORE,4196,GO:0071300,1.4909e-01,1.4000e+01
IMP_SCORE,4197,GO:0021955,1.4907e-01,2.9000e+01
IMP_SCORE,4198,GO:0043949,1.4906e-01,4.0000e+00
IMP_SCORE,4199,GO:0006873,1.4905e-01,1.5500e+02
IMP_SCORE,4200,GO:0032391,1.4903e-01,2.6000e+01
IMP_SCORE,4201,GO:0071248,1.4903e-01,6.6000e+01
IMP_SCORE,4202,GO:0010332,1.4902e-01,1.3000e+01
IMP_SCORE,4203,GO:0048731,1.4900e-01,5.0000e+02
IMP_SCORE,4204,GO:0009074,1.4898e-01,3.7000e+01
IMP_SCORE,4205,GO:2000378,1.4896e-01,2.3000e+01
IMP_SCORE,4206,GO:0019229,1.4895e-01,2.5000e+01
IMP_SCORE,4207,GO:0050849,1.4895e-01,9.0000e+00
IMP_SCORE,4208,GO:0001191,1.4895e-01,4.2000e+01
IMP_SCORE,4209,GO:1901989,1.4894e-01,3.8000e+01
IMP_SCORE,4210,GO:0016209,1.4893e-01,9.4000e+01
IMP_SCORE,4211,GO:1902622,1.4886e-01,1.0000e+01
IMP_SCORE,4212,GO:0043467,1.4885e-01,3.9000e+01
IMP_SCORE,4213,GO:0042345,1.4881e-01,1.5000e+01
IMP_SCORE,4214,GO:0043299,1.4878e-01,1.2500e+02
IMP_SCORE,4215,GO:0019866,1.4872e-01,2.3300e+02
IMP_SCORE,4216,GO:0050431,1.4871e-01,4.8000e+01
IMP_SCORE,4217,GO:0044764,1.4864e-01,2.6700e+02
IMP_SCORE,4218,GO:0046129,1.4859e-01,2.0000e+01
IMP_SCORE,4219,GO:0098687,1.4857e-01,6.2000e+01
IMP_SCORE,4220,GO:0050855,1.4854e-01,1.5000e+01
IMP_SCORE,4221,GO:0007017,1.4851e-01,2.1300e+02
IMP_SCORE,4222,GO:1901017,1.4848e-01,5.0000e+00
IMP_SCORE,4223,GO:0001158,1.4847e-01,1.9000e+01
IMP_SCORE,4224,GO:0043649,1.4846e-01,2.8000e+01
IMP_SCORE,4225,GO:0031399,1.4844e-01,2.7200e+02
IMP_SCORE,4226,GO:0097610,1.4843e-01,5.0000e+01
IMP_SCORE,4227,GO:0009059,1.4841e-01,2.9000e+02
IMP_SCORE,4228,GO:0044843,1.4840e-01,2.5000e+01
IMP_SCORE,4229,GO:0005509,1.4835e-01,7.3400e+02
IMP_SCORE,4230,GO:0070206,1.4834e-01,4.3000e+01
IMP_SCORE,4231,GO:0048148,1.4832e-01,1.2000e+01
IMP_SCORE,4232,GO:0044712,1.4823e-01,3.4100e+02
IMP_SCORE,4233,GO:0032561,1.4819e-01,1.8700e+02
IMP_SCORE,4234,GO:0008219,1.4813e-01,4.8700e+02
IMP_SCORE,4235,GO:0044093,1.4812e-01,4.6000e+02
IMP_SCORE,4236,GO:0071295,1.4806e-01,7.0000e+00
IMP_SCORE,4237,GO:0044238,1.4797e-01,8.9200e+02
IMP_SCORE,4238,GO:0005319,1.4791e-01,7.9000e+01
IMP_SCORE,4239,GO:0099132,1.4791e-01,1.8000e+01
IMP_SCORE,4240,GO:0031123,1.4790e-01,2.8000e+01
IMP_SCORE,4241,GO:0030133,1.4789e-01,1.7800e+02
IMP_SCORE,4242,GO:0001725,1.4786e-01,3.7000e+01
IMP_SCORE,4243,GO:0032446,1.4785e-01,2.5500e+02
IMP_SCORE,4244,GO:0065007,1.4781e-01,1.1770e+03
IMP_SCORE,4245,GO:0048534,1.4780e-01,6.0000e+01
IMP_SCORE,4246,GO:0035257,1.4779e-01,4.6000e+01
IMP_SCORE,4247,GO:0005637,1.4779e-01,5.9000e+01
IMP_SCORE,4248,GO:0032956,1.4777e-01,1.1200e+02
IMP_SCORE,4249,GO:0097435,1.4777e-01,1.5100e+02
IMP_SCORE,4250,GO:0043502,1.4769e-01,1.0000e+01
IMP_SCORE,4251,GO:0010677,1.4766e-01,2.5000e+01
IMP_SCORE,4252,GO:0031305,1.4761e-01,1.4000e+01
IMP_SCORE,4253,GO:0050662,1.4755e-01,1.3900e+02
IMP_SCORE,4254,GO:0036094,1.4751e-01,7.7400e+02
IMP_SCORE,4255,GO:1903209,1.4747e-01,7.0000e+00
IMP_SCORE,4256,GO:0001786,1.4744e-01,5.3000e+01
IMP_SCORE,4257,GO:0016471,1.4744e-01,2.0000e+01
IMP_SCORE,4258,GO:0006725,1.4738e-01,5.0400e+02
IMP_SCORE,4259,GO:0060123,1.4735e-01,1.1000e+01
IMP_SCORE,4260,GO:0048513,1.4725e-01,5.0900e+02
IMP_SCORE,4261,GO:0009056,1.4722e-01,5.6200e+02
IMP_SCORE,4262,GO:0061053,1.4721e-01,3.7000e+01
IMP_SCORE,4263,GO:0000050,1.4720e-01,8.0000e+00
IMP_SCORE,4264,GO:0017124,1.4708e-01,1.1200e+02
IMP_SCORE,4265,GO:0030057,1.4708e-01,3.8000e+01
IMP_SCORE,4266,GO:0060840,1.4707e-01,1.2000e+01
IMP_SCORE,4267,GO:0008374,1.4704e-01,2.2000e+01
IMP_SCORE,4268,GO:0009129,1.4702e-01,8.0000e+00
IMP_SCORE,4269,GO:0016289,1.4700e-01,4.1000e+01
IMP_SCORE,4270,GO:0021794,1.4698e-01,1.5000e+01
IMP_SCORE,4271,GO:0007194,1.4695e-01,9.0000e+00
IMP_SCORE,4272,GO:0008543,1.4694e-01,1.9000e+01
IMP_SCORE,4273,GO:0042278,1.4692e-01,4.2000e+01
IMP_SCORE,4274,GO:0080090,1.4687e-01,5.7400e+02
IMP_SCORE,4275,GO:0031594,1.4686e-01,7.8000e+01
IMP_SCORE,4276,GO:0001654,1.4685e-01,6.0000e+01
IMP_SCORE,4277,GO:0043679,1.4685e-01,4.3000e+01
IMP_SCORE,4278,GO:0050728,1.4681e-01,4.5000e+01
IMP_SCORE,4279,GO:2001141,1.4681e-01,3.4800e+02
IMP_SCORE,4280,GO:1901265,1.4675e-01,6.6100e+02
IMP_SCORE,4281,GO:0071404,1.4673e-01,3.9000e+01
IMP_SCORE,4282,GO:0007035,1.4672e-01,1.6000e+01
IMP_SCORE,4283,GO:0004721,1.4667e-01,8.5000e+01
IMP_SCORE,4284,GO:1902750,1.4666e-01,1.9000e+01
IMP_SCORE,4285,GO:0030414,1.4662e-01,9.2000e+01
IMP_SCORE,4286,GO:1902679,1.4662e-01,1.8600e+02
IMP_SCORE,4287,GO:0046426,1.4660e-01,2.1000e+01
IMP_SCORE,4288,GO:0005815,1.4659e-01,3.5800e+02
IMP_SCORE,4289,GO:0031012,1.4656e-01,3.9700e+02
IMP_SCORE,4290,GO:0006720,1.4653e-01,6.6000e+01
IMP_SCORE,4291,GO:1903078,1.4653e-01,2.8000e+01
IMP_SCORE,4292,GO:2001239,1.4652e-01,3.6000e+01
IMP_SCORE,4293,GO:0019228,1.4650e-01,8.0000e+00
IMP_SCORE,4294,GO:0006027,1.4650e-01,5.9000e+01
IMP_SCORE,4295,GO:0046030,1.4650e-01,7.0000e+00
IMP_SCORE,4296,GO:2000649,1.4647e-01,4.1000e+01
IMP_SCORE,4297,GO:0006103,1.4646e-01,1.0000e+01
IMP_SCORE,4298,GO:0048791,1.4643e-01,1.0000e+01
IMP_SCORE,4299,GO:0002664,1.4640e-01,1.9000e+01
IMP_SCORE,4300,GO:0007420,1.4639e-01,1.2600e+02
IMP_SCORE,4301,GO:0044710,1.4637e-01,8.0000e+02
IMP_SCORE,4302,GO:0042632,1.4636e-01,2.2000e+01
IMP_SCORE,4303,GO:0071621,1.4635e-01,3.8000e+01
IMP_SCORE,4304,GO:0004521,1.4634e-01,5.2000e+01
IMP_SCORE,4305,GO:0000217,1.4622e-01,9.0000e+00
IMP_SCORE,4306,GO:0007187,1.4614e-01,7.4000e+01
IMP_SCORE,4307,GO:0032418,1.4611e-01,1.7000e+01
IMP_SCORE,4308,GO:0000792,1.4610e-01,3.6000e+01
IMP_SCORE,4309,GO:0016775,1.4610e-01,9.0000e+00
IMP_SCORE,4310,GO:0051196,1.4609e-01,3.0000e+01
IMP_SCORE,4311,GO:0048286,1.4598e-01,8.0000e+00
IMP_SCORE,4312,GO:0045861,1.4595e-01,9.6000e+01
IMP_SCORE,4313,GO:0060026,1.4593e-01,6.0000e+00
IMP_SCORE,4314,GO:2001243,1.4591e-01,2.2000e+01
IMP_SCORE,4315,GO:0005874,1.4591e-01,2.3800e+02
IMP_SCORE,4316,GO:0043933,1.4590e-01,5.5900e+02
IMP_SCORE,4317,GO:0042135,1.4590e-01,1.6000e+01
IMP_SCORE,4318,GO:0042803,1.4590e-01,4.0800e+02
IMP_SCORE,4319,GO:1903779,1.4588e-01,5.8000e+01
IMP_SCORE,4320,GO:0006688,1.4581e-01,3.9000e+01
IMP_SCORE,4321,GO:0004653,1.4577e-01,3.7000e+01
IMP_SCORE,4322,GO:0070003,1.4568e-01,1.9000e+01
IMP_SCORE,4323,GO:0002686,1.4566e-01,1.8000e+01
IMP_SCORE,4324,GO:0042403,1.4565e-01,1.3000e+01
IMP_SCORE,4325,GO:0043235,1.4564e-01,2.2900e+02
IMP_SCORE,4326,GO:0035864,1.4563e-01,6.0000e+00
IMP_SCORE,4327,GO:0023023,1.4563e-01,2.8000e+01
IMP_SCORE,4328,GO:0006450,1.4561e-01,3.0000e+01
IMP_SCORE,4329,GO:0016879,1.4557e-01,3.3000e+01
IMP_SCORE,4330,GO:1902850,1.4556e-01,2.9000e+01
IMP_SCORE,4331,GO:0030199,1.4553e-01,1.4000e+01
IMP_SCORE,4332,GO:0006810,1.4553e-01,8.9800e+02
IMP_SCORE,4333,GO:0035108,1.4551e-01,3.9000e+01
IMP_SCORE,4334,GO:0045600,1.4551e-01,3.2000e+01
IMP_SCORE,4335,GO:0048675,1.4551e-01,3.2000e+01
IMP_SCORE,4336,GO:0019752,1.4541e-01,2.8800e+02
IMP_SCORE,4337,GO:0071556,1.4538e-01,3.4000e+01
IMP_SCORE,4338,GO:0050709,1.4535e-01,3.1000e+01
IMP_SCORE,4339,GO:0009855,1.4529e-01,2.2000e+01
IMP_SCORE,4340,GO:0045777,1.4524e-01,9.0000e+00
IMP_SCORE,4341,GO:0031430,1.4523e-01,4.8000e+01
IMP_SCORE,4342,GO:1900076,1.4522e-01,1.9000e+01
IMP_SCORE,4343,GO:0051960,1.4522e-01,2.0500e+02
IMP_SCORE,4344,GO:0031401,1.4522e-01,2.1100e+02
IMP_SCORE,4345,GO:0042448,1.4521e-01,8.0000e+00
IMP_SCORE,4346,GO:0006865,1.4516e-01,4.8000e+01
IMP_SCORE,4347,GO:0070201,1.4516e-01,2.0500e+02
IMP_SCORE,4348,GO:0010646,1.4515e-01,6.7400e+02
IMP_SCORE,4349,GO:0043034,1.4507e-01,4.8000e+01
IMP_SCORE,4350,GO:0006357,1.4503e-01,3.1300e+02
IMP_SCORE,4351,GO:0031490,1.4500e-01,3.4000e+01
IMP_SCORE,4352,GO:0042626,1.4500e-01,3.6000e+01
IMP_SCORE,4353,GO:0000987,1.4493e-01,7.7000e+01
IMP_SCORE,4354,GO:0035326,1.4490e-01,2.6000e+01
IMP_SCORE,4355,GO:0035413,1.4483e-01,2.0000e+00
IMP_SCORE,4356,GO:0001658,1.4480e-01,2.6000e+01
IMP_SCORE,4357,GO:0051427,1.4479e-01,5.1000e+01
IMP_SCORE,4358,GO:0001012,1.4478e-01,1.0000e+02
IMP_SCORE,4359,GO:0060048,1.4470e-01,1.3000e+01
IMP_SCORE,4360,GO:0000166,1.4468e-01,6.8500e+02
IMP_SCORE,4361,GO:2000479,1.4468e-01,1.2000e+01
IMP_SCORE,4362,GO:0014072,1.4463e-01,1.2000e+01
IMP_SCORE,4363,GO:0032451,1.4462e-01,9.0000e+00
IMP_SCORE,4364,GO:0015297,1.4458e-01,4.8000e+01
IMP_SCORE,4365,GO:0038096,1.4452e-01,2.5000e+01
IMP_SCORE,4366,GO:0031985,1.4451e-01,1.1000e+01
IMP_SCORE,4367,GO:0032984,1.4451e-01,7.9000e+01
IMP_SCORE,4368,GO:0046950,1.4445e-01,2.8000e+01
IMP_SCORE,4369,GO:0032228,1.4445e-01,8.0000e+00
IMP_SCORE,4370,GO:0090068,1.4444e-01,6.7000e+01
IMP_SCORE,4371,GO:0010469,1.4430e-01,3.3000e+01
IMP_SCORE,4372,GO:0019005,1.4427e-01,1.3000e+01
IMP_SCORE,4373,GO:0044430,1.4421e-01,6.3600e+02
IMP_SCORE,4374,GO:0007423,1.4420e-01,6.6000e+01
IMP_SCORE,4375,GO:0006807,1.4415e-01,6.5400e+02
IMP_SCORE,4376,GO:0048584,1.4414e-01,4.5400e+02
IMP_SCORE,4377,GO:0032549,1.4413e-01,1.9100e+02
IMP_SCORE,4378,GO:0048583,1.4406e-01,8.1200e+02
IMP_SCORE,4379,GO:0030970,1.4393e-01,2.0000e+00
IMP_SCORE,4380,GO:0005244,1.4393e-01,5.8000e+01
IMP_SCORE,4381,GO:0034109,1.4390e-01,6.6000e+01
IMP_SCORE,4382,GO:0050890,1.4390e-01,1.4700e+02
IMP_SCORE,4383,GO:0002825,1.4382e-01,9.0000e+00
IMP_SCORE,4384,GO:0050792,1.4379e-01,7.0000e+01
IMP_SCORE,4385,GO:0048635,1.4372e-01,6.0000e+00
IMP_SCORE,4386,GO:0002279,1.4371e-01,1.0000e+01
IMP_SCORE,4387,GO:0002376,1.4371e-01,7.1200e+02
IMP_SCORE,4388,GO:0016491,1.4370e-01,4.4900e+02
IMP_SCORE,4389,GO:0051082,1.4369e-01,1.2300e+02
IMP_SCORE,4390,GO:2000117,1.4368e-01,2.3000e+01
IMP_SCORE,4391,GO:0019362,1.4367e-01,7.0000e+01
IMP_SCORE,4392,GO:0051183,1.4363e-01,1.4000e+01
IMP_SCORE,4393,GO:0045646,1.4363e-01,8.0000e+00
IMP_SCORE,4394,GO:0006595,1.4359e-01,3.5000e+01
IMP_SCORE,4395,GO:0030669,1.4353e-01,3.0000e+01
IMP_SCORE,4396,GO:0097223,1.4352e-01,1.0100e+02
IMP_SCORE,4397,GO:0044449,1.4349e-01,1.2900e+02
IMP_SCORE,4398,GO:0008556,1.4348e-01,1.3000e+01
IMP_SCORE,4399,GO:0006915,1.4347e-01,3.8500e+02
IMP_SCORE,4400,GO:0032026,1.4337e-01,2.2000e+01
IMP_SCORE,4401,GO:0008152,1.4335e-01,1.0850e+03
IMP_SCORE,4402,GO:0070161,1.4334e-01,3.3100e+02
IMP_SCORE,4403,GO:0043209,1.4334e-01,2.1900e+02
IMP_SCORE,4404,GO:0003723,1.4326e-01,8.7900e+02
IMP_SCORE,4405,GO:0007601,1.4321e-01,1.5100e+02
IMP_SCORE,4406,GO:0034655,1.4319e-01,1.1000e+02
IMP_SCORE,4407,GO:0032434,1.4319e-01,3.3000e+01
IMP_SCORE,4408,GO:0005819,1.4309e-01,9.2000e+01
IMP_SCORE,4409,GO:0002052,1.4309e-01,2.4000e+01
IMP_SCORE,4410,GO:0004693,1.4306e-01,9.0000e+00
IMP_SCORE,4411,GO:0010001,1.4302e-01,6.2000e+01
IMP_SCORE,4412,GO:1901032,1.4290e-01,1.0000e+01
IMP_SCORE,4413,GO:0051603,1.4287e-01,1.3500e+02
IMP_SCORE,4414,GO:0060173,1.4285e-01,4.4000e+01
IMP_SCORE,4415,GO:0043292,1.4272e-01,4.3000e+01
IMP_SCORE,4416,GO:0038061,1.4271e-01,9.0000e+00
IMP_SCORE,4417,GO:0051302,1.4269e-01,4.5000e+01
IMP_SCORE,4418,GO:0021515,1.4269e-01,1.9000e+01
IMP_SCORE,4419,GO:0051216,1.4265e-01,3.6000e+01
IMP_SCORE,4420,GO:0098878,1.4253e-01,2.9000e+01
IMP_SCORE,4421,GO:0048593,1.4240e-01,1.0000e+01
IMP_SCORE,4422,GO:0070423,1.4239e-01,1.0000e+01
IMP_SCORE,4423,GO:0035336,1.4237e-01,4.1000e+01
IMP_SCORE,4424,GO:0055082,1.4230e-01,2.0700e+02
IMP_SCORE,4425,GO:0060412,1.4223e-01,7.0000e+00
IMP_SCORE,4426,GO:0032350,1.4219e-01,1.3000e+01
IMP_SCORE,4427,GO:0043085,1.4216e-01,4.1200e+02
IMP_SCORE,4428,GO:0070646,1.4212e-01,8.0000e+01
IMP_SCORE,4429,GO:0044439,1.4207e-01,5.0000e+01
IMP_SCORE,4430,GO:0035639,1.4206e-01,4.5700e+02
IMP_SCORE,4431,GO:0009163,1.4203e-01,1.9000e+01
IMP_SCORE,4432,GO:0030098,1.4202e-01,5.1000e+01
IMP_SCORE,4433,GO:0099531,1.4193e-01,4.1000e+01
IMP_SCORE,4434,GO:0033365,1.4192e-01,1.5300e+02
IMP_SCORE,4435,GO:0060081,1.4187e-01,1.1000e+01
IMP_SCORE,4436,GO:0070938,1.4185e-01,1.5000e+01
IMP_SCORE,4437,GO:1903034,1.4183e-01,4.6000e+01
IMP_SCORE,4438,GO:0070664,1.4182e-01,3.4000e+01
IMP_SCORE,4439,GO:0001754,1.4181e-01,8.0000e+00
IMP_SCORE,4440,GO:0019438,1.4178e-01,2.4300e+02
IMP_SCORE,4441,GO:0005977,1.4177e-01,2.2000e+01
IMP_SCORE,4442,GO:0007272,1.4172e-01,8.7000e+01
IMP_SCORE,4443,GO:0035338,1.4170e-01,3.1000e+01
IMP_SCORE,4444,GO:0042635,1.4166e-01,3.0000e+00
IMP_SCORE,4445,GO:0046907,1.4164e-01,3.8200e+02
IMP_SCORE,4446,GO:0009581,1.4164e-01,4.7000e+01
IMP_SCORE,4447,GO:0055065,1.4155e-01,1.7400e+02
IMP_SCORE,4448,GO:0033145,1.4152e-01,1.9000e+01
IMP_SCORE,4449,GO:0005779,1.4150e-01,1.7000e+01
IMP_SCORE,4450,GO:0018130,1.4149e-01,2.8700e+02
IMP_SCORE,4451,GO:0003676,1.4149e-01,9.5100e+02
IMP_SCORE,4452,GO:1902578,1.4148e-01,5.8700e+02
IMP_SCORE,4453,GO:0006911,1.4140e-01,4.9000e+01
IMP_SCORE,4454,GO:0070482,1.4133e-01,6.3000e+01
IMP_SCORE,4455,GO:0021545,1.4129e-01,1.8000e+01
IMP_SCORE,4456,GO:1903509,1.4126e-01,8.9000e+01
IMP_SCORE,4457,GO:0042044,1.4126e-01,4.3000e+01
IMP_SCORE,4458,GO:0016799,1.4119e-01,1.0000e+01
IMP_SCORE,4459,GO:0022890,1.4117e-01,1.6600e+02
IMP_SCORE,4460,GO:0045684,1.4117e-01,9.0000e+00
IMP_SCORE,4461,GO:0097659,1.4113e-01,1.6400e+02
IMP_SCORE,4462,GO:1902745,1.4110e-01,1.1000e+01
IMP_SCORE,4463,GO:0048747,1.4109e-01,3.8000e+01
IMP_SCORE,4464,GO:0033036,1.4103e-01,5.3400e+02
IMP_SCORE,4465,GO:2000027,1.4102e-01,3.9000e+01
IMP_SCORE,4466,GO:0060707,1.4101e-01,1.3000e+01
IMP_SCORE,4467,GO:0044264,1.4098e-01,3.1000e+01
IMP_SCORE,4468,GO:0098840,1.4095e-01,2.7000e+01
IMP_SCORE,4469,GO:1900027,1.4092e-01,1.2000e+01
IMP_SCORE,4470,GO:0005524,1.4092e-01,3.6700e+02
IMP_SCORE,4471,GO:1904037,1.4091e-01,1.5000e+01
IMP_SCORE,4472,GO:0098799,1.4087e-01,5.0000e+00
IMP_SCORE,4473,GO:0032879,1.4085e-01,6.4300e+02
IMP_SCORE,4474,GO:0051591,1.4080e-01,2.3000e+01
IMP_SCORE,4475,GO:0030054,1.4079e-01,7.4400e+02
IMP_SCORE,4476,GO:0000086,1.4078e-01,6.1000e+01
IMP_SCORE,4477,GO:0051641,1.4078e-01,5.3900e+02
IMP_SCORE,4478,GO:0072527,1.4074e-01,3.2000e+01
IMP_SCORE,4479,GO:0007586,1.4074e-01,1.0300e+02
IMP_SCORE,4480,GO:0090520,1.4070e-01,9.0000e+00
IMP_SCORE,4481,GO:0051787,1.4066e-01,6.0000e+00
IMP_SCORE,4482,GO:0019725,1.4065e-01,2.2800e+02
IMP_SCORE,4483,GO:0006605,1.4058e-01,7.9000e+01
IMP_SCORE,4484,GO:0010894,1.4056e-01,6.0000e+00
IMP_SCORE,4485,GO:0034374,1.4055e-01,5.0000e+00
IMP_SCORE,4486,GO:0050681,1.4049e-01,2.3000e+01
IMP_SCORE,4487,GO:1902580,1.4048e-01,1.8300e+02
IMP_SCORE,4488,GO:0022892,1.4042e-01,3.8800e+02
IMP_SCORE,4489,GO:0051436,1.4036e-01,8.0000e+00
IMP_SCORE,4490,GO:0008238,1.4035e-01,1.8000e+02
IMP_SCORE,4491,GO:0000413,1.4032e-01,3.5000e+01
IMP_SCORE,4492,GO:0034614,1.4028e-01,2.3000e+01
IMP_SCORE,4493,GO:0010605,1.4026e-01,4.1100e+02
IMP_SCORE,4494,GO:0020037,1.4022e-01,1.0200e+02
IMP_SCORE,4495,GO:0015197,1.4021e-01,6.2000e+01
IMP_SCORE,4496,GO:0009167,1.4020e-01,4.1000e+01
IMP_SCORE,4497,GO:0016445,1.4019e-01,8.0000e+00
IMP_SCORE,4498,GO:0051188,1.4017e-01,1.2000e+02
IMP_SCORE,4499,GO:0031110,1.4016e-01,2.6000e+01
IMP_SCORE,4500,GO:0008203,1.4015e-01,6.0000e+01
IMP_SCORE,4501,GO:0006766,1.4013e-01,7.8000e+01
IMP_SCORE,4502,GO:0010770,1.4005e-01,3.1000e+01
IMP_SCORE,4503,GO:1903902,1.3992e-01,2.3000e+01
IMP_SCORE,4504,GO:0008366,1.3989e-01,9.9000e+01
IMP_SCORE,4505,GO:0043086,1.3989e-01,2.3900e+02
IMP_SCORE,4506,GO:0045739,1.3986e-01,1.0000e+01
IMP_SCORE,4507,GO:0001503,1.3984e-01,4.5000e+01
IMP_SCORE,4508,GO:0000777,1.3984e-01,5.7000e+01
IMP_SCORE,4509,GO:0006554,1.3980e-01,2.2000e+01
IMP_SCORE,4510,GO:0010831,1.3977e-01,2.5000e+01
IMP_SCORE,4511,GO:0006163,1.3977e-01,8.3000e+01
IMP_SCORE,4512,GO:0099513,1.3976e-01,2.8500e+02
IMP_SCORE,4513,GO:0099081,1.3975e-01,3.1900e+02
IMP_SCORE,4514,GO:0051049,1.3973e-01,4.6900e+02
IMP_SCORE,4515,GO:0002028,1.3965e-01,6.1000e+01
IMP_SCORE,4516,GO:1990837,1.3964e-01,1.0800e+02
IMP_SCORE,4517,GO:0010857,1.3962e-01,2.4000e+01
IMP_SCORE,4518,GO:0007268,1.3958e-01,1.4600e+02
IMP_SCORE,4519,GO:0032281,1.3953e-01,1.4000e+01
IMP_SCORE,4520,GO:0042475,1.3951e-01,3.8000e+01
IMP_SCORE,4521,GO:0019842,1.3949e-01,1.2700e+02
IMP_SCORE,4522,GO:0051179,1.3946e-01,1.0450e+03
IMP_SCORE,4523,GO:0033275,1.3938e-01,2.5000e+01
IMP_SCORE,4524,GO:0099589,1.3938e-01,1.1000e+01
IMP_SCORE,4525,GO:0034110,1.3935e-01,8.0000e+00
IMP_SCORE,4526,GO:0071822,1.3934e-01,4.7900e+02
IMP_SCORE,4527,GO:0006446,1.3930e-01,3.2000e+01
IMP_SCORE,4528,GO:0030117,1.3922e-01,4.7000e+01
IMP_SCORE,4529,GO:0046395,1.3918e-01,1.1200e+02
IMP_SCORE,4530,GO:2000112,1.3915e-01,3.2600e+02
IMP_SCORE,4531,GO:0042537,1.3914e-01,1.3000e+01
IMP_SCORE,4532,GO:0098772,1.3912e-01,5.1700e+02
IMP_SCORE,4533,GO:0048284,1.3910e-01,5.4000e+01
IMP_SCORE,4534,GO:0098609,1.3907e-01,2.5900e+02
IMP_SCORE,4535,GO:0060253,1.3906e-01,1.1000e+01
IMP_SCORE,4536,GO:0030246,1.3903e-01,8.0200e+02
IMP_SCORE,4537,GO:0051260,1.3902e-01,1.8100e+02
IMP_SCORE,4538,GO:0035329,1.3901e-01,1.6000e+01
IMP_SCORE,4539,GO:0051236,1.3900e-01,7.7000e+01
IMP_SCORE,4540,GO:0031644,1.3897e-01,3.6000e+01
IMP_SCORE,4541,GO:0034451,1.3894e-01,1.3000e+01
IMP_SCORE,4542,GO:0005035,1.3892e-01,2.4000e+01
IMP_SCORE,4543,GO:0044450,1.3891e-01,8.8000e+01
IMP_SCORE,4544,GO:1905114,1.3890e-01,1.1100e+02
IMP_SCORE,4545,GO:0065009,1.3883e-01,7.4800e+02
IMP_SCORE,4546,GO:0017076,1.3879e-01,4.4000e+02
IMP_SCORE,4547,GO:0046851,1.3878e-01,1.6000e+01
IMP_SCORE,4548,GO:0001816,1.3877e-01,2.9000e+01
IMP_SCORE,4549,GO:0007030,1.3877e-01,4.5000e+01
IMP_SCORE,4550,GO:0019941,1.3872e-01,1.0300e+02
IMP_SCORE,4551,GO:0005085,1.3871e-01,1.5400e+02
IMP_SCORE,4552,GO:0072666,1.3870e-01,1.7000e+01
IMP_SCORE,4553,GO:1990204,1.3868e-01,4.6000e+01
IMP_SCORE,4554,GO:1904294,1.3863e-01,6.0000e+00
IMP_SCORE,4555,GO:0051726,1.3862e-01,3.3000e+02
IMP_SCORE,4556,GO:0051018,1.3862e-01,6.4000e+01
IMP_SCORE,4557,GO:0005911,1.3860e-01,2.7700e+02
IMP_SCORE,4558,GO:0044707,1.3860e-01,9.2300e+02
IMP_SCORE,4559,GO:0046415,1.3858e-01,8.0000e+00
IMP_SCORE,4560,GO:0016567,1.3857e-01,2.2000e+02
IMP_SCORE,4561,GO:0071837,1.3854e-01,1.2000e+01
IMP_SCORE,4562,GO:0014904,1.3846e-01,2.2000e+01
IMP_SCORE,4563,GO:0099568,1.3837e-01,1.7300e+02
IMP_SCORE,4564,GO:0006139,1.3832e-01,3.7500e+02
IMP_SCORE,4565,GO:2000351,1.3831e-01,1.8000e+01
IMP_SCORE,4566,GO:0030326,1.3830e-01,2.5000e+01
IMP_SCORE,4567,GO:0031065,1.3828e-01,1.3000e+01
IMP_SCORE,4568,GO:0060090,1.3827e-01,9.6000e+01
IMP_SCORE,4569,GO:0008266,1.3827e-01,7.0000e+00
IMP_SCORE,4570,GO:0032155,1.3826e-01,6.4000e+01
IMP_SCORE,4571,GO:0044456,1.3826e-01,3.5700e+02
IMP_SCORE,4572,GO:0000989,1.3825e-01,1.7200e+02
IMP_SCORE,4573,GO:0019789,1.3818e-01,1.1000e+01
IMP_SCORE,4574,GO:1903749,1.3815e-01,3.1000e+01
IMP_SCORE,4575,GO:0030815,1.3811e-01,1.3000e+01
IMP_SCORE,4576,GO:0070838,1.3809e-01,1.1800e+02
IMP_SCORE,4577,GO:0021819,1.3808e-01,2.3000e+01
IMP_SCORE,4578,GO:0006418,1.3803e-01,1.3000e+01
IMP_SCORE,4579,GO:0007004,1.3803e-01,4.0000e+00
IMP_SCORE,4580,GO:1901362,1.3802e-01,3.4900e+02
IMP_SCORE,4581,GO:0005912,1.3800e-01,2.9700e+02
IMP_SCORE,4582,GO:0042995,1.3799e-01,8.7200e+02
IMP_SCORE,4583,GO:0051252,1.3796e-01,3.3700e+02
IMP_SCORE,4584,GO:0051875,1.3780e-01,9.0000e+00
IMP_SCORE,4585,GO:0031279,1.3778e-01,2.6000e+01
IMP_SCORE,4586,GO:0050912,1.3777e-01,2.0000e+01
IMP_SCORE,4587,GO:0001848,1.3775e-01,2.9000e+01
IMP_SCORE,4588,GO:0007599,1.3775e-01,8.8000e+01
IMP_SCORE,4589,GO:0042743,1.3773e-01,2.2000e+01
IMP_SCORE,4590,GO:0001501,1.3769e-01,1.3400e+02
IMP_SCORE,4591,GO:0043266,1.3765e-01,2.4000e+01
IMP_SCORE,4592,GO:0070925,1.3764e-01,1.7800e+02
IMP_SCORE,4593,GO:0071203,1.3762e-01,1.4000e+01
IMP_SCORE,4594,GO:0001968,1.3762e-01,1.7000e+01
IMP_SCORE,4595,GO:0043403,1.3761e-01,5.0000e+00
IMP_SCORE,4596,GO:0006337,1.3756e-01,1.6000e+01
IMP_SCORE,4597,GO:0007040,1.3750e-01,3.8000e+01
IMP_SCORE,4598,GO:0007031,1.3741e-01,2.7000e+01
IMP_SCORE,4599,GO:0090313,1.3734e-01,1.5000e+01
IMP_SCORE,4600,GO:0017145,1.3733e-01,5.0000e+00
IMP_SCORE,4601,GO:0038166,1.3729e-01,9.0000e+00
IMP_SCORE,4602,GO:0009653,1.3727e-01,5.2700e+02
IMP_SCORE,4603,GO:0003697,1.3726e-01,2.8000e+01
IMP_SCORE,4604,GO:0016010,1.3725e-01,2.8000e+01
IMP_SCORE,4605,GO:0060393,1.3723e-01,2.3000e+01
IMP_SCORE,4606,GO:0005694,1.3721e-01,1.1500e+02
IMP_SCORE,4607,GO:0060041,1.3720e-01,3.6000e+01
IMP_SCORE,4608,GO:0002250,1.3716e-01,1.8600e+02
IMP_SCORE,4609,GO:0044085,1.3716e-01,8.7000e+01
IMP_SCORE,4610,GO:0032873,1.3704e-01,1.0000e+01
IMP_SCORE,4611,GO:0019915,1.3693e-01,3.8000e+01
IMP_SCORE,4612,GO:0009607,1.3693e-01,3.8600e+02
IMP_SCORE,4613,GO:0005975,1.3687e-01,3.1300e+02
IMP_SCORE,4614,GO:0098660,1.3681e-01,1.7000e+02
IMP_SCORE,4615,GO:0044403,1.3680e-01,2.6100e+02
IMP_SCORE,4616,GO:0016032,1.3679e-01,2.9300e+02
IMP_SCORE,4617,GO:0005849,1.3676e-01,3.0000e+00
IMP_SCORE,4618,GO:0044257,1.3668e-01,9.0000e+00
IMP_SCORE,4619,GO:0003008,1.3666e-01,5.7900e+02
IMP_SCORE,4620,GO:0045239,1.3664e-01,3.2000e+01
IMP_SCORE,4621,GO:0006355,1.3664e-01,3.1600e+02
IMP_SCORE,4622,GO:0046939,1.3660e-01,1.5000e+01
IMP_SCORE,4623,GO:0051539,1.3659e-01,3.3000e+01
IMP_SCORE,4624,GO:0044144,1.3659e-01,1.0000e+01
IMP_SCORE,4625,GO:0016278,1.3659e-01,1.2000e+01
IMP_SCORE,4626,GO:0014704,1.3646e-01,1.8000e+01
IMP_SCORE,4627,GO:0032988,1.3643e-01,7.0000e+00
IMP_SCORE,4628,GO:0043982,1.3631e-01,8.0000e+00
IMP_SCORE,4629,GO:0001906,1.3631e-01,4.3000e+01
IMP_SCORE,4630,GO:0031229,1.3627e-01,1.4000e+01
IMP_SCORE,4631,GO:0000070,1.3615e-01,1.2000e+01
IMP_SCORE,4632,GO:0004930,1.3607e-01,2.0100e+02
IMP_SCORE,4633,GO:0032731,1.3606e-01,8.0000e+00
IMP_SCORE,4634,GO:0071855,1.3605e-01,7.0000e+00
IMP_SCORE,4635,GO:0001223,1.3602e-01,8.0000e+00
IMP_SCORE,4636,GO:0040011,1.3600e-01,4.2500e+02
IMP_SCORE,4637,GO:0008380,1.3597e-01,1.2600e+02
IMP_SCORE,4638,GO:0006730,1.3591e-01,5.7000e+01
IMP_SCORE,4639,GO:0000783,1.3586e-01,2.0000e+00
IMP_SCORE,4640,GO:0099537,1.3583e-01,1.4900e+02
IMP_SCORE,4641,GO:0016070,1.3580e-01,2.7300e+02
IMP_SCORE,4642,GO:0098796,1.3579e-01,3.1100e+02
IMP_SCORE,4643,GO:0016594,1.3579e-01,1.5000e+01
IMP_SCORE,4644,GO:0009889,1.3575e-01,4.3100e+02
IMP_SCORE,4645,GO:1990782,1.3573e-01,4.3000e+01
IMP_SCORE,4646,GO:0004872,1.3569e-01,6.1400e+02
IMP_SCORE,4647,GO:0046459,1.3568e-01,8.0000e+00
IMP_SCORE,4648,GO:0002819,1.3562e-01,3.0000e+01
IMP_SCORE,4649,GO:0021756,1.3561e-01,2.3000e+01
IMP_SCORE,4650,GO:0045184,1.3553e-01,3.8100e+02
IMP_SCORE,4651,GO:1902017,1.3552e-01,4.1000e+01
IMP_SCORE,4652,GO:0005905,1.3551e-01,5.6000e+01
IMP_SCORE,4653,GO:0018146,1.3550e-01,1.8000e+01
IMP_SCORE,4654,GO:1904666,1.3547e-01,8.0000e+00
IMP_SCORE,4655,GO:0046457,1.3540e-01,1.4000e+01
IMP_SCORE,4656,GO:0003071,1.3532e-01,9.0000e+00
IMP_SCORE,4657,GO:0016788,1.3529e-01,4.9000e+02
IMP_SCORE,4658,GO:0008081,1.3529e-01,7.3000e+01
IMP_SCORE,4659,GO:0008233,1.3529e-01,3.5100e+02
IMP_SCORE,4660,GO:0043161,1.3525e-01,5.2000e+01
IMP_SCORE,4661,GO:0061615,1.3520e-01,5.0000e+00
IMP_SCORE,4662,GO:0005924,1.3519e-01,2.5700e+02
IMP_SCORE,4663,GO:0016462,1.3513e-01,2.8200e+02
IMP_SCORE,4664,GO:0005840,1.3509e-01,4.7000e+01
IMP_SCORE,4665,GO:0044424,1.3508e-01,1.3780e+03
IMP_SCORE,4666,GO:1901021,1.3507e-01,1.2000e+01
IMP_SCORE,4667,GO:1903959,1.3507e-01,1.1000e+01
IMP_SCORE,4668,GO:0007160,1.3504e-01,8.5000e+01
IMP_SCORE,4669,GO:0070528,1.3495e-01,7.0000e+00
IMP_SCORE,4670,GO:0016740,1.3494e-01,8.6700e+02
IMP_SCORE,4671,GO:0071705,1.3492e-01,4.7800e+02
IMP_SCORE,4672,GO:0061564,1.3486e-01,2.6000e+01
IMP_SCORE,4673,GO:1902003,1.3485e-01,1.7000e+01
IMP_SCORE,4674,GO:0048598,1.3476e-01,1.5500e+02
IMP_SCORE,4675,GO:0009057,1.3473e-01,2.6100e+02
IMP_SCORE,4676,GO:0006694,1.3470e-01,6.3000e+01
IMP_SCORE,4677,GO:0016079,1.3466e-01,2.9000e+01
IMP_SCORE,4678,GO:0070935,1.3466e-01,3.0000e+00
IMP_SCORE,4679,GO:0051234,1.3464e-01,9.3400e+02
IMP_SCORE,4680,GO:0052689,1.3462e-01,1.8100e+02
IMP_SCORE,4681,GO:0000398,1.3459e-01,7.1000e+01
IMP_SCORE,4682,GO:0005604,1.3456e-01,1.4900e+02
IMP_SCORE,4683,GO:1901184,1.3456e-01,1.9000e+01
IMP_SCORE,4684,GO:0004866,1.3453e-01,8.1000e+01
IMP_SCORE,4685,GO:0006614,1.3451e-01,1.6000e+01
IMP_SCORE,4686,GO:0046634,1.3449e-01,1.5000e+01
IMP_SCORE,4687,GO:0043010,1.3446e-01,3.4000e+01
IMP_SCORE,4688,GO:0097458,1.3445e-01,6.5500e+02
IMP_SCORE,4689,GO:0000981,1.3445e-01,1.7200e+02
IMP_SCORE,4690,GO:1902166,1.3445e-01,9.0000e+00
IMP_SCORE,4691,GO:0060089,1.3440e-01,6.2900e+02
IMP_SCORE,4692,GO:0008206,1.3440e-01,4.2000e+01
IMP_SCORE,4693,GO:0031328,1.3440e-01,2.6200e+02
IMP_SCORE,4694,GO:0016493,1.3439e-01,7.0000e+00
IMP_SCORE,4695,GO:1901800,1.3435e-01,2.2000e+01
IMP_SCORE,4696,GO:0051253,1.3430e-01,1.8200e+02
IMP_SCORE,4697,GO:0032922,1.3428e-01,1.9000e+01
IMP_SCORE,4698,GO:0016279,1.3425e-01,1.1000e+01
IMP_SCORE,4699,GO:0050830,1.3424e-01,2.1000e+01
IMP_SCORE,4700,GO:1904355,1.3423e-01,2.0000e+01
IMP_SCORE,4701,GO:0008610,1.3420e-01,1.8600e+02
IMP_SCORE,4702,GO:0071702,1.3419e-01,5.8700e+02
IMP_SCORE,4703,GO:0032553,1.3416e-01,4.4500e+02
IMP_SCORE,4704,GO:0010390,1.3411e-01,9.0000e+00
IMP_SCORE,4705,GO:0001505,1.3410e-01,9.1000e+01
IMP_SCORE,4706,GO:0044259,1.3406e-01,4.8000e+01
IMP_SCORE,4707,GO:0008544,1.3403e-01,4.2000e+01
IMP_SCORE,4708,GO:0008064,1.3389e-01,4.6000e+01
IMP_SCORE,4709,GO:0002886,1.3382e-01,2.0000e+01
IMP_SCORE,4710,GO:0065003,1.3382e-01,5.3300e+02
IMP_SCORE,4711,GO:0033344,1.3380e-01,9.0000e+00
IMP_SCORE,4712,GO:0007610,1.3379e-01,2.3900e+02
IMP_SCORE,4713,GO:0015918,1.3379e-01,1.7000e+01
IMP_SCORE,4714,GO:0031112,1.3372e-01,1.1000e+01
IMP_SCORE,4715,GO:0046942,1.3372e-01,9.5000e+01
IMP_SCORE,4716,GO:1904376,1.3371e-01,1.3000e+01
IMP_SCORE,4717,GO:0044090,1.3369e-01,1.2000e+01
IMP_SCORE,4718,GO:0071480,1.3368e-01,1.2000e+01
IMP_SCORE,4719,GO:0030150,1.3354e-01,9.0000e+00
IMP_SCORE,4720,GO:0000932,1.3353e-01,8.1000e+01
IMP_SCORE,4721,GO:0032543,1.3346e-01,2.9000e+01
IMP_SCORE,4722,GO:0061718,1.3344e-01,1.5000e+01
IMP_SCORE,4723,GO:0005540,1.3338e-01,7.4000e+01
IMP_SCORE,4724,GO:0006695,1.3337e-01,2.0000e+01
IMP_SCORE,4725,GO:0015696,1.3335e-01,4.2000e+01
IMP_SCORE,4726,GO:0018410,1.3324e-01,5.6000e+01
IMP_SCORE,4727,GO:0004364,1.3321e-01,4.4000e+01
IMP_SCORE,4728,GO:0006294,1.3318e-01,1.4000e+01
IMP_SCORE,4729,GO:0035914,1.3318e-01,4.5000e+01
IMP_SCORE,4730,GO:0051924,1.3316e-01,5.1000e+01
IMP_SCORE,4731,GO:0035305,1.3315e-01,5.9000e+01
IMP_SCORE,4732,GO:1903140,1.3312e-01,1.0000e+01
IMP_SCORE,4733,GO:0030131,1.3308e-01,1.4000e+01
IMP_SCORE,4734,GO:0051301,1.3298e-01,1.5000e+02
IMP_SCORE,4735,GO:0009755,1.3296e-01,4.8000e+01
IMP_SCORE,4736,GO:0045022,1.3294e-01,8.0000e+00
IMP_SCORE,4737,GO:0072422,1.3289e-01,1.1000e+01
IMP_SCORE,4738,GO:0050790,1.3288e-01,5.5000e+02
IMP_SCORE,4739,GO:0016324,1.3284e-01,2.4700e+02
IMP_SCORE,4740,GO:0018345,1.3284e-01,2.4000e+01
IMP_SCORE,4741,GO:0006067,1.3282e-01,5.0000e+01
IMP_SCORE,4742,GO:1901570,1.3282e-01,3.2000e+01
IMP_SCORE,4743,GO:0045947,1.3281e-01,2.3000e+01
IMP_SCORE,4744,GO:0050873,1.3277e-01,2.2000e+01
IMP_SCORE,4745,GO:0016874,1.3268e-01,8.9000e+01
IMP_SCORE,4746,GO:0030225,1.3262e-01,9.0000e+00
IMP_SCORE,4747,GO:0051028,1.3256e-01,5.0000e+01
IMP_SCORE,4748,GO:0015271,1.3255e-01,2.0000e+01
IMP_SCORE,4749,GO:0046185,1.3250e-01,9.0000e+00
IMP_SCORE,4750,GO:0042762,1.3247e-01,2.3000e+01
IMP_SCORE,4751,GO:0034765,1.3243e-01,1.2500e+02
IMP_SCORE,4752,GO:0042559,1.3238e-01,9.0000e+00
IMP_SCORE,4753,GO:0030149,1.3237e-01,2.5000e+01
IMP_SCORE,4754,GO:0001843,1.3234e-01,1.6000e+01
IMP_SCORE,4755,GO:0016787,1.3228e-01,1.1480e+03
IMP_SCORE,4756,GO:0007622,1.3226e-01,2.6000e+01
IMP_SCORE,4757,GO:0006896,1.3226e-01,1.2000e+01
IMP_SCORE,4758,GO:0051569,1.3224e-01,5.0000e+00
IMP_SCORE,4759,GO:0015031,1.3222e-01,3.5700e+02
IMP_SCORE,4760,GO:0006508,1.3221e-01,4.4100e+02
IMP_SCORE,4761,GO:0030660,1.3219e-01,2.2000e+01
IMP_SCORE,4762,GO:0046483,1.3216e-01,4.4600e+02
IMP_SCORE,4763,GO:0019888,1.3216e-01,7.3000e+01
IMP_SCORE,4764,GO:0042832,1.3214e-01,2.5000e+01
IMP_SCORE,4765,GO:0044265,1.3206e-01,1.4800e+02
IMP_SCORE,4766,GO:0019216,1.3203e-01,8.5000e+01
IMP_SCORE,4767,GO:0008213,1.3201e-01,3.3000e+01
IMP_SCORE,4768,GO:0002090,1.3199e-01,1.1000e+01
IMP_SCORE,4769,GO:0044260,1.3197e-01,7.2200e+02
IMP_SCORE,4770,GO:0042059,1.3196e-01,1.6000e+01
IMP_SCORE,4771,GO:0006890,1.3195e-01,4.6000e+01
IMP_SCORE,4772,GO:0045786,1.3195e-01,1.3400e+02
IMP_SCORE,4773,GO:0042578,1.3194e-01,2.5600e+02
IMP_SCORE,4774,GO:0032993,1.3192e-01,3.6000e+01
IMP_SCORE,4775,GO:0010839,1.3188e-01,9.0000e+00
IMP_SCORE,4776,GO:1905897,1.3185e-01,1.0000e+01
IMP_SCORE,4777,GO:0008017,1.3176e-01,1.6300e+02
IMP_SCORE,4778,GO:0043412,1.3173e-01,6.2700e+02
IMP_SCORE,4779,GO:0001106,1.3168e-01,8.0000e+00
IMP_SCORE,4780,GO:0042393,1.3164e-01,8.0000e+01
IMP_SCORE,4781,GO:0009914,1.3157e-01,2.8000e+01
IMP_SCORE,4782,GO:0036151,1.3156e-01,3.2000e+01
IMP_SCORE,4783,GO:0006690,1.3146e-01,5.9000e+01
IMP_SCORE,4784,GO:0008270,1.3141e-01,8.0000e+02
IMP_SCORE,4785,GO:0043666,1.3141e-01,9.0000e+00
IMP_SCORE,4786,GO:0033120,1.3137e-01,1.1000e+01
IMP_SCORE,4787,GO:0015347,1.3134e-01,5.5000e+01
IMP_SCORE,4788,GO:0009790,1.3134e-01,6.2000e+01
IMP_SCORE,4789,GO:0045309,1.3132e-01,1.2000e+01
IMP_SCORE,4790,GO:0032555,1.3126e-01,4.8900e+02
IMP_SCORE,4791,GO:0006244,1.3126e-01,4.0000e+00
IMP_SCORE,4792,GO:0000976,1.3124e-01,1.2400e+02
IMP_SCORE,4793,GO:0000776,1.3116e-01,6.2000e+01
IMP_SCORE,4794,GO:0015682,1.3098e-01,1.9000e+01
IMP_SCORE,4795,GO:0009986,1.3097e-01,3.8800e+02
IMP_SCORE,4796,GO:0000041,1.3091e-01,6.6000e+01
IMP_SCORE,4797,GO:0015758,1.3087e-01,4.4000e+01
IMP_SCORE,4798,GO:0003924,1.3082e-01,1.1800e+02
IMP_SCORE,4799,GO:0007286,1.3080e-01,3.7000e+01
IMP_SCORE,4800,GO:0045995,1.3077e-01,1.7000e+01
IMP_SCORE,4801,GO:0016482,1.3075e-01,4.6000e+01
IMP_SCORE,4802,GO:0003073,1.3069e-01,2.6000e+01
IMP_SCORE,4803,GO:0022884,1.3066e-01,2.2000e+01
IMP_SCORE,4804,GO:0009135,1.3064e-01,1.8000e+01
IMP_SCORE,4805,GO:0007224,1.3061e-01,4.1000e+01
IMP_SCORE,4806,GO:0007266,1.3059e-01,3.9000e+01
IMP_SCORE,4807,GO:0051899,1.3058e-01,2.4000e+01
IMP_SCORE,4808,GO:0003682,1.3049e-01,1.6300e+02
IMP_SCORE,4809,GO:0071624,1.3048e-01,1.1000e+01
IMP_SCORE,4810,GO:1901028,1.3043e-01,2.3000e+01
IMP_SCORE,4811,GO:0045837,1.3042e-01,5.0000e+00
IMP_SCORE,4812,GO:0032930,1.3032e-01,1.3000e+01
IMP_SCORE,4813,GO:0006195,1.3029e-01,8.0000e+00
IMP_SCORE,4814,GO:0070491,1.3026e-01,1.5000e+01
IMP_SCORE,4815,GO:1903543,1.3022e-01,8.0000e+00
IMP_SCORE,4816,GO:0003690,1.3007e-01,1.4900e+02
IMP_SCORE,4817,GO:0044801,1.3001e-01,5.6000e+01
IMP_SCORE,4818,GO:0051345,1.2999e-01,2.9000e+02
IMP_SCORE,4819,GO:0005251,1.2994e-01,3.8000e+01
IMP_SCORE,4820,GO:0034754,1.2990e-01,6.7000e+01
IMP_SCORE,4821,GO:0099106,1.2984e-01,7.2000e+01
IMP_SCORE,4822,GO:0018206,1.2981e-01,8.0000e+00
IMP_SCORE,4823,GO:0061387,1.2980e-01,4.0000e+01
IMP_SCORE,4824,GO:0010447,1.2979e-01,1.0000e+01
IMP_SCORE,4825,GO:0071241,1.2978e-01,8.1000e+01
IMP_SCORE,4826,GO:1904680,1.2978e-01,3.5000e+01
IMP_SCORE,4827,GO:0042171,1.2971e-01,9.0000e+00
IMP_SCORE,4828,GO:1901681,1.2968e-01,1.7600e+02
IMP_SCORE,4829,GO:0005261,1.2964e-01,1.0100e+02
IMP_SCORE,4830,GO:0015036,1.2960e-01,1.6000e+01
IMP_SCORE,4831,GO:0065005,1.2958e-01,1.0000e+01
IMP_SCORE,4832,GO:0016569,1.2957e-01,1.2900e+02
IMP_SCORE,4833,GO:0005088,1.2933e-01,1.1500e+02
IMP_SCORE,4834,GO:1901360,1.2930e-01,5.3100e+02
IMP_SCORE,4835,GO:0005788,1.2929e-01,1.2900e+02
IMP_SCORE,4836,GO:0000338,1.2929e-01,2.0000e+00
IMP_SCORE,4837,GO:1901222,1.2925e-01,2.0000e+01
IMP_SCORE,4838,GO:0006376,1.2920e-01,1.7000e+01
IMP_SCORE,4839,GO:0004536,1.2915e-01,2.7000e+01
IMP_SCORE,4840,GO:1990748,1.2914e-01,7.3000e+01
IMP_SCORE,4841,GO:0032886,1.2912e-01,5.8000e+01
IMP_SCORE,4842,GO:0031369,1.2911e-01,3.7000e+01
IMP_SCORE,4843,GO:0044452,1.2910e-01,1.2800e+02
IMP_SCORE,4844,GO:0017137,1.2909e-01,8.5000e+01
IMP_SCORE,4845,GO:0008308,1.2907e-01,5.0000e+00
IMP_SCORE,4846,GO:0060761,1.2906e-01,1.9000e+01
IMP_SCORE,4847,GO:0016337,1.2905e-01,1.8100e+02
IMP_SCORE,4848,GO:0048806,1.2893e-01,2.2000e+01
IMP_SCORE,4849,GO:0006749,1.2887e-01,5.4000e+01
IMP_SCORE,4850,GO:0022412,1.2885e-01,8.3000e+01
IMP_SCORE,4851,GO:0003714,1.2881e-01,9.2000e+01
IMP_SCORE,4852,GO:0016706,1.2866e-01,2.2000e+01
IMP_SCORE,4853,GO:0012501,1.2864e-01,4.7700e+02
IMP_SCORE,4854,GO:0046128,1.2862e-01,3.4000e+01
IMP_SCORE,4855,GO:0035640,1.2861e-01,2.8000e+01
IMP_SCORE,4856,GO:0016705,1.2861e-01,9.1000e+01
IMP_SCORE,4857,GO:1902742,1.2858e-01,1.5000e+01
IMP_SCORE,4858,GO:0070647,1.2858e-01,2.7800e+02
IMP_SCORE,4859,GO:0045296,1.2858e-01,3.2100e+02
IMP_SCORE,4860,GO:0005768,1.2851e-01,3.0900e+02
IMP_SCORE,4861,GO:0006413,1.2850e-01,4.4000e+01
IMP_SCORE,4862,GO:0050819,1.2849e-01,3.3000e+01
IMP_SCORE,4863,GO:1902494,1.2849e-01,4.1000e+02
IMP_SCORE,4864,GO:0018214,1.2847e-01,1.1000e+01
IMP_SCORE,4865,GO:0071731,1.2847e-01,2.0000e+00
IMP_SCORE,4866,GO:2001222,1.2845e-01,1.4000e+01
IMP_SCORE,4867,GO:0045814,1.2843e-01,2.0000e+01
IMP_SCORE,4868,GO:0005741,1.2843e-01,1.1200e+02
IMP_SCORE,4869,GO:0043015,1.2842e-01,2.0000e+01
IMP_SCORE,4870,GO:0035966,1.2827e-01,5.0000e+01
IMP_SCORE,4871,GO:0016853,1.2826e-01,1.4900e+02
IMP_SCORE,4872,GO:0032480,1.2824e-01,7.0000e+00
IMP_SCORE,4873,GO:0051092,1.2822e-01,4.2000e+01
IMP_SCORE,4874,GO:0071398,1.2817e-01,1.2000e+01
IMP_SCORE,4875,GO:0019904,1.2812e-01,5.0400e+02
IMP_SCORE,4876,GO:0034644,1.2811e-01,2.2000e+01
IMP_SCORE,4877,GO:0060425,1.2809e-01,3.0000e+00
IMP_SCORE,4878,GO:0060065,1.2809e-01,1.0000e+00
IMP_SCORE,4879,GO:0050707,1.2808e-01,4.3000e+01
IMP_SCORE,4880,GO:0002706,1.2792e-01,3.1000e+01
IMP_SCORE,4881,GO:0033002,1.2790e-01,9.0000e+00
IMP_SCORE,4882,GO:0034440,1.2780e-01,3.5000e+01
IMP_SCORE,4883,GO:0019902,1.2773e-01,1.8100e+02
IMP_SCORE,4884,GO:0030072,1.2760e-01,1.4000e+01
IMP_SCORE,4885,GO:0034220,1.2757e-01,2.2500e+02
IMP_SCORE,4886,GO:0000422,1.2756e-01,8.0000e+00
IMP_SCORE,4887,GO:0007033,1.2754e-01,6.4000e+01
IMP_SCORE,4888,GO:0006022,1.2751e-01,1.2400e+02
IMP_SCORE,4889,GO:0043650,1.2747e-01,1.0000e+01
IMP_SCORE,4890,GO:0006623,1.2747e-01,1.1000e+01
IMP_SCORE,4891,GO:0010922,1.2744e-01,1.7000e+01
IMP_SCORE,4892,GO:0070011,1.2744e-01,3.3700e+02
IMP_SCORE,4893,GO:0035821,1.2736e-01,3.8000e+01
IMP_SCORE,4894,GO:0043565,1.2732e-01,2.6400e+02
IMP_SCORE,4895,GO:0000377,1.2728e-01,7.2000e+01
IMP_SCORE,4896,GO:1903203,1.2715e-01,8.0000e+00
IMP_SCORE,4897,GO:0070405,1.2711e-01,2.5000e+01
IMP_SCORE,4898,GO:0005215,1.2708e-01,4.9200e+02
IMP_SCORE,4899,GO:0051053,1.2691e-01,3.6000e+01
IMP_SCORE,4900,GO:0006956,1.2691e-01,4.3000e+01
IMP_SCORE,4901,GO:0046503,1.2673e-01,2.0000e+01
IMP_SCORE,4902,GO:0030641,1.2665e-01,3.9000e+01
IMP_SCORE,4903,GO:0007275,1.2660e-01,3.3300e+02
IMP_SCORE,4904,GO:0006297,1.2655e-01,1.2000e+01
IMP_SCORE,4905,GO:0016236,1.2654e-01,3.4000e+01
IMP_SCORE,4906,GO:0034645,1.2651e-01,2.4300e+02
IMP_SCORE,4907,GO:0035335,1.2648e-01,4.3000e+01
IMP_SCORE,4908,GO:0050877,1.2645e-01,4.1300e+02
IMP_SCORE,4909,GO:1902581,1.2644e-01,1.7000e+01
IMP_SCORE,4910,GO:1901661,1.2638e-01,2.0000e+01
IMP_SCORE,4911,GO:0099024,1.2637e-01,4.8000e+01
IMP_SCORE,4912,GO:0043492,1.2629e-01,4.0000e+01
IMP_SCORE,4913,GO:0031348,1.2628e-01,6.5000e+01
IMP_SCORE,4914,GO:0005543,1.2627e-01,2.8200e+02
IMP_SCORE,4915,GO:0044106,1.2622e-01,3.7000e+01
IMP_SCORE,4916,GO:0046914,1.2621e-01,9.7300e+02
IMP_SCORE,4917,GO:0030204,1.2621e-01,1.7000e+01
IMP_SCORE,4918,GO:0097421,1.2620e-01,1.5000e+01
IMP_SCORE,4919,GO:0009582,1.2613e-01,5.7000e+01
IMP_SCORE,4920,GO:1900739,1.2610e-01,1.7000e+01
IMP_SCORE,4921,GO:0009165,1.2610e-01,4.4000e+01
IMP_SCORE,4922,GO:0030195,1.2607e-01,2.0000e+01
IMP_SCORE,4923,GO:0050962,1.2602e-01,1.5000e+01
IMP_SCORE,4924,GO:0030277,1.2600e-01,1.1000e+01
IMP_SCORE,4925,GO:0038024,1.2599e-01,8.5000e+01
IMP_SCORE,4926,GO:0001883,1.2598e-01,1.7200e+02
IMP_SCORE,4927,GO:0060415,1.2598e-01,1.0000e+01
IMP_SCORE,4928,GO:0005721,1.2595e-01,8.0000e+00
IMP_SCORE,4929,GO:0046173,1.2593e-01,2.2000e+01
IMP_SCORE,4930,GO:0006998,1.2592e-01,3.2000e+01
IMP_SCORE,4931,GO:0010608,1.2590e-01,1.2600e+02
IMP_SCORE,4932,GO:0032098,1.2589e-01,8.0000e+00
IMP_SCORE,4933,GO:0051017,1.2587e-01,4.1000e+01
IMP_SCORE,4934,GO:0007269,1.2585e-01,2.7000e+01
IMP_SCORE,4935,GO:0006744,1.2584e-01,8.0000e+00
IMP_SCORE,4936,GO:0051020,1.2582e-01,2.0900e+02
IMP_SCORE,4937,GO:0043632,1.2572e-01,9.9000e+01
IMP_SCORE,4938,GO:0007005,1.2564e-01,1.1400e+02
IMP_SCORE,4939,GO:0017081,1.2564e-01,3.2000e+01
IMP_SCORE,4940,GO:0006559,1.2551e-01,2.2000e+01
IMP_SCORE,4941,GO:0003729,1.2551e-01,7.4000e+01
IMP_SCORE,4942,GO:0003707,1.2548e-01,1.6000e+01
IMP_SCORE,4943,GO:0001837,1.2545e-01,2.9000e+01
IMP_SCORE,4944,GO:0031954,1.2534e-01,1.6000e+01
IMP_SCORE,4945,GO:1902041,1.2520e-01,1.8000e+01
IMP_SCORE,4946,GO:0098661,1.2519e-01,5.7000e+01
IMP_SCORE,4947,GO:0018022,1.2513e-01,1.6000e+01
IMP_SCORE,4948,GO:0003207,1.2502e-01,2.1000e+01
IMP_SCORE,4949,GO:0060544,1.2500e-01,4.0000e+00
IMP_SCORE,4950,GO:1902175,1.2500e-01,1.2000e+01
IMP_SCORE,4951,GO:0016504,1.2498e-01,1.6000e+01
IMP_SCORE,4952,GO:0004993,1.2486e-01,1.0000e+01
IMP_SCORE,4953,GO:0035510,1.2482e-01,1.0000e+01
IMP_SCORE,4954,GO:0008021,1.2474e-01,7.9000e+01
IMP_SCORE,4955,GO:0009123,1.2460e-01,5.2000e+01
IMP_SCORE,4956,GO:0046854,1.2459e-01,5.2000e+01
IMP_SCORE,4957,GO:0006978,1.2457e-01,8.0000e+00
IMP_SCORE,4958,GO:0031113,1.2457e-01,1.0000e+01
IMP_SCORE,4959,GO:0046464,1.2445e-01,1.5000e+01
IMP_SCORE,4960,GO:0017148,1.2445e-01,4.6000e+01
IMP_SCORE,4961,GO:0010866,1.2444e-01,1.4000e+01
IMP_SCORE,4962,GO:0006099,1.2442e-01,4.2000e+01
IMP_SCORE,4963,GO:0015816,1.2439e-01,4.0000e+00
IMP_SCORE,4964,GO:0006829,1.2430e-01,3.6000e+01
IMP_SCORE,4965,GO:0008514,1.2429e-01,1.1000e+02
IMP_SCORE,4966,GO:1900116,1.2419e-01,6.0000e+00
IMP_SCORE,4967,GO:0010951,1.2414e-01,8.9000e+01
IMP_SCORE,4968,GO:0030234,1.2414e-01,4.5600e+02
IMP_SCORE,4969,GO:1903955,1.2412e-01,3.5000e+01
IMP_SCORE,4970,GO:0048703,1.2412e-01,1.1000e+01
IMP_SCORE,4971,GO:0006405,1.2411e-01,3.9000e+01
IMP_SCORE,4972,GO:0009306,1.2410e-01,4.0000e+01
IMP_SCORE,4973,GO:0004553,1.2407e-01,1.5800e+02
IMP_SCORE,4974,GO:0043413,1.2388e-01,8.9000e+01
IMP_SCORE,4975,GO:0046700,1.2386e-01,1.1600e+02
IMP_SCORE,4976,GO:0030031,1.2382e-01,1.3400e+02
IMP_SCORE,4977,GO:0003156,1.2382e-01,1.2000e+01
IMP_SCORE,4978,GO:0006892,1.2381e-01,5.2000e+01
IMP_SCORE,4979,GO:0060078,1.2374e-01,3.0000e+01
IMP_SCORE,4980,GO:0032200,1.2373e-01,2.5000e+01
IMP_SCORE,4981,GO:0044262,1.2372e-01,8.0000e+01
IMP_SCORE,4982,GO:0019864,1.2371e-01,3.4000e+01
IMP_SCORE,4983,GO:0048193,1.2361e-01,1.8100e+02
IMP_SCORE,4984,GO:0045930,1.2360e-01,6.6000e+01
IMP_SCORE,4985,GO:0061037,1.2359e-01,1.1000e+01
IMP_SCORE,4986,GO:0005385,1.2357e-01,2.3000e+01
IMP_SCORE,4987,GO:0000977,1.2349e-01,1.1700e+02
IMP_SCORE,4988,GO:0043414,1.2344e-01,7.4000e+01
IMP_SCORE,4989,GO:0006914,1.2342e-01,1.0100e+02
IMP_SCORE,4990,GO:0032376,1.2341e-01,1.4000e+01
IMP_SCORE,4991,GO:0008186,1.2339e-01,2.8000e+01
IMP_SCORE,4992,GO:0043647,1.2331e-01,5.6000e+01
IMP_SCORE,4993,GO:0071688,1.2330e-01,8.0000e+00
IMP_SCORE,4994,GO:0044451,1.2328e-01,3.9500e+02
IMP_SCORE,4995,GO:2000772,1.2322e-01,9.0000e+00
IMP_SCORE,4996,GO:0038023,1.2322e-01,3.5500e+02
IMP_SCORE,4997,GO:0033268,1.2313e-01,1.0000e+01
IMP_SCORE,4998,GO:0031083,1.2312e-01,1.2000e+01
IMP_SCORE,4999,GO:0016405,1.2312e-01,1.7000e+01
IMP_SCORE,5000,GO:0045047,1.2303e-01,1.3000e+01
IMP_SCORE,5001,GO:0006069,1.2296e-01,5.2000e+01
IMP_SCORE,5002,GO:0006753,1.2293e-01,1.0800e+02
IMP_SCORE,5003,GO:0032096,1.2293e-01,5.0000e+00
IMP_SCORE,5004,GO:0008376,1.2292e-01,4.7000e+01
IMP_SCORE,5005,GO:0032781,1.2292e-01,3.4000e+01
IMP_SCORE,5006,GO:0042509,1.2289e-01,2.0000e+01
IMP_SCORE,5007,GO:0061061,1.2289e-01,7.1000e+01
IMP_SCORE,5008,GO:0032413,1.2287e-01,1.3000e+01
IMP_SCORE,5009,GO:0006308,1.2287e-01,2.1000e+01
IMP_SCORE,5010,GO:0000988,1.2285e-01,1.7200e+02
IMP_SCORE,5011,GO:0030800,1.2284e-01,1.0000e+01
IMP_SCORE,5012,GO:0032550,1.2282e-01,1.7300e+02
IMP_SCORE,5013,GO:0046906,1.2277e-01,9.2000e+01
IMP_SCORE,5014,GO:0031060,1.2273e-01,1.0000e+01
IMP_SCORE,5015,GO:0005576,1.2271e-01,1.4230e+03
IMP_SCORE,5016,GO:0071941,1.2268e-01,1.2000e+01
IMP_SCORE,5017,GO:0009144,1.2266e-01,4.0000e+01
IMP_SCORE,5018,GO:0043588,1.2262e-01,3.5000e+01
IMP_SCORE,5019,GO:1905153,1.2260e-01,4.0000e+00
IMP_SCORE,5020,GO:0009259,1.2260e-01,7.1000e+01
IMP_SCORE,5021,GO:0018198,1.2258e-01,1.1000e+01
IMP_SCORE,5022,GO:0046348,1.2257e-01,4.1000e+01
IMP_SCORE,5023,GO:0070403,1.2256e-01,1.0000e+00
IMP_SCORE,5024,GO:0055015,1.2256e-01,1.0000e+00
IMP_SCORE,5025,GO:0060602,1.2256e-01,1.0000e+00
IMP_SCORE,5026,GO:0055080,1.2253e-01,1.7400e+02
IMP_SCORE,5027,GO:0051321,1.2252e-01,4.4000e+01
IMP_SCORE,5028,GO:0034314,1.2250e-01,1.2000e+01
IMP_SCORE,5029,GO:0005776,1.2248e-01,5.0000e+01
IMP_SCORE,5030,GO:0046928,1.2247e-01,2.8000e+01
IMP_SCORE,5031,GO:0008227,1.2246e-01,2.8000e+01
IMP_SCORE,5032,GO:0006544,1.2245e-01,9.0000e+00
IMP_SCORE,5033,GO:0007045,1.2243e-01,2.3000e+01
IMP_SCORE,5034,GO:0045833,1.2239e-01,3.1000e+01
IMP_SCORE,5035,GO:0015833,1.2239e-01,4.1800e+02
IMP_SCORE,5036,GO:0008324,1.2238e-01,2.3200e+02
IMP_SCORE,5037,GO:0008375,1.2238e-01,5.8000e+01
IMP_SCORE,5038,GO:0002040,1.2235e-01,2.4000e+01
IMP_SCORE,5039,GO:0007507,1.2232e-01,7.9000e+01
IMP_SCORE,5040,GO:0044454,1.2231e-01,1.1000e+02
IMP_SCORE,5041,GO:0007600,1.2226e-01,3.0700e+02
IMP_SCORE,5042,GO:0016818,1.2223e-01,2.5600e+02
IMP_SCORE,5043,GO:0046112,1.2217e-01,5.0000e+00
IMP_SCORE,5044,GO:0019748,1.2216e-01,2.2000e+01
IMP_SCORE,5045,GO:0061650,1.2206e-01,3.3000e+01
IMP_SCORE,5046,GO:0050772,1.2197e-01,1.5000e+01
IMP_SCORE,5047,GO:0044243,1.2196e-01,4.3000e+01
IMP_SCORE,5048,GO:0097517,1.2195e-01,3.2000e+01
IMP_SCORE,5049,GO:0030216,1.2194e-01,3.2000e+01
IMP_SCORE,5050,GO:0030449,1.2191e-01,3.9000e+01
IMP_SCORE,5051,GO:0001942,1.2191e-01,1.9000e+01
IMP_SCORE,5052,GO:0072528,1.2184e-01,1.0000e+01
IMP_SCORE,5053,GO:0030574,1.2184e-01,4.3000e+01
IMP_SCORE,5054,GO:0006577,1.2176e-01,2.4000e+01
IMP_SCORE,5055,GO:0005548,1.2176e-01,2.8000e+01
IMP_SCORE,5056,GO:0098771,1.2167e-01,1.7000e+02
IMP_SCORE,5057,GO:0055085,1.2163e-01,3.9700e+02
IMP_SCORE,5058,GO:0051452,1.2157e-01,1.3000e+01
IMP_SCORE,5059,GO:0046148,1.2156e-01,2.0000e+01
IMP_SCORE,5060,GO:0009161,1.2155e-01,5.4000e+01
IMP_SCORE,5061,GO:0030119,1.2152e-01,2.1000e+01
IMP_SCORE,5062,GO:0007519,1.2146e-01,1.7000e+01
IMP_SCORE,5063,GO:2000482,1.2146e-01,1.5000e+01
IMP_SCORE,5064,GO:0048639,1.2142e-01,4.1000e+01
IMP_SCORE,5065,GO:0030898,1.2139e-01,6.0000e+00
IMP_SCORE,5066,GO:0002888,1.2135e-01,1.3000e+01
IMP_SCORE,5067,GO:0008307,1.2129e-01,3.8000e+01
IMP_SCORE,5068,GO:0008234,1.2127e-01,1.1600e+02
IMP_SCORE,5069,GO:0016208,1.2125e-01,1.3000e+01
IMP_SCORE,5070,GO:0098815,1.2121e-01,1.5000e+01
IMP_SCORE,5071,GO:0006304,1.2118e-01,2.2000e+01
IMP_SCORE,5072,GO:0010181,1.2110e-01,1.8000e+01
IMP_SCORE,5073,GO:0042572,1.2109e-01,3.0000e+01
IMP_SCORE,5074,GO:0061088,1.2108e-01,2.6000e+01
IMP_SCORE,5075,GO:0070279,1.2108e-01,5.3000e+01
IMP_SCORE,5076,GO:0045087,1.2105e-01,2.1300e+02
IMP_SCORE,5077,GO:0030507,1.2101e-01,2.0000e+01
IMP_SCORE,5078,GO:1901068,1.2094e-01,1.9000e+01
IMP_SCORE,5079,GO:0097503,1.2084e-01,3.6000e+01
IMP_SCORE,5080,GO:0032947,1.2082e-01,4.9000e+01
IMP_SCORE,5081,GO:0016638,1.2079e-01,3.4000e+01
IMP_SCORE,5082,GO:0044794,1.2076e-01,2.0000e+01
IMP_SCORE,5083,GO:1900112,1.2076e-01,3.0000e+00
IMP_SCORE,5084,GO:0072509,1.2076e-01,1.0300e+02
IMP_SCORE,5085,GO:0015631,1.2071e-01,2.0600e+02
IMP_SCORE,5086,GO:0022836,1.2070e-01,1.1300e+02
IMP_SCORE,5087,GO:0048384,1.2067e-01,3.0000e+00
IMP_SCORE,5088,GO:0001508,1.2065e-01,2.6000e+01
IMP_SCORE,5089,GO:1900078,1.2060e-01,8.0000e+00
IMP_SCORE,5090,GO:0006397,1.2057e-01,1.2800e+02
IMP_SCORE,5091,GO:0050685,1.2055e-01,8.0000e+00
IMP_SCORE,5092,GO:0032963,1.2052e-01,4.3000e+01
IMP_SCORE,5093,GO:0043241,1.2051e-01,4.0000e+01
IMP_SCORE,5094,GO:0021702,1.2048e-01,1.0000e+01
IMP_SCORE,5095,GO:0001077,1.2046e-01,6.0000e+01
IMP_SCORE,5096,GO:0030529,1.2040e-01,2.8500e+02
IMP_SCORE,5097,GO:0050858,1.2035e-01,1.4000e+01
IMP_SCORE,5098,GO:0035107,1.2031e-01,3.7000e+01
IMP_SCORE,5099,GO:0030545,1.2029e-01,2.3000e+01
IMP_SCORE,5100,GO:0055002,1.2018e-01,5.2000e+01
IMP_SCORE,5101,GO:0045815,1.2016e-01,2.4000e+01
IMP_SCORE,5102,GO:0006875,1.2016e-01,1.3300e+02
IMP_SCORE,5103,GO:0048705,1.2013e-01,2.7000e+01
IMP_SCORE,5104,GO:0030705,1.2008e-01,7.2000e+01
IMP_SCORE,5105,GO:1903317,1.2008e-01,6.1000e+01
IMP_SCORE,5106,GO:0006518,1.2003e-01,1.3100e+02
IMP_SCORE,5107,GO:0008484,1.2003e-01,3.9000e+01
IMP_SCORE,5108,GO:0043624,1.2002e-01,3.5000e+01
IMP_SCORE,5109,GO:0042169,1.2000e-01,3.3000e+01
IMP_SCORE,5110,GO:0072401,1.1997e-01,1.0000e+01
IMP_SCORE,5111,GO:0010467,1.1989e-01,1.2000e+01
IMP_SCORE,5112,GO:0022804,1.1984e-01,1.7000e+02
IMP_SCORE,5113,GO:0006677,1.1982e-01,2.8000e+01
IMP_SCORE,5114,GO:0005089,1.1981e-01,3.6000e+01
IMP_SCORE,5115,GO:0097480,1.1974e-01,2.7000e+01
IMP_SCORE,5116,GO:0031674,1.1970e-01,2.2000e+01
IMP_SCORE,5117,GO:0005158,1.1970e-01,2.1000e+01
IMP_SCORE,5118,GO:0016579,1.1963e-01,7.3000e+01
IMP_SCORE,5119,GO:0005003,1.1961e-01,1.6000e+01
IMP_SCORE,5120,GO:0050658,1.1958e-01,5.4000e+01
IMP_SCORE,5121,GO:0015914,1.1947e-01,2.4000e+01
IMP_SCORE,5122,GO:0071384,1.1941e-01,1.6000e+01
IMP_SCORE,5123,GO:0003007,1.1934e-01,7.0000e+00
IMP_SCORE,5124,GO:0001935,1.1929e-01,1.1000e+01
IMP_SCORE,5125,GO:0031434,1.1927e-01,1.2000e+01
IMP_SCORE,5126,GO:0072678,1.1924e-01,1.4000e+01
IMP_SCORE,5127,GO:0000904,1.1922e-01,5.7000e+01
IMP_SCORE,5128,GO:0044409,1.1918e-01,6.2000e+01
IMP_SCORE,5129,GO:0048512,1.1916e-01,2.4000e+01
IMP_SCORE,5130,GO:0031294,1.1914e-01,2.9000e+01
IMP_SCORE,5131,GO:0015295,1.1904e-01,2.7000e+01
IMP_SCORE,5132,GO:2000736,1.1891e-01,1.7000e+01
IMP_SCORE,5133,GO:0043325,1.1878e-01,1.6000e+01
IMP_SCORE,5134,GO:0005355,1.1861e-01,2.1000e+01
IMP_SCORE,5135,GO:0002831,1.1857e-01,5.8000e+01
IMP_SCORE,5136,GO:0006658,1.1857e-01,2.7000e+01
IMP_SCORE,5137,GO:0008378,1.1857e-01,2.7000e+01
IMP_SCORE,5138,GO:0007186,1.1852e-01,3.4900e+02
IMP_SCORE,5139,GO:0016779,1.1850e-01,8.5000e+01
IMP_SCORE,5140,GO:1903358,1.1850e-01,3.0000e+00
IMP_SCORE,5141,GO:0031267,1.1849e-01,1.9300e+02
IMP_SCORE,5142,GO:0016311,1.1848e-01,1.6200e+02
IMP_SCORE,5143,GO:2000811,1.1837e-01,1.5000e+01
IMP_SCORE,5144,GO:0009749,1.1835e-01,4.0000e+01
IMP_SCORE,5145,GO:1904019,1.1834e-01,1.2000e+01
IMP_SCORE,5146,GO:0042476,1.1830e-01,6.8000e+01
IMP_SCORE,5147,GO:0031111,1.1825e-01,1.4000e+01
IMP_SCORE,5148,GO:0035136,1.1825e-01,1.8000e+01
IMP_SCORE,5149,GO:0006096,1.1824e-01,2.0000e+01
IMP_SCORE,5150,GO:0031641,1.1823e-01,1.9000e+01
IMP_SCORE,5151,GO:0006826,1.1822e-01,3.4000e+01
IMP_SCORE,5152,GO:0051346,1.1821e-01,1.4100e+02
IMP_SCORE,5153,GO:0002756,1.1821e-01,1.1000e+01
IMP_SCORE,5154,GO:0044322,1.1817e-01,3.0000e+00
IMP_SCORE,5155,GO:0009072,1.1817e-01,2.9000e+01
IMP_SCORE,5156,GO:0000287,1.1812e-01,1.9300e+02
IMP_SCORE,5157,GO:0042641,1.1812e-01,3.6000e+01
IMP_SCORE,5158,GO:0005344,1.1805e-01,9.0000e+00
IMP_SCORE,5159,GO:0051148,1.1801e-01,3.4000e+01
IMP_SCORE,5160,GO:0001678,1.1798e-01,2.3000e+01
IMP_SCORE,5161,GO:0048285,1.1798e-01,1.3200e+02
IMP_SCORE,5162,GO:0006044,1.1797e-01,2.0000e+01
IMP_SCORE,5163,GO:1903322,1.1794e-01,2.8000e+01
IMP_SCORE,5164,GO:0051973,1.1793e-01,2.4000e+01
IMP_SCORE,5165,GO:0004869,1.1792e-01,4.6000e+01
IMP_SCORE,5166,GO:0045214,1.1788e-01,1.0000e+01
IMP_SCORE,5167,GO:0051640,1.1784e-01,1.0900e+02
IMP_SCORE,5168,GO:0009225,1.1782e-01,3.5000e+01
IMP_SCORE,5169,GO:0007596,1.1778e-01,8.9000e+01
IMP_SCORE,5170,GO:0072523,1.1778e-01,2.0000e+01
IMP_SCORE,5171,GO:0044464,1.1775e-01,1.2120e+03
IMP_SCORE,5172,GO:0008092,1.1771e-01,5.0200e+02
IMP_SCORE,5173,GO:0015908,1.1768e-01,2.0000e+01
IMP_SCORE,5174,GO:0042623,1.1766e-01,9.0000e+01
IMP_SCORE,5175,GO:0045822,1.1765e-01,3.0000e+00
IMP_SCORE,5176,GO:0055078,1.1761e-01,1.5000e+01
IMP_SCORE,5177,GO:0055074,1.1760e-01,1.0100e+02
IMP_SCORE,5178,GO:0036152,1.1756e-01,4.7000e+01
IMP_SCORE,5179,GO:0031994,1.1756e-01,1.2000e+01
IMP_SCORE,5180,GO:0031295,1.1748e-01,3.1000e+01
IMP_SCORE,5181,GO:0060252,1.1747e-01,2.0000e+00
IMP_SCORE,5182,GO:0005901,1.1729e-01,3.5000e+01
IMP_SCORE,5183,GO:0006396,1.1728e-01,1.8800e+02
IMP_SCORE,5184,GO:0008289,1.1724e-01,5.6900e+02
IMP_SCORE,5185,GO:0005230,1.1721e-01,3.0000e+01
IMP_SCORE,5186,GO:0043295,1.1717e-01,1.5000e+01
IMP_SCORE,5187,GO:0008026,1.1716e-01,2.2000e+01
IMP_SCORE,5188,GO:0003777,1.1714e-01,2.8000e+01
IMP_SCORE,5189,GO:0045851,1.1707e-01,1.8000e+01
IMP_SCORE,5190,GO:0006654,1.1704e-01,2.1000e+01
IMP_SCORE,5191,GO:0001912,1.1700e-01,2.3000e+01
IMP_SCORE,5192,GO:0045955,1.1700e-01,2.8000e+01
IMP_SCORE,5193,GO:0050777,1.1693e-01,4.6000e+01
IMP_SCORE,5194,GO:0050821,1.1690e-01,5.0000e+01
IMP_SCORE,5195,GO:0000209,1.1680e-01,8.8000e+01
IMP_SCORE,5196,GO:0035064,1.1674e-01,6.1000e+01
IMP_SCORE,5197,GO:0047496,1.1669e-01,9.0000e+00
IMP_SCORE,5198,GO:0051893,1.1662e-01,1.1000e+01
IMP_SCORE,5199,GO:0016646,1.1661e-01,2.2000e+01
IMP_SCORE,5200,GO:0046579,1.1660e-01,1.1000e+01
IMP_SCORE,5201,GO:0042742,1.1653e-01,9.1000e+01
IMP_SCORE,5202,GO:0097553,1.1652e-01,1.1000e+01
IMP_SCORE,5203,GO:1990904,1.1648e-01,2.7100e+02
IMP_SCORE,5204,GO:0072009,1.1644e-01,1.0000e+01
IMP_SCORE,5205,GO:0006479,1.1642e-01,4.1000e+01
IMP_SCORE,5206,GO:0016746,1.1639e-01,2.6400e+02
IMP_SCORE,5207,GO:0006721,1.1639e-01,5.6000e+01
IMP_SCORE,5208,GO:0001669,1.1637e-01,7.4000e+01
IMP_SCORE,5209,GO:0055010,1.1631e-01,4.0000e+00
IMP_SCORE,5210,GO:0032892,1.1627e-01,1.1000e+01
IMP_SCORE,5211,GO:0045742,1.1627e-01,1.3000e+01
IMP_SCORE,5212,GO:0016820,1.1626e-01,5.7000e+01
IMP_SCORE,5213,GO:0003824,1.1626e-01,1.4820e+03
IMP_SCORE,5214,GO:0009168,1.1624e-01,1.4000e+01
IMP_SCORE,5215,GO:0030331,1.1622e-01,1.7000e+01
IMP_SCORE,5216,GO:0048710,1.1621e-01,1.5000e+01
IMP_SCORE,5217,GO:0042692,1.1620e-01,1.1000e+01
IMP_SCORE,5218,GO:0031281,1.1612e-01,1.4000e+01
IMP_SCORE,5219,GO:0045940,1.1611e-01,1.5000e+01
IMP_SCORE,5220,GO:0070035,1.1608e-01,1.6000e+01
IMP_SCORE,5221,GO:0006835,1.1608e-01,2.4000e+01
IMP_SCORE,5222,GO:0022848,1.1603e-01,6.0000e+00
IMP_SCORE,5223,GO:0007140,1.1591e-01,1.9000e+01
IMP_SCORE,5224,GO:0016459,1.1585e-01,6.0000e+01
IMP_SCORE,5225,GO:0048663,1.1577e-01,2.2000e+01
IMP_SCORE,5226,GO:0045080,1.1576e-01,8.0000e+00
IMP_SCORE,5227,GO:0034622,1.1573e-01,2.6100e+02
IMP_SCORE,5228,GO:0004576,1.1572e-01,1.2000e+01
IMP_SCORE,5229,GO:0005179,1.1571e-01,1.7100e+02
IMP_SCORE,5230,GO:0098813,1.1563e-01,1.5000e+01
IMP_SCORE,5231,GO:0033238,1.1562e-01,1.3000e+01
IMP_SCORE,5232,GO:1901016,1.1558e-01,1.4000e+01
IMP_SCORE,5233,GO:0015802,1.1553e-01,5.0000e+00
IMP_SCORE,5234,GO:0007032,1.1550e-01,2.6000e+01
IMP_SCORE,5235,GO:0007096,1.1546e-01,1.7000e+01
IMP_SCORE,5236,GO:0007062,1.1527e-01,5.9000e+01
IMP_SCORE,5237,GO:0008015,1.1526e-01,3.6000e+01
IMP_SCORE,5238,GO:0008104,1.1519e-01,5.0100e+02
IMP_SCORE,5239,GO:0002715,1.1519e-01,2.1000e+01
IMP_SCORE,5240,GO:1902911,1.1513e-01,2.3000e+01
IMP_SCORE,5241,GO:0045109,1.1512e-01,8.0000e+00
IMP_SCORE,5242,GO:0050840,1.1511e-01,5.9000e+01
IMP_SCORE,5243,GO:0035115,1.1508e-01,1.0000e+01
IMP_SCORE,5244,GO:1902652,1.1504e-01,5.0000e+01
IMP_SCORE,5245,GO:0009617,1.1494e-01,1.1800e+02
IMP_SCORE,5246,GO:0002521,1.1486e-01,9.4000e+01
IMP_SCORE,5247,GO:0098743,1.1483e-01,9.0000e+00
IMP_SCORE,5248,GO:0005778,1.1477e-01,3.8000e+01
IMP_SCORE,5249,GO:1903830,1.1474e-01,1.7000e+01
IMP_SCORE,5250,GO:0005507,1.1472e-01,4.4000e+01
IMP_SCORE,5251,GO:0001671,1.1466e-01,2.7000e+01
IMP_SCORE,5252,GO:0050686,1.1460e-01,7.0000e+00
IMP_SCORE,5253,GO:0016887,1.1456e-01,1.4700e+02
IMP_SCORE,5254,GO:1903579,1.1453e-01,1.2000e+01
IMP_SCORE,5255,GO:1903409,1.1452e-01,1.6000e+01
IMP_SCORE,5256,GO:0055003,1.1440e-01,4.0000e+00
IMP_SCORE,5257,GO:0061418,1.1437e-01,1.9000e+01
IMP_SCORE,5258,GO:0016363,1.1435e-01,4.3000e+01
IMP_SCORE,5259,GO:0042166,1.1434e-01,1.0000e+01
IMP_SCORE,5260,GO:0030509,1.1433e-01,2.9000e+01
IMP_SCORE,5261,GO:0006165,1.1429e-01,1.9000e+01
IMP_SCORE,5262,GO:0002062,1.1423e-01,1.4000e+01
IMP_SCORE,5263,GO:0001708,1.1422e-01,1.0000e+01
IMP_SCORE,5264,GO:0031124,1.1417e-01,3.1000e+01
IMP_SCORE,5265,GO:2000484,1.1415e-01,1.3000e+01
IMP_SCORE,5266,GO:0005518,1.1414e-01,4.6000e+01
IMP_SCORE,5267,GO:0019320,1.1414e-01,2.6000e+01
IMP_SCORE,5268,GO:0022602,1.1412e-01,2.1000e+01
IMP_SCORE,5269,GO:0010880,1.1400e-01,6.0000e+00
IMP_SCORE,5270,GO:0015849,1.1396e-01,9.4000e+01
IMP_SCORE,5271,GO:0046040,1.1395e-01,5.0000e+00
IMP_SCORE,5272,GO:0098636,1.1393e-01,3.6000e+01
IMP_SCORE,5273,GO:0000244,1.1393e-01,9.0000e+00
IMP_SCORE,5274,GO:0051125,1.1387e-01,1.6000e+01
IMP_SCORE,5275,GO:0008287,1.1385e-01,4.6000e+01
IMP_SCORE,5276,GO:0010288,1.1385e-01,7.0000e+00
IMP_SCORE,5277,GO:0031647,1.1383e-01,8.5000e+01
IMP_SCORE,5278,GO:0010565,1.1378e-01,3.1000e+01
IMP_SCORE,5279,GO:0033089,1.1375e-01,1.1000e+01
IMP_SCORE,5280,GO:1990381,1.1370e-01,1.0000e+00
IMP_SCORE,5281,GO:0048038,1.1363e-01,2.3000e+01
IMP_SCORE,5282,GO:0034364,1.1343e-01,3.0000e+01
IMP_SCORE,5283,GO:0030278,1.1340e-01,7.0000e+01
IMP_SCORE,5284,GO:0006816,1.1336e-01,8.4000e+01
IMP_SCORE,5285,GO:0010763,1.1312e-01,1.1000e+01
IMP_SCORE,5286,GO:0006968,1.1310e-01,1.3300e+02
IMP_SCORE,5287,GO:0006941,1.1308e-01,5.1000e+01
IMP_SCORE,5288,GO:0008299,1.1296e-01,1.1000e+01
IMP_SCORE,5289,GO:0006586,1.1293e-01,1.2000e+01
IMP_SCORE,5290,GO:0070085,1.1292e-01,1.0300e+02
IMP_SCORE,5291,GO:0051453,1.1288e-01,3.7000e+01
IMP_SCORE,5292,GO:0042730,1.1283e-01,2.0000e+01
IMP_SCORE,5293,GO:0032590,1.1282e-01,1.2000e+01
IMP_SCORE,5294,GO:0051181,1.1281e-01,2.2000e+01
IMP_SCORE,5295,GO:0045117,1.1279e-01,2.2000e+01
IMP_SCORE,5296,GO:0031114,1.1276e-01,1.1000e+01
IMP_SCORE,5297,GO:0009988,1.1273e-01,8.0000e+01
IMP_SCORE,5298,GO:0042162,1.1271e-01,5.0000e+00
IMP_SCORE,5299,GO:0046631,1.1270e-01,1.0000e+01
IMP_SCORE,5300,GO:0016712,1.1269e-01,1.7000e+01
IMP_SCORE,5301,GO:0015721,1.1269e-01,1.7000e+01
IMP_SCORE,5302,GO:0009888,1.1264e-01,3.0700e+02
IMP_SCORE,5303,GO:0008188,1.1264e-01,4.2000e+01
IMP_SCORE,5304,GO:0035384,1.1264e-01,6.4000e+01
IMP_SCORE,5305,GO:0017171,1.1263e-01,1.9200e+02
IMP_SCORE,5306,GO:0097035,1.1251e-01,1.1000e+01
IMP_SCORE,5307,GO:0006259,1.1243e-01,2.0300e+02
IMP_SCORE,5308,GO:0071897,1.1242e-01,3.6000e+01
IMP_SCORE,5309,GO:0000212,1.1237e-01,5.0000e+00
IMP_SCORE,5310,GO:0002712,1.1220e-01,1.9000e+01
IMP_SCORE,5311,GO:0016529,1.1219e-01,2.5000e+01
IMP_SCORE,5312,GO:2001014,1.1208e-01,1.4000e+01
IMP_SCORE,5313,GO:0045576,1.1189e-01,1.8000e+01
IMP_SCORE,5314,GO:0097094,1.1187e-01,9.0000e+00
IMP_SCORE,5315,GO:0022857,1.1181e-01,3.2200e+02
IMP_SCORE,5316,GO:0051701,1.1174e-01,5.4000e+01
IMP_SCORE,5317,GO:0090630,1.1173e-01,4.4000e+01
IMP_SCORE,5318,GO:0006891,1.1168e-01,2.6000e+01
IMP_SCORE,5319,GO:0031491,1.1165e-01,1.6000e+01
IMP_SCORE,5320,GO:0055072,1.1162e-01,4.4000e+01
IMP_SCORE,5321,GO:0033619,1.1155e-01,2.9000e+01
IMP_SCORE,5322,GO:0044420,1.1153e-01,1.5700e+02
IMP_SCORE,5323,GO:0048147,1.1152e-01,2.2000e+01
IMP_SCORE,5324,GO:0050817,1.1150e-01,1.0000e+02
IMP_SCORE,5325,GO:0016891,1.1145e-01,3.5000e+01
IMP_SCORE,5326,GO:0001824,1.1145e-01,1.5000e+01
IMP_SCORE,5327,GO:1903047,1.1141e-01,2.2600e+02
IMP_SCORE,5328,GO:0006839,1.1137e-01,5.5000e+01
IMP_SCORE,5329,GO:0045026,1.1136e-01,3.4000e+01
IMP_SCORE,5330,GO:0031102,1.1132e-01,2.1000e+01
IMP_SCORE,5331,GO:0032414,1.1128e-01,2.4000e+01
IMP_SCORE,5332,GO:0036126,1.1123e-01,1.7000e+01
IMP_SCORE,5333,GO:0016877,1.1118e-01,4.0000e+01
IMP_SCORE,5334,GO:0070126,1.1117e-01,3.2000e+01
IMP_SCORE,5335,GO:0016628,1.1105e-01,2.3000e+01
IMP_SCORE,5336,GO:0005681,1.1100e-01,5.3000e+01
IMP_SCORE,5337,GO:0006476,1.1098e-01,2.2000e+01
IMP_SCORE,5338,GO:0061157,1.1096e-01,3.0000e+00
IMP_SCORE,5339,GO:0032774,1.1092e-01,2.0300e+02
IMP_SCORE,5340,GO:0050832,1.1091e-01,1.3000e+01
IMP_SCORE,5341,GO:0015934,1.1090e-01,5.6000e+01
IMP_SCORE,5342,GO:0046885,1.1085e-01,5.0000e+00
IMP_SCORE,5343,GO:0046463,1.1080e-01,3.7000e+01
IMP_SCORE,5344,GO:0009150,1.1071e-01,6.4000e+01
IMP_SCORE,5345,GO:0006091,1.1060e-01,9.8000e+01
IMP_SCORE,5346,GO:0005501,1.1055e-01,3.3000e+01
IMP_SCORE,5347,GO:0005253,1.1052e-01,5.8000e+01
IMP_SCORE,5348,GO:0006182,1.1050e-01,3.0000e+00
IMP_SCORE,5349,GO:0006661,1.1045e-01,4.3000e+01
IMP_SCORE,5350,GO:0030427,1.1044e-01,8.3000e+01
IMP_SCORE,5351,GO:0090502,1.1038e-01,5.7000e+01
IMP_SCORE,5352,GO:0015485,1.1036e-01,3.7000e+01
IMP_SCORE,5353,GO:0044455,1.1034e-01,8.0000e+01
IMP_SCORE,5354,GO:0009437,1.1031e-01,2.2000e+01
IMP_SCORE,5355,GO:0007213,1.1029e-01,2.5000e+01
IMP_SCORE,5356,GO:0009584,1.1029e-01,1.9000e+01
IMP_SCORE,5357,GO:0003713,1.1028e-01,8.1000e+01
IMP_SCORE,5358,GO:0002218,1.1026e-01,5.8000e+01
IMP_SCORE,5359,GO:0035587,1.1014e-01,3.2000e+01
IMP_SCORE,5360,GO:0046850,1.1000e-01,1.9000e+01
IMP_SCORE,5361,GO:0060071,1.0999e-01,2.1000e+01
IMP_SCORE,5362,GO:0072594,1.0995e-01,1.0300e+02
IMP_SCORE,5363,GO:0034637,1.0994e-01,1.4000e+01
IMP_SCORE,5364,GO:0008305,1.0991e-01,2.8000e+01
IMP_SCORE,5365,GO:0034706,1.0987e-01,7.0000e+00
IMP_SCORE,5366,GO:0002753,1.0987e-01,1.4000e+01
IMP_SCORE,5367,GO:0006369,1.0984e-01,1.9000e+01
IMP_SCORE,5368,GO:0015491,1.0978e-01,2.4000e+01
IMP_SCORE,5369,GO:0019682,1.0965e-01,7.0000e+00
IMP_SCORE,5370,GO:1903293,1.0960e-01,3.0000e+01
IMP_SCORE,5371,GO:0070234,1.0957e-01,5.0000e+00
IMP_SCORE,5372,GO:0051184,1.0954e-01,9.0000e+00
IMP_SCORE,5373,GO:0046943,1.0947e-01,7.7000e+01
IMP_SCORE,5374,GO:0070402,1.0943e-01,1.3000e+01
IMP_SCORE,5375,GO:0031527,1.0938e-01,1.9000e+01
IMP_SCORE,5376,GO:0044427,1.0937e-01,2.4900e+02
IMP_SCORE,5377,GO:0016607,1.0934e-01,2.3900e+02
IMP_SCORE,5378,GO:0045076,1.0933e-01,2.0000e+00
IMP_SCORE,5379,GO:0002407,1.0928e-01,3.0000e+00
IMP_SCORE,5380,GO:0006401,1.0928e-01,5.1000e+01
IMP_SCORE,5381,GO:0055086,1.0924e-01,1.1500e+02
IMP_SCORE,5382,GO:0015988,1.0917e-01,1.0000e+00
IMP_SCORE,5383,GO:0051974,1.0917e-01,1.0000e+00
IMP_SCORE,5384,GO:0000002,1.0906e-01,2.3000e+01
IMP_SCORE,5385,GO:0061036,1.0901e-01,1.4000e+01
IMP_SCORE,5386,GO:0040001,1.0900e-01,3.0000e+00
IMP_SCORE,5387,GO:0042490,1.0900e-01,5.0000e+00
IMP_SCORE,5388,GO:0009152,1.0896e-01,3.0000e+01
IMP_SCORE,5389,GO:0004385,1.0888e-01,1.0000e+01
IMP_SCORE,5390,GO:0046467,1.0887e-01,5.7000e+01
IMP_SCORE,5391,GO:0009206,1.0887e-01,1.3000e+01
IMP_SCORE,5392,GO:0090304,1.0883e-01,3.1700e+02
IMP_SCORE,5393,GO:0043691,1.0883e-01,6.0000e+00
IMP_SCORE,5394,GO:0061621,1.0880e-01,8.0000e+00
IMP_SCORE,5395,GO:0010543,1.0878e-01,6.0000e+00
IMP_SCORE,5396,GO:0006691,1.0872e-01,2.5000e+01
IMP_SCORE,5397,GO:0006213,1.0871e-01,1.3000e+01
IMP_SCORE,5398,GO:0052803,1.0860e-01,1.1000e+01
IMP_SCORE,5399,GO:0051965,1.0860e-01,3.8000e+01
IMP_SCORE,5400,GO:0045687,1.0856e-01,1.7000e+01
IMP_SCORE,5401,GO:0005506,1.0853e-01,1.1100e+02
IMP_SCORE,5402,GO:0098656,1.0851e-01,1.0900e+02
IMP_SCORE,5403,GO:0016758,1.0843e-01,1.4700e+02
IMP_SCORE,5404,GO:0030276,1.0834e-01,5.1000e+01
IMP_SCORE,5405,GO:0022627,1.0830e-01,1.1000e+01
IMP_SCORE,5406,GO:0034389,1.0827e-01,4.2000e+01
IMP_SCORE,5407,GO:0051540,1.0822e-01,5.8000e+01
IMP_SCORE,5408,GO:0006541,1.0820e-01,1.2000e+01
IMP_SCORE,5409,GO:0046527,1.0820e-01,1.8000e+01
IMP_SCORE,5410,GO:0030695,1.0819e-01,1.8200e+02
IMP_SCORE,5411,GO:1901685,1.0818e-01,2.3000e+01
IMP_SCORE,5412,GO:0043457,1.0816e-01,1.7000e+01
IMP_SCORE,5413,GO:0032736,1.0800e-01,1.1000e+01
IMP_SCORE,5414,GO:0015267,1.0797e-01,1.9900e+02
IMP_SCORE,5415,GO:1903169,1.0795e-01,4.6000e+01
IMP_SCORE,5416,GO:0042771,1.0789e-01,1.4000e+01
IMP_SCORE,5417,GO:0030851,1.0786e-01,3.0000e+00
IMP_SCORE,5418,GO:2000269,1.0779e-01,1.6000e+01
IMP_SCORE,5419,GO:0044445,1.0771e-01,8.4000e+01
IMP_SCORE,5420,GO:0001650,1.0770e-01,1.2900e+02
IMP_SCORE,5421,GO:0016125,1.0761e-01,6.1000e+01
IMP_SCORE,5422,GO:0009124,1.0757e-01,2.0000e+01
IMP_SCORE,5423,GO:0005903,1.0747e-01,4.3000e+01
IMP_SCORE,5424,GO:0071616,1.0742e-01,6.5000e+01
IMP_SCORE,5425,GO:0005662,1.0742e-01,7.0000e+00
IMP_SCORE,5426,GO:0005871,1.0736e-01,2.5000e+01
IMP_SCORE,5427,GO:1903046,1.0735e-01,7.6000e+01
IMP_SCORE,5428,GO:0005667,1.0734e-01,7.0000e+01
IMP_SCORE,5429,GO:0030017,1.0733e-01,2.5000e+01
IMP_SCORE,5430,GO:0044702,1.0715e-01,4.7200e+02
IMP_SCORE,5431,GO:0090208,1.0711e-01,1.0000e+01
IMP_SCORE,5432,GO:0000278,1.0710e-01,1.1000e+01
IMP_SCORE,5433,GO:0007018,1.0706e-01,9.6000e+01
IMP_SCORE,5434,GO:0015035,1.0702e-01,1.3000e+01
IMP_SCORE,5435,GO:0007223,1.0700e-01,1.7000e+01
IMP_SCORE,5436,GO:0015932,1.0700e-01,4.0000e+01
IMP_SCORE,5437,GO:1990234,1.0698e-01,2.0100e+02
IMP_SCORE,5438,GO:0022803,1.0697e-01,1.7600e+02
IMP_SCORE,5439,GO:0031300,1.0673e-01,1.2800e+02
IMP_SCORE,5440,GO:0019359,1.0673e-01,2.2000e+01
IMP_SCORE,5441,GO:0015980,1.0661e-01,5.1000e+01
IMP_SCORE,5442,GO:0044070,1.0657e-01,4.9000e+01
IMP_SCORE,5443,GO:0002102,1.0651e-01,3.2000e+01
IMP_SCORE,5444,GO:0002704,1.0651e-01,1.5000e+01
IMP_SCORE,5445,GO:0006516,1.0643e-01,9.0000e+00
IMP_SCORE,5446,GO:2000786,1.0634e-01,1.3000e+01
IMP_SCORE,5447,GO:0034308,1.0633e-01,6.6000e+01
IMP_SCORE,5448,GO:1901379,1.0633e-01,3.0000e+01
IMP_SCORE,5449,GO:0051593,1.0632e-01,3.0000e+00
IMP_SCORE,5450,GO:0051194,1.0631e-01,3.0000e+00
IMP_SCORE,5451,GO:0051930,1.0617e-01,2.0000e+01
IMP_SCORE,5452,GO:0051168,1.0613e-01,3.8000e+01
IMP_SCORE,5453,GO:0045682,1.0612e-01,2.0000e+01
IMP_SCORE,5454,GO:0008194,1.0596e-01,1.1000e+02
IMP_SCORE,5455,GO:0009880,1.0582e-01,2.6000e+01
IMP_SCORE,5456,GO:2000241,1.0570e-01,5.0000e+01
IMP_SCORE,5457,GO:0006750,1.0568e-01,1.9000e+01
IMP_SCORE,5458,GO:0016469,1.0564e-01,2.0000e+01
IMP_SCORE,5459,GO:0055037,1.0559e-01,6.7000e+01
IMP_SCORE,5460,GO:0071354,1.0552e-01,3.0000e+00
IMP_SCORE,5461,GO:0005844,1.0549e-01,2.2000e+01
IMP_SCORE,5462,GO:0002823,1.0547e-01,1.4000e+01
IMP_SCORE,5463,GO:0008406,1.0545e-01,3.6000e+01
IMP_SCORE,5464,GO:0048029,1.0543e-01,6.6000e+01
IMP_SCORE,5465,GO:0002688,1.0541e-01,2.7000e+01
IMP_SCORE,5466,GO:0007588,1.0540e-01,2.5000e+01
IMP_SCORE,5467,GO:0072529,1.0526e-01,3.0000e+01
IMP_SCORE,5468,GO:0016722,1.0523e-01,4.8000e+01
IMP_SCORE,5469,GO:0015075,1.0519e-01,2.5700e+02
IMP_SCORE,5470,GO:0009309,1.0515e-01,2.7000e+01
IMP_SCORE,5471,GO:0005391,1.0512e-01,2.0000e+01
IMP_SCORE,5472,GO:0008235,1.0511e-01,5.3000e+01
IMP_SCORE,5473,GO:0060966,1.0510e-01,8.0000e+00
IMP_SCORE,5474,GO:0098800,1.0489e-01,3.0000e+01
IMP_SCORE,5475,GO:0015385,1.0485e-01,3.0000e+00
IMP_SCORE,5476,GO:0016765,1.0481e-01,8.6000e+01
IMP_SCORE,5477,GO:1902555,1.0479e-01,4.0000e+00
IMP_SCORE,5478,GO:0051639,1.0474e-01,1.9000e+01
IMP_SCORE,5479,GO:1901988,1.0467e-01,4.5000e+01
IMP_SCORE,5480,GO:1901137,1.0459e-01,1.1800e+02
IMP_SCORE,5481,GO:0000732,1.0457e-01,3.0000e+00
IMP_SCORE,5482,GO:0005225,1.0451e-01,3.3000e+01
IMP_SCORE,5483,GO:0090100,1.0451e-01,2.8000e+01
IMP_SCORE,5484,GO:2000781,1.0450e-01,3.0000e+00
IMP_SCORE,5485,GO:0005267,1.0450e-01,4.7000e+01
IMP_SCORE,5486,GO:0034198,1.0445e-01,5.0000e+00
IMP_SCORE,5487,GO:0044783,1.0444e-01,3.0000e+00
IMP_SCORE,5488,GO:0035458,1.0437e-01,7.0000e+00
IMP_SCORE,5489,GO:0022402,1.0435e-01,3.6800e+02
IMP_SCORE,5490,GO:0019218,1.0430e-01,1.8000e+01
IMP_SCORE,5491,GO:0030799,1.0429e-01,3.0000e+01
IMP_SCORE,5492,GO:0016875,1.0425e-01,3.8000e+01
IMP_SCORE,5493,GO:0001756,1.0424e-01,1.2000e+01
IMP_SCORE,5494,GO:1904707,1.0410e-01,6.0000e+00
IMP_SCORE,5495,GO:0042288,1.0408e-01,1.7000e+01
IMP_SCORE,5496,GO:0099003,1.0404e-01,2.7000e+01
IMP_SCORE,5497,GO:0010498,1.0402e-01,7.3000e+01
IMP_SCORE,5498,GO:0015718,1.0399e-01,4.6000e+01
IMP_SCORE,5499,GO:0000774,1.0396e-01,3.0000e+00
IMP_SCORE,5500,GO:0048599,1.0394e-01,3.0000e+00
IMP_SCORE,5501,GO:0051721,1.0392e-01,1.3000e+01
IMP_SCORE,5502,GO:0042573,1.0391e-01,2.6000e+01
IMP_SCORE,5503,GO:0030201,1.0390e-01,1.4000e+01
IMP_SCORE,5504,GO:2000508,1.0384e-01,2.0000e+00
IMP_SCORE,5505,GO:0000380,1.0380e-01,5.0000e+00
IMP_SCORE,5506,GO:0005885,1.0379e-01,1.1000e+01
IMP_SCORE,5507,GO:0016817,1.0378e-01,3.3700e+02
IMP_SCORE,5508,GO:0006486,1.0374e-01,9.3000e+01
IMP_SCORE,5509,GO:0048278,1.0373e-01,4.3000e+01
IMP_SCORE,5510,GO:0036503,1.0367e-01,2.0000e+01
IMP_SCORE,5511,GO:0042147,1.0366e-01,4.6000e+01
IMP_SCORE,5512,GO:0033006,1.0365e-01,1.3000e+01
IMP_SCORE,5513,GO:0008150,1.0363e-01,1.3830e+03
IMP_SCORE,5514,GO:0070228,1.0362e-01,3.0000e+01
IMP_SCORE,5515,GO:0030426,1.0356e-01,7.9000e+01
IMP_SCORE,5516,GO:0004806,1.0354e-01,1.5000e+01
IMP_SCORE,5517,GO:1902600,1.0354e-01,4.1000e+01
IMP_SCORE,5518,GO:0046473,1.0350e-01,2.3000e+01
IMP_SCORE,5519,GO:0016604,1.0348e-01,3.6200e+02
IMP_SCORE,5520,GO:0016458,1.0348e-01,3.6000e+01
IMP_SCORE,5521,GO:0050807,1.0347e-01,6.3000e+01
IMP_SCORE,5522,GO:0033119,1.0346e-01,9.0000e+00
IMP_SCORE,5523,GO:0019239,1.0342e-01,1.0000e+01
IMP_SCORE,5524,GO:0034116,1.0338e-01,9.0000e+00
IMP_SCORE,5525,GO:0000781,1.0335e-01,4.9000e+01
IMP_SCORE,5526,GO:0070300,1.0325e-01,4.0000e+01
IMP_SCORE,5527,GO:0007126,1.0325e-01,2.6000e+01
IMP_SCORE,5528,GO:0006820,1.0323e-01,2.1100e+02
IMP_SCORE,5529,GO:0051019,1.0321e-01,9.0000e+00
IMP_SCORE,5530,GO:0043149,1.0316e-01,1.1000e+01
IMP_SCORE,5531,GO:0008013,1.0306e-01,6.2000e+01
IMP_SCORE,5532,GO:0016339,1.0305e-01,8.6000e+01
IMP_SCORE,5533,GO:0022008,1.0305e-01,4.2000e+01
IMP_SCORE,5534,GO:0080171,1.0301e-01,4.5000e+01
IMP_SCORE,5535,GO:0004725,1.0296e-01,5.6000e+01
IMP_SCORE,5536,GO:1900003,1.0275e-01,1.0000e+01
IMP_SCORE,5537,GO:0035145,1.0271e-01,1.0000e+01
IMP_SCORE,5538,GO:0071425,1.0268e-01,2.0000e+00
IMP_SCORE,5539,GO:1901880,1.0264e-01,3.2000e+01
IMP_SCORE,5540,GO:0007416,1.0259e-01,5.4000e+01
IMP_SCORE,5541,GO:0045834,1.0247e-01,3.3000e+01
IMP_SCORE,5542,GO:0061448,1.0246e-01,2.4000e+01
IMP_SCORE,5543,GO:0015399,1.0243e-01,4.3000e+01
IMP_SCORE,5544,GO:0022821,1.0242e-01,4.0000e+00
IMP_SCORE,5545,GO:0034660,1.0236e-01,1.5200e+02
IMP_SCORE,5546,GO:0051119,1.0234e-01,3.4000e+01
IMP_SCORE,5547,GO:0042789,1.0234e-01,7.0000e+00
IMP_SCORE,5548,GO:0021549,1.0230e-01,4.5000e+01
IMP_SCORE,5549,GO:0048678,1.0225e-01,2.1000e+01
IMP_SCORE,5550,GO:0060561,1.0219e-01,1.0000e+00
IMP_SCORE,5551,GO:0034763,1.0214e-01,2.0000e+01
IMP_SCORE,5552,GO:0071944,1.0207e-01,1.0400e+02
IMP_SCORE,5553,GO:0006047,1.0204e-01,4.0000e+01
IMP_SCORE,5554,GO:0030101,1.0202e-01,1.9000e+01
IMP_SCORE,5555,GO:0042749,1.0193e-01,5.0000e+00
IMP_SCORE,5556,GO:0006895,1.0190e-01,1.3000e+01
IMP_SCORE,5557,GO:0006023,1.0190e-01,3.1000e+01
IMP_SCORE,5558,GO:0042277,1.0178e-01,2.4700e+02
IMP_SCORE,5559,GO:0045746,1.0170e-01,1.3000e+01
IMP_SCORE,5560,GO:0002313,1.0162e-01,7.0000e+00
IMP_SCORE,5561,GO:2001022,1.0144e-01,1.7000e+01
IMP_SCORE,5562,GO:0019992,1.0138e-01,1.8000e+01
IMP_SCORE,5563,GO:0034593,1.0132e-01,1.3000e+01
IMP_SCORE,5564,GO:0030522,1.0131e-01,6.5000e+01
IMP_SCORE,5565,GO:0042246,1.0128e-01,4.6000e+01
IMP_SCORE,5566,GO:0033561,1.0128e-01,1.4000e+01
IMP_SCORE,5567,GO:0015081,1.0127e-01,6.6000e+01
IMP_SCORE,5568,GO:0035590,1.0122e-01,3.5000e+01
IMP_SCORE,5569,GO:0007606,1.0122e-01,5.1000e+01
IMP_SCORE,5570,GO:0046873,1.0116e-01,1.5000e+02
IMP_SCORE,5571,GO:0035269,1.0112e-01,1.2000e+01
IMP_SCORE,5572,GO:0006536,1.0111e-01,2.3000e+01
IMP_SCORE,5573,GO:0006626,1.0103e-01,1.2000e+01
IMP_SCORE,5574,GO:0006907,1.0099e-01,1.8000e+01
IMP_SCORE,5575,GO:0030111,1.0098e-01,1.0000e+02
IMP_SCORE,5576,GO:0008528,1.0095e-01,6.0000e+01
IMP_SCORE,5577,GO:0030968,1.0094e-01,4.3000e+01
IMP_SCORE,5578,GO:0045446,1.0090e-01,5.0000e+00
IMP_SCORE,5579,GO:0098927,1.0087e-01,9.0000e+00
IMP_SCORE,5580,GO:0006869,1.0082e-01,1.3100e+02
IMP_SCORE,5581,GO:0032768,1.0080e-01,1.8000e+01
IMP_SCORE,5582,GO:0051233,1.0072e-01,1.8000e+01
IMP_SCORE,5583,GO:0070661,1.0072e-01,2.2000e+01
IMP_SCORE,5584,GO:0015108,1.0061e-01,4.6000e+01
IMP_SCORE,5585,GO:0072331,1.0061e-01,5.2000e+01
IMP_SCORE,5586,GO:0016411,1.0061e-01,2.4000e+01
IMP_SCORE,5587,GO:0005231,1.0044e-01,2.5000e+01
IMP_SCORE,5588,GO:0043484,1.0043e-01,3.2000e+01
IMP_SCORE,5589,GO:0007080,1.0037e-01,1.2000e+01
IMP_SCORE,5590,GO:0060170,1.0026e-01,3.6000e+01
IMP_SCORE,5591,GO:0045103,1.0025e-01,3.1000e+01
IMP_SCORE,5592,GO:0000956,1.0025e-01,2.8000e+01
IMP_SCORE,5593,GO:0006325,1.0017e-01,1.8900e+02
IMP_SCORE,5594,GO:0030048,1.0015e-01,3.5000e+01
IMP_SCORE,5595,GO:0046718,1.0014e-01,5.6000e+01
IMP_SCORE,5596,GO:0015294,1.0013e-01,4.6000e+01
IMP_SCORE,5597,GO:0051968,9.9965e-02,8.0000e+00
IMP_SCORE,5598,GO:0033013,9.9962e-02,5.6000e+01
IMP_SCORE,5599,GO:0008250,9.9899e-02,2.4000e+01
IMP_SCORE,5600,GO:0008237,9.9869e-02,1.0200e+02
IMP_SCORE,5601,GO:0006612,9.9841e-02,3.2000e+01
IMP_SCORE,5602,GO:0045236,9.9834e-02,4.0000e+00
IMP_SCORE,5603,GO:0005581,9.9820e-02,1.3500e+02
IMP_SCORE,5604,GO:0071103,9.9793e-02,2.8000e+01
IMP_SCORE,5605,GO:0070034,9.9718e-02,5.0000e+00
IMP_SCORE,5606,GO:0042592,9.9700e-02,4.2800e+02
IMP_SCORE,5607,GO:0035282,9.9641e-02,1.4000e+01
IMP_SCORE,5608,GO:0001533,9.9590e-02,5.0000e+01
IMP_SCORE,5609,GO:0090090,9.9372e-02,3.4000e+01
IMP_SCORE,5610,GO:0019897,9.9330e-02,5.6000e+01
IMP_SCORE,5611,GO:0051382,9.9261e-02,4.0000e+00
IMP_SCORE,5612,GO:0015291,9.9241e-02,1.2700e+02
IMP_SCORE,5613,GO:0006501,9.9208e-02,6.7000e+01
IMP_SCORE,5614,GO:0035567,9.9172e-02,2.9000e+01
IMP_SCORE,5615,GO:0043631,9.9171e-02,1.0000e+01
IMP_SCORE,5616,GO:0046835,9.9124e-02,1.5000e+01
IMP_SCORE,5617,GO:2001258,9.9114e-02,9.0000e+00
IMP_SCORE,5618,GO:0051783,9.9085e-02,4.6000e+01
IMP_SCORE,5619,GO:0071294,9.9051e-02,4.7000e+01
IMP_SCORE,5620,GO:0006977,9.9026e-02,1.2000e+01
IMP_SCORE,5621,GO:0018195,9.8930e-02,3.5000e+01
IMP_SCORE,5622,GO:0051606,9.8906e-02,1.3100e+02
IMP_SCORE,5623,GO:0008509,9.8894e-02,1.7600e+02
IMP_SCORE,5624,GO:0006306,9.8887e-02,1.1000e+01
IMP_SCORE,5625,GO:0015103,9.8858e-02,6.0000e+01
IMP_SCORE,5626,GO:0016684,9.8824e-02,5.0000e+01
IMP_SCORE,5627,GO:0042287,9.8821e-02,2.6000e+01
IMP_SCORE,5628,GO:0006412,9.8744e-02,5.6000e+01
IMP_SCORE,5629,GO:0016667,9.8724e-02,4.7000e+01
IMP_SCORE,5630,GO:0006120,9.8697e-02,8.0000e+00
IMP_SCORE,5631,GO:0004864,9.8641e-02,3.1000e+01
IMP_SCORE,5632,GO:0071826,9.8621e-02,9.0000e+01
IMP_SCORE,5633,GO:0005372,9.8607e-02,2.8000e+01
IMP_SCORE,5634,GO:0006073,9.8533e-02,2.9000e+01
IMP_SCORE,5635,GO:0097529,9.8471e-02,4.1000e+01
IMP_SCORE,5636,GO:0048531,9.8433e-02,1.0000e+01
IMP_SCORE,5637,GO:0019200,9.8344e-02,8.0000e+00
IMP_SCORE,5638,GO:0033612,9.8317e-02,9.0000e+00
IMP_SCORE,5639,GO:0031214,9.8233e-02,6.8000e+01
IMP_SCORE,5640,GO:0042474,9.8225e-02,1.7000e+01
IMP_SCORE,5641,GO:0007292,9.8215e-02,1.4000e+01
IMP_SCORE,5642,GO:0061098,9.8211e-02,2.1000e+01
IMP_SCORE,5643,GO:0030285,9.8205e-02,1.9000e+01
IMP_SCORE,5644,GO:0006497,9.8181e-02,8.9000e+01
IMP_SCORE,5645,GO:0061025,9.8102e-02,5.8000e+01
IMP_SCORE,5646,GO:0050808,9.8056e-02,7.6000e+01
IMP_SCORE,5647,GO:0034067,9.7949e-02,1.4000e+01
IMP_SCORE,5648,GO:1905269,9.7831e-02,2.1000e+01
IMP_SCORE,5649,GO:0072348,9.7790e-02,1.6000e+01
IMP_SCORE,5650,GO:0004859,9.7783e-02,4.3000e+01
IMP_SCORE,5651,GO:0060314,9.7752e-02,8.0000e+00
IMP_SCORE,5652,GO:0004955,9.7718e-02,2.0000e+00
IMP_SCORE,5653,GO:0098798,9.7708e-02,5.6000e+01
IMP_SCORE,5654,GO:0003281,9.7671e-02,1.8000e+01
IMP_SCORE,5655,GO:2000810,9.7596e-02,9.0000e+00
IMP_SCORE,5656,GO:0033144,9.7595e-02,6.0000e+00
IMP_SCORE,5657,GO:0043401,9.7543e-02,3.4000e+01
IMP_SCORE,5658,GO:0090128,9.7520e-02,3.0000e+00
IMP_SCORE,5659,GO:0006813,9.7505e-02,4.5000e+01
IMP_SCORE,5660,GO:0003215,9.7467e-02,6.0000e+00
IMP_SCORE,5661,GO:0098748,9.7466e-02,2.0000e+00
IMP_SCORE,5662,GO:0060330,9.7464e-02,1.0000e+01
IMP_SCORE,5663,GO:0010972,9.7463e-02,2.2000e+01
IMP_SCORE,5664,GO:0005216,9.7450e-02,1.3500e+02
IMP_SCORE,5665,GO:0044782,9.7425e-02,6.9000e+01
IMP_SCORE,5666,GO:0070208,9.7416e-02,2.0000e+00
IMP_SCORE,5667,GO:0006656,9.7378e-02,3.5000e+01
IMP_SCORE,5668,GO:0044788,9.7348e-02,9.0000e+00
IMP_SCORE,5669,GO:0072089,9.7303e-02,2.0000e+01
IMP_SCORE,5670,GO:2000171,9.7297e-02,1.5000e+01
IMP_SCORE,5671,GO:0016813,9.7206e-02,1.3000e+01
IMP_SCORE,5672,GO:0006901,9.6996e-02,3.4000e+01
IMP_SCORE,5673,GO:0090329,9.6957e-02,2.7000e+01
IMP_SCORE,5674,GO:0010667,9.6914e-02,7.0000e+00
IMP_SCORE,5675,GO:0000301,9.6761e-02,1.4000e+01
IMP_SCORE,5676,GO:0007585,9.6671e-02,3.1000e+01
IMP_SCORE,5677,GO:0098827,9.6649e-02,1.4000e+01
IMP_SCORE,5678,GO:0043687,9.6591e-02,7.3000e+01
IMP_SCORE,5679,GO:0030166,9.6544e-02,1.4000e+01
IMP_SCORE,5680,GO:0043043,9.6447e-02,7.0000e+01
IMP_SCORE,5681,GO:0001954,9.6413e-02,1.9000e+01
IMP_SCORE,5682,GO:0090231,9.6364e-02,1.1000e+01
IMP_SCORE,5683,GO:0007638,9.6341e-02,4.0000e+00
IMP_SCORE,5684,GO:0030802,9.6269e-02,3.2000e+01
IMP_SCORE,5685,GO:0008138,9.6248e-02,1.2000e+01
IMP_SCORE,5686,GO:0080154,9.6190e-02,1.8000e+01
IMP_SCORE,5687,GO:0030122,9.6174e-02,2.0000e+00
IMP_SCORE,5688,GO:0008373,9.6141e-02,2.9000e+01
IMP_SCORE,5689,GO:0046887,9.6135e-02,3.8000e+01
IMP_SCORE,5690,GO:0006333,9.6101e-02,1.5000e+01
IMP_SCORE,5691,GO:0033116,9.6063e-02,5.1000e+01
IMP_SCORE,5692,GO:0018393,9.6051e-02,2.2000e+01
IMP_SCORE,5693,GO:0031312,9.6021e-02,3.8000e+01
IMP_SCORE,5694,GO:0046364,9.6016e-02,2.9000e+01
IMP_SCORE,5695,GO:0055117,9.6005e-02,1.4000e+01
IMP_SCORE,5696,GO:0015865,9.5966e-02,1.4000e+01
IMP_SCORE,5697,GO:0051972,9.5959e-02,2.5000e+01
IMP_SCORE,5698,GO:0033764,9.5949e-02,3.3000e+01
IMP_SCORE,5699,GO:0031996,9.5945e-02,2.0000e+00
IMP_SCORE,5700,GO:0019783,9.5941e-02,6.4000e+01
IMP_SCORE,5701,GO:0031461,9.5938e-02,3.3000e+01
IMP_SCORE,5702,GO:0009583,9.5820e-02,3.9000e+01
IMP_SCORE,5703,GO:0045736,9.5789e-02,3.0000e+00
IMP_SCORE,5704,GO:0044146,9.5645e-02,1.3000e+01
IMP_SCORE,5705,GO:0045741,9.5637e-02,7.0000e+00
IMP_SCORE,5706,GO:0008252,9.5609e-02,1.2000e+01
IMP_SCORE,5707,GO:0035315,9.5526e-02,2.0000e+00
IMP_SCORE,5708,GO:0071397,9.5463e-02,1.5000e+01
IMP_SCORE,5709,GO:0010212,9.5454e-02,6.2000e+01
IMP_SCORE,5710,GO:0010842,9.5344e-02,2.7000e+01
IMP_SCORE,5711,GO:0004497,9.5328e-02,7.4000e+01
IMP_SCORE,5712,GO:0044319,9.5293e-02,2.2000e+01
IMP_SCORE,5713,GO:0071804,9.5288e-02,4.4000e+01
IMP_SCORE,5714,GO:0045171,9.5103e-02,5.0000e+01
IMP_SCORE,5715,GO:0031418,9.5077e-02,1.5000e+01
IMP_SCORE,5716,GO:0022843,9.5068e-02,5.9000e+01
IMP_SCORE,5717,GO:0034219,9.5017e-02,2.0000e+01
IMP_SCORE,5718,GO:0007625,9.4917e-02,1.7000e+01
IMP_SCORE,5719,GO:0007389,9.4849e-02,1.1300e+02
IMP_SCORE,5720,GO:0016460,9.4752e-02,1.7000e+01
IMP_SCORE,5721,GO:0060384,9.4702e-02,1.5000e+01
IMP_SCORE,5722,GO:0000151,9.4699e-02,8.8000e+01
IMP_SCORE,5723,GO:0021591,9.4533e-02,5.0000e+00
IMP_SCORE,5724,GO:0044703,9.4533e-02,8.9000e+01
IMP_SCORE,5725,GO:0032452,9.4516e-02,9.0000e+00
IMP_SCORE,5726,GO:0006338,9.4516e-02,4.6000e+01
IMP_SCORE,5727,GO:0052312,9.4501e-02,9.0000e+00
IMP_SCORE,5728,GO:0044060,9.4499e-02,1.8000e+01
IMP_SCORE,5729,GO:0005976,9.4471e-02,3.8000e+01
IMP_SCORE,5730,GO:0050891,9.4292e-02,1.5000e+01
IMP_SCORE,5731,GO:0090383,9.4151e-02,1.1000e+01
IMP_SCORE,5732,GO:0031062,9.4056e-02,1.1000e+01
IMP_SCORE,5733,GO:0051393,9.4056e-02,3.3000e+01
IMP_SCORE,5734,GO:0043027,9.4030e-02,9.0000e+00
IMP_SCORE,5735,GO:0014741,9.4018e-02,1.0000e+00
IMP_SCORE,5736,GO:0006488,9.3967e-02,1.1000e+01
IMP_SCORE,5737,GO:1900103,9.3831e-02,2.0000e+00
IMP_SCORE,5738,GO:0007517,9.3781e-02,5.9000e+01
IMP_SCORE,5739,GO:0001618,9.3754e-02,5.0000e+01
IMP_SCORE,5740,GO:0090169,9.3602e-02,3.0000e+00
IMP_SCORE,5741,GO:1905039,9.3593e-02,3.1000e+01
IMP_SCORE,5742,GO:0003755,9.3588e-02,3.0000e+01
IMP_SCORE,5743,GO:0009208,9.3503e-02,6.0000e+00
IMP_SCORE,5744,GO:0035337,9.3368e-02,3.9000e+01
IMP_SCORE,5745,GO:0022618,9.3271e-02,8.7000e+01
IMP_SCORE,5746,GO:0042401,9.3267e-02,3.0000e+01
IMP_SCORE,5747,GO:0031235,9.3212e-02,3.0000e+00
IMP_SCORE,5748,GO:0009116,9.3172e-02,4.5000e+01
IMP_SCORE,5749,GO:0006359,9.3160e-02,3.4000e+01
IMP_SCORE,5750,GO:0015370,9.3140e-02,1.8000e+01
IMP_SCORE,5751,GO:0070189,9.3071e-02,5.0000e+00
IMP_SCORE,5752,GO:0001530,9.3051e-02,4.1000e+01
IMP_SCORE,5753,GO:0022404,9.3051e-02,2.6000e+01
IMP_SCORE,5754,GO:0006997,9.3045e-02,2.6000e+01
IMP_SCORE,5755,GO:0034704,9.3036e-02,4.0000e+01
IMP_SCORE,5756,GO:0007631,9.3033e-02,4.1000e+01
IMP_SCORE,5757,GO:0007178,9.2660e-02,6.7000e+01
IMP_SCORE,5758,GO:0031398,9.2569e-02,2.5000e+01
IMP_SCORE,5759,GO:0050795,9.2533e-02,3.3000e+01
IMP_SCORE,5760,GO:0009303,9.2472e-02,1.0000e+01
IMP_SCORE,5761,GO:1902176,9.2461e-02,1.3000e+01
IMP_SCORE,5762,GO:0048511,9.2419e-02,1.5000e+02
IMP_SCORE,5763,GO:1900181,9.2286e-02,5.5000e+01
IMP_SCORE,5764,GO:0005930,9.2181e-02,4.3000e+01
IMP_SCORE,5765,GO:0033363,9.2141e-02,2.3000e+01
IMP_SCORE,5766,GO:0002039,9.2123e-02,3.5000e+01
IMP_SCORE,5767,GO:0016894,9.2120e-02,3.9000e+01
IMP_SCORE,5768,GO:0005881,9.2061e-02,6.0000e+01
IMP_SCORE,5769,GO:0022625,9.2058e-02,1.4000e+01
IMP_SCORE,5770,GO:0009799,9.1921e-02,1.8000e+01
IMP_SCORE,5771,GO:0006576,9.1839e-02,4.8000e+01
IMP_SCORE,5772,GO:0016755,9.1666e-02,4.7000e+01
IMP_SCORE,5773,GO:0042461,9.1647e-02,1.4000e+01
IMP_SCORE,5774,GO:0007218,9.1508e-02,8.5000e+01
IMP_SCORE,5775,GO:0016782,9.1435e-02,6.6000e+01
IMP_SCORE,5776,GO:0070268,9.1329e-02,8.6000e+01
IMP_SCORE,5777,GO:0046209,9.1329e-02,4.0000e+00
IMP_SCORE,5778,GO:0060122,9.1312e-02,1.3000e+01
IMP_SCORE,5779,GO:0042219,9.1229e-02,2.3000e+01
IMP_SCORE,5780,GO:0090723,9.1196e-02,1.7000e+01
IMP_SCORE,5781,GO:0016702,9.1188e-02,3.5000e+01
IMP_SCORE,5782,GO:0030135,9.1116e-02,6.4000e+01
IMP_SCORE,5783,GO:0033218,9.1018e-02,2.6300e+02
IMP_SCORE,5784,GO:0002027,9.1005e-02,3.5000e+01
IMP_SCORE,5785,GO:0042060,9.0868e-02,2.8000e+01
IMP_SCORE,5786,GO:0005201,9.0866e-02,9.6000e+01
IMP_SCORE,5787,GO:0032934,9.0821e-02,2.5000e+01
IMP_SCORE,5788,GO:0002292,9.0791e-02,3.0000e+00
IMP_SCORE,5789,GO:0030518,9.0628e-02,2.0000e+01
IMP_SCORE,5790,GO:0017134,9.0421e-02,1.3000e+01
IMP_SCORE,5791,GO:0042826,9.0314e-02,6.6000e+01
IMP_SCORE,5792,GO:0003730,9.0256e-02,3.1000e+01
IMP_SCORE,5793,GO:0002700,9.0221e-02,3.2000e+01
IMP_SCORE,5794,GO:1901571,9.0203e-02,1.4000e+01
IMP_SCORE,5795,GO:1905515,9.0086e-02,1.2000e+01
IMP_SCORE,5796,GO:0007219,9.0081e-02,3.9000e+01
IMP_SCORE,5797,GO:0003091,9.0062e-02,2.1000e+01
IMP_SCORE,5798,GO:0031225,9.0054e-02,1.1400e+02
IMP_SCORE,5799,GO:0055081,9.0035e-02,1.9000e+01
IMP_SCORE,5800,GO:0000228,9.0029e-02,2.4000e+01
IMP_SCORE,5801,GO:0048535,9.0025e-02,3.0000e+00
IMP_SCORE,5802,GO:0030594,9.0004e-02,4.9000e+01
IMP_SCORE,5803,GO:0022835,8.9887e-02,2.3000e+01
IMP_SCORE,5804,GO:0006098,8.9812e-02,5.0000e+00
IMP_SCORE,5805,GO:0006285,8.9776e-02,6.0000e+00
IMP_SCORE,5806,GO:0051931,8.9709e-02,1.8000e+01
IMP_SCORE,5807,GO:0035303,8.9658e-02,6.8000e+01
IMP_SCORE,5808,GO:0022414,8.9511e-02,5.8400e+02
IMP_SCORE,5809,GO:0005814,8.9415e-02,8.8000e+01
IMP_SCORE,5810,GO:0051959,8.9410e-02,3.0000e+00
IMP_SCORE,5811,GO:0006622,8.9339e-02,1.2000e+01
IMP_SCORE,5812,GO:0030318,8.9322e-02,1.4000e+01
IMP_SCORE,5813,GO:0007339,8.9304e-02,2.7000e+01
IMP_SCORE,5814,GO:0048708,8.9239e-02,1.4000e+01
IMP_SCORE,5815,GO:0015215,8.9214e-02,9.0000e+00
IMP_SCORE,5816,GO:0016571,8.9125e-02,3.0000e+01
IMP_SCORE,5817,GO:0006270,8.9051e-02,1.0000e+01
IMP_SCORE,5818,GO:0002833,8.8911e-02,2.0000e+01
IMP_SCORE,5819,GO:0072599,8.8861e-02,2.0000e+01
IMP_SCORE,5820,GO:0000027,8.8832e-02,5.7000e+01
IMP_SCORE,5821,GO:0006399,8.8739e-02,7.9000e+01
IMP_SCORE,5822,GO:0006521,8.8720e-02,1.3000e+01
IMP_SCORE,5823,GO:0035872,8.8715e-02,1.0000e+01
IMP_SCORE,5824,GO:0004112,8.8711e-02,1.2000e+01
IMP_SCORE,5825,GO:0033158,8.8684e-02,4.0000e+00
IMP_SCORE,5826,GO:0021602,8.8664e-02,5.0000e+00
IMP_SCORE,5827,GO:0045605,8.8647e-02,3.0000e+00
IMP_SCORE,5828,GO:0030049,8.8532e-02,2.3000e+01
IMP_SCORE,5829,GO:0002443,8.8283e-02,5.6000e+01
IMP_SCORE,5830,GO:0006757,8.8260e-02,1.2000e+01
IMP_SCORE,5831,GO:0048477,8.8252e-02,1.2000e+01
IMP_SCORE,5832,GO:0010664,8.8227e-02,6.0000e+00
IMP_SCORE,5833,GO:0051769,8.8190e-02,6.0000e+00
IMP_SCORE,5834,GO:0006260,8.8130e-02,5.2000e+01
IMP_SCORE,5835,GO:0003677,8.8105e-02,5.3600e+02
IMP_SCORE,5836,GO:1900750,8.8085e-02,1.5000e+01
IMP_SCORE,5837,GO:0046931,8.8006e-02,6.0000e+00
IMP_SCORE,5838,GO:0002223,8.8000e-02,3.0000e+01
IMP_SCORE,5839,GO:0042058,8.7961e-02,1.7000e+01
IMP_SCORE,5840,GO:0051153,8.7826e-02,2.9000e+01
IMP_SCORE,5841,GO:0005184,8.7774e-02,1.1000e+01
IMP_SCORE,5842,GO:0035825,8.7754e-02,1.0000e+00
IMP_SCORE,5843,GO:0061035,8.7676e-02,2.6000e+01
IMP_SCORE,5844,GO:0008301,8.7646e-02,1.3000e+01
IMP_SCORE,5845,GO:0051648,8.7631e-02,3.5000e+01
IMP_SCORE,5846,GO:1901185,8.7596e-02,1.6000e+01
IMP_SCORE,5847,GO:1902224,8.7453e-02,2.0000e+01
IMP_SCORE,5848,GO:0016266,8.7374e-02,5.7000e+01
IMP_SCORE,5849,GO:0044364,8.7321e-02,1.3000e+01
IMP_SCORE,5850,GO:0006582,8.7314e-02,4.0000e+00
IMP_SCORE,5851,GO:0005876,8.7287e-02,2.1000e+01
IMP_SCORE,5852,GO:0001637,8.7279e-02,2.0000e+01
IMP_SCORE,5853,GO:0042769,8.7238e-02,2.2000e+01
IMP_SCORE,5854,GO:0098869,8.7067e-02,9.7000e+01
IMP_SCORE,5855,GO:0031489,8.6904e-02,7.0000e+00
IMP_SCORE,5856,GO:0015293,8.6822e-02,8.6000e+01
IMP_SCORE,5857,GO:0055094,8.6821e-02,2.8000e+01
IMP_SCORE,5858,GO:0051983,8.6751e-02,2.0000e+01
IMP_SCORE,5859,GO:0097479,8.6716e-02,2.4000e+01
IMP_SCORE,5860,GO:0045986,8.6692e-02,3.0000e+00
IMP_SCORE,5861,GO:0017053,8.6687e-02,2.9000e+01
IMP_SCORE,5862,GO:0015844,8.6620e-02,6.0000e+00
IMP_SCORE,5863,GO:0001771,8.6516e-02,4.0000e+00
IMP_SCORE,5864,GO:0032801,8.6464e-02,4.0000e+00
IMP_SCORE,5865,GO:0010923,8.6191e-02,5.9000e+01
IMP_SCORE,5866,GO:0016327,8.6060e-02,3.7000e+01
IMP_SCORE,5867,GO:1905819,8.5994e-02,4.0000e+00
IMP_SCORE,5868,GO:0008170,8.5991e-02,2.7000e+01
IMP_SCORE,5869,GO:0030016,8.5934e-02,2.2000e+01
IMP_SCORE,5870,GO:0022613,8.5841e-02,4.6000e+01
IMP_SCORE,5871,GO:0019883,8.5793e-02,1.4000e+01
IMP_SCORE,5872,GO:0098727,8.5770e-02,3.4000e+01
IMP_SCORE,5873,GO:0031258,8.5715e-02,2.1000e+01
IMP_SCORE,5874,GO:0021527,8.5659e-02,3.0000e+00
IMP_SCORE,5875,GO:0070911,8.5636e-02,4.0000e+00
IMP_SCORE,5876,GO:0007283,8.5630e-02,2.0600e+02
IMP_SCORE,5877,GO:0035371,8.5613e-02,1.2000e+01
IMP_SCORE,5878,GO:0043455,8.5587e-02,2.0000e+00
IMP_SCORE,5879,GO:0016859,8.5571e-02,3.1000e+01
IMP_SCORE,5880,GO:0044438,8.5559e-02,5.1000e+01
IMP_SCORE,5881,GO:0030275,8.5517e-02,4.0000e+00
IMP_SCORE,5882,GO:0015296,8.5483e-02,2.5000e+01
IMP_SCORE,5883,GO:0009948,8.5287e-02,2.0000e+01
IMP_SCORE,5884,GO:0035265,8.5284e-02,1.2000e+01
IMP_SCORE,5885,GO:0003724,8.5198e-02,3.5000e+01
IMP_SCORE,5886,GO:0015248,8.5106e-02,1.9000e+01
IMP_SCORE,5887,GO:0033014,8.5095e-02,2.6000e+01
IMP_SCORE,5888,GO:0031640,8.5011e-02,1.5000e+01
IMP_SCORE,5889,GO:0090266,8.4840e-02,2.0000e+00
IMP_SCORE,5890,GO:1902107,8.4643e-02,3.0000e+01
IMP_SCORE,5891,GO:0030521,8.4567e-02,9.0000e+00
IMP_SCORE,5892,GO:0000791,8.4543e-02,1.2000e+01
IMP_SCORE,5893,GO:0070230,8.4456e-02,3.0000e+00
IMP_SCORE,5894,GO:0072337,8.4402e-02,1.9000e+01
IMP_SCORE,5895,GO:0009060,8.4344e-02,1.5000e+01
IMP_SCORE,5896,GO:0032508,8.4331e-02,1.5000e+01
IMP_SCORE,5897,GO:0046651,8.4330e-02,2.2000e+01
IMP_SCORE,5898,GO:0043543,8.4279e-02,4.5000e+01
IMP_SCORE,5899,GO:0000183,8.4208e-02,3.0000e+00
IMP_SCORE,5900,GO:0016408,8.4195e-02,3.7000e+01
IMP_SCORE,5901,GO:0005245,8.4183e-02,1.8000e+01
IMP_SCORE,5902,GO:0050974,8.4150e-02,1.5000e+01
IMP_SCORE,5903,GO:0017154,8.4145e-02,1.3000e+01
IMP_SCORE,5904,GO:0006851,8.4127e-02,4.0000e+00
IMP_SCORE,5905,GO:0006625,8.4046e-02,1.3000e+01
IMP_SCORE,5906,GO:0016505,8.4024e-02,1.4000e+01
IMP_SCORE,5907,GO:0034629,8.4000e-02,1.8000e+01
IMP_SCORE,5908,GO:0030214,8.3971e-02,2.6000e+01
IMP_SCORE,5909,GO:0033572,8.3969e-02,2.1000e+01
IMP_SCORE,5910,GO:0098742,8.3913e-02,1.7700e+02
IMP_SCORE,5911,GO:0070492,8.3825e-02,9.3000e+01
IMP_SCORE,5912,GO:0005227,8.3783e-02,2.1000e+01
IMP_SCORE,5913,GO:0006352,8.3774e-02,3.6000e+01
IMP_SCORE,5914,GO:1900373,8.3731e-02,1.8000e+01
IMP_SCORE,5915,GO:0008519,8.3624e-02,2.9000e+01
IMP_SCORE,5916,GO:0006302,8.3610e-02,2.1000e+01
IMP_SCORE,5917,GO:0006094,8.3589e-02,1.8000e+01
IMP_SCORE,5918,GO:2000060,8.3486e-02,7.0000e+00
IMP_SCORE,5919,GO:0009201,8.3403e-02,1.6000e+01
IMP_SCORE,5920,GO:0014896,8.3289e-02,4.0000e+00
IMP_SCORE,5921,GO:1900273,8.3286e-02,1.6000e+01
IMP_SCORE,5922,GO:0016860,8.3261e-02,6.8000e+01
IMP_SCORE,5923,GO:0030880,8.3250e-02,1.5000e+01
IMP_SCORE,5924,GO:0048025,8.3185e-02,4.0000e+00
IMP_SCORE,5925,GO:2000251,8.3163e-02,6.0000e+00
IMP_SCORE,5926,GO:0000922,8.3112e-02,9.4000e+01
IMP_SCORE,5927,GO:0008392,8.3040e-02,5.0000e+00
IMP_SCORE,5928,GO:1904356,8.2975e-02,1.3000e+01
IMP_SCORE,5929,GO:0005923,8.2836e-02,1.4400e+02
IMP_SCORE,5930,GO:0032239,8.2812e-02,2.0000e+00
IMP_SCORE,5931,GO:0006983,8.2812e-02,2.0000e+00
IMP_SCORE,5932,GO:0005001,8.2704e-02,2.7000e+01
IMP_SCORE,5933,GO:0098803,8.2696e-02,1.8000e+01
IMP_SCORE,5934,GO:0016307,8.2565e-02,4.6000e+01
IMP_SCORE,5935,GO:0098739,8.2459e-02,1.6000e+01
IMP_SCORE,5936,GO:2000047,8.2454e-02,6.0000e+00
IMP_SCORE,5937,GO:0015030,8.2453e-02,3.8000e+01
IMP_SCORE,5938,GO:0007157,8.2379e-02,2.9000e+01
IMP_SCORE,5939,GO:0035098,8.2243e-02,1.8000e+01
IMP_SCORE,5940,GO:0010829,8.2212e-02,6.0000e+00
IMP_SCORE,5941,GO:0090665,8.2167e-02,2.2000e+01
IMP_SCORE,5942,GO:0031252,8.2126e-02,2.3000e+01
IMP_SCORE,5943,GO:0009798,8.2116e-02,2.4000e+01
IMP_SCORE,5944,GO:0043966,8.2082e-02,1.4000e+01
IMP_SCORE,5945,GO:0005527,8.2056e-02,2.6000e+01
IMP_SCORE,5946,GO:0000421,8.1904e-02,1.6000e+01
IMP_SCORE,5947,GO:0008333,8.1887e-02,1.6000e+01
IMP_SCORE,5948,GO:0016780,8.1876e-02,1.7000e+01
IMP_SCORE,5949,GO:0070989,8.1824e-02,5.0000e+00
IMP_SCORE,5950,GO:0015101,8.1818e-02,8.0000e+00
IMP_SCORE,5951,GO:0000062,8.1749e-02,4.5000e+01
IMP_SCORE,5952,GO:0060271,8.1570e-02,5.7000e+01
IMP_SCORE,5953,GO:0072661,8.1524e-02,7.0000e+00
IMP_SCORE,5954,GO:0060788,8.1509e-02,5.0000e+00
IMP_SCORE,5955,GO:0098659,8.1500e-02,8.0000e+00
IMP_SCORE,5956,GO:0046321,8.1449e-02,5.0000e+00
IMP_SCORE,5957,GO:0008105,8.1396e-02,7.0000e+00
IMP_SCORE,5958,GO:0030218,8.1392e-02,1.5000e+01
IMP_SCORE,5959,GO:0001104,8.1333e-02,3.6000e+01
IMP_SCORE,5960,GO:0001653,8.1305e-02,6.2000e+01
IMP_SCORE,5961,GO:0021904,8.1292e-02,3.0000e+00
IMP_SCORE,5962,GO:0016573,8.1210e-02,2.8000e+01
IMP_SCORE,5963,GO:0045727,8.1205e-02,2.6000e+01
IMP_SCORE,5964,GO:0097031,8.1147e-02,2.3000e+01
IMP_SCORE,5965,GO:0048741,8.1113e-02,2.4000e+01
IMP_SCORE,5966,GO:1902074,8.1008e-02,1.6000e+01
IMP_SCORE,5967,GO:0000775,8.0962e-02,3.6000e+01
IMP_SCORE,5968,GO:0000185,8.0862e-02,6.0000e+00
IMP_SCORE,5969,GO:0051276,8.0837e-02,1.1400e+02
IMP_SCORE,5970,GO:0043372,8.0825e-02,7.0000e+00
IMP_SCORE,5971,GO:0050684,8.0721e-02,3.4000e+01
IMP_SCORE,5972,GO:0032373,8.0607e-02,1.5000e+01
IMP_SCORE,5973,GO:0060119,8.0579e-02,1.6000e+01
IMP_SCORE,5974,GO:1903725,8.0546e-02,8.0000e+00
IMP_SCORE,5975,GO:0005436,8.0507e-02,4.0000e+00
IMP_SCORE,5976,GO:0017049,8.0394e-02,6.0000e+00
IMP_SCORE,5977,GO:0060850,8.0355e-02,4.0000e+00
IMP_SCORE,5978,GO:0070530,8.0337e-02,9.0000e+00
IMP_SCORE,5979,GO:0005801,8.0335e-02,2.9000e+01
IMP_SCORE,5980,GO:0035418,8.0310e-02,4.0000e+00
IMP_SCORE,5981,GO:0046697,8.0297e-02,1.1000e+01
IMP_SCORE,5982,GO:0046658,8.0286e-02,3.5000e+01
IMP_SCORE,5983,GO:0043621,8.0209e-02,4.6000e+01
IMP_SCORE,5984,GO:0014047,8.0079e-02,9.0000e+00
IMP_SCORE,5985,GO:0032435,8.0026e-02,7.0000e+00
IMP_SCORE,5986,GO:0003688,8.0012e-02,4.0000e+00
IMP_SCORE,5987,GO:0034212,8.0011e-02,2.7000e+01
IMP_SCORE,5988,GO:1903541,7.9981e-02,5.0000e+00
IMP_SCORE,5989,GO:0010927,7.9964e-02,3.3000e+01
IMP_SCORE,5990,GO:0055083,7.9904e-02,7.0000e+00
IMP_SCORE,5991,GO:2000188,7.9874e-02,4.0000e+00
IMP_SCORE,5992,GO:0010463,7.9812e-02,1.9000e+01
IMP_SCORE,5993,GO:0005575,7.9729e-02,7.2900e+02
IMP_SCORE,5994,GO:0097228,7.9682e-02,1.5000e+01
IMP_SCORE,5995,GO:0006310,7.9548e-02,4.6000e+01
IMP_SCORE,5996,GO:0009235,7.9313e-02,2.3000e+01
IMP_SCORE,5997,GO:0043044,7.9218e-02,2.1000e+01
IMP_SCORE,5998,GO:0001750,7.9147e-02,3.7000e+01
IMP_SCORE,5999,GO:0008584,7.9101e-02,2.1000e+01
IMP_SCORE,6000,GO:0007602,7.8901e-02,3.9000e+01
IMP_SCORE,6001,GO:0001569,7.8890e-02,7.0000e+00
IMP_SCORE,6002,GO:0034035,7.8576e-02,4.0000e+00
IMP_SCORE,6003,GO:0040029,7.8536e-02,4.7000e+01
IMP_SCORE,6004,GO:0044236,7.8482e-02,3.8000e+01
IMP_SCORE,6005,GO:0060077,7.8458e-02,1.2000e+01
IMP_SCORE,6006,GO:0007193,7.8424e-02,3.7000e+01
IMP_SCORE,6007,GO:0046915,7.8204e-02,2.4000e+01
IMP_SCORE,6008,GO:0090305,7.8190e-02,8.4000e+01
IMP_SCORE,6009,GO:0030804,7.8152e-02,1.8000e+01
IMP_SCORE,6010,GO:0048232,7.8091e-02,2.0100e+02
IMP_SCORE,6011,GO:0051536,7.8068e-02,4.3000e+01
IMP_SCORE,6012,GO:0010965,7.7820e-02,4.0000e+00
IMP_SCORE,6013,GO:0005149,7.7788e-02,1.2000e+01
IMP_SCORE,6014,GO:0036459,7.7746e-02,6.0000e+01
IMP_SCORE,6015,GO:0035735,7.7622e-02,2.3000e+01
IMP_SCORE,6016,GO:0016757,7.7616e-02,2.3100e+02
IMP_SCORE,6017,GO:0032305,7.7609e-02,6.0000e+00
IMP_SCORE,6018,GO:1903205,7.7606e-02,7.0000e+00
IMP_SCORE,6019,GO:0072546,7.7464e-02,3.2000e+01
IMP_SCORE,6020,GO:0061512,7.7370e-02,7.0000e+00
IMP_SCORE,6021,GO:0008139,7.7370e-02,2.6000e+01
IMP_SCORE,6022,GO:0051905,7.7155e-02,4.0000e+00
IMP_SCORE,6023,GO:0000149,7.7121e-02,1.0100e+02
IMP_SCORE,6024,GO:1902562,7.6661e-02,1.1000e+01
IMP_SCORE,6025,GO:0060674,7.6526e-02,2.2000e+01
IMP_SCORE,6026,GO:0006505,7.6420e-02,7.0000e+00
IMP_SCORE,6027,GO:0031047,7.6249e-02,2.0000e+01
IMP_SCORE,6028,GO:0008053,7.6165e-02,5.0000e+00
IMP_SCORE,6029,GO:0044706,7.6073e-02,7.9000e+01
IMP_SCORE,6030,GO:0030097,7.6023e-02,4.6000e+01
IMP_SCORE,6031,GO:0060600,7.5976e-02,7.0000e+00
IMP_SCORE,6032,GO:0005249,7.5958e-02,3.4000e+01
IMP_SCORE,6033,GO:0071377,7.5957e-02,2.1000e+01
IMP_SCORE,6034,GO:0015095,7.5768e-02,2.1000e+01
IMP_SCORE,6035,GO:0042772,7.5762e-02,7.0000e+00
IMP_SCORE,6036,GO:0002228,7.5733e-02,2.3000e+01
IMP_SCORE,6037,GO:0097493,7.5669e-02,1.9000e+01
IMP_SCORE,6038,GO:0045989,7.5542e-02,3.0000e+00
IMP_SCORE,6039,GO:0008408,7.5538e-02,1.4000e+01
IMP_SCORE,6040,GO:0033151,7.5536e-02,2.0000e+00
IMP_SCORE,6041,GO:0019865,7.5508e-02,3.8000e+01
IMP_SCORE,6042,GO:0006090,7.5473e-02,3.5000e+01
IMP_SCORE,6043,GO:0043220,7.5305e-02,1.3000e+01
IMP_SCORE,6044,GO:0017121,7.5268e-02,6.0000e+00
IMP_SCORE,6045,GO:0009200,7.5181e-02,5.0000e+00
IMP_SCORE,6046,GO:0019471,7.5122e-02,5.0000e+00
IMP_SCORE,6047,GO:0006368,7.5073e-02,2.6000e+01
IMP_SCORE,6048,GO:0016226,7.5011e-02,2.3000e+01
IMP_SCORE,6049,GO:2000058,7.4799e-02,8.0000e+00
IMP_SCORE,6050,GO:0046131,7.4782e-02,1.2000e+01
IMP_SCORE,6051,GO:0002437,7.4737e-02,7.0000e+00
IMP_SCORE,6052,GO:0045922,7.4719e-02,5.0000e+00
IMP_SCORE,6053,GO:0035254,7.4614e-02,9.0000e+00
IMP_SCORE,6054,GO:2000209,7.4418e-02,9.0000e+00
IMP_SCORE,6055,GO:0050996,7.4410e-02,6.0000e+00
IMP_SCORE,6056,GO:0000123,7.4189e-02,2.7000e+01
IMP_SCORE,6057,GO:0000375,7.4151e-02,7.7000e+01
IMP_SCORE,6058,GO:0009886,7.4114e-02,1.6000e+01
IMP_SCORE,6059,GO:1901677,7.4077e-02,1.4000e+01
IMP_SCORE,6060,GO:0046710,7.4072e-02,7.0000e+00
IMP_SCORE,6061,GO:0002320,7.4062e-02,1.1000e+01
IMP_SCORE,6062,GO:0021854,7.4057e-02,4.0000e+00
IMP_SCORE,6063,GO:0090200,7.4037e-02,6.0000e+00
IMP_SCORE,6064,GO:0015800,7.3949e-02,1.5000e+01
IMP_SCORE,6065,GO:0090181,7.3895e-02,9.0000e+00
IMP_SCORE,6066,GO:0030859,7.3676e-02,2.0000e+01
IMP_SCORE,6067,GO:0060394,7.3639e-02,1.3000e+01
IMP_SCORE,6068,GO:0048609,7.3585e-02,3.0400e+02
IMP_SCORE,6069,GO:0031082,7.3585e-02,1.5000e+01
IMP_SCORE,6070,GO:0051447,7.3441e-02,5.0000e+00
IMP_SCORE,6071,GO:0007029,7.3419e-02,1.8000e+01
IMP_SCORE,6072,GO:0007271,7.3357e-02,1.0000e+01
IMP_SCORE,6073,GO:0002887,7.3288e-02,1.0000e+00
IMP_SCORE,6074,GO:0000502,7.3269e-02,3.5000e+01
IMP_SCORE,6075,GO:0099622,7.3213e-02,5.0000e+00
IMP_SCORE,6076,GO:0015079,7.3159e-02,5.2000e+01
IMP_SCORE,6077,GO:0051085,7.3126e-02,3.0000e+00
IMP_SCORE,6078,GO:0050663,7.3036e-02,1.3000e+01
IMP_SCORE,6079,GO:0000722,7.3035e-02,6.0000e+00
IMP_SCORE,6080,GO:0007276,7.3028e-02,2.3100e+02
IMP_SCORE,6081,GO:0030686,7.2994e-02,1.0000e+01
IMP_SCORE,6082,GO:0071985,7.2906e-02,1.0000e+00
IMP_SCORE,6083,GO:0051574,7.2906e-02,1.0000e+00
IMP_SCORE,6084,GO:1990440,7.2906e-02,1.0000e+00
IMP_SCORE,6085,GO:0061162,7.2861e-02,1.2000e+01
IMP_SCORE,6086,GO:0048026,7.2850e-02,8.0000e+00
IMP_SCORE,6087,GO:0042551,7.2800e-02,1.6000e+01
IMP_SCORE,6088,GO:0060045,7.2772e-02,2.0000e+00
IMP_SCORE,6089,GO:0071824,7.2758e-02,5.9000e+01
IMP_SCORE,6090,GO:0005669,7.2736e-02,1.3000e+01
IMP_SCORE,6091,GO:0006471,7.2650e-02,1.2000e+01
IMP_SCORE,6092,GO:0032881,7.2598e-02,1.7000e+01
IMP_SCORE,6093,GO:0006569,7.2493e-02,1.4000e+01
IMP_SCORE,6094,GO:0019205,7.2430e-02,1.8000e+01
IMP_SCORE,6095,GO:1903825,7.2425e-02,4.7000e+01
IMP_SCORE,6096,GO:0051055,7.2415e-02,8.0000e+00
IMP_SCORE,6097,GO:0050805,7.2356e-02,2.1000e+01
IMP_SCORE,6098,GO:0033683,7.2236e-02,7.0000e+00
IMP_SCORE,6099,GO:1902170,7.2235e-02,7.0000e+00
IMP_SCORE,6100,GO:0034470,7.2222e-02,1.0300e+02
IMP_SCORE,6101,GO:0031092,7.2175e-02,1.6000e+01
IMP_SCORE,6102,GO:0070001,7.2120e-02,4.3000e+01
IMP_SCORE,6103,GO:0014855,7.2109e-02,1.2000e+01
IMP_SCORE,6104,GO:0017146,7.1968e-02,5.0000e+00
IMP_SCORE,6105,GO:0000460,7.1934e-02,8.0000e+00
IMP_SCORE,6106,GO:0042795,7.1776e-02,2.1000e+01
IMP_SCORE,6107,GO:0034385,7.1688e-02,8.0000e+00
IMP_SCORE,6108,GO:0007340,7.1671e-02,1.0000e+01
IMP_SCORE,6109,GO:0006293,7.1559e-02,6.0000e+00
IMP_SCORE,6110,GO:0009299,7.1482e-02,8.0000e+00
IMP_SCORE,6111,GO:0070972,7.1443e-02,1.5000e+01
IMP_SCORE,6112,GO:0030881,7.1328e-02,1.4000e+01
IMP_SCORE,6113,GO:0040015,7.1287e-02,3.0000e+00
IMP_SCORE,6114,GO:0006085,7.1195e-02,1.4000e+01
IMP_SCORE,6115,GO:0046627,7.1181e-02,1.9000e+01
IMP_SCORE,6116,GO:0031648,7.1129e-02,1.8000e+01
IMP_SCORE,6117,GO:0031078,7.1122e-02,2.0000e+00
IMP_SCORE,6118,GO:0001540,7.1119e-02,7.1000e+01
IMP_SCORE,6119,GO:0045028,7.1004e-02,2.3000e+01
IMP_SCORE,6120,GO:0017091,7.0986e-02,2.1000e+01
IMP_SCORE,6121,GO:0045603,7.0901e-02,2.3000e+01
IMP_SCORE,6122,GO:0016854,7.0854e-02,3.7000e+01
IMP_SCORE,6123,GO:0043020,7.0807e-02,1.3000e+01
IMP_SCORE,6124,GO:0046325,7.0707e-02,3.0000e+00
IMP_SCORE,6125,GO:0015662,7.0668e-02,3.1000e+01
IMP_SCORE,6126,GO:0031440,7.0519e-02,8.0000e+00
IMP_SCORE,6127,GO:0042761,7.0517e-02,1.5000e+01
IMP_SCORE,6128,GO:0006775,7.0357e-02,1.7000e+01
IMP_SCORE,6129,GO:0048070,7.0329e-02,2.0000e+00
IMP_SCORE,6130,GO:0016747,7.0295e-02,1.8700e+02
IMP_SCORE,6131,GO:0010660,7.0271e-02,9.0000e+00
IMP_SCORE,6132,GO:0047617,7.0216e-02,9.0000e+00
IMP_SCORE,6133,GO:0016407,7.0177e-02,8.5000e+01
IMP_SCORE,6134,GO:0034707,7.0163e-02,3.3000e+01
IMP_SCORE,6135,GO:0005254,7.0115e-02,4.8000e+01
IMP_SCORE,6136,GO:0000786,7.0105e-02,2.7000e+01
IMP_SCORE,6137,GO:0015695,7.0011e-02,1.9000e+01
IMP_SCORE,6138,GO:0033162,6.9990e-02,4.0000e+00
IMP_SCORE,6139,GO:0031432,6.9951e-02,1.4000e+01
IMP_SCORE,6140,GO:0003002,6.9845e-02,8.0000e+01
IMP_SCORE,6141,GO:0044441,6.9828e-02,2.2000e+02
IMP_SCORE,6142,GO:0004526,6.9812e-02,4.0000e+00
IMP_SCORE,6143,GO:0043301,6.9767e-02,6.0000e+00
IMP_SCORE,6144,GO:0006364,6.9743e-02,7.3000e+01
IMP_SCORE,6145,GO:0003684,6.9614e-02,2.1000e+01
IMP_SCORE,6146,GO:0043073,6.9607e-02,1.9000e+01
IMP_SCORE,6147,GO:0050780,6.9578e-02,5.0000e+00
IMP_SCORE,6148,GO:0048872,6.9346e-02,3.5000e+01
IMP_SCORE,6149,GO:0031055,6.9301e-02,7.0000e+00
IMP_SCORE,6150,GO:0071010,6.9195e-02,6.0000e+00
IMP_SCORE,6151,GO:0006475,6.9153e-02,2.1000e+01
IMP_SCORE,6152,GO:0070717,6.8973e-02,5.0000e+00
IMP_SCORE,6153,GO:0052695,6.8946e-02,1.0000e+01
IMP_SCORE,6154,GO:0010872,6.8943e-02,3.0000e+00
IMP_SCORE,6155,GO:0090002,6.8896e-02,2.3000e+01
IMP_SCORE,6156,GO:0016127,6.8868e-02,3.0000e+00
IMP_SCORE,6157,GO:0004954,6.8792e-02,8.0000e+00
IMP_SCORE,6158,GO:0006289,6.8726e-02,1.8000e+01
IMP_SCORE,6159,GO:0015125,6.8526e-02,6.0000e+00
IMP_SCORE,6160,GO:0070198,6.8446e-02,2.0000e+00
IMP_SCORE,6161,GO:0034315,6.8405e-02,8.0000e+00
IMP_SCORE,6162,GO:0051785,6.8394e-02,1.0000e+01
IMP_SCORE,6163,GO:0050885,6.8359e-02,3.9000e+01
IMP_SCORE,6164,GO:0035358,6.8261e-02,4.0000e+00
IMP_SCORE,6165,GO:0004407,6.8239e-02,1.4000e+01
IMP_SCORE,6166,GO:0050909,6.8239e-02,1.4000e+01
IMP_SCORE,6167,GO:0009898,6.8238e-02,2.4000e+01
IMP_SCORE,6168,GO:1901292,6.8194e-02,1.4000e+01
IMP_SCORE,6169,GO:0015937,6.8136e-02,7.0000e+00
IMP_SCORE,6170,GO:0015149,6.8108e-02,2.2000e+01
IMP_SCORE,6171,GO:0005342,6.8006e-02,5.2000e+01
IMP_SCORE,6172,GO:0030004,6.7994e-02,3.1000e+01
IMP_SCORE,6173,GO:0031231,6.7891e-02,1.6000e+01
IMP_SCORE,6174,GO:0034237,6.7844e-02,3.4000e+01
IMP_SCORE,6175,GO:0050706,6.7830e-02,8.0000e+00
IMP_SCORE,6176,GO:0005542,6.7778e-02,4.0000e+00
IMP_SCORE,6177,GO:0046655,6.7601e-02,1.1000e+01
IMP_SCORE,6178,GO:0045240,6.7508e-02,1.9000e+01
IMP_SCORE,6179,GO:0019083,6.7321e-02,8.0000e+00
IMP_SCORE,6180,GO:0016881,6.7277e-02,1.3000e+01
IMP_SCORE,6181,GO:0003341,6.7216e-02,2.3000e+01
IMP_SCORE,6182,GO:0046677,6.7149e-02,1.5000e+01
IMP_SCORE,6183,GO:0070166,6.7147e-02,9.0000e+00
IMP_SCORE,6184,GO:0004602,6.7033e-02,3.9000e+01
IMP_SCORE,6185,GO:0045454,6.6984e-02,5.2000e+01
IMP_SCORE,6186,GO:0015630,6.6939e-02,1.4800e+02
IMP_SCORE,6187,GO:0070160,6.6910e-02,1.4400e+02
IMP_SCORE,6188,GO:0090174,6.6796e-02,4.2000e+01
IMP_SCORE,6189,GO:0031145,6.6775e-02,9.0000e+00
IMP_SCORE,6190,GO:0004535,6.6738e-02,6.0000e+00
IMP_SCORE,6191,GO:0090005,6.6709e-02,9.0000e+00
IMP_SCORE,6192,GO:0045721,6.6690e-02,1.7000e+01
IMP_SCORE,6193,GO:0070168,6.6689e-02,2.1000e+01
IMP_SCORE,6194,GO:0004520,6.6680e-02,1.8000e+01
IMP_SCORE,6195,GO:0044241,6.6668e-02,1.2000e+01
IMP_SCORE,6196,GO:0004198,6.6627e-02,3.5000e+01
IMP_SCORE,6197,GO:0034104,6.6598e-02,1.0000e+01
IMP_SCORE,6198,GO:0061756,6.6594e-02,1.5000e+01
IMP_SCORE,6199,GO:0006465,6.6527e-02,1.2000e+01
IMP_SCORE,6200,GO:0000271,6.6484e-02,1.7000e+01
IMP_SCORE,6201,GO:0008574,6.6396e-02,3.0000e+00
IMP_SCORE,6202,GO:0097431,6.6374e-02,4.0000e+00
IMP_SCORE,6203,GO:0046218,6.6277e-02,8.0000e+00
IMP_SCORE,6204,GO:0048311,6.6109e-02,7.0000e+00
IMP_SCORE,6205,GO:0046341,6.6095e-02,5.0000e+00
IMP_SCORE,6206,GO:0048738,6.5989e-02,3.0000e+00
IMP_SCORE,6207,GO:0005922,6.5977e-02,3.5000e+01
IMP_SCORE,6208,GO:0019211,6.5908e-02,2.0000e+00
IMP_SCORE,6209,GO:0006818,6.5881e-02,5.7000e+01
IMP_SCORE,6210,GO:0008089,6.5813e-02,6.0000e+00
IMP_SCORE,6211,GO:0043508,6.5660e-02,7.0000e+00
IMP_SCORE,6212,GO:0005639,6.5534e-02,1.2000e+01
IMP_SCORE,6213,GO:0007131,6.5507e-02,1.6000e+01
IMP_SCORE,6214,GO:0016805,6.5505e-02,2.0000e+01
IMP_SCORE,6215,GO:0008320,6.5470e-02,9.0000e+00
IMP_SCORE,6216,GO:0035250,6.5428e-02,3.6000e+01
IMP_SCORE,6217,GO:1904181,6.5419e-02,5.0000e+00
IMP_SCORE,6218,GO:0006183,6.5400e-02,3.0000e+00
IMP_SCORE,6219,GO:0014877,6.5394e-02,3.0000e+00
IMP_SCORE,6220,GO:0005666,6.5274e-02,2.0000e+00
IMP_SCORE,6221,GO:0000795,6.5243e-02,1.5000e+01
IMP_SCORE,6222,GO:0015926,6.5216e-02,2.1000e+01
IMP_SCORE,6223,GO:0034728,6.5114e-02,5.7000e+01
IMP_SCORE,6224,GO:0050995,6.4966e-02,2.3000e+01
IMP_SCORE,6225,GO:1900225,6.4934e-02,3.0000e+00
IMP_SCORE,6226,GO:1900449,6.4853e-02,1.7000e+01
IMP_SCORE,6227,GO:0034616,6.4806e-02,9.0000e+00
IMP_SCORE,6228,GO:0009111,6.4798e-02,5.0000e+00
IMP_SCORE,6229,GO:0016801,6.4792e-02,3.4000e+01
IMP_SCORE,6230,GO:0016651,6.4773e-02,9.0000e+01
IMP_SCORE,6231,GO:0034505,6.4724e-02,1.4000e+01
IMP_SCORE,6232,GO:0006295,6.4716e-02,6.0000e+00
IMP_SCORE,6233,GO:0044815,6.4666e-02,3.3000e+01
IMP_SCORE,6234,GO:0016580,6.4431e-02,3.0000e+00
IMP_SCORE,6235,GO:0006336,6.4428e-02,9.0000e+00
IMP_SCORE,6236,GO:0042107,6.4392e-02,8.0000e+00
IMP_SCORE,6237,GO:0033692,6.4327e-02,1.6000e+01
IMP_SCORE,6238,GO:0086091,6.4163e-02,1.2000e+01
IMP_SCORE,6239,GO:0009247,6.4128e-02,4.0000e+01
IMP_SCORE,6240,GO:0009566,6.4120e-02,4.8000e+01
IMP_SCORE,6241,GO:0071869,6.4113e-02,1.1000e+01
IMP_SCORE,6242,GO:0031248,6.4061e-02,3.2000e+01
IMP_SCORE,6243,GO:0004970,6.4037e-02,1.4000e+01
IMP_SCORE,6244,GO:0006458,6.4021e-02,3.4000e+01
IMP_SCORE,6245,GO:0032780,6.4014e-02,1.0000e+01
IMP_SCORE,6246,GO:0035869,6.4002e-02,2.4000e+01
IMP_SCORE,6247,GO:0050433,6.3979e-02,1.2000e+01
IMP_SCORE,6248,GO:0060456,6.3922e-02,3.0000e+00
IMP_SCORE,6249,GO:0016741,6.3832e-02,2.5400e+02
IMP_SCORE,6250,GO:0006356,6.3829e-02,5.0000e+00
IMP_SCORE,6251,GO:0001541,6.3736e-02,1.2000e+01
IMP_SCORE,6252,GO:0004722,6.3680e-02,4.8000e+01
IMP_SCORE,6253,GO:0003887,6.3640e-02,9.0000e+00
IMP_SCORE,6254,GO:0036064,6.3526e-02,3.7000e+01
IMP_SCORE,6255,GO:0030282,6.3508e-02,2.4000e+01
IMP_SCORE,6256,GO:0006024,6.3408e-02,3.8000e+01
IMP_SCORE,6257,GO:0070897,6.3402e-02,4.0000e+00
IMP_SCORE,6258,GO:0051561,6.3394e-02,6.0000e+00
IMP_SCORE,6259,GO:0004519,6.3387e-02,7.5000e+01
IMP_SCORE,6260,GO:0016235,6.3328e-02,3.7000e+01
IMP_SCORE,6261,GO:0048854,6.3276e-02,4.0000e+00
IMP_SCORE,6262,GO:0033139,6.3028e-02,4.0000e+00
IMP_SCORE,6263,GO:0060969,6.3005e-02,3.0000e+00
IMP_SCORE,6264,GO:0004386,6.2858e-02,4.6000e+01
IMP_SCORE,6265,GO:0099023,6.2799e-02,3.5000e+01
IMP_SCORE,6266,GO:0019956,6.2574e-02,2.4000e+01
IMP_SCORE,6267,GO:0050906,6.2422e-02,8.0000e+01
IMP_SCORE,6268,GO:0034080,6.2259e-02,1.0000e+01
IMP_SCORE,6269,GO:0005929,6.2012e-02,2.8100e+02
IMP_SCORE,6270,GO:0036336,6.1995e-02,2.0000e+00
IMP_SCORE,6271,GO:0097504,6.1983e-02,2.0000e+00
IMP_SCORE,6272,GO:0005402,6.1857e-02,1.3000e+01
IMP_SCORE,6273,GO:0010510,6.1812e-02,7.0000e+00
IMP_SCORE,6274,GO:0007379,6.1758e-02,4.0000e+00
IMP_SCORE,6275,GO:0004222,6.1727e-02,7.5000e+01
IMP_SCORE,6276,GO:0045776,6.1711e-02,2.5000e+01
IMP_SCORE,6277,GO:0006703,6.1662e-02,1.0000e+01
IMP_SCORE,6278,GO:0086080,6.1650e-02,1.4000e+01
IMP_SCORE,6279,GO:0032536,6.1581e-02,7.0000e+00
IMP_SCORE,6280,GO:0006353,6.1510e-02,2.4000e+01
IMP_SCORE,6281,GO:0001161,6.1472e-02,3.0000e+00
IMP_SCORE,6282,GO:0061384,6.1448e-02,2.0000e+00
IMP_SCORE,6283,GO:0051444,6.1438e-02,1.4000e+01
IMP_SCORE,6284,GO:0071564,6.1362e-02,1.0000e+01
IMP_SCORE,6285,GO:0008276,6.1306e-02,3.7000e+01
IMP_SCORE,6286,GO:0000164,6.1302e-02,2.0000e+00
IMP_SCORE,6287,GO:0005771,6.1259e-02,1.0000e+01
IMP_SCORE,6288,GO:1902237,6.1231e-02,2.0000e+00
IMP_SCORE,6289,GO:0006334,6.1112e-02,4.7000e+01
IMP_SCORE,6290,GO:0045953,6.1087e-02,2.0000e+00
IMP_SCORE,6291,GO:0005761,6.1007e-02,2.2000e+01
IMP_SCORE,6292,GO:0051482,6.0997e-02,1.3000e+01
IMP_SCORE,6293,GO:0031034,6.0979e-02,1.4000e+01
IMP_SCORE,6294,GO:0071773,6.0941e-02,6.0000e+00
IMP_SCORE,6295,GO:0001580,6.0936e-02,1.9000e+01
IMP_SCORE,6296,GO:0001917,6.0839e-02,2.1000e+01
IMP_SCORE,6297,GO:0048387,6.0785e-02,7.0000e+00
IMP_SCORE,6298,GO:0004312,6.0758e-02,2.7000e+01
IMP_SCORE,6299,GO:0051443,6.0740e-02,1.0000e+01
IMP_SCORE,6300,GO:0031514,6.0735e-02,8.9000e+01
IMP_SCORE,6301,GO:1990001,6.0693e-02,5.0000e+00
IMP_SCORE,6302,GO:0045259,6.0664e-02,8.0000e+00
IMP_SCORE,6303,GO:0043923,6.0645e-02,3.0000e+00
IMP_SCORE,6304,GO:0036499,6.0617e-02,3.0000e+00
IMP_SCORE,6305,GO:0046386,6.0605e-02,8.0000e+00
IMP_SCORE,6306,GO:0001134,6.0494e-02,5.0000e+00
IMP_SCORE,6307,GO:0009952,6.0363e-02,4.8000e+01
IMP_SCORE,6308,GO:0032462,6.0334e-02,1.2000e+01
IMP_SCORE,6309,GO:0042744,6.0096e-02,7.0000e+00
IMP_SCORE,6310,GO:0032259,6.0090e-02,2.0400e+02
IMP_SCORE,6311,GO:0045540,6.0013e-02,7.0000e+00
IMP_SCORE,6312,GO:0016876,5.9976e-02,2.5000e+01
IMP_SCORE,6313,GO:0030140,5.9921e-02,1.4000e+01
IMP_SCORE,6314,GO:0022011,5.9909e-02,1.1000e+01
IMP_SCORE,6315,GO:0043130,5.9802e-02,1.4700e+02
IMP_SCORE,6316,GO:0042359,5.9749e-02,5.0000e+00
IMP_SCORE,6317,GO:0060049,5.9712e-02,9.0000e+00
[truncated: 2,208,581 more chars]
