# Supplementary material for: A new approach for interpreting Random Forest models and its application to the biology of ageing
Source: Bioinformatics. 2018 Feb 16;34(14):2449–56. doi: 10.1093/bioinformatics/bty087 (PMC6041990; doi:10.1093/bioinformatics/bty087)
Supplement: Supplementary Data [file bty087_src_code_and_dataset.zip › src_code_and_dataset/results/10_false.txt]

PARAM, Using dataset: /pi/home/cug/ff79/GCWA/datasets/go.arff
PARAM, Using class: class_expression_brain
PARAM, Number of iterations: 100,200,300,
PARAM, Max. depth: 0
PARAM, Random seed: 10
PARAM, Number of random selected features used in each split: 0.5,1.0,2.0,
PARAM, Do IB undersample: false
PARAM, N. of min. positive values: 10
PARAM, N. bins: -1
STATS_LATEX_DB & go.arff & class_expression_brain & 17716 & 7491 & N:17149 / O:420 / U:147 /  \\ 
CROSSVALID_STATS_BEGIN

Correctly Classified Instances       17136               96.7261 %
Incorrectly Classified Instances       580                3.2739 %
Kappa statistic                          0.0181
Mean absolute error                      0.0294
Root mean squared error                  0.1246
Relative absolute error                 94.0519 %
Root relative squared error             99.831  %
Total Number of Instances            17716     

=== Detailed Accuracy By Class ===

                 TP Rate  FP Rate  Precision  Recall   F-Measure  MCC      ROC Area  PRC Area  Class
                 0.999    0.989    0.968      0.999    0.983      0.044    0.697     0.983     N
                 0.014    0.001    0.333      0.014    0.027      0.065    0.729     0.092     O
                 0.000    0.000    0.000      0.000    0.000      -0.002   0.653     0.021     U
                 0.000    0.000    0.000      0.000    0.000      0.000    ?         ?         ?
Weighted Avg.    0.967    0.958    0.945      0.967    0.953      0.045    0.697     0.954     

=== Confusion Matrix ===

     a     b     c     d   <-- classified as
 17130    12     7     0 |     a = N
   414     6     0     0 |     b = O
   147     0     0     0 |     c = U
     0     0     0     0 |     d = ?

CROSSVALID_STATS_END
STATS_LATEX_ACC & go.arff & class_expression_brain & 0.945 & 0.967 & 0.953 & 0.697 & 0.954 \\ 
STATS_LATEX_ACC_PER & go.arff & class_expression_brain & 0.968 & 0.999 & 0.983 & 0.697 & 0.983 & N \\ 
STATS_LATEX_ACC_PER & go.arff & class_expression_brain & 0.333 & 0.014 & 0.027 & 0.729 & 0.092 & O \\ 
STATS_LATEX_ACC_PER & go.arff & class_expression_brain & 0.000 & 0.000 & 0.000 & 0.653 & 0.021 & U \\ 
ROCPOINTS_N,0.0700,1.0000,1.0000,0.9680,1.0000
ROCPOINTS_N,0.0833,0.9982,1.0000,0.9680,1.0000
ROCPOINTS_N,0.1267,0.9965,1.0000,0.9681,1.0000
ROCPOINTS_N,0.2000,0.9947,1.0000,0.9682,1.0000
ROCPOINTS_N,0.2100,0.9947,0.9999,0.9682,0.9999
ROCPOINTS_N,0.2833,0.9929,0.9999,0.9682,0.9999
ROCPOINTS_N,0.3067,0.9929,0.9999,0.9682,0.9999
ROCPOINTS_N,0.3467,0.9929,0.9998,0.9682,0.9998
ROCPOINTS_N,0.3667,0.9929,0.9998,0.9682,0.9998
ROCPOINTS_N,0.3761,0.9929,0.9997,0.9682,0.9997
ROCPOINTS_N,0.3833,0.9929,0.9997,0.9682,0.9997
ROCPOINTS_N,0.3900,0.9929,0.9996,0.9682,0.9996
ROCPOINTS_N,0.4067,0.9929,0.9995,0.9682,0.9995
ROCPOINTS_N,0.4100,0.9912,0.9995,0.9683,0.9995
ROCPOINTS_N,0.4366,0.9912,0.9994,0.9683,0.9994
ROCPOINTS_N,0.4367,0.9894,0.9994,0.9683,0.9994
ROCPOINTS_N,0.4667,0.9894,0.9994,0.9683,0.9994
ROCPOINTS_N,0.4700,0.9894,0.9992,0.9683,0.9992
ROCPOINTS_N,0.4800,0.9894,0.9992,0.9683,0.9992
ROCPOINTS_N,0.4900,0.9894,0.9991,0.9683,0.9991
ROCPOINTS_N,0.4967,0.9894,0.9991,0.9683,0.9991
ROCPOINTS_N,0.5000,0.9894,0.9988,0.9683,0.9988
ROCPOINTS_N,0.5109,0.9894,0.9988,0.9683,0.9988
ROCPOINTS_N,0.5233,0.9894,0.9987,0.9683,0.9987
ROCPOINTS_N,0.5267,0.9894,0.9987,0.9683,0.9987
ROCPOINTS_N,0.5333,0.9894,0.9985,0.9683,0.9985
ROCPOINTS_N,0.5400,0.9877,0.9985,0.9683,0.9985
ROCPOINTS_N,0.5467,0.9877,0.9984,0.9683,0.9984
ROCPOINTS_N,0.5500,0.9859,0.9984,0.9684,0.9984
ROCPOINTS_N,0.5533,0.9841,0.9984,0.9684,0.9984
ROCPOINTS_N,0.5556,0.9841,0.9984,0.9684,0.9984
ROCPOINTS_N,0.5600,0.9841,0.9983,0.9684,0.9983
ROCPOINTS_N,0.5667,0.9841,0.9983,0.9684,0.9983
ROCPOINTS_N,0.5691,0.9841,0.9982,0.9684,0.9982
ROCPOINTS_N,0.5767,0.9841,0.9981,0.9684,0.9981
ROCPOINTS_N,0.5787,0.9841,0.9980,0.9684,0.9980
ROCPOINTS_N,0.5824,0.9841,0.9980,0.9684,0.9980
ROCPOINTS_N,0.5833,0.9841,0.9979,0.9684,0.9979
ROCPOINTS_N,0.5859,0.9824,0.9979,0.9685,0.9979
ROCPOINTS_N,0.5867,0.9824,0.9978,0.9685,0.9978
ROCPOINTS_N,0.5900,0.9806,0.9978,0.9685,0.9978
ROCPOINTS_N,0.5926,0.9806,0.9977,0.9685,0.9977
ROCPOINTS_N,0.5956,0.9806,0.9976,0.9685,0.9976
ROCPOINTS_N,0.5967,0.9806,0.9976,0.9685,0.9976
ROCPOINTS_N,0.6000,0.9806,0.9974,0.9685,0.9974
ROCPOINTS_N,0.6033,0.9806,0.9973,0.9685,0.9973
ROCPOINTS_N,0.6063,0.9806,0.9973,0.9685,0.9973
ROCPOINTS_N,0.6067,0.9806,0.9972,0.9685,0.9972
ROCPOINTS_N,0.6100,0.9806,0.9971,0.9685,0.9971
ROCPOINTS_N,0.6133,0.9806,0.9970,0.9685,0.9970
ROCPOINTS_N,0.6167,0.9806,0.9969,0.9685,0.9969
ROCPOINTS_N,0.6267,0.9806,0.9969,0.9685,0.9969
ROCPOINTS_N,0.6333,0.9806,0.9967,0.9685,0.9967
ROCPOINTS_N,0.6342,0.9806,0.9967,0.9685,0.9967
ROCPOINTS_N,0.6400,0.9806,0.9966,0.9685,0.9966
ROCPOINTS_N,0.6433,0.9788,0.9966,0.9685,0.9966
ROCPOINTS_N,0.6500,0.9788,0.9965,0.9685,0.9965
ROCPOINTS_N,0.6533,0.9771,0.9964,0.9686,0.9964
ROCPOINTS_N,0.6567,0.9771,0.9963,0.9686,0.9963
ROCPOINTS_N,0.6600,0.9771,0.9962,0.9686,0.9962
ROCPOINTS_N,0.6617,0.9753,0.9962,0.9686,0.9962
ROCPOINTS_N,0.6633,0.9735,0.9962,0.9687,0.9962
ROCPOINTS_N,0.6667,0.9735,0.9961,0.9687,0.9961
ROCPOINTS_N,0.6700,0.9735,0.9960,0.9687,0.9960
ROCPOINTS_N,0.6706,0.9735,0.9959,0.9687,0.9959
ROCPOINTS_N,0.6733,0.9735,0.9958,0.9687,0.9958
ROCPOINTS_N,0.6767,0.9735,0.9956,0.9687,0.9956
ROCPOINTS_N,0.6800,0.9718,0.9956,0.9687,0.9956
ROCPOINTS_N,0.6833,0.9700,0.9955,0.9688,0.9955
ROCPOINTS_N,0.6867,0.9647,0.9954,0.9690,0.9954
ROCPOINTS_N,0.6900,0.9647,0.9952,0.9689,0.9952
ROCPOINTS_N,0.6933,0.9647,0.9951,0.9689,0.9951
ROCPOINTS_N,0.6946,0.9647,0.9950,0.9689,0.9950
ROCPOINTS_N,0.6967,0.9647,0.9950,0.9689,0.9950
ROCPOINTS_N,0.7000,0.9647,0.9949,0.9689,0.9949
ROCPOINTS_N,0.7010,0.9647,0.9948,0.9689,0.9948
ROCPOINTS_N,0.7033,0.9647,0.9948,0.9689,0.9948
ROCPOINTS_N,0.7050,0.9630,0.9947,0.9690,0.9947
ROCPOINTS_N,0.7067,0.9630,0.9946,0.9690,0.9946
ROCPOINTS_N,0.7100,0.9612,0.9944,0.9690,0.9944
ROCPOINTS_N,0.7132,0.9594,0.9942,0.9691,0.9942
ROCPOINTS_N,0.7167,0.9594,0.9942,0.9691,0.9942
ROCPOINTS_N,0.7200,0.9594,0.9939,0.9691,0.9939
ROCPOINTS_N,0.7233,0.9559,0.9938,0.9692,0.9938
ROCPOINTS_N,0.7266,0.9541,0.9937,0.9692,0.9937
ROCPOINTS_N,0.7267,0.9541,0.9936,0.9692,0.9936
ROCPOINTS_N,0.7300,0.9541,0.9935,0.9692,0.9935
ROCPOINTS_N,0.7322,0.9541,0.9934,0.9692,0.9934
ROCPOINTS_N,0.7333,0.9541,0.9934,0.9692,0.9934
ROCPOINTS_N,0.7367,0.9506,0.9931,0.9693,0.9931
ROCPOINTS_N,0.7400,0.9489,0.9931,0.9694,0.9931
ROCPOINTS_N,0.7433,0.9489,0.9929,0.9694,0.9929
ROCPOINTS_N,0.7467,0.9471,0.9928,0.9694,0.9928
ROCPOINTS_N,0.7476,0.9436,0.9927,0.9695,0.9927
ROCPOINTS_N,0.7492,0.9436,0.9926,0.9695,0.9926
ROCPOINTS_N,0.7500,0.9418,0.9926,0.9696,0.9926
ROCPOINTS_N,0.7533,0.9400,0.9924,0.9696,0.9924
ROCPOINTS_N,0.7567,0.9400,0.9920,0.9696,0.9920
ROCPOINTS_N,0.7600,0.9383,0.9917,0.9697,0.9917
ROCPOINTS_N,0.7633,0.9365,0.9917,0.9697,0.9917
ROCPOINTS_N,0.7667,0.9330,0.9914,0.9698,0.9914
ROCPOINTS_N,0.7700,0.9312,0.9914,0.9699,0.9914
ROCPOINTS_N,0.7703,0.9312,0.9910,0.9699,0.9910
ROCPOINTS_N,0.7733,0.9312,0.9910,0.9699,0.9910
ROCPOINTS_N,0.7767,0.9312,0.9907,0.9699,0.9907
ROCPOINTS_N,0.7800,0.9312,0.9904,0.9699,0.9904
ROCPOINTS_N,0.7833,0.9277,0.9903,0.9700,0.9903
ROCPOINTS_N,0.7867,0.9277,0.9900,0.9699,0.9900
ROCPOINTS_N,0.7900,0.9277,0.9896,0.9699,0.9896
ROCPOINTS_N,0.7908,0.9277,0.9892,0.9699,0.9892
ROCPOINTS_N,0.7931,0.9259,0.9892,0.9700,0.9892
ROCPOINTS_N,0.7933,0.9259,0.9891,0.9700,0.9891
ROCPOINTS_N,0.7967,0.9259,0.9888,0.9700,0.9888
ROCPOINTS_N,0.8000,0.9242,0.9886,0.9700,0.9886
ROCPOINTS_N,0.8012,0.9224,0.9881,0.9701,0.9881
ROCPOINTS_N,0.8033,0.9224,0.9880,0.9701,0.9880
ROCPOINTS_N,0.8067,0.9206,0.9878,0.9701,0.9878
ROCPOINTS_N,0.8075,0.9171,0.9872,0.9702,0.9872
ROCPOINTS_N,0.8084,0.9171,0.9871,0.9702,0.9871
ROCPOINTS_N,0.8093,0.9171,0.9871,0.9702,0.9871
ROCPOINTS_N,0.8100,0.9171,0.9870,0.9702,0.9870
ROCPOINTS_N,0.8103,0.9171,0.9862,0.9702,0.9862
ROCPOINTS_N,0.8133,0.9171,0.9862,0.9702,0.9862
ROCPOINTS_N,0.8143,0.9171,0.9857,0.9702,0.9857
ROCPOINTS_N,0.8144,0.9171,0.9857,0.9702,0.9857
ROCPOINTS_N,0.8150,0.9171,0.9856,0.9702,0.9856
ROCPOINTS_N,0.8160,0.9171,0.9855,0.9702,0.9855
ROCPOINTS_N,0.8167,0.9171,0.9855,0.9701,0.9855
ROCPOINTS_N,0.8193,0.9136,0.9850,0.9702,0.9850
ROCPOINTS_N,0.8194,0.9136,0.9850,0.9702,0.9850
ROCPOINTS_N,0.8200,0.9136,0.9849,0.9702,0.9849
ROCPOINTS_N,0.8222,0.9101,0.9841,0.9703,0.9841
ROCPOINTS_N,0.8233,0.9101,0.9841,0.9703,0.9841
ROCPOINTS_N,0.8267,0.9083,0.9835,0.9704,0.9835
ROCPOINTS_N,0.8300,0.9065,0.9827,0.9704,0.9827
ROCPOINTS_N,0.8326,0.9012,0.9820,0.9705,0.9820
ROCPOINTS_N,0.8333,0.9012,0.9819,0.9705,0.9819
ROCPOINTS_N,0.8366,0.8959,0.9810,0.9707,0.9810
ROCPOINTS_N,0.8367,0.8959,0.9809,0.9707,0.9809
ROCPOINTS_N,0.8378,0.8907,0.9801,0.9708,0.9801
ROCPOINTS_N,0.8396,0.8907,0.9800,0.9708,0.9800
ROCPOINTS_N,0.8400,0.8907,0.9797,0.9708,0.9797
ROCPOINTS_N,0.8433,0.8907,0.9787,0.9708,0.9787
ROCPOINTS_N,0.8450,0.8871,0.9775,0.9709,0.9775
ROCPOINTS_N,0.8467,0.8871,0.9775,0.9709,0.9775
ROCPOINTS_N,0.8500,0.8801,0.9767,0.9711,0.9767
ROCPOINTS_N,0.8533,0.8783,0.9756,0.9711,0.9756
ROCPOINTS_N,0.8552,0.8713,0.9745,0.9713,0.9745
ROCPOINTS_N,0.8556,0.8713,0.9744,0.9713,0.9744
ROCPOINTS_N,0.8567,0.8713,0.9743,0.9713,0.9743
ROCPOINTS_N,0.8591,0.8677,0.9727,0.9714,0.9727
ROCPOINTS_N,0.8600,0.8677,0.9727,0.9713,0.9727
ROCPOINTS_N,0.8603,0.8660,0.9710,0.9714,0.9710
ROCPOINTS_N,0.8604,0.8660,0.9709,0.9714,0.9709
ROCPOINTS_N,0.8633,0.8660,0.9708,0.9714,0.9708
ROCPOINTS_N,0.8642,0.8607,0.9693,0.9715,0.9693
ROCPOINTS_N,0.8661,0.8607,0.9693,0.9715,0.9693
ROCPOINTS_N,0.8667,0.8607,0.9692,0.9715,0.9692
ROCPOINTS_N,0.8700,0.8519,0.9674,0.9717,0.9674
ROCPOINTS_N,0.8710,0.8448,0.9649,0.9719,0.9649
ROCPOINTS_N,0.8733,0.8448,0.9648,0.9719,0.9648
ROCPOINTS_N,0.8733,0.8448,0.9648,0.9719,0.9648
ROCPOINTS_N,0.8741,0.8377,0.9632,0.9720,0.9632
ROCPOINTS_N,0.8767,0.8377,0.9631,0.9720,0.9631
ROCPOINTS_N,0.8783,0.8325,0.9609,0.9722,0.9609
ROCPOINTS_N,0.8793,0.8325,0.9608,0.9722,0.9608
ROCPOINTS_N,0.8799,0.8325,0.9608,0.9722,0.9608
ROCPOINTS_N,0.8800,0.8325,0.9606,0.9721,0.9606
ROCPOINTS_N,0.8822,0.8272,0.9582,0.9723,0.9582
ROCPOINTS_N,0.8833,0.8272,0.9582,0.9723,0.9582
ROCPOINTS_N,0.8867,0.8201,0.9563,0.9724,0.9563
ROCPOINTS_N,0.8883,0.8113,0.9535,0.9726,0.9535
ROCPOINTS_N,0.8892,0.8113,0.9534,0.9726,0.9534
ROCPOINTS_N,0.8900,0.8095,0.9534,0.9727,0.9534
ROCPOINTS_N,0.8903,0.8025,0.9497,0.9728,0.9497
ROCPOINTS_N,0.8933,0.8025,0.9495,0.9728,0.9495
ROCPOINTS_N,0.8950,0.7937,0.9464,0.9730,0.9464
ROCPOINTS_N,0.8952,0.7937,0.9464,0.9730,0.9464
ROCPOINTS_N,0.8967,0.7937,0.9463,0.9730,0.9463
ROCPOINTS_N,0.8972,0.7848,0.9420,0.9732,0.9420
ROCPOINTS_N,0.8975,0.7848,0.9419,0.9732,0.9419
ROCPOINTS_N,0.8981,0.7848,0.9419,0.9732,0.9419
ROCPOINTS_N,0.8989,0.7848,0.9418,0.9732,0.9418
ROCPOINTS_N,0.8990,0.7848,0.9417,0.9732,0.9417
ROCPOINTS_N,0.8998,0.7848,0.9417,0.9732,0.9417
ROCPOINTS_N,0.9000,0.7848,0.9416,0.9732,0.9416
ROCPOINTS_N,0.9011,0.7760,0.9391,0.9734,0.9391
ROCPOINTS_N,0.9017,0.7760,0.9390,0.9734,0.9390
ROCPOINTS_N,0.9020,0.7760,0.9389,0.9734,0.9389
ROCPOINTS_N,0.9025,0.7760,0.9389,0.9734,0.9389
ROCPOINTS_N,0.9033,0.7760,0.9388,0.9734,0.9388
ROCPOINTS_N,0.9044,0.7654,0.9345,0.9736,0.9345
ROCPOINTS_N,0.9046,0.7654,0.9344,0.9736,0.9344
ROCPOINTS_N,0.9050,0.7654,0.9343,0.9736,0.9343
ROCPOINTS_N,0.9061,0.7654,0.9342,0.9736,0.9342
ROCPOINTS_N,0.9067,0.7654,0.9342,0.9736,0.9342
ROCPOINTS_N,0.9078,0.7566,0.9301,0.9738,0.9301
ROCPOINTS_N,0.9083,0.7566,0.9300,0.9738,0.9300
ROCPOINTS_N,0.9086,0.7566,0.9299,0.9738,0.9299
ROCPOINTS_N,0.9092,0.7566,0.9297,0.9738,0.9297
ROCPOINTS_N,0.9100,0.7566,0.9297,0.9738,0.9297
ROCPOINTS_N,0.9106,0.7478,0.9253,0.9740,0.9253
ROCPOINTS_N,0.9133,0.7478,0.9252,0.9740,0.9252
ROCPOINTS_N,0.9133,0.7478,0.9252,0.9740,0.9252
ROCPOINTS_N,0.9140,0.7284,0.9195,0.9745,0.9195
ROCPOINTS_N,0.9144,0.7284,0.9194,0.9745,0.9194
ROCPOINTS_N,0.9147,0.7284,0.9193,0.9745,0.9193
ROCPOINTS_N,0.9150,0.7284,0.9192,0.9745,0.9192
ROCPOINTS_N,0.9150,0.7284,0.9192,0.9745,0.9192
ROCPOINTS_N,0.9151,0.7284,0.9191,0.9745,0.9191
ROCPOINTS_N,0.9151,0.7284,0.9189,0.9745,0.9189
ROCPOINTS_N,0.9153,0.7284,0.9188,0.9745,0.9188
ROCPOINTS_N,0.9156,0.7284,0.9188,0.9745,0.9188
ROCPOINTS_N,0.9161,0.7284,0.9187,0.9745,0.9187
ROCPOINTS_N,0.9167,0.7284,0.9187,0.9745,0.9187
ROCPOINTS_N,0.9168,0.7108,0.9124,0.9749,0.9124
ROCPOINTS_N,0.9171,0.7108,0.9124,0.9749,0.9124
ROCPOINTS_N,0.9173,0.7108,0.9123,0.9749,0.9123
ROCPOINTS_N,0.9186,0.7108,0.9122,0.9749,0.9122
ROCPOINTS_N,0.9189,0.7108,0.9122,0.9749,0.9122
ROCPOINTS_N,0.9194,0.7108,0.9121,0.9749,0.9121
ROCPOINTS_N,0.9200,0.7108,0.9120,0.9749,0.9120
ROCPOINTS_N,0.9208,0.6984,0.9053,0.9751,0.9053
ROCPOINTS_N,0.9219,0.6984,0.9052,0.9751,0.9052
ROCPOINTS_N,0.9222,0.6984,0.9052,0.9751,0.9052
ROCPOINTS_N,0.9224,0.6984,0.9051,0.9751,0.9051
ROCPOINTS_N,0.9227,0.6984,0.9051,0.9751,0.9051
ROCPOINTS_N,0.9230,0.6984,0.9050,0.9751,0.9050
ROCPOINTS_N,0.9233,0.6984,0.9050,0.9751,0.9050
ROCPOINTS_N,0.9247,0.6861,0.8984,0.9754,0.8984
ROCPOINTS_N,0.9250,0.6861,0.8984,0.9754,0.8984
ROCPOINTS_N,0.9260,0.6843,0.8982,0.9754,0.8982
ROCPOINTS_N,0.9267,0.6843,0.8982,0.9754,0.8982
ROCPOINTS_N,0.9269,0.6667,0.8897,0.9758,0.8897
ROCPOINTS_N,0.9274,0.6667,0.8896,0.9758,0.8896
ROCPOINTS_N,0.9279,0.6667,0.8896,0.9758,0.8896
ROCPOINTS_N,0.9281,0.6667,0.8895,0.9758,0.8895
ROCPOINTS_N,0.9283,0.6649,0.8895,0.9759,0.8895
ROCPOINTS_N,0.9289,0.6649,0.8894,0.9759,0.8894
ROCPOINTS_N,0.9289,0.6649,0.8893,0.9759,0.8893
ROCPOINTS_N,0.9294,0.6649,0.8893,0.9759,0.8893
ROCPOINTS_N,0.9300,0.6649,0.8892,0.9759,0.8892
ROCPOINTS_N,0.9307,0.6561,0.8794,0.9759,0.8794
ROCPOINTS_N,0.9313,0.6561,0.8793,0.9759,0.8793
ROCPOINTS_N,0.9313,0.6561,0.8792,0.9759,0.8792
ROCPOINTS_N,0.9317,0.6561,0.8792,0.9759,0.8792
ROCPOINTS_N,0.9322,0.6561,0.8791,0.9759,0.8791
ROCPOINTS_N,0.9327,0.6561,0.8790,0.9759,0.8790
ROCPOINTS_N,0.9332,0.6561,0.8789,0.9759,0.8789
ROCPOINTS_N,0.9333,0.6561,0.8789,0.9759,0.8789
ROCPOINTS_N,0.9347,0.6402,0.8701,0.9763,0.8701
ROCPOINTS_N,0.9350,0.6384,0.8701,0.9763,0.8701
ROCPOINTS_N,0.9358,0.6384,0.8700,0.9763,0.8700
ROCPOINTS_N,0.9363,0.6384,0.8699,0.9763,0.8699
ROCPOINTS_N,0.9365,0.6384,0.8698,0.9763,0.8698
ROCPOINTS_N,0.9366,0.6384,0.8698,0.9763,0.8698
ROCPOINTS_N,0.9367,0.6384,0.8697,0.9763,0.8697
ROCPOINTS_N,0.9378,0.6208,0.8604,0.9767,0.8604
ROCPOINTS_N,0.9381,0.6208,0.8603,0.9767,0.8603
ROCPOINTS_N,0.9382,0.6208,0.8602,0.9767,0.8602
ROCPOINTS_N,0.9389,0.6208,0.8599,0.9767,0.8599
ROCPOINTS_N,0.9392,0.6208,0.8598,0.9767,0.8598
ROCPOINTS_N,0.9393,0.6208,0.8598,0.9767,0.8598
ROCPOINTS_N,0.9394,0.6208,0.8596,0.9767,0.8596
ROCPOINTS_N,0.9400,0.6208,0.8596,0.9767,0.8596
ROCPOINTS_N,0.9400,0.6208,0.8595,0.9767,0.8595
ROCPOINTS_N,0.9404,0.6085,0.8491,0.9769,0.8491
ROCPOINTS_N,0.9417,0.6085,0.8491,0.9769,0.8491
ROCPOINTS_N,0.9417,0.6085,0.8490,0.9769,0.8490
ROCPOINTS_N,0.9418,0.6085,0.8487,0.9768,0.8487
ROCPOINTS_N,0.9419,0.6085,0.8484,0.9768,0.8484
ROCPOINTS_N,0.9419,0.6085,0.8483,0.9768,0.8483
ROCPOINTS_N,0.9419,0.6085,0.8483,0.9768,0.8483
ROCPOINTS_N,0.9430,0.6085,0.8479,0.9768,0.8479
ROCPOINTS_N,0.9433,0.6067,0.8479,0.9769,0.8479
ROCPOINTS_N,0.9444,0.5873,0.8374,0.9773,0.8374
ROCPOINTS_N,0.9450,0.5873,0.8374,0.9773,0.8374
ROCPOINTS_N,0.9450,0.5873,0.8373,0.9773,0.8373
ROCPOINTS_N,0.9451,0.5873,0.8372,0.9773,0.8372
ROCPOINTS_N,0.9456,0.5873,0.8371,0.9773,0.8371
ROCPOINTS_N,0.9458,0.5873,0.8370,0.9773,0.8370
ROCPOINTS_N,0.9461,0.5873,0.8370,0.9773,0.8370
ROCPOINTS_N,0.9464,0.5873,0.8369,0.9773,0.8369
ROCPOINTS_N,0.9465,0.5873,0.8368,0.9773,0.8368
ROCPOINTS_N,0.9467,0.5873,0.8367,0.9773,0.8367
ROCPOINTS_N,0.9470,0.5608,0.8235,0.9780,0.8235
ROCPOINTS_N,0.9471,0.5608,0.8234,0.9780,0.8234
ROCPOINTS_N,0.9472,0.5608,0.8234,0.9780,0.8234
ROCPOINTS_N,0.9472,0.5608,0.8233,0.9780,0.8233
ROCPOINTS_N,0.9478,0.5608,0.8232,0.9780,0.8232
ROCPOINTS_N,0.9480,0.5608,0.8231,0.9780,0.8231
ROCPOINTS_N,0.9482,0.5608,0.8231,0.9780,0.8231
ROCPOINTS_N,0.9487,0.5608,0.8230,0.9780,0.8230
ROCPOINTS_N,0.9487,0.5608,0.8230,0.9780,0.8230
ROCPOINTS_N,0.9489,0.5608,0.8228,0.9780,0.8228
ROCPOINTS_N,0.9489,0.5608,0.8228,0.9780,0.8228
ROCPOINTS_N,0.9493,0.5608,0.8227,0.9780,0.8227
ROCPOINTS_N,0.9496,0.5608,0.8227,0.9780,0.8227
ROCPOINTS_N,0.9498,0.5608,0.8226,0.9780,0.8226
ROCPOINTS_N,0.9498,0.5608,0.8226,0.9780,0.8226
ROCPOINTS_N,0.9500,0.5608,0.8225,0.9780,0.8225
ROCPOINTS_N,0.9500,0.5608,0.8224,0.9780,0.8224
ROCPOINTS_N,0.9500,0.5432,0.8076,0.9782,0.8076
ROCPOINTS_N,0.9502,0.5432,0.8075,0.9782,0.8075
ROCPOINTS_N,0.9504,0.5432,0.8074,0.9782,0.8074
ROCPOINTS_N,0.9507,0.5432,0.8073,0.9782,0.8073
ROCPOINTS_N,0.9510,0.5432,0.8073,0.9782,0.8073
ROCPOINTS_N,0.9511,0.5432,0.8072,0.9782,0.8072
ROCPOINTS_N,0.9512,0.5432,0.8071,0.9782,0.8071
ROCPOINTS_N,0.9513,0.5432,0.8070,0.9782,0.8070
ROCPOINTS_N,0.9520,0.5432,0.8069,0.9782,0.8069
ROCPOINTS_N,0.9522,0.5432,0.8069,0.9782,0.8069
ROCPOINTS_N,0.9525,0.5432,0.8068,0.9782,0.8068
ROCPOINTS_N,0.9530,0.5432,0.8068,0.9782,0.8068
ROCPOINTS_N,0.9531,0.5432,0.8067,0.9782,0.8067
ROCPOINTS_N,0.9532,0.5432,0.8066,0.9782,0.8066
ROCPOINTS_N,0.9533,0.5432,0.8066,0.9782,0.8066
ROCPOINTS_N,0.9533,0.5432,0.8065,0.9782,0.8065
ROCPOINTS_N,0.9538,0.5115,0.7926,0.9791,0.7926
ROCPOINTS_N,0.9539,0.5115,0.7926,0.9791,0.7926
ROCPOINTS_N,0.9540,0.5115,0.7925,0.9791,0.7925
ROCPOINTS_N,0.9542,0.5097,0.7925,0.9792,0.7925
ROCPOINTS_N,0.9544,0.5097,0.7925,0.9792,0.7925
ROCPOINTS_N,0.9544,0.5097,0.7924,0.9792,0.7924
ROCPOINTS_N,0.9545,0.5097,0.7923,0.9792,0.7923
ROCPOINTS_N,0.9547,0.5097,0.7922,0.9792,0.7922
ROCPOINTS_N,0.9549,0.5097,0.7922,0.9792,0.7922
ROCPOINTS_N,0.9550,0.5097,0.7921,0.9792,0.7921
ROCPOINTS_N,0.9550,0.5097,0.7920,0.9792,0.7920
ROCPOINTS_N,0.9558,0.5097,0.7919,0.9792,0.7919
ROCPOINTS_N,0.9561,0.5097,0.7919,0.9792,0.7919
ROCPOINTS_N,0.9562,0.5079,0.7919,0.9792,0.7919
ROCPOINTS_N,0.9562,0.5079,0.7918,0.9792,0.7918
ROCPOINTS_N,0.9563,0.5079,0.7918,0.9792,0.7918
ROCPOINTS_N,0.9566,0.5079,0.7917,0.9792,0.7917
ROCPOINTS_N,0.9567,0.5079,0.7916,0.9792,0.7916
ROCPOINTS_N,0.9572,0.4709,0.7756,0.9803,0.7756
ROCPOINTS_N,0.9576,0.4709,0.7755,0.9803,0.7755
ROCPOINTS_N,0.9578,0.4709,0.7754,0.9803,0.7754
ROCPOINTS_N,0.9580,0.4709,0.7754,0.9803,0.7754
ROCPOINTS_N,0.9583,0.4709,0.7753,0.9803,0.7753
ROCPOINTS_N,0.9584,0.4709,0.7753,0.9803,0.7753
ROCPOINTS_N,0.9587,0.4709,0.7752,0.9803,0.7752
ROCPOINTS_N,0.9589,0.4709,0.7751,0.9803,0.7751
ROCPOINTS_N,0.9589,0.4709,0.7751,0.9803,0.7751
ROCPOINTS_N,0.9592,0.4709,0.7750,0.9803,0.7750
ROCPOINTS_N,0.9593,0.4709,0.7749,0.9803,0.7749
ROCPOINTS_N,0.9594,0.4709,0.7749,0.9803,0.7749
ROCPOINTS_N,0.9595,0.4709,0.7748,0.9803,0.7748
ROCPOINTS_N,0.9597,0.4709,0.7747,0.9803,0.7747
ROCPOINTS_N,0.9600,0.4709,0.7747,0.9803,0.7747
ROCPOINTS_N,0.9601,0.4444,0.7546,0.9809,0.7546
ROCPOINTS_N,0.9604,0.4444,0.7546,0.9809,0.7546
ROCPOINTS_N,0.9606,0.4444,0.7545,0.9809,0.7545
ROCPOINTS_N,0.9607,0.4444,0.7544,0.9809,0.7544
ROCPOINTS_N,0.9607,0.4444,0.7540,0.9809,0.7540
ROCPOINTS_N,0.9610,0.4444,0.7540,0.9809,0.7540
ROCPOINTS_N,0.9611,0.4444,0.7539,0.9809,0.7539
ROCPOINTS_N,0.9611,0.4444,0.7539,0.9809,0.7539
ROCPOINTS_N,0.9613,0.4444,0.7533,0.9809,0.7533
ROCPOINTS_N,0.9613,0.4444,0.7533,0.9809,0.7533
ROCPOINTS_N,0.9616,0.4444,0.7532,0.9809,0.7532
ROCPOINTS_N,0.9616,0.4444,0.7532,0.9809,0.7532
ROCPOINTS_N,0.9617,0.4444,0.7531,0.9809,0.7531
ROCPOINTS_N,0.9620,0.4444,0.7530,0.9809,0.7530
ROCPOINTS_N,0.9620,0.4444,0.7529,0.9809,0.7529
ROCPOINTS_N,0.9622,0.4444,0.7529,0.9809,0.7529
ROCPOINTS_N,0.9625,0.4444,0.7528,0.9809,0.7528
ROCPOINTS_N,0.9626,0.4444,0.7527,0.9809,0.7527
ROCPOINTS_N,0.9627,0.4444,0.7526,0.9808,0.7526
ROCPOINTS_N,0.9632,0.4444,0.7526,0.9808,0.7526
ROCPOINTS_N,0.9633,0.4444,0.7525,0.9808,0.7525
ROCPOINTS_N,0.9633,0.4444,0.7525,0.9808,0.7525
ROCPOINTS_N,0.9636,0.4162,0.7308,0.9815,0.7308
ROCPOINTS_N,0.9637,0.4162,0.7307,0.9815,0.7307
ROCPOINTS_N,0.9638,0.4162,0.7307,0.9815,0.7307
ROCPOINTS_N,0.9639,0.4162,0.7303,0.9815,0.7303
ROCPOINTS_N,0.9640,0.4162,0.7298,0.9815,0.7298
ROCPOINTS_N,0.9642,0.4162,0.7298,0.9815,0.7298
ROCPOINTS_N,0.9644,0.4162,0.7297,0.9815,0.7297
ROCPOINTS_N,0.9645,0.4162,0.7297,0.9815,0.7297
ROCPOINTS_N,0.9647,0.4162,0.7293,0.9815,0.7293
ROCPOINTS_N,0.9648,0.4162,0.7293,0.9815,0.7293
ROCPOINTS_N,0.9650,0.4162,0.7290,0.9815,0.7290
ROCPOINTS_N,0.9651,0.4162,0.7290,0.9815,0.7290
ROCPOINTS_N,0.9653,0.4162,0.7289,0.9815,0.7289
ROCPOINTS_N,0.9654,0.4162,0.7285,0.9815,0.7285
ROCPOINTS_N,0.9655,0.4162,0.7284,0.9815,0.7284
ROCPOINTS_N,0.9656,0.4162,0.7284,0.9815,0.7284
ROCPOINTS_N,0.9656,0.4162,0.7281,0.9815,0.7281
ROCPOINTS_N,0.9657,0.4162,0.7281,0.9814,0.7281
ROCPOINTS_N,0.9657,0.4162,0.7280,0.9814,0.7280
ROCPOINTS_N,0.9658,0.4162,0.7280,0.9814,0.7280
ROCPOINTS_N,0.9662,0.4162,0.7279,0.9814,0.7279
ROCPOINTS_N,0.9663,0.4162,0.7278,0.9814,0.7278
ROCPOINTS_N,0.9665,0.4162,0.7275,0.9814,0.7275
ROCPOINTS_N,0.9666,0.4162,0.7274,0.9814,0.7274
ROCPOINTS_N,0.9667,0.4162,0.7274,0.9814,0.7274
ROCPOINTS_N,0.9667,0.3968,0.7035,0.9817,0.7035
ROCPOINTS_N,0.9668,0.3968,0.7035,0.9817,0.7035
ROCPOINTS_N,0.9672,0.3968,0.7034,0.9817,0.7034
ROCPOINTS_N,0.9675,0.3968,0.7033,0.9817,0.7033
ROCPOINTS_N,0.9675,0.3968,0.7032,0.9817,0.7032
ROCPOINTS_N,0.9676,0.3968,0.7032,0.9817,0.7032
ROCPOINTS_N,0.9677,0.3968,0.7031,0.9817,0.7031
ROCPOINTS_N,0.9679,0.3968,0.7031,0.9817,0.7031
ROCPOINTS_N,0.9683,0.3968,0.7030,0.9817,0.7030
ROCPOINTS_N,0.9683,0.3968,0.7030,0.9817,0.7030
ROCPOINTS_N,0.9687,0.3968,0.7029,0.9817,0.7029
ROCPOINTS_N,0.9689,0.3968,0.7028,0.9817,0.7028
ROCPOINTS_N,0.9695,0.3968,0.7027,0.9817,0.7027
ROCPOINTS_N,0.9696,0.3968,0.7025,0.9817,0.7025
ROCPOINTS_N,0.9697,0.3968,0.7024,0.9817,0.7024
ROCPOINTS_N,0.9697,0.3968,0.7024,0.9817,0.7024
ROCPOINTS_N,0.9698,0.3968,0.7023,0.9817,0.7023
ROCPOINTS_N,0.9700,0.3968,0.7020,0.9817,0.7020
ROCPOINTS_N,0.9700,0.3651,0.6736,0.9824,0.6736
ROCPOINTS_N,0.9702,0.3651,0.6734,0.9824,0.6734
ROCPOINTS_N,0.9702,0.3651,0.6733,0.9824,0.6733
ROCPOINTS_N,0.9703,0.3651,0.6730,0.9824,0.6730
ROCPOINTS_N,0.9705,0.3633,0.6730,0.9825,0.6730
ROCPOINTS_N,0.9706,0.3633,0.6730,0.9825,0.6730
ROCPOINTS_N,0.9707,0.3633,0.6729,0.9825,0.6729
ROCPOINTS_N,0.9708,0.3633,0.6729,0.9825,0.6729
ROCPOINTS_N,0.9708,0.3633,0.6728,0.9825,0.6728
ROCPOINTS_N,0.9709,0.3633,0.6726,0.9825,0.6726
ROCPOINTS_N,0.9709,0.3633,0.6725,0.9825,0.6725
ROCPOINTS_N,0.9713,0.3633,0.6722,0.9824,0.6722
ROCPOINTS_N,0.9714,0.3633,0.6722,0.9824,0.6722
ROCPOINTS_N,0.9717,0.3633,0.6721,0.9824,0.6721
ROCPOINTS_N,0.9717,0.3633,0.6719,0.9824,0.6719
ROCPOINTS_N,0.9720,0.3633,0.6716,0.9824,0.6716
ROCPOINTS_N,0.9721,0.3633,0.6716,0.9824,0.6716
ROCPOINTS_N,0.9722,0.3633,0.6715,0.9824,0.6715
ROCPOINTS_N,0.9722,0.3633,0.6714,0.9824,0.6714
ROCPOINTS_N,0.9725,0.3633,0.6713,0.9824,0.6713
ROCPOINTS_N,0.9727,0.3633,0.6712,0.9824,0.6712
ROCPOINTS_N,0.9728,0.3633,0.6712,0.9824,0.6712
ROCPOINTS_N,0.9728,0.3633,0.6711,0.9824,0.6711
ROCPOINTS_N,0.9730,0.3633,0.6711,0.9824,0.6711
ROCPOINTS_N,0.9730,0.3633,0.6710,0.9824,0.6710
ROCPOINTS_N,0.9732,0.3633,0.6709,0.9824,0.6709
ROCPOINTS_N,0.9733,0.3633,0.6709,0.9824,0.6709
ROCPOINTS_N,0.9733,0.3633,0.6708,0.9824,0.6708
ROCPOINTS_N,0.9736,0.3422,0.6425,0.9827,0.6425
ROCPOINTS_N,0.9737,0.3422,0.6424,0.9827,0.6424
ROCPOINTS_N,0.9742,0.3422,0.6424,0.9827,0.6424
ROCPOINTS_N,0.9744,0.3422,0.6423,0.9827,0.6423
ROCPOINTS_N,0.9744,0.3422,0.6422,0.9827,0.6422
ROCPOINTS_N,0.9745,0.3422,0.6420,0.9827,0.6420
ROCPOINTS_N,0.9747,0.3422,0.6420,0.9827,0.6420
ROCPOINTS_N,0.9747,0.3422,0.6419,0.9827,0.6419
ROCPOINTS_N,0.9749,0.3422,0.6418,0.9827,0.6418
ROCPOINTS_N,0.9750,0.3422,0.6418,0.9827,0.6418
ROCPOINTS_N,0.9751,0.3404,0.6417,0.9828,0.6417
ROCPOINTS_N,0.9752,0.3404,0.6416,0.9828,0.6416
ROCPOINTS_N,0.9753,0.3404,0.6416,0.9828,0.6416
ROCPOINTS_N,0.9754,0.3404,0.6415,0.9828,0.6415
ROCPOINTS_N,0.9756,0.3404,0.6414,0.9828,0.6414
ROCPOINTS_N,0.9758,0.3404,0.6413,0.9828,0.6413
ROCPOINTS_N,0.9759,0.3404,0.6411,0.9827,0.6411
ROCPOINTS_N,0.9761,0.3404,0.6411,0.9827,0.6411
ROCPOINTS_N,0.9763,0.3404,0.6410,0.9827,0.6410
ROCPOINTS_N,0.9763,0.3404,0.6409,0.9827,0.6409
ROCPOINTS_N,0.9763,0.3404,0.6409,0.9827,0.6409
ROCPOINTS_N,0.9765,0.3404,0.6408,0.9827,0.6408
ROCPOINTS_N,0.9766,0.3404,0.6407,0.9827,0.6407
ROCPOINTS_N,0.9767,0.3404,0.6407,0.9827,0.6407
ROCPOINTS_N,0.9769,0.3175,0.6091,0.9831,0.6091
ROCPOINTS_N,0.9771,0.3175,0.6090,0.9831,0.6090
ROCPOINTS_N,0.9772,0.3175,0.6090,0.9831,0.6090
ROCPOINTS_N,0.9775,0.3175,0.6089,0.9831,0.6089
ROCPOINTS_N,0.9776,0.3175,0.6088,0.9831,0.6088
ROCPOINTS_N,0.9778,0.3175,0.6088,0.9831,0.6088
ROCPOINTS_N,0.9781,0.3175,0.6087,0.9830,0.6087
ROCPOINTS_N,0.9783,0.3175,0.6086,0.9830,0.6086
ROCPOINTS_N,0.9783,0.3175,0.6085,0.9830,0.6085
ROCPOINTS_N,0.9787,0.3175,0.6084,0.9830,0.6084
ROCPOINTS_N,0.9789,0.3175,0.6084,0.9830,0.6084
ROCPOINTS_N,0.9790,0.3175,0.6083,0.9830,0.6083
ROCPOINTS_N,0.9790,0.3175,0.6082,0.9830,0.6082
ROCPOINTS_N,0.9791,0.3175,0.6081,0.9830,0.6081
ROCPOINTS_N,0.9791,0.3175,0.6081,0.9830,0.6081
ROCPOINTS_N,0.9791,0.3175,0.6080,0.9830,0.6080
ROCPOINTS_N,0.9792,0.3175,0.6080,0.9830,0.6080
ROCPOINTS_N,0.9794,0.3175,0.6078,0.9830,0.6078
ROCPOINTS_N,0.9795,0.3175,0.6078,0.9830,0.6078
ROCPOINTS_N,0.9796,0.3175,0.6077,0.9830,0.6077
ROCPOINTS_N,0.9796,0.3175,0.6077,0.9830,0.6077
ROCPOINTS_N,0.9796,0.3175,0.6076,0.9830,0.6076
ROCPOINTS_N,0.9797,0.3175,0.6076,0.9830,0.6076
ROCPOINTS_N,0.9797,0.3175,0.6075,0.9830,0.6075
ROCPOINTS_N,0.9798,0.3175,0.6074,0.9830,0.6074
ROCPOINTS_N,0.9799,0.3175,0.6074,0.9830,0.6074
ROCPOINTS_N,0.9799,0.3175,0.6073,0.9830,0.6073
ROCPOINTS_N,0.9799,0.3175,0.6073,0.9830,0.6073
ROCPOINTS_N,0.9800,0.3175,0.6072,0.9830,0.6072
ROCPOINTS_N,0.9801,0.2857,0.5700,0.9837,0.5700
ROCPOINTS_N,0.9804,0.2857,0.5699,0.9837,0.5699
ROCPOINTS_N,0.9807,0.2857,0.5699,0.9837,0.5699
ROCPOINTS_N,0.9808,0.2857,0.5698,0.9837,0.5698
ROCPOINTS_N,0.9811,0.2857,0.5697,0.9837,0.5697
ROCPOINTS_N,0.9817,0.2857,0.5695,0.9837,0.5695
ROCPOINTS_N,0.9817,0.2857,0.5694,0.9837,0.5694
ROCPOINTS_N,0.9820,0.2857,0.5694,0.9837,0.5694
ROCPOINTS_N,0.9821,0.2857,0.5693,0.9837,0.5693
ROCPOINTS_N,0.9821,0.2857,0.5692,0.9837,0.5692
ROCPOINTS_N,0.9822,0.2857,0.5692,0.9837,0.5692
ROCPOINTS_N,0.9822,0.2857,0.5691,0.9837,0.5691
ROCPOINTS_N,0.9824,0.2857,0.5688,0.9837,0.5688
ROCPOINTS_N,0.9825,0.2840,0.5687,0.9838,0.5687
ROCPOINTS_N,0.9825,0.2822,0.5683,0.9838,0.5683
ROCPOINTS_N,0.9825,0.2822,0.5681,0.9838,0.5681
ROCPOINTS_N,0.9826,0.2822,0.5681,0.9838,0.5681
ROCPOINTS_N,0.9827,0.2822,0.5680,0.9838,0.5680
ROCPOINTS_N,0.9828,0.2804,0.5680,0.9839,0.5680
ROCPOINTS_N,0.9829,0.2804,0.5679,0.9839,0.5679
ROCPOINTS_N,0.9830,0.2804,0.5678,0.9839,0.5678
ROCPOINTS_N,0.9831,0.2804,0.5678,0.9839,0.5678
ROCPOINTS_N,0.9831,0.2804,0.5677,0.9839,0.5677
ROCPOINTS_N,0.9831,0.2804,0.5677,0.9839,0.5677
ROCPOINTS_N,0.9831,0.2804,0.5676,0.9839,0.5676
ROCPOINTS_N,0.9832,0.2804,0.5676,0.9839,0.5676
ROCPOINTS_N,0.9832,0.2804,0.5675,0.9839,0.5675
ROCPOINTS_N,0.9833,0.2804,0.5674,0.9839,0.5674
ROCPOINTS_N,0.9833,0.2804,0.5674,0.9839,0.5674
ROCPOINTS_N,0.9833,0.2804,0.5673,0.9839,0.5673
ROCPOINTS_N,0.9833,0.2804,0.5673,0.9839,0.5673
ROCPOINTS_N,0.9835,0.2522,0.5265,0.9844,0.5265
ROCPOINTS_N,0.9836,0.2522,0.5264,0.9844,0.5264
ROCPOINTS_N,0.9839,0.2522,0.5264,0.9844,0.5264
ROCPOINTS_N,0.9840,0.2522,0.5263,0.9844,0.5263
ROCPOINTS_N,0.9840,0.2522,0.5263,0.9844,0.5263
ROCPOINTS_N,0.9841,0.2522,0.5262,0.9844,0.5262
ROCPOINTS_N,0.9844,0.2522,0.5262,0.9844,0.5262
ROCPOINTS_N,0.9846,0.2504,0.5259,0.9845,0.5259
ROCPOINTS_N,0.9847,0.2504,0.5258,0.9845,0.5258
ROCPOINTS_N,0.9847,0.2504,0.5256,0.9845,0.5256
ROCPOINTS_N,0.9848,0.2504,0.5256,0.9845,0.5256
ROCPOINTS_N,0.9850,0.2504,0.5255,0.9845,0.5255
ROCPOINTS_N,0.9853,0.2504,0.5251,0.9845,0.5251
ROCPOINTS_N,0.9855,0.2504,0.5250,0.9845,0.5250
ROCPOINTS_N,0.9856,0.2504,0.5250,0.9845,0.5250
ROCPOINTS_N,0.9857,0.2504,0.5249,0.9845,0.5249
ROCPOINTS_N,0.9858,0.2504,0.5238,0.9844,0.5238
ROCPOINTS_N,0.9858,0.2504,0.5238,0.9844,0.5238
ROCPOINTS_N,0.9859,0.2504,0.5235,0.9844,0.5235
ROCPOINTS_N,0.9859,0.2504,0.5221,0.9844,0.5221
ROCPOINTS_N,0.9861,0.2504,0.5220,0.9844,0.5220
ROCPOINTS_N,0.9862,0.2504,0.5219,0.9844,0.5219
ROCPOINTS_N,0.9862,0.2504,0.5218,0.9844,0.5218
ROCPOINTS_N,0.9863,0.2504,0.5218,0.9844,0.5218
ROCPOINTS_N,0.9863,0.2504,0.5217,0.9844,0.5217
ROCPOINTS_N,0.9863,0.2504,0.5217,0.9844,0.5217
ROCPOINTS_N,0.9864,0.2504,0.5207,0.9843,0.5207
ROCPOINTS_N,0.9864,0.2504,0.5195,0.9843,0.5195
ROCPOINTS_N,0.9864,0.2504,0.5194,0.9843,0.5194
ROCPOINTS_N,0.9865,0.2504,0.5194,0.9843,0.5194
ROCPOINTS_N,0.9865,0.2504,0.5193,0.9843,0.5193
ROCPOINTS_N,0.9866,0.2504,0.5193,0.9843,0.5193
ROCPOINTS_N,0.9866,0.2504,0.5192,0.9843,0.5192
ROCPOINTS_N,0.9867,0.2504,0.5191,0.9843,0.5191
ROCPOINTS_N,0.9867,0.2257,0.4714,0.9844,0.4714
ROCPOINTS_N,0.9869,0.2257,0.4705,0.9844,0.4705
ROCPOINTS_N,0.9869,0.2257,0.4705,0.9844,0.4705
ROCPOINTS_N,0.9871,0.2257,0.4704,0.9844,0.4704
ROCPOINTS_N,0.9872,0.2257,0.4688,0.9843,0.4688
ROCPOINTS_N,0.9872,0.2257,0.4687,0.9843,0.4687
ROCPOINTS_N,0.9874,0.2257,0.4687,0.9843,0.4687
ROCPOINTS_N,0.9874,0.2257,0.4682,0.9843,0.4682
ROCPOINTS_N,0.9876,0.2257,0.4681,0.9843,0.4681
ROCPOINTS_N,0.9877,0.2257,0.4680,0.9843,0.4680
ROCPOINTS_N,0.9877,0.2257,0.4667,0.9843,0.4667
ROCPOINTS_N,0.9877,0.2257,0.4653,0.9842,0.4653
ROCPOINTS_N,0.9877,0.2257,0.4652,0.9842,0.4652
ROCPOINTS_N,0.9878,0.2257,0.4652,0.9842,0.4652
ROCPOINTS_N,0.9878,0.2257,0.4651,0.9842,0.4651
ROCPOINTS_N,0.9879,0.2257,0.4645,0.9842,0.4645
ROCPOINTS_N,0.9879,0.2257,0.4645,0.9842,0.4645
ROCPOINTS_N,0.9879,0.2257,0.4644,0.9842,0.4644
ROCPOINTS_N,0.9879,0.2257,0.4643,0.9842,0.4643
ROCPOINTS_N,0.9880,0.2257,0.4643,0.9842,0.4643
ROCPOINTS_N,0.9881,0.2257,0.4628,0.9841,0.4628
ROCPOINTS_N,0.9881,0.2257,0.4627,0.9841,0.4627
ROCPOINTS_N,0.9882,0.2257,0.4607,0.9841,0.4607
ROCPOINTS_N,0.9883,0.2257,0.4606,0.9841,0.4606
ROCPOINTS_N,0.9884,0.2257,0.4603,0.9840,0.4603
ROCPOINTS_N,0.9884,0.2257,0.4603,0.9840,0.4603
ROCPOINTS_N,0.9885,0.2257,0.4602,0.9840,0.4602
ROCPOINTS_N,0.9885,0.2257,0.4584,0.9840,0.4584
ROCPOINTS_N,0.9885,0.2257,0.4568,0.9839,0.4568
ROCPOINTS_N,0.9885,0.2257,0.4567,0.9839,0.4567
ROCPOINTS_N,0.9888,0.2257,0.4552,0.9839,0.4552
ROCPOINTS_N,0.9889,0.2257,0.4552,0.9839,0.4552
ROCPOINTS_N,0.9889,0.2257,0.4541,0.9838,0.4541
ROCPOINTS_N,0.9890,0.2257,0.4540,0.9838,0.4540
ROCPOINTS_N,0.9890,0.2257,0.4539,0.9838,0.4539
ROCPOINTS_N,0.9892,0.2257,0.4538,0.9838,0.4538
ROCPOINTS_N,0.9892,0.2257,0.4538,0.9838,0.4538
ROCPOINTS_N,0.9892,0.2257,0.4536,0.9838,0.4536
ROCPOINTS_N,0.9892,0.2257,0.4535,0.9838,0.4535
ROCPOINTS_N,0.9893,0.2257,0.4534,0.9838,0.4534
ROCPOINTS_N,0.9893,0.2257,0.4534,0.9838,0.4534
ROCPOINTS_N,0.9893,0.2257,0.4533,0.9838,0.4533
ROCPOINTS_N,0.9894,0.2257,0.4533,0.9838,0.4533
ROCPOINTS_N,0.9895,0.2257,0.4532,0.9838,0.4532
ROCPOINTS_N,0.9895,0.2257,0.4531,0.9838,0.4531
ROCPOINTS_N,0.9898,0.2257,0.4530,0.9838,0.4530
ROCPOINTS_N,0.9898,0.2257,0.4530,0.9838,0.4530
ROCPOINTS_N,0.9898,0.2257,0.4529,0.9838,0.4529
ROCPOINTS_N,0.9898,0.2257,0.4529,0.9838,0.4529
ROCPOINTS_N,0.9899,0.2257,0.4528,0.9838,0.4528
ROCPOINTS_N,0.9899,0.2257,0.4527,0.9838,0.4527
ROCPOINTS_N,0.9899,0.2257,0.4527,0.9838,0.4527
ROCPOINTS_N,0.9899,0.2257,0.4526,0.9838,0.4526
ROCPOINTS_N,0.9899,0.2240,0.4526,0.9839,0.4526
ROCPOINTS_N,0.9900,0.2240,0.4526,0.9839,0.4526
ROCPOINTS_N,0.9900,0.2240,0.4525,0.9839,0.4525
ROCPOINTS_N,0.9900,0.2240,0.4524,0.9839,0.4524
ROCPOINTS_N,0.9904,0.1852,0.3966,0.9848,0.3966
ROCPOINTS_N,0.9904,0.1852,0.3966,0.9848,0.3966
ROCPOINTS_N,0.9908,0.1852,0.3965,0.9848,0.3965
ROCPOINTS_N,0.9908,0.1852,0.3965,0.9848,0.3965
ROCPOINTS_N,0.9909,0.1852,0.3964,0.9848,0.3964
ROCPOINTS_N,0.9909,0.1852,0.3963,0.9848,0.3963
ROCPOINTS_N,0.9911,0.1852,0.3963,0.9848,0.3963
ROCPOINTS_N,0.9911,0.1852,0.3962,0.9848,0.3962
ROCPOINTS_N,0.9914,0.1852,0.3960,0.9848,0.3960
ROCPOINTS_N,0.9914,0.1852,0.3959,0.9848,0.3959
ROCPOINTS_N,0.9914,0.1852,0.3959,0.9848,0.3959
ROCPOINTS_N,0.9915,0.1834,0.3941,0.9848,0.3941
ROCPOINTS_N,0.9917,0.1834,0.3940,0.9848,0.3940
ROCPOINTS_N,0.9918,0.1834,0.3936,0.9848,0.3936
ROCPOINTS_N,0.9918,0.1834,0.3935,0.9848,0.3935
ROCPOINTS_N,0.9919,0.1834,0.3934,0.9848,0.3934
ROCPOINTS_N,0.9919,0.1834,0.3934,0.9848,0.3934
ROCPOINTS_N,0.9919,0.1834,0.3933,0.9848,0.3933
ROCPOINTS_N,0.9919,0.1834,0.3933,0.9848,0.3933
ROCPOINTS_N,0.9919,0.1834,0.3932,0.9848,0.3932
ROCPOINTS_N,0.9919,0.1834,0.3931,0.9848,0.3931
ROCPOINTS_N,0.9920,0.1834,0.3931,0.9848,0.3931
ROCPOINTS_N,0.9921,0.1834,0.3930,0.9848,0.3930
ROCPOINTS_N,0.9922,0.1834,0.3930,0.9848,0.3930
ROCPOINTS_N,0.9922,0.1834,0.3929,0.9848,0.3929
ROCPOINTS_N,0.9923,0.1834,0.3929,0.9848,0.3929
ROCPOINTS_N,0.9925,0.1834,0.3928,0.9848,0.3928
ROCPOINTS_N,0.9925,0.1834,0.3927,0.9848,0.3927
ROCPOINTS_N,0.9927,0.1834,0.3927,0.9848,0.3927
ROCPOINTS_N,0.9927,0.1834,0.3926,0.9848,0.3926
ROCPOINTS_N,0.9927,0.1834,0.3926,0.9848,0.3926
ROCPOINTS_N,0.9928,0.1834,0.3925,0.9848,0.3925
ROCPOINTS_N,0.9928,0.1817,0.3923,0.9849,0.3923
ROCPOINTS_N,0.9928,0.1817,0.3923,0.9849,0.3923
ROCPOINTS_N,0.9929,0.1817,0.3922,0.9849,0.3922
ROCPOINTS_N,0.9929,0.1817,0.3922,0.9849,0.3922
ROCPOINTS_N,0.9929,0.1817,0.3921,0.9849,0.3921
ROCPOINTS_N,0.9930,0.1817,0.3920,0.9849,0.3920
ROCPOINTS_N,0.9930,0.1817,0.3920,0.9849,0.3920
ROCPOINTS_N,0.9930,0.1817,0.3919,0.9849,0.3919
ROCPOINTS_N,0.9930,0.1817,0.3919,0.9849,0.3919
ROCPOINTS_N,0.9931,0.1817,0.3918,0.9849,0.3918
ROCPOINTS_N,0.9931,0.1817,0.3917,0.9849,0.3917
ROCPOINTS_N,0.9931,0.1817,0.3917,0.9849,0.3917
ROCPOINTS_N,0.9932,0.1817,0.3916,0.9849,0.3916
ROCPOINTS_N,0.9932,0.1817,0.3916,0.9849,0.3916
ROCPOINTS_N,0.9932,0.1799,0.3908,0.9850,0.3908
ROCPOINTS_N,0.9932,0.1799,0.3906,0.9850,0.3906
ROCPOINTS_N,0.9932,0.1799,0.3906,0.9850,0.3906
ROCPOINTS_N,0.9933,0.1799,0.3905,0.9850,0.3905
ROCPOINTS_N,0.9933,0.1799,0.3905,0.9850,0.3905
ROCPOINTS_N,0.9933,0.1799,0.3904,0.9850,0.3904
ROCPOINTS_N,0.9933,0.1799,0.3903,0.9850,0.3903
ROCPOINTS_N,0.9934,0.1376,0.3247,0.9862,0.3247
ROCPOINTS_N,0.9934,0.1376,0.3246,0.9862,0.3246
ROCPOINTS_N,0.9934,0.1358,0.3246,0.9864,0.3246
ROCPOINTS_N,0.9934,0.1358,0.3246,0.9864,0.3246
ROCPOINTS_N,0.9935,0.1358,0.3245,0.9864,0.3245
ROCPOINTS_N,0.9936,0.1340,0.3235,0.9865,0.3235
ROCPOINTS_N,0.9938,0.1340,0.3234,0.9865,0.3234
ROCPOINTS_N,0.9939,0.1340,0.3233,0.9865,0.3233
ROCPOINTS_N,0.9940,0.1340,0.3232,0.9865,0.3232
ROCPOINTS_N,0.9941,0.1340,0.3232,0.9865,0.3232
ROCPOINTS_N,0.9942,0.1340,0.3231,0.9865,0.3231
ROCPOINTS_N,0.9944,0.1340,0.3231,0.9865,0.3231
ROCPOINTS_N,0.9944,0.1340,0.3230,0.9865,0.3230
ROCPOINTS_N,0.9944,0.1340,0.3229,0.9865,0.3229
ROCPOINTS_N,0.9946,0.1340,0.3228,0.9865,0.3228
ROCPOINTS_N,0.9947,0.1340,0.3227,0.9865,0.3227
ROCPOINTS_N,0.9949,0.1340,0.3226,0.9864,0.3226
ROCPOINTS_N,0.9950,0.1340,0.3225,0.9864,0.3225
ROCPOINTS_N,0.9951,0.1340,0.3221,0.9864,0.3221
ROCPOINTS_N,0.9951,0.1340,0.3221,0.9864,0.3221
ROCPOINTS_N,0.9952,0.1340,0.3220,0.9864,0.3220
ROCPOINTS_N,0.9953,0.1340,0.3219,0.9864,0.3219
ROCPOINTS_N,0.9953,0.1340,0.3219,0.9864,0.3219
ROCPOINTS_N,0.9953,0.1340,0.3218,0.9864,0.3218
ROCPOINTS_N,0.9954,0.1340,0.3217,0.9864,0.3217
ROCPOINTS_N,0.9954,0.1340,0.3217,0.9864,0.3217
ROCPOINTS_N,0.9954,0.1340,0.3216,0.9864,0.3216
ROCPOINTS_N,0.9954,0.1340,0.3215,0.9864,0.3215
ROCPOINTS_N,0.9955,0.1340,0.3215,0.9864,0.3215
ROCPOINTS_N,0.9956,0.1340,0.3214,0.9864,0.3214
ROCPOINTS_N,0.9956,0.1340,0.3211,0.9864,0.3211
ROCPOINTS_N,0.9956,0.1340,0.3210,0.9864,0.3210
ROCPOINTS_N,0.9956,0.1340,0.3210,0.9864,0.3210
ROCPOINTS_N,0.9957,0.1340,0.3209,0.9864,0.3209
ROCPOINTS_N,0.9958,0.1340,0.3208,0.9864,0.3208
ROCPOINTS_N,0.9958,0.1340,0.3208,0.9864,0.3208
ROCPOINTS_N,0.9958,0.1340,0.3207,0.9864,0.3207
ROCPOINTS_N,0.9958,0.1340,0.3207,0.9864,0.3207
ROCPOINTS_N,0.9959,0.1340,0.3205,0.9864,0.3205
ROCPOINTS_N,0.9959,0.1340,0.3204,0.9864,0.3204
ROCPOINTS_N,0.9960,0.1340,0.3204,0.9864,0.3204
ROCPOINTS_N,0.9960,0.1340,0.3203,0.9864,0.3203
ROCPOINTS_N,0.9960,0.1340,0.3203,0.9864,0.3203
ROCPOINTS_N,0.9960,0.1340,0.3202,0.9863,0.3202
ROCPOINTS_N,0.9960,0.1340,0.3201,0.9863,0.3201
ROCPOINTS_N,0.9961,0.1340,0.3201,0.9863,0.3201
ROCPOINTS_N,0.9961,0.1340,0.3200,0.9863,0.3200
ROCPOINTS_N,0.9961,0.1340,0.3200,0.9863,0.3200
ROCPOINTS_N,0.9961,0.1340,0.3198,0.9863,0.3198
ROCPOINTS_N,0.9962,0.1340,0.3198,0.9863,0.3198
ROCPOINTS_N,0.9962,0.1340,0.3197,0.9863,0.3197
ROCPOINTS_N,0.9962,0.1340,0.3197,0.9863,0.3197
ROCPOINTS_N,0.9963,0.1305,0.3181,0.9866,0.3181
ROCPOINTS_N,0.9963,0.1305,0.3180,0.9866,0.3180
ROCPOINTS_N,0.9963,0.1305,0.3180,0.9866,0.3180
ROCPOINTS_N,0.9963,0.1305,0.3179,0.9866,0.3179
ROCPOINTS_N,0.9963,0.1305,0.3179,0.9866,0.3179
ROCPOINTS_N,0.9963,0.1305,0.3178,0.9866,0.3178
ROCPOINTS_N,0.9963,0.1305,0.3177,0.9866,0.3177
ROCPOINTS_N,0.9964,0.1305,0.3177,0.9866,0.3177
ROCPOINTS_N,0.9964,0.1305,0.3176,0.9866,0.3176
ROCPOINTS_N,0.9965,0.1305,0.3175,0.9866,0.3175
ROCPOINTS_N,0.9965,0.1305,0.3175,0.9866,0.3175
ROCPOINTS_N,0.9965,0.1305,0.3174,0.9866,0.3174
ROCPOINTS_N,0.9965,0.1305,0.3173,0.9866,0.3173
ROCPOINTS_N,0.9966,0.1305,0.3173,0.9866,0.3173
ROCPOINTS_N,0.9966,0.1305,0.3172,0.9866,0.3172
ROCPOINTS_N,0.9966,0.1305,0.3172,0.9866,0.3172
ROCPOINTS_N,0.9966,0.1305,0.3171,0.9866,0.3171
ROCPOINTS_N,0.9966,0.1305,0.3170,0.9866,0.3170
ROCPOINTS_N,0.9966,0.1305,0.3168,0.9866,0.3168
ROCPOINTS_N,0.9967,0.1305,0.3168,0.9866,0.3168
ROCPOINTS_N,0.9967,0.0899,0.2310,0.9873,0.2310
ROCPOINTS_N,0.9968,0.0899,0.2309,0.9873,0.2309
ROCPOINTS_N,0.9969,0.0899,0.2309,0.9873,0.2309
ROCPOINTS_N,0.9969,0.0899,0.2308,0.9873,0.2308
ROCPOINTS_N,0.9970,0.0899,0.2307,0.9873,0.2307
ROCPOINTS_N,0.9970,0.0899,0.2307,0.9873,0.2307
ROCPOINTS_N,0.9971,0.0899,0.2306,0.9873,0.2306
ROCPOINTS_N,0.9972,0.0899,0.2306,0.9873,0.2306
ROCPOINTS_N,0.9972,0.0899,0.2305,0.9873,0.2305
ROCPOINTS_N,0.9972,0.0899,0.2305,0.9873,0.2305
ROCPOINTS_N,0.9972,0.0899,0.2304,0.9873,0.2304
ROCPOINTS_N,0.9972,0.0899,0.2303,0.9873,0.2303
ROCPOINTS_N,0.9973,0.0899,0.2303,0.9873,0.2303
ROCPOINTS_N,0.9973,0.0899,0.2302,0.9872,0.2302
ROCPOINTS_N,0.9973,0.0899,0.2302,0.9872,0.2302
ROCPOINTS_N,0.9974,0.0899,0.2301,0.9872,0.2301
ROCPOINTS_N,0.9974,0.0899,0.2300,0.9872,0.2300
ROCPOINTS_N,0.9975,0.0899,0.2300,0.9872,0.2300
ROCPOINTS_N,0.9975,0.0899,0.2298,0.9872,0.2298
ROCPOINTS_N,0.9978,0.0899,0.2298,0.9872,0.2298
ROCPOINTS_N,0.9978,0.0899,0.2295,0.9872,0.2295
ROCPOINTS_N,0.9979,0.0899,0.2294,0.9872,0.2294
ROCPOINTS_N,0.9979,0.0899,0.2293,0.9872,0.2293
ROCPOINTS_N,0.9980,0.0899,0.2293,0.9872,0.2293
ROCPOINTS_N,0.9981,0.0899,0.2292,0.9872,0.2292
ROCPOINTS_N,0.9981,0.0899,0.2291,0.9872,0.2291
ROCPOINTS_N,0.9981,0.0899,0.2291,0.9872,0.2291
ROCPOINTS_N,0.9982,0.0899,0.2290,0.9872,0.2290
ROCPOINTS_N,0.9982,0.0899,0.2289,0.9872,0.2289
ROCPOINTS_N,0.9982,0.0899,0.2289,0.9872,0.2289
ROCPOINTS_N,0.9982,0.0899,0.2288,0.9872,0.2288
ROCPOINTS_N,0.9982,0.0899,0.2288,0.9872,0.2288
ROCPOINTS_N,0.9983,0.0899,0.2287,0.9872,0.2287
ROCPOINTS_N,0.9983,0.0899,0.2286,0.9872,0.2286
ROCPOINTS_N,0.9984,0.0899,0.2282,0.9871,0.2282
ROCPOINTS_N,0.9984,0.0899,0.2281,0.9871,0.2281
ROCPOINTS_N,0.9984,0.0899,0.2281,0.9871,0.2281
ROCPOINTS_N,0.9984,0.0899,0.2280,0.9871,0.2280
ROCPOINTS_N,0.9984,0.0899,0.2279,0.9871,0.2279
ROCPOINTS_N,0.9985,0.0899,0.2279,0.9871,0.2279
ROCPOINTS_N,0.9985,0.0899,0.2278,0.9871,0.2278
ROCPOINTS_N,0.9985,0.0899,0.2278,0.9871,0.2278
ROCPOINTS_N,0.9986,0.0899,0.2277,0.9871,0.2277
ROCPOINTS_N,0.9986,0.0899,0.2277,0.9871,0.2277
ROCPOINTS_N,0.9986,0.0899,0.2276,0.9871,0.2276
ROCPOINTS_N,0.9986,0.0899,0.2275,0.9871,0.2275
ROCPOINTS_N,0.9986,0.0899,0.2275,0.9871,0.2275
ROCPOINTS_N,0.9986,0.0899,0.2274,0.9871,0.2274
ROCPOINTS_N,0.9987,0.0899,0.2274,0.9871,0.2274
ROCPOINTS_N,0.9987,0.0899,0.2273,0.9871,0.2273
ROCPOINTS_N,0.9987,0.0899,0.2272,0.9871,0.2272
ROCPOINTS_N,0.9987,0.0899,0.2272,0.9871,0.2272
ROCPOINTS_N,0.9988,0.0899,0.2271,0.9871,0.2271
ROCPOINTS_N,0.9989,0.0899,0.2271,0.9871,0.2271
ROCPOINTS_N,0.9989,0.0899,0.2270,0.9871,0.2270
ROCPOINTS_N,0.9989,0.0899,0.2268,0.9871,0.2268
ROCPOINTS_N,0.9989,0.0899,0.2267,0.9871,0.2267
ROCPOINTS_N,0.9990,0.0899,0.2267,0.9870,0.2267
ROCPOINTS_N,0.9991,0.0899,0.2266,0.9870,0.2266
ROCPOINTS_N,0.9991,0.0899,0.2265,0.9870,0.2265
ROCPOINTS_N,0.9991,0.0899,0.2265,0.9870,0.2265
ROCPOINTS_N,0.9992,0.0899,0.2264,0.9870,0.2264
ROCPOINTS_N,0.9992,0.0899,0.2262,0.9870,0.2262
ROCPOINTS_N,0.9992,0.0899,0.2261,0.9870,0.2261
ROCPOINTS_N,0.9993,0.0882,0.2261,0.9873,0.2261
ROCPOINTS_N,0.9993,0.0882,0.2261,0.9873,0.2261
ROCPOINTS_N,0.9993,0.0882,0.2260,0.9873,0.2260
ROCPOINTS_N,0.9993,0.0882,0.2260,0.9873,0.2260
ROCPOINTS_N,0.9993,0.0882,0.2259,0.9873,0.2259
ROCPOINTS_N,0.9993,0.0882,0.2258,0.9873,0.2258
ROCPOINTS_N,0.9993,0.0882,0.2257,0.9872,0.2257
ROCPOINTS_N,0.9994,0.0882,0.2257,0.9872,0.2257
ROCPOINTS_N,0.9994,0.0882,0.2256,0.9872,0.2256
ROCPOINTS_N,0.9994,0.0882,0.2256,0.9872,0.2256
ROCPOINTS_N,0.9994,0.0882,0.2255,0.9872,0.2255
ROCPOINTS_N,0.9994,0.0882,0.2254,0.9872,0.2254
ROCPOINTS_N,0.9994,0.0864,0.2254,0.9875,0.2254
ROCPOINTS_N,0.9994,0.0864,0.2253,0.9875,0.2253
ROCPOINTS_N,0.9994,0.0864,0.2253,0.9875,0.2253
ROCPOINTS_N,0.9995,0.0864,0.2252,0.9875,0.2252
ROCPOINTS_N,0.9995,0.0847,0.2252,0.9877,0.2252
ROCPOINTS_N,0.9995,0.0847,0.2251,0.9877,0.2251
ROCPOINTS_N,0.9995,0.0847,0.2250,0.9877,0.2250
ROCPOINTS_N,0.9995,0.0847,0.2249,0.9877,0.2249
ROCPOINTS_N,0.9995,0.0847,0.2249,0.9877,0.2249
ROCPOINTS_N,0.9996,0.0847,0.2247,0.9877,0.2247
ROCPOINTS_N,0.9996,0.0847,0.2247,0.9877,0.2247
ROCPOINTS_N,0.9996,0.0847,0.2246,0.9877,0.2246
ROCPOINTS_N,0.9996,0.0847,0.2246,0.9877,0.2246
ROCPOINTS_N,0.9996,0.0847,0.2244,0.9877,0.2244
ROCPOINTS_N,0.9996,0.0847,0.2244,0.9877,0.2244
ROCPOINTS_N,0.9996,0.0847,0.2243,0.9877,0.2243
ROCPOINTS_N,0.9996,0.0847,0.2243,0.9877,0.2243
ROCPOINTS_N,0.9996,0.0847,0.2242,0.9877,0.2242
ROCPOINTS_N,0.9996,0.0847,0.2242,0.9877,0.2242
ROCPOINTS_N,0.9997,0.0847,0.2240,0.9877,0.2240
ROCPOINTS_N,0.9997,0.0847,0.2240,0.9877,0.2240
ROCPOINTS_N,0.9997,0.0847,0.2238,0.9876,0.2238
ROCPOINTS_N,0.9997,0.0847,0.2237,0.9876,0.2237
ROCPOINTS_N,0.9997,0.0847,0.2237,0.9876,0.2237
ROCPOINTS_N,0.9997,0.0847,0.2236,0.9876,0.2236
ROCPOINTS_N,0.9997,0.0847,0.2235,0.9876,0.2235
ROCPOINTS_N,0.9997,0.0847,0.2234,0.9876,0.2234
ROCPOINTS_N,0.9997,0.0847,0.2233,0.9876,0.2233
ROCPOINTS_N,0.9998,0.0847,0.2232,0.9876,0.2232
ROCPOINTS_N,0.9998,0.0847,0.2231,0.9876,0.2231
ROCPOINTS_N,0.9998,0.0847,0.2230,0.9876,0.2230
ROCPOINTS_N,0.9998,0.0829,0.2230,0.9879,0.2230
ROCPOINTS_N,0.9998,0.0829,0.2230,0.9879,0.2230
ROCPOINTS_N,0.9998,0.0829,0.2229,0.9879,0.2229
ROCPOINTS_N,0.9998,0.0829,0.2229,0.9879,0.2229
ROCPOINTS_N,0.9998,0.0829,0.2228,0.9878,0.2228
ROCPOINTS_N,0.9998,0.0829,0.2227,0.9878,0.2227
ROCPOINTS_N,0.9998,0.0829,0.2226,0.9878,0.2226
ROCPOINTS_N,0.9998,0.0829,0.2225,0.9878,0.2225
ROCPOINTS_N,0.9998,0.0829,0.2225,0.9878,0.2225
ROCPOINTS_N,0.9998,0.0829,0.2224,0.9878,0.2224
ROCPOINTS_N,0.9998,0.0829,0.2223,0.9878,0.2223
ROCPOINTS_N,0.9998,0.0829,0.2223,0.9878,0.2223
ROCPOINTS_N,0.9999,0.0829,0.2222,0.9878,0.2222
ROCPOINTS_N,0.9999,0.0829,0.2222,0.9878,0.2222
ROCPOINTS_N,0.9999,0.0829,0.2221,0.9878,0.2221
ROCPOINTS_N,0.9999,0.0829,0.2221,0.9878,0.2221
ROCPOINTS_N,0.9999,0.0829,0.2220,0.9878,0.2220
ROCPOINTS_N,0.9999,0.0829,0.2219,0.9878,0.2219
ROCPOINTS_N,0.9999,0.0829,0.2219,0.9878,0.2219
ROCPOINTS_N,0.9999,0.0829,0.2218,0.9878,0.2218
ROCPOINTS_N,0.9999,0.0829,0.2216,0.9878,0.2216
ROCPOINTS_N,0.9999,0.0829,0.2216,0.9878,0.2216
ROCPOINTS_N,0.9999,0.0829,0.2215,0.9878,0.2215
ROCPOINTS_N,0.9999,0.0829,0.2215,0.9878,0.2215
ROCPOINTS_N,0.9999,0.0829,0.2214,0.9878,0.2214
ROCPOINTS_N,0.9999,0.0829,0.2214,0.9878,0.2214
ROCPOINTS_N,0.9999,0.0829,0.2213,0.9878,0.2213
ROCPOINTS_N,1.0000,0.0829,0.2212,0.9878,0.2212
ROCPOINTS_N,1.0000,0.0829,0.2212,0.9878,0.2212
ROCPOINTS_N,1.0000,0.0829,0.2211,0.9878,0.2211
ROCPOINTS_N,1.0000,0.0829,0.2211,0.9878,0.2211
ROCPOINTS_N,1.0000,0.0829,0.2210,0.9878,0.2210
ROCPOINTS_N,1.0000,0.0829,0.2209,0.9877,0.2209
ROCPOINTS_N,1.0000,0.0829,0.2209,0.9877,0.2209
ROCPOINTS_N,1.0000,0.0000,0.0000,0.0000,0.0000
ROCPOINTS_O,0.0000,1.0000,1.0000,0.0237,1.0000
ROCPOINTS_O,0.0000,0.7069,0.8976,0.0299,0.8976
ROCPOINTS_O,0.0000,0.7068,0.8976,0.0299,0.8976
ROCPOINTS_O,0.0000,0.7067,0.8976,0.0299,0.8976
ROCPOINTS_O,0.0000,0.7066,0.8976,0.0299,0.8976
ROCPOINTS_O,0.0000,0.7066,0.8976,0.0299,0.8976
ROCPOINTS_O,0.0000,0.7065,0.8976,0.0299,0.8976
ROCPOINTS_O,0.0000,0.7064,0.8976,0.0299,0.8976
ROCPOINTS_O,0.0000,0.7063,0.8976,0.0299,0.8976
ROCPOINTS_O,0.0000,0.7063,0.8976,0.0299,0.8976
ROCPOINTS_O,0.0000,0.7062,0.8976,0.0299,0.8976
ROCPOINTS_O,0.0000,0.7062,0.8976,0.0299,0.8976
ROCPOINTS_O,0.0001,0.7061,0.8976,0.0299,0.8976
ROCPOINTS_O,0.0001,0.7061,0.8976,0.0299,0.8976
ROCPOINTS_O,0.0001,0.7060,0.8976,0.0299,0.8976
ROCPOINTS_O,0.0001,0.7059,0.8976,0.0300,0.8976
ROCPOINTS_O,0.0001,0.7059,0.8976,0.0300,0.8976
ROCPOINTS_O,0.0001,0.7058,0.8976,0.0300,0.8976
ROCPOINTS_O,0.0001,0.7058,0.8976,0.0300,0.8976
ROCPOINTS_O,0.0001,0.7057,0.8976,0.0300,0.8976
ROCPOINTS_O,0.0001,0.7057,0.8976,0.0300,0.8976
ROCPOINTS_O,0.0001,0.7056,0.8976,0.0300,0.8976
ROCPOINTS_O,0.0001,0.7055,0.8976,0.0300,0.8976
ROCPOINTS_O,0.0001,0.7054,0.8976,0.0300,0.8976
ROCPOINTS_O,0.0002,0.7054,0.8976,0.0300,0.8976
ROCPOINTS_O,0.0002,0.7053,0.8976,0.0300,0.8976
ROCPOINTS_O,0.0002,0.7052,0.8976,0.0300,0.8976
ROCPOINTS_O,0.0002,0.7052,0.8976,0.0300,0.8976
ROCPOINTS_O,0.0002,0.7052,0.8952,0.0299,0.8952
ROCPOINTS_O,0.0002,0.7051,0.8952,0.0299,0.8952
ROCPOINTS_O,0.0002,0.7051,0.8952,0.0299,0.8952
ROCPOINTS_O,0.0002,0.7050,0.8952,0.0299,0.8952
ROCPOINTS_O,0.0002,0.7050,0.8952,0.0299,0.8952
ROCPOINTS_O,0.0002,0.7049,0.8952,0.0299,0.8952
ROCPOINTS_O,0.0002,0.7048,0.8952,0.0299,0.8952
ROCPOINTS_O,0.0002,0.7047,0.8952,0.0299,0.8952
ROCPOINTS_O,0.0002,0.7046,0.8952,0.0299,0.8952
ROCPOINTS_O,0.0003,0.7046,0.8952,0.0299,0.8952
ROCPOINTS_O,0.0003,0.7045,0.8952,0.0299,0.8952
ROCPOINTS_O,0.0003,0.7044,0.8952,0.0299,0.8952
ROCPOINTS_O,0.0003,0.7043,0.8952,0.0299,0.8952
ROCPOINTS_O,0.0003,0.7043,0.8952,0.0299,0.8952
ROCPOINTS_O,0.0003,0.7042,0.8952,0.0299,0.8952
ROCPOINTS_O,0.0003,0.7042,0.8952,0.0299,0.8952
ROCPOINTS_O,0.0003,0.7041,0.8952,0.0300,0.8952
ROCPOINTS_O,0.0003,0.7040,0.8952,0.0300,0.8952
ROCPOINTS_O,0.0003,0.7040,0.8952,0.0300,0.8952
ROCPOINTS_O,0.0003,0.7039,0.8952,0.0300,0.8952
ROCPOINTS_O,0.0004,0.7038,0.8952,0.0300,0.8952
ROCPOINTS_O,0.0004,0.7037,0.8952,0.0300,0.8952
ROCPOINTS_O,0.0004,0.7036,0.8952,0.0300,0.8952
ROCPOINTS_O,0.0004,0.7035,0.8952,0.0300,0.8952
ROCPOINTS_O,0.0004,0.7035,0.8952,0.0300,0.8952
ROCPOINTS_O,0.0004,0.7034,0.8952,0.0300,0.8952
ROCPOINTS_O,0.0004,0.7033,0.8952,0.0300,0.8952
ROCPOINTS_O,0.0004,0.7033,0.8952,0.0300,0.8952
ROCPOINTS_O,0.0004,0.7032,0.8952,0.0300,0.8952
ROCPOINTS_O,0.0005,0.7032,0.8952,0.0300,0.8952
ROCPOINTS_O,0.0005,0.7031,0.8952,0.0300,0.8952
ROCPOINTS_O,0.0005,0.7029,0.8952,0.0300,0.8952
ROCPOINTS_O,0.0005,0.7028,0.8952,0.0300,0.8952
ROCPOINTS_O,0.0005,0.7028,0.8952,0.0300,0.8952
ROCPOINTS_O,0.0005,0.7027,0.8952,0.0300,0.8952
ROCPOINTS_O,0.0006,0.7027,0.8929,0.0299,0.8929
ROCPOINTS_O,0.0006,0.7026,0.8929,0.0299,0.8929
ROCPOINTS_O,0.0006,0.7025,0.8929,0.0299,0.8929
ROCPOINTS_O,0.0007,0.7025,0.8929,0.0299,0.8929
ROCPOINTS_O,0.0007,0.7024,0.8929,0.0299,0.8929
ROCPOINTS_O,0.0007,0.7023,0.8929,0.0299,0.8929
ROCPOINTS_O,0.0008,0.7022,0.8929,0.0299,0.8929
ROCPOINTS_O,0.0008,0.7022,0.8929,0.0300,0.8929
ROCPOINTS_O,0.0008,0.7021,0.8929,0.0300,0.8929
ROCPOINTS_O,0.0009,0.7020,0.8929,0.0300,0.8929
ROCPOINTS_O,0.0009,0.7019,0.8929,0.0300,0.8929
ROCPOINTS_O,0.0009,0.7018,0.8929,0.0300,0.8929
ROCPOINTS_O,0.0010,0.7018,0.8929,0.0300,0.8929
ROCPOINTS_O,0.0011,0.7017,0.8929,0.0300,0.8929
ROCPOINTS_O,0.0011,0.7017,0.8929,0.0300,0.8929
ROCPOINTS_O,0.0011,0.7016,0.8929,0.0300,0.8929
ROCPOINTS_O,0.0011,0.7013,0.8929,0.0300,0.8929
ROCPOINTS_O,0.0011,0.7010,0.8929,0.0300,0.8929
ROCPOINTS_O,0.0012,0.7009,0.8929,0.0300,0.8929
ROCPOINTS_O,0.0013,0.7009,0.8929,0.0300,0.8929
ROCPOINTS_O,0.0013,0.7008,0.8929,0.0300,0.8929
ROCPOINTS_O,0.0014,0.7006,0.8929,0.0300,0.8929
ROCPOINTS_O,0.0014,0.7006,0.8929,0.0300,0.8929
ROCPOINTS_O,0.0014,0.7005,0.8929,0.0300,0.8929
ROCPOINTS_O,0.0015,0.7005,0.8929,0.0300,0.8929
ROCPOINTS_O,0.0015,0.7004,0.8929,0.0300,0.8929
ROCPOINTS_O,0.0015,0.7003,0.8929,0.0300,0.8929
ROCPOINTS_O,0.0015,0.7003,0.8929,0.0300,0.8929
ROCPOINTS_O,0.0017,0.7002,0.8929,0.0300,0.8929
ROCPOINTS_O,0.0017,0.7002,0.8929,0.0300,0.8929
ROCPOINTS_O,0.0017,0.6996,0.8929,0.0301,0.8929
ROCPOINTS_O,0.0018,0.6996,0.8929,0.0301,0.8929
ROCPOINTS_O,0.0018,0.6995,0.8929,0.0301,0.8929
ROCPOINTS_O,0.0019,0.6995,0.8929,0.0301,0.8929
ROCPOINTS_O,0.0019,0.6994,0.8929,0.0301,0.8929
ROCPOINTS_O,0.0020,0.6994,0.8929,0.0301,0.8929
ROCPOINTS_O,0.0020,0.6993,0.8929,0.0301,0.8929
ROCPOINTS_O,0.0021,0.6992,0.8929,0.0301,0.8929
ROCPOINTS_O,0.0021,0.6992,0.8929,0.0301,0.8929
ROCPOINTS_O,0.0022,0.6991,0.8929,0.0301,0.8929
ROCPOINTS_O,0.0022,0.6991,0.8929,0.0301,0.8929
ROCPOINTS_O,0.0022,0.6990,0.8929,0.0301,0.8929
ROCPOINTS_O,0.0022,0.6988,0.8929,0.0301,0.8929
ROCPOINTS_O,0.0023,0.6987,0.8929,0.0301,0.8929
ROCPOINTS_O,0.0025,0.6986,0.8929,0.0301,0.8929
ROCPOINTS_O,0.0026,0.6985,0.8929,0.0301,0.8929
ROCPOINTS_O,0.0027,0.6984,0.8929,0.0301,0.8929
ROCPOINTS_O,0.0027,0.6984,0.8929,0.0301,0.8929
ROCPOINTS_O,0.0027,0.6983,0.8929,0.0301,0.8929
ROCPOINTS_O,0.0028,0.6983,0.8929,0.0301,0.8929
ROCPOINTS_O,0.0028,0.6982,0.8929,0.0301,0.8929
ROCPOINTS_O,0.0028,0.6981,0.8929,0.0301,0.8929
ROCPOINTS_O,0.0028,0.6981,0.8929,0.0301,0.8929
ROCPOINTS_O,0.0029,0.6980,0.8929,0.0301,0.8929
ROCPOINTS_O,0.0030,0.6980,0.8929,0.0301,0.8929
ROCPOINTS_O,0.0031,0.6979,0.8929,0.0301,0.8929
ROCPOINTS_O,0.0032,0.6978,0.8929,0.0301,0.8929
ROCPOINTS_O,0.0033,0.6978,0.8929,0.0301,0.8929
ROCPOINTS_O,0.0033,0.6976,0.8929,0.0301,0.8929
ROCPOINTS_O,0.0033,0.6973,0.8929,0.0302,0.8929
ROCPOINTS_O,0.0033,0.5905,0.8286,0.0330,0.8286
ROCPOINTS_O,0.0034,0.5903,0.8286,0.0330,0.8286
ROCPOINTS_O,0.0034,0.5903,0.8286,0.0330,0.8286
ROCPOINTS_O,0.0034,0.5902,0.8286,0.0330,0.8286
ROCPOINTS_O,0.0034,0.5901,0.8286,0.0330,0.8286
ROCPOINTS_O,0.0034,0.5901,0.8286,0.0330,0.8286
ROCPOINTS_O,0.0034,0.5900,0.8286,0.0330,0.8286
ROCPOINTS_O,0.0035,0.5900,0.8286,0.0330,0.8286
ROCPOINTS_O,0.0035,0.5899,0.8286,0.0330,0.8286
ROCPOINTS_O,0.0035,0.5898,0.8286,0.0330,0.8286
ROCPOINTS_O,0.0036,0.5898,0.8286,0.0330,0.8286
ROCPOINTS_O,0.0036,0.5897,0.8286,0.0330,0.8286
ROCPOINTS_O,0.0036,0.5897,0.8286,0.0330,0.8286
ROCPOINTS_O,0.0036,0.5896,0.8286,0.0330,0.8286
ROCPOINTS_O,0.0037,0.5896,0.8286,0.0330,0.8286
ROCPOINTS_O,0.0037,0.5895,0.8286,0.0330,0.8286
ROCPOINTS_O,0.0037,0.5894,0.8286,0.0330,0.8286
ROCPOINTS_O,0.0038,0.5894,0.8286,0.0330,0.8286
ROCPOINTS_O,0.0038,0.5877,0.8286,0.0331,0.8286
ROCPOINTS_O,0.0039,0.5877,0.8286,0.0331,0.8286
ROCPOINTS_O,0.0039,0.5876,0.8286,0.0331,0.8286
ROCPOINTS_O,0.0039,0.5865,0.8286,0.0332,0.8286
ROCPOINTS_O,0.0039,0.5864,0.8286,0.0332,0.8286
ROCPOINTS_O,0.0039,0.5864,0.8286,0.0332,0.8286
ROCPOINTS_O,0.0039,0.5863,0.8286,0.0332,0.8286
ROCPOINTS_O,0.0040,0.5863,0.8286,0.0332,0.8286
ROCPOINTS_O,0.0040,0.5862,0.8286,0.0332,0.8286
ROCPOINTS_O,0.0040,0.5861,0.8286,0.0332,0.8286
ROCPOINTS_O,0.0040,0.5861,0.8286,0.0332,0.8286
ROCPOINTS_O,0.0040,0.5843,0.8286,0.0333,0.8286
ROCPOINTS_O,0.0040,0.5827,0.8286,0.0334,0.8286
ROCPOINTS_O,0.0041,0.5811,0.8286,0.0335,0.8286
ROCPOINTS_O,0.0041,0.5796,0.8286,0.0336,0.8286
ROCPOINTS_O,0.0042,0.5781,0.8286,0.0336,0.8286
ROCPOINTS_O,0.0043,0.5778,0.8286,0.0336,0.8286
ROCPOINTS_O,0.0043,0.5764,0.8286,0.0337,0.8286
ROCPOINTS_O,0.0044,0.5763,0.8286,0.0337,0.8286
ROCPOINTS_O,0.0044,0.5762,0.8286,0.0337,0.8286
ROCPOINTS_O,0.0045,0.5759,0.8286,0.0338,0.8286
ROCPOINTS_O,0.0045,0.5759,0.8286,0.0338,0.8286
ROCPOINTS_O,0.0046,0.5739,0.8286,0.0339,0.8286
ROCPOINTS_O,0.0046,0.5738,0.8286,0.0339,0.8286
ROCPOINTS_O,0.0047,0.5738,0.8286,0.0339,0.8286
ROCPOINTS_O,0.0048,0.5737,0.8286,0.0339,0.8286
ROCPOINTS_O,0.0049,0.5737,0.8286,0.0339,0.8286
ROCPOINTS_O,0.0049,0.5736,0.8286,0.0339,0.8286
ROCPOINTS_O,0.0050,0.5735,0.8286,0.0339,0.8286
ROCPOINTS_O,0.0053,0.5731,0.8286,0.0339,0.8286
ROCPOINTS_O,0.0053,0.5730,0.8286,0.0339,0.8286
ROCPOINTS_O,0.0054,0.5729,0.8286,0.0339,0.8286
ROCPOINTS_O,0.0056,0.5728,0.8286,0.0339,0.8286
ROCPOINTS_O,0.0056,0.5727,0.8286,0.0339,0.8286
ROCPOINTS_O,0.0056,0.5726,0.8286,0.0339,0.8286
ROCPOINTS_O,0.0056,0.5725,0.8286,0.0340,0.8286
ROCPOINTS_O,0.0056,0.5724,0.8286,0.0340,0.8286
ROCPOINTS_O,0.0057,0.5724,0.8286,0.0340,0.8286
ROCPOINTS_O,0.0058,0.5723,0.8286,0.0340,0.8286
ROCPOINTS_O,0.0058,0.5718,0.8286,0.0340,0.8286
ROCPOINTS_O,0.0061,0.5717,0.8286,0.0340,0.8286
ROCPOINTS_O,0.0061,0.5716,0.8286,0.0340,0.8286
ROCPOINTS_O,0.0061,0.5715,0.8286,0.0340,0.8286
ROCPOINTS_O,0.0062,0.5715,0.8286,0.0340,0.8286
ROCPOINTS_O,0.0062,0.5714,0.8286,0.0340,0.8286
ROCPOINTS_O,0.0062,0.5713,0.8286,0.0340,0.8286
ROCPOINTS_O,0.0062,0.5701,0.8286,0.0341,0.8286
ROCPOINTS_O,0.0064,0.5700,0.8286,0.0341,0.8286
ROCPOINTS_O,0.0064,0.5700,0.8286,0.0341,0.8286
ROCPOINTS_O,0.0065,0.5699,0.8286,0.0341,0.8286
ROCPOINTS_O,0.0065,0.5698,0.8286,0.0341,0.8286
ROCPOINTS_O,0.0066,0.5687,0.8286,0.0342,0.8286
ROCPOINTS_O,0.0066,0.5687,0.8286,0.0342,0.8286
ROCPOINTS_O,0.0066,0.5686,0.8286,0.0342,0.8286
ROCPOINTS_O,0.0066,0.5686,0.8286,0.0342,0.8286
ROCPOINTS_O,0.0067,0.5677,0.8286,0.0342,0.8286
ROCPOINTS_O,0.0067,0.5674,0.8286,0.0342,0.8286
ROCPOINTS_O,0.0067,0.4895,0.7929,0.0378,0.7929
ROCPOINTS_O,0.0067,0.4895,0.7929,0.0378,0.7929
ROCPOINTS_O,0.0067,0.4894,0.7929,0.0378,0.7929
ROCPOINTS_O,0.0067,0.4894,0.7929,0.0379,0.7929
ROCPOINTS_O,0.0067,0.4893,0.7929,0.0379,0.7929
ROCPOINTS_O,0.0069,0.4892,0.7929,0.0379,0.7929
ROCPOINTS_O,0.0070,0.4881,0.7929,0.0379,0.7929
ROCPOINTS_O,0.0070,0.4871,0.7929,0.0380,0.7929
ROCPOINTS_O,0.0070,0.4870,0.7929,0.0380,0.7929
ROCPOINTS_O,0.0070,0.4870,0.7929,0.0380,0.7929
ROCPOINTS_O,0.0071,0.4865,0.7929,0.0381,0.7929
ROCPOINTS_O,0.0071,0.4865,0.7929,0.0381,0.7929
ROCPOINTS_O,0.0072,0.4864,0.7929,0.0381,0.7929
ROCPOINTS_O,0.0072,0.4864,0.7929,0.0381,0.7929
ROCPOINTS_O,0.0073,0.4863,0.7905,0.0380,0.7905
ROCPOINTS_O,0.0073,0.4853,0.7905,0.0381,0.7905
ROCPOINTS_O,0.0074,0.4852,0.7905,0.0381,0.7905
ROCPOINTS_O,0.0074,0.4838,0.7905,0.0382,0.7905
ROCPOINTS_O,0.0075,0.4838,0.7905,0.0382,0.7905
ROCPOINTS_O,0.0075,0.4837,0.7905,0.0382,0.7905
ROCPOINTS_O,0.0076,0.4835,0.7905,0.0382,0.7905
ROCPOINTS_O,0.0077,0.4835,0.7905,0.0382,0.7905
ROCPOINTS_O,0.0077,0.4834,0.7905,0.0382,0.7905
ROCPOINTS_O,0.0078,0.4833,0.7905,0.0382,0.7905
ROCPOINTS_O,0.0078,0.4833,0.7905,0.0382,0.7905
ROCPOINTS_O,0.0078,0.4832,0.7905,0.0382,0.7905
ROCPOINTS_O,0.0080,0.4831,0.7905,0.0382,0.7905
ROCPOINTS_O,0.0081,0.4831,0.7905,0.0382,0.7905
ROCPOINTS_O,0.0081,0.4830,0.7905,0.0382,0.7905
ROCPOINTS_O,0.0081,0.4829,0.7905,0.0382,0.7905
ROCPOINTS_O,0.0083,0.4829,0.7905,0.0382,0.7905
ROCPOINTS_O,0.0084,0.4827,0.7905,0.0382,0.7905
ROCPOINTS_O,0.0086,0.4826,0.7905,0.0383,0.7905
ROCPOINTS_O,0.0086,0.4825,0.7905,0.0383,0.7905
ROCPOINTS_O,0.0087,0.4825,0.7905,0.0383,0.7905
ROCPOINTS_O,0.0087,0.4824,0.7905,0.0383,0.7905
ROCPOINTS_O,0.0088,0.4824,0.7905,0.0383,0.7905
ROCPOINTS_O,0.0089,0.4823,0.7905,0.0383,0.7905
ROCPOINTS_O,0.0089,0.4822,0.7905,0.0383,0.7905
ROCPOINTS_O,0.0089,0.4821,0.7881,0.0382,0.7881
ROCPOINTS_O,0.0090,0.4820,0.7881,0.0382,0.7881
ROCPOINTS_O,0.0090,0.4820,0.7881,0.0382,0.7881
ROCPOINTS_O,0.0092,0.4819,0.7881,0.0382,0.7881
ROCPOINTS_O,0.0092,0.4818,0.7881,0.0382,0.7881
ROCPOINTS_O,0.0094,0.4818,0.7881,0.0382,0.7881
ROCPOINTS_O,0.0096,0.4817,0.7881,0.0382,0.7881
ROCPOINTS_O,0.0100,0.4817,0.7881,0.0382,0.7881
ROCPOINTS_O,0.0100,0.4816,0.7881,0.0382,0.7881
ROCPOINTS_O,0.0100,0.4231,0.7571,0.0416,0.7571
ROCPOINTS_O,0.0100,0.4230,0.7571,0.0417,0.7571
ROCPOINTS_O,0.0100,0.4229,0.7571,0.0417,0.7571
ROCPOINTS_O,0.0101,0.4229,0.7571,0.0417,0.7571
ROCPOINTS_O,0.0101,0.4228,0.7571,0.0417,0.7571
ROCPOINTS_O,0.0104,0.4228,0.7571,0.0417,0.7571
ROCPOINTS_O,0.0104,0.4227,0.7571,0.0417,0.7571
ROCPOINTS_O,0.0105,0.4226,0.7571,0.0417,0.7571
ROCPOINTS_O,0.0105,0.4226,0.7571,0.0417,0.7571
ROCPOINTS_O,0.0106,0.4225,0.7571,0.0417,0.7571
ROCPOINTS_O,0.0107,0.4224,0.7571,0.0417,0.7571
ROCPOINTS_O,0.0108,0.4224,0.7571,0.0417,0.7571
ROCPOINTS_O,0.0108,0.4223,0.7571,0.0417,0.7571
ROCPOINTS_O,0.0109,0.4222,0.7571,0.0417,0.7571
ROCPOINTS_O,0.0109,0.4221,0.7571,0.0417,0.7571
ROCPOINTS_O,0.0113,0.4221,0.7571,0.0417,0.7571
ROCPOINTS_O,0.0113,0.4220,0.7571,0.0417,0.7571
ROCPOINTS_O,0.0115,0.4219,0.7571,0.0418,0.7571
ROCPOINTS_O,0.0115,0.4219,0.7571,0.0418,0.7571
ROCPOINTS_O,0.0117,0.4218,0.7571,0.0418,0.7571
ROCPOINTS_O,0.0118,0.4214,0.7571,0.0418,0.7571
ROCPOINTS_O,0.0119,0.4213,0.7571,0.0418,0.7571
ROCPOINTS_O,0.0119,0.4213,0.7571,0.0418,0.7571
ROCPOINTS_O,0.0120,0.4212,0.7571,0.0418,0.7571
ROCPOINTS_O,0.0121,0.4211,0.7571,0.0418,0.7571
ROCPOINTS_O,0.0122,0.4211,0.7571,0.0418,0.7571
ROCPOINTS_O,0.0125,0.4210,0.7571,0.0418,0.7571
ROCPOINTS_O,0.0129,0.4210,0.7571,0.0418,0.7571
ROCPOINTS_O,0.0129,0.4209,0.7571,0.0419,0.7571
ROCPOINTS_O,0.0133,0.4208,0.7571,0.0419,0.7571
ROCPOINTS_O,0.0133,0.4207,0.7571,0.0419,0.7571
ROCPOINTS_O,0.0133,0.4207,0.7571,0.0419,0.7571
ROCPOINTS_O,0.0133,0.3696,0.7190,0.0451,0.7190
ROCPOINTS_O,0.0134,0.3693,0.7190,0.0451,0.7190
ROCPOINTS_O,0.0134,0.3693,0.7190,0.0451,0.7190
ROCPOINTS_O,0.0135,0.3692,0.7190,0.0452,0.7190
ROCPOINTS_O,0.0136,0.3692,0.7190,0.0452,0.7190
ROCPOINTS_O,0.0136,0.3691,0.7190,0.0452,0.7190
ROCPOINTS_O,0.0136,0.3690,0.7190,0.0452,0.7190
ROCPOINTS_O,0.0137,0.3690,0.7190,0.0452,0.7190
ROCPOINTS_O,0.0137,0.3689,0.7190,0.0452,0.7190
ROCPOINTS_O,0.0138,0.3689,0.7190,0.0452,0.7190
ROCPOINTS_O,0.0138,0.3688,0.7190,0.0452,0.7190
ROCPOINTS_O,0.0138,0.3687,0.7190,0.0452,0.7190
ROCPOINTS_O,0.0139,0.3686,0.7190,0.0452,0.7190
ROCPOINTS_O,0.0140,0.3686,0.7190,0.0452,0.7190
ROCPOINTS_O,0.0142,0.3685,0.7190,0.0452,0.7190
ROCPOINTS_O,0.0142,0.3683,0.7190,0.0453,0.7190
ROCPOINTS_O,0.0144,0.3682,0.7190,0.0453,0.7190
ROCPOINTS_O,0.0147,0.3681,0.7190,0.0453,0.7190
ROCPOINTS_O,0.0150,0.3681,0.7190,0.0453,0.7190
ROCPOINTS_O,0.0151,0.3678,0.7190,0.0453,0.7190
ROCPOINTS_O,0.0156,0.3678,0.7190,0.0453,0.7190
ROCPOINTS_O,0.0156,0.3677,0.7190,0.0453,0.7190
ROCPOINTS_O,0.0158,0.3676,0.7190,0.0453,0.7190
ROCPOINTS_O,0.0158,0.3675,0.7190,0.0454,0.7190
ROCPOINTS_O,0.0159,0.3675,0.7190,0.0454,0.7190
ROCPOINTS_O,0.0160,0.3674,0.7190,0.0454,0.7190
ROCPOINTS_O,0.0164,0.3674,0.7190,0.0454,0.7190
ROCPOINTS_O,0.0167,0.3673,0.7190,0.0454,0.7190
ROCPOINTS_O,0.0167,0.3671,0.7190,0.0454,0.7190
ROCPOINTS_O,0.0167,0.3287,0.6810,0.0479,0.6810
ROCPOINTS_O,0.0167,0.3286,0.6810,0.0479,0.6810
ROCPOINTS_O,0.0167,0.3286,0.6810,0.0479,0.6810
ROCPOINTS_O,0.0168,0.3285,0.6810,0.0479,0.6810
ROCPOINTS_O,0.0169,0.3285,0.6810,0.0479,0.6810
ROCPOINTS_O,0.0171,0.3284,0.6810,0.0479,0.6810
ROCPOINTS_O,0.0171,0.3283,0.6810,0.0479,0.6810
ROCPOINTS_O,0.0172,0.3283,0.6810,0.0480,0.6810
ROCPOINTS_O,0.0175,0.3282,0.6810,0.0480,0.6810
ROCPOINTS_O,0.0175,0.3282,0.6810,0.0480,0.6810
ROCPOINTS_O,0.0177,0.3281,0.6810,0.0480,0.6810
ROCPOINTS_O,0.0178,0.3280,0.6810,0.0480,0.6810
ROCPOINTS_O,0.0178,0.3278,0.6810,0.0480,0.6810
ROCPOINTS_O,0.0179,0.3278,0.6810,0.0480,0.6810
ROCPOINTS_O,0.0179,0.3277,0.6810,0.0480,0.6810
ROCPOINTS_O,0.0183,0.3276,0.6810,0.0480,0.6810
ROCPOINTS_O,0.0192,0.3276,0.6810,0.0481,0.6810
ROCPOINTS_O,0.0198,0.3275,0.6810,0.0481,0.6810
ROCPOINTS_O,0.0199,0.3275,0.6810,0.0481,0.6810
ROCPOINTS_O,0.0200,0.3274,0.6810,0.0481,0.6810
ROCPOINTS_O,0.0200,0.3273,0.6810,0.0481,0.6810
ROCPOINTS_O,0.0200,0.2930,0.6500,0.0511,0.6500
ROCPOINTS_O,0.0202,0.2928,0.6500,0.0511,0.6500
ROCPOINTS_O,0.0206,0.2928,0.6500,0.0512,0.6500
ROCPOINTS_O,0.0206,0.2927,0.6500,0.0512,0.6500
ROCPOINTS_O,0.0209,0.2927,0.6500,0.0512,0.6500
ROCPOINTS_O,0.0213,0.2926,0.6500,0.0512,0.6500
ROCPOINTS_O,0.0213,0.2926,0.6500,0.0512,0.6500
ROCPOINTS_O,0.0214,0.2925,0.6500,0.0512,0.6500
ROCPOINTS_O,0.0216,0.2924,0.6500,0.0512,0.6500
ROCPOINTS_O,0.0217,0.2924,0.6500,0.0512,0.6500
ROCPOINTS_O,0.0219,0.2923,0.6500,0.0512,0.6500
ROCPOINTS_O,0.0222,0.2922,0.6500,0.0512,0.6500
ROCPOINTS_O,0.0222,0.2921,0.6500,0.0513,0.6500
ROCPOINTS_O,0.0224,0.2921,0.6500,0.0513,0.6500
ROCPOINTS_O,0.0225,0.2920,0.6500,0.0513,0.6500
ROCPOINTS_O,0.0227,0.2920,0.6500,0.0513,0.6500
ROCPOINTS_O,0.0228,0.2919,0.6500,0.0513,0.6500
ROCPOINTS_O,0.0229,0.2919,0.6500,0.0513,0.6500
ROCPOINTS_O,0.0231,0.2918,0.6500,0.0513,0.6500
ROCPOINTS_O,0.0233,0.2917,0.6500,0.0513,0.6500
ROCPOINTS_O,0.0233,0.2628,0.6143,0.0537,0.6143
ROCPOINTS_O,0.0237,0.2627,0.6143,0.0537,0.6143
ROCPOINTS_O,0.0237,0.2627,0.6143,0.0537,0.6143
ROCPOINTS_O,0.0238,0.2626,0.6143,0.0538,0.6143
ROCPOINTS_O,0.0239,0.2625,0.6143,0.0538,0.6143
ROCPOINTS_O,0.0244,0.2624,0.6143,0.0538,0.6143
ROCPOINTS_O,0.0244,0.2624,0.6143,0.0538,0.6143
ROCPOINTS_O,0.0249,0.2623,0.6143,0.0538,0.6143
ROCPOINTS_O,0.0249,0.2622,0.6143,0.0538,0.6143
ROCPOINTS_O,0.0250,0.2621,0.6143,0.0538,0.6143
ROCPOINTS_O,0.0250,0.2621,0.6143,0.0539,0.6143
ROCPOINTS_O,0.0256,0.2620,0.6143,0.0539,0.6143
ROCPOINTS_O,0.0256,0.2620,0.6143,0.0539,0.6143
ROCPOINTS_O,0.0263,0.2619,0.6143,0.0539,0.6143
ROCPOINTS_O,0.0265,0.2619,0.6143,0.0539,0.6143
ROCPOINTS_O,0.0267,0.2618,0.6143,0.0539,0.6143
ROCPOINTS_O,0.0267,0.2347,0.5738,0.0560,0.5738
ROCPOINTS_O,0.0268,0.2346,0.5738,0.0561,0.5738
ROCPOINTS_O,0.0268,0.2346,0.5738,0.0561,0.5738
ROCPOINTS_O,0.0270,0.2345,0.5738,0.0561,0.5738
ROCPOINTS_O,0.0272,0.2344,0.5738,0.0561,0.5738
ROCPOINTS_O,0.0272,0.2344,0.5738,0.0561,0.5738
ROCPOINTS_O,0.0272,0.2343,0.5738,0.0561,0.5738
ROCPOINTS_O,0.0273,0.2343,0.5738,0.0561,0.5738
ROCPOINTS_O,0.0278,0.2342,0.5738,0.0562,0.5738
ROCPOINTS_O,0.0280,0.2341,0.5738,0.0562,0.5738
ROCPOINTS_O,0.0280,0.2340,0.5738,0.0562,0.5738
ROCPOINTS_O,0.0283,0.2340,0.5738,0.0562,0.5738
ROCPOINTS_O,0.0283,0.2339,0.5738,0.0562,0.5738
ROCPOINTS_O,0.0284,0.2337,0.5738,0.0563,0.5738
ROCPOINTS_O,0.0287,0.2336,0.5738,0.0563,0.5738
ROCPOINTS_O,0.0289,0.2336,0.5738,0.0563,0.5738
ROCPOINTS_O,0.0291,0.2335,0.5738,0.0563,0.5738
ROCPOINTS_O,0.0292,0.2332,0.5738,0.0564,0.5738
ROCPOINTS_O,0.0293,0.2330,0.5738,0.0564,0.5738
ROCPOINTS_O,0.0295,0.2329,0.5738,0.0564,0.5738
ROCPOINTS_O,0.0298,0.2329,0.5738,0.0565,0.5738
ROCPOINTS_O,0.0298,0.2327,0.5738,0.0565,0.5738
ROCPOINTS_O,0.0300,0.2325,0.5738,0.0565,0.5738
ROCPOINTS_O,0.0300,0.2323,0.5738,0.0566,0.5738
ROCPOINTS_O,0.0300,0.2323,0.5738,0.0566,0.5738
ROCPOINTS_O,0.0300,0.2078,0.5548,0.0609,0.5548
ROCPOINTS_O,0.0302,0.2077,0.5548,0.0609,0.5548
ROCPOINTS_O,0.0305,0.2074,0.5548,0.0610,0.5548
ROCPOINTS_O,0.0310,0.2072,0.5548,0.0611,0.5548
ROCPOINTS_O,0.0311,0.2071,0.5548,0.0611,0.5548
ROCPOINTS_O,0.0317,0.2070,0.5548,0.0611,0.5548
ROCPOINTS_O,0.0322,0.2070,0.5548,0.0611,0.5548
ROCPOINTS_O,0.0325,0.2069,0.5548,0.0611,0.5548
ROCPOINTS_O,0.0325,0.2069,0.5548,0.0611,0.5548
ROCPOINTS_O,0.0333,0.2068,0.5548,0.0612,0.5548
ROCPOINTS_O,0.0333,0.2068,0.5548,0.0612,0.5548
ROCPOINTS_O,0.0333,0.1856,0.5167,0.0633,0.5167
ROCPOINTS_O,0.0342,0.1856,0.5167,0.0633,0.5167
ROCPOINTS_O,0.0343,0.1855,0.5167,0.0633,0.5167
ROCPOINTS_O,0.0344,0.1855,0.5167,0.0634,0.5167
ROCPOINTS_O,0.0345,0.1854,0.5167,0.0634,0.5167
ROCPOINTS_O,0.0346,0.1854,0.5167,0.0634,0.5167
ROCPOINTS_O,0.0348,0.1853,0.5167,0.0634,0.5167
ROCPOINTS_O,0.0353,0.1852,0.5167,0.0634,0.5167
ROCPOINTS_O,0.0354,0.1852,0.5167,0.0635,0.5167
ROCPOINTS_O,0.0356,0.1851,0.5167,0.0635,0.5167
ROCPOINTS_O,0.0361,0.1851,0.5167,0.0635,0.5167
ROCPOINTS_O,0.0364,0.1850,0.5167,0.0635,0.5167
ROCPOINTS_O,0.0367,0.1850,0.5167,0.0635,0.5167
ROCPOINTS_O,0.0367,0.1849,0.5167,0.0635,0.5167
ROCPOINTS_O,0.0370,0.1685,0.4905,0.0660,0.4905
ROCPOINTS_O,0.0371,0.1685,0.4905,0.0660,0.4905
ROCPOINTS_O,0.0372,0.1684,0.4905,0.0660,0.4905
ROCPOINTS_O,0.0374,0.1684,0.4905,0.0661,0.4905
ROCPOINTS_O,0.0378,0.1683,0.4905,0.0661,0.4905
ROCPOINTS_O,0.0378,0.1682,0.4905,0.0661,0.4905
ROCPOINTS_O,0.0379,0.1682,0.4905,0.0661,0.4905
ROCPOINTS_O,0.0380,0.1681,0.4905,0.0662,0.4905
ROCPOINTS_O,0.0381,0.1681,0.4905,0.0662,0.4905
ROCPOINTS_O,0.0383,0.1680,0.4905,0.0662,0.4905
ROCPOINTS_O,0.0390,0.1680,0.4905,0.0662,0.4905
ROCPOINTS_O,0.0396,0.1679,0.4905,0.0662,0.4905
ROCPOINTS_O,0.0400,0.1678,0.4905,0.0663,0.4905
ROCPOINTS_O,0.0400,0.1678,0.4905,0.0663,0.4905
ROCPOINTS_O,0.0403,0.1529,0.4571,0.0677,0.4571
ROCPOINTS_O,0.0417,0.1528,0.4571,0.0677,0.4571
ROCPOINTS_O,0.0424,0.1528,0.4571,0.0677,0.4571
ROCPOINTS_O,0.0433,0.1527,0.4571,0.0678,0.4571
ROCPOINTS_O,0.0433,0.1526,0.4571,0.0678,0.4571
ROCPOINTS_O,0.0442,0.1390,0.4357,0.0707,0.4357
ROCPOINTS_O,0.0444,0.1389,0.4357,0.0708,0.4357
ROCPOINTS_O,0.0449,0.1389,0.4357,0.0708,0.4357
ROCPOINTS_O,0.0451,0.1388,0.4357,0.0708,0.4357
ROCPOINTS_O,0.0456,0.1388,0.4357,0.0708,0.4357
ROCPOINTS_O,0.0456,0.1387,0.4357,0.0709,0.4357
ROCPOINTS_O,0.0462,0.1386,0.4357,0.0709,0.4357
ROCPOINTS_O,0.0467,0.1386,0.4357,0.0709,0.4357
ROCPOINTS_O,0.0467,0.1385,0.4357,0.0710,0.4357
ROCPOINTS_O,0.0467,0.1262,0.4214,0.0750,0.4214
ROCPOINTS_O,0.0468,0.1261,0.4214,0.0751,0.4214
ROCPOINTS_O,0.0468,0.1260,0.4214,0.0751,0.4214
ROCPOINTS_O,0.0468,0.1260,0.4214,0.0751,0.4214
ROCPOINTS_O,0.0469,0.1259,0.4214,0.0752,0.4214
ROCPOINTS_O,0.0470,0.1259,0.4214,0.0752,0.4214
ROCPOINTS_O,0.0475,0.1258,0.4214,0.0752,0.4214
ROCPOINTS_O,0.0480,0.1258,0.4214,0.0753,0.4214
ROCPOINTS_O,0.0493,0.1257,0.4214,0.0753,0.4214
ROCPOINTS_O,0.0497,0.1256,0.4214,0.0753,0.4214
ROCPOINTS_O,0.0500,0.1256,0.4214,0.0754,0.4214
ROCPOINTS_O,0.0502,0.1162,0.4024,0.0776,0.4024
ROCPOINTS_O,0.0507,0.1161,0.4024,0.0776,0.4024
ROCPOINTS_O,0.0508,0.1160,0.4024,0.0777,0.4024
ROCPOINTS_O,0.0511,0.1160,0.4024,0.0777,0.4024
ROCPOINTS_O,0.0513,0.1159,0.4024,0.0777,0.4024
ROCPOINTS_O,0.0520,0.1159,0.4024,0.0778,0.4024
ROCPOINTS_O,0.0528,0.1158,0.4024,0.0778,0.4024
ROCPOINTS_O,0.0533,0.1157,0.4024,0.0778,0.4024
ROCPOINTS_O,0.0533,0.1157,0.4024,0.0779,0.4024
ROCPOINTS_O,0.0533,0.1074,0.3905,0.0811,0.3905
ROCPOINTS_O,0.0534,0.1073,0.3905,0.0812,0.3905
ROCPOINTS_O,0.0537,0.1073,0.3905,0.0812,0.3905
ROCPOINTS_O,0.0539,0.1073,0.3881,0.0808,0.3881
ROCPOINTS_O,0.0540,0.1072,0.3881,0.0808,0.3881
ROCPOINTS_O,0.0542,0.1071,0.3881,0.0809,0.3881
ROCPOINTS_O,0.0544,0.1071,0.3881,0.0809,0.3881
ROCPOINTS_O,0.0567,0.1070,0.3881,0.0809,0.3881
ROCPOINTS_O,0.0568,0.0989,0.3643,0.0821,0.3643
ROCPOINTS_O,0.0569,0.0989,0.3643,0.0821,0.3643
ROCPOINTS_O,0.0573,0.0988,0.3643,0.0822,0.3643
ROCPOINTS_O,0.0578,0.0988,0.3643,0.0822,0.3643
ROCPOINTS_O,0.0581,0.0987,0.3643,0.0823,0.3643
ROCPOINTS_O,0.0581,0.0983,0.3643,0.0825,0.3643
ROCPOINTS_O,0.0582,0.0983,0.3643,0.0826,0.3643
ROCPOINTS_O,0.0583,0.0980,0.3643,0.0828,0.3643
ROCPOINTS_O,0.0583,0.0977,0.3643,0.0830,0.3643
ROCPOINTS_O,0.0600,0.0976,0.3643,0.0831,0.3643
ROCPOINTS_O,0.0617,0.0899,0.3524,0.0869,0.3524
ROCPOINTS_O,0.0633,0.0898,0.3524,0.0870,0.3524
ROCPOINTS_O,0.0634,0.0819,0.3381,0.0911,0.3381
ROCPOINTS_O,0.0640,0.0818,0.3381,0.0912,0.3381
ROCPOINTS_O,0.0650,0.0818,0.3381,0.0913,0.3381
ROCPOINTS_O,0.0654,0.0816,0.3381,0.0914,0.3381
ROCPOINTS_O,0.0667,0.0816,0.3381,0.0914,0.3381
ROCPOINTS_O,0.0673,0.0749,0.3238,0.0950,0.3238
ROCPOINTS_O,0.0675,0.0749,0.3238,0.0950,0.3238
ROCPOINTS_O,0.0683,0.0748,0.3238,0.0951,0.3238
ROCPOINTS_O,0.0687,0.0747,0.3238,0.0952,0.3238
ROCPOINTS_O,0.0689,0.0746,0.3238,0.0953,0.3238
ROCPOINTS_O,0.0700,0.0746,0.3238,0.0954,0.3238
ROCPOINTS_O,0.0711,0.0692,0.3119,0.0986,0.3119
ROCPOINTS_O,0.0717,0.0691,0.3119,0.0987,0.3119
ROCPOINTS_O,0.0733,0.0691,0.3119,0.0988,0.3119
ROCPOINTS_O,0.0737,0.0637,0.2929,0.1005,0.2929
ROCPOINTS_O,0.0750,0.0636,0.2929,0.1006,0.2929
ROCPOINTS_O,0.0767,0.0635,0.2905,0.1000,0.2905
ROCPOINTS_O,0.0770,0.0585,0.2810,0.1044,0.2810
ROCPOINTS_O,0.0789,0.0585,0.2810,0.1045,0.2810
ROCPOINTS_O,0.0792,0.0584,0.2810,0.1046,0.2810
ROCPOINTS_O,0.0800,0.0583,0.2810,0.1047,0.2810
ROCPOINTS_O,0.0811,0.0535,0.2619,0.1062,0.2619
ROCPOINTS_O,0.0816,0.0535,0.2619,0.1063,0.2619
ROCPOINTS_O,0.0817,0.0534,0.2619,0.1064,0.2619
ROCPOINTS_O,0.0827,0.0534,0.2619,0.1065,0.2619
ROCPOINTS_O,0.0829,0.0533,0.2619,0.1066,0.2619
ROCPOINTS_O,0.0833,0.0532,0.2619,0.1067,0.2619
ROCPOINTS_O,0.0849,0.0490,0.2476,0.1092,0.2476
ROCPOINTS_O,0.0850,0.0489,0.2476,0.1096,0.2476
ROCPOINTS_O,0.0867,0.0487,0.2476,0.1098,0.2476
ROCPOINTS_O,0.0900,0.0460,0.2405,0.1126,0.2405
ROCPOINTS_O,0.0914,0.0427,0.2357,0.1181,0.2357
ROCPOINTS_O,0.0922,0.0426,0.2357,0.1184,0.2357
ROCPOINTS_O,0.0933,0.0426,0.2357,0.1186,0.2357
ROCPOINTS_O,0.0933,0.0408,0.2262,0.1186,0.2262
ROCPOINTS_O,0.0967,0.0408,0.2262,0.1188,0.2262
ROCPOINTS_O,0.0967,0.0379,0.2095,0.1184,0.2095
ROCPOINTS_O,0.1000,0.0378,0.2095,0.1186,0.2095
ROCPOINTS_O,0.1025,0.0353,0.2095,0.1261,0.2095
ROCPOINTS_O,0.1033,0.0352,0.2095,0.1263,0.2095
ROCPOINTS_O,0.1067,0.0323,0.1976,0.1293,0.1976
ROCPOINTS_O,0.1097,0.0309,0.1857,0.1272,0.1857
ROCPOINTS_O,0.1100,0.0307,0.1857,0.1281,0.1857
ROCPOINTS_O,0.1133,0.0286,0.1810,0.1333,0.1810
ROCPOINTS_O,0.1150,0.0269,0.1762,0.1373,0.1762
ROCPOINTS_O,0.1167,0.0268,0.1762,0.1375,0.1762
ROCPOINTS_O,0.1178,0.0254,0.1643,0.1358,0.1643
ROCPOINTS_O,0.1183,0.0253,0.1643,0.1361,0.1643
ROCPOINTS_O,0.1200,0.0253,0.1643,0.1364,0.1643
ROCPOINTS_O,0.1225,0.0238,0.1643,0.1438,0.1643
ROCPOINTS_O,0.1233,0.0237,0.1643,0.1441,0.1643
ROCPOINTS_O,0.1267,0.0226,0.1619,0.1481,0.1619
ROCPOINTS_O,0.1300,0.0217,0.1548,0.1477,0.1548
ROCPOINTS_O,0.1333,0.0203,0.1524,0.1542,0.1524
ROCPOINTS_O,0.1367,0.0192,0.1405,0.1509,0.1405
ROCPOINTS_O,0.1376,0.0183,0.1405,0.1569,0.1405
ROCPOINTS_O,0.1396,0.0183,0.1405,0.1573,0.1405
ROCPOINTS_O,0.1400,0.0182,0.1405,0.1578,0.1405
ROCPOINTS_O,0.1433,0.0172,0.1381,0.1634,0.1381
ROCPOINTS_O,0.1467,0.0164,0.1310,0.1627,0.1310
ROCPOINTS_O,0.1483,0.0157,0.1238,0.1610,0.1238
ROCPOINTS_O,0.1500,0.0156,0.1238,0.1615,0.1238
ROCPOINTS_O,0.1533,0.0150,0.1190,0.1618,0.1190
ROCPOINTS_O,0.1567,0.0144,0.1167,0.1644,0.1167
ROCPOINTS_O,0.1600,0.0138,0.1167,0.1707,0.1167
ROCPOINTS_O,0.1622,0.0130,0.1119,0.1728,0.1119
ROCPOINTS_O,0.1633,0.0130,0.1119,0.1734,0.1119
ROCPOINTS_O,0.1634,0.0125,0.1071,0.1724,0.1071
ROCPOINTS_O,0.1667,0.0124,0.1071,0.1731,0.1071
ROCPOINTS_O,0.1700,0.0117,0.0976,0.1680,0.0976
ROCPOINTS_O,0.1733,0.0113,0.0929,0.1660,0.0929
ROCPOINTS_O,0.1767,0.0109,0.0929,0.1718,0.0929
ROCPOINTS_O,0.1778,0.0107,0.0881,0.1667,0.0881
ROCPOINTS_O,0.1800,0.0106,0.0881,0.1674,0.0881
ROCPOINTS_O,0.1807,0.0103,0.0857,0.1674,0.0857
ROCPOINTS_O,0.1833,0.0103,0.0857,0.1682,0.0857
ROCPOINTS_O,0.1856,0.0098,0.0857,0.1748,0.0857
ROCPOINTS_O,0.1867,0.0098,0.0857,0.1756,0.0857
ROCPOINTS_O,0.1897,0.0093,0.0810,0.1753,0.0810
ROCPOINTS_O,0.1900,0.0092,0.0810,0.1762,0.0810
ROCPOINTS_O,0.1907,0.0087,0.0810,0.1838,0.0810
ROCPOINTS_O,0.1916,0.0087,0.0810,0.1848,0.0810
ROCPOINTS_O,0.1925,0.0086,0.0810,0.1858,0.0810
ROCPOINTS_O,0.1933,0.0086,0.0810,0.1868,0.0810
ROCPOINTS_O,0.1967,0.0082,0.0810,0.1943,0.0810
ROCPOINTS_O,0.1988,0.0079,0.0786,0.1953,0.0786
ROCPOINTS_O,0.2000,0.0078,0.0786,0.1964,0.0786
ROCPOINTS_O,0.2002,0.0075,0.0786,0.2025,0.0786
ROCPOINTS_O,0.2033,0.0075,0.0786,0.2037,0.0786
ROCPOINTS_O,0.2059,0.0073,0.0762,0.2013,0.0762
ROCPOINTS_O,0.2067,0.0073,0.0738,0.1962,0.0738
ROCPOINTS_O,0.2100,0.0069,0.0738,0.2053,0.0738
ROCPOINTS_O,0.2133,0.0066,0.0714,0.2069,0.0714
ROCPOINTS_O,0.2167,0.0066,0.0714,0.2083,0.0714
ROCPOINTS_O,0.2200,0.0065,0.0690,0.2042,0.0690
ROCPOINTS_O,0.2297,0.0061,0.0667,0.2090,0.0667
ROCPOINTS_O,0.2300,0.0061,0.0667,0.2105,0.0667
ROCPOINTS_O,0.2333,0.0060,0.0667,0.2137,0.0667
ROCPOINTS_O,0.2367,0.0058,0.0643,0.2126,0.0643
ROCPOINTS_O,0.2400,0.0057,0.0619,0.2080,0.0619
ROCPOINTS_O,0.2433,0.0056,0.0619,0.2114,0.0619
ROCPOINTS_O,0.2467,0.0055,0.0619,0.2149,0.0619
ROCPOINTS_O,0.2500,0.0053,0.0571,0.2087,0.0571
ROCPOINTS_O,0.2524,0.0051,0.0548,0.2072,0.0548
ROCPOINTS_O,0.2533,0.0050,0.0548,0.2091,0.0548
ROCPOINTS_O,0.2567,0.0050,0.0524,0.2018,0.0524
ROCPOINTS_O,0.2600,0.0049,0.0500,0.2000,0.0500
ROCPOINTS_O,0.2633,0.0047,0.0500,0.2039,0.0500
ROCPOINTS_O,0.2634,0.0046,0.0476,0.2000,0.0476
ROCPOINTS_O,0.2667,0.0046,0.0476,0.2020,0.0476
ROCPOINTS_O,0.2674,0.0043,0.0452,0.2021,0.0452
ROCPOINTS_O,0.2733,0.0043,0.0452,0.2043,0.0452
ROCPOINTS_O,0.2800,0.0041,0.0429,0.2022,0.0429
ROCPOINTS_O,0.2833,0.0039,0.0429,0.2093,0.0429
ROCPOINTS_O,0.2867,0.0039,0.0429,0.2118,0.0429
ROCPOINTS_O,0.2867,0.0038,0.0405,0.2048,0.0405
ROCPOINTS_O,0.2900,0.0038,0.0405,0.2073,0.0405
ROCPOINTS_O,0.2933,0.0036,0.0405,0.2125,0.0405
ROCPOINTS_O,0.2990,0.0035,0.0381,0.2078,0.0381
ROCPOINTS_O,0.3000,0.0035,0.0381,0.2105,0.0381
ROCPOINTS_O,0.3033,0.0034,0.0381,0.2133,0.0381
ROCPOINTS_O,0.3054,0.0032,0.0381,0.2222,0.0381
ROCPOINTS_O,0.3067,0.0032,0.0381,0.2254,0.0381
ROCPOINTS_O,0.3100,0.0031,0.0381,0.2319,0.0381
ROCPOINTS_O,0.3133,0.0029,0.0381,0.2424,0.0381
ROCPOINTS_O,0.3167,0.0028,0.0381,0.2500,0.0381
ROCPOINTS_O,0.3233,0.0027,0.0310,0.2167,0.0310
ROCPOINTS_O,0.3267,0.0026,0.0310,0.2241,0.0310
ROCPOINTS_O,0.3294,0.0025,0.0310,0.2321,0.0310
ROCPOINTS_O,0.3367,0.0024,0.0310,0.2364,0.0310
ROCPOINTS_O,0.3383,0.0024,0.0310,0.2407,0.0310
ROCPOINTS_O,0.3433,0.0024,0.0286,0.2264,0.0286
ROCPOINTS_O,0.3467,0.0023,0.0286,0.2353,0.0286
ROCPOINTS_O,0.3533,0.0021,0.0262,0.2340,0.0262
ROCPOINTS_O,0.3567,0.0020,0.0238,0.2222,0.0238
ROCPOINTS_O,0.3700,0.0020,0.0238,0.2273,0.0238
ROCPOINTS_O,0.3833,0.0019,0.0238,0.2326,0.0238
ROCPOINTS_O,0.3867,0.0019,0.0238,0.2381,0.0238
ROCPOINTS_O,0.3900,0.0018,0.0238,0.2439,0.0238
ROCPOINTS_O,0.3937,0.0017,0.0238,0.2564,0.0238
ROCPOINTS_O,0.3967,0.0016,0.0238,0.2632,0.0238
ROCPOINTS_O,0.4000,0.0016,0.0238,0.2703,0.0238
ROCPOINTS_O,0.4033,0.0015,0.0238,0.2778,0.0238
ROCPOINTS_O,0.4133,0.0014,0.0238,0.2941,0.0238
ROCPOINTS_O,0.4176,0.0013,0.0214,0.2813,0.0214
ROCPOINTS_O,0.4213,0.0013,0.0214,0.2903,0.0214
ROCPOINTS_O,0.4309,0.0012,0.0214,0.3000,0.0214
ROCPOINTS_O,0.4333,0.0011,0.0214,0.3214,0.0214
ROCPOINTS_O,0.4444,0.0010,0.0214,0.3333,0.0214
ROCPOINTS_O,0.4467,0.0010,0.0214,0.3462,0.0214
ROCPOINTS_O,0.4500,0.0009,0.0214,0.3600,0.0214
ROCPOINTS_O,0.4533,0.0009,0.0190,0.3333,0.0190
ROCPOINTS_O,0.4667,0.0009,0.0167,0.3043,0.0167
ROCPOINTS_O,0.4733,0.0009,0.0143,0.2857,0.0143
ROCPOINTS_O,0.4800,0.0008,0.0143,0.3000,0.0143
ROCPOINTS_O,0.4891,0.0008,0.0143,0.3158,0.0143
ROCPOINTS_O,0.5000,0.0007,0.0143,0.3333,0.0143
ROCPOINTS_O,0.5033,0.0006,0.0143,0.3529,0.0143
ROCPOINTS_O,0.5100,0.0006,0.0143,0.3750,0.0143
ROCPOINTS_O,0.5167,0.0005,0.0143,0.4000,0.0143
ROCPOINTS_O,0.5333,0.0005,0.0143,0.4286,0.0143
ROCPOINTS_O,0.5634,0.0003,0.0143,0.5000,0.0143
ROCPOINTS_O,0.5900,0.0003,0.0119,0.4545,0.0119
ROCPOINTS_O,0.5933,0.0003,0.0119,0.5000,0.0119
ROCPOINTS_O,0.6239,0.0002,0.0095,0.5000,0.0095
ROCPOINTS_O,0.6533,0.0002,0.0095,0.5714,0.0095
ROCPOINTS_O,0.7167,0.0001,0.0095,0.6667,0.0095
ROCPOINTS_O,0.7900,0.0001,0.0095,0.8000,0.0095
ROCPOINTS_O,0.8000,0.0001,0.0071,0.7500,0.0071
ROCPOINTS_O,0.8733,0.0000,0.0071,1.0000,0.0071
ROCPOINTS_O,0.9167,0.0000,0.0048,1.0000,0.0048
ROCPOINTS_O,0.9300,0.0000,0.0024,1.0000,0.0024
ROCPOINTS_O,0.9300,0.0000,0.0000,0.0000,0.0000
ROCPOINTS_U,0.0000,1.0000,1.0000,0.0083,1.0000
ROCPOINTS_U,0.0000,0.5107,0.7143,0.0116,0.7143
ROCPOINTS_U,0.0000,0.5107,0.7143,0.0116,0.7143
ROCPOINTS_U,0.0000,0.5106,0.7143,0.0116,0.7143
ROCPOINTS_U,0.0000,0.5106,0.7143,0.0116,0.7143
ROCPOINTS_U,0.0000,0.5105,0.7143,0.0116,0.7143
ROCPOINTS_U,0.0000,0.5104,0.7143,0.0116,0.7143
ROCPOINTS_U,0.0000,0.5104,0.7143,0.0116,0.7143
ROCPOINTS_U,0.0000,0.5103,0.7143,0.0116,0.7143
ROCPOINTS_U,0.0000,0.5102,0.7143,0.0116,0.7143
ROCPOINTS_U,0.0000,0.5102,0.7143,0.0116,0.7143
ROCPOINTS_U,0.0000,0.5100,0.7143,0.0116,0.7143
ROCPOINTS_U,0.0000,0.5100,0.7143,0.0116,0.7143
ROCPOINTS_U,0.0000,0.5099,0.7143,0.0116,0.7143
ROCPOINTS_U,0.0000,0.5099,0.7143,0.0116,0.7143
ROCPOINTS_U,0.0000,0.5098,0.7143,0.0116,0.7143
ROCPOINTS_U,0.0000,0.5098,0.7143,0.0116,0.7143
ROCPOINTS_U,0.0000,0.5097,0.7143,0.0116,0.7143
ROCPOINTS_U,0.0000,0.5096,0.7143,0.0116,0.7143
ROCPOINTS_U,0.0000,0.5096,0.7143,0.0116,0.7143
ROCPOINTS_U,0.0000,0.5095,0.7143,0.0116,0.7143
ROCPOINTS_U,0.0000,0.5095,0.7143,0.0116,0.7143
ROCPOINTS_U,0.0000,0.5094,0.7143,0.0116,0.7143
ROCPOINTS_U,0.0001,0.5094,0.7143,0.0116,0.7143
ROCPOINTS_U,0.0001,0.5093,0.7143,0.0116,0.7143
ROCPOINTS_U,0.0001,0.5092,0.7143,0.0116,0.7143
ROCPOINTS_U,0.0001,0.5091,0.7143,0.0116,0.7143
ROCPOINTS_U,0.0001,0.5091,0.7143,0.0116,0.7143
ROCPOINTS_U,0.0001,0.5089,0.7143,0.0116,0.7143
ROCPOINTS_U,0.0001,0.5088,0.7143,0.0116,0.7143
ROCPOINTS_U,0.0001,0.5087,0.7143,0.0116,0.7143
ROCPOINTS_U,0.0001,0.5087,0.7143,0.0116,0.7143
ROCPOINTS_U,0.0001,0.5086,0.7143,0.0116,0.7143
ROCPOINTS_U,0.0001,0.5086,0.7143,0.0116,0.7143
ROCPOINTS_U,0.0001,0.5085,0.7143,0.0116,0.7143
ROCPOINTS_U,0.0001,0.5085,0.7143,0.0116,0.7143
ROCPOINTS_U,0.0001,0.5084,0.7143,0.0116,0.7143
ROCPOINTS_U,0.0001,0.5083,0.7143,0.0116,0.7143
ROCPOINTS_U,0.0001,0.5083,0.7143,0.0116,0.7143
ROCPOINTS_U,0.0001,0.5082,0.7143,0.0116,0.7143
ROCPOINTS_U,0.0001,0.5082,0.7143,0.0116,0.7143
ROCPOINTS_U,0.0001,0.5081,0.7143,0.0116,0.7143
ROCPOINTS_U,0.0001,0.5081,0.7143,0.0116,0.7143
ROCPOINTS_U,0.0001,0.5080,0.7143,0.0116,0.7143
ROCPOINTS_U,0.0001,0.5078,0.7143,0.0116,0.7143
ROCPOINTS_U,0.0001,0.5078,0.7143,0.0116,0.7143
ROCPOINTS_U,0.0001,0.5077,0.7143,0.0116,0.7143
ROCPOINTS_U,0.0001,0.5077,0.7143,0.0116,0.7143
ROCPOINTS_U,0.0001,0.5076,0.7143,0.0116,0.7143
ROCPOINTS_U,0.0001,0.5075,0.7143,0.0116,0.7143
ROCPOINTS_U,0.0001,0.5075,0.7143,0.0116,0.7143
ROCPOINTS_U,0.0002,0.5074,0.7143,0.0116,0.7143
ROCPOINTS_U,0.0002,0.5074,0.7143,0.0116,0.7143
ROCPOINTS_U,0.0002,0.5073,0.7143,0.0116,0.7143
ROCPOINTS_U,0.0002,0.5072,0.7143,0.0116,0.7143
ROCPOINTS_U,0.0002,0.5071,0.7143,0.0116,0.7143
ROCPOINTS_U,0.0002,0.5070,0.7143,0.0116,0.7143
ROCPOINTS_U,0.0002,0.5070,0.7143,0.0117,0.7143
ROCPOINTS_U,0.0002,0.5069,0.7143,0.0117,0.7143
ROCPOINTS_U,0.0002,0.5069,0.7143,0.0117,0.7143
ROCPOINTS_U,0.0002,0.5068,0.7143,0.0117,0.7143
ROCPOINTS_U,0.0002,0.5067,0.7143,0.0117,0.7143
ROCPOINTS_U,0.0002,0.5066,0.7143,0.0117,0.7143
ROCPOINTS_U,0.0002,0.5066,0.7143,0.0117,0.7143
ROCPOINTS_U,0.0003,0.5065,0.7143,0.0117,0.7143
ROCPOINTS_U,0.0003,0.5065,0.7143,0.0117,0.7143
ROCPOINTS_U,0.0003,0.5063,0.7143,0.0117,0.7143
ROCPOINTS_U,0.0003,0.5062,0.7143,0.0117,0.7143
ROCPOINTS_U,0.0003,0.5062,0.7143,0.0117,0.7143
ROCPOINTS_U,0.0003,0.5061,0.7143,0.0117,0.7143
ROCPOINTS_U,0.0003,0.5060,0.7143,0.0117,0.7143
ROCPOINTS_U,0.0003,0.5059,0.7143,0.0117,0.7143
ROCPOINTS_U,0.0003,0.5059,0.7143,0.0117,0.7143
ROCPOINTS_U,0.0003,0.5058,0.7143,0.0117,0.7143
ROCPOINTS_U,0.0003,0.5058,0.7143,0.0117,0.7143
ROCPOINTS_U,0.0003,0.5057,0.7143,0.0117,0.7143
ROCPOINTS_U,0.0003,0.5057,0.7143,0.0117,0.7143
ROCPOINTS_U,0.0003,0.5056,0.7143,0.0117,0.7143
ROCPOINTS_U,0.0003,0.5055,0.7143,0.0117,0.7143
ROCPOINTS_U,0.0004,0.5055,0.7143,0.0117,0.7143
ROCPOINTS_U,0.0004,0.5054,0.7143,0.0117,0.7143
ROCPOINTS_U,0.0004,0.5054,0.7143,0.0117,0.7143
ROCPOINTS_U,0.0004,0.5053,0.7143,0.0117,0.7143
ROCPOINTS_U,0.0004,0.5053,0.7143,0.0117,0.7143
ROCPOINTS_U,0.0004,0.5052,0.7143,0.0117,0.7143
ROCPOINTS_U,0.0004,0.5051,0.7143,0.0117,0.7143
ROCPOINTS_U,0.0005,0.5050,0.7143,0.0117,0.7143
ROCPOINTS_U,0.0005,0.5050,0.7143,0.0117,0.7143
ROCPOINTS_U,0.0005,0.5049,0.7143,0.0117,0.7143
ROCPOINTS_U,0.0005,0.5048,0.7143,0.0117,0.7143
ROCPOINTS_U,0.0005,0.5048,0.7143,0.0117,0.7143
ROCPOINTS_U,0.0005,0.5047,0.7143,0.0117,0.7143
ROCPOINTS_U,0.0005,0.5046,0.7143,0.0117,0.7143
ROCPOINTS_U,0.0005,0.5046,0.7143,0.0117,0.7143
ROCPOINTS_U,0.0006,0.5045,0.7143,0.0117,0.7143
ROCPOINTS_U,0.0006,0.5045,0.7075,0.0116,0.7075
ROCPOINTS_U,0.0006,0.5045,0.7007,0.0115,0.7007
ROCPOINTS_U,0.0006,0.5044,0.7007,0.0115,0.7007
ROCPOINTS_U,0.0006,0.5044,0.7007,0.0115,0.7007
ROCPOINTS_U,0.0006,0.5043,0.7007,0.0115,0.7007
ROCPOINTS_U,0.0006,0.5042,0.7007,0.0115,0.7007
ROCPOINTS_U,0.0006,0.5041,0.7007,0.0115,0.7007
ROCPOINTS_U,0.0007,0.5041,0.7007,0.0115,0.7007
ROCPOINTS_U,0.0007,0.5040,0.7007,0.0115,0.7007
ROCPOINTS_U,0.0007,0.5039,0.7007,0.0115,0.7007
ROCPOINTS_U,0.0007,0.5038,0.7007,0.0115,0.7007
ROCPOINTS_U,0.0007,0.5038,0.7007,0.0115,0.7007
ROCPOINTS_U,0.0007,0.5037,0.7007,0.0115,0.7007
ROCPOINTS_U,0.0007,0.5037,0.7007,0.0115,0.7007
ROCPOINTS_U,0.0007,0.5036,0.7007,0.0115,0.7007
ROCPOINTS_U,0.0008,0.5036,0.7007,0.0115,0.7007
ROCPOINTS_U,0.0008,0.5035,0.7007,0.0115,0.7007
ROCPOINTS_U,0.0008,0.5034,0.7007,0.0115,0.7007
ROCPOINTS_U,0.0009,0.5032,0.7007,0.0115,0.7007
ROCPOINTS_U,0.0010,0.5032,0.7007,0.0115,0.7007
ROCPOINTS_U,0.0011,0.5031,0.7007,0.0115,0.7007
ROCPOINTS_U,0.0011,0.5030,0.7007,0.0115,0.7007
ROCPOINTS_U,0.0011,0.5029,0.7007,0.0115,0.7007
ROCPOINTS_U,0.0012,0.5028,0.7007,0.0115,0.7007
ROCPOINTS_U,0.0012,0.5027,0.7007,0.0115,0.7007
ROCPOINTS_U,0.0013,0.5026,0.7007,0.0115,0.7007
ROCPOINTS_U,0.0014,0.5026,0.7007,0.0115,0.7007
ROCPOINTS_U,0.0014,0.5025,0.7007,0.0115,0.7007
ROCPOINTS_U,0.0014,0.5025,0.7007,0.0115,0.7007
ROCPOINTS_U,0.0014,0.5024,0.7007,0.0115,0.7007
ROCPOINTS_U,0.0014,0.5024,0.7007,0.0115,0.7007
ROCPOINTS_U,0.0015,0.5023,0.7007,0.0115,0.7007
ROCPOINTS_U,0.0016,0.5022,0.7007,0.0115,0.7007
ROCPOINTS_U,0.0016,0.5022,0.7007,0.0115,0.7007
ROCPOINTS_U,0.0016,0.5021,0.7007,0.0115,0.7007
ROCPOINTS_U,0.0016,0.5021,0.7007,0.0115,0.7007
ROCPOINTS_U,0.0017,0.5020,0.7007,0.0115,0.7007
ROCPOINTS_U,0.0017,0.5016,0.7007,0.0116,0.7007
ROCPOINTS_U,0.0018,0.5015,0.7007,0.0116,0.7007
ROCPOINTS_U,0.0018,0.5015,0.7007,0.0116,0.7007
ROCPOINTS_U,0.0020,0.5014,0.7007,0.0116,0.7007
ROCPOINTS_U,0.0020,0.5013,0.7007,0.0116,0.7007
ROCPOINTS_U,0.0020,0.5012,0.7007,0.0116,0.7007
ROCPOINTS_U,0.0021,0.5011,0.6939,0.0115,0.6939
ROCPOINTS_U,0.0022,0.5010,0.6939,0.0115,0.6939
ROCPOINTS_U,0.0022,0.5008,0.6939,0.0115,0.6939
ROCPOINTS_U,0.0025,0.5008,0.6939,0.0115,0.6939
ROCPOINTS_U,0.0026,0.5007,0.6939,0.0115,0.6939
ROCPOINTS_U,0.0026,0.5007,0.6939,0.0115,0.6939
ROCPOINTS_U,0.0027,0.5006,0.6939,0.0115,0.6939
ROCPOINTS_U,0.0027,0.5005,0.6939,0.0115,0.6939
ROCPOINTS_U,0.0033,0.5005,0.6939,0.0115,0.6939
ROCPOINTS_U,0.0033,0.5004,0.6939,0.0115,0.6939
ROCPOINTS_U,0.0033,0.5004,0.6939,0.0115,0.6939
ROCPOINTS_U,0.0033,0.5000,0.6939,0.0115,0.6939
ROCPOINTS_U,0.0033,0.3491,0.5510,0.0130,0.5510
ROCPOINTS_U,0.0034,0.3486,0.5510,0.0131,0.5510
ROCPOINTS_U,0.0034,0.3486,0.5510,0.0131,0.5510
ROCPOINTS_U,0.0034,0.3485,0.5510,0.0131,0.5510
ROCPOINTS_U,0.0034,0.3485,0.5510,0.0131,0.5510
ROCPOINTS_U,0.0034,0.3485,0.5442,0.0129,0.5442
ROCPOINTS_U,0.0034,0.3484,0.5442,0.0129,0.5442
ROCPOINTS_U,0.0035,0.3483,0.5442,0.0129,0.5442
ROCPOINTS_U,0.0035,0.3483,0.5442,0.0129,0.5442
ROCPOINTS_U,0.0035,0.3482,0.5442,0.0129,0.5442
ROCPOINTS_U,0.0036,0.3482,0.5442,0.0129,0.5442
ROCPOINTS_U,0.0036,0.3481,0.5442,0.0129,0.5442
ROCPOINTS_U,0.0036,0.3481,0.5442,0.0129,0.5442
ROCPOINTS_U,0.0036,0.3480,0.5442,0.0129,0.5442
ROCPOINTS_U,0.0037,0.3479,0.5442,0.0129,0.5442
ROCPOINTS_U,0.0037,0.3479,0.5442,0.0129,0.5442
ROCPOINTS_U,0.0038,0.3478,0.5442,0.0129,0.5442
ROCPOINTS_U,0.0038,0.3478,0.5442,0.0129,0.5442
ROCPOINTS_U,0.0038,0.3477,0.5442,0.0129,0.5442
ROCPOINTS_U,0.0038,0.3477,0.5442,0.0129,0.5442
ROCPOINTS_U,0.0039,0.3476,0.5442,0.0129,0.5442
ROCPOINTS_U,0.0040,0.3475,0.5442,0.0129,0.5442
ROCPOINTS_U,0.0040,0.3475,0.5442,0.0129,0.5442
ROCPOINTS_U,0.0041,0.3474,0.5442,0.0129,0.5442
ROCPOINTS_U,0.0042,0.3474,0.5442,0.0129,0.5442
ROCPOINTS_U,0.0042,0.3473,0.5442,0.0129,0.5442
ROCPOINTS_U,0.0042,0.3473,0.5442,0.0129,0.5442
ROCPOINTS_U,0.0042,0.3472,0.5442,0.0129,0.5442
ROCPOINTS_U,0.0042,0.3471,0.5442,0.0129,0.5442
ROCPOINTS_U,0.0043,0.3471,0.5442,0.0129,0.5442
ROCPOINTS_U,0.0044,0.3470,0.5442,0.0130,0.5442
ROCPOINTS_U,0.0044,0.3470,0.5442,0.0130,0.5442
ROCPOINTS_U,0.0044,0.3469,0.5442,0.0130,0.5442
ROCPOINTS_U,0.0044,0.3469,0.5442,0.0130,0.5442
ROCPOINTS_U,0.0044,0.3468,0.5442,0.0130,0.5442
ROCPOINTS_U,0.0045,0.3467,0.5442,0.0130,0.5442
ROCPOINTS_U,0.0046,0.3467,0.5442,0.0130,0.5442
ROCPOINTS_U,0.0046,0.3466,0.5442,0.0130,0.5442
ROCPOINTS_U,0.0046,0.3466,0.5442,0.0130,0.5442
ROCPOINTS_U,0.0047,0.3465,0.5442,0.0130,0.5442
ROCPOINTS_U,0.0047,0.3465,0.5442,0.0130,0.5442
ROCPOINTS_U,0.0047,0.3464,0.5442,0.0130,0.5442
ROCPOINTS_U,0.0050,0.3463,0.5442,0.0130,0.5442
ROCPOINTS_U,0.0053,0.3460,0.5442,0.0130,0.5442
ROCPOINTS_U,0.0053,0.3460,0.5442,0.0130,0.5442
ROCPOINTS_U,0.0054,0.3459,0.5442,0.0130,0.5442
ROCPOINTS_U,0.0056,0.3458,0.5442,0.0130,0.5442
ROCPOINTS_U,0.0056,0.3458,0.5442,0.0130,0.5442
ROCPOINTS_U,0.0060,0.3453,0.5442,0.0130,0.5442
ROCPOINTS_U,0.0061,0.3453,0.5442,0.0130,0.5442
ROCPOINTS_U,0.0062,0.3452,0.5442,0.0130,0.5442
ROCPOINTS_U,0.0064,0.3440,0.5442,0.0131,0.5442
ROCPOINTS_U,0.0064,0.3439,0.5442,0.0131,0.5442
ROCPOINTS_U,0.0066,0.3433,0.5442,0.0131,0.5442
ROCPOINTS_U,0.0066,0.3433,0.5442,0.0131,0.5442
ROCPOINTS_U,0.0067,0.3424,0.5442,0.0131,0.5442
ROCPOINTS_U,0.0067,0.3420,0.5442,0.0131,0.5442
ROCPOINTS_U,0.0067,0.2559,0.4694,0.0151,0.4694
ROCPOINTS_U,0.0067,0.2557,0.4694,0.0151,0.4694
ROCPOINTS_U,0.0067,0.2556,0.4694,0.0151,0.4694
ROCPOINTS_U,0.0067,0.2556,0.4694,0.0151,0.4694
ROCPOINTS_U,0.0067,0.2544,0.4694,0.0152,0.4694
ROCPOINTS_U,0.0067,0.2535,0.4694,0.0153,0.4694
ROCPOINTS_U,0.0067,0.2534,0.4694,0.0153,0.4694
ROCPOINTS_U,0.0067,0.2533,0.4694,0.0153,0.4694
ROCPOINTS_U,0.0068,0.2519,0.4694,0.0154,0.4694
ROCPOINTS_U,0.0069,0.2511,0.4694,0.0154,0.4694
ROCPOINTS_U,0.0070,0.2510,0.4694,0.0154,0.4694
ROCPOINTS_U,0.0071,0.2500,0.4694,0.0155,0.4694
ROCPOINTS_U,0.0072,0.2499,0.4694,0.0155,0.4694
ROCPOINTS_U,0.0072,0.2485,0.4694,0.0156,0.4694
ROCPOINTS_U,0.0073,0.2484,0.4694,0.0156,0.4694
ROCPOINTS_U,0.0073,0.2484,0.4694,0.0156,0.4694
ROCPOINTS_U,0.0073,0.2473,0.4694,0.0156,0.4694
ROCPOINTS_U,0.0075,0.2472,0.4694,0.0156,0.4694
ROCPOINTS_U,0.0075,0.2453,0.4694,0.0158,0.4694
ROCPOINTS_U,0.0075,0.2437,0.4694,0.0159,0.4694
ROCPOINTS_U,0.0075,0.2436,0.4694,0.0159,0.4694
ROCPOINTS_U,0.0076,0.2436,0.4694,0.0159,0.4694
ROCPOINTS_U,0.0077,0.2418,0.4694,0.0160,0.4694
ROCPOINTS_U,0.0078,0.2417,0.4694,0.0160,0.4694
ROCPOINTS_U,0.0079,0.2417,0.4694,0.0160,0.4694
ROCPOINTS_U,0.0080,0.2416,0.4694,0.0160,0.4694
ROCPOINTS_U,0.0080,0.2401,0.4694,0.0161,0.4694
ROCPOINTS_U,0.0081,0.2401,0.4694,0.0161,0.4694
ROCPOINTS_U,0.0082,0.2400,0.4694,0.0161,0.4694
ROCPOINTS_U,0.0083,0.2386,0.4694,0.0162,0.4694
ROCPOINTS_U,0.0085,0.2385,0.4694,0.0162,0.4694
ROCPOINTS_U,0.0086,0.2384,0.4694,0.0162,0.4694
ROCPOINTS_U,0.0086,0.2366,0.4694,0.0163,0.4694
ROCPOINTS_U,0.0088,0.2366,0.4694,0.0163,0.4694
ROCPOINTS_U,0.0089,0.2365,0.4694,0.0163,0.4694
ROCPOINTS_U,0.0089,0.2349,0.4694,0.0164,0.4694
ROCPOINTS_U,0.0091,0.2348,0.4694,0.0164,0.4694
ROCPOINTS_U,0.0091,0.2348,0.4694,0.0165,0.4694
ROCPOINTS_U,0.0091,0.2347,0.4694,0.0165,0.4694
ROCPOINTS_U,0.0092,0.2347,0.4694,0.0165,0.4694
ROCPOINTS_U,0.0095,0.2346,0.4694,0.0165,0.4694
ROCPOINTS_U,0.0097,0.2346,0.4694,0.0165,0.4694
ROCPOINTS_U,0.0100,0.2345,0.4694,0.0165,0.4694
ROCPOINTS_U,0.0100,0.2343,0.4694,0.0165,0.4694
ROCPOINTS_U,0.0100,0.1791,0.4490,0.0205,0.4490
ROCPOINTS_U,0.0100,0.1789,0.4490,0.0206,0.4490
ROCPOINTS_U,0.0101,0.1788,0.4490,0.0206,0.4490
ROCPOINTS_U,0.0101,0.1788,0.4490,0.0206,0.4490
ROCPOINTS_U,0.0102,0.1787,0.4490,0.0206,0.4490
ROCPOINTS_U,0.0102,0.1787,0.4490,0.0206,0.4490
ROCPOINTS_U,0.0103,0.1786,0.4490,0.0206,0.4490
ROCPOINTS_U,0.0105,0.1786,0.4490,0.0206,0.4490
ROCPOINTS_U,0.0108,0.1785,0.4490,0.0206,0.4490
ROCPOINTS_U,0.0108,0.1784,0.4490,0.0206,0.4490
ROCPOINTS_U,0.0111,0.1784,0.4490,0.0206,0.4490
ROCPOINTS_U,0.0111,0.1783,0.4490,0.0206,0.4490
ROCPOINTS_U,0.0111,0.1783,0.4490,0.0206,0.4490
ROCPOINTS_U,0.0113,0.1782,0.4490,0.0206,0.4490
ROCPOINTS_U,0.0113,0.1782,0.4490,0.0207,0.4490
ROCPOINTS_U,0.0117,0.1781,0.4490,0.0207,0.4490
ROCPOINTS_U,0.0119,0.1779,0.4490,0.0207,0.4490
ROCPOINTS_U,0.0120,0.1778,0.4490,0.0207,0.4490
ROCPOINTS_U,0.0124,0.1778,0.4490,0.0207,0.4490
ROCPOINTS_U,0.0127,0.1777,0.4490,0.0207,0.4490
ROCPOINTS_U,0.0131,0.1776,0.4490,0.0207,0.4490
ROCPOINTS_U,0.0133,0.1776,0.4490,0.0207,0.4490
ROCPOINTS_U,0.0133,0.1775,0.4490,0.0207,0.4490
ROCPOINTS_U,0.0133,0.1774,0.4490,0.0207,0.4490
ROCPOINTS_U,0.0135,0.1409,0.3878,0.0225,0.3878
ROCPOINTS_U,0.0135,0.1409,0.3878,0.0225,0.3878
ROCPOINTS_U,0.0139,0.1408,0.3878,0.0225,0.3878
ROCPOINTS_U,0.0142,0.1408,0.3878,0.0225,0.3878
ROCPOINTS_U,0.0142,0.1406,0.3878,0.0226,0.3878
ROCPOINTS_U,0.0145,0.1405,0.3878,0.0226,0.3878
ROCPOINTS_U,0.0150,0.1405,0.3878,0.0226,0.3878
ROCPOINTS_U,0.0150,0.1404,0.3878,0.0226,0.3878
ROCPOINTS_U,0.0153,0.1404,0.3810,0.0222,0.3810
ROCPOINTS_U,0.0156,0.1403,0.3810,0.0222,0.3810
ROCPOINTS_U,0.0160,0.1402,0.3810,0.0222,0.3810
ROCPOINTS_U,0.0163,0.1401,0.3810,0.0222,0.3810
ROCPOINTS_U,0.0163,0.1401,0.3810,0.0222,0.3810
ROCPOINTS_U,0.0167,0.1401,0.3741,0.0219,0.3741
ROCPOINTS_U,0.0167,0.1400,0.3741,0.0219,0.3741
ROCPOINTS_U,0.0167,0.1142,0.3537,0.0253,0.3537
ROCPOINTS_U,0.0167,0.1141,0.3537,0.0253,0.3537
ROCPOINTS_U,0.0168,0.1140,0.3537,0.0253,0.3537
ROCPOINTS_U,0.0173,0.1140,0.3537,0.0253,0.3537
ROCPOINTS_U,0.0175,0.1139,0.3537,0.0253,0.3537
ROCPOINTS_U,0.0176,0.1135,0.3469,0.0249,0.3469
ROCPOINTS_U,0.0176,0.1134,0.3469,0.0250,0.3469
ROCPOINTS_U,0.0178,0.1133,0.3401,0.0245,0.3401
ROCPOINTS_U,0.0183,0.1133,0.3401,0.0245,0.3401
ROCPOINTS_U,0.0187,0.1132,0.3401,0.0245,0.3401
ROCPOINTS_U,0.0187,0.1131,0.3401,0.0245,0.3401
ROCPOINTS_U,0.0194,0.1130,0.3401,0.0246,0.3401
ROCPOINTS_U,0.0194,0.1130,0.3401,0.0246,0.3401
ROCPOINTS_U,0.0199,0.1129,0.3401,0.0246,0.3401
ROCPOINTS_U,0.0200,0.1129,0.3401,0.0246,0.3401
ROCPOINTS_U,0.0200,0.1128,0.3401,0.0246,0.3401
ROCPOINTS_U,0.0200,0.0925,0.3197,0.0281,0.3197
ROCPOINTS_U,0.0201,0.0925,0.3197,0.0281,0.3197
ROCPOINTS_U,0.0201,0.0924,0.3197,0.0281,0.3197
ROCPOINTS_U,0.0208,0.0924,0.3197,0.0281,0.3197
ROCPOINTS_U,0.0208,0.0923,0.3197,0.0282,0.3197
ROCPOINTS_U,0.0211,0.0923,0.3197,0.0282,0.3197
ROCPOINTS_U,0.0211,0.0922,0.3197,0.0282,0.3197
ROCPOINTS_U,0.0222,0.0922,0.3197,0.0282,0.3197
ROCPOINTS_U,0.0233,0.0921,0.3197,0.0282,0.3197
ROCPOINTS_U,0.0233,0.0920,0.3197,0.0282,0.3197
ROCPOINTS_U,0.0233,0.0767,0.2585,0.0274,0.2585
ROCPOINTS_U,0.0234,0.0766,0.2585,0.0275,0.2585
ROCPOINTS_U,0.0239,0.0766,0.2585,0.0275,0.2585
ROCPOINTS_U,0.0242,0.0765,0.2585,0.0275,0.2585
ROCPOINTS_U,0.0244,0.0764,0.2585,0.0275,0.2585
ROCPOINTS_U,0.0247,0.0764,0.2585,0.0275,0.2585
ROCPOINTS_U,0.0248,0.0763,0.2585,0.0276,0.2585
ROCPOINTS_U,0.0250,0.0763,0.2585,0.0276,0.2585
ROCPOINTS_U,0.0252,0.0762,0.2585,0.0276,0.2585
ROCPOINTS_U,0.0253,0.0762,0.2585,0.0276,0.2585
ROCPOINTS_U,0.0257,0.0761,0.2585,0.0276,0.2585
ROCPOINTS_U,0.0258,0.0760,0.2585,0.0277,0.2585
ROCPOINTS_U,0.0267,0.0760,0.2585,0.0277,0.2585
ROCPOINTS_U,0.0267,0.0759,0.2585,0.0277,0.2585
ROCPOINTS_U,0.0267,0.0643,0.2245,0.0284,0.2245
ROCPOINTS_U,0.0270,0.0643,0.2245,0.0284,0.2245
ROCPOINTS_U,0.0270,0.0642,0.2245,0.0284,0.2245
ROCPOINTS_U,0.0273,0.0641,0.2245,0.0284,0.2245
ROCPOINTS_U,0.0283,0.0641,0.2245,0.0285,0.2245
ROCPOINTS_U,0.0289,0.0640,0.2245,0.0285,0.2245
ROCPOINTS_U,0.0300,0.0640,0.2245,0.0285,0.2245
ROCPOINTS_U,0.0302,0.0562,0.2109,0.0304,0.2109
ROCPOINTS_U,0.0319,0.0562,0.2109,0.0305,0.2109
ROCPOINTS_U,0.0319,0.0561,0.2109,0.0305,0.2109
ROCPOINTS_U,0.0333,0.0561,0.2109,0.0305,0.2109
ROCPOINTS_U,0.0333,0.0560,0.2109,0.0305,0.2109
ROCPOINTS_U,0.0335,0.0488,0.1905,0.0316,0.1905
ROCPOINTS_U,0.0337,0.0488,0.1905,0.0316,0.1905
ROCPOINTS_U,0.0342,0.0485,0.1905,0.0318,0.1905
ROCPOINTS_U,0.0347,0.0484,0.1905,0.0319,0.1905
ROCPOINTS_U,0.0352,0.0480,0.1905,0.0321,0.1905
ROCPOINTS_U,0.0355,0.0478,0.1905,0.0323,0.1905
ROCPOINTS_U,0.0356,0.0475,0.1905,0.0325,0.1905
ROCPOINTS_U,0.0361,0.0474,0.1905,0.0325,0.1905
ROCPOINTS_U,0.0362,0.0470,0.1905,0.0328,0.1905
ROCPOINTS_U,0.0363,0.0466,0.1905,0.0331,0.1905
ROCPOINTS_U,0.0367,0.0466,0.1905,0.0331,0.1905
ROCPOINTS_U,0.0367,0.0465,0.1905,0.0331,0.1905
ROCPOINTS_U,0.0367,0.0405,0.1701,0.0340,0.1701
ROCPOINTS_U,0.0387,0.0404,0.1701,0.0340,0.1701
ROCPOINTS_U,0.0389,0.0404,0.1701,0.0341,0.1701
ROCPOINTS_U,0.0393,0.0398,0.1701,0.0345,0.1701
ROCPOINTS_U,0.0393,0.0398,0.1701,0.0345,0.1701
ROCPOINTS_U,0.0396,0.0394,0.1701,0.0349,0.1701
ROCPOINTS_U,0.0396,0.0393,0.1701,0.0349,0.1701
ROCPOINTS_U,0.0400,0.0393,0.1701,0.0350,0.1701
ROCPOINTS_U,0.0411,0.0348,0.1633,0.0378,0.1633
ROCPOINTS_U,0.0433,0.0347,0.1633,0.0379,0.1633
ROCPOINTS_U,0.0433,0.0347,0.1633,0.0379,0.1633
ROCPOINTS_U,0.0433,0.0311,0.1361,0.0353,0.1361
ROCPOINTS_U,0.0460,0.0311,0.1361,0.0353,0.1361
ROCPOINTS_U,0.0467,0.0311,0.1293,0.0336,0.1293
ROCPOINTS_U,0.0483,0.0269,0.1224,0.0367,0.1224
ROCPOINTS_U,0.0488,0.0269,0.1224,0.0367,0.1224
ROCPOINTS_U,0.0489,0.0268,0.1224,0.0369,0.1224
ROCPOINTS_U,0.0490,0.0267,0.1224,0.0370,0.1224
ROCPOINTS_U,0.0498,0.0266,0.1224,0.0371,0.1224
ROCPOINTS_U,0.0500,0.0265,0.1224,0.0373,0.1224
ROCPOINTS_U,0.0500,0.0241,0.1156,0.0385,0.1156
ROCPOINTS_U,0.0500,0.0241,0.1156,0.0386,0.1156
ROCPOINTS_U,0.0504,0.0240,0.1156,0.0387,0.1156
ROCPOINTS_U,0.0513,0.0240,0.1156,0.0388,0.1156
ROCPOINTS_U,0.0528,0.0238,0.1156,0.0390,0.1156
ROCPOINTS_U,0.0533,0.0237,0.1156,0.0392,0.1156
ROCPOINTS_U,0.0536,0.0220,0.1088,0.0398,0.1088
ROCPOINTS_U,0.0547,0.0219,0.1088,0.0400,0.1088
ROCPOINTS_U,0.0550,0.0218,0.1088,0.0401,0.1088
ROCPOINTS_U,0.0567,0.0217,0.1088,0.0402,0.1088
ROCPOINTS_U,0.0567,0.0198,0.1088,0.0441,0.1088
ROCPOINTS_U,0.0600,0.0197,0.1088,0.0442,0.1088
ROCPOINTS_U,0.0600,0.0184,0.1020,0.0442,0.1020
ROCPOINTS_U,0.0618,0.0184,0.1020,0.0444,0.1020
ROCPOINTS_U,0.0626,0.0181,0.1020,0.0450,0.1020
ROCPOINTS_U,0.0627,0.0180,0.1020,0.0452,0.1020
ROCPOINTS_U,0.0633,0.0180,0.1020,0.0453,0.1020
ROCPOINTS_U,0.0667,0.0165,0.0952,0.0461,0.0952
ROCPOINTS_U,0.0675,0.0157,0.0884,0.0450,0.0884
ROCPOINTS_U,0.0689,0.0157,0.0884,0.0451,0.0884
ROCPOINTS_U,0.0692,0.0156,0.0884,0.0453,0.0884
ROCPOINTS_U,0.0693,0.0155,0.0884,0.0455,0.0884
ROCPOINTS_U,0.0700,0.0155,0.0884,0.0456,0.0884
ROCPOINTS_U,0.0702,0.0141,0.0884,0.0500,0.0884
ROCPOINTS_U,0.0733,0.0141,0.0816,0.0463,0.0816
ROCPOINTS_U,0.0767,0.0130,0.0816,0.0498,0.0816
ROCPOINTS_U,0.0778,0.0126,0.0680,0.0433,0.0680
ROCPOINTS_U,0.0800,0.0125,0.0680,0.0435,0.0680
ROCPOINTS_U,0.0806,0.0116,0.0680,0.0467,0.0680
ROCPOINTS_U,0.0821,0.0116,0.0680,0.0469,0.0680
ROCPOINTS_U,0.0833,0.0115,0.0680,0.0472,0.0680
ROCPOINTS_U,0.0833,0.0109,0.0612,0.0450,0.0612
ROCPOINTS_U,0.0850,0.0108,0.0612,0.0452,0.0612
ROCPOINTS_U,0.0867,0.0107,0.0612,0.0457,0.0612
ROCPOINTS_U,0.0867,0.0103,0.0612,0.0474,0.0612
ROCPOINTS_U,0.0873,0.0102,0.0612,0.0476,0.0612
ROCPOINTS_U,0.0900,0.0102,0.0612,0.0479,0.0612
ROCPOINTS_U,0.0933,0.0096,0.0544,0.0455,0.0544
ROCPOINTS_U,0.0939,0.0092,0.0544,0.0473,0.0544
ROCPOINTS_U,0.0967,0.0091,0.0544,0.0476,0.0544
ROCPOINTS_U,0.0989,0.0088,0.0408,0.0375,0.0408
ROCPOINTS_U,0.1000,0.0087,0.0408,0.0377,0.0408
ROCPOINTS_U,0.1010,0.0085,0.0408,0.0387,0.0408
ROCPOINTS_U,0.1019,0.0084,0.0408,0.0390,0.0408
ROCPOINTS_U,0.1033,0.0084,0.0408,0.0392,0.0408
ROCPOINTS_U,0.1048,0.0079,0.0408,0.0417,0.0408
ROCPOINTS_U,0.1067,0.0078,0.0408,0.0420,0.0408
ROCPOINTS_U,0.1100,0.0075,0.0408,0.0438,0.0408
ROCPOINTS_U,0.1133,0.0069,0.0408,0.0469,0.0408
ROCPOINTS_U,0.1167,0.0064,0.0408,0.0508,0.0408
ROCPOINTS_U,0.1200,0.0060,0.0340,0.0450,0.0340
ROCPOINTS_U,0.1201,0.0057,0.0340,0.0476,0.0340
ROCPOINTS_U,0.1207,0.0056,0.0340,0.0485,0.0340
ROCPOINTS_U,0.1233,0.0055,0.0340,0.0490,0.0340
ROCPOINTS_U,0.1267,0.0054,0.0340,0.0500,0.0340
ROCPOINTS_U,0.1272,0.0052,0.0272,0.0421,0.0272
ROCPOINTS_U,0.1300,0.0051,0.0272,0.0426,0.0272
ROCPOINTS_U,0.1333,0.0047,0.0272,0.0465,0.0272
ROCPOINTS_U,0.1344,0.0045,0.0272,0.0482,0.0272
ROCPOINTS_U,0.1358,0.0044,0.0272,0.0488,0.0272
ROCPOINTS_U,0.1364,0.0044,0.0272,0.0494,0.0272
ROCPOINTS_U,0.1367,0.0043,0.0272,0.0500,0.0272
ROCPOINTS_U,0.1400,0.0042,0.0272,0.0513,0.0272
ROCPOINTS_U,0.1440,0.0042,0.0272,0.0519,0.0272
ROCPOINTS_U,0.1467,0.0041,0.0272,0.0526,0.0272
ROCPOINTS_U,0.1500,0.0040,0.0272,0.0541,0.0272
ROCPOINTS_U,0.1533,0.0039,0.0272,0.0548,0.0272
ROCPOINTS_U,0.1567,0.0039,0.0272,0.0556,0.0272
ROCPOINTS_U,0.1600,0.0037,0.0272,0.0580,0.0272
ROCPOINTS_U,0.1604,0.0036,0.0272,0.0588,0.0272
ROCPOINTS_U,0.1633,0.0034,0.0272,0.0635,0.0272
ROCPOINTS_U,0.1667,0.0033,0.0272,0.0645,0.0272
ROCPOINTS_U,0.1700,0.0032,0.0272,0.0656,0.0272
ROCPOINTS_U,0.1767,0.0031,0.0272,0.0678,0.0272
ROCPOINTS_U,0.1800,0.0031,0.0272,0.0690,0.0272
ROCPOINTS_U,0.1806,0.0030,0.0272,0.0714,0.0272
ROCPOINTS_U,0.1857,0.0029,0.0272,0.0727,0.0272
ROCPOINTS_U,0.1867,0.0028,0.0272,0.0741,0.0272
ROCPOINTS_U,0.1933,0.0028,0.0272,0.0755,0.0272
ROCPOINTS_U,0.2000,0.0027,0.0272,0.0769,0.0272
ROCPOINTS_U,0.2033,0.0027,0.0272,0.0784,0.0272
ROCPOINTS_U,0.2100,0.0026,0.0272,0.0800,0.0272
ROCPOINTS_U,0.2133,0.0026,0.0272,0.0816,0.0272
ROCPOINTS_U,0.2167,0.0026,0.0204,0.0625,0.0204
ROCPOINTS_U,0.2233,0.0025,0.0204,0.0638,0.0204
ROCPOINTS_U,0.2300,0.0023,0.0204,0.0698,0.0204
ROCPOINTS_U,0.2333,0.0022,0.0204,0.0714,0.0204
ROCPOINTS_U,0.2400,0.0022,0.0136,0.0488,0.0136
ROCPOINTS_U,0.2500,0.0022,0.0136,0.0500,0.0136
ROCPOINTS_U,0.2533,0.0020,0.0136,0.0526,0.0136
ROCPOINTS_U,0.2600,0.0020,0.0136,0.0541,0.0136
ROCPOINTS_U,0.2667,0.0019,0.0136,0.0556,0.0136
ROCPOINTS_U,0.2800,0.0019,0.0136,0.0571,0.0136
ROCPOINTS_U,0.2867,0.0018,0.0068,0.0303,0.0068
ROCPOINTS_U,0.2933,0.0018,0.0068,0.0313,0.0068
ROCPOINTS_U,0.3033,0.0017,0.0068,0.0323,0.0068
ROCPOINTS_U,0.3100,0.0017,0.0068,0.0333,0.0068
ROCPOINTS_U,0.3133,0.0016,0.0068,0.0345,0.0068
ROCPOINTS_U,0.3200,0.0015,0.0068,0.0357,0.0068
ROCPOINTS_U,0.3267,0.0015,0.0068,0.0370,0.0068
ROCPOINTS_U,0.3300,0.0014,0.0068,0.0385,0.0068
ROCPOINTS_U,0.3367,0.0014,0.0068,0.0400,0.0068
ROCPOINTS_U,0.3500,0.0014,0.0000,0.0000,0.0000
ROCPOINTS_U,0.3600,0.0013,0.0000,0.0000,0.0000
ROCPOINTS_U,0.3633,0.0012,0.0000,0.0000,0.0000
ROCPOINTS_U,0.3658,0.0011,0.0000,0.0000,0.0000
ROCPOINTS_U,0.3967,0.0011,0.0000,0.0000,0.0000
ROCPOINTS_U,0.4033,0.0010,0.0000,0.0000,0.0000
ROCPOINTS_U,0.4044,0.0009,0.0000,0.0000,0.0000
ROCPOINTS_U,0.4074,0.0009,0.0000,0.0000,0.0000
ROCPOINTS_U,0.4141,0.0008,0.0000,0.0000,0.0000
ROCPOINTS_U,0.4167,0.0007,0.0000,0.0000,0.0000
ROCPOINTS_U,0.4233,0.0007,0.0000,0.0000,0.0000
ROCPOINTS_U,0.4367,0.0006,0.0000,0.0000,0.0000
ROCPOINTS_U,0.4500,0.0006,0.0000,0.0000,0.0000
ROCPOINTS_U,0.4567,0.0005,0.0000,0.0000,0.0000
ROCPOINTS_U,0.4700,0.0005,0.0000,0.0000,0.0000
ROCPOINTS_U,0.5033,0.0004,0.0000,0.0000,0.0000
ROCPOINTS_U,0.5300,0.0003,0.0000,0.0000,0.0000
ROCPOINTS_U,0.5533,0.0002,0.0000,0.0000,0.0000
ROCPOINTS_U,0.5867,0.0002,0.0000,0.0000,0.0000
ROCPOINTS_U,0.6067,0.0001,0.0000,0.0000,0.0000
ROCPOINTS_U,0.6933,0.0001,0.0000,0.0000,0.0000
ROCPOINTS_U,0.6933,0.0000,0.0000,0.0000,0.0000
ROCPOINTS_?,0.0000,1.0000,0.0000,0.0000,0.0000
ROCPOINTS_?,0.0000,0.0000,0.0000,0.0000,0.0000
TIME,Seconds taken for cross-validation,256380.321000.
IMP_SCORE,1,GO:0030014,1.0000e+00,1.0000e+00
IMP_SCORE,2,GO:2000586,1.0000e+00,1.0000e+00
IMP_SCORE,3,GO:0003159,1.0000e+00,1.0000e+00
IMP_SCORE,4,GO:1904707,1.0000e+00,2.0000e+00
IMP_SCORE,5,GO:0061050,1.0000e+00,1.0000e+00
IMP_SCORE,6,GO:0045651,1.0000e+00,1.0000e+00
IMP_SCORE,7,GO:0051984,1.0000e+00,1.0000e+00
IMP_SCORE,8,GO:0045346,1.0000e+00,1.0000e+00
IMP_SCORE,9,GO:0035613,9.9261e-01,2.0000e+00
IMP_SCORE,10,GO:0004535,9.7095e-01,1.0000e+00
IMP_SCORE,11,GO:0002446,9.7095e-01,1.0000e+00
IMP_SCORE,12,GO:0072182,9.5915e-01,2.0000e+00
IMP_SCORE,13,GO:0031078,9.1830e-01,1.0000e+00
IMP_SCORE,14,GO:0060788,9.1830e-01,1.0000e+00
IMP_SCORE,15,GO:0060973,9.1830e-01,1.0000e+00
IMP_SCORE,16,GO:0051571,9.1830e-01,1.0000e+00
IMP_SCORE,17,GO:0039703,9.1830e-01,1.0000e+00
IMP_SCORE,18,GO:1990381,9.1830e-01,1.0000e+00
IMP_SCORE,19,GO:1903894,9.1830e-01,1.0000e+00
IMP_SCORE,20,GO:0032770,9.0058e-01,4.0000e+00
IMP_SCORE,21,GO:0072124,8.8007e-01,3.0000e+00
IMP_SCORE,22,GO:0070243,8.6479e-01,2.0000e+00
IMP_SCORE,23,GO:0044783,8.4695e-01,3.0000e+00
IMP_SCORE,24,GO:0070717,8.2782e-01,4.0000e+00
IMP_SCORE,25,GO:0021527,8.1128e-01,1.0000e+00
IMP_SCORE,26,GO:0032108,8.1128e-01,1.0000e+00
IMP_SCORE,27,GO:0061548,8.1128e-01,1.0000e+00
IMP_SCORE,28,GO:0060218,8.1128e-01,1.0000e+00
IMP_SCORE,29,GO:0071107,8.1128e-01,1.0000e+00
IMP_SCORE,30,GO:1905208,8.1128e-01,1.0000e+00
IMP_SCORE,31,GO:0034236,7.4108e-01,1.0000e+01
IMP_SCORE,32,GO:1900151,7.2303e-01,5.0000e+00
IMP_SCORE,33,GO:1904872,7.2193e-01,1.0000e+00
IMP_SCORE,34,GO:0070231,7.0917e-01,4.0000e+00
IMP_SCORE,35,GO:0039706,7.0287e-01,4.0000e+00
IMP_SCORE,36,GO:0060444,7.0161e-01,4.0000e+00
IMP_SCORE,37,GO:2000725,6.9211e-01,3.0000e+00
IMP_SCORE,38,GO:0007512,6.8011e-01,3.0000e+00
IMP_SCORE,39,GO:0008631,6.8004e-01,2.0000e+00
IMP_SCORE,40,GO:0021846,6.7657e-01,3.0000e+00
IMP_SCORE,41,GO:0046133,6.7618e-01,1.0000e+01
IMP_SCORE,42,GO:0004745,6.6356e-01,8.2000e+01
IMP_SCORE,43,GO:0033158,6.5557e-01,3.0000e+00
IMP_SCORE,44,GO:1904264,6.4585e-01,2.0000e+00
IMP_SCORE,45,GO:0034362,6.4208e-01,3.0000e+00
IMP_SCORE,46,GO:0060561,6.4009e-01,3.0000e+00
IMP_SCORE,47,GO:0006978,6.3201e-01,3.0000e+00
IMP_SCORE,48,GO:0060148,6.3159e-01,3.0000e+00
IMP_SCORE,49,GO:2000403,6.1756e-01,6.0000e+00
IMP_SCORE,50,GO:0060045,6.1479e-01,2.0000e+00
IMP_SCORE,51,GO:0045579,6.1479e-01,2.0000e+00
IMP_SCORE,52,GO:0048387,6.1374e-01,3.0000e+00
IMP_SCORE,53,GO:0055025,6.1047e-01,7.0000e+00
IMP_SCORE,54,GO:0044766,6.0765e-01,2.2000e+01
IMP_SCORE,55,GO:0002724,6.0150e-01,5.0000e+00
IMP_SCORE,56,GO:0048557,5.9837e-01,9.0000e+00
IMP_SCORE,57,GO:0036442,5.9778e-01,7.0000e+00
IMP_SCORE,58,GO:0060768,5.8479e-01,2.0000e+00
IMP_SCORE,59,GO:2001028,5.7918e-01,4.0000e+00
IMP_SCORE,60,GO:0010649,5.7913e-01,3.0000e+00
IMP_SCORE,61,GO:2000615,5.7866e-01,3.0000e+00
IMP_SCORE,62,GO:0032728,5.7352e-01,7.0000e+00
IMP_SCORE,63,GO:1904748,5.7342e-01,2.0000e+00
IMP_SCORE,64,GO:0043568,5.6223e-01,4.0000e+00
IMP_SCORE,65,GO:1900078,5.6115e-01,5.0000e+00
IMP_SCORE,66,GO:0006379,5.6018e-01,3.9000e+01
IMP_SCORE,67,GO:0090199,5.5821e-01,2.0000e+00
IMP_SCORE,68,GO:0032674,5.5588e-01,7.0000e+00
IMP_SCORE,69,GO:0048643,5.5049e-01,4.0000e+00
IMP_SCORE,70,GO:0043306,5.4697e-01,7.0000e+00
IMP_SCORE,71,GO:0045086,5.4394e-01,2.0000e+00
IMP_SCORE,72,GO:0032230,5.3645e-01,2.0000e+00
IMP_SCORE,73,GO:0060413,5.3361e-01,1.1000e+01
IMP_SCORE,74,GO:0010763,5.3245e-01,1.2000e+01
IMP_SCORE,75,GO:0045080,5.3141e-01,4.0000e+00
IMP_SCORE,76,GO:0071364,5.3013e-01,2.0000e+00
IMP_SCORE,77,GO:0001771,5.2811e-01,2.0000e+00
IMP_SCORE,78,GO:0010092,5.2802e-01,2.0000e+00
IMP_SCORE,79,GO:0048566,5.2684e-01,1.1000e+01
IMP_SCORE,80,GO:0010042,5.2559e-01,4.0000e+00
IMP_SCORE,81,GO:2000508,5.2497e-01,2.0000e+00
IMP_SCORE,82,GO:2000651,5.2336e-01,4.0000e+00
IMP_SCORE,83,GO:0098927,5.2153e-01,2.0000e+00
IMP_SCORE,84,GO:0033598,5.2100e-01,7.0000e+00
IMP_SCORE,85,GO:0072215,5.2053e-01,3.0000e+00
IMP_SCORE,86,GO:0010826,5.2043e-01,2.0000e+00
IMP_SCORE,87,GO:0035497,5.1966e-01,4.0000e+00
IMP_SCORE,88,GO:0032306,5.1765e-01,2.0000e+00
IMP_SCORE,89,GO:0044217,5.1634e-01,1.6000e+01
IMP_SCORE,90,GO:1905153,5.1482e-01,6.0000e+00
IMP_SCORE,91,GO:0033262,5.1149e-01,2.0000e+00
IMP_SCORE,92,GO:0033612,5.1108e-01,9.0000e+00
IMP_SCORE,93,GO:0080111,5.1004e-01,2.0000e+00
IMP_SCORE,94,GO:0051194,5.0895e-01,2.0000e+00
IMP_SCORE,95,GO:0051770,5.0879e-01,4.0000e+00
IMP_SCORE,96,GO:1901201,5.0678e-01,2.0000e+00
IMP_SCORE,97,GO:0045821,5.0623e-01,2.0000e+00
IMP_SCORE,98,GO:0071318,5.0564e-01,2.0000e+00
IMP_SCORE,99,GO:0048703,5.0405e-01,2.0000e+00
IMP_SCORE,100,GO:0031571,5.0390e-01,2.0000e+00
IMP_SCORE,101,GO:0045953,5.0365e-01,2.0000e+00
IMP_SCORE,102,GO:0040015,5.0347e-01,2.0000e+00
IMP_SCORE,103,GO:0060043,5.0344e-01,6.0000e+00
IMP_SCORE,104,GO:0060192,5.0304e-01,4.0000e+00
IMP_SCORE,105,GO:0045932,5.0304e-01,2.0000e+00
IMP_SCORE,106,GO:2000781,5.0282e-01,2.0000e+00
IMP_SCORE,107,GO:0044298,5.0253e-01,3.5000e+01
IMP_SCORE,108,GO:0034375,5.0211e-01,2.0000e+00
IMP_SCORE,109,GO:1900116,5.0194e-01,7.0000e+00
IMP_SCORE,110,GO:0006244,5.0056e-01,2.0000e+00
IMP_SCORE,111,GO:0070935,5.0053e-01,2.0000e+00
IMP_SCORE,112,GO:0043142,5.0033e-01,2.0000e+00
IMP_SCORE,113,GO:0030071,4.9410e-01,2.0000e+00
IMP_SCORE,114,GO:0002753,4.9367e-01,5.0000e+00
IMP_SCORE,115,GO:0042347,4.9199e-01,1.5000e+01
IMP_SCORE,116,GO:0035710,4.9159e-01,2.0000e+00
IMP_SCORE,117,GO:0090557,4.9151e-01,6.0000e+00
IMP_SCORE,118,GO:0031272,4.9078e-01,5.0000e+00
IMP_SCORE,119,GO:0046625,4.9013e-01,6.0000e+00
IMP_SCORE,120,GO:0030914,4.8944e-01,2.0000e+00
IMP_SCORE,121,GO:0003323,4.8877e-01,5.0000e+00
IMP_SCORE,122,GO:0048280,4.8656e-01,2.0000e+00
IMP_SCORE,123,GO:0021904,4.8648e-01,3.0000e+00
IMP_SCORE,124,GO:0098960,4.8336e-01,6.0000e+00
IMP_SCORE,125,GO:1990090,4.8011e-01,1.4000e+01
IMP_SCORE,126,GO:0060850,4.7987e-01,4.0000e+00
IMP_SCORE,127,GO:0031000,4.7914e-01,2.0000e+00
IMP_SCORE,128,GO:0050872,4.7794e-01,7.0000e+00
IMP_SCORE,129,GO:0042307,4.7761e-01,1.2000e+01
IMP_SCORE,130,GO:0035815,4.7645e-01,4.0000e+00
IMP_SCORE,131,GO:0010661,4.7640e-01,2.0000e+00
IMP_SCORE,132,GO:0031128,4.7555e-01,7.0000e+00
IMP_SCORE,133,GO:0048660,4.7444e-01,2.0000e+01
IMP_SCORE,134,GO:1901798,4.7401e-01,2.0000e+00
IMP_SCORE,135,GO:0000018,4.7279e-01,1.2000e+01
IMP_SCORE,136,GO:0048266,4.7020e-01,5.0000e+00
IMP_SCORE,137,GO:0010801,4.6957e-01,1.0000e+00
IMP_SCORE,138,GO:0046929,4.6732e-01,6.0000e+00
IMP_SCORE,139,GO:0045414,4.6611e-01,1.1000e+01
IMP_SCORE,140,GO:0045653,4.6550e-01,2.0000e+00
IMP_SCORE,141,GO:0060765,4.6543e-01,4.0000e+00
IMP_SCORE,142,GO:2000778,4.6477e-01,3.0000e+00
IMP_SCORE,143,GO:0043267,4.6396e-01,5.0000e+00
IMP_SCORE,144,GO:0032107,4.6371e-01,6.0000e+00
IMP_SCORE,145,GO:0060412,4.6349e-01,7.0000e+00
IMP_SCORE,146,GO:0043303,4.6335e-01,9.0000e+00
IMP_SCORE,147,GO:0003206,4.6331e-01,1.0000e+01
IMP_SCORE,148,GO:0046965,4.6312e-01,2.0000e+00
IMP_SCORE,149,GO:0098586,4.6280e-01,3.0000e+00
IMP_SCORE,150,GO:0051000,4.6259e-01,2.0000e+00
IMP_SCORE,151,GO:0072078,4.6141e-01,2.0000e+00
IMP_SCORE,152,GO:0045780,4.6135e-01,3.0000e+00
IMP_SCORE,153,GO:0035412,4.6087e-01,2.0000e+00
IMP_SCORE,154,GO:2000637,4.6028e-01,4.0000e+00
IMP_SCORE,155,GO:0048844,4.6016e-01,9.0000e+00
IMP_SCORE,156,GO:0071732,4.5986e-01,2.0000e+00
IMP_SCORE,157,GO:0035561,4.5884e-01,6.0000e+00
IMP_SCORE,158,GO:0061217,4.5825e-01,5.0000e+00
IMP_SCORE,159,GO:0010935,4.5684e-01,4.0000e+00
IMP_SCORE,160,GO:0010464,4.5622e-01,5.0000e+00
IMP_SCORE,161,GO:2000010,4.5582e-01,3.0000e+00
IMP_SCORE,162,GO:0031116,4.5365e-01,4.0000e+00
IMP_SCORE,163,GO:0043403,4.5312e-01,4.0000e+00
IMP_SCORE,164,GO:0014047,4.5202e-01,1.1000e+01
IMP_SCORE,165,GO:1904813,4.5145e-01,1.0600e+02
IMP_SCORE,166,GO:0043651,4.5058e-01,2.3000e+01
IMP_SCORE,167,GO:0050919,4.5002e-01,1.1000e+01
IMP_SCORE,168,GO:0045191,4.4573e-01,7.0000e+00
IMP_SCORE,169,GO:0032402,4.4336e-01,8.0000e+00
IMP_SCORE,170,GO:2000272,4.4114e-01,5.0000e+00
IMP_SCORE,171,GO:0048701,4.4095e-01,5.0000e+00
IMP_SCORE,172,GO:0030511,4.4002e-01,5.0000e+00
IMP_SCORE,173,GO:0051117,4.3997e-01,8.9000e+01
IMP_SCORE,174,GO:1900015,4.3976e-01,8.0000e+00
IMP_SCORE,175,GO:0033555,4.3871e-01,1.8000e+01
IMP_SCORE,176,GO:0006071,4.3870e-01,7.0000e+00
IMP_SCORE,177,GO:0006972,4.3693e-01,1.2000e+01
IMP_SCORE,178,GO:0031670,4.3691e-01,5.0000e+00
IMP_SCORE,179,GO:0036119,4.3575e-01,6.0000e+00
IMP_SCORE,180,GO:0032292,4.3575e-01,1.2000e+01
IMP_SCORE,181,GO:0002294,4.3539e-01,5.0000e+00
IMP_SCORE,182,GO:0001961,4.3423e-01,2.1000e+01
IMP_SCORE,183,GO:0048710,4.3351e-01,1.0000e+01
IMP_SCORE,184,GO:0014065,4.3313e-01,8.0000e+00
IMP_SCORE,185,GO:0055026,4.3207e-01,1.0000e+01
IMP_SCORE,186,GO:1904181,4.3162e-01,7.0000e+00
IMP_SCORE,187,GO:0071549,4.3020e-01,6.0000e+00
IMP_SCORE,188,GO:0043507,4.2865e-01,2.5000e+01
IMP_SCORE,189,GO:1903432,4.2775e-01,1.1000e+01
IMP_SCORE,190,GO:0008278,4.2744e-01,3.0000e+00
IMP_SCORE,191,GO:0051290,4.2733e-01,1.0000e+01
IMP_SCORE,192,GO:0043011,4.2708e-01,9.0000e+00
IMP_SCORE,193,GO:0071312,4.2690e-01,9.0000e+00
IMP_SCORE,194,GO:1903523,4.2686e-01,5.0000e+00
IMP_SCORE,195,GO:1903861,4.2594e-01,1.0000e+01
IMP_SCORE,196,GO:0045628,4.2417e-01,1.2000e+01
IMP_SCORE,197,GO:0002200,4.2383e-01,7.0000e+00
IMP_SCORE,198,GO:1902893,4.2207e-01,8.0000e+00
IMP_SCORE,199,GO:1905332,4.2099e-01,2.0000e+00
IMP_SCORE,200,GO:0045116,4.2021e-01,5.0000e+00
IMP_SCORE,201,GO:0032965,4.2020e-01,8.0000e+00
IMP_SCORE,202,GO:0014741,4.1997e-01,1.0000e+00
IMP_SCORE,203,GO:0055021,4.1992e-01,7.0000e+00
IMP_SCORE,204,GO:0016127,4.1810e-01,5.0000e+00
IMP_SCORE,205,GO:1904666,4.1767e-01,4.0000e+00
IMP_SCORE,206,GO:0051769,4.1756e-01,6.0000e+00
IMP_SCORE,207,GO:0021602,4.1596e-01,4.0000e+00
IMP_SCORE,208,GO:0009209,4.1568e-01,2.0000e+00
IMP_SCORE,209,GO:0032232,4.1555e-01,7.0000e+00
IMP_SCORE,210,GO:0005746,4.1479e-01,4.0000e+00
IMP_SCORE,211,GO:0045933,4.1466e-01,1.8000e+01
IMP_SCORE,212,GO:0033147,4.1399e-01,7.0000e+00
IMP_SCORE,213,GO:2000060,4.1298e-01,5.0000e+00
IMP_SCORE,214,GO:0032094,4.1200e-01,7.0000e+00
IMP_SCORE,215,GO:0030902,4.1151e-01,1.6000e+01
IMP_SCORE,216,GO:0006707,4.1070e-01,9.0000e+00
IMP_SCORE,217,GO:0006623,4.1023e-01,3.0000e+00
IMP_SCORE,218,GO:0046329,4.0999e-01,6.0000e+00
IMP_SCORE,219,GO:0060314,4.0973e-01,3.0000e+00
IMP_SCORE,220,GO:0071941,4.0927e-01,6.0000e+00
IMP_SCORE,221,GO:0006525,4.0822e-01,3.1000e+01
IMP_SCORE,222,GO:0034204,4.0815e-01,7.0000e+00
IMP_SCORE,223,GO:0042531,4.0787e-01,8.0000e+00
IMP_SCORE,224,GO:0032873,4.0727e-01,1.0000e+01
IMP_SCORE,225,GO:0031953,4.0703e-01,2.0000e+00
IMP_SCORE,226,GO:0010880,4.0685e-01,3.0000e+00
IMP_SCORE,227,GO:0006409,4.0606e-01,2.0000e+00
IMP_SCORE,228,total,4.0579e-01,7.4860e+03
IMP_SCORE,229,GO:2000279,4.0565e-01,5.0000e+00
IMP_SCORE,230,GO:0001885,4.0372e-01,5.9000e+01
IMP_SCORE,231,GO:0034356,4.0335e-01,5.0000e+00
IMP_SCORE,232,GO:0007164,4.0279e-01,1.0000e+01
IMP_SCORE,233,GO:1900274,4.0120e-01,9.0000e+00
IMP_SCORE,234,GO:0010718,4.0100e-01,9.0000e+00
IMP_SCORE,235,GO:0051953,4.0073e-01,8.0000e+00
IMP_SCORE,236,GO:0098581,3.9953e-01,2.0000e+01
IMP_SCORE,237,GO:0042454,3.9951e-01,1.4000e+01
IMP_SCORE,238,GO:2000136,3.9909e-01,1.6000e+01
IMP_SCORE,239,GO:0098780,3.9797e-01,3.0000e+00
IMP_SCORE,240,GO:1902235,3.9788e-01,7.0000e+00
IMP_SCORE,241,GO:0010460,3.9699e-01,5.0000e+00
IMP_SCORE,242,GO:0001975,3.9671e-01,1.2000e+01
IMP_SCORE,243,GO:0072080,3.9604e-01,1.0000e+01
IMP_SCORE,244,GO:0072395,3.9510e-01,1.6000e+01
IMP_SCORE,245,GO:0003300,3.9500e-01,4.0000e+00
IMP_SCORE,246,GO:0048484,3.9454e-01,8.0000e+00
IMP_SCORE,247,GO:1990001,3.9362e-01,3.0000e+00
IMP_SCORE,248,GO:0046628,3.9362e-01,4.0000e+00
IMP_SCORE,249,GO:0010665,3.9323e-01,1.0000e+01
IMP_SCORE,250,GO:0060964,3.9303e-01,5.0000e+00
IMP_SCORE,251,GO:0030890,3.9240e-01,1.2000e+01
IMP_SCORE,252,GO:0036109,3.9198e-01,2.6000e+01
IMP_SCORE,253,GO:2000310,3.9149e-01,5.0000e+00
IMP_SCORE,254,GO:0031080,3.9040e-01,3.0000e+00
IMP_SCORE,255,GO:1903671,3.9011e-01,3.0000e+00
IMP_SCORE,256,GO:0031016,3.8952e-01,6.0000e+00
IMP_SCORE,257,GO:0002888,3.8946e-01,9.0000e+00
IMP_SCORE,258,GO:0032308,3.8780e-01,3.0000e+00
IMP_SCORE,259,GO:0030159,3.8764e-01,3.5000e+01
IMP_SCORE,260,GO:1900026,3.8736e-01,7.0000e+00
IMP_SCORE,261,GO:0010569,3.8675e-01,9.0000e+00
IMP_SCORE,262,GO:0030205,3.8649e-01,6.0000e+00
IMP_SCORE,263,GO:1902579,3.8624e-01,3.1000e+01
IMP_SCORE,264,GO:0002262,3.8584e-01,1.1000e+01
IMP_SCORE,265,GO:0046036,3.8572e-01,5.0000e+00
IMP_SCORE,266,GO:0014887,3.8559e-01,5.0000e+00
IMP_SCORE,267,GO:0033032,3.8514e-01,1.8000e+01
IMP_SCORE,268,GO:0048070,3.8451e-01,1.0000e+01
IMP_SCORE,269,GO:0002320,3.8425e-01,5.0000e+00
IMP_SCORE,270,GO:0004843,3.8405e-01,5.8000e+01
IMP_SCORE,271,GO:0045589,3.8403e-01,7.0000e+00
IMP_SCORE,272,GO:0044130,3.8397e-01,8.0000e+00
IMP_SCORE,273,GO:0009187,3.8358e-01,1.2000e+01
IMP_SCORE,274,GO:2000379,3.8332e-01,2.8000e+01
IMP_SCORE,275,GO:0006622,3.8283e-01,8.0000e+00
IMP_SCORE,276,GO:0010832,3.8258e-01,2.6000e+01
IMP_SCORE,277,GO:0036499,3.8186e-01,3.0000e+00
IMP_SCORE,278,GO:0005246,3.8137e-01,2.3000e+01
IMP_SCORE,279,GO:0045335,3.8130e-01,5.0000e+01
IMP_SCORE,280,GO:0032673,3.8082e-01,3.0000e+00
IMP_SCORE,281,GO:0014059,3.8028e-01,5.0000e+00
IMP_SCORE,282,GO:0071773,3.7987e-01,6.0000e+00
IMP_SCORE,283,GO:0003208,3.7973e-01,7.0000e+00
IMP_SCORE,284,GO:0004707,3.7883e-01,1.0000e+01
IMP_SCORE,285,GO:0070207,3.7856e-01,3.3000e+01
IMP_SCORE,286,GO:0031227,3.7824e-01,1.5700e+02
IMP_SCORE,287,GO:0030176,3.7823e-01,1.4600e+02
IMP_SCORE,288,GO:0001676,3.7728e-01,9.4000e+01
IMP_SCORE,289,GO:0014819,3.7717e-01,5.0000e+00
IMP_SCORE,290,GO:0098751,3.7694e-01,2.4000e+01
IMP_SCORE,291,GO:2000117,3.7680e-01,2.4000e+01
IMP_SCORE,292,GO:0035855,3.7640e-01,2.1000e+01
IMP_SCORE,293,GO:0048864,3.7633e-01,1.3000e+01
IMP_SCORE,294,GO:0008106,3.7585e-01,4.0000e+00
IMP_SCORE,295,GO:0045429,3.7558e-01,1.2000e+01
IMP_SCORE,296,GO:2000786,3.7554e-01,1.1000e+01
IMP_SCORE,297,GO:0090079,3.7554e-01,1.5000e+01
IMP_SCORE,298,GO:0048636,3.7340e-01,3.0000e+00
IMP_SCORE,299,GO:0061036,3.7330e-01,9.0000e+00
IMP_SCORE,300,GO:0033144,3.7291e-01,7.0000e+00
IMP_SCORE,301,GO:0042770,3.7281e-01,2.0000e+01
IMP_SCORE,302,GO:0048664,3.7249e-01,1.1000e+01
IMP_SCORE,303,GO:0060147,3.7227e-01,5.0000e+00
IMP_SCORE,304,GO:0048010,3.7157e-01,2.4000e+01
IMP_SCORE,305,GO:2000378,3.7026e-01,2.1000e+01
IMP_SCORE,306,GO:0048169,3.7016e-01,7.0000e+00
IMP_SCORE,307,GO:0036020,3.6949e-01,9.0000e+00
IMP_SCORE,308,GO:0042534,3.6785e-01,6.0000e+00
IMP_SCORE,309,GO:0033962,3.6783e-01,6.0000e+00
IMP_SCORE,310,GO:0016064,3.6754e-01,1.2000e+01
IMP_SCORE,311,GO:0099604,3.6726e-01,4.0000e+00
IMP_SCORE,312,GO:0032692,3.6710e-01,6.0000e+00
IMP_SCORE,313,GO:0042405,3.6655e-01,4.0000e+00
IMP_SCORE,314,GO:0035813,3.6579e-01,6.0000e+00
IMP_SCORE,315,GO:0045623,3.6553e-01,9.0000e+00
IMP_SCORE,316,GO:0051354,3.6392e-01,1.1000e+01
IMP_SCORE,317,GO:0060397,3.6369e-01,6.0000e+00
IMP_SCORE,318,GO:0006957,3.6337e-01,1.7000e+01
IMP_SCORE,319,GO:0071985,3.6336e-01,5.0000e+00
IMP_SCORE,320,GO:0009435,3.6302e-01,1.8000e+01
IMP_SCORE,321,GO:0071872,3.6259e-01,3.0000e+00
IMP_SCORE,322,GO:2000677,3.6252e-01,1.1000e+01
IMP_SCORE,323,GO:0032350,3.6231e-01,9.0000e+00
IMP_SCORE,324,GO:0032836,3.6199e-01,2.0000e+00
IMP_SCORE,325,GO:0035666,3.6180e-01,7.0000e+00
IMP_SCORE,326,GO:0033089,3.6180e-01,1.0000e+01
IMP_SCORE,327,GO:0019211,3.6171e-01,2.0000e+00
IMP_SCORE,328,GO:0050886,3.6156e-01,6.0000e+00
IMP_SCORE,329,GO:1905952,3.6146e-01,3.3000e+01
IMP_SCORE,330,GO:0034616,3.6133e-01,6.0000e+00
IMP_SCORE,331,GO:0010804,3.6130e-01,2.0000e+00
IMP_SCORE,332,GO:0045176,3.6105e-01,3.0000e+00
IMP_SCORE,333,GO:0070230,3.6054e-01,6.0000e+00
IMP_SCORE,334,GO:0042036,3.5933e-01,2.1000e+01
IMP_SCORE,335,GO:0071772,3.5924e-01,1.3000e+01
IMP_SCORE,336,GO:0060544,3.5916e-01,6.0000e+00
IMP_SCORE,337,GO:0046683,3.5788e-01,4.1000e+01
IMP_SCORE,338,GO:2000505,3.5778e-01,7.0000e+00
IMP_SCORE,339,GO:1901985,3.5754e-01,1.2000e+01
IMP_SCORE,340,GO:0017017,3.5744e-01,3.0000e+00
IMP_SCORE,341,GO:0048148,3.5682e-01,1.3000e+01
IMP_SCORE,342,GO:0090192,3.5596e-01,3.0000e+00
IMP_SCORE,343,GO:1903036,3.5553e-01,2.2000e+01
IMP_SCORE,344,GO:0045622,3.5497e-01,1.1000e+01
IMP_SCORE,345,GO:0002065,3.5486e-01,1.4000e+01
IMP_SCORE,346,GO:0071782,3.5444e-01,8.0000e+00
IMP_SCORE,347,GO:0032008,3.5392e-01,7.0000e+00
IMP_SCORE,348,GO:0050673,3.5348e-01,2.1000e+01
IMP_SCORE,349,GO:0002864,3.5344e-01,7.0000e+00
IMP_SCORE,350,GO:0090312,3.5285e-01,4.0000e+00
IMP_SCORE,351,GO:0032401,3.5235e-01,4.0000e+00
IMP_SCORE,352,GO:0045684,3.5229e-01,6.0000e+00
IMP_SCORE,353,GO:0006878,3.5197e-01,2.4000e+01
IMP_SCORE,354,GO:1903307,3.5195e-01,2.5000e+01
IMP_SCORE,355,GO:0046640,3.5192e-01,8.0000e+00
IMP_SCORE,356,GO:0001956,3.5168e-01,5.0000e+00
IMP_SCORE,357,GO:0009595,3.5165e-01,2.0000e+01
IMP_SCORE,358,GO:1903426,3.5149e-01,1.3000e+01
IMP_SCORE,359,GO:0071470,3.5138e-01,1.8000e+01
IMP_SCORE,360,GO:0002287,3.5114e-01,3.0000e+00
IMP_SCORE,361,GO:2000095,3.5101e-01,3.0000e+00
IMP_SCORE,362,GO:0007063,3.5093e-01,3.0000e+00
IMP_SCORE,363,GO:0055023,3.5084e-01,3.0000e+00
IMP_SCORE,364,GO:0032653,3.5067e-01,2.0000e+01
IMP_SCORE,365,GO:0045582,3.5020e-01,2.8000e+01
IMP_SCORE,366,GO:0046824,3.4971e-01,2.4000e+01
IMP_SCORE,367,GO:0016493,3.4885e-01,4.0000e+00
IMP_SCORE,368,GO:0060415,3.4859e-01,1.0000e+01
IMP_SCORE,369,GO:0002026,3.4855e-01,6.0000e+00
IMP_SCORE,370,GO:0046427,3.4844e-01,2.0000e+01
IMP_SCORE,371,GO:0072132,3.4812e-01,5.0000e+00
IMP_SCORE,372,GO:0003085,3.4801e-01,6.0000e+00
IMP_SCORE,373,GO:0070373,3.4789e-01,2.1000e+01
IMP_SCORE,374,GO:0001221,3.4781e-01,1.1000e+01
IMP_SCORE,375,GO:0060479,3.4772e-01,9.0000e+00
IMP_SCORE,376,GO:0048712,3.4764e-01,1.1000e+01
IMP_SCORE,377,GO:0061117,3.4719e-01,8.0000e+00
IMP_SCORE,378,GO:0050680,3.4717e-01,3.2000e+01
IMP_SCORE,379,GO:0007202,3.4650e-01,6.0000e+00
IMP_SCORE,380,GO:0002042,3.4646e-01,1.4000e+01
IMP_SCORE,381,GO:0048678,3.4634e-01,2.3000e+01
IMP_SCORE,382,GO:0042073,3.4586e-01,2.5000e+01
IMP_SCORE,383,GO:0003207,3.4565e-01,4.0000e+00
IMP_SCORE,384,GO:1900076,3.4506e-01,3.1000e+01
IMP_SCORE,385,GO:0052813,3.4492e-01,3.6000e+01
IMP_SCORE,386,GO:0046875,3.4478e-01,8.0000e+00
IMP_SCORE,387,GO:2000514,3.4439e-01,6.0000e+00
IMP_SCORE,388,GO:0021510,3.4435e-01,8.0000e+00
IMP_SCORE,389,GO:0070423,3.4406e-01,6.0000e+00
IMP_SCORE,390,GO:1903393,3.4394e-01,1.3000e+01
IMP_SCORE,391,GO:0006636,3.4389e-01,5.4000e+01
IMP_SCORE,392,GO:0014829,3.4380e-01,5.0000e+00
IMP_SCORE,393,GO:1903670,3.4375e-01,6.0000e+00
IMP_SCORE,394,GO:2000171,3.4364e-01,1.4000e+01
IMP_SCORE,395,GO:0030225,3.4361e-01,6.0000e+00
IMP_SCORE,396,GO:0001916,3.4342e-01,7.0000e+00
IMP_SCORE,397,GO:0045190,3.4337e-01,5.0000e+00
IMP_SCORE,398,GO:0098840,3.4318e-01,3.2000e+01
IMP_SCORE,399,GO:0030857,3.4298e-01,3.0000e+00
IMP_SCORE,400,GO:0060390,3.4270e-01,5.0000e+00
IMP_SCORE,401,GO:0045671,3.4250e-01,1.8000e+01
IMP_SCORE,402,GO:0007096,3.4190e-01,2.3000e+01
IMP_SCORE,403,GO:0010596,3.4157e-01,1.7000e+01
IMP_SCORE,404,GO:0098847,3.4137e-01,3.0000e+00
IMP_SCORE,405,GO:0002720,3.4093e-01,8.0000e+00
IMP_SCORE,406,GO:0006700,3.4066e-01,7.0000e+00
IMP_SCORE,407,GO:0000050,3.4052e-01,3.0000e+00
IMP_SCORE,408,GO:0009086,3.4027e-01,1.4000e+01
IMP_SCORE,409,GO:0048642,3.4008e-01,5.0000e+00
IMP_SCORE,410,GO:0060159,3.4003e-01,3.0000e+00
IMP_SCORE,411,GO:0055015,3.4000e-01,3.0000e+00
IMP_SCORE,412,GO:1900024,3.3996e-01,1.9000e+01
IMP_SCORE,413,GO:0071548,3.3963e-01,4.0000e+00
IMP_SCORE,414,GO:0008277,3.3932e-01,9.2000e+01
IMP_SCORE,415,GO:1902751,3.3928e-01,4.0000e+00
IMP_SCORE,416,GO:0070166,3.3921e-01,3.0000e+00
IMP_SCORE,417,GO:0040001,3.3886e-01,3.0000e+00
IMP_SCORE,418,GO:0005868,3.3880e-01,1.4000e+01
IMP_SCORE,419,GO:0030804,3.3831e-01,1.5000e+01
IMP_SCORE,420,GO:0002711,3.3809e-01,6.0000e+00
IMP_SCORE,421,GO:0097061,3.3784e-01,1.3000e+01
IMP_SCORE,422,GO:0000819,3.3739e-01,9.0000e+00
IMP_SCORE,423,GO:0045922,3.3737e-01,3.0000e+00
IMP_SCORE,424,GO:0008076,3.3722e-01,5.9000e+01
IMP_SCORE,425,GO:0004003,3.3699e-01,6.0000e+00
IMP_SCORE,426,GO:0015988,3.3697e-01,3.0000e+00
IMP_SCORE,427,GO:0002292,3.3691e-01,8.0000e+00
IMP_SCORE,428,GO:0030296,3.3663e-01,4.0000e+00
IMP_SCORE,429,GO:0090051,3.3662e-01,3.0000e+00
IMP_SCORE,430,GO:0034451,3.3662e-01,1.0000e+01
IMP_SCORE,431,GO:0001938,3.3661e-01,3.3000e+01
IMP_SCORE,432,GO:1900112,3.3655e-01,3.0000e+00
IMP_SCORE,433,GO:0051798,3.3647e-01,3.0000e+00
IMP_SCORE,434,GO:0035102,3.3642e-01,1.4000e+01
IMP_SCORE,435,GO:0040019,3.3636e-01,3.0000e+00
IMP_SCORE,436,GO:0043154,3.3626e-01,3.0000e+01
IMP_SCORE,437,GO:0050765,3.3573e-01,3.0000e+00
IMP_SCORE,438,GO:0000983,3.3572e-01,7.0000e+00
IMP_SCORE,439,GO:0032040,3.3562e-01,6.0000e+00
IMP_SCORE,440,GO:0002716,3.3541e-01,9.0000e+00
IMP_SCORE,441,GO:0033162,3.3533e-01,3.0000e+00
IMP_SCORE,442,GO:0042613,3.3463e-01,1.4000e+01
IMP_SCORE,443,GO:0090224,3.3455e-01,3.0000e+00
IMP_SCORE,444,GO:0019531,3.3448e-01,3.0000e+00
IMP_SCORE,445,GO:0005832,3.3448e-01,3.0000e+00
IMP_SCORE,446,GO:0032272,3.3439e-01,3.1000e+01
IMP_SCORE,447,GO:2001026,3.3425e-01,8.0000e+00
IMP_SCORE,448,GO:0003179,3.3422e-01,8.0000e+00
IMP_SCORE,449,GO:0035094,3.3402e-01,1.2000e+01
IMP_SCORE,450,GO:1904251,3.3402e-01,3.0000e+00
IMP_SCORE,451,GO:0031111,3.3397e-01,1.4000e+01
IMP_SCORE,452,GO:0098664,3.3396e-01,6.0000e+00
IMP_SCORE,453,GO:0032793,3.3391e-01,1.8000e+01
IMP_SCORE,454,GO:0071565,3.3373e-01,3.0000e+00
IMP_SCORE,455,GO:0006103,3.3343e-01,1.3000e+01
IMP_SCORE,456,GO:0030122,3.3338e-01,2.0000e+00
IMP_SCORE,457,GO:2000479,3.3324e-01,1.0000e+01
IMP_SCORE,458,GO:0070873,3.3319e-01,1.3000e+01
IMP_SCORE,459,GO:0032648,3.3289e-01,1.9000e+01
IMP_SCORE,460,GO:0043278,3.3271e-01,1.3000e+01
IMP_SCORE,461,GO:0000788,3.3263e-01,9.0000e+00
IMP_SCORE,462,GO:0002523,3.3242e-01,1.4000e+01
IMP_SCORE,463,GO:0030947,3.3236e-01,1.6000e+01
IMP_SCORE,464,GO:2001239,3.3214e-01,2.4000e+01
IMP_SCORE,465,GO:2000209,3.3210e-01,1.1000e+01
IMP_SCORE,466,GO:0044773,3.3208e-01,8.0000e+00
IMP_SCORE,467,GO:1905209,3.3154e-01,7.0000e+00
IMP_SCORE,468,GO:0035116,3.3151e-01,3.0000e+00
IMP_SCORE,469,GO:0098815,3.3140e-01,1.8000e+01
IMP_SCORE,470,GO:0007194,3.3139e-01,4.0000e+00
IMP_SCORE,471,GO:0044126,3.3121e-01,9.0000e+00
IMP_SCORE,472,GO:0043112,3.3113e-01,2.8000e+01
IMP_SCORE,473,GO:0031932,3.3090e-01,2.7000e+01
IMP_SCORE,474,GO:0019908,3.3085e-01,3.0000e+00
IMP_SCORE,475,GO:1902932,3.3066e-01,6.0000e+00
IMP_SCORE,476,GO:0032743,3.3065e-01,8.0000e+00
IMP_SCORE,477,GO:0035850,3.3051e-01,1.3000e+01
IMP_SCORE,478,GO:0040034,3.3043e-01,3.0000e+00
IMP_SCORE,479,GO:0043949,3.3023e-01,3.0000e+00
IMP_SCORE,480,GO:0050718,3.3013e-01,6.0000e+00
IMP_SCORE,481,GO:2001021,3.2945e-01,1.4000e+01
IMP_SCORE,482,GO:0014821,3.2905e-01,1.3000e+01
IMP_SCORE,483,GO:0043506,3.2877e-01,2.0000e+01
IMP_SCORE,484,GO:0045076,3.2876e-01,4.0000e+00
IMP_SCORE,485,GO:0006198,3.2803e-01,3.0000e+00
IMP_SCORE,486,GO:0032092,3.2783e-01,1.9000e+01
IMP_SCORE,487,GO:0006896,3.2767e-01,1.0000e+01
IMP_SCORE,488,GO:1901799,3.2738e-01,8.0000e+00
IMP_SCORE,489,GO:2000756,3.2719e-01,1.8000e+01
IMP_SCORE,490,GO:0097542,3.2694e-01,1.6000e+01
IMP_SCORE,491,GO:0051451,3.2690e-01,6.0000e+00
IMP_SCORE,492,GO:0045834,3.2668e-01,1.8000e+01
IMP_SCORE,493,GO:0051590,3.2638e-01,5.0000e+00
IMP_SCORE,494,GO:0010839,3.2613e-01,1.2000e+01
IMP_SCORE,495,GO:2000352,3.2600e-01,6.0000e+00
IMP_SCORE,496,GO:0055010,3.2596e-01,1.3000e+01
IMP_SCORE,497,GO:0006684,3.2567e-01,7.0000e+00
IMP_SCORE,498,GO:0070696,3.2562e-01,6.0000e+00
IMP_SCORE,499,GO:0042517,3.2525e-01,1.5000e+01
IMP_SCORE,500,GO:0060315,3.2461e-01,3.0000e+00
IMP_SCORE,501,GO:0009299,3.2421e-01,4.0000e+00
IMP_SCORE,502,GO:0002363,3.2399e-01,1.0000e+01
IMP_SCORE,503,GO:0061001,3.2393e-01,1.3000e+01
IMP_SCORE,504,GO:0046934,3.2331e-01,1.3000e+01
IMP_SCORE,505,GO:0046639,3.2330e-01,8.0000e+00
IMP_SCORE,506,GO:1901607,3.2317e-01,6.6000e+01
IMP_SCORE,507,GO:0016114,3.2308e-01,6.0000e+00
IMP_SCORE,508,GO:1903555,3.2281e-01,3.9000e+01
IMP_SCORE,509,GO:0002031,3.2247e-01,3.0000e+00
IMP_SCORE,510,GO:1902883,3.2240e-01,2.0000e+01
IMP_SCORE,511,GO:0031143,3.2224e-01,8.0000e+00
IMP_SCORE,512,GO:0061702,3.2217e-01,3.0000e+00
IMP_SCORE,513,GO:0005536,3.2201e-01,1.6000e+01
IMP_SCORE,514,GO:0035809,3.2183e-01,4.0000e+00
IMP_SCORE,515,GO:0031235,3.2180e-01,6.0000e+00
IMP_SCORE,516,GO:0072001,3.2178e-01,6.0000e+00
IMP_SCORE,517,GO:2000316,3.2121e-01,1.0000e+00
IMP_SCORE,518,GO:0010907,3.2103e-01,1.6000e+01
IMP_SCORE,519,GO:0014733,3.2090e-01,4.0000e+00
IMP_SCORE,520,GO:0002756,3.2062e-01,1.4000e+01
IMP_SCORE,521,GO:1903077,3.2055e-01,1.3000e+01
IMP_SCORE,522,GO:0042730,3.2015e-01,1.5000e+01
IMP_SCORE,523,GO:0090049,3.1988e-01,7.0000e+00
IMP_SCORE,524,GO:0043552,3.1950e-01,3.0000e+00
IMP_SCORE,525,GO:0046328,3.1948e-01,4.3000e+01
IMP_SCORE,526,GO:0045061,3.1922e-01,1.0000e+01
IMP_SCORE,527,GO:0060077,3.1916e-01,1.0000e+01
IMP_SCORE,528,GO:0045182,3.1915e-01,2.9000e+01
IMP_SCORE,529,GO:0060253,3.1913e-01,1.0000e+01
IMP_SCORE,530,GO:0000307,3.1897e-01,1.5000e+01
IMP_SCORE,531,GO:0050321,3.1884e-01,1.9000e+01
IMP_SCORE,532,GO:0046457,3.1882e-01,9.0000e+00
IMP_SCORE,533,GO:0071356,3.1874e-01,3.6000e+01
IMP_SCORE,534,GO:0043028,3.1865e-01,2.3000e+01
IMP_SCORE,535,GO:0051148,3.1807e-01,3.0000e+01
IMP_SCORE,536,GO:1903429,3.1781e-01,1.5000e+01
IMP_SCORE,537,GO:0007589,3.1679e-01,2.6000e+01
IMP_SCORE,538,GO:0009142,3.1649e-01,1.0000e+01
IMP_SCORE,539,GO:2000116,3.1633e-01,9.7000e+01
IMP_SCORE,540,GO:0061515,3.1606e-01,3.2000e+01
IMP_SCORE,541,GO:0031098,3.1605e-01,2.8000e+01
IMP_SCORE,542,GO:0061384,3.1585e-01,6.0000e+00
IMP_SCORE,543,GO:0006570,3.1581e-01,2.6000e+01
IMP_SCORE,544,GO:0030888,3.1565e-01,1.3000e+01
IMP_SCORE,545,GO:0042093,3.1565e-01,5.0000e+00
IMP_SCORE,546,GO:0045744,3.1561e-01,3.4000e+01
IMP_SCORE,547,GO:0007045,3.1555e-01,3.0000e+01
IMP_SCORE,548,GO:0017144,3.1553e-01,3.4000e+01
IMP_SCORE,549,GO:0043195,3.1534e-01,2.1000e+01
IMP_SCORE,550,GO:0010494,3.1526e-01,8.0000e+00
IMP_SCORE,551,GO:0014066,3.1497e-01,4.5000e+01
IMP_SCORE,552,GO:1900744,3.1455e-01,4.0000e+01
IMP_SCORE,553,GO:0010984,3.1446e-01,1.2000e+01
IMP_SCORE,554,GO:0031109,3.1422e-01,1.0000e+01
IMP_SCORE,555,GO:0007548,3.1412e-01,4.0000e+00
IMP_SCORE,556,GO:0043496,3.1396e-01,6.0000e+00
IMP_SCORE,557,GO:2000463,3.1362e-01,1.8000e+01
IMP_SCORE,558,GO:2000482,3.1361e-01,2.1000e+01
IMP_SCORE,559,GO:0048011,3.1347e-01,1.5000e+01
IMP_SCORE,560,GO:1902042,3.1328e-01,7.0000e+00
IMP_SCORE,561,GO:0009311,3.1299e-01,6.4000e+01
IMP_SCORE,562,GO:0000900,3.1283e-01,1.3000e+01
IMP_SCORE,563,GO:0003018,3.1281e-01,4.5000e+01
IMP_SCORE,564,GO:0070059,3.1254e-01,4.0000e+00
IMP_SCORE,565,GO:0010623,3.1224e-01,6.0000e+00
IMP_SCORE,566,GO:0045717,3.1178e-01,3.0000e+00
IMP_SCORE,567,GO:0044344,3.1158e-01,1.5000e+01
IMP_SCORE,568,GO:0055024,3.1157e-01,8.0000e+00
IMP_SCORE,569,GO:0046638,3.1135e-01,1.4000e+01
IMP_SCORE,570,GO:0034498,3.1128e-01,1.0000e+00
IMP_SCORE,571,GO:2000696,3.1128e-01,1.0000e+00
IMP_SCORE,572,GO:0045722,3.1128e-01,1.0000e+00
IMP_SCORE,573,GO:0090735,3.1128e-01,1.0000e+00
IMP_SCORE,574,GO:0043395,3.1103e-01,2.4000e+01
IMP_SCORE,575,GO:0097284,3.1089e-01,4.0000e+00
IMP_SCORE,576,GO:0010819,3.1069e-01,3.0000e+00
IMP_SCORE,577,GO:0035004,3.1066e-01,1.7000e+01
IMP_SCORE,578,GO:0072163,3.1055e-01,1.9000e+01
IMP_SCORE,579,GO:0001562,3.1047e-01,2.9000e+01
IMP_SCORE,580,GO:0042340,3.1032e-01,2.0000e+01
IMP_SCORE,581,GO:0046626,3.1032e-01,1.4000e+01
IMP_SCORE,582,GO:0046928,3.1026e-01,2.8000e+01
IMP_SCORE,583,GO:0043550,3.1014e-01,1.9000e+01
IMP_SCORE,584,GO:0032091,3.1010e-01,4.5000e+01
IMP_SCORE,585,GO:0090335,3.1002e-01,4.0000e+00
IMP_SCORE,586,GO:1904724,3.0996e-01,7.8000e+01
IMP_SCORE,587,GO:0070536,3.0975e-01,4.2000e+01
IMP_SCORE,588,GO:1990089,3.0953e-01,1.6000e+01
IMP_SCORE,589,GO:0002087,3.0942e-01,7.0000e+00
IMP_SCORE,590,GO:0001662,3.0939e-01,1.7000e+01
IMP_SCORE,591,GO:0001967,3.0936e-01,3.0000e+00
IMP_SCORE,592,GO:0060158,3.0932e-01,3.0000e+00
IMP_SCORE,593,GO:0001504,3.0922e-01,1.3000e+01
IMP_SCORE,594,GO:0034381,3.0915e-01,7.0000e+00
IMP_SCORE,595,GO:0048477,3.0903e-01,9.0000e+00
IMP_SCORE,596,GO:0034453,3.0876e-01,1.0000e+01
IMP_SCORE,597,GO:1904752,3.0873e-01,7.0000e+00
IMP_SCORE,598,GO:0097191,3.0857e-01,2.3000e+01
IMP_SCORE,599,GO:0060546,3.0847e-01,4.0000e+00
IMP_SCORE,600,GO:0090190,3.0846e-01,3.0000e+00
IMP_SCORE,601,GO:0042102,3.0819e-01,2.7000e+01
IMP_SCORE,602,GO:0002706,3.0807e-01,3.6000e+01
IMP_SCORE,603,GO:0019054,3.0801e-01,7.0000e+00
IMP_SCORE,604,GO:0004708,3.0789e-01,1.1000e+01
IMP_SCORE,605,GO:0005790,3.0780e-01,4.0000e+00
IMP_SCORE,606,GO:0048813,3.0770e-01,3.1000e+01
IMP_SCORE,607,GO:0045672,3.0753e-01,5.0000e+00
IMP_SCORE,608,GO:1900271,3.0748e-01,2.5000e+01
IMP_SCORE,609,GO:0014854,3.0726e-01,4.0000e+00
IMP_SCORE,610,GO:0045913,3.0719e-01,1.9000e+01
IMP_SCORE,611,GO:0061351,3.0710e-01,2.2000e+01
IMP_SCORE,612,GO:0032006,3.0668e-01,6.7000e+01
IMP_SCORE,613,GO:0090183,3.0656e-01,7.0000e+00
IMP_SCORE,614,GO:0034250,3.0656e-01,2.0000e+01
IMP_SCORE,615,GO:0060563,3.0656e-01,1.6000e+01
IMP_SCORE,616,GO:0035173,3.0640e-01,1.0000e+01
IMP_SCORE,617,GO:0070821,3.0635e-01,8.0000e+01
IMP_SCORE,618,GO:0002719,3.0630e-01,3.0000e+00
IMP_SCORE,619,GO:0042035,3.0601e-01,2.7000e+01
IMP_SCORE,620,GO:0031663,3.0585e-01,1.4000e+01
IMP_SCORE,621,GO:0006611,3.0585e-01,2.9000e+01
IMP_SCORE,622,GO:1902043,3.0572e-01,7.0000e+00
IMP_SCORE,623,GO:0009267,3.0570e-01,4.2000e+01
IMP_SCORE,624,GO:0032645,3.0569e-01,1.0000e+01
IMP_SCORE,625,GO:0090189,3.0567e-01,5.0000e+00
IMP_SCORE,626,GO:0006284,3.0511e-01,8.0000e+00
IMP_SCORE,627,GO:0090280,3.0503e-01,1.6000e+01
IMP_SCORE,628,GO:0014013,3.0497e-01,2.6000e+01
IMP_SCORE,629,GO:0032760,3.0484e-01,1.6000e+01
IMP_SCORE,630,GO:0014898,3.0478e-01,5.0000e+00
IMP_SCORE,631,GO:0045648,3.0463e-01,1.3000e+01
IMP_SCORE,632,GO:0090004,3.0459e-01,1.9000e+01
IMP_SCORE,633,GO:0010676,3.0459e-01,2.1000e+01
IMP_SCORE,634,GO:0085029,3.0432e-01,3.2000e+01
IMP_SCORE,635,GO:1903321,3.0429e-01,1.8000e+01
IMP_SCORE,636,GO:0097755,3.0418e-01,1.6000e+01
IMP_SCORE,637,GO:1903146,3.0410e-01,1.7000e+01
IMP_SCORE,638,GO:0051569,3.0408e-01,5.0000e+00
IMP_SCORE,639,GO:0008483,3.0407e-01,3.3000e+01
IMP_SCORE,640,GO:0071871,3.0383e-01,5.0000e+00
IMP_SCORE,641,GO:0097300,3.0381e-01,2.9000e+01
IMP_SCORE,642,GO:0032651,3.0375e-01,1.5000e+01
IMP_SCORE,643,GO:0034614,3.0364e-01,2.4000e+01
IMP_SCORE,644,GO:0032928,3.0359e-01,1.2000e+01
IMP_SCORE,645,GO:0000152,3.0359e-01,1.0000e+01
IMP_SCORE,646,GO:0070986,3.0343e-01,4.0000e+00
IMP_SCORE,647,GO:0016202,3.0265e-01,2.8000e+01
IMP_SCORE,648,GO:0051058,3.0263e-01,5.0000e+00
IMP_SCORE,649,GO:0007080,3.0227e-01,1.0000e+01
IMP_SCORE,650,GO:0019933,3.0208e-01,8.0000e+00
IMP_SCORE,651,GO:0061099,3.0197e-01,1.4000e+01
IMP_SCORE,652,GO:0015106,3.0173e-01,1.4000e+01
IMP_SCORE,653,GO:0031526,3.0158e-01,2.9000e+01
IMP_SCORE,654,GO:0031960,3.0134e-01,5.4000e+01
IMP_SCORE,655,GO:0031102,3.0128e-01,1.6000e+01
IMP_SCORE,656,GO:1990138,3.0109e-01,3.1000e+01
IMP_SCORE,657,GO:0046686,3.0108e-01,9.7000e+01
IMP_SCORE,658,GO:0003151,3.0104e-01,1.6000e+01
IMP_SCORE,659,GO:1902911,3.0098e-01,2.4000e+01
IMP_SCORE,660,GO:0006298,3.0095e-01,9.0000e+00
IMP_SCORE,661,GO:0015991,3.0072e-01,7.0000e+00
IMP_SCORE,662,GO:0035579,3.0057e-01,8.6000e+01
IMP_SCORE,663,GO:0003156,3.0055e-01,1.7000e+01
IMP_SCORE,664,GO:0031532,3.0019e-01,3.7000e+01
IMP_SCORE,665,GO:1900121,3.0011e-01,4.0000e+00
IMP_SCORE,666,GO:0034502,3.0008e-01,2.0000e+01
IMP_SCORE,667,GO:0072523,2.9986e-01,1.5000e+01
IMP_SCORE,668,GO:0030010,2.9985e-01,4.0000e+01
IMP_SCORE,669,GO:0031645,2.9966e-01,4.0000e+00
IMP_SCORE,670,GO:0090103,2.9952e-01,7.0000e+00
IMP_SCORE,671,GO:0006919,2.9949e-01,3.4000e+01
IMP_SCORE,672,GO:0051350,2.9939e-01,6.0000e+00
IMP_SCORE,673,GO:1903318,2.9936e-01,1.5000e+01
IMP_SCORE,674,GO:1903201,2.9933e-01,1.8000e+01
IMP_SCORE,675,GO:0051101,2.9928e-01,4.2000e+01
IMP_SCORE,676,GO:1901739,2.9914e-01,1.3000e+01
IMP_SCORE,677,GO:0048593,2.9909e-01,8.0000e+00
IMP_SCORE,678,GO:0097746,2.9899e-01,3.6000e+01
IMP_SCORE,679,GO:0043542,2.9889e-01,3.1000e+01
IMP_SCORE,680,GO:0043525,2.9867e-01,1.3000e+01
IMP_SCORE,681,GO:0050880,2.9823e-01,4.3000e+01
IMP_SCORE,682,GO:0042398,2.9815e-01,4.1000e+01
IMP_SCORE,683,GO:0050850,2.9798e-01,1.2000e+01
IMP_SCORE,684,GO:0098862,2.9796e-01,4.0000e+01
IMP_SCORE,685,GO:0007625,2.9792e-01,1.3000e+01
IMP_SCORE,686,GO:0042516,2.9782e-01,2.0000e+01
IMP_SCORE,687,GO:0061136,2.9776e-01,4.8000e+01
IMP_SCORE,688,GO:1904037,2.9770e-01,1.4000e+01
IMP_SCORE,689,GO:0042993,2.9766e-01,1.3000e+01
IMP_SCORE,690,GO:0033674,2.9721e-01,9.4000e+01
IMP_SCORE,691,GO:0009223,2.9714e-01,2.0000e+00
IMP_SCORE,692,GO:0090023,2.9714e-01,7.0000e+00
IMP_SCORE,693,GO:0086004,2.9702e-01,8.0000e+00
IMP_SCORE,694,GO:0002696,2.9689e-01,5.9000e+01
IMP_SCORE,695,GO:0015816,2.9659e-01,6.0000e+00
IMP_SCORE,696,GO:0002244,2.9653e-01,1.2700e+02
IMP_SCORE,697,GO:0060562,2.9642e-01,2.1000e+01
IMP_SCORE,698,GO:0035735,2.9627e-01,2.0000e+01
IMP_SCORE,699,GO:0048489,2.9621e-01,2.7000e+01
IMP_SCORE,700,GO:0032944,2.9616e-01,5.2000e+01
IMP_SCORE,701,GO:0051775,2.9596e-01,1.7000e+01
IMP_SCORE,702,GO:0050766,2.9595e-01,3.4000e+01
IMP_SCORE,703,GO:0002021,2.9564e-01,4.0000e+00
IMP_SCORE,704,GO:0051482,2.9559e-01,8.0000e+00
IMP_SCORE,705,GO:0097067,2.9556e-01,1.3000e+01
IMP_SCORE,706,GO:0055117,2.9554e-01,1.3000e+01
IMP_SCORE,707,GO:0001816,2.9546e-01,2.6000e+01
IMP_SCORE,708,GO:0032373,2.9533e-01,1.5000e+01
IMP_SCORE,709,GO:0001556,2.9530e-01,6.0000e+00
IMP_SCORE,710,GO:0010611,2.9516e-01,8.0000e+00
IMP_SCORE,711,GO:0033280,2.9501e-01,7.0000e+00
IMP_SCORE,712,GO:0034142,2.9501e-01,1.1000e+01
IMP_SCORE,713,GO:0002762,2.9485e-01,2.4000e+01
IMP_SCORE,714,GO:0031432,2.9452e-01,1.1000e+01
IMP_SCORE,715,GO:0039531,2.9452e-01,4.0000e+00
IMP_SCORE,716,GO:0033119,2.9446e-01,7.0000e+00
IMP_SCORE,717,GO:0006739,2.9442e-01,3.4000e+01
IMP_SCORE,718,GO:0051224,2.9421e-01,5.7000e+01
IMP_SCORE,719,GO:0006000,2.9415e-01,8.0000e+00
IMP_SCORE,720,GO:0010743,2.9402e-01,1.7000e+01
IMP_SCORE,721,GO:0045739,2.9380e-01,7.0000e+00
IMP_SCORE,722,GO:0050849,2.9366e-01,6.0000e+00
IMP_SCORE,723,GO:0005057,2.9351e-01,1.2000e+02
IMP_SCORE,724,GO:0090314,2.9322e-01,1.3000e+01
IMP_SCORE,725,GO:0045668,2.9320e-01,8.0000e+00
IMP_SCORE,726,GO:1901160,2.9301e-01,1.2000e+01
IMP_SCORE,727,GO:0050716,2.9268e-01,1.0000e+01
IMP_SCORE,728,GO:0010288,2.9265e-01,8.0000e+00
IMP_SCORE,729,GO:0008211,2.9237e-01,8.0000e+00
IMP_SCORE,730,GO:0031113,2.9226e-01,2.0000e+01
IMP_SCORE,731,GO:0007622,2.9191e-01,2.3000e+01
IMP_SCORE,732,GO:0051155,2.9189e-01,1.9000e+01
IMP_SCORE,733,GO:0046487,2.9171e-01,3.9000e+01
IMP_SCORE,734,GO:0070372,2.9142e-01,5.9000e+01
IMP_SCORE,735,GO:0048661,2.9136e-01,2.1000e+01
IMP_SCORE,736,GO:0097120,2.9131e-01,7.0000e+00
IMP_SCORE,737,GO:0099095,2.9130e-01,4.0000e+00
IMP_SCORE,738,GO:0060732,2.9129e-01,5.0000e+00
IMP_SCORE,739,GO:0044224,2.9108e-01,7.0000e+00
IMP_SCORE,740,GO:0070936,2.9106e-01,1.6000e+01
IMP_SCORE,741,GO:0060606,2.9105e-01,1.6000e+01
IMP_SCORE,742,GO:0071363,2.9104e-01,7.6000e+01
IMP_SCORE,743,GO:0042254,2.9101e-01,2.6000e+01
IMP_SCORE,744,GO:0001935,2.9100e-01,1.0000e+01
IMP_SCORE,745,GO:0007175,2.9079e-01,5.0000e+00
IMP_SCORE,746,GO:0046889,2.9071e-01,3.0000e+01
IMP_SCORE,747,GO:0051905,2.9056e-01,7.0000e+00
IMP_SCORE,748,GO:0097192,2.9053e-01,1.0000e+01
IMP_SCORE,749,GO:0016328,2.9031e-01,3.7000e+01
IMP_SCORE,750,GO:0042043,2.9024e-01,9.0000e+00
IMP_SCORE,751,GO:0032780,2.9016e-01,1.1000e+01
IMP_SCORE,752,GO:0046132,2.9001e-01,7.0000e+00
IMP_SCORE,753,GO:0051258,2.8981e-01,2.7000e+01
IMP_SCORE,754,GO:0030539,2.8976e-01,7.0000e+00
IMP_SCORE,755,GO:1903205,2.8957e-01,8.0000e+00
IMP_SCORE,756,GO:0033270,2.8954e-01,2.3000e+01
IMP_SCORE,757,GO:2000648,2.8943e-01,2.5000e+01
IMP_SCORE,758,GO:0007595,2.8922e-01,1.9000e+01
IMP_SCORE,759,GO:0045814,2.8921e-01,3.6000e+01
IMP_SCORE,760,GO:0033273,2.8909e-01,2.2000e+01
IMP_SCORE,761,GO:0021537,2.8899e-01,1.3000e+01
IMP_SCORE,762,GO:0031345,2.8875e-01,7.4000e+01
IMP_SCORE,763,GO:0032891,2.8869e-01,8.0000e+00
IMP_SCORE,764,GO:0001822,2.8854e-01,3.1000e+01
IMP_SCORE,765,GO:1990266,2.8852e-01,4.3000e+01
IMP_SCORE,766,GO:0002444,2.8830e-01,1.5000e+01
IMP_SCORE,767,GO:0045778,2.8824e-01,3.3000e+01
IMP_SCORE,768,GO:0044232,2.8809e-01,4.0000e+00
IMP_SCORE,769,GO:0061005,2.8804e-01,1.4000e+01
IMP_SCORE,770,GO:0015985,2.8789e-01,3.0000e+00
IMP_SCORE,771,GO:0032369,2.8775e-01,7.0000e+00
IMP_SCORE,772,GO:0032809,2.8761e-01,2.6000e+01
IMP_SCORE,773,GO:0035455,2.8742e-01,2.0000e+01
IMP_SCORE,774,GO:0016763,2.8738e-01,1.2700e+02
IMP_SCORE,775,GO:0021756,2.8728e-01,2.2000e+01
IMP_SCORE,776,GO:0051817,2.8725e-01,2.8000e+01
IMP_SCORE,777,GO:0033267,2.8719e-01,8.3000e+01
IMP_SCORE,778,GO:0034612,2.8698e-01,5.6000e+01
IMP_SCORE,779,GO:0002824,2.8697e-01,2.6000e+01
IMP_SCORE,780,GO:0070206,2.8695e-01,3.6000e+01
IMP_SCORE,781,GO:0042771,2.8689e-01,9.0000e+00
IMP_SCORE,782,GO:0001952,2.8684e-01,2.9000e+01
IMP_SCORE,783,GO:0048662,2.8678e-01,1.9000e+01
IMP_SCORE,784,GO:0050732,2.8665e-01,2.5000e+01
IMP_SCORE,785,GO:0070530,2.8657e-01,1.3000e+01
IMP_SCORE,786,GO:0035871,2.8657e-01,3.1000e+01
IMP_SCORE,787,GO:0042542,2.8652e-01,3.5000e+01
IMP_SCORE,788,GO:0090734,2.8639e-01,1.3000e+01
IMP_SCORE,789,GO:1901861,2.8624e-01,2.3000e+01
IMP_SCORE,790,GO:0016893,2.8604e-01,2.4000e+01
IMP_SCORE,791,GO:0033046,2.8603e-01,8.0000e+00
IMP_SCORE,792,GO:0042416,2.8560e-01,8.0000e+00
IMP_SCORE,793,GO:0032411,2.8542e-01,4.6000e+01
IMP_SCORE,794,GO:0000083,2.8540e-01,5.0000e+00
IMP_SCORE,795,GO:0050660,2.8523e-01,5.9000e+01
IMP_SCORE,796,GO:0048806,2.8492e-01,2.0000e+01
IMP_SCORE,797,GO:0009200,2.8491e-01,3.0000e+00
IMP_SCORE,798,GO:0033138,2.8489e-01,2.4000e+01
IMP_SCORE,799,GO:0010633,2.8477e-01,4.0000e+01
IMP_SCORE,800,GO:0060411,2.8461e-01,1.3000e+01
IMP_SCORE,801,GO:0002385,2.8449e-01,1.2000e+01
IMP_SCORE,802,GO:0014902,2.8420e-01,6.0000e+00
IMP_SCORE,803,GO:0070233,2.8420e-01,2.4000e+01
IMP_SCORE,804,GO:0017154,2.8412e-01,7.0000e+00
IMP_SCORE,805,GO:0048365,2.8378e-01,1.7000e+01
IMP_SCORE,806,GO:0048667,2.8375e-01,4.0000e+00
IMP_SCORE,807,GO:0031683,2.8306e-01,2.0000e+01
IMP_SCORE,808,GO:0009886,2.8299e-01,1.5000e+01
IMP_SCORE,809,GO:1902176,2.8291e-01,8.0000e+00
IMP_SCORE,810,GO:0032200,2.8290e-01,1.9000e+01
IMP_SCORE,811,GO:0071384,2.8285e-01,2.4000e+01
IMP_SCORE,812,GO:1902108,2.8278e-01,4.0000e+00
IMP_SCORE,813,GO:0070303,2.8260e-01,1.2000e+01
IMP_SCORE,814,GO:0016303,2.8255e-01,8.0000e+00
IMP_SCORE,815,GO:0036296,2.8254e-01,3.0000e+00
IMP_SCORE,816,GO:0051127,2.8250e-01,1.2000e+01
IMP_SCORE,817,GO:0001833,2.8249e-01,4.0000e+00
IMP_SCORE,818,GO:0038096,2.8243e-01,3.5000e+01
IMP_SCORE,819,GO:0001649,2.8230e-01,3.6000e+01
IMP_SCORE,820,GO:0030049,2.8225e-01,1.8000e+01
IMP_SCORE,821,GO:0007252,2.8220e-01,1.1000e+01
IMP_SCORE,822,GO:0003014,2.8218e-01,4.7000e+01
IMP_SCORE,823,GO:1903053,2.8214e-01,1.1000e+01
IMP_SCORE,824,GO:1905475,2.8212e-01,5.2000e+01
IMP_SCORE,825,GO:1903428,2.8187e-01,1.4000e+01
IMP_SCORE,826,GO:0035641,2.8186e-01,9.0000e+00
IMP_SCORE,827,GO:0001773,2.8182e-01,1.2000e+01
IMP_SCORE,828,GO:0038034,2.8181e-01,1.5000e+01
IMP_SCORE,829,GO:0061000,2.8180e-01,1.2000e+01
IMP_SCORE,830,GO:0043679,2.8174e-01,4.0000e+01
IMP_SCORE,831,GO:0003995,2.8156e-01,1.9000e+01
IMP_SCORE,832,GO:0006568,2.8151e-01,8.0000e+00
IMP_SCORE,833,GO:0042551,2.8146e-01,7.0000e+00
IMP_SCORE,834,GO:0030291,2.8145e-01,2.6000e+01
IMP_SCORE,835,GO:0060324,2.8143e-01,4.0000e+00
IMP_SCORE,836,GO:0045069,2.8118e-01,3.5000e+01
IMP_SCORE,837,GO:0032885,2.8112e-01,1.4000e+01
IMP_SCORE,838,GO:0048786,2.8106e-01,1.3000e+01
IMP_SCORE,839,GO:0050860,2.8098e-01,1.4000e+01
IMP_SCORE,840,GO:0071478,2.8091e-01,4.0000e+01
IMP_SCORE,841,GO:1905517,2.8076e-01,4.0000e+00
IMP_SCORE,842,GO:0032874,2.8071e-01,3.3000e+01
IMP_SCORE,843,GO:0005767,2.8052e-01,2.5000e+01
IMP_SCORE,844,GO:1901889,2.8030e-01,1.3000e+01
IMP_SCORE,845,GO:0000165,2.8029e-01,7.3000e+01
IMP_SCORE,846,GO:0090151,2.7997e-01,4.0000e+00
IMP_SCORE,847,GO:0032206,2.7995e-01,1.9000e+01
IMP_SCORE,848,GO:0030506,2.7987e-01,4.8000e+01
IMP_SCORE,849,GO:0051384,2.7971e-01,5.5000e+01
IMP_SCORE,850,GO:0042059,2.7962e-01,1.9000e+01
IMP_SCORE,851,GO:0050851,2.7950e-01,5.8000e+01
IMP_SCORE,852,GO:0019955,2.7946e-01,1.2700e+02
IMP_SCORE,853,GO:1902307,2.7936e-01,1.5000e+01
IMP_SCORE,854,GO:0030507,2.7935e-01,1.2000e+01
IMP_SCORE,855,GO:0002710,2.7934e-01,6.0000e+00
IMP_SCORE,856,GO:0016769,2.7933e-01,4.6000e+01
IMP_SCORE,857,GO:0097530,2.7933e-01,4.1000e+01
IMP_SCORE,858,GO:0035235,2.7921e-01,1.6000e+01
IMP_SCORE,859,GO:0001948,2.7919e-01,6.2000e+01
IMP_SCORE,860,GO:0071320,2.7911e-01,1.7000e+01
IMP_SCORE,861,GO:0051304,2.7905e-01,3.0000e+00
IMP_SCORE,862,GO:1900746,2.7900e-01,9.0000e+00
IMP_SCORE,863,GO:0060193,2.7897e-01,1.8000e+01
IMP_SCORE,864,GO:0001725,2.7894e-01,2.6000e+01
IMP_SCORE,865,GO:2001273,2.7890e-01,2.0000e+00
IMP_SCORE,866,GO:0030194,2.7889e-01,2.7000e+01
IMP_SCORE,867,GO:0004709,2.7883e-01,1.8000e+01
IMP_SCORE,868,GO:0051489,2.7875e-01,3.4000e+01
IMP_SCORE,869,GO:0043198,2.7872e-01,1.6000e+01
IMP_SCORE,870,GO:0005521,2.7851e-01,1.3000e+01
IMP_SCORE,871,GO:0048872,2.7850e-01,3.4000e+01
IMP_SCORE,872,GO:0051187,2.7820e-01,1.6000e+01
IMP_SCORE,873,GO:0001657,2.7801e-01,2.1000e+01
IMP_SCORE,874,GO:0050965,2.7797e-01,4.0000e+00
IMP_SCORE,875,GO:0032732,2.7792e-01,1.6000e+01
IMP_SCORE,876,GO:2000810,2.7783e-01,5.0000e+00
IMP_SCORE,877,GO:0005165,2.7779e-01,6.0000e+00
IMP_SCORE,878,GO:1902895,2.7777e-01,8.0000e+00
IMP_SCORE,879,GO:0055092,2.7777e-01,2.9000e+01
IMP_SCORE,880,GO:0036152,2.7766e-01,5.6000e+01
IMP_SCORE,881,GO:0090136,2.7753e-01,1.2000e+01
IMP_SCORE,882,GO:0042698,2.7743e-01,5.0000e+00
IMP_SCORE,883,GO:0016447,2.7729e-01,6.0000e+00
IMP_SCORE,884,GO:0034405,2.7719e-01,1.0000e+01
IMP_SCORE,885,GO:0048041,2.7718e-01,2.6000e+01
IMP_SCORE,886,GO:1901862,2.7705e-01,1.3000e+01
IMP_SCORE,887,GO:0045723,2.7700e-01,4.0000e+00
IMP_SCORE,888,GO:0043410,2.7695e-01,1.0000e+02
IMP_SCORE,889,GO:0042339,2.7691e-01,2.5000e+01
IMP_SCORE,890,GO:0034111,2.7684e-01,4.0000e+00
IMP_SCORE,891,GO:0032994,2.7680e-01,3.9000e+01
IMP_SCORE,892,GO:1903599,2.7669e-01,4.0000e+00
IMP_SCORE,893,GO:0000186,2.7661e-01,1.4000e+01
IMP_SCORE,894,GO:0043304,2.7642e-01,2.4000e+01
IMP_SCORE,895,GO:0061178,2.7639e-01,1.6000e+01
IMP_SCORE,896,GO:0001658,2.7632e-01,1.7000e+01
IMP_SCORE,897,GO:0045638,2.7601e-01,3.1000e+01
IMP_SCORE,898,GO:0071404,2.7600e-01,2.5000e+01
IMP_SCORE,899,GO:0032355,2.7594e-01,5.2000e+01
IMP_SCORE,900,GO:0045295,2.7594e-01,1.2000e+01
IMP_SCORE,901,GO:0006378,2.7579e-01,9.0000e+00
IMP_SCORE,902,GO:0044030,2.7576e-01,3.0000e+00
IMP_SCORE,903,GO:0061339,2.7567e-01,1.5000e+01
IMP_SCORE,904,GO:1900153,2.7559e-01,9.0000e+00
IMP_SCORE,905,GO:0010506,2.7559e-01,1.1600e+02
IMP_SCORE,906,GO:0023061,2.7557e-01,4.9000e+01
IMP_SCORE,907,GO:0019215,2.7557e-01,1.2000e+01
IMP_SCORE,908,GO:1902017,2.7553e-01,5.8000e+01
IMP_SCORE,909,GO:0099133,2.7549e-01,3.0000e+00
IMP_SCORE,910,GO:0051081,2.7531e-01,1.4000e+01
IMP_SCORE,911,GO:0042579,2.7530e-01,1.7100e+02
IMP_SCORE,912,GO:0071392,2.7529e-01,3.2000e+01
IMP_SCORE,913,GO:0046513,2.7519e-01,3.1000e+01
IMP_SCORE,914,GO:0043394,2.7514e-01,2.7000e+01
IMP_SCORE,915,GO:0042451,2.7509e-01,1.0000e+01
IMP_SCORE,916,GO:0016290,2.7506e-01,1.4000e+01
IMP_SCORE,917,GO:0050688,2.7500e-01,2.7000e+01
IMP_SCORE,918,GO:0032368,2.7484e-01,1.5000e+01
IMP_SCORE,919,GO:0070664,2.7482e-01,4.1000e+01
IMP_SCORE,920,GO:0021854,2.7482e-01,3.0000e+00
IMP_SCORE,921,GO:0071333,2.7470e-01,3.5000e+01
IMP_SCORE,922,GO:0051956,2.7462e-01,4.0000e+00
IMP_SCORE,923,GO:0090102,2.7457e-01,1.3000e+01
IMP_SCORE,924,GO:1904030,2.7454e-01,6.0000e+00
IMP_SCORE,925,GO:0032703,2.7451e-01,6.0000e+00
IMP_SCORE,926,GO:0071559,2.7449e-01,7.0000e+00
IMP_SCORE,927,GO:0035198,2.7447e-01,8.0000e+00
IMP_SCORE,928,GO:0033613,2.7435e-01,3.3000e+01
IMP_SCORE,929,GO:0033081,2.7431e-01,1.7000e+01
IMP_SCORE,930,GO:0051495,2.7430e-01,4.9000e+01
IMP_SCORE,931,GO:0010389,2.7412e-01,3.5000e+01
IMP_SCORE,932,GO:1902186,2.7409e-01,7.0000e+00
IMP_SCORE,933,GO:0010831,2.7406e-01,1.6000e+01
IMP_SCORE,934,GO:0033048,2.7405e-01,4.0000e+00
IMP_SCORE,935,GO:0097306,2.7380e-01,1.5000e+01
IMP_SCORE,936,GO:0010517,2.7365e-01,1.6000e+01
IMP_SCORE,937,GO:0009798,2.7356e-01,2.2000e+01
IMP_SCORE,938,GO:0002829,2.7351e-01,8.0000e+00
IMP_SCORE,939,GO:1903725,2.7345e-01,8.0000e+00
IMP_SCORE,940,GO:0048532,2.7335e-01,4.0000e+00
IMP_SCORE,941,GO:0002068,2.7334e-01,7.0000e+00
IMP_SCORE,942,GO:0032374,2.7332e-01,1.7000e+01
IMP_SCORE,943,GO:0009313,2.7328e-01,3.6000e+01
IMP_SCORE,944,GO:0003073,2.7328e-01,1.4000e+01
IMP_SCORE,945,GO:1904353,2.7320e-01,1.8000e+01
IMP_SCORE,946,GO:0033047,2.7319e-01,1.0000e+01
IMP_SCORE,947,GO:1901880,2.7312e-01,3.6000e+01
IMP_SCORE,948,GO:0071407,2.7309e-01,8.8000e+01
IMP_SCORE,949,GO:0048640,2.7303e-01,3.0000e+01
IMP_SCORE,950,GO:2000177,2.7297e-01,3.4000e+01
IMP_SCORE,951,GO:0071276,2.7292e-01,1.0200e+02
IMP_SCORE,952,GO:0031058,2.7289e-01,2.3000e+01
IMP_SCORE,953,GO:0046332,2.7277e-01,5.2000e+01
IMP_SCORE,954,GO:0097320,2.7274e-01,8.0000e+00
IMP_SCORE,955,GO:1904294,2.7272e-01,5.0000e+00
IMP_SCORE,956,GO:0002763,2.7244e-01,1.5000e+01
IMP_SCORE,957,GO:0042436,2.7233e-01,7.0000e+00
IMP_SCORE,958,GO:1904019,2.7226e-01,6.0000e+00
IMP_SCORE,959,GO:0009068,2.7222e-01,4.0000e+01
IMP_SCORE,960,GO:1901031,2.7212e-01,1.2000e+01
IMP_SCORE,961,GO:0090207,2.7205e-01,1.8000e+01
IMP_SCORE,962,GO:0006206,2.7202e-01,1.6000e+01
IMP_SCORE,963,GO:0031011,2.7179e-01,3.0000e+00
IMP_SCORE,964,GO:1902275,2.7171e-01,3.4000e+01
IMP_SCORE,965,GO:0070411,2.7160e-01,2.3000e+01
IMP_SCORE,966,GO:1903034,2.7149e-01,3.3000e+01
IMP_SCORE,967,GO:0019903,2.7139e-01,6.2000e+01
IMP_SCORE,968,GO:0071526,2.7130e-01,1.1000e+01
IMP_SCORE,969,GO:1902692,2.7109e-01,1.5000e+01
IMP_SCORE,970,GO:0072666,2.7093e-01,9.0000e+00
IMP_SCORE,971,GO:0031290,2.7090e-01,9.0000e+00
IMP_SCORE,972,GO:1905939,2.7089e-01,4.0000e+00
IMP_SCORE,973,GO:1902749,2.7077e-01,2.7000e+01
IMP_SCORE,974,GO:0030041,2.7055e-01,1.1000e+01
IMP_SCORE,975,GO:0051570,2.7055e-01,3.0000e+00
IMP_SCORE,976,GO:0035578,2.7050e-01,8.3000e+01
IMP_SCORE,977,GO:0060191,2.7049e-01,2.4000e+01
IMP_SCORE,978,GO:0046851,2.7048e-01,1.3000e+01
IMP_SCORE,979,GO:0043280,2.7044e-01,2.5000e+01
IMP_SCORE,980,GO:0046530,2.7038e-01,1.2000e+01
IMP_SCORE,981,GO:0060795,2.7017e-01,4.0000e+00
IMP_SCORE,982,GO:0000075,2.7010e-01,4.3000e+01
IMP_SCORE,983,GO:0009064,2.7001e-01,6.1000e+01
IMP_SCORE,984,GO:0061077,2.6998e-01,5.3000e+01
IMP_SCORE,985,GO:0033189,2.6996e-01,4.0000e+00
IMP_SCORE,986,GO:0031941,2.6994e-01,3.0000e+01
IMP_SCORE,987,GO:0042474,2.6992e-01,1.4000e+01
IMP_SCORE,988,GO:0015467,2.6985e-01,5.0000e+01
IMP_SCORE,989,GO:0007026,2.6985e-01,1.2000e+01
IMP_SCORE,990,GO:0005777,2.6975e-01,1.6500e+02
IMP_SCORE,991,GO:0043406,2.6969e-01,4.9000e+01
IMP_SCORE,992,GO:0048762,2.6960e-01,2.9000e+01
IMP_SCORE,993,GO:0051851,2.6926e-01,1.7000e+01
IMP_SCORE,994,GO:0032414,2.6913e-01,1.5000e+01
IMP_SCORE,995,GO:0090196,2.6908e-01,1.6000e+01
IMP_SCORE,996,GO:0015872,2.6901e-01,4.0000e+00
IMP_SCORE,997,GO:0048641,2.6888e-01,1.9000e+01
IMP_SCORE,998,GO:0034315,2.6875e-01,1.1000e+01
IMP_SCORE,999,GO:0046685,2.6862e-01,2.4000e+01
IMP_SCORE,1000,GO:0070570,2.6856e-01,5.0000e+00
IMP_SCORE,1001,GO:0060048,2.6837e-01,1.1000e+01
IMP_SCORE,1002,GO:0071496,2.6830e-01,7.1000e+01
IMP_SCORE,1003,GO:0033120,2.6828e-01,1.0000e+01
IMP_SCORE,1004,GO:0048814,2.6826e-01,2.0000e+01
IMP_SCORE,1005,GO:0045663,2.6820e-01,1.8000e+01
IMP_SCORE,1006,GO:1990782,2.6812e-01,5.1000e+01
IMP_SCORE,1007,GO:0048839,2.6810e-01,5.5000e+01
IMP_SCORE,1008,GO:0006220,2.6808e-01,1.3000e+01
IMP_SCORE,1009,GO:0018279,2.6808e-01,4.8000e+01
IMP_SCORE,1010,GO:0010888,2.6801e-01,1.2000e+01
IMP_SCORE,1011,GO:0009898,2.6773e-01,3.3000e+01
IMP_SCORE,1012,GO:1900117,2.6769e-01,6.0000e+00
IMP_SCORE,1013,GO:0016891,2.6769e-01,2.6000e+01
IMP_SCORE,1014,GO:0003950,2.6768e-01,1.1300e+02
IMP_SCORE,1015,GO:0010872,2.6762e-01,4.0000e+00
IMP_SCORE,1016,GO:0030279,2.6761e-01,1.9000e+01
IMP_SCORE,1017,GO:0072202,2.6739e-01,8.0000e+00
IMP_SCORE,1018,GO:1901017,2.6739e-01,4.0000e+00
IMP_SCORE,1019,GO:0019209,2.6733e-01,3.6000e+01
IMP_SCORE,1020,GO:0006778,2.6709e-01,2.0000e+01
IMP_SCORE,1021,GO:0043325,2.6689e-01,1.1000e+01
IMP_SCORE,1022,GO:0033690,2.6687e-01,2.5000e+01
IMP_SCORE,1023,GO:0036149,2.6682e-01,1.6000e+01
IMP_SCORE,1024,GO:0042462,2.6675e-01,1.8000e+01
IMP_SCORE,1025,GO:1903076,2.6671e-01,1.9000e+01
IMP_SCORE,1026,GO:0006119,2.6658e-01,4.0000e+00
IMP_SCORE,1027,GO:0007043,2.6658e-01,7.6000e+01
IMP_SCORE,1028,GO:0060746,2.6657e-01,2.9000e+01
IMP_SCORE,1029,GO:1901292,2.6655e-01,1.9000e+01
IMP_SCORE,1030,GO:0002209,2.6647e-01,1.9000e+01
IMP_SCORE,1031,GO:0016878,2.6645e-01,2.4000e+01
IMP_SCORE,1032,GO:0042098,2.6635e-01,6.0000e+00
IMP_SCORE,1033,GO:0032813,2.6615e-01,2.8000e+01
IMP_SCORE,1034,GO:1900048,2.6613e-01,1.4000e+01
IMP_SCORE,1035,GO:0009065,2.6585e-01,5.0000e+01
IMP_SCORE,1036,GO:0002827,2.6578e-01,6.0000e+00
IMP_SCORE,1037,GO:0090181,2.6573e-01,1.4000e+01
IMP_SCORE,1038,GO:0050864,2.6563e-01,2.1000e+01
IMP_SCORE,1039,GO:0004860,2.6561e-01,5.6000e+01
IMP_SCORE,1040,GO:0010390,2.6549e-01,5.0000e+00
IMP_SCORE,1041,GO:0002701,2.6541e-01,1.3000e+01
IMP_SCORE,1042,GO:0002639,2.6539e-01,1.8000e+01
IMP_SCORE,1043,GO:0032496,2.6536e-01,1.1700e+02
IMP_SCORE,1044,GO:0071625,2.6531e-01,1.5000e+01
IMP_SCORE,1045,GO:0032680,2.6522e-01,3.7000e+01
IMP_SCORE,1046,GO:0060998,2.6517e-01,2.6000e+01
IMP_SCORE,1047,GO:0032663,2.6496e-01,7.0000e+00
IMP_SCORE,1048,GO:0008574,2.6478e-01,8.0000e+00
IMP_SCORE,1049,GO:0009948,2.6468e-01,1.9000e+01
IMP_SCORE,1050,GO:0035924,2.6460e-01,2.8000e+01
IMP_SCORE,1051,GO:0035580,2.6451e-01,4.6000e+01
IMP_SCORE,1052,GO:0036230,2.6448e-01,1.1000e+02
IMP_SCORE,1053,GO:0003735,2.6435e-01,8.9000e+01
IMP_SCORE,1054,GO:0048471,2.6426e-01,5.5700e+02
IMP_SCORE,1055,GO:0034116,2.6422e-01,9.0000e+00
IMP_SCORE,1056,GO:1903391,2.6416e-01,1.3000e+01
IMP_SCORE,1057,GO:0051966,2.6413e-01,1.0000e+01
IMP_SCORE,1058,GO:0022848,2.6395e-01,4.0000e+00
IMP_SCORE,1059,GO:0055038,2.6391e-01,6.6000e+01
IMP_SCORE,1060,GO:0005351,2.6383e-01,1.6000e+01
IMP_SCORE,1061,GO:0009648,2.6371e-01,4.0000e+00
IMP_SCORE,1062,GO:1904031,2.6363e-01,1.0000e+01
IMP_SCORE,1063,GO:0048514,2.6357e-01,1.2000e+01
IMP_SCORE,1064,GO:0005164,2.6354e-01,1.2000e+01
IMP_SCORE,1065,GO:0071870,2.6341e-01,1.0000e+01
IMP_SCORE,1066,GO:0031593,2.6335e-01,1.8000e+01
IMP_SCORE,1067,GO:0043489,2.6327e-01,6.0000e+00
IMP_SCORE,1068,GO:0043627,2.6299e-01,4.4000e+01
IMP_SCORE,1069,GO:1901741,2.6299e-01,1.9000e+01
IMP_SCORE,1070,GO:0008645,2.6298e-01,2.9000e+01
IMP_SCORE,1071,GO:0071426,2.6297e-01,4.0000e+00
IMP_SCORE,1072,GO:0032675,2.6294e-01,3.0000e+01
IMP_SCORE,1073,GO:0046425,2.6292e-01,3.2000e+01
IMP_SCORE,1074,GO:0008329,2.6283e-01,1.7000e+01
IMP_SCORE,1075,GO:0016810,2.6275e-01,1.6900e+02
IMP_SCORE,1076,GO:0006590,2.6264e-01,7.0000e+00
IMP_SCORE,1077,GO:0055069,2.6250e-01,1.1000e+01
IMP_SCORE,1078,GO:0045740,2.6218e-01,1.5000e+01
IMP_SCORE,1079,GO:0030195,2.6209e-01,2.2000e+01
IMP_SCORE,1080,GO:0060173,2.6207e-01,4.7000e+01
IMP_SCORE,1081,GO:0010257,2.6197e-01,1.5000e+01
IMP_SCORE,1082,GO:1990126,2.6196e-01,3.6000e+01
IMP_SCORE,1083,GO:0032007,2.6192e-01,6.5000e+01
IMP_SCORE,1084,GO:0006851,2.6185e-01,4.0000e+00
IMP_SCORE,1085,GO:0035098,2.6173e-01,1.6000e+01
IMP_SCORE,1086,GO:0061631,2.6169e-01,4.4000e+01
IMP_SCORE,1087,GO:0060441,2.6155e-01,1.4000e+01
IMP_SCORE,1088,GO:0043225,2.6128e-01,8.0000e+00
IMP_SCORE,1089,GO:0050921,2.6115e-01,3.2000e+01
IMP_SCORE,1090,GO:0031970,2.6114e-01,6.3000e+01
IMP_SCORE,1091,GO:0002224,2.6113e-01,5.4000e+01
IMP_SCORE,1092,GO:0001709,2.6110e-01,1.8000e+01
IMP_SCORE,1093,GO:0032515,2.6109e-01,1.0000e+01
IMP_SCORE,1094,GO:0051321,2.6102e-01,4.5000e+01
IMP_SCORE,1095,GO:0007413,2.6093e-01,3.3000e+01
IMP_SCORE,1096,GO:1901216,2.6092e-01,1.2000e+01
IMP_SCORE,1097,GO:2000179,2.6083e-01,3.3000e+01
IMP_SCORE,1098,GO:0001848,2.6082e-01,3.3000e+01
IMP_SCORE,1099,GO:0042594,2.6079e-01,7.3000e+01
IMP_SCORE,1100,GO:1904893,2.6072e-01,2.4000e+01
IMP_SCORE,1101,GO:0071675,2.6070e-01,1.6000e+01
IMP_SCORE,1102,GO:0031234,2.6068e-01,4.1000e+01
IMP_SCORE,1103,GO:0045637,2.6063e-01,9.5000e+01
IMP_SCORE,1104,GO:0015026,2.6062e-01,2.8000e+01
IMP_SCORE,1105,GO:0032481,2.6056e-01,4.9000e+01
IMP_SCORE,1106,GO:0071346,2.6045e-01,4.4000e+01
IMP_SCORE,1107,GO:0036293,2.6018e-01,7.6000e+01
IMP_SCORE,1108,GO:0032946,2.6015e-01,3.7000e+01
IMP_SCORE,1109,GO:0051233,2.6011e-01,1.3000e+01
IMP_SCORE,1110,GO:0016274,2.6002e-01,1.7000e+01
IMP_SCORE,1111,GO:0008296,2.5985e-01,6.0000e+00
IMP_SCORE,1112,GO:1904923,2.5983e-01,1.1000e+01
IMP_SCORE,1113,GO:0016922,2.5982e-01,4.0000e+00
IMP_SCORE,1114,GO:0030218,2.5982e-01,1.3000e+01
IMP_SCORE,1115,GO:0004622,2.5981e-01,2.6000e+01
IMP_SCORE,1116,GO:0050671,2.5963e-01,3.9000e+01
IMP_SCORE,1117,GO:0051952,2.5961e-01,1.4000e+01
IMP_SCORE,1118,GO:0071354,2.5956e-01,7.0000e+00
IMP_SCORE,1119,GO:0030134,2.5920e-01,1.1000e+01
IMP_SCORE,1120,GO:1903039,2.5918e-01,6.3000e+01
IMP_SCORE,1121,GO:1902117,2.5907e-01,3.1000e+01
IMP_SCORE,1122,GO:0019210,2.5906e-01,5.5000e+01
IMP_SCORE,1123,GO:1901992,2.5903e-01,1.9000e+01
IMP_SCORE,1124,GO:0046902,2.5903e-01,2.9000e+01
IMP_SCORE,1125,GO:0010827,2.5900e-01,5.0000e+01
IMP_SCORE,1126,GO:0032868,2.5898e-01,7.3000e+01
IMP_SCORE,1127,GO:1902041,2.5884e-01,1.9000e+01
IMP_SCORE,1128,GO:0005515,2.5869e-01,3.0280e+03
IMP_SCORE,1129,GO:0072505,2.5866e-01,4.0000e+00
IMP_SCORE,1130,GO:0030336,2.5856e-01,9.9000e+01
IMP_SCORE,1131,GO:0021879,2.5852e-01,1.3000e+01
IMP_SCORE,1132,GO:0033143,2.5828e-01,3.4000e+01
IMP_SCORE,1133,GO:1902624,2.5819e-01,1.6000e+01
IMP_SCORE,1134,GO:0004435,2.5797e-01,3.8000e+01
IMP_SCORE,1135,GO:0021819,2.5750e-01,1.5000e+01
IMP_SCORE,1136,GO:1903532,2.5750e-01,9.3000e+01
IMP_SCORE,1137,GO:1901698,2.5744e-01,1.6900e+02
IMP_SCORE,1138,GO:0070849,2.5734e-01,9.0000e+00
IMP_SCORE,1139,GO:0046473,2.5712e-01,1.5000e+01
IMP_SCORE,1140,GO:1904407,2.5710e-01,1.3000e+01
IMP_SCORE,1141,GO:0045471,2.5708e-01,8.2000e+01
IMP_SCORE,1142,GO:0008038,2.5697e-01,9.4000e+01
IMP_SCORE,1143,GO:0002312,2.5697e-01,1.7000e+01
IMP_SCORE,1144,GO:0071774,2.5690e-01,2.3000e+01
IMP_SCORE,1145,GO:0004438,2.5677e-01,4.0000e+00
IMP_SCORE,1146,GO:0035264,2.5670e-01,4.0000e+01
IMP_SCORE,1147,GO:0097305,2.5657e-01,7.6000e+01
IMP_SCORE,1148,GO:0009055,2.5655e-01,8.3000e+01
IMP_SCORE,1149,GO:0006182,2.5654e-01,4.0000e+00
IMP_SCORE,1150,GO:2000045,2.5652e-01,3.4000e+01
IMP_SCORE,1151,GO:0045010,2.5644e-01,1.5000e+01
IMP_SCORE,1152,GO:0051091,2.5635e-01,7.5000e+01
IMP_SCORE,1153,GO:0006450,2.5632e-01,2.1000e+01
IMP_SCORE,1154,GO:0021953,2.5631e-01,3.2000e+01
IMP_SCORE,1155,GO:0006577,2.5624e-01,2.9000e+01
IMP_SCORE,1156,GO:0010508,2.5619e-01,4.7000e+01
IMP_SCORE,1157,GO:0071453,2.5618e-01,2.7000e+01
IMP_SCORE,1158,GO:0051154,2.5602e-01,1.4000e+01
IMP_SCORE,1159,GO:0016574,2.5594e-01,4.0000e+00
IMP_SCORE,1160,GO:0070304,2.5589e-01,3.1000e+01
IMP_SCORE,1161,GO:0033574,2.5587e-01,1.4000e+01
IMP_SCORE,1162,GO:0045980,2.5580e-01,1.6000e+01
IMP_SCORE,1163,GO:0045822,2.5569e-01,4.0000e+00
IMP_SCORE,1164,GO:0030177,2.5560e-01,3.2000e+01
IMP_SCORE,1165,GO:0031907,2.5549e-01,2.6000e+01
IMP_SCORE,1166,GO:0010896,2.5539e-01,4.0000e+00
IMP_SCORE,1167,GO:0006677,2.5526e-01,2.6000e+01
IMP_SCORE,1168,GO:1900115,2.5513e-01,4.0000e+00
IMP_SCORE,1169,GO:0070374,2.5511e-01,4.2000e+01
IMP_SCORE,1170,GO:1902166,2.5511e-01,3.0000e+00
IMP_SCORE,1171,GO:0072525,2.5507e-01,4.7000e+01
IMP_SCORE,1172,GO:0050308,2.5500e-01,5.0000e+00
IMP_SCORE,1173,GO:0050994,2.5484e-01,3.5000e+01
IMP_SCORE,1174,GO:2000134,2.5465e-01,2.1000e+01
IMP_SCORE,1175,GO:0043425,2.5456e-01,2.5000e+01
IMP_SCORE,1176,GO:0031343,2.5454e-01,1.8000e+01
IMP_SCORE,1177,GO:0009746,2.5451e-01,5.7000e+01
IMP_SCORE,1178,GO:0050773,2.5441e-01,3.8000e+01
IMP_SCORE,1179,GO:0034143,2.5435e-01,4.0000e+00
IMP_SCORE,1180,GO:0046887,2.5427e-01,4.6000e+01
IMP_SCORE,1181,GO:0046777,2.5422e-01,7.8000e+01
IMP_SCORE,1182,GO:0045670,2.5415e-01,4.9000e+01
IMP_SCORE,1183,GO:1900182,2.5411e-01,2.3000e+01
IMP_SCORE,1184,GO:0033500,2.5411e-01,5.2000e+01
IMP_SCORE,1185,GO:0050870,2.5411e-01,6.4000e+01
IMP_SCORE,1186,GO:0050686,2.5407e-01,6.0000e+00
IMP_SCORE,1187,GO:0043171,2.5406e-01,2.3000e+01
IMP_SCORE,1188,GO:0032205,2.5400e-01,4.0000e+00
IMP_SCORE,1189,GO:0032922,2.5391e-01,1.6000e+01
IMP_SCORE,1190,GO:0016323,2.5389e-01,2.2200e+02
IMP_SCORE,1191,GO:0031952,2.5384e-01,1.8000e+01
IMP_SCORE,1192,GO:1901988,2.5379e-01,4.1000e+01
IMP_SCORE,1193,GO:0007528,2.5376e-01,9.0000e+00
IMP_SCORE,1194,GO:0030449,2.5372e-01,3.6000e+01
IMP_SCORE,1195,GO:0015697,2.5362e-01,8.0000e+00
IMP_SCORE,1196,GO:2000738,2.5352e-01,8.0000e+00
IMP_SCORE,1197,GO:0031091,2.5347e-01,2.5000e+01
IMP_SCORE,1198,GO:0019377,2.5345e-01,1.8000e+01
IMP_SCORE,1199,GO:0043092,2.5331e-01,4.0000e+00
IMP_SCORE,1200,GO:0001912,2.5330e-01,2.0000e+01
IMP_SCORE,1201,GO:0034776,2.5311e-01,4.0000e+00
IMP_SCORE,1202,GO:0071300,2.5295e-01,2.2000e+01
IMP_SCORE,1203,GO:0009144,2.5293e-01,3.1000e+01
IMP_SCORE,1204,GO:1903202,2.5281e-01,1.2000e+01
IMP_SCORE,1205,GO:0045089,2.5274e-01,6.0000e+01
IMP_SCORE,1206,GO:0097202,2.5271e-01,6.0000e+00
IMP_SCORE,1207,GO:0010225,2.5262e-01,4.0000e+00
IMP_SCORE,1208,GO:0032691,2.5255e-01,6.0000e+00
IMP_SCORE,1209,GO:0097286,2.5255e-01,1.9000e+01
IMP_SCORE,1210,GO:0098641,2.5251e-01,2.1000e+01
IMP_SCORE,1211,GO:0032400,2.5249e-01,6.0000e+00
IMP_SCORE,1212,GO:0022409,2.5242e-01,6.0000e+01
IMP_SCORE,1213,GO:0051019,2.5240e-01,1.3000e+01
IMP_SCORE,1214,GO:1901976,2.5239e-01,1.5000e+01
IMP_SCORE,1215,GO:0034766,2.5225e-01,2.0000e+01
IMP_SCORE,1216,GO:0019915,2.5224e-01,3.3000e+01
IMP_SCORE,1217,GO:0010822,2.5173e-01,5.7000e+01
IMP_SCORE,1218,GO:1904338,2.5163e-01,1.0000e+00
IMP_SCORE,1219,GO:1900225,2.5163e-01,1.0000e+00
IMP_SCORE,1220,GO:0035909,2.5163e-01,1.0000e+00
IMP_SCORE,1221,GO:0039694,2.5155e-01,4.0000e+00
IMP_SCORE,1222,GO:0050709,2.5143e-01,4.3000e+01
IMP_SCORE,1223,GO:0051287,2.5134e-01,6.1000e+01
IMP_SCORE,1224,GO:0006939,2.5127e-01,2.9000e+01
IMP_SCORE,1225,GO:0010771,2.5116e-01,3.4000e+01
IMP_SCORE,1226,GO:0030593,2.5111e-01,3.7000e+01
IMP_SCORE,1227,GO:0061081,2.5111e-01,5.0000e+00
IMP_SCORE,1228,GO:0006183,2.5107e-01,4.0000e+00
IMP_SCORE,1229,GO:0004869,2.5094e-01,4.4000e+01
IMP_SCORE,1230,GO:0033077,2.5079e-01,6.0000e+00
IMP_SCORE,1231,GO:0038201,2.5067e-01,3.4000e+01
IMP_SCORE,1232,GO:0008320,2.5058e-01,5.0000e+00
IMP_SCORE,1233,GO:0001102,2.5046e-01,2.3000e+01
IMP_SCORE,1234,GO:0003746,2.5033e-01,4.0000e+00
IMP_SCORE,1235,GO:0060560,2.5033e-01,2.6000e+01
IMP_SCORE,1236,GO:0032727,2.5027e-01,1.2000e+01
IMP_SCORE,1237,GO:0019370,2.5027e-01,1.3000e+01
IMP_SCORE,1238,GO:0034358,2.5019e-01,4.2000e+01
IMP_SCORE,1239,GO:1903556,2.5017e-01,2.3000e+01
IMP_SCORE,1240,GO:0071801,2.5009e-01,3.9000e+01
IMP_SCORE,1241,GO:0035728,2.5006e-01,4.0000e+00
IMP_SCORE,1242,GO:0010543,2.4988e-01,7.0000e+00
IMP_SCORE,1243,GO:1904035,2.4983e-01,1.8000e+01
IMP_SCORE,1244,GO:1901343,2.4981e-01,3.6000e+01
IMP_SCORE,1245,GO:1902532,2.4978e-01,1.6100e+02
IMP_SCORE,1246,GO:0032303,2.4978e-01,6.0000e+00
IMP_SCORE,1247,GO:0023014,2.4970e-01,9.6000e+01
IMP_SCORE,1248,GO:0050764,2.4965e-01,3.6000e+01
IMP_SCORE,1249,GO:0090313,2.4964e-01,1.5000e+01
IMP_SCORE,1250,GO:0030169,2.4958e-01,4.0000e+00
IMP_SCORE,1251,GO:0002691,2.4947e-01,7.0000e+00
IMP_SCORE,1252,GO:0030397,2.4940e-01,1.2000e+01
IMP_SCORE,1253,GO:0010594,2.4940e-01,2.9000e+01
IMP_SCORE,1254,GO:0071385,2.4938e-01,1.7000e+01
IMP_SCORE,1255,GO:0030670,2.4915e-01,4.4000e+01
IMP_SCORE,1256,GO:0030149,2.4891e-01,2.9000e+01
IMP_SCORE,1257,GO:0014910,2.4889e-01,1.9000e+01
IMP_SCORE,1258,GO:0031570,2.4883e-01,3.0000e+01
IMP_SCORE,1259,GO:0006767,2.4880e-01,5.6000e+01
IMP_SCORE,1260,GO:0045428,2.4874e-01,1.4000e+01
IMP_SCORE,1261,GO:0051437,2.4863e-01,9.0000e+00
IMP_SCORE,1262,GO:0032986,2.4863e-01,1.3000e+01
IMP_SCORE,1263,GO:0019724,2.4861e-01,9.0000e+00
IMP_SCORE,1264,GO:0031434,2.4837e-01,9.0000e+00
IMP_SCORE,1265,GO:0060740,2.4834e-01,1.6000e+01
IMP_SCORE,1266,GO:0044144,2.4822e-01,1.2000e+01
IMP_SCORE,1267,GO:0006836,2.4820e-01,5.7000e+01
IMP_SCORE,1268,GO:0045624,2.4793e-01,1.1000e+01
IMP_SCORE,1269,GO:0036294,2.4790e-01,2.0000e+01
IMP_SCORE,1270,GO:0051261,2.4786e-01,1.8000e+01
IMP_SCORE,1271,GO:0006099,2.4768e-01,3.9000e+01
IMP_SCORE,1272,GO:1900745,2.4761e-01,2.0000e+01
IMP_SCORE,1273,GO:1902930,2.4737e-01,1.2000e+01
IMP_SCORE,1274,GO:0000323,2.4724e-01,2.4700e+02
IMP_SCORE,1275,GO:0045661,2.4717e-01,2.0000e+01
IMP_SCORE,1276,GO:0071345,2.4715e-01,1.0800e+02
IMP_SCORE,1277,GO:0032148,2.4711e-01,1.1000e+01
IMP_SCORE,1278,GO:0006513,2.4693e-01,2.2000e+01
IMP_SCORE,1279,GO:0048485,2.4686e-01,1.1000e+01
IMP_SCORE,1280,GO:0051055,2.4672e-01,9.0000e+00
IMP_SCORE,1281,GO:0035258,2.4661e-01,5.0000e+01
IMP_SCORE,1282,GO:0005545,2.4645e-01,3.5000e+01
IMP_SCORE,1283,GO:0003015,2.4641e-01,5.0000e+00
IMP_SCORE,1284,GO:0032722,2.4635e-01,2.8000e+01
IMP_SCORE,1285,GO:0030949,2.4634e-01,6.0000e+00
IMP_SCORE,1286,GO:0070229,2.4610e-01,2.5000e+01
IMP_SCORE,1287,GO:0045621,2.4609e-01,3.9000e+01
IMP_SCORE,1288,GO:0043470,2.4608e-01,9.0000e+00
IMP_SCORE,1289,GO:0019395,2.4606e-01,3.7000e+01
IMP_SCORE,1290,GO:0032945,2.4597e-01,3.0000e+01
IMP_SCORE,1291,GO:0050729,2.4591e-01,5.3000e+01
IMP_SCORE,1292,GO:0023023,2.4587e-01,3.4000e+01
IMP_SCORE,1293,GO:0051152,2.4583e-01,3.0000e+00
IMP_SCORE,1294,GO:0032281,2.4570e-01,2.6000e+01
IMP_SCORE,1295,GO:0000737,2.4570e-01,4.0000e+00
IMP_SCORE,1296,GO:0050768,2.4565e-01,9.3000e+01
IMP_SCORE,1297,GO:1903541,2.4564e-01,8.0000e+00
IMP_SCORE,1298,GO:0043231,2.4560e-01,1.6870e+03
IMP_SCORE,1299,GO:0021987,2.4559e-01,1.5000e+01
IMP_SCORE,1300,GO:0002921,2.4557e-01,1.0000e+01
IMP_SCORE,1301,GO:1904705,2.4550e-01,1.1000e+01
IMP_SCORE,1302,GO:0051647,2.4546e-01,4.0000e+00
IMP_SCORE,1303,GO:0008391,2.4544e-01,9.0000e+00
IMP_SCORE,1304,GO:0004712,2.4541e-01,4.5000e+01
IMP_SCORE,1305,GO:0032769,2.4540e-01,1.0000e+01
IMP_SCORE,1306,GO:0086080,2.4526e-01,1.3000e+01
IMP_SCORE,1307,GO:0005859,2.4525e-01,1.7000e+01
IMP_SCORE,1308,GO:0001921,2.4517e-01,1.8000e+01
IMP_SCORE,1309,GO:1901863,2.4514e-01,7.0000e+00
IMP_SCORE,1310,GO:0021549,2.4510e-01,3.5000e+01
IMP_SCORE,1311,GO:0042060,2.4507e-01,2.4000e+01
IMP_SCORE,1312,GO:0038084,2.4505e-01,4.0000e+00
IMP_SCORE,1313,GO:2000108,2.4503e-01,1.3000e+01
IMP_SCORE,1314,GO:0009100,2.4468e-01,9.1000e+01
IMP_SCORE,1315,GO:0014912,2.4461e-01,1.0000e+01
IMP_SCORE,1316,GO:0001655,2.4459e-01,1.0000e+01
IMP_SCORE,1317,GO:0002920,2.4446e-01,3.7000e+01
IMP_SCORE,1318,GO:0014072,2.4434e-01,7.0000e+00
IMP_SCORE,1319,GO:0043279,2.4426e-01,2.5000e+01
IMP_SCORE,1320,GO:0032731,2.4425e-01,1.8000e+01
IMP_SCORE,1321,GO:0071295,2.4420e-01,7.0000e+00
IMP_SCORE,1322,GO:0002686,2.4413e-01,3.0000e+01
IMP_SCORE,1323,GO:0050771,2.4408e-01,2.6000e+01
IMP_SCORE,1324,GO:0046488,2.4383e-01,9.7000e+01
IMP_SCORE,1325,GO:0030662,2.4380e-01,9.3000e+01
IMP_SCORE,1326,GO:0090100,2.4377e-01,3.0000e+01
IMP_SCORE,1327,GO:0061842,2.4373e-01,1.4000e+01
IMP_SCORE,1328,GO:1901655,2.4371e-01,2.6000e+01
IMP_SCORE,1329,GO:0072073,2.4365e-01,3.5000e+01
IMP_SCORE,1330,GO:0071347,2.4364e-01,1.7000e+01
IMP_SCORE,1331,GO:1902230,2.4353e-01,6.0000e+00
IMP_SCORE,1332,GO:0072431,2.4351e-01,1.1000e+01
IMP_SCORE,1333,GO:0052547,2.4351e-01,1.3600e+02
IMP_SCORE,1334,GO:2001044,2.4348e-01,1.9000e+01
IMP_SCORE,1335,GO:0001837,2.4346e-01,3.4000e+01
IMP_SCORE,1336,GO:0019432,2.4346e-01,3.0000e+01
IMP_SCORE,1337,GO:0051766,2.4343e-01,3.0000e+01
IMP_SCORE,1338,GO:2001242,2.4329e-01,3.9000e+01
IMP_SCORE,1339,GO:0001958,2.4318e-01,1.1000e+01
IMP_SCORE,1340,GO:1902855,2.4314e-01,4.0000e+00
IMP_SCORE,1341,GO:0005901,2.4304e-01,2.9000e+01
IMP_SCORE,1342,GO:0001227,2.4301e-01,5.7000e+01
IMP_SCORE,1343,GO:1902222,2.4289e-01,3.2000e+01
IMP_SCORE,1344,GO:0002521,2.4287e-01,8.9000e+01
IMP_SCORE,1345,GO:0030216,2.4285e-01,4.2000e+01
IMP_SCORE,1346,GO:0090140,2.4285e-01,1.3000e+01
IMP_SCORE,1347,GO:0030516,2.4282e-01,2.5000e+01
IMP_SCORE,1348,GO:0006101,2.4275e-01,4.6000e+01
IMP_SCORE,1349,GO:0001101,2.4256e-01,1.1600e+02
IMP_SCORE,1350,GO:0038095,2.4255e-01,2.9000e+01
IMP_SCORE,1351,GO:0032530,2.4254e-01,1.4000e+01
IMP_SCORE,1352,GO:0098659,2.4252e-01,1.2000e+01
IMP_SCORE,1353,GO:0071219,2.4248e-01,3.9000e+01
IMP_SCORE,1354,GO:0045444,2.4246e-01,7.3000e+01
IMP_SCORE,1355,GO:0001953,2.4241e-01,2.4000e+01
IMP_SCORE,1356,GO:0047496,2.4234e-01,8.0000e+00
IMP_SCORE,1357,GO:0033198,2.4229e-01,1.1000e+01
IMP_SCORE,1358,GO:1901532,2.4228e-01,1.2000e+01
IMP_SCORE,1359,GO:0008356,2.4225e-01,7.0000e+00
IMP_SCORE,1360,GO:1903557,2.4224e-01,1.7000e+01
IMP_SCORE,1361,GO:2000649,2.4224e-01,4.8000e+01
IMP_SCORE,1362,GO:1903392,2.4217e-01,1.5000e+01
IMP_SCORE,1363,GO:0051961,2.4213e-01,8.3000e+01
IMP_SCORE,1364,GO:2000779,2.4201e-01,9.0000e+00
IMP_SCORE,1365,GO:0098802,2.4185e-01,1.3500e+02
IMP_SCORE,1366,GO:0045807,2.4179e-01,5.1000e+01
IMP_SCORE,1367,GO:0007093,2.4174e-01,2.2000e+01
IMP_SCORE,1368,GO:0051279,2.4169e-01,2.2000e+01
IMP_SCORE,1369,GO:0070571,2.4166e-01,9.0000e+00
IMP_SCORE,1370,GO:0006906,2.4161e-01,4.1000e+01
IMP_SCORE,1371,GO:0045686,2.4158e-01,5.0000e+00
IMP_SCORE,1372,GO:0046634,2.4154e-01,1.1000e+01
IMP_SCORE,1373,GO:0031665,2.4150e-01,5.0000e+00
IMP_SCORE,1374,GO:0004012,2.4141e-01,4.0000e+00
IMP_SCORE,1375,GO:0061028,2.4133e-01,1.1000e+01
IMP_SCORE,1376,GO:0061387,2.4130e-01,3.7000e+01
IMP_SCORE,1377,GO:0042769,2.4120e-01,1.6000e+01
IMP_SCORE,1378,GO:0050431,2.4118e-01,5.0000e+01
IMP_SCORE,1379,GO:0001990,2.4116e-01,1.2000e+01
IMP_SCORE,1380,GO:0006953,2.4115e-01,6.0000e+01
IMP_SCORE,1381,GO:0034097,2.4112e-01,1.8400e+02
IMP_SCORE,1382,GO:0018196,2.4111e-01,5.2000e+01
IMP_SCORE,1383,GO:0010765,2.4109e-01,2.0000e+01
IMP_SCORE,1384,GO:0016239,2.4105e-01,2.7000e+01
IMP_SCORE,1385,GO:0030660,2.4093e-01,2.5000e+01
IMP_SCORE,1386,GO:0002889,2.4085e-01,1.3000e+01
IMP_SCORE,1387,GO:0046822,2.4082e-01,5.7000e+01
IMP_SCORE,1388,GO:0071495,2.4080e-01,1.4800e+02
IMP_SCORE,1389,GO:0001954,2.4079e-01,1.9000e+01
IMP_SCORE,1390,GO:0097696,2.4069e-01,1.6000e+01
IMP_SCORE,1391,GO:1901606,2.4061e-01,7.8000e+01
IMP_SCORE,1392,GO:0001974,2.4061e-01,2.0000e+01
IMP_SCORE,1393,GO:0031057,2.4060e-01,1.3000e+01
IMP_SCORE,1394,GO:0004029,2.4048e-01,5.9000e+01
IMP_SCORE,1395,GO:0045773,2.4032e-01,9.0000e+00
IMP_SCORE,1396,GO:2000273,2.4029e-01,1.5000e+01
IMP_SCORE,1397,GO:0002251,2.4028e-01,1.7000e+01
IMP_SCORE,1398,GO:0016444,2.4026e-01,1.2000e+01
IMP_SCORE,1399,GO:0072503,2.4014e-01,1.1000e+02
IMP_SCORE,1400,GO:0045907,2.4001e-01,1.5000e+01
IMP_SCORE,1401,GO:1902905,2.3996e-01,5.8000e+01
IMP_SCORE,1402,GO:0032846,2.3991e-01,4.9000e+01
IMP_SCORE,1403,GO:0061013,2.3988e-01,1.8000e+01
IMP_SCORE,1404,GO:0052548,2.3986e-01,1.6000e+02
IMP_SCORE,1405,GO:0060306,2.3980e-01,7.0000e+00
IMP_SCORE,1406,GO:0030665,2.3973e-01,5.2000e+01
IMP_SCORE,1407,GO:1903727,2.3972e-01,1.5000e+01
IMP_SCORE,1408,GO:0071375,2.3969e-01,5.7000e+01
IMP_SCORE,1409,GO:0005741,2.3966e-01,1.0400e+02
IMP_SCORE,1410,GO:0030687,2.3961e-01,2.4000e+01
IMP_SCORE,1411,GO:0043370,2.3952e-01,7.0000e+00
IMP_SCORE,1412,GO:1901361,2.3946e-01,1.3300e+02
IMP_SCORE,1413,GO:0012505,2.3938e-01,1.5000e+02
IMP_SCORE,1414,GO:0050796,2.3936e-01,6.1000e+01
IMP_SCORE,1415,GO:0046500,2.3932e-01,7.0000e+00
IMP_SCORE,1416,GO:0007616,2.3917e-01,2.5000e+01
IMP_SCORE,1417,GO:0004143,2.3908e-01,7.0000e+00
IMP_SCORE,1418,GO:0006109,2.3899e-01,4.5000e+01
IMP_SCORE,1419,GO:2000269,2.3892e-01,1.8000e+01
IMP_SCORE,1420,GO:0060348,2.3892e-01,6.9000e+01
IMP_SCORE,1421,GO:0001774,2.3890e-01,2.6000e+01
IMP_SCORE,1422,GO:0043488,2.3882e-01,4.9000e+01
IMP_SCORE,1423,GO:0097110,2.3880e-01,1.6000e+01
IMP_SCORE,1424,GO:0031344,2.3873e-01,1.8000e+02
IMP_SCORE,1425,GO:0002429,2.3873e-01,9.9000e+01
IMP_SCORE,1426,GO:0050679,2.3871e-01,6.2000e+01
IMP_SCORE,1427,GO:0071216,2.3857e-01,5.6000e+01
IMP_SCORE,1428,GO:0002707,2.3857e-01,1.1000e+01
IMP_SCORE,1429,GO:0071203,2.3851e-01,1.3000e+01
IMP_SCORE,1430,GO:0034333,2.3841e-01,1.5000e+01
IMP_SCORE,1431,GO:0060394,2.3824e-01,1.4000e+01
IMP_SCORE,1432,GO:0060632,2.3821e-01,6.0000e+00
IMP_SCORE,1433,GO:0009112,2.3819e-01,1.6000e+01
IMP_SCORE,1434,GO:0019217,2.3813e-01,3.0000e+01
IMP_SCORE,1435,GO:0046854,2.3803e-01,4.5000e+01
IMP_SCORE,1436,GO:0010310,2.3803e-01,8.0000e+00
IMP_SCORE,1437,GO:0008306,2.3795e-01,3.1000e+01
IMP_SCORE,1438,GO:0070848,2.3793e-01,7.4000e+01
IMP_SCORE,1439,GO:0015645,2.3792e-01,2.1000e+01
IMP_SCORE,1440,GO:0050672,2.3789e-01,3.1000e+01
IMP_SCORE,1441,GO:0006958,2.3786e-01,5.2000e+01
IMP_SCORE,1442,GO:1902622,2.3771e-01,1.2000e+01
IMP_SCORE,1443,GO:0004715,2.3767e-01,7.0000e+00
IMP_SCORE,1444,GO:0006026,2.3766e-01,6.4000e+01
IMP_SCORE,1445,GO:0070273,2.3752e-01,1.0000e+01
IMP_SCORE,1446,GO:0005773,2.3745e-01,3.0000e+02
IMP_SCORE,1447,GO:0051016,2.3745e-01,1.3000e+01
IMP_SCORE,1448,GO:1904894,2.3740e-01,1.9000e+01
IMP_SCORE,1449,GO:0051955,2.3731e-01,6.0000e+00
IMP_SCORE,1450,GO:0080135,2.3726e-01,1.3500e+02
IMP_SCORE,1451,GO:0060612,2.3722e-01,2.2000e+01
IMP_SCORE,1452,GO:0002548,2.3718e-01,1.3000e+01
IMP_SCORE,1453,GO:2000406,2.3715e-01,6.0000e+00
IMP_SCORE,1454,GO:0006006,2.3713e-01,6.1000e+01
IMP_SCORE,1455,GO:0019843,2.3703e-01,9.8000e+01
IMP_SCORE,1456,GO:0034767,2.3699e-01,3.3000e+01
IMP_SCORE,1457,GO:2000826,2.3698e-01,2.1000e+01
IMP_SCORE,1458,GO:0045649,2.3696e-01,1.7000e+01
IMP_SCORE,1459,GO:0009749,2.3694e-01,3.3000e+01
IMP_SCORE,1460,GO:0044724,2.3678e-01,1.0500e+02
IMP_SCORE,1461,GO:0016071,2.3677e-01,1.9600e+02
IMP_SCORE,1462,GO:0002076,2.3671e-01,2.0000e+00
IMP_SCORE,1463,GO:0035326,2.3669e-01,3.2000e+01
IMP_SCORE,1464,GO:0098794,2.3668e-01,8.5000e+01
IMP_SCORE,1465,GO:0002823,2.3665e-01,1.7000e+01
IMP_SCORE,1466,GO:0071837,2.3660e-01,1.1000e+01
IMP_SCORE,1467,GO:0048246,2.3656e-01,5.0000e+00
IMP_SCORE,1468,GO:0017146,2.3630e-01,1.2000e+01
IMP_SCORE,1469,GO:0019532,2.3629e-01,2.0000e+00
IMP_SCORE,1470,GO:0090330,2.3628e-01,3.0000e+00
IMP_SCORE,1471,GO:1903169,2.3623e-01,3.6000e+01
IMP_SCORE,1472,GO:0008305,2.3622e-01,3.8000e+01
IMP_SCORE,1473,GO:0070997,2.3620e-01,2.3000e+01
IMP_SCORE,1474,GO:0040014,2.3618e-01,2.4000e+01
IMP_SCORE,1475,GO:0031503,2.3616e-01,3.6000e+01
IMP_SCORE,1476,GO:0046189,2.3606e-01,1.3000e+01
IMP_SCORE,1477,GO:0060004,2.3605e-01,1.5000e+01
IMP_SCORE,1478,GO:0002688,2.3602e-01,2.4000e+01
IMP_SCORE,1479,GO:0048167,2.3599e-01,6.4000e+01
IMP_SCORE,1480,GO:0046627,2.3588e-01,2.0000e+01
IMP_SCORE,1481,GO:0033559,2.3587e-01,7.6000e+01
IMP_SCORE,1482,GO:0035023,2.3578e-01,7.1000e+01
IMP_SCORE,1483,GO:0003705,2.3575e-01,3.9000e+01
IMP_SCORE,1484,GO:0072175,2.3564e-01,2.3000e+01
IMP_SCORE,1485,GO:0051782,2.3563e-01,8.0000e+00
IMP_SCORE,1486,GO:0051959,2.3559e-01,5.0000e+00
IMP_SCORE,1487,GO:0019827,2.3553e-01,3.3000e+01
IMP_SCORE,1488,GO:0010869,2.3549e-01,1.1000e+01
IMP_SCORE,1489,GO:0048013,2.3540e-01,3.1000e+01
IMP_SCORE,1490,GO:0002903,2.3535e-01,5.0000e+00
IMP_SCORE,1491,GO:2000573,2.3533e-01,1.8000e+01
IMP_SCORE,1492,GO:0007568,2.3532e-01,9.6000e+01
IMP_SCORE,1493,GO:0010008,2.3523e-01,2.2100e+02
IMP_SCORE,1494,GO:0050871,2.3520e-01,2.4000e+01
IMP_SCORE,1495,GO:0090662,2.3508e-01,1.7000e+01
IMP_SCORE,1496,GO:0030139,2.3503e-01,5.6000e+01
IMP_SCORE,1497,GO:1901998,2.3498e-01,4.0000e+01
IMP_SCORE,1498,GO:0005089,2.3491e-01,3.9000e+01
IMP_SCORE,1499,GO:0009394,2.3487e-01,5.0000e+00
IMP_SCORE,1500,GO:2000641,2.3481e-01,7.0000e+00
IMP_SCORE,1501,GO:0002430,2.3468e-01,1.3000e+01
IMP_SCORE,1502,GO:0051057,2.3465e-01,1.0000e+01
IMP_SCORE,1503,GO:1903312,2.3461e-01,4.0000e+00
IMP_SCORE,1504,GO:0033993,2.3456e-01,2.1500e+02
IMP_SCORE,1505,GO:0003012,2.3453e-01,1.3700e+02
IMP_SCORE,1506,GO:0034389,2.3453e-01,4.8000e+01
IMP_SCORE,1507,GO:0002221,2.3452e-01,5.9000e+01
IMP_SCORE,1508,GO:0032872,2.3436e-01,6.1000e+01
IMP_SCORE,1509,GO:0006487,2.3434e-01,6.5000e+01
IMP_SCORE,1510,GO:0042149,2.3434e-01,2.6000e+01
IMP_SCORE,1511,GO:0051098,2.3426e-01,9.6000e+01
IMP_SCORE,1512,GO:0001917,2.3426e-01,1.6000e+01
IMP_SCORE,1513,GO:0090231,2.3423e-01,9.0000e+00
IMP_SCORE,1514,GO:0032890,2.3422e-01,1.2000e+01
IMP_SCORE,1515,GO:0007623,2.3420e-01,6.4000e+01
IMP_SCORE,1516,GO:0045599,2.3419e-01,2.4000e+01
IMP_SCORE,1517,GO:0031402,2.3415e-01,8.0000e+00
IMP_SCORE,1518,GO:0044872,2.3411e-01,1.2000e+01
IMP_SCORE,1519,GO:1901618,2.3399e-01,2.5000e+01
IMP_SCORE,1520,GO:0051238,2.3396e-01,3.4000e+01
IMP_SCORE,1521,GO:0042269,2.3392e-01,1.3000e+01
IMP_SCORE,1522,GO:0045956,2.3390e-01,1.8000e+01
IMP_SCORE,1523,GO:2000401,2.3390e-01,2.3000e+01
IMP_SCORE,1524,GO:0042800,2.3390e-01,4.0000e+00
IMP_SCORE,1525,GO:0051085,2.3386e-01,4.0000e+00
IMP_SCORE,1526,GO:1903313,2.3375e-01,1.5000e+01
IMP_SCORE,1527,GO:0006586,2.3368e-01,1.9000e+01
IMP_SCORE,1528,GO:1901505,2.3364e-01,6.4000e+01
IMP_SCORE,1529,GO:0031638,2.3361e-01,2.7000e+01
IMP_SCORE,1530,GO:2000249,2.3348e-01,2.7000e+01
IMP_SCORE,1531,GO:0044843,2.3348e-01,2.8000e+01
IMP_SCORE,1532,GO:0015844,2.3347e-01,1.3000e+01
IMP_SCORE,1533,GO:0052742,2.3345e-01,3.3000e+01
IMP_SCORE,1534,GO:0046847,2.3335e-01,1.1000e+01
IMP_SCORE,1535,GO:0004722,2.3332e-01,3.4000e+01
IMP_SCORE,1536,GO:0051249,2.3330e-01,1.1400e+02
IMP_SCORE,1537,GO:0021955,2.3327e-01,1.9000e+01
IMP_SCORE,1538,GO:0016540,2.3323e-01,3.3000e+01
IMP_SCORE,1539,GO:0016441,2.3319e-01,1.2000e+01
IMP_SCORE,1540,GO:0043229,2.3317e-01,1.6420e+03
IMP_SCORE,1541,GO:0031023,2.3313e-01,2.9000e+01
IMP_SCORE,1542,GO:0002761,2.3310e-01,6.5000e+01
IMP_SCORE,1543,GO:0034341,2.3310e-01,7.5000e+01
IMP_SCORE,1544,GO:0019911,2.3309e-01,4.6000e+01
IMP_SCORE,1545,GO:0090109,2.3302e-01,1.3000e+01
IMP_SCORE,1546,GO:0009199,2.3299e-01,4.3000e+01
IMP_SCORE,1547,GO:0048172,2.3289e-01,1.6000e+01
IMP_SCORE,1548,GO:0032467,2.3282e-01,2.7000e+01
IMP_SCORE,1549,GO:0038094,2.3282e-01,3.2000e+01
IMP_SCORE,1550,GO:0060759,2.3280e-01,6.1000e+01
IMP_SCORE,1551,GO:0002822,2.3279e-01,3.5000e+01
IMP_SCORE,1552,GO:0031406,2.3273e-01,1.3300e+02
IMP_SCORE,1553,GO:0007265,2.3272e-01,1.0200e+02
IMP_SCORE,1554,GO:0070663,2.3272e-01,5.8000e+01
IMP_SCORE,1555,GO:0050806,2.3263e-01,3.4000e+01
IMP_SCORE,1556,GO:2000107,2.3254e-01,2.8000e+01
IMP_SCORE,1557,GO:0042180,2.3253e-01,4.5000e+01
IMP_SCORE,1558,GO:0002431,2.3252e-01,2.6000e+01
IMP_SCORE,1559,GO:0060429,2.3240e-01,7.6000e+01
IMP_SCORE,1560,GO:0004674,2.3238e-01,1.2400e+02
IMP_SCORE,1561,GO:0035590,2.3234e-01,4.1000e+01
IMP_SCORE,1562,GO:0046622,2.3232e-01,1.2000e+01
IMP_SCORE,1563,GO:0005634,2.3232e-01,1.2710e+03
IMP_SCORE,1564,GO:0051491,2.3231e-01,3.2000e+01
IMP_SCORE,1565,GO:0045765,2.3219e-01,9.5000e+01
IMP_SCORE,1566,GO:0034329,2.3211e-01,1.1400e+02
IMP_SCORE,1567,GO:0021895,2.3211e-01,1.2000e+01
IMP_SCORE,1568,GO:1900046,2.3203e-01,4.1000e+01
IMP_SCORE,1569,GO:0019992,2.3195e-01,2.3000e+01
IMP_SCORE,1570,GO:0060716,2.3193e-01,4.0000e+00
IMP_SCORE,1571,GO:0043204,2.3180e-01,7.0000e+01
IMP_SCORE,1572,GO:0010829,2.3174e-01,2.0000e+00
IMP_SCORE,1573,GO:0015914,2.3156e-01,2.1000e+01
IMP_SCORE,1574,GO:0050857,2.3154e-01,5.0000e+00
IMP_SCORE,1575,GO:1902337,2.3153e-01,7.0000e+00
IMP_SCORE,1576,GO:0002052,2.3141e-01,2.2000e+01
IMP_SCORE,1577,GO:0060330,2.3137e-01,1.2000e+01
IMP_SCORE,1578,GO:0006081,2.3137e-01,9.0000e+01
IMP_SCORE,1579,GO:0002263,2.3133e-01,1.5000e+02
IMP_SCORE,1580,GO:0071456,2.3119e-01,2.7000e+01
IMP_SCORE,1581,GO:0005732,2.3118e-01,4.0000e+00
IMP_SCORE,1582,GO:0031112,2.3113e-01,1.1000e+01
IMP_SCORE,1583,GO:0031055,2.3107e-01,7.0000e+00
IMP_SCORE,1584,GO:1902170,2.3104e-01,8.0000e+00
IMP_SCORE,1585,GO:0005452,2.3100e-01,3.8000e+01
IMP_SCORE,1586,GO:0030674,2.3094e-01,1.0400e+02
IMP_SCORE,1587,GO:0061469,2.3091e-01,9.0000e+00
IMP_SCORE,1588,GO:0051937,2.3089e-01,1.0000e+01
IMP_SCORE,1589,GO:0072422,2.3081e-01,1.4000e+01
IMP_SCORE,1590,GO:0045927,2.3077e-01,7.1000e+01
IMP_SCORE,1591,GO:0045132,2.3073e-01,4.0000e+00
IMP_SCORE,1592,GO:0005766,2.3071e-01,8.0000e+00
IMP_SCORE,1593,GO:0051900,2.3064e-01,5.0000e+00
IMP_SCORE,1594,GO:0032147,2.3060e-01,5.8000e+01
IMP_SCORE,1595,GO:0050706,2.3056e-01,9.0000e+00
IMP_SCORE,1596,GO:0006261,2.3050e-01,2.1000e+01
IMP_SCORE,1597,GO:0050685,2.3048e-01,4.0000e+00
IMP_SCORE,1598,GO:0000077,2.3038e-01,3.3000e+01
IMP_SCORE,1599,GO:0010939,2.3033e-01,7.0000e+00
IMP_SCORE,1600,GO:0006412,2.3027e-01,5.2000e+01
IMP_SCORE,1601,GO:0033293,2.3021e-01,5.2000e+01
IMP_SCORE,1602,GO:0048149,2.3021e-01,4.0000e+00
IMP_SCORE,1603,GO:0045667,2.3005e-01,6.8000e+01
IMP_SCORE,1604,GO:0005402,2.3004e-01,1.4000e+01
IMP_SCORE,1605,GO:0001666,2.2994e-01,6.5000e+01
IMP_SCORE,1606,GO:0046164,2.2992e-01,3.6000e+01
IMP_SCORE,1607,GO:0002694,2.2986e-01,1.4000e+02
IMP_SCORE,1608,GO:0034162,2.2985e-01,1.6000e+01
IMP_SCORE,1609,GO:0019787,2.2984e-01,1.7900e+02
IMP_SCORE,1610,GO:0060349,2.2982e-01,2.2000e+01
IMP_SCORE,1611,GO:0002020,2.2981e-01,6.2000e+01
IMP_SCORE,1612,GO:0060252,2.2976e-01,5.0000e+00
IMP_SCORE,1613,GO:0045860,2.2975e-01,7.9000e+01
IMP_SCORE,1614,GO:0099111,2.2967e-01,4.3000e+01
IMP_SCORE,1615,GO:0016627,2.2966e-01,8.5000e+01
IMP_SCORE,1616,GO:1903844,2.2949e-01,4.6000e+01
IMP_SCORE,1617,GO:0001667,2.2944e-01,6.6000e+01
IMP_SCORE,1618,GO:1901701,2.2927e-01,1.8400e+02
IMP_SCORE,1619,GO:0030261,2.2925e-01,4.0000e+00
IMP_SCORE,1620,GO:0030705,2.2924e-01,5.2000e+01
IMP_SCORE,1621,GO:0045683,2.2918e-01,6.0000e+00
IMP_SCORE,1622,GO:0070062,2.2917e-01,8.6500e+02
IMP_SCORE,1623,GO:0032717,2.2914e-01,2.9000e+01
IMP_SCORE,1624,GO:0035065,2.2913e-01,1.2000e+01
IMP_SCORE,1625,GO:1901983,2.2903e-01,1.7000e+01
IMP_SCORE,1626,GO:0045987,2.2888e-01,1.1000e+01
IMP_SCORE,1627,GO:0043123,2.2887e-01,1.1800e+02
IMP_SCORE,1628,GO:1905030,2.2886e-01,7.0000e+00
IMP_SCORE,1629,GO:0016042,2.2882e-01,1.8800e+02
IMP_SCORE,1630,GO:0002828,2.2879e-01,1.3000e+01
IMP_SCORE,1631,GO:0043254,2.2878e-01,1.0700e+02
IMP_SCORE,1632,GO:0046653,2.2876e-01,1.3000e+01
IMP_SCORE,1633,GO:0044406,2.2874e-01,5.0000e+00
IMP_SCORE,1634,GO:0051353,2.2874e-01,8.0000e+00
IMP_SCORE,1635,GO:0045616,2.2873e-01,6.0000e+00
IMP_SCORE,1636,GO:0002791,2.2869e-01,1.0500e+02
IMP_SCORE,1637,GO:0042992,2.2866e-01,2.1000e+01
IMP_SCORE,1638,GO:0036314,2.2861e-01,2.1000e+01
IMP_SCORE,1639,GO:0035295,2.2857e-01,4.8000e+01
IMP_SCORE,1640,GO:0031175,2.2857e-01,5.7000e+01
IMP_SCORE,1641,GO:0070887,2.2850e-01,3.8300e+02
IMP_SCORE,1642,GO:0051532,2.2850e-01,1.2000e+01
IMP_SCORE,1643,GO:0016616,2.2849e-01,1.3600e+02
IMP_SCORE,1644,GO:0005388,2.2843e-01,1.0000e+01
IMP_SCORE,1645,GO:0051445,2.2837e-01,1.0000e+01
IMP_SCORE,1646,GO:1902808,2.2836e-01,4.3000e+01
IMP_SCORE,1647,GO:0097581,2.2833e-01,2.5000e+01
IMP_SCORE,1648,GO:0048871,2.2831e-01,4.4000e+01
IMP_SCORE,1649,GO:0048268,2.2831e-01,3.5000e+01
IMP_SCORE,1650,GO:0060291,2.2829e-01,3.4000e+01
IMP_SCORE,1651,GO:0006895,2.2820e-01,1.6000e+01
IMP_SCORE,1652,GO:0035304,2.2812e-01,3.4000e+01
IMP_SCORE,1653,GO:1903509,2.2807e-01,9.5000e+01
IMP_SCORE,1654,GO:0048015,2.2803e-01,5.4000e+01
IMP_SCORE,1655,GO:0001158,2.2802e-01,1.6000e+01
IMP_SCORE,1656,GO:0070665,2.2802e-01,3.7000e+01
IMP_SCORE,1657,GO:0002011,2.2797e-01,1.2000e+01
IMP_SCORE,1658,GO:0070302,2.2794e-01,3.3000e+01
IMP_SCORE,1659,GO:0046579,2.2793e-01,1.2000e+01
IMP_SCORE,1660,GO:0098805,2.2793e-01,4.9500e+02
IMP_SCORE,1661,GO:0040013,2.2784e-01,9.1000e+01
IMP_SCORE,1662,GO:0071398,2.2779e-01,1.9000e+01
IMP_SCORE,1663,GO:0002698,2.2779e-01,4.1000e+01
IMP_SCORE,1664,GO:0034446,2.2774e-01,2.8000e+01
IMP_SCORE,1665,GO:1904589,2.2768e-01,3.9000e+01
IMP_SCORE,1666,GO:0005794,2.2765e-01,5.8000e+02
IMP_SCORE,1667,GO:0033145,2.2764e-01,1.6000e+01
IMP_SCORE,1668,GO:0055013,2.2763e-01,9.0000e+00
IMP_SCORE,1669,GO:0045646,2.2760e-01,1.7000e+01
IMP_SCORE,1670,GO:0046039,2.2752e-01,1.1000e+01
IMP_SCORE,1671,GO:0002792,2.2738e-01,4.1000e+01
IMP_SCORE,1672,GO:0042813,2.2738e-01,9.0000e+00
IMP_SCORE,1673,GO:0042605,2.2727e-01,2.3000e+01
IMP_SCORE,1674,GO:0044325,2.2721e-01,5.3000e+01
IMP_SCORE,1675,GO:0046514,2.2713e-01,1.8000e+01
IMP_SCORE,1676,GO:0005070,2.2711e-01,4.1000e+01
IMP_SCORE,1677,GO:0032387,2.2711e-01,4.8000e+01
IMP_SCORE,1678,GO:0033209,2.2709e-01,4.6000e+01
IMP_SCORE,1679,GO:0035136,2.2708e-01,1.2000e+01
IMP_SCORE,1680,GO:0048714,2.2705e-01,9.0000e+00
IMP_SCORE,1681,GO:0001736,2.2699e-01,9.0000e+00
IMP_SCORE,1682,GO:0098852,2.2695e-01,2.7000e+02
IMP_SCORE,1683,GO:0002934,2.2693e-01,6.0000e+00
IMP_SCORE,1684,GO:0002064,2.2689e-01,8.7000e+01
IMP_SCORE,1685,GO:0010039,2.2687e-01,3.0000e+01
IMP_SCORE,1686,GO:0048536,2.2669e-01,6.0000e+00
IMP_SCORE,1687,GO:0009312,2.2659e-01,1.5000e+01
IMP_SCORE,1688,GO:2000036,2.2651e-01,6.0000e+00
IMP_SCORE,1689,GO:0035640,2.2646e-01,1.8000e+01
IMP_SCORE,1690,GO:0042346,2.2638e-01,1.1000e+01
IMP_SCORE,1691,GO:0060047,2.2630e-01,1.0000e+01
IMP_SCORE,1692,GO:0000187,2.2627e-01,3.3000e+01
IMP_SCORE,1693,GO:0060487,2.2624e-01,5.0000e+00
IMP_SCORE,1694,GO:2001235,2.2623e-01,5.6000e+01
IMP_SCORE,1695,GO:0006558,2.2612e-01,2.7000e+01
IMP_SCORE,1696,GO:0045940,2.2606e-01,1.2000e+01
IMP_SCORE,1697,GO:2001238,2.2606e-01,1.4000e+01
IMP_SCORE,1698,GO:0044437,2.2603e-01,3.4300e+02
IMP_SCORE,1699,GO:0016701,2.2603e-01,4.3000e+01
IMP_SCORE,1700,GO:0042326,2.2601e-01,1.0300e+02
IMP_SCORE,1701,GO:0030866,2.2600e-01,5.7000e+01
IMP_SCORE,1702,GO:0006977,2.2595e-01,9.0000e+00
IMP_SCORE,1703,GO:0086065,2.2588e-01,1.6000e+01
IMP_SCORE,1704,GO:2000144,2.2577e-01,5.0000e+00
IMP_SCORE,1705,GO:0006903,2.2570e-01,2.1000e+01
IMP_SCORE,1706,GO:0002718,2.2568e-01,1.2000e+01
IMP_SCORE,1707,GO:0046165,2.2567e-01,4.5000e+01
IMP_SCORE,1708,GO:0044428,2.2564e-01,1.2770e+03
IMP_SCORE,1709,GO:0051147,2.2558e-01,7.5000e+01
IMP_SCORE,1710,GO:1990939,2.2555e-01,1.6000e+01
IMP_SCORE,1711,GO:0051250,2.2552e-01,3.2000e+01
IMP_SCORE,1712,GO:0001914,2.2545e-01,1.3000e+01
IMP_SCORE,1713,GO:1903038,2.2538e-01,2.4000e+01
IMP_SCORE,1714,GO:0002474,2.2534e-01,5.9000e+01
IMP_SCORE,1715,GO:0003016,2.2533e-01,1.5000e+01
IMP_SCORE,1716,GO:0032388,2.2520e-01,8.4000e+01
IMP_SCORE,1717,GO:0016645,2.2512e-01,6.2000e+01
IMP_SCORE,1718,GO:0042487,2.2505e-01,1.8000e+01
IMP_SCORE,1719,GO:0045862,2.2503e-01,6.5000e+01
IMP_SCORE,1720,GO:0007215,2.2498e-01,3.4000e+01
IMP_SCORE,1721,GO:0070509,2.2487e-01,2.6000e+01
IMP_SCORE,1722,GO:0006275,2.2487e-01,3.5000e+01
IMP_SCORE,1723,GO:0007051,2.2480e-01,7.1000e+01
IMP_SCORE,1724,GO:0016051,2.2474e-01,6.9000e+01
IMP_SCORE,1725,GO:0034504,2.2474e-01,3.7000e+01
IMP_SCORE,1726,GO:0007269,2.2460e-01,1.7000e+01
IMP_SCORE,1727,GO:0032930,2.2454e-01,1.1000e+01
IMP_SCORE,1728,GO:1902882,2.2418e-01,2.0000e+01
IMP_SCORE,1729,GO:0032527,2.2418e-01,9.0000e+00
IMP_SCORE,1730,GO:0051639,2.2417e-01,1.8000e+01
IMP_SCORE,1731,GO:0009636,2.2414e-01,8.9000e+01
IMP_SCORE,1732,GO:0008630,2.2411e-01,1.4000e+01
IMP_SCORE,1733,GO:1903020,2.2405e-01,6.0000e+00
IMP_SCORE,1734,GO:0060425,2.2393e-01,7.0000e+00
IMP_SCORE,1735,GO:0016709,2.2392e-01,4.0000e+01
IMP_SCORE,1736,GO:0048488,2.2388e-01,5.0000e+00
IMP_SCORE,1737,GO:0005774,2.2383e-01,2.5700e+02
IMP_SCORE,1738,GO:0016504,2.2381e-01,1.8000e+01
IMP_SCORE,1739,GO:0031420,2.2378e-01,1.0000e+01
IMP_SCORE,1740,GO:0060090,2.2372e-01,9.8000e+01
IMP_SCORE,1741,GO:0006942,2.2372e-01,1.4000e+01
IMP_SCORE,1742,GO:0051428,2.2370e-01,8.0000e+00
IMP_SCORE,1743,GO:0009712,2.2362e-01,4.0000e+01
IMP_SCORE,1744,GO:0007530,2.2353e-01,9.0000e+00
IMP_SCORE,1745,GO:0005887,2.2352e-01,7.3900e+02
IMP_SCORE,1746,GO:0010638,2.2345e-01,1.5900e+02
IMP_SCORE,1747,GO:0005903,2.2343e-01,5.0000e+01
IMP_SCORE,1748,GO:0006984,2.2343e-01,1.6000e+01
IMP_SCORE,1749,GO:1901617,2.2343e-01,9.1000e+01
IMP_SCORE,1750,GO:0046324,2.2340e-01,3.2000e+01
IMP_SCORE,1751,GO:0034764,2.2338e-01,3.5000e+01
IMP_SCORE,1752,GO:2000242,2.2327e-01,1.7000e+01
IMP_SCORE,1753,GO:0009409,2.2316e-01,2.4000e+01
IMP_SCORE,1754,GO:0007204,2.2310e-01,6.2000e+01
IMP_SCORE,1755,GO:0007216,2.2308e-01,1.3000e+01
IMP_SCORE,1756,GO:0051293,2.2307e-01,1.0000e+01
IMP_SCORE,1757,GO:0048255,2.2302e-01,4.0000e+00
IMP_SCORE,1758,GO:0005776,2.2290e-01,4.4000e+01
IMP_SCORE,1759,GO:0050878,2.2284e-01,1.6600e+02
IMP_SCORE,1760,GO:1902803,2.2282e-01,2.1000e+01
IMP_SCORE,1761,GO:1903037,2.2277e-01,8.1000e+01
IMP_SCORE,1762,GO:0006098,2.2276e-01,5.0000e+00
IMP_SCORE,1763,GO:0045577,2.2273e-01,1.5000e+01
IMP_SCORE,1764,GO:0035259,2.2272e-01,1.0000e+01
IMP_SCORE,1765,GO:0061383,2.2272e-01,4.0000e+00
IMP_SCORE,1766,GO:0032465,2.2272e-01,2.3000e+01
IMP_SCORE,1767,GO:0005614,2.2263e-01,1.3000e+01
IMP_SCORE,1768,GO:0030140,2.2262e-01,1.0000e+01
IMP_SCORE,1769,GO:1904064,2.2256e-01,2.9000e+01
IMP_SCORE,1770,GO:0008209,2.2251e-01,3.8000e+01
IMP_SCORE,1771,GO:0030183,2.2244e-01,4.1000e+01
IMP_SCORE,1772,GO:0007193,2.2242e-01,5.4000e+01
IMP_SCORE,1773,GO:0051607,2.2235e-01,6.8000e+01
IMP_SCORE,1774,GO:0034643,2.2233e-01,4.0000e+00
IMP_SCORE,1775,GO:0042165,2.2218e-01,1.2000e+01
IMP_SCORE,1776,GO:0006706,2.2208e-01,2.7000e+01
IMP_SCORE,1777,GO:0001819,2.2206e-01,1.1800e+02
IMP_SCORE,1778,GO:0050863,2.2204e-01,8.2000e+01
IMP_SCORE,1779,GO:0016055,2.2203e-01,1.0800e+02
IMP_SCORE,1780,GO:0030099,2.2195e-01,8.5000e+01
IMP_SCORE,1781,GO:0031294,2.2195e-01,2.6000e+01
IMP_SCORE,1782,GO:0002685,2.2186e-01,4.1000e+01
IMP_SCORE,1783,GO:0043372,2.2184e-01,1.0000e+01
IMP_SCORE,1784,GO:0003700,2.2183e-01,3.0900e+02
IMP_SCORE,1785,GO:0046173,2.2180e-01,3.7000e+01
IMP_SCORE,1786,GO:0048017,2.2177e-01,3.4000e+01
IMP_SCORE,1787,GO:0043647,2.2166e-01,6.1000e+01
IMP_SCORE,1788,GO:0010614,2.2166e-01,7.0000e+00
IMP_SCORE,1789,GO:0018108,2.2165e-01,5.7000e+01
IMP_SCORE,1790,GO:0009074,2.2160e-01,3.3000e+01
IMP_SCORE,1791,GO:0042101,2.2155e-01,1.4000e+01
IMP_SCORE,1792,GO:0045597,2.2151e-01,2.5600e+02
IMP_SCORE,1793,GO:0042953,2.2150e-01,6.0000e+00
IMP_SCORE,1794,GO:0005747,2.2147e-01,1.0000e+01
IMP_SCORE,1795,GO:0061326,2.2143e-01,1.5000e+01
IMP_SCORE,1796,GO:0018107,2.2137e-01,3.3000e+01
IMP_SCORE,1797,GO:0032757,2.2136e-01,1.4000e+01
IMP_SCORE,1798,GO:0032433,2.2109e-01,5.0000e+00
IMP_SCORE,1799,GO:0090003,2.2107e-01,2.4000e+01
IMP_SCORE,1800,GO:0006695,2.2101e-01,2.3000e+01
IMP_SCORE,1801,GO:0001573,2.2098e-01,3.6000e+01
IMP_SCORE,1802,GO:0005764,2.2095e-01,2.5600e+02
IMP_SCORE,1803,GO:2001259,2.2094e-01,2.0000e+01
IMP_SCORE,1804,GO:0031641,2.2090e-01,2.0000e+01
IMP_SCORE,1805,GO:0005080,2.2089e-01,2.7000e+01
IMP_SCORE,1806,GO:2000816,2.2087e-01,6.0000e+00
IMP_SCORE,1807,GO:0014031,2.2085e-01,9.0000e+00
IMP_SCORE,1808,GO:0006493,2.2083e-01,8.4000e+01
IMP_SCORE,1809,GO:0002831,2.2073e-01,5.6000e+01
IMP_SCORE,1810,GO:0001911,2.2071e-01,6.0000e+00
IMP_SCORE,1811,GO:0016208,2.2067e-01,2.2000e+01
IMP_SCORE,1812,GO:0070405,2.2065e-01,2.6000e+01
IMP_SCORE,1813,GO:0018210,2.2064e-01,4.5000e+01
IMP_SCORE,1814,GO:0033033,2.2056e-01,9.0000e+00
IMP_SCORE,1815,GO:1903035,2.2053e-01,2.9000e+01
IMP_SCORE,1816,GO:0051493,2.2037e-01,1.5400e+02
IMP_SCORE,1817,GO:0097529,2.2027e-01,4.4000e+01
IMP_SCORE,1818,GO:0032469,2.2023e-01,1.0000e+01
IMP_SCORE,1819,GO:0016575,2.2017e-01,2.3000e+01
IMP_SCORE,1820,GO:0017157,2.2012e-01,5.1000e+01
IMP_SCORE,1821,GO:0046825,2.2011e-01,2.1000e+01
IMP_SCORE,1822,GO:0060337,2.1991e-01,9.3000e+01
IMP_SCORE,1823,GO:0034377,2.1989e-01,6.0000e+00
IMP_SCORE,1824,GO:0060292,2.1988e-01,5.0000e+00
IMP_SCORE,1825,GO:0046479,2.1988e-01,2.6000e+01
IMP_SCORE,1826,GO:0002697,2.1988e-01,1.0700e+02
IMP_SCORE,1827,GO:0042116,2.1988e-01,3.5000e+01
IMP_SCORE,1828,GO:0030278,2.1987e-01,7.3000e+01
IMP_SCORE,1829,GO:0051052,2.1986e-01,8.4000e+01
IMP_SCORE,1830,GO:0048568,2.1985e-01,3.0000e+01
IMP_SCORE,1831,GO:0048869,2.1985e-01,8.5600e+02
IMP_SCORE,1832,GO:0060491,2.1984e-01,9.5000e+01
IMP_SCORE,1833,GO:1900027,2.1983e-01,9.0000e+00
IMP_SCORE,1834,GO:1905809,2.1983e-01,4.0000e+00
IMP_SCORE,1835,GO:0007422,2.1982e-01,4.0000e+01
IMP_SCORE,1836,GO:0060079,2.1979e-01,2.8000e+01
IMP_SCORE,1837,GO:0043457,2.1956e-01,2.9000e+01
IMP_SCORE,1838,GO:0045931,2.1955e-01,2.6000e+01
IMP_SCORE,1839,GO:0007163,2.1954e-01,7.4000e+01
IMP_SCORE,1840,GO:0043312,2.1954e-01,1.5100e+02
IMP_SCORE,1841,GO:0016641,2.1942e-01,1.8000e+01
IMP_SCORE,1842,GO:0032844,2.1940e-01,1.1300e+02
IMP_SCORE,1843,GO:0016572,2.1939e-01,9.0000e+00
IMP_SCORE,1844,GO:0034122,2.1934e-01,1.0000e+01
IMP_SCORE,1845,GO:0051048,2.1925e-01,6.4000e+01
IMP_SCORE,1846,GO:0014015,2.1912e-01,2.8000e+01
IMP_SCORE,1847,GO:0042509,2.1911e-01,1.4000e+01
IMP_SCORE,1848,GO:0051271,2.1895e-01,1.1500e+02
IMP_SCORE,1849,GO:1901699,2.1886e-01,1.0100e+02
IMP_SCORE,1850,GO:0010717,2.1883e-01,1.4000e+01
IMP_SCORE,1851,GO:0019902,2.1875e-01,1.8000e+02
IMP_SCORE,1852,GO:0001077,2.1869e-01,4.7000e+01
IMP_SCORE,1853,GO:0043217,2.1865e-01,2.3000e+01
IMP_SCORE,1854,GO:0000902,2.1858e-01,5.2000e+01
IMP_SCORE,1855,GO:0001823,2.1855e-01,7.0000e+00
IMP_SCORE,1856,GO:0050780,2.1851e-01,1.3000e+01
IMP_SCORE,1857,GO:0010656,2.1850e-01,6.0000e+00
IMP_SCORE,1858,GO:0090559,2.1846e-01,4.5000e+01
IMP_SCORE,1859,GO:0044390,2.1835e-01,4.0000e+00
IMP_SCORE,1860,GO:0022834,2.1835e-01,8.6000e+01
IMP_SCORE,1861,GO:0019229,2.1826e-01,2.4000e+01
IMP_SCORE,1862,GO:0035249,2.1814e-01,1.9000e+01
IMP_SCORE,1863,GO:0032228,2.1806e-01,5.0000e+00
IMP_SCORE,1864,GO:0035246,2.1805e-01,2.2000e+01
IMP_SCORE,1865,GO:0042554,2.1794e-01,1.0000e+01
IMP_SCORE,1866,GO:0045121,2.1792e-01,1.4900e+02
IMP_SCORE,1867,GO:0090066,2.1790e-01,1.2000e+02
IMP_SCORE,1868,GO:0048770,2.1789e-01,7.0000e+01
IMP_SCORE,1869,GO:0072583,2.1785e-01,1.5000e+01
IMP_SCORE,1870,GO:0044057,2.1784e-01,1.6400e+02
IMP_SCORE,1871,GO:0019835,2.1783e-01,2.5000e+01
IMP_SCORE,1872,GO:0046717,2.1767e-01,3.3000e+01
IMP_SCORE,1873,GO:0050770,2.1763e-01,5.6000e+01
IMP_SCORE,1874,GO:0007088,2.1757e-01,4.0000e+01
IMP_SCORE,1875,GO:0038187,2.1752e-01,1.9000e+01
IMP_SCORE,1876,GO:0032088,2.1751e-01,2.4000e+01
IMP_SCORE,1877,GO:0090092,2.1744e-01,6.1000e+01
IMP_SCORE,1878,GO:0060205,2.1736e-01,1.3000e+02
IMP_SCORE,1879,GO:0016254,2.1735e-01,1.1000e+01
IMP_SCORE,1880,GO:1903364,2.1728e-01,5.0000e+01
IMP_SCORE,1881,GO:1903204,2.1727e-01,1.3000e+01
IMP_SCORE,1882,GO:0009167,2.1727e-01,4.0000e+01
IMP_SCORE,1883,GO:0005635,2.1724e-01,1.5800e+02
IMP_SCORE,1884,GO:0046903,2.1722e-01,2.3400e+02
IMP_SCORE,1885,GO:0010664,2.1718e-01,6.0000e+00
IMP_SCORE,1886,GO:0002283,2.1715e-01,1.1100e+02
IMP_SCORE,1887,GO:0030316,2.1701e-01,8.0000e+00
IMP_SCORE,1888,GO:0061138,2.1700e-01,3.6000e+01
IMP_SCORE,1889,GO:0035987,2.1684e-01,2.5000e+01
IMP_SCORE,1890,GO:0031623,2.1684e-01,1.7000e+01
IMP_SCORE,1891,GO:0050926,2.1682e-01,7.0000e+00
IMP_SCORE,1892,GO:0050900,2.1680e-01,1.3600e+02
IMP_SCORE,1893,GO:0031295,2.1676e-01,4.2000e+01
IMP_SCORE,1894,GO:0005654,2.1672e-01,9.7900e+02
IMP_SCORE,1895,GO:1902850,2.1661e-01,4.2000e+01
IMP_SCORE,1896,GO:0007613,2.1660e-01,6.1000e+01
IMP_SCORE,1897,GO:0022408,2.1660e-01,4.1000e+01
IMP_SCORE,1898,GO:0032947,2.1655e-01,4.8000e+01
IMP_SCORE,1899,GO:0046850,2.1646e-01,2.6000e+01
IMP_SCORE,1900,GO:0005488,2.1645e-01,2.0140e+03
IMP_SCORE,1901,GO:0061213,2.1645e-01,5.0000e+00
IMP_SCORE,1902,GO:0099531,2.1635e-01,5.2000e+01
IMP_SCORE,1903,GO:0031667,2.1629e-01,1.1600e+02
IMP_SCORE,1904,GO:0019221,2.1624e-01,2.4000e+02
IMP_SCORE,1905,GO:0005829,2.1624e-01,1.7260e+03
IMP_SCORE,1906,GO:0043281,2.1621e-01,4.9000e+01
IMP_SCORE,1907,GO:0014075,2.1616e-01,1.8000e+01
IMP_SCORE,1908,GO:0031065,2.1614e-01,8.0000e+00
IMP_SCORE,1909,GO:0071467,2.1603e-01,1.8000e+01
IMP_SCORE,1910,GO:0042430,2.1603e-01,2.4000e+01
IMP_SCORE,1911,GO:0031669,2.1601e-01,4.8000e+01
IMP_SCORE,1912,GO:0019884,2.1598e-01,1.0200e+02
IMP_SCORE,1913,GO:0032528,2.1597e-01,2.5000e+01
IMP_SCORE,1914,GO:0030212,2.1588e-01,4.4000e+01
IMP_SCORE,1915,GO:0046578,2.1578e-01,9.7000e+01
IMP_SCORE,1916,GO:0000980,2.1574e-01,2.1000e+01
IMP_SCORE,1917,GO:0006936,2.1562e-01,1.3400e+02
IMP_SCORE,1918,GO:0002886,2.1551e-01,1.5000e+01
IMP_SCORE,1919,GO:2000114,2.1546e-01,7.0000e+00
IMP_SCORE,1920,GO:0008045,2.1543e-01,2.8000e+01
IMP_SCORE,1921,GO:0043122,2.1541e-01,1.3400e+02
IMP_SCORE,1922,GO:0070979,2.1538e-01,1.0000e+01
IMP_SCORE,1923,GO:0060284,2.1527e-01,1.7700e+02
IMP_SCORE,1924,GO:0021884,2.1525e-01,1.0000e+01
IMP_SCORE,1925,GO:0016469,2.1512e-01,2.0000e+01
IMP_SCORE,1926,GO:0042327,2.1511e-01,1.8000e+02
IMP_SCORE,1927,GO:0071637,2.1509e-01,1.9000e+01
IMP_SCORE,1928,GO:0006122,2.1507e-01,5.0000e+00
IMP_SCORE,1929,GO:0046782,2.1504e-01,1.0000e+01
IMP_SCORE,1930,GO:0009611,2.1500e-01,7.6000e+01
IMP_SCORE,1931,GO:0007263,2.1499e-01,1.0000e+01
IMP_SCORE,1932,GO:0048771,2.1498e-01,2.3000e+01
IMP_SCORE,1933,GO:0001763,2.1498e-01,8.0000e+01
IMP_SCORE,1934,GO:0035861,2.1496e-01,1.5000e+01
IMP_SCORE,1935,GO:0031983,2.1489e-01,1.3800e+02
IMP_SCORE,1936,GO:0071396,2.1486e-01,7.4000e+01
IMP_SCORE,1937,GO:0006012,2.1482e-01,1.2000e+01
IMP_SCORE,1938,GO:2000191,2.1480e-01,5.0000e+00
IMP_SCORE,1939,GO:0001946,2.1472e-01,3.0000e+00
IMP_SCORE,1940,GO:0043153,2.1471e-01,4.0000e+00
IMP_SCORE,1941,GO:1904925,2.1468e-01,8.0000e+00
IMP_SCORE,1942,GO:0034109,2.1466e-01,5.2000e+01
IMP_SCORE,1943,GO:0010324,2.1456e-01,4.3000e+01
IMP_SCORE,1944,GO:0035150,2.1452e-01,3.8000e+01
IMP_SCORE,1945,GO:0050701,2.1451e-01,5.0000e+00
IMP_SCORE,1946,GO:2000008,2.1451e-01,7.0000e+00
IMP_SCORE,1947,GO:0030901,2.1450e-01,1.0000e+01
IMP_SCORE,1948,GO:0016525,2.1446e-01,3.3000e+01
IMP_SCORE,1949,GO:0072524,2.1443e-01,7.5000e+01
IMP_SCORE,1950,GO:0006757,2.1439e-01,1.3000e+01
IMP_SCORE,1951,GO:0038128,2.1427e-01,1.9000e+01
IMP_SCORE,1952,GO:0071326,2.1426e-01,4.3000e+01
IMP_SCORE,1953,GO:0034599,2.1419e-01,3.4000e+01
IMP_SCORE,1954,GO:0006195,2.1418e-01,1.8000e+01
IMP_SCORE,1955,GO:0001846,2.1411e-01,2.7000e+01
IMP_SCORE,1956,GO:0006110,2.1408e-01,6.0000e+00
IMP_SCORE,1957,GO:0050890,2.1406e-01,1.4500e+02
IMP_SCORE,1958,GO:0017053,2.1405e-01,4.0000e+01
IMP_SCORE,1959,GO:0001105,2.1403e-01,2.6000e+01
IMP_SCORE,1960,GO:0007507,2.1393e-01,8.5000e+01
IMP_SCORE,1961,GO:0009185,2.1391e-01,2.7000e+01
IMP_SCORE,1962,GO:1990351,2.1390e-01,1.5700e+02
IMP_SCORE,1963,GO:0001659,2.1388e-01,6.0000e+00
IMP_SCORE,1964,GO:0008021,2.1381e-01,7.8000e+01
IMP_SCORE,1965,GO:2001237,2.1378e-01,4.1000e+01
IMP_SCORE,1966,GO:0051602,2.1378e-01,3.3000e+01
IMP_SCORE,1967,GO:1903078,2.1375e-01,3.4000e+01
IMP_SCORE,1968,GO:1903706,2.1374e-01,1.3100e+02
IMP_SCORE,1969,GO:0044439,2.1374e-01,6.5000e+01
IMP_SCORE,1970,GO:0008266,2.1373e-01,6.0000e+00
IMP_SCORE,1971,GO:0004115,2.1372e-01,5.0000e+00
IMP_SCORE,1972,GO:0042795,2.1370e-01,2.0000e+01
IMP_SCORE,1973,GO:0034694,2.1369e-01,4.0000e+00
IMP_SCORE,1974,GO:1902115,2.1367e-01,8.1000e+01
IMP_SCORE,1975,GO:0051591,2.1367e-01,2.5000e+01
IMP_SCORE,1976,GO:0050920,2.1363e-01,4.4000e+01
IMP_SCORE,1977,GO:0051716,2.1363e-01,6.7600e+02
IMP_SCORE,1978,GO:0060078,2.1359e-01,3.5000e+01
IMP_SCORE,1979,GO:0043186,2.1358e-01,2.3000e+01
IMP_SCORE,1980,GO:0048008,2.1357e-01,2.5000e+01
IMP_SCORE,1981,GO:0008015,2.1351e-01,3.0000e+01
IMP_SCORE,1982,GO:0010035,2.1348e-01,1.9300e+02
IMP_SCORE,1983,GO:1905521,2.1335e-01,8.0000e+00
IMP_SCORE,1984,GO:0031625,2.1332e-01,1.2600e+02
IMP_SCORE,1985,GO:0015749,2.1330e-01,3.9000e+01
IMP_SCORE,1986,GO:0006783,2.1323e-01,1.9000e+01
IMP_SCORE,1987,GO:2000278,2.1321e-01,2.8000e+01
IMP_SCORE,1988,GO:0001959,2.1320e-01,4.4000e+01
IMP_SCORE,1989,GO:0014069,2.1320e-01,1.3000e+02
IMP_SCORE,1990,GO:0031577,2.1319e-01,2.0000e+00
IMP_SCORE,1991,GO:0043161,2.1314e-01,6.9000e+01
IMP_SCORE,1992,GO:0009743,2.1312e-01,3.9000e+01
IMP_SCORE,1993,GO:0000086,2.1304e-01,6.9000e+01
IMP_SCORE,1994,GO:0000122,2.1300e-01,1.4000e+02
IMP_SCORE,1995,GO:0099738,2.1299e-01,7.0000e+00
IMP_SCORE,1996,GO:1901224,2.1297e-01,1.1000e+01
IMP_SCORE,1997,GO:0010976,2.1292e-01,7.1000e+01
IMP_SCORE,1998,GO:0030426,2.1292e-01,8.5000e+01
IMP_SCORE,1999,GO:0015949,2.1289e-01,7.0000e+00
IMP_SCORE,2000,GO:0002830,2.1287e-01,1.7000e+01
IMP_SCORE,2001,GO:0045165,2.1282e-01,3.8000e+01
IMP_SCORE,2002,GO:0051972,2.1277e-01,1.7000e+01
IMP_SCORE,2003,GO:0032432,2.1268e-01,4.8000e+01
IMP_SCORE,2004,GO:0045652,2.1265e-01,6.0000e+00
IMP_SCORE,2005,GO:0044798,2.1261e-01,2.8000e+01
IMP_SCORE,2006,GO:0043038,2.1259e-01,2.3000e+01
IMP_SCORE,2007,GO:1904376,2.1258e-01,1.4000e+01
IMP_SCORE,2008,GO:0009205,2.1254e-01,3.3000e+01
IMP_SCORE,2009,GO:0002757,2.1252e-01,1.1300e+02
IMP_SCORE,2010,GO:0099118,2.1249e-01,2.0000e+01
IMP_SCORE,2011,GO:0061448,2.1245e-01,2.8000e+01
IMP_SCORE,2012,GO:0051150,2.1241e-01,8.0000e+00
IMP_SCORE,2013,GO:1900544,2.1240e-01,2.1000e+01
IMP_SCORE,2014,GO:1902884,2.1237e-01,8.0000e+00
IMP_SCORE,2015,GO:2000257,2.1237e-01,3.7000e+01
IMP_SCORE,2016,GO:0004252,2.1237e-01,1.8100e+02
IMP_SCORE,2017,GO:0045333,2.1224e-01,3.1000e+01
IMP_SCORE,2018,GO:0009967,2.1223e-01,3.1200e+02
IMP_SCORE,2019,GO:0030865,2.1219e-01,5.0000e+01
IMP_SCORE,2020,GO:0003215,2.1213e-01,4.0000e+00
IMP_SCORE,2021,GO:0032655,2.1213e-01,3.1000e+01
IMP_SCORE,2022,GO:0002237,2.1209e-01,1.0700e+02
IMP_SCORE,2023,GO:2000404,2.1209e-01,1.0000e+01
IMP_SCORE,2024,GO:0042278,2.1195e-01,3.4000e+01
IMP_SCORE,2025,GO:0001765,2.1195e-01,4.0000e+00
IMP_SCORE,2026,GO:0000302,2.1193e-01,6.8000e+01
IMP_SCORE,2027,GO:1904029,2.1192e-01,3.7000e+01
IMP_SCORE,2028,GO:0007224,2.1188e-01,5.1000e+01
IMP_SCORE,2029,GO:0007044,2.1187e-01,3.8000e+01
IMP_SCORE,2030,GO:0009268,2.1181e-01,3.3000e+01
IMP_SCORE,2031,GO:0070851,2.1180e-01,9.0000e+01
IMP_SCORE,2032,GO:0043242,2.1177e-01,3.4000e+01
IMP_SCORE,2033,GO:0070402,2.1176e-01,1.9000e+01
IMP_SCORE,2034,GO:0042734,2.1172e-01,2.8000e+01
IMP_SCORE,2035,GO:1903018,2.1172e-01,7.0000e+00
IMP_SCORE,2036,GO:0060149,2.1170e-01,5.0000e+00
IMP_SCORE,2037,GO:0048812,2.1166e-01,1.1900e+02
IMP_SCORE,2038,GO:0015279,2.1163e-01,5.0000e+00
IMP_SCORE,2039,GO:1990778,2.1158e-01,9.3000e+01
IMP_SCORE,2040,GO:0072015,2.1158e-01,1.3000e+01
IMP_SCORE,2041,GO:1901700,2.1155e-01,3.5400e+02
IMP_SCORE,2042,GO:2001022,2.1154e-01,1.6000e+01
IMP_SCORE,2043,GO:0016405,2.1152e-01,3.0000e+01
IMP_SCORE,2044,GO:0043487,2.1148e-01,5.3000e+01
IMP_SCORE,2045,GO:0010314,2.1145e-01,1.1000e+01
IMP_SCORE,2046,GO:0008284,2.1142e-01,2.7100e+02
IMP_SCORE,2047,GO:0098858,2.1141e-01,1.1000e+02
IMP_SCORE,2048,GO:0033178,2.1136e-01,5.0000e+00
IMP_SCORE,2049,GO:0019838,2.1131e-01,1.8300e+02
IMP_SCORE,2050,GO:0006004,2.1130e-01,3.2000e+01
IMP_SCORE,2051,GO:0051457,2.1128e-01,1.2000e+01
IMP_SCORE,2052,GO:0014704,2.1120e-01,2.6000e+01
IMP_SCORE,2053,GO:0042448,2.1112e-01,7.0000e+00
IMP_SCORE,2054,GO:0043230,2.1104e-01,8.9300e+02
IMP_SCORE,2055,GO:0001656,2.1102e-01,8.0000e+00
IMP_SCORE,2056,GO:0016020,2.1091e-01,2.2530e+03
IMP_SCORE,2057,GO:1903510,2.1088e-01,6.7000e+01
IMP_SCORE,2058,GO:0060976,2.1087e-01,1.6000e+01
IMP_SCORE,2059,GO:1901099,2.1083e-01,3.1000e+01
IMP_SCORE,2060,GO:0016601,2.1082e-01,3.5000e+01
IMP_SCORE,2061,GO:0009119,2.1080e-01,3.8000e+01
IMP_SCORE,2062,GO:0031901,2.1078e-01,7.9000e+01
IMP_SCORE,2063,GO:0045211,2.1075e-01,1.6200e+02
IMP_SCORE,2064,GO:1902003,2.1073e-01,1.1000e+01
IMP_SCORE,2065,GO:0008206,2.1071e-01,3.1000e+01
IMP_SCORE,2066,GO:0060828,2.1069e-01,5.9000e+01
IMP_SCORE,2067,GO:0045664,2.1066e-01,1.3500e+02
IMP_SCORE,2068,GO:0055081,2.1064e-01,1.1000e+01
IMP_SCORE,2069,GO:1903131,2.1063e-01,2.9000e+01
IMP_SCORE,2070,GO:0061045,2.1061e-01,3.1000e+01
IMP_SCORE,2071,GO:0003143,2.1057e-01,1.9000e+01
IMP_SCORE,2072,GO:0031362,2.1054e-01,3.3000e+01
IMP_SCORE,2073,GO:0046434,2.1052e-01,4.4000e+01
IMP_SCORE,2074,GO:0009072,2.1043e-01,3.5000e+01
IMP_SCORE,2075,GO:0031341,2.1042e-01,2.1000e+01
IMP_SCORE,2076,GO:0097194,2.1041e-01,5.8000e+01
IMP_SCORE,2077,GO:0006576,2.1040e-01,6.2000e+01
IMP_SCORE,2078,GO:0006140,2.1035e-01,4.4000e+01
IMP_SCORE,2079,GO:0071310,2.1031e-01,3.7300e+02
IMP_SCORE,2080,GO:0004675,2.1029e-01,1.9000e+01
IMP_SCORE,2081,GO:1990542,2.1026e-01,1.3000e+01
IMP_SCORE,2082,GO:0072089,2.1024e-01,1.1000e+01
IMP_SCORE,2083,GO:0098900,2.1017e-01,1.7000e+01
IMP_SCORE,2084,GO:0015297,2.1010e-01,4.7000e+01
IMP_SCORE,2085,GO:0090287,2.1007e-01,9.5000e+01
IMP_SCORE,2086,GO:0016973,2.1006e-01,2.0000e+00
IMP_SCORE,2087,GO:0045595,2.1000e-01,4.4100e+02
IMP_SCORE,2088,GO:0099106,2.0993e-01,5.7000e+01
IMP_SCORE,2089,GO:0031396,2.0991e-01,4.2000e+01
IMP_SCORE,2090,GO:0060081,2.0990e-01,6.0000e+00
IMP_SCORE,2091,GO:0006282,2.0987e-01,1.6000e+01
IMP_SCORE,2092,GO:0035097,2.0986e-01,3.1000e+01
IMP_SCORE,2093,GO:0004896,2.0986e-01,1.4000e+02
IMP_SCORE,2094,GO:0050690,2.0985e-01,6.0000e+00
IMP_SCORE,2095,GO:0046006,2.0984e-01,8.0000e+00
IMP_SCORE,2096,GO:0002931,2.0977e-01,1.5000e+01
IMP_SCORE,2097,GO:0007179,2.0974e-01,3.9000e+01
IMP_SCORE,2098,GO:0009147,2.0969e-01,7.0000e+00
IMP_SCORE,2099,GO:0043901,2.0969e-01,6.5000e+01
IMP_SCORE,2100,GO:0015266,2.0968e-01,1.5000e+01
IMP_SCORE,2101,GO:0043227,2.0966e-01,1.5670e+03
IMP_SCORE,2102,GO:0060317,2.0964e-01,1.2000e+01
IMP_SCORE,2103,GO:0060055,2.0957e-01,2.1000e+01
IMP_SCORE,2104,GO:0048185,2.0952e-01,2.2000e+01
IMP_SCORE,2105,GO:1902904,2.0949e-01,4.4000e+01
IMP_SCORE,2106,GO:0071305,2.0947e-01,3.0000e+00
IMP_SCORE,2107,GO:0051988,2.0944e-01,1.0000e+01
IMP_SCORE,2108,GO:0001071,2.0944e-01,2.9500e+02
IMP_SCORE,2109,GO:1902105,2.0944e-01,9.8000e+01
IMP_SCORE,2110,GO:0051875,2.0942e-01,1.0000e+01
IMP_SCORE,2111,GO:0071243,2.0938e-01,1.5000e+01
IMP_SCORE,2112,GO:0044242,2.0937e-01,9.0000e+01
IMP_SCORE,2113,GO:0048505,2.0936e-01,4.0000e+00
IMP_SCORE,2114,GO:0030118,2.0928e-01,2.9000e+01
IMP_SCORE,2115,GO:0001707,2.0926e-01,1.3000e+01
IMP_SCORE,2116,GO:2000484,2.0924e-01,1.0000e+01
IMP_SCORE,2117,GO:0006910,2.0918e-01,3.2000e+01
IMP_SCORE,2118,GO:0051444,2.0913e-01,9.0000e+00
IMP_SCORE,2119,GO:0042359,2.0912e-01,5.0000e+00
IMP_SCORE,2120,GO:0051560,2.0909e-01,1.0000e+01
IMP_SCORE,2121,GO:0032682,2.0906e-01,1.5000e+01
IMP_SCORE,2122,GO:0050858,2.0905e-01,1.7000e+01
IMP_SCORE,2123,GO:0001889,2.0892e-01,3.4000e+01
IMP_SCORE,2124,GO:0018904,2.0892e-01,4.2000e+01
IMP_SCORE,2125,GO:0051054,2.0882e-01,4.0000e+01
IMP_SCORE,2126,GO:0050867,2.0879e-01,6.4000e+01
IMP_SCORE,2127,GO:0043434,2.0866e-01,9.2000e+01
IMP_SCORE,2128,GO:0002764,2.0865e-01,1.1100e+02
IMP_SCORE,2129,GO:0048638,2.0859e-01,7.0000e+01
IMP_SCORE,2130,GO:0031099,2.0857e-01,7.0000e+01
IMP_SCORE,2131,GO:1901653,2.0855e-01,5.2000e+01
IMP_SCORE,2132,GO:0045830,2.0854e-01,7.0000e+00
IMP_SCORE,2133,GO:0040017,2.0848e-01,1.1400e+02
IMP_SCORE,2134,GO:0030838,2.0847e-01,2.8000e+01
IMP_SCORE,2135,GO:0033628,2.0836e-01,4.7000e+01
IMP_SCORE,2136,GO:0045017,2.0836e-01,1.0700e+02
IMP_SCORE,2137,GO:0050852,2.0833e-01,2.9000e+01
IMP_SCORE,2138,GO:1902305,2.0832e-01,3.9000e+01
IMP_SCORE,2139,GO:0035089,2.0832e-01,1.3000e+01
IMP_SCORE,2140,GO:0051588,2.0830e-01,1.9000e+01
IMP_SCORE,2141,GO:0022603,2.0823e-01,2.9100e+02
IMP_SCORE,2142,GO:2001198,2.0818e-01,5.8000e+01
IMP_SCORE,2143,GO:0016049,2.0816e-01,4.5000e+01
IMP_SCORE,2144,GO:0002274,2.0816e-01,1.4000e+02
IMP_SCORE,2145,GO:0044259,2.0813e-01,4.7000e+01
IMP_SCORE,2146,GO:0005149,2.0808e-01,1.1000e+01
IMP_SCORE,2147,GO:0016056,2.0805e-01,4.0000e+00
IMP_SCORE,2148,GO:0050830,2.0799e-01,2.6000e+01
IMP_SCORE,2149,GO:0030742,2.0793e-01,1.1000e+01
IMP_SCORE,2150,GO:0042558,2.0790e-01,1.6000e+01
IMP_SCORE,2151,GO:0001934,2.0790e-01,1.4700e+02
IMP_SCORE,2152,GO:0099131,2.0785e-01,1.4000e+01
IMP_SCORE,2153,GO:2001244,2.0776e-01,2.1000e+01
IMP_SCORE,2154,GO:0022604,2.0773e-01,1.7300e+02
IMP_SCORE,2155,GO:0003222,2.0772e-01,4.0000e+00
IMP_SCORE,2156,GO:0008593,2.0768e-01,2.7000e+01
IMP_SCORE,2157,GO:0002683,2.0765e-01,1.4500e+02
IMP_SCORE,2158,GO:0031334,2.0764e-01,5.0000e+01
IMP_SCORE,2159,GO:0033127,2.0764e-01,5.0000e+00
IMP_SCORE,2160,GO:1902531,2.0755e-01,3.8700e+02
IMP_SCORE,2161,GO:1901652,2.0754e-01,8.4000e+01
IMP_SCORE,2162,GO:1901342,2.0753e-01,8.8000e+01
IMP_SCORE,2163,GO:0009991,2.0752e-01,1.3200e+02
IMP_SCORE,2164,GO:0016247,2.0747e-01,8.0000e+01
IMP_SCORE,2165,GO:0001947,2.0746e-01,2.6000e+01
IMP_SCORE,2166,GO:0070613,2.0741e-01,5.4000e+01
IMP_SCORE,2167,GO:0009896,2.0739e-01,1.2200e+02
IMP_SCORE,2168,GO:0032652,2.0738e-01,1.4000e+01
IMP_SCORE,2169,GO:0042133,2.0736e-01,5.2000e+01
IMP_SCORE,2170,GO:0071803,2.0736e-01,4.0000e+01
IMP_SCORE,2171,GO:0002003,2.0735e-01,1.5000e+01
IMP_SCORE,2172,GO:0043900,2.0726e-01,1.5100e+02
IMP_SCORE,2173,GO:0044839,2.0725e-01,6.4000e+01
IMP_SCORE,2174,GO:0001910,2.0719e-01,2.1000e+01
IMP_SCORE,2175,GO:0051272,2.0713e-01,1.1900e+02
IMP_SCORE,2176,GO:0019048,2.0712e-01,1.7000e+01
IMP_SCORE,2177,GO:1901068,2.0711e-01,2.0000e+01
IMP_SCORE,2178,GO:0005811,2.0706e-01,9.1000e+01
IMP_SCORE,2179,GO:0030335,2.0701e-01,9.5000e+01
IMP_SCORE,2180,GO:0009725,2.0700e-01,1.5700e+02
IMP_SCORE,2181,GO:0042581,2.0696e-01,2.4000e+01
IMP_SCORE,2182,GO:0034243,2.0694e-01,7.0000e+00
IMP_SCORE,2183,GO:0045687,2.0690e-01,1.3000e+01
IMP_SCORE,2184,GO:0046718,2.0686e-01,6.0000e+01
IMP_SCORE,2185,GO:0012506,2.0685e-01,2.9000e+02
IMP_SCORE,2186,GO:0002664,2.0683e-01,8.0000e+00
IMP_SCORE,2187,GO:1904062,2.0680e-01,9.6000e+01
IMP_SCORE,2188,GO:0045078,2.0677e-01,1.1000e+01
IMP_SCORE,2189,GO:0031527,2.0677e-01,1.3000e+01
IMP_SCORE,2190,GO:0034113,2.0675e-01,2.1000e+01
IMP_SCORE,2191,GO:0050792,2.0671e-01,6.9000e+01
IMP_SCORE,2192,GO:0032838,2.0668e-01,2.0000e+01
IMP_SCORE,2193,GO:0043534,2.0663e-01,1.7000e+01
IMP_SCORE,2194,GO:0060122,2.0662e-01,1.5000e+01
IMP_SCORE,2195,GO:0021952,2.0659e-01,2.8000e+01
IMP_SCORE,2196,GO:0050892,2.0654e-01,1.5000e+01
IMP_SCORE,2197,GO:0006534,2.0652e-01,2.2000e+01
IMP_SCORE,2198,GO:0044283,2.0637e-01,1.8200e+02
IMP_SCORE,2199,GO:2000679,2.0633e-01,1.0000e+01
IMP_SCORE,2200,GO:0010975,2.0629e-01,1.2800e+02
IMP_SCORE,2201,GO:0030672,2.0627e-01,8.2000e+01
IMP_SCORE,2202,GO:0051219,2.0626e-01,2.9000e+01
IMP_SCORE,2203,GO:0071682,2.0626e-01,1.3000e+01
IMP_SCORE,2204,GO:1903522,2.0620e-01,9.0000e+01
IMP_SCORE,2205,GO:0004623,2.0616e-01,3.9000e+01
IMP_SCORE,2206,GO:0032436,2.0614e-01,3.2000e+01
IMP_SCORE,2207,GO:0098589,2.0608e-01,1.8400e+02
IMP_SCORE,2208,GO:0008066,2.0597e-01,1.2000e+01
IMP_SCORE,2209,GO:0001968,2.0596e-01,1.7000e+01
IMP_SCORE,2210,GO:0044255,2.0589e-01,3.4600e+02
IMP_SCORE,2211,GO:0031089,2.0588e-01,3.6000e+01
IMP_SCORE,2212,GO:0004197,2.0584e-01,7.8000e+01
IMP_SCORE,2213,GO:2001234,2.0583e-01,6.9000e+01
IMP_SCORE,2214,GO:0006940,2.0582e-01,2.8000e+01
IMP_SCORE,2215,GO:0016197,2.0582e-01,1.5100e+02
IMP_SCORE,2216,GO:0061029,2.0581e-01,5.0000e+00
IMP_SCORE,2217,GO:0006606,2.0581e-01,5.5000e+01
IMP_SCORE,2218,GO:0045935,2.0576e-01,2.0300e+02
IMP_SCORE,2219,GO:0003697,2.0574e-01,2.4000e+01
IMP_SCORE,2220,GO:0043174,2.0570e-01,2.1000e+01
IMP_SCORE,2221,GO:1902495,2.0568e-01,1.4400e+02
IMP_SCORE,2222,GO:0019058,2.0567e-01,6.0000e+00
IMP_SCORE,2223,GO:0002218,2.0564e-01,6.7000e+01
IMP_SCORE,2224,GO:0030168,2.0563e-01,5.7000e+01
IMP_SCORE,2225,GO:0002637,2.0562e-01,1.7000e+01
IMP_SCORE,2226,GO:1903729,2.0557e-01,3.5000e+01
IMP_SCORE,2227,GO:0034774,2.0547e-01,1.2900e+02
IMP_SCORE,2228,GO:1903561,2.0546e-01,9.7100e+02
IMP_SCORE,2229,GO:1902403,2.0544e-01,9.0000e+00
IMP_SCORE,2230,GO:0065005,2.0542e-01,1.1000e+01
IMP_SCORE,2231,GO:0045937,2.0537e-01,1.7700e+02
IMP_SCORE,2232,GO:0098631,2.0535e-01,3.5000e+01
IMP_SCORE,2233,GO:0045309,2.0532e-01,8.0000e+00
IMP_SCORE,2234,GO:0043648,2.0532e-01,6.5000e+01
IMP_SCORE,2235,GO:0031968,2.0531e-01,1.3500e+02
IMP_SCORE,2236,GO:0042056,2.0529e-01,1.2000e+01
IMP_SCORE,2237,GO:0016597,2.0527e-01,4.8000e+01
IMP_SCORE,2238,GO:0045124,2.0524e-01,2.4000e+01
IMP_SCORE,2239,GO:0060272,2.0523e-01,7.0000e+00
IMP_SCORE,2240,GO:0051973,2.0518e-01,3.1000e+01
IMP_SCORE,2241,GO:0034968,2.0516e-01,6.0000e+00
IMP_SCORE,2242,GO:0043065,2.0516e-01,1.5800e+02
IMP_SCORE,2243,GO:0002768,2.0507e-01,1.1400e+02
IMP_SCORE,2244,GO:0033014,2.0500e-01,2.2000e+01
IMP_SCORE,2245,GO:0051861,2.0500e-01,3.5000e+01
IMP_SCORE,2246,GO:0019674,2.0499e-01,3.0000e+01
IMP_SCORE,2247,GO:0010893,2.0498e-01,1.8000e+01
IMP_SCORE,2248,GO:1904377,2.0497e-01,1.9000e+01
IMP_SCORE,2249,GO:0001523,2.0497e-01,5.3000e+01
IMP_SCORE,2250,GO:0000188,2.0496e-01,3.3000e+01
IMP_SCORE,2251,GO:0043270,2.0487e-01,6.1000e+01
IMP_SCORE,2252,GO:1904018,2.0485e-01,5.5000e+01
IMP_SCORE,2253,GO:0001786,2.0480e-01,5.5000e+01
IMP_SCORE,2254,GO:0060402,2.0479e-01,1.2000e+01
IMP_SCORE,2255,GO:0032656,2.0479e-01,1.3000e+01
IMP_SCORE,2256,GO:0036508,2.0478e-01,7.0000e+00
IMP_SCORE,2257,GO:0021766,2.0475e-01,4.8000e+01
IMP_SCORE,2258,GO:0043025,2.0475e-01,2.1100e+02
IMP_SCORE,2259,GO:0033017,2.0475e-01,1.1000e+01
IMP_SCORE,2260,GO:0006901,2.0465e-01,3.8000e+01
IMP_SCORE,2261,GO:0006935,2.0464e-01,1.5500e+02
IMP_SCORE,2262,GO:0006898,2.0464e-01,1.6900e+02
IMP_SCORE,2263,GO:0014068,2.0461e-01,2.4000e+01
IMP_SCORE,2264,GO:1901184,2.0455e-01,2.5000e+01
IMP_SCORE,2265,GO:1903362,2.0454e-01,5.4000e+01
IMP_SCORE,2266,GO:0019852,2.0450e-01,6.0000e+00
IMP_SCORE,2267,GO:0019198,2.0448e-01,2.0000e+01
IMP_SCORE,2268,GO:0032305,2.0443e-01,1.0000e+00
IMP_SCORE,2269,GO:0050434,2.0443e-01,1.0000e+00
IMP_SCORE,2270,GO:0031349,2.0436e-01,1.0800e+02
IMP_SCORE,2271,GO:0040023,2.0431e-01,1.4000e+01
IMP_SCORE,2272,GO:0031984,2.0430e-01,1.2000e+02
IMP_SCORE,2273,GO:0098878,2.0425e-01,2.2000e+01
IMP_SCORE,2274,GO:0009063,2.0423e-01,9.9000e+01
IMP_SCORE,2275,GO:0009113,2.0422e-01,5.0000e+00
IMP_SCORE,2276,GO:0031342,2.0417e-01,1.1000e+01
IMP_SCORE,2277,GO:0006997,2.0408e-01,2.5000e+01
IMP_SCORE,2278,GO:0002313,2.0407e-01,1.1000e+01
IMP_SCORE,2279,GO:0043535,2.0403e-01,1.5000e+01
IMP_SCORE,2280,GO:0010524,2.0398e-01,1.7000e+01
IMP_SCORE,2281,GO:0007342,2.0395e-01,1.9000e+01
IMP_SCORE,2282,GO:0046834,2.0394e-01,5.1000e+01
IMP_SCORE,2283,GO:0006959,2.0392e-01,1.4900e+02
IMP_SCORE,2284,GO:0035635,2.0386e-01,3.0000e+00
IMP_SCORE,2285,GO:0090533,2.0377e-01,1.6000e+01
IMP_SCORE,2286,GO:0007597,2.0376e-01,3.0000e+01
IMP_SCORE,2287,GO:0046320,2.0362e-01,5.0000e+00
IMP_SCORE,2288,GO:0005640,2.0360e-01,6.5000e+01
IMP_SCORE,2289,GO:0008022,2.0351e-01,9.7000e+01
IMP_SCORE,2290,GO:0022406,2.0346e-01,1.0200e+02
IMP_SCORE,2291,GO:0050775,2.0342e-01,6.0000e+00
IMP_SCORE,2292,GO:0000792,2.0341e-01,3.6000e+01
IMP_SCORE,2293,GO:0005200,2.0341e-01,1.5000e+02
IMP_SCORE,2294,GO:0008064,2.0338e-01,5.3000e+01
IMP_SCORE,2295,GO:0051291,2.0333e-01,3.3000e+01
IMP_SCORE,2296,GO:0031529,2.0333e-01,1.9000e+01
IMP_SCORE,2297,GO:0035306,2.0328e-01,3.0000e+01
IMP_SCORE,2298,GO:0005669,2.0325e-01,5.0000e+00
IMP_SCORE,2299,GO:0045732,2.0320e-01,4.6000e+01
IMP_SCORE,2300,GO:0051283,2.0315e-01,1.4000e+01
IMP_SCORE,2301,GO:0045665,2.0307e-01,9.5000e+01
IMP_SCORE,2302,GO:2000377,2.0304e-01,4.7000e+01
IMP_SCORE,2303,GO:0042311,2.0295e-01,4.0000e+00
IMP_SCORE,2304,GO:0016638,2.0293e-01,2.8000e+01
IMP_SCORE,2305,GO:0003013,2.0293e-01,6.6000e+01
IMP_SCORE,2306,GO:0019894,2.0285e-01,3.5000e+01
IMP_SCORE,2307,GO:0043467,2.0284e-01,3.4000e+01
IMP_SCORE,2308,GO:0043560,2.0279e-01,5.0000e+00
IMP_SCORE,2309,GO:0070527,2.0275e-01,5.5000e+01
IMP_SCORE,2310,GO:0019985,2.0273e-01,8.0000e+00
IMP_SCORE,2311,GO:0006107,2.0262e-01,8.0000e+00
IMP_SCORE,2312,GO:0090288,2.0260e-01,4.4000e+01
IMP_SCORE,2313,GO:0090317,2.0259e-01,4.7000e+01
IMP_SCORE,2314,GO:0030800,2.0256e-01,1.7000e+01
IMP_SCORE,2315,GO:0044282,2.0247e-01,1.6000e+02
IMP_SCORE,2316,GO:2001275,2.0247e-01,5.0000e+00
IMP_SCORE,2317,GO:0031226,2.0245e-01,7.7500e+02
IMP_SCORE,2318,GO:0009791,2.0236e-01,3.2000e+01
IMP_SCORE,2319,GO:0051145,2.0236e-01,3.0000e+00
IMP_SCORE,2320,GO:0051222,2.0236e-01,1.0500e+02
IMP_SCORE,2321,GO:0019932,2.0235e-01,3.7000e+01
IMP_SCORE,2322,GO:0032101,2.0228e-01,1.9900e+02
IMP_SCORE,2323,GO:0052472,2.0210e-01,3.0000e+00
IMP_SCORE,2324,GO:0006544,2.0209e-01,1.2000e+01
IMP_SCORE,2325,GO:0004970,2.0204e-01,1.6000e+01
IMP_SCORE,2326,GO:0035308,2.0201e-01,1.4000e+01
IMP_SCORE,2327,GO:0033605,2.0198e-01,9.0000e+00
IMP_SCORE,2328,GO:0030832,2.0198e-01,4.8000e+01
IMP_SCORE,2329,GO:0043114,2.0194e-01,6.0000e+00
IMP_SCORE,2330,GO:0090279,2.0192e-01,4.9000e+01
IMP_SCORE,2331,GO:0002758,2.0190e-01,5.7000e+01
IMP_SCORE,2332,GO:0007189,2.0190e-01,2.3000e+01
IMP_SCORE,2333,GO:0060333,2.0185e-01,9.2000e+01
IMP_SCORE,2334,GO:0035631,2.0182e-01,2.0000e+00
IMP_SCORE,2335,GO:0051648,2.0181e-01,3.9000e+01
IMP_SCORE,2336,GO:0006469,2.0181e-01,8.9000e+01
IMP_SCORE,2337,GO:0007067,2.0175e-01,1.1800e+02
IMP_SCORE,2338,GO:1902107,2.0174e-01,3.4000e+01
IMP_SCORE,2339,GO:0016811,2.0171e-01,1.0200e+02
IMP_SCORE,2340,GO:0030145,2.0162e-01,6.8000e+01
IMP_SCORE,2341,GO:0048147,2.0159e-01,2.5000e+01
IMP_SCORE,2342,GO:0031664,2.0157e-01,2.5000e+01
IMP_SCORE,2343,GO:2001056,2.0156e-01,4.1000e+01
IMP_SCORE,2344,GO:1903827,2.0153e-01,1.6000e+02
IMP_SCORE,2345,GO:0001965,2.0146e-01,2.2000e+01
IMP_SCORE,2346,GO:0006457,2.0143e-01,1.8200e+02
IMP_SCORE,2347,GO:1901990,2.0133e-01,7.5000e+01
IMP_SCORE,2348,GO:0035690,2.0131e-01,5.1000e+01
IMP_SCORE,2349,GO:0033135,2.0129e-01,2.2000e+01
IMP_SCORE,2350,GO:0045580,2.0127e-01,4.6000e+01
IMP_SCORE,2351,GO:0022008,2.0127e-01,3.7000e+01
IMP_SCORE,2352,GO:0043523,2.0126e-01,5.4000e+01
IMP_SCORE,2353,GO:0060119,2.0118e-01,1.6000e+01
IMP_SCORE,2354,GO:0032231,2.0116e-01,3.8000e+01
IMP_SCORE,2355,GO:0050731,2.0115e-01,4.2000e+01
IMP_SCORE,2356,GO:0004857,2.0115e-01,1.7300e+02
IMP_SCORE,2357,GO:0030228,2.0101e-01,3.0000e+01
IMP_SCORE,2358,GO:2000736,2.0100e-01,8.0000e+00
IMP_SCORE,2359,GO:0043271,2.0099e-01,3.0000e+01
IMP_SCORE,2360,GO:0060688,2.0097e-01,1.5000e+01
IMP_SCORE,2361,GO:0050657,2.0096e-01,5.8000e+01
IMP_SCORE,2362,GO:0006892,2.0089e-01,4.2000e+01
IMP_SCORE,2363,GO:0003091,2.0087e-01,1.3000e+01
IMP_SCORE,2364,GO:0032365,2.0083e-01,7.0000e+00
IMP_SCORE,2365,GO:0051241,2.0078e-01,2.8800e+02
IMP_SCORE,2366,GO:0005775,2.0077e-01,1.2100e+02
IMP_SCORE,2367,GO:0030371,2.0070e-01,3.3000e+01
IMP_SCORE,2368,GO:0004702,2.0068e-01,5.9000e+01
IMP_SCORE,2369,GO:0031328,2.0061e-01,2.6000e+02
IMP_SCORE,2370,GO:0061014,2.0045e-01,1.1000e+01
IMP_SCORE,2371,GO:0031929,2.0044e-01,5.0000e+00
IMP_SCORE,2372,GO:0001503,2.0044e-01,4.1000e+01
IMP_SCORE,2373,GO:0021782,2.0042e-01,3.8000e+01
IMP_SCORE,2374,GO:0042383,2.0036e-01,1.0300e+02
IMP_SCORE,2375,GO:0051574,2.0036e-01,4.0000e+00
IMP_SCORE,2376,GO:1990777,2.0036e-01,4.6000e+01
IMP_SCORE,2377,GO:0030551,2.0033e-01,1.8000e+01
IMP_SCORE,2378,GO:0040018,2.0033e-01,9.0000e+00
IMP_SCORE,2379,GO:0042476,2.0032e-01,6.9000e+01
IMP_SCORE,2380,GO:0098636,2.0031e-01,4.7000e+01
IMP_SCORE,2381,GO:0010243,2.0027e-01,1.9500e+02
IMP_SCORE,2382,GO:0030815,2.0018e-01,1.0000e+01
IMP_SCORE,2383,GO:0015605,2.0017e-01,1.3000e+01
IMP_SCORE,2384,GO:0097190,2.0014e-01,1.2000e+02
IMP_SCORE,2385,GO:0044438,2.0011e-01,6.9000e+01
IMP_SCORE,2386,GO:0002479,2.0005e-01,6.4000e+01
IMP_SCORE,2387,GO:1903052,2.0000e-01,3.4000e+01
IMP_SCORE,2388,GO:0030852,2.0000e-01,1.4000e+01
IMP_SCORE,2389,GO:0051240,1.9998e-01,3.6900e+02
IMP_SCORE,2390,GO:0033194,1.9998e-01,1.1000e+01
IMP_SCORE,2391,GO:0090002,1.9993e-01,4.2000e+01
IMP_SCORE,2392,GO:0006937,1.9991e-01,4.0000e+01
IMP_SCORE,2393,GO:0043067,1.9990e-01,3.6700e+02
IMP_SCORE,2394,GO:0010955,1.9989e-01,1.8000e+01
IMP_SCORE,2395,GO:0031982,1.9987e-01,1.1420e+03
IMP_SCORE,2396,GO:0031201,1.9980e-01,2.0000e+01
IMP_SCORE,2397,GO:0035195,1.9979e-01,1.9000e+01
IMP_SCORE,2398,GO:0009306,1.9979e-01,4.5000e+01
IMP_SCORE,2399,GO:0042982,1.9971e-01,1.1000e+01
IMP_SCORE,2400,GO:0032735,1.9969e-01,1.1000e+01
IMP_SCORE,2401,GO:0051310,1.9960e-01,2.7000e+01
IMP_SCORE,2402,GO:0060123,1.9958e-01,6.0000e+00
IMP_SCORE,2403,GO:0001932,1.9956e-01,2.2200e+02
IMP_SCORE,2404,GO:0031103,1.9955e-01,2.1000e+01
IMP_SCORE,2405,GO:0031293,1.9954e-01,2.5000e+01
IMP_SCORE,2406,GO:0005178,1.9953e-01,9.4000e+01
IMP_SCORE,2407,GO:0042306,1.9952e-01,4.6000e+01
IMP_SCORE,2408,GO:0031228,1.9952e-01,5.9000e+01
IMP_SCORE,2409,GO:0070723,1.9940e-01,2.1000e+01
IMP_SCORE,2410,GO:0030510,1.9939e-01,4.2000e+01
IMP_SCORE,2411,GO:0005802,1.9933e-01,1.1200e+02
IMP_SCORE,2412,GO:0051129,1.9932e-01,1.7500e+02
IMP_SCORE,2413,GO:0002700,1.9930e-01,3.7000e+01
IMP_SCORE,2414,GO:0005217,1.9926e-01,2.1000e+01
IMP_SCORE,2415,GO:0000910,1.9914e-01,5.1000e+01
IMP_SCORE,2416,GO:2001243,1.9909e-01,2.0000e+01
IMP_SCORE,2417,GO:0010644,1.9908e-01,5.0000e+00
IMP_SCORE,2418,GO:0031348,1.9907e-01,6.2000e+01
IMP_SCORE,2419,GO:0051347,1.9907e-01,1.0100e+02
IMP_SCORE,2420,GO:1901028,1.9905e-01,1.7000e+01
IMP_SCORE,2421,GO:0043455,1.9897e-01,2.0000e+00
IMP_SCORE,2422,GO:0051480,1.9885e-01,6.0000e+01
IMP_SCORE,2423,GO:0001784,1.9885e-01,7.0000e+00
IMP_SCORE,2424,GO:0060135,1.9882e-01,1.6000e+01
IMP_SCORE,2425,GO:0030728,1.9881e-01,1.5000e+01
IMP_SCORE,2426,GO:0031346,1.9880e-01,9.8000e+01
IMP_SCORE,2427,GO:0009309,1.9878e-01,2.4000e+01
IMP_SCORE,2428,GO:0043405,1.9874e-01,9.6000e+01
IMP_SCORE,2429,GO:0005737,1.9872e-01,1.8520e+03
IMP_SCORE,2430,GO:0070670,1.9866e-01,1.4000e+01
IMP_SCORE,2431,GO:0043462,1.9864e-01,5.9000e+01
IMP_SCORE,2432,GO:0042577,1.9862e-01,4.1000e+01
IMP_SCORE,2433,GO:0000979,1.9862e-01,2.0000e+01
IMP_SCORE,2434,GO:0006555,1.9855e-01,2.4000e+01
IMP_SCORE,2435,GO:0043409,1.9855e-01,5.5000e+01
IMP_SCORE,2436,GO:0086011,1.9851e-01,1.1000e+01
IMP_SCORE,2437,GO:0071417,1.9849e-01,1.1600e+02
IMP_SCORE,2438,GO:1901797,1.9848e-01,1.5000e+01
IMP_SCORE,2439,GO:0005886,1.9847e-01,1.7460e+03
IMP_SCORE,2440,GO:1900180,1.9847e-01,7.6000e+01
IMP_SCORE,2441,GO:2001233,1.9847e-01,1.0000e+02
IMP_SCORE,2442,GO:0051017,1.9843e-01,4.0000e+01
IMP_SCORE,2443,GO:0010824,1.9841e-01,1.4000e+01
IMP_SCORE,2444,GO:1900034,1.9840e-01,4.2000e+01
IMP_SCORE,2445,GO:0044767,1.9834e-01,1.2420e+03
IMP_SCORE,2446,GO:0072686,1.9834e-01,3.2000e+01
IMP_SCORE,2447,GO:0043604,1.9827e-01,1.2100e+02
IMP_SCORE,2448,GO:0045596,1.9821e-01,1.8700e+02
IMP_SCORE,2449,GO:0043516,1.9820e-01,1.8000e+01
IMP_SCORE,2450,GO:0009415,1.9819e-01,1.2000e+01
IMP_SCORE,2451,GO:0098727,1.9819e-01,4.0000e+01
IMP_SCORE,2452,GO:1902259,1.9815e-01,8.0000e+00
IMP_SCORE,2453,GO:0045060,1.9812e-01,1.0000e+00
IMP_SCORE,2454,GO:0050774,1.9812e-01,1.0000e+00
IMP_SCORE,2455,GO:0030992,1.9812e-01,6.0000e+00
IMP_SCORE,2456,GO:1903580,1.9811e-01,4.0000e+00
IMP_SCORE,2457,GO:0060674,1.9811e-01,1.8000e+01
IMP_SCORE,2458,GO:0016053,1.9810e-01,1.5200e+02
IMP_SCORE,2459,GO:1903320,1.9809e-01,3.6000e+01
IMP_SCORE,2460,GO:0071900,1.9808e-01,1.2200e+02
IMP_SCORE,2461,GO:0010817,1.9808e-01,2.1200e+02
IMP_SCORE,2462,GO:0010862,1.9804e-01,1.2000e+01
IMP_SCORE,2463,GO:0071377,1.9798e-01,1.4000e+01
IMP_SCORE,2464,GO:0060548,1.9795e-01,2.8800e+02
IMP_SCORE,2465,GO:0009719,1.9794e-01,2.8200e+02
IMP_SCORE,2466,GO:1902742,1.9788e-01,1.1000e+01
IMP_SCORE,2467,GO:0030072,1.9785e-01,1.6000e+01
IMP_SCORE,2468,GO:0048260,1.9782e-01,1.8000e+01
IMP_SCORE,2469,GO:0072562,1.9781e-01,1.7600e+02
IMP_SCORE,2470,GO:0032660,1.9780e-01,1.1000e+01
IMP_SCORE,2471,GO:0035278,1.9778e-01,1.8000e+01
IMP_SCORE,2472,GO:0035194,1.9777e-01,7.0000e+00
IMP_SCORE,2473,GO:0010592,1.9775e-01,4.0000e+00
IMP_SCORE,2474,GO:0002790,1.9772e-01,6.2000e+01
IMP_SCORE,2475,GO:0016614,1.9771e-01,1.2400e+02
IMP_SCORE,2476,GO:0043236,1.9770e-01,3.4000e+01
IMP_SCORE,2477,GO:0051403,1.9763e-01,3.8000e+01
IMP_SCORE,2478,GO:0048589,1.9760e-01,1.1500e+02
IMP_SCORE,2479,GO:0050727,1.9752e-01,1.3600e+02
IMP_SCORE,2480,GO:1901215,1.9746e-01,5.9000e+01
IMP_SCORE,2481,GO:0006886,1.9745e-01,2.3700e+02
IMP_SCORE,2482,GO:0042402,1.9744e-01,5.9000e+01
IMP_SCORE,2483,GO:0031594,1.9741e-01,5.5000e+01
IMP_SCORE,2484,GO:0061053,1.9729e-01,3.3000e+01
IMP_SCORE,2485,GO:0010498,1.9726e-01,7.6000e+01
IMP_SCORE,2486,GO:0010883,1.9724e-01,2.5000e+01
IMP_SCORE,2487,GO:0048146,1.9722e-01,1.8000e+01
IMP_SCORE,2488,GO:0035646,1.9719e-01,1.2000e+01
IMP_SCORE,2489,GO:0072384,1.9717e-01,3.2000e+01
IMP_SCORE,2490,GO:0006721,1.9712e-01,5.5000e+01
IMP_SCORE,2491,GO:0006875,1.9711e-01,1.4800e+02
IMP_SCORE,2492,GO:0046503,1.9707e-01,3.7000e+01
IMP_SCORE,2493,GO:0009220,1.9706e-01,8.0000e+00
IMP_SCORE,2494,GO:0042711,1.9704e-01,3.4000e+01
IMP_SCORE,2495,GO:0030193,1.9701e-01,4.5000e+01
IMP_SCORE,2496,GO:2001252,1.9700e-01,4.2000e+01
IMP_SCORE,2497,GO:0034605,1.9698e-01,6.3000e+01
IMP_SCORE,2498,GO:0005248,1.9694e-01,5.0000e+00
IMP_SCORE,2499,GO:0050730,1.9694e-01,6.7000e+01
IMP_SCORE,2500,GO:0033558,1.9693e-01,1.2000e+01
IMP_SCORE,2501,GO:0050918,1.9691e-01,2.7000e+01
IMP_SCORE,2502,GO:0000028,1.9679e-01,5.0000e+00
IMP_SCORE,2503,GO:0010574,1.9677e-01,1.0000e+01
IMP_SCORE,2504,GO:0005622,1.9677e-01,7.8500e+02
IMP_SCORE,2505,GO:0050658,1.9676e-01,7.6000e+01
IMP_SCORE,2506,GO:0044444,1.9676e-01,1.5790e+03
IMP_SCORE,2507,GO:0051568,1.9672e-01,7.0000e+00
IMP_SCORE,2508,GO:0016573,1.9671e-01,2.1000e+01
IMP_SCORE,2509,GO:0010812,1.9669e-01,2.8000e+01
IMP_SCORE,2510,GO:0042221,1.9669e-01,7.7200e+02
IMP_SCORE,2511,GO:0042069,1.9665e-01,1.3000e+01
IMP_SCORE,2512,GO:0043068,1.9664e-01,1.6500e+02
IMP_SCORE,2513,GO:0052652,1.9661e-01,6.0000e+00
IMP_SCORE,2514,GO:0046649,1.9659e-01,1.2000e+02
IMP_SCORE,2515,GO:0098876,1.9657e-01,6.3000e+01
IMP_SCORE,2516,GO:0034104,1.9656e-01,1.4000e+01
IMP_SCORE,2517,GO:0044273,1.9655e-01,3.8000e+01
IMP_SCORE,2518,GO:0015485,1.9654e-01,4.0000e+01
IMP_SCORE,2519,GO:0006022,1.9652e-01,1.1300e+02
IMP_SCORE,2520,GO:0042113,1.9651e-01,6.1000e+01
IMP_SCORE,2521,GO:0018958,1.9650e-01,4.9000e+01
IMP_SCORE,2522,GO:0090407,1.9644e-01,1.3700e+02
IMP_SCORE,2523,GO:2000737,1.9643e-01,1.2000e+01
IMP_SCORE,2524,GO:0051896,1.9640e-01,4.4000e+01
IMP_SCORE,2525,GO:0001650,1.9639e-01,1.2900e+02
IMP_SCORE,2526,GO:0042310,1.9637e-01,7.0000e+00
IMP_SCORE,2527,GO:0070169,1.9636e-01,2.2000e+01
IMP_SCORE,2528,GO:0046030,1.9633e-01,4.0000e+00
IMP_SCORE,2529,GO:0051785,1.9632e-01,6.0000e+00
IMP_SCORE,2530,GO:0043232,1.9631e-01,1.0050e+03
IMP_SCORE,2531,GO:0046676,1.9630e-01,1.8000e+01
IMP_SCORE,2532,GO:2000021,1.9629e-01,5.1000e+01
IMP_SCORE,2533,GO:0006690,1.9628e-01,4.9000e+01
IMP_SCORE,2534,GO:0002544,1.9627e-01,1.2000e+01
IMP_SCORE,2535,GO:0005769,1.9626e-01,1.6600e+02
IMP_SCORE,2536,GO:0051924,1.9623e-01,6.9000e+01
IMP_SCORE,2537,GO:0051281,1.9619e-01,1.2000e+01
IMP_SCORE,2538,GO:0048841,1.9616e-01,6.0000e+00
IMP_SCORE,2539,GO:0009067,1.9610e-01,1.9000e+01
IMP_SCORE,2540,GO:0045454,1.9607e-01,6.0000e+01
IMP_SCORE,2541,GO:0010866,1.9605e-01,1.3000e+01
IMP_SCORE,2542,GO:0008565,1.9605e-01,5.6000e+01
IMP_SCORE,2543,GO:0048468,1.9604e-01,2.6000e+02
IMP_SCORE,2544,GO:1901879,1.9602e-01,4.6000e+01
IMP_SCORE,2545,GO:0099518,1.9585e-01,1.3000e+01
IMP_SCORE,2546,GO:0033002,1.9584e-01,1.7000e+01
IMP_SCORE,2547,GO:0044297,1.9576e-01,2.1700e+02
IMP_SCORE,2548,GO:0031333,1.9575e-01,4.2000e+01
IMP_SCORE,2549,GO:0051439,1.9569e-01,7.0000e+00
IMP_SCORE,2550,GO:0007035,1.9566e-01,8.0000e+00
IMP_SCORE,2551,GO:0051253,1.9564e-01,1.7100e+02
IMP_SCORE,2552,GO:1903672,1.9561e-01,5.0000e+00
IMP_SCORE,2553,GO:0051784,1.9561e-01,5.0000e+00
IMP_SCORE,2554,GO:0031401,1.9556e-01,1.6800e+02
IMP_SCORE,2555,GO:0044723,1.9548e-01,1.7500e+02
IMP_SCORE,2556,GO:0043555,1.9547e-01,1.0000e+01
IMP_SCORE,2557,GO:0019318,1.9539e-01,8.3000e+01
IMP_SCORE,2558,GO:0019320,1.9535e-01,2.8000e+01
IMP_SCORE,2559,GO:0006600,1.9535e-01,1.8000e+01
IMP_SCORE,2560,GO:0051282,1.9534e-01,2.1000e+01
IMP_SCORE,2561,GO:0016241,1.9534e-01,5.1000e+01
IMP_SCORE,2562,GO:0016289,1.9533e-01,4.1000e+01
IMP_SCORE,2563,GO:0043005,1.9520e-01,4.0200e+02
IMP_SCORE,2564,GO:0043508,1.9519e-01,4.0000e+00
IMP_SCORE,2565,GO:0008037,1.9516e-01,2.1000e+02
IMP_SCORE,2566,GO:0044446,1.9515e-01,1.5370e+03
IMP_SCORE,2567,GO:1903531,1.9514e-01,5.1000e+01
IMP_SCORE,2568,GO:0035872,1.9514e-01,8.0000e+00
IMP_SCORE,2569,GO:0042157,1.9512e-01,5.6000e+01
IMP_SCORE,2570,GO:0046697,1.9507e-01,7.0000e+00
IMP_SCORE,2571,GO:0010033,1.9502e-01,6.2200e+02
IMP_SCORE,2572,GO:1900087,1.9501e-01,1.6000e+01
IMP_SCORE,2573,GO:0061041,1.9498e-01,5.6000e+01
IMP_SCORE,2574,GO:0007257,1.9496e-01,1.5000e+01
IMP_SCORE,2575,GO:0010950,1.9495e-01,3.6000e+01
IMP_SCORE,2576,GO:0002526,1.9487e-01,4.7000e+01
IMP_SCORE,2577,GO:0051254,1.9485e-01,1.9800e+02
IMP_SCORE,2578,GO:0002861,1.9481e-01,1.4000e+01
IMP_SCORE,2579,GO:0071158,1.9475e-01,1.7000e+01
IMP_SCORE,2580,GO:0060076,1.9473e-01,6.0000e+00
IMP_SCORE,2581,GO:0050821,1.9468e-01,5.5000e+01
IMP_SCORE,2582,GO:1903707,1.9466e-01,6.5000e+01
IMP_SCORE,2583,GO:0043903,1.9465e-01,9.0000e+01
IMP_SCORE,2584,GO:0005789,1.9461e-01,5.3100e+02
IMP_SCORE,2585,GO:0010518,1.9460e-01,4.0000e+00
IMP_SCORE,2586,GO:0031904,1.9455e-01,2.7000e+01
IMP_SCORE,2587,GO:0097193,1.9452e-01,4.2000e+01
IMP_SCORE,2588,GO:0010560,1.9452e-01,5.0000e+00
IMP_SCORE,2589,GO:0045055,1.9450e-01,1.7000e+02
IMP_SCORE,2590,GO:0051592,1.9449e-01,7.9000e+01
IMP_SCORE,2591,GO:0015669,1.9445e-01,1.4000e+01
IMP_SCORE,2592,GO:0000794,1.9444e-01,1.8000e+01
IMP_SCORE,2593,GO:0060326,1.9441e-01,7.3000e+01
IMP_SCORE,2594,GO:0010647,1.9440e-01,3.0800e+02
IMP_SCORE,2595,GO:0034364,1.9437e-01,2.8000e+01
IMP_SCORE,2596,GO:0030260,1.9434e-01,6.7000e+01
IMP_SCORE,2597,GO:0005547,1.9428e-01,4.3000e+01
IMP_SCORE,2598,GO:0006744,1.9428e-01,7.0000e+00
IMP_SCORE,2599,GO:0050714,1.9424e-01,6.1000e+01
IMP_SCORE,2600,GO:0051220,1.9424e-01,1.3000e+01
IMP_SCORE,2601,GO:0001568,1.9417e-01,5.2000e+01
IMP_SCORE,2602,GO:0017075,1.9417e-01,9.0000e+00
IMP_SCORE,2603,GO:0005765,1.9415e-01,2.3900e+02
IMP_SCORE,2604,GO:0031668,1.9414e-01,7.7000e+01
IMP_SCORE,2605,GO:0008286,1.9409e-01,4.8000e+01
IMP_SCORE,2606,GO:0010720,1.9403e-01,1.0100e+02
IMP_SCORE,2607,GO:0009069,1.9394e-01,4.1000e+01
IMP_SCORE,2608,GO:0097440,1.9389e-01,3.0000e+00
IMP_SCORE,2609,GO:0042423,1.9386e-01,9.0000e+00
IMP_SCORE,2610,GO:0051186,1.9382e-01,1.6200e+02
IMP_SCORE,2611,GO:0006342,1.9377e-01,1.6000e+01
IMP_SCORE,2612,GO:0008088,1.9377e-01,1.8000e+01
IMP_SCORE,2613,GO:0010165,1.9376e-01,8.0000e+00
IMP_SCORE,2614,GO:0006308,1.9376e-01,9.0000e+00
IMP_SCORE,2615,GO:0051149,1.9374e-01,4.2000e+01
IMP_SCORE,2616,GO:0009895,1.9369e-01,6.4000e+01
IMP_SCORE,2617,GO:0045893,1.9361e-01,1.8400e+02
IMP_SCORE,2618,GO:0044440,1.9354e-01,2.3600e+02
IMP_SCORE,2619,GO:0035428,1.9353e-01,1.2000e+01
IMP_SCORE,2620,GO:0005885,1.9352e-01,8.0000e+00
IMP_SCORE,2621,GO:0051974,1.9346e-01,3.0000e+00
IMP_SCORE,2622,GO:0030154,1.9336e-01,6.9100e+02
IMP_SCORE,2623,GO:0043197,1.9332e-01,6.9000e+01
IMP_SCORE,2624,GO:1902750,1.9329e-01,2.9000e+01
IMP_SCORE,2625,GO:0051703,1.9329e-01,4.9000e+01
IMP_SCORE,2626,GO:0045581,1.9328e-01,8.0000e+00
IMP_SCORE,2627,GO:0009081,1.9328e-01,6.0000e+01
IMP_SCORE,2628,GO:0050678,1.9327e-01,9.7000e+01
IMP_SCORE,2629,GO:0071901,1.9326e-01,4.6000e+01
IMP_SCORE,2630,GO:0004629,1.9326e-01,4.4000e+01
IMP_SCORE,2631,GO:0048261,1.9324e-01,2.0000e+00
IMP_SCORE,2632,GO:0098542,1.9321e-01,1.5900e+02
IMP_SCORE,2633,GO:0031903,1.9320e-01,2.4000e+01
IMP_SCORE,2634,GO:0071260,1.9319e-01,2.9000e+01
IMP_SCORE,2635,GO:0004871,1.9309e-01,5.2300e+02
IMP_SCORE,2636,GO:0097553,1.9307e-01,9.0000e+00
IMP_SCORE,2637,GO:0071498,1.9305e-01,5.0000e+00
IMP_SCORE,2638,GO:2001267,1.9293e-01,5.0000e+00
IMP_SCORE,2639,GO:0002253,1.9287e-01,1.3400e+02
IMP_SCORE,2640,GO:0002702,1.9277e-01,3.1000e+01
IMP_SCORE,2641,GO:0045639,1.9277e-01,2.2000e+01
IMP_SCORE,2642,GO:0006516,1.9274e-01,1.0000e+01
IMP_SCORE,2643,GO:0061024,1.9273e-01,3.6300e+02
IMP_SCORE,2644,GO:0080025,1.9267e-01,1.1000e+01
IMP_SCORE,2645,GO:0045762,1.9258e-01,9.0000e+00
IMP_SCORE,2646,GO:0060338,1.9257e-01,8.0000e+00
IMP_SCORE,2647,GO:0032725,1.9251e-01,4.0000e+00
IMP_SCORE,2648,GO:0051693,1.9245e-01,2.0000e+01
IMP_SCORE,2649,GO:0043124,1.9243e-01,2.5000e+01
IMP_SCORE,2650,GO:0000178,1.9243e-01,2.3000e+01
IMP_SCORE,2651,GO:0014742,1.9241e-01,4.0000e+00
IMP_SCORE,2652,GO:0004683,1.9235e-01,2.6000e+01
IMP_SCORE,2653,GO:0006907,1.9227e-01,3.2000e+01
IMP_SCORE,2654,GO:0045779,1.9226e-01,1.1000e+01
IMP_SCORE,2655,GO:0042176,1.9222e-01,1.1300e+02
IMP_SCORE,2656,GO:0046596,1.9218e-01,4.0000e+01
IMP_SCORE,2657,GO:0050710,1.9217e-01,2.2000e+01
IMP_SCORE,2658,GO:0010884,1.9213e-01,1.0000e+01
IMP_SCORE,2659,GO:0061647,1.9208e-01,6.0000e+00
IMP_SCORE,2660,GO:1901654,1.9205e-01,4.6000e+01
IMP_SCORE,2661,GO:1900449,1.9194e-01,2.0000e+01
IMP_SCORE,2662,GO:0033561,1.9187e-01,1.1000e+01
IMP_SCORE,2663,GO:1902652,1.9182e-01,4.7000e+01
IMP_SCORE,2664,GO:0008214,1.9181e-01,1.9000e+01
IMP_SCORE,2665,GO:0001894,1.9181e-01,6.2000e+01
IMP_SCORE,2666,GO:0071391,1.9177e-01,9.0000e+00
IMP_SCORE,2667,GO:0070006,1.9168e-01,1.7000e+01
IMP_SCORE,2668,GO:0042325,1.9167e-01,2.4000e+02
IMP_SCORE,2669,GO:0010823,1.9163e-01,3.6000e+01
IMP_SCORE,2670,GO:0016835,1.9162e-01,1.3600e+02
IMP_SCORE,2671,GO:0006536,1.9161e-01,2.9000e+01
IMP_SCORE,2672,GO:0048736,1.9161e-01,4.2000e+01
IMP_SCORE,2673,GO:0046890,1.9160e-01,4.2000e+01
IMP_SCORE,2674,GO:0001223,1.9160e-01,9.0000e+00
IMP_SCORE,2675,GO:0008198,1.9159e-01,1.8000e+01
IMP_SCORE,2676,GO:0030858,1.9157e-01,2.4000e+01
IMP_SCORE,2677,GO:0014074,1.9156e-01,3.3000e+01
IMP_SCORE,2678,GO:0044459,1.9151e-01,1.0040e+03
IMP_SCORE,2679,GO:0046339,1.9150e-01,1.9000e+01
IMP_SCORE,2680,GO:0015671,1.9148e-01,1.3000e+01
IMP_SCORE,2681,GO:0042493,1.9144e-01,1.1600e+02
IMP_SCORE,2682,GO:0005858,1.9142e-01,8.0000e+00
IMP_SCORE,2683,GO:0035020,1.9141e-01,6.0000e+00
IMP_SCORE,2684,GO:1901881,1.9140e-01,1.6000e+01
IMP_SCORE,2685,GO:0043029,1.9140e-01,8.0000e+00
IMP_SCORE,2686,GO:0043649,1.9134e-01,3.4000e+01
IMP_SCORE,2687,GO:0044422,1.9134e-01,1.5980e+03
IMP_SCORE,2688,GO:0019887,1.9134e-01,8.0000e+01
IMP_SCORE,2689,GO:0042330,1.9131e-01,1.5200e+02
IMP_SCORE,2690,GO:0031497,1.9129e-01,1.1000e+01
IMP_SCORE,2691,GO:0044146,1.9117e-01,1.4000e+01
IMP_SCORE,2692,GO:0042129,1.9115e-01,5.0000e+01
IMP_SCORE,2693,GO:0005123,1.9110e-01,1.9000e+01
IMP_SCORE,2694,GO:0032395,1.9106e-01,2.2000e+01
IMP_SCORE,2695,GO:0050873,1.9104e-01,2.0000e+01
IMP_SCORE,2696,GO:0031256,1.9090e-01,4.5000e+01
IMP_SCORE,2697,GO:0030027,1.9089e-01,6.5000e+01
IMP_SCORE,2698,GO:0033151,1.9087e-01,1.0000e+00
IMP_SCORE,2699,GO:0010881,1.9087e-01,1.0000e+00
IMP_SCORE,2700,GO:0055082,1.9086e-01,1.6700e+02
IMP_SCORE,2701,GO:0035864,1.9077e-01,6.0000e+00
IMP_SCORE,2702,GO:0072600,1.9073e-01,1.6000e+01
IMP_SCORE,2703,GO:0006468,1.9072e-01,2.2500e+02
IMP_SCORE,2704,GO:0006531,1.9070e-01,1.8000e+01
IMP_SCORE,2705,GO:0032845,1.9066e-01,3.1000e+01
IMP_SCORE,2706,GO:0008308,1.9064e-01,8.0000e+00
IMP_SCORE,2707,GO:0046931,1.9058e-01,1.0000e+01
IMP_SCORE,2708,GO:1904292,1.9057e-01,6.0000e+00
IMP_SCORE,2709,GO:0010803,1.9053e-01,2.6000e+01
IMP_SCORE,2710,GO:0032870,1.9052e-01,7.7000e+01
IMP_SCORE,2711,GO:1903828,1.9051e-01,8.5000e+01
IMP_SCORE,2712,GO:0032689,1.9051e-01,7.0000e+00
IMP_SCORE,2713,GO:0045741,1.9046e-01,1.5000e+01
IMP_SCORE,2714,GO:0044453,1.9045e-01,1.7000e+01
IMP_SCORE,2715,GO:0035577,1.9044e-01,9.0000e+01
IMP_SCORE,2716,GO:0033630,1.9037e-01,1.4000e+01
IMP_SCORE,2717,GO:0042108,1.9036e-01,2.3000e+01
IMP_SCORE,2718,GO:0050912,1.9035e-01,2.7000e+01
IMP_SCORE,2719,GO:0071241,1.9034e-01,7.7000e+01
IMP_SCORE,2720,GO:0000060,1.9033e-01,1.5000e+01
IMP_SCORE,2721,GO:1903170,1.9032e-01,5.0000e+00
IMP_SCORE,2722,GO:0014823,1.9031e-01,2.2000e+01
IMP_SCORE,2723,GO:0006312,1.9029e-01,1.0000e+01
IMP_SCORE,2724,GO:0002699,1.9024e-01,4.2000e+01
IMP_SCORE,2725,GO:0016471,1.9023e-01,1.4000e+01
IMP_SCORE,2726,GO:0099503,1.9023e-01,1.9100e+02
IMP_SCORE,2727,GO:0044389,1.9012e-01,1.2900e+02
IMP_SCORE,2728,GO:0050691,1.9006e-01,6.0000e+00
IMP_SCORE,2729,GO:0004601,1.9005e-01,4.2000e+01
IMP_SCORE,2730,GO:0034702,1.9000e-01,1.4900e+02
IMP_SCORE,2731,GO:0043034,1.8996e-01,6.9000e+01
IMP_SCORE,2732,GO:0005996,1.8995e-01,1.1400e+02
IMP_SCORE,2733,GO:1990204,1.8992e-01,5.1000e+01
IMP_SCORE,2734,GO:0006662,1.8990e-01,3.0000e+01
IMP_SCORE,2735,GO:0007498,1.8988e-01,1.7000e+01
IMP_SCORE,2736,GO:0046637,1.8987e-01,2.4000e+01
IMP_SCORE,2737,GO:0006970,1.8983e-01,4.6000e+01
IMP_SCORE,2738,GO:0043113,1.8983e-01,2.7000e+01
IMP_SCORE,2739,GO:0008656,1.8983e-01,7.0000e+00
IMP_SCORE,2740,GO:0048512,1.8977e-01,1.6000e+01
IMP_SCORE,2741,GO:0051171,1.8974e-01,4.3800e+02
IMP_SCORE,2742,GO:0031330,1.8972e-01,4.7000e+01
IMP_SCORE,2743,GO:0007417,1.8966e-01,1.3200e+02
IMP_SCORE,2744,GO:0046879,1.8965e-01,2.2000e+01
IMP_SCORE,2745,GO:0006909,1.8951e-01,7.2000e+01
IMP_SCORE,2746,GO:0051783,1.8944e-01,5.3000e+01
IMP_SCORE,2747,GO:0015216,1.8942e-01,1.1000e+01
IMP_SCORE,2748,GO:0009201,1.8938e-01,8.0000e+00
IMP_SCORE,2749,GO:0006641,1.8937e-01,5.8000e+01
IMP_SCORE,2750,GO:0070840,1.8935e-01,6.0000e+00
IMP_SCORE,2751,GO:0016324,1.8934e-01,1.9900e+02
IMP_SCORE,2752,GO:0048592,1.8931e-01,2.7000e+01
IMP_SCORE,2753,GO:0047485,1.8931e-01,7.9000e+01
IMP_SCORE,2754,GO:0071280,1.8930e-01,1.0000e+01
IMP_SCORE,2755,GO:0002504,1.8928e-01,7.8000e+01
IMP_SCORE,2756,GO:1904036,1.8912e-01,9.0000e+00
IMP_SCORE,2757,GO:0043393,1.8912e-01,6.0000e+01
IMP_SCORE,2758,GO:0006720,1.8911e-01,6.6000e+01
IMP_SCORE,2759,GO:0042169,1.8905e-01,2.7000e+01
IMP_SCORE,2760,GO:0007586,1.8902e-01,9.1000e+01
IMP_SCORE,2761,GO:0043549,1.8898e-01,1.5900e+02
IMP_SCORE,2762,GO:1904427,1.8894e-01,2.2000e+01
IMP_SCORE,2763,GO:0051721,1.8890e-01,1.5000e+01
IMP_SCORE,2764,GO:0030324,1.8886e-01,4.8000e+01
IMP_SCORE,2765,GO:0032535,1.8879e-01,1.1300e+02
IMP_SCORE,2766,GO:0048870,1.8875e-01,3.4700e+02
IMP_SCORE,2767,GO:0051094,1.8875e-01,3.3200e+02
IMP_SCORE,2768,GO:0043207,1.8873e-01,2.7800e+02
IMP_SCORE,2769,GO:0070234,1.8873e-01,5.0000e+00
IMP_SCORE,2770,GO:0050704,1.8871e-01,1.3000e+01
IMP_SCORE,2771,GO:0006306,1.8868e-01,1.1000e+01
IMP_SCORE,2772,GO:1904590,1.8866e-01,3.7000e+01
IMP_SCORE,2773,GO:0008608,1.8858e-01,8.0000e+00
IMP_SCORE,2774,GO:1900371,1.8857e-01,2.0000e+01
IMP_SCORE,2775,GO:0043331,1.8856e-01,2.6000e+01
IMP_SCORE,2776,GO:0043062,1.8850e-01,1.9100e+02
IMP_SCORE,2777,GO:0060384,1.8849e-01,1.7000e+01
IMP_SCORE,2778,GO:0006596,1.8839e-01,2.2000e+01
IMP_SCORE,2779,GO:0051297,1.8838e-01,3.5000e+01
IMP_SCORE,2780,GO:0009615,1.8838e-01,1.0600e+02
IMP_SCORE,2781,GO:0070528,1.8833e-01,1.1000e+01
IMP_SCORE,2782,GO:0045766,1.8833e-01,6.9000e+01
IMP_SCORE,2783,GO:0001764,1.8830e-01,1.0800e+02
IMP_SCORE,2784,GO:0043491,1.8827e-01,1.3000e+01
IMP_SCORE,2785,GO:0071514,1.8826e-01,1.3000e+01
IMP_SCORE,2786,GO:0004842,1.8826e-01,2.0500e+02
IMP_SCORE,2787,GO:1903708,1.8825e-01,4.9000e+01
IMP_SCORE,2788,GO:0071715,1.8825e-01,8.0000e+00
IMP_SCORE,2789,GO:0045600,1.8822e-01,3.9000e+01
IMP_SCORE,2790,GO:0006509,1.8813e-01,1.1000e+01
IMP_SCORE,2791,GO:0010001,1.8812e-01,4.5000e+01
IMP_SCORE,2792,GO:0044448,1.8810e-01,6.7000e+01
IMP_SCORE,2793,GO:0008542,1.8806e-01,8.0000e+00
IMP_SCORE,2794,GO:0002460,1.8806e-01,4.7000e+01
IMP_SCORE,2795,GO:0030658,1.8804e-01,1.0900e+02
IMP_SCORE,2796,GO:0004177,1.8803e-01,6.5000e+01
IMP_SCORE,2797,GO:0009124,1.8795e-01,2.0000e+01
IMP_SCORE,2798,GO:0050832,1.8792e-01,1.9000e+01
IMP_SCORE,2799,GO:0060457,1.8789e-01,9.0000e+00
IMP_SCORE,2800,GO:0031072,1.8786e-01,6.0000e+01
IMP_SCORE,2801,GO:0010762,1.8781e-01,1.4000e+01
IMP_SCORE,2802,GO:0032642,1.8780e-01,3.4000e+01
IMP_SCORE,2803,GO:0002675,1.8779e-01,2.0000e+01
IMP_SCORE,2804,GO:0051090,1.8779e-01,1.0700e+02
IMP_SCORE,2805,GO:0032435,1.8778e-01,9.0000e+00
IMP_SCORE,2806,GO:0002437,1.8776e-01,7.0000e+00
IMP_SCORE,2807,GO:1905710,1.8775e-01,5.0000e+00
IMP_SCORE,2808,GO:0006007,1.8769e-01,1.3000e+01
IMP_SCORE,2809,GO:0031347,1.8768e-01,1.6600e+02
IMP_SCORE,2810,GO:0048873,1.8764e-01,7.0000e+00
IMP_SCORE,2811,GO:0032459,1.8759e-01,1.3000e+01
IMP_SCORE,2812,GO:0097421,1.8754e-01,1.0000e+01
IMP_SCORE,2813,GO:0010810,1.8749e-01,8.9000e+01
IMP_SCORE,2814,GO:0099601,1.8748e-01,1.8000e+01
IMP_SCORE,2815,GO:0090646,1.8747e-01,6.0000e+00
IMP_SCORE,2816,GO:0030863,1.8736e-01,3.9000e+01
IMP_SCORE,2817,GO:0050778,1.8736e-01,1.7100e+02
IMP_SCORE,2818,GO:0010634,1.8734e-01,2.1000e+01
IMP_SCORE,2819,GO:0007166,1.8733e-01,6.9400e+02
IMP_SCORE,2820,GO:0055006,1.8732e-01,1.6000e+01
IMP_SCORE,2821,GO:0009649,1.8732e-01,2.3000e+01
IMP_SCORE,2822,GO:0014061,1.8731e-01,1.3000e+01
IMP_SCORE,2823,GO:0010977,1.8731e-01,7.1000e+01
IMP_SCORE,2824,GO:0071902,1.8728e-01,5.0000e+01
IMP_SCORE,2825,GO:1902745,1.8726e-01,1.1000e+01
IMP_SCORE,2826,GO:0019886,1.8725e-01,8.1000e+01
IMP_SCORE,2827,GO:0098811,1.8723e-01,2.5000e+01
IMP_SCORE,2828,GO:0051099,1.8721e-01,3.1000e+01
IMP_SCORE,2829,GO:0045777,1.8710e-01,1.4000e+01
IMP_SCORE,2830,GO:0002576,1.8706e-01,1.0300e+02
IMP_SCORE,2831,GO:0015002,1.8706e-01,5.0000e+00
IMP_SCORE,2832,GO:0051707,1.8706e-01,2.0200e+02
IMP_SCORE,2833,GO:0048002,1.8705e-01,1.0600e+02
IMP_SCORE,2834,GO:0010631,1.8703e-01,4.9000e+01
IMP_SCORE,2835,GO:0051302,1.8697e-01,4.3000e+01
IMP_SCORE,2836,GO:0097153,1.8686e-01,2.0000e+01
IMP_SCORE,2837,GO:0030307,1.8685e-01,6.1000e+01
IMP_SCORE,2838,GO:0071331,1.8683e-01,3.4000e+01
IMP_SCORE,2839,GO:0042445,1.8678e-01,1.1500e+02
IMP_SCORE,2840,GO:0051015,1.8678e-01,1.1500e+02
IMP_SCORE,2841,GO:0051923,1.8676e-01,1.0000e+01
IMP_SCORE,2842,GO:0051603,1.8669e-01,1.5300e+02
IMP_SCORE,2843,GO:0018209,1.8668e-01,7.3000e+01
IMP_SCORE,2844,GO:0071624,1.8667e-01,1.4000e+01
IMP_SCORE,2845,GO:0030666,1.8662e-01,7.3000e+01
IMP_SCORE,2846,GO:0071542,1.8653e-01,5.0000e+00
IMP_SCORE,2847,GO:0071677,1.8651e-01,1.2000e+01
IMP_SCORE,2848,GO:0031400,1.8649e-01,1.1900e+02
IMP_SCORE,2849,GO:0090276,1.8649e-01,6.6000e+01
IMP_SCORE,2850,GO:0007569,1.8647e-01,6.0000e+00
IMP_SCORE,2851,GO:0050866,1.8646e-01,5.0000e+01
IMP_SCORE,2852,GO:0051726,1.8641e-01,3.2300e+02
IMP_SCORE,2853,GO:0000278,1.8636e-01,1.1000e+01
IMP_SCORE,2854,GO:0018105,1.8630e-01,5.9000e+01
IMP_SCORE,2855,GO:0036092,1.8626e-01,1.9000e+01
IMP_SCORE,2856,GO:0035437,1.8619e-01,3.0000e+00
IMP_SCORE,2857,GO:0009914,1.8618e-01,3.4000e+01
IMP_SCORE,2858,GO:0061035,1.8617e-01,2.2000e+01
IMP_SCORE,2859,GO:0031985,1.8611e-01,1.2000e+01
IMP_SCORE,2860,GO:0010557,1.8610e-01,2.2400e+02
IMP_SCORE,2861,GO:0051235,1.8601e-01,9.1000e+01
IMP_SCORE,2862,GO:0006750,1.8600e-01,1.9000e+01
IMP_SCORE,2863,GO:0051251,1.8599e-01,6.4000e+01
IMP_SCORE,2864,GO:0000715,1.8598e-01,4.0000e+00
IMP_SCORE,2865,GO:0061037,1.8593e-01,1.3000e+01
IMP_SCORE,2866,GO:0010769,1.8593e-01,7.5000e+01
IMP_SCORE,2867,GO:0016556,1.8591e-01,5.0000e+00
IMP_SCORE,2868,GO:1903651,1.8591e-01,1.1000e+01
IMP_SCORE,2869,GO:0030595,1.8590e-01,6.3000e+01
IMP_SCORE,2870,GO:2000353,1.8586e-01,1.8000e+01
IMP_SCORE,2871,GO:0032869,1.8586e-01,2.9000e+01
IMP_SCORE,2872,GO:0004713,1.8586e-01,7.3000e+01
IMP_SCORE,2873,GO:0010628,1.8583e-01,2.8000e+02
IMP_SCORE,2874,GO:0002690,1.8582e-01,2.9000e+01
IMP_SCORE,2875,GO:0046835,1.8581e-01,1.8000e+01
IMP_SCORE,2876,GO:2000300,1.8578e-01,1.0000e+01
IMP_SCORE,2877,GO:0051262,1.8576e-01,5.0000e+01
IMP_SCORE,2878,GO:0071889,1.8573e-01,2.0000e+01
IMP_SCORE,2879,GO:0044068,1.8573e-01,8.0000e+00
IMP_SCORE,2880,GO:0051957,1.8565e-01,6.0000e+00
IMP_SCORE,2881,GO:0033003,1.8561e-01,1.9000e+01
IMP_SCORE,2882,GO:0007159,1.8560e-01,4.3000e+01
IMP_SCORE,2883,GO:0032392,1.8558e-01,1.4000e+01
IMP_SCORE,2884,GO:0042461,1.8553e-01,2.8000e+01
IMP_SCORE,2885,GO:0032941,1.8550e-01,1.3000e+01
IMP_SCORE,2886,GO:0045727,1.8548e-01,1.8000e+01
IMP_SCORE,2887,GO:0051225,1.8546e-01,4.6000e+01
IMP_SCORE,2888,GO:0031056,1.8544e-01,2.9000e+01
IMP_SCORE,2889,GO:0019865,1.8541e-01,3.5000e+01
IMP_SCORE,2890,GO:0045736,1.8541e-01,6.0000e+00
IMP_SCORE,2891,GO:0034969,1.8539e-01,2.2000e+01
IMP_SCORE,2892,GO:0008156,1.8534e-01,2.6000e+01
IMP_SCORE,2893,GO:0008250,1.8534e-01,1.7000e+01
IMP_SCORE,2894,GO:0032271,1.8531e-01,6.3000e+01
IMP_SCORE,2895,GO:0043485,1.8528e-01,7.0000e+00
IMP_SCORE,2896,GO:0006665,1.8527e-01,1.0700e+02
IMP_SCORE,2897,GO:0046037,1.8525e-01,1.4000e+01
IMP_SCORE,2898,GO:0042391,1.8524e-01,1.1600e+02
IMP_SCORE,2899,GO:0030175,1.8523e-01,7.8000e+01
IMP_SCORE,2900,GO:0021675,1.8522e-01,1.9000e+01
IMP_SCORE,2901,GO:0098552,1.8519e-01,2.2400e+02
IMP_SCORE,2902,GO:0032103,1.8518e-01,7.9000e+01
IMP_SCORE,2903,GO:0043226,1.8517e-01,1.5340e+03
IMP_SCORE,2904,GO:0042127,1.8506e-01,6.0900e+02
IMP_SCORE,2905,GO:0036126,1.8504e-01,1.2000e+01
IMP_SCORE,2906,GO:0004952,1.8502e-01,6.0000e+00
IMP_SCORE,2907,GO:0006672,1.8500e-01,7.6000e+01
IMP_SCORE,2908,GO:0001772,1.8500e-01,7.9000e+01
IMP_SCORE,2909,GO:0010721,1.8499e-01,9.5000e+01
IMP_SCORE,2910,GO:1901657,1.8486e-01,8.1000e+01
IMP_SCORE,2911,GO:0007612,1.8484e-01,5.2000e+01
IMP_SCORE,2912,GO:0015081,1.8483e-01,6.0000e+01
IMP_SCORE,2913,GO:0051806,1.8474e-01,6.7000e+01
IMP_SCORE,2914,GO:0016620,1.8466e-01,5.6000e+01
IMP_SCORE,2915,GO:0001104,1.8465e-01,4.3000e+01
IMP_SCORE,2916,GO:0016054,1.8461e-01,1.2300e+02
IMP_SCORE,2917,GO:0009066,1.8457e-01,6.1000e+01
IMP_SCORE,2918,GO:0003188,1.8456e-01,1.4000e+01
IMP_SCORE,2919,GO:0045598,1.8452e-01,5.9000e+01
IMP_SCORE,2920,GO:0031329,1.8449e-01,1.9100e+02
IMP_SCORE,2921,GO:0007229,1.8447e-01,8.3000e+01
IMP_SCORE,2922,GO:1904680,1.8447e-01,3.2000e+01
IMP_SCORE,2923,GO:0010942,1.8444e-01,1.7800e+02
IMP_SCORE,2924,GO:0030667,1.8443e-01,1.5100e+02
IMP_SCORE,2925,GO:0072341,1.8440e-01,8.2000e+01
IMP_SCORE,2926,GO:0045625,1.8440e-01,5.0000e+00
IMP_SCORE,2927,GO:0045981,1.8437e-01,2.1000e+01
IMP_SCORE,2928,GO:0003356,1.8435e-01,6.0000e+00
IMP_SCORE,2929,GO:0045071,1.8435e-01,3.7000e+01
IMP_SCORE,2930,GO:0046849,1.8432e-01,9.0000e+00
IMP_SCORE,2931,GO:0043069,1.8423e-01,2.0500e+02
IMP_SCORE,2932,GO:0031410,1.8421e-01,5.6800e+02
IMP_SCORE,2933,GO:0043274,1.8416e-01,1.1000e+01
IMP_SCORE,2934,GO:0044060,1.8413e-01,1.1000e+01
IMP_SCORE,2935,GO:0010959,1.8407e-01,1.2700e+02
IMP_SCORE,2936,GO:0060761,1.8406e-01,2.4000e+01
IMP_SCORE,2937,GO:0046466,1.8404e-01,2.9000e+01
IMP_SCORE,2938,GO:0019003,1.8396e-01,5.8000e+01
IMP_SCORE,2939,GO:0090257,1.8396e-01,5.9000e+01
IMP_SCORE,2940,GO:0050999,1.8387e-01,1.8000e+01
IMP_SCORE,2941,GO:0010558,1.8384e-01,2.1500e+02
IMP_SCORE,2942,GO:0030334,1.8381e-01,2.1200e+02
IMP_SCORE,2943,GO:0006446,1.8377e-01,3.2000e+01
IMP_SCORE,2944,GO:0006575,1.8370e-01,1.1000e+02
IMP_SCORE,2945,GO:0005938,1.8370e-01,1.6900e+02
IMP_SCORE,2946,GO:0006643,1.8365e-01,1.1500e+02
IMP_SCORE,2947,GO:0032413,1.8362e-01,9.0000e+00
IMP_SCORE,2948,GO:0043392,1.8356e-01,3.2000e+01
IMP_SCORE,2949,GO:0051046,1.8349e-01,1.9300e+02
IMP_SCORE,2950,GO:0034637,1.8348e-01,1.7000e+01
IMP_SCORE,2951,GO:0042590,1.8347e-01,7.2000e+01
IMP_SCORE,2952,GO:0042171,1.8342e-01,9.0000e+00
IMP_SCORE,2953,GO:0050000,1.8341e-01,2.1000e+01
IMP_SCORE,2954,GO:0019207,1.8340e-01,7.2000e+01
IMP_SCORE,2955,GO:0006887,1.8338e-01,1.5800e+02
IMP_SCORE,2956,GO:1902679,1.8335e-01,1.8200e+02
IMP_SCORE,2957,GO:0016358,1.8335e-01,1.4000e+01
IMP_SCORE,2958,GO:0032787,1.8331e-01,1.8300e+02
IMP_SCORE,2959,GO:0043407,1.8324e-01,4.2000e+01
IMP_SCORE,2960,GO:0006735,1.8323e-01,6.0000e+00
IMP_SCORE,2961,GO:0016594,1.8320e-01,2.3000e+01
IMP_SCORE,2962,GO:0042626,1.8320e-01,3.6000e+01
IMP_SCORE,2963,GO:0007005,1.8319e-01,1.1200e+02
IMP_SCORE,2964,GO:0036159,1.8319e-01,4.0000e+00
IMP_SCORE,2965,GO:0019899,1.8316e-01,9.2200e+02
IMP_SCORE,2966,GO:1901264,1.8314e-01,6.3000e+01
IMP_SCORE,2967,GO:0010952,1.8306e-01,4.2000e+01
IMP_SCORE,2968,GO:0051050,1.8305e-01,2.1700e+02
IMP_SCORE,2969,GO:0051018,1.8298e-01,5.5000e+01
IMP_SCORE,2970,GO:0016605,1.8297e-01,3.6000e+01
IMP_SCORE,2971,GO:0048306,1.8294e-01,9.4000e+01
IMP_SCORE,2972,GO:0007611,1.8292e-01,1.1300e+02
IMP_SCORE,2973,GO:0036315,1.8291e-01,1.8000e+01
IMP_SCORE,2974,GO:0007423,1.8285e-01,6.5000e+01
IMP_SCORE,2975,GO:0010921,1.8284e-01,6.5000e+01
IMP_SCORE,2976,GO:0007631,1.8284e-01,2.9000e+01
IMP_SCORE,2977,GO:1902175,1.8279e-01,1.8000e+01
IMP_SCORE,2978,GO:0000226,1.8279e-01,1.4000e+02
IMP_SCORE,2979,GO:0046496,1.8275e-01,6.9000e+01
IMP_SCORE,2980,GO:0000146,1.8273e-01,2.2000e+01
IMP_SCORE,2981,GO:0006094,1.8271e-01,2.1000e+01
IMP_SCORE,2982,GO:0019637,1.8271e-01,2.4500e+02
IMP_SCORE,2983,GO:2001236,1.8269e-01,5.5000e+01
IMP_SCORE,2984,GO:0048754,1.8265e-01,4.2000e+01
IMP_SCORE,2985,GO:1905897,1.8264e-01,1.5000e+01
IMP_SCORE,2986,GO:0005682,1.8260e-01,6.0000e+00
IMP_SCORE,2987,GO:0051385,1.8257e-01,1.3000e+01
IMP_SCORE,2988,GO:0030217,1.8255e-01,2.6000e+01
IMP_SCORE,2989,GO:0002577,1.8255e-01,1.7000e+01
IMP_SCORE,2990,GO:0032233,1.8251e-01,3.8000e+01
IMP_SCORE,2991,GO:1904951,1.8248e-01,1.2900e+02
IMP_SCORE,2992,GO:0003007,1.8240e-01,6.0000e+00
IMP_SCORE,2993,GO:0031967,1.8240e-01,1.8100e+02
IMP_SCORE,2994,GO:0019730,1.8240e-01,4.6000e+01
IMP_SCORE,2995,GO:0010962,1.8233e-01,1.8000e+01
IMP_SCORE,2996,GO:0008373,1.8232e-01,5.1000e+01
IMP_SCORE,2997,GO:0042887,1.8228e-01,6.0000e+01
IMP_SCORE,2998,GO:0090068,1.8227e-01,7.6000e+01
IMP_SCORE,2999,GO:0002687,1.8227e-01,1.6000e+01
IMP_SCORE,3000,GO:0032273,1.8227e-01,2.4000e+01
IMP_SCORE,3001,GO:1903047,1.8224e-01,2.4500e+02
IMP_SCORE,3002,GO:0015298,1.8223e-01,2.6000e+01
IMP_SCORE,3003,GO:0031163,1.8222e-01,2.5000e+01
IMP_SCORE,3004,GO:0043009,1.8220e-01,5.4000e+01
IMP_SCORE,3005,GO:1900542,1.8218e-01,4.4000e+01
IMP_SCORE,3006,GO:0010038,1.8211e-01,1.7800e+02
IMP_SCORE,3007,GO:0006766,1.8210e-01,7.9000e+01
IMP_SCORE,3008,GO:0031224,1.8208e-01,1.4700e+03
IMP_SCORE,3009,GO:0030594,1.8205e-01,4.2000e+01
IMP_SCORE,3010,GO:0019359,1.8204e-01,1.9000e+01
IMP_SCORE,3011,GO:0046390,1.8202e-01,3.1000e+01
IMP_SCORE,3012,GO:0044613,1.8202e-01,6.0000e+00
IMP_SCORE,3013,GO:0005518,1.8200e-01,5.5000e+01
IMP_SCORE,3014,GO:0019882,1.8200e-01,1.2200e+02
IMP_SCORE,3015,GO:0043101,1.8200e-01,1.2000e+01
IMP_SCORE,3016,GO:0044763,1.8194e-01,1.3370e+03
IMP_SCORE,3017,GO:0044281,1.8185e-01,4.6600e+02
IMP_SCORE,3018,GO:0048679,1.8179e-01,9.0000e+00
IMP_SCORE,3019,GO:0019216,1.8178e-01,9.3000e+01
IMP_SCORE,3020,GO:0005525,1.8178e-01,1.8000e+02
IMP_SCORE,3021,GO:0051247,1.8175e-01,2.7400e+02
IMP_SCORE,3022,GO:1902903,1.8166e-01,6.1000e+01
IMP_SCORE,3023,GO:0046474,1.8166e-01,8.4000e+01
IMP_SCORE,3024,GO:0030055,1.8165e-01,2.7300e+02
IMP_SCORE,3025,GO:0071634,1.8161e-01,2.3000e+01
IMP_SCORE,3026,GO:0007162,1.8161e-01,9.8000e+01
IMP_SCORE,3027,GO:0032768,1.8157e-01,1.4000e+01
IMP_SCORE,3028,GO:0010565,1.8152e-01,4.8000e+01
IMP_SCORE,3029,GO:0034368,1.8152e-01,6.0000e+00
IMP_SCORE,3030,GO:0046365,1.8152e-01,4.5000e+01
IMP_SCORE,3031,GO:0009605,1.8149e-01,4.2800e+02
IMP_SCORE,3032,GO:0045745,1.8146e-01,2.2000e+01
IMP_SCORE,3033,GO:0070201,1.8143e-01,2.0100e+02
IMP_SCORE,3034,GO:0010629,1.8133e-01,2.5500e+02
IMP_SCORE,3035,GO:0006646,1.8128e-01,1.4000e+01
IMP_SCORE,3036,GO:0044087,1.8125e-01,2.5700e+02
IMP_SCORE,3037,GO:0060251,1.8121e-01,8.0000e+00
IMP_SCORE,3038,GO:0046326,1.8120e-01,2.8000e+01
IMP_SCORE,3039,GO:0005770,1.8118e-01,1.0600e+02
IMP_SCORE,3040,GO:0010632,1.8118e-01,6.3000e+01
IMP_SCORE,3041,GO:1901575,1.8115e-01,4.7400e+02
IMP_SCORE,3042,GO:0050896,1.8113e-01,1.4000e+03
IMP_SCORE,3043,GO:0072044,1.8110e-01,1.4000e+01
IMP_SCORE,3044,GO:0044711,1.8108e-01,3.5500e+02
IMP_SCORE,3045,GO:0007167,1.8107e-01,2.4400e+02
IMP_SCORE,3046,GO:0032956,1.8104e-01,8.5000e+01
IMP_SCORE,3047,GO:0044769,1.8099e-01,9.0000e+00
IMP_SCORE,3048,GO:0035305,1.8098e-01,5.2000e+01
IMP_SCORE,3049,GO:0099537,1.8094e-01,1.4500e+02
IMP_SCORE,3050,GO:0044432,1.8094e-01,6.2600e+02
IMP_SCORE,3051,GO:0006954,1.8088e-01,2.4200e+02
IMP_SCORE,3052,GO:0045861,1.8084e-01,8.3000e+01
IMP_SCORE,3053,GO:0015276,1.8080e-01,7.9000e+01
IMP_SCORE,3054,GO:0031327,1.8076e-01,2.2100e+02
IMP_SCORE,3055,GO:0043433,1.8073e-01,3.4000e+01
IMP_SCORE,3056,GO:0071108,1.8073e-01,2.5000e+01
IMP_SCORE,3057,GO:0014911,1.8072e-01,1.6000e+01
IMP_SCORE,3058,GO:0006828,1.8062e-01,7.0000e+00
IMP_SCORE,3059,GO:0030553,1.8058e-01,8.0000e+00
IMP_SCORE,3060,GO:0044306,1.8039e-01,5.2000e+01
IMP_SCORE,3061,GO:0001817,1.8039e-01,1.9400e+02
IMP_SCORE,3062,GO:0033137,1.8038e-01,6.0000e+00
IMP_SCORE,3063,GO:0030033,1.8037e-01,2.7000e+01
IMP_SCORE,3064,GO:0048523,1.8036e-01,8.8000e+02
IMP_SCORE,3065,GO:0042632,1.8034e-01,2.5000e+01
IMP_SCORE,3066,GO:0051059,1.8033e-01,2.5000e+01
IMP_SCORE,3067,GO:0033233,1.8026e-01,6.0000e+00
IMP_SCORE,3068,GO:0051341,1.8025e-01,2.5000e+01
IMP_SCORE,3069,GO:0045321,1.8022e-01,2.4300e+02
IMP_SCORE,3070,GO:0000079,1.8021e-01,3.1000e+01
IMP_SCORE,3071,GO:0014048,1.8021e-01,1.3000e+01
IMP_SCORE,3072,GO:0032460,1.8020e-01,1.3000e+01
IMP_SCORE,3073,GO:0016310,1.8018e-01,3.0000e+02
IMP_SCORE,3074,GO:0005198,1.8017e-01,5.4100e+02
IMP_SCORE,3075,GO:0010043,1.8010e-01,6.8000e+01
IMP_SCORE,3076,GO:0035774,1.8008e-01,1.6000e+01
IMP_SCORE,3077,GO:0000790,1.8007e-01,4.0000e+01
IMP_SCORE,3078,GO:1901214,1.7996e-01,6.4000e+01
IMP_SCORE,3079,GO:0043030,1.7995e-01,1.0000e+01
IMP_SCORE,3080,GO:2001204,1.7994e-01,1.4000e+01
IMP_SCORE,3081,GO:0050922,1.7994e-01,2.2000e+01
IMP_SCORE,3082,GO:0072376,1.7991e-01,5.0000e+01
IMP_SCORE,3083,GO:0045445,1.7990e-01,6.0000e+00
IMP_SCORE,3084,GO:0031975,1.7990e-01,1.5700e+02
IMP_SCORE,3085,GO:0006879,1.7987e-01,3.9000e+01
IMP_SCORE,3086,GO:0010510,1.7979e-01,1.1000e+01
IMP_SCORE,3087,GO:0030198,1.7970e-01,1.7700e+02
IMP_SCORE,3088,GO:1903846,1.7968e-01,1.4000e+01
IMP_SCORE,3089,GO:0030881,1.7966e-01,2.8000e+01
IMP_SCORE,3090,GO:0007223,1.7964e-01,1.6000e+01
IMP_SCORE,3091,GO:1903901,1.7959e-01,3.4000e+01
IMP_SCORE,3092,GO:0035589,1.7958e-01,2.6000e+01
IMP_SCORE,3093,GO:0002252,1.7952e-01,2.4600e+02
IMP_SCORE,3094,GO:0007165,1.7950e-01,1.0990e+03
IMP_SCORE,3095,GO:0005540,1.7950e-01,7.6000e+01
IMP_SCORE,3096,GO:1900543,1.7949e-01,1.6000e+01
IMP_SCORE,3097,GO:0044319,1.7941e-01,1.6000e+01
IMP_SCORE,3098,GO:0032729,1.7939e-01,3.1000e+01
IMP_SCORE,3099,GO:0043244,1.7938e-01,4.3000e+01
IMP_SCORE,3100,GO:0051130,1.7937e-01,3.2700e+02
IMP_SCORE,3101,GO:0042593,1.7935e-01,5.3000e+01
IMP_SCORE,3102,GO:0050715,1.7933e-01,3.4000e+01
IMP_SCORE,3103,GO:0017048,1.7932e-01,6.3000e+01
IMP_SCORE,3104,GO:0042428,1.7930e-01,9.0000e+00
IMP_SCORE,3105,GO:0071156,1.7929e-01,2.3000e+01
IMP_SCORE,3106,GO:0034706,1.7926e-01,4.0000e+00
IMP_SCORE,3107,GO:0070830,1.7921e-01,4.0000e+01
IMP_SCORE,3108,GO:0002275,1.7920e-01,1.3200e+02
IMP_SCORE,3109,GO:0051894,1.7918e-01,9.0000e+00
IMP_SCORE,3110,GO:0002820,1.7910e-01,1.6000e+01
IMP_SCORE,3111,GO:0007599,1.7908e-01,8.5000e+01
IMP_SCORE,3112,GO:0010970,1.7906e-01,4.8000e+01
IMP_SCORE,3113,GO:0003714,1.7902e-01,1.1200e+02
IMP_SCORE,3114,GO:0002260,1.7902e-01,2.3000e+01
IMP_SCORE,3115,GO:0042058,1.7899e-01,2.7000e+01
IMP_SCORE,3116,GO:0070482,1.7892e-01,6.4000e+01
IMP_SCORE,3117,GO:0016505,1.7889e-01,7.0000e+00
IMP_SCORE,3118,GO:0035239,1.7881e-01,6.8000e+01
IMP_SCORE,3119,GO:0045669,1.7880e-01,5.5000e+01
IMP_SCORE,3120,GO:0019213,1.7879e-01,2.0000e+01
IMP_SCORE,3121,GO:0004620,1.7878e-01,9.7000e+01
IMP_SCORE,3122,GO:0004532,1.7877e-01,1.2000e+01
IMP_SCORE,3123,GO:0009628,1.7875e-01,3.4500e+02
IMP_SCORE,3124,GO:0001779,1.7873e-01,7.0000e+00
IMP_SCORE,3125,GO:0051928,1.7869e-01,4.1000e+01
IMP_SCORE,3126,GO:0043169,1.7869e-01,1.4910e+03
IMP_SCORE,3127,GO:0045892,1.7862e-01,1.8100e+02
IMP_SCORE,3128,GO:0099568,1.7855e-01,1.7700e+02
IMP_SCORE,3129,GO:0071621,1.7854e-01,4.3000e+01
IMP_SCORE,3130,GO:0090090,1.7852e-01,4.0000e+01
IMP_SCORE,3131,GO:0031253,1.7847e-01,1.4500e+02
IMP_SCORE,3132,GO:0030258,1.7846e-01,1.2700e+02
IMP_SCORE,3133,GO:0000096,1.7846e-01,3.6000e+01
IMP_SCORE,3134,GO:0044699,1.7842e-01,1.5300e+03
IMP_SCORE,3135,GO:0042552,1.7842e-01,9.6000e+01
IMP_SCORE,3136,GO:0042119,1.7839e-01,1.1200e+02
IMP_SCORE,3137,GO:0000785,1.7835e-01,1.1300e+02
IMP_SCORE,3138,GO:0090545,1.7828e-01,1.2000e+01
IMP_SCORE,3139,GO:0010470,1.7822e-01,9.0000e+00
IMP_SCORE,3140,GO:0072528,1.7822e-01,2.3000e+01
IMP_SCORE,3141,GO:0031100,1.7822e-01,3.6000e+01
IMP_SCORE,3142,GO:0002495,1.7819e-01,7.1000e+01
IMP_SCORE,3143,GO:0015908,1.7818e-01,1.9000e+01
IMP_SCORE,3144,GO:0005088,1.7817e-01,1.3200e+02
IMP_SCORE,3145,GO:0032409,1.7813e-01,8.9000e+01
IMP_SCORE,3146,GO:0048863,1.7812e-01,4.0000e+01
IMP_SCORE,3147,GO:0048538,1.7806e-01,1.4000e+01
IMP_SCORE,3148,GO:0032543,1.7805e-01,1.9000e+01
IMP_SCORE,3149,GO:0002433,1.7802e-01,2.1000e+01
IMP_SCORE,3150,GO:0014855,1.7798e-01,1.7000e+01
IMP_SCORE,3151,GO:0035556,1.7794e-01,5.2400e+02
IMP_SCORE,3152,GO:0051336,1.7793e-01,4.6500e+02
IMP_SCORE,3153,GO:0048145,1.7791e-01,5.1000e+01
IMP_SCORE,3154,GO:0030836,1.7790e-01,1.6000e+01
IMP_SCORE,3155,GO:0038093,1.7789e-01,7.5000e+01
IMP_SCORE,3156,GO:0000975,1.7789e-01,1.7400e+02
IMP_SCORE,3157,GO:0007169,1.7787e-01,2.1200e+02
IMP_SCORE,3158,GO:0032434,1.7786e-01,3.6000e+01
IMP_SCORE,3159,GO:0099600,1.7785e-01,3.7200e+02
IMP_SCORE,3160,GO:0010874,1.7781e-01,1.2000e+01
IMP_SCORE,3161,GO:0044322,1.7779e-01,6.0000e+00
IMP_SCORE,3162,GO:0030162,1.7779e-01,1.8700e+02
IMP_SCORE,3163,GO:0007271,1.7773e-01,2.0000e+01
IMP_SCORE,3164,GO:0008195,1.7767e-01,4.4000e+01
IMP_SCORE,3165,GO:1900181,1.7765e-01,4.9000e+01
IMP_SCORE,3166,GO:0051930,1.7763e-01,1.5000e+01
IMP_SCORE,3167,GO:0044712,1.7758e-01,3.4400e+02
IMP_SCORE,3168,GO:0021885,1.7757e-01,1.7000e+01
IMP_SCORE,3169,GO:0050910,1.7753e-01,6.0000e+00
IMP_SCORE,3170,GO:0031090,1.7751e-01,8.4500e+02
IMP_SCORE,3171,GO:0004888,1.7750e-01,3.1800e+02
IMP_SCORE,3172,GO:0071277,1.7749e-01,3.7000e+01
IMP_SCORE,3173,GO:0044774,1.7747e-01,1.2000e+01
IMP_SCORE,3174,GO:0010770,1.7743e-01,3.8000e+01
IMP_SCORE,3175,GO:0005783,1.7739e-01,6.7600e+02
IMP_SCORE,3176,GO:0044070,1.7738e-01,4.9000e+01
IMP_SCORE,3177,GO:0035966,1.7733e-01,5.0000e+01
IMP_SCORE,3178,GO:0031225,1.7726e-01,1.5000e+02
IMP_SCORE,3179,GO:0032212,1.7724e-01,3.1000e+01
IMP_SCORE,3180,GO:0072350,1.7724e-01,4.1000e+01
IMP_SCORE,3181,GO:1903578,1.7720e-01,6.0000e+00
IMP_SCORE,3182,GO:0005372,1.7719e-01,2.8000e+01
IMP_SCORE,3183,GO:0004521,1.7717e-01,6.2000e+01
IMP_SCORE,3184,GO:0002335,1.7715e-01,1.0000e+01
IMP_SCORE,3185,GO:0043531,1.7714e-01,2.4000e+01
IMP_SCORE,3186,GO:0015791,1.7713e-01,7.0000e+00
IMP_SCORE,3187,GO:0043603,1.7713e-01,2.3100e+02
IMP_SCORE,3188,GO:0055037,1.7710e-01,7.7000e+01
IMP_SCORE,3189,GO:0043066,1.7707e-01,2.2900e+02
IMP_SCORE,3190,GO:0019751,1.7703e-01,8.8000e+01
IMP_SCORE,3191,GO:0016021,1.7697e-01,1.4630e+03
IMP_SCORE,3192,GO:0030864,1.7696e-01,2.6000e+01
IMP_SCORE,3193,GO:0043228,1.7694e-01,9.9600e+02
IMP_SCORE,3194,GO:1902668,1.7693e-01,9.0000e+00
IMP_SCORE,3195,GO:0009126,1.7691e-01,4.2000e+01
IMP_SCORE,3196,GO:0022407,1.7689e-01,1.2600e+02
IMP_SCORE,3197,GO:0060393,1.7689e-01,1.3000e+01
IMP_SCORE,3198,GO:1903305,1.7687e-01,5.9000e+01
IMP_SCORE,3199,GO:0042481,1.7686e-01,1.8000e+01
IMP_SCORE,3200,GO:0090162,1.7685e-01,2.7000e+01
IMP_SCORE,3201,GO:0006687,1.7681e-01,9.4000e+01
IMP_SCORE,3202,GO:0032880,1.7673e-01,2.8500e+02
IMP_SCORE,3203,GO:0008299,1.7672e-01,2.3000e+01
IMP_SCORE,3204,GO:0043277,1.7671e-01,2.1000e+01
IMP_SCORE,3205,GO:0033688,1.7665e-01,1.8000e+01
IMP_SCORE,3206,GO:0045785,1.7659e-01,1.2500e+02
IMP_SCORE,3207,GO:0038127,1.7658e-01,3.7000e+01
IMP_SCORE,3208,GO:0034703,1.7651e-01,9.7000e+01
IMP_SCORE,3209,GO:0019867,1.7649e-01,1.5800e+02
IMP_SCORE,3210,GO:0043588,1.7648e-01,3.3000e+01
IMP_SCORE,3211,GO:0007267,1.7642e-01,2.6500e+02
IMP_SCORE,3212,GO:0051223,1.7633e-01,1.8400e+02
IMP_SCORE,3213,GO:0045859,1.7628e-01,1.3600e+02
IMP_SCORE,3214,GO:0046148,1.7625e-01,2.0000e+01
IMP_SCORE,3215,GO:0044801,1.7617e-01,6.3000e+01
IMP_SCORE,3216,GO:0050667,1.7615e-01,2.2000e+01
IMP_SCORE,3217,GO:0061333,1.7610e-01,7.0000e+00
IMP_SCORE,3218,GO:0061098,1.7597e-01,1.9000e+01
IMP_SCORE,3219,GO:0035567,1.7597e-01,3.4000e+01
IMP_SCORE,3220,GO:0051100,1.7596e-01,5.2000e+01
IMP_SCORE,3221,GO:0030424,1.7594e-01,1.4900e+02
IMP_SCORE,3222,GO:1901571,1.7593e-01,1.1000e+01
IMP_SCORE,3223,GO:0030165,1.7589e-01,1.3100e+02
IMP_SCORE,3224,GO:0006644,1.7589e-01,1.7500e+02
IMP_SCORE,3225,GO:0003727,1.7589e-01,5.9000e+01
IMP_SCORE,3226,GO:0001942,1.7588e-01,1.8000e+01
IMP_SCORE,3227,GO:0045197,1.7586e-01,3.0000e+01
IMP_SCORE,3228,GO:0034284,1.7585e-01,5.5000e+01
IMP_SCORE,3229,GO:0048732,1.7582e-01,1.1500e+02
IMP_SCORE,3230,GO:0008347,1.7579e-01,3.8000e+01
IMP_SCORE,3231,GO:0015197,1.7577e-01,7.1000e+01
IMP_SCORE,3232,GO:0006165,1.7577e-01,2.4000e+01
IMP_SCORE,3233,GO:0002090,1.7575e-01,1.3000e+01
IMP_SCORE,3234,GO:0016755,1.7575e-01,5.1000e+01
IMP_SCORE,3235,GO:0071704,1.7566e-01,8.7400e+02
IMP_SCORE,3236,GO:0043046,1.7566e-01,5.0000e+00
IMP_SCORE,3237,GO:0043537,1.7561e-01,7.0000e+00
IMP_SCORE,3238,GO:0030496,1.7554e-01,1.2100e+02
IMP_SCORE,3239,GO:0019362,1.7551e-01,4.9000e+01
IMP_SCORE,3240,GO:0030203,1.7545e-01,1.0600e+02
IMP_SCORE,3241,GO:0030295,1.7539e-01,2.7000e+01
IMP_SCORE,3242,GO:0031267,1.7539e-01,2.0300e+02
IMP_SCORE,3243,GO:0008201,1.7537e-01,1.0700e+02
IMP_SCORE,3244,GO:0004602,1.7533e-01,3.5000e+01
IMP_SCORE,3245,GO:0070628,1.7531e-01,7.0000e+00
IMP_SCORE,3246,GO:2000516,1.7531e-01,1.4000e+01
IMP_SCORE,3247,GO:0032479,1.7530e-01,4.5000e+01
IMP_SCORE,3248,GO:1901565,1.7530e-01,2.2700e+02
IMP_SCORE,3249,GO:0051246,1.7530e-01,4.0400e+02
IMP_SCORE,3250,GO:0051053,1.7529e-01,3.2000e+01
IMP_SCORE,3251,GO:0043209,1.7525e-01,1.7900e+02
IMP_SCORE,3252,GO:0034765,1.7524e-01,1.3500e+02
IMP_SCORE,3253,GO:0009891,1.7524e-01,2.4200e+02
IMP_SCORE,3254,GO:0005739,1.7523e-01,7.1900e+02
IMP_SCORE,3255,GO:0055067,1.7516e-01,4.9000e+01
IMP_SCORE,3256,GO:0051168,1.7515e-01,4.8000e+01
IMP_SCORE,3257,GO:0031398,1.7515e-01,2.3000e+01
IMP_SCORE,3258,GO:0010923,1.7513e-01,4.6000e+01
IMP_SCORE,3259,GO:0045619,1.7511e-01,2.4000e+01
IMP_SCORE,3260,GO:2000351,1.7511e-01,1.4000e+01
IMP_SCORE,3261,GO:0090087,1.7510e-01,2.0300e+02
IMP_SCORE,3262,GO:0099536,1.7507e-01,1.6000e+02
IMP_SCORE,3263,GO:0051452,1.7502e-01,1.5000e+01
IMP_SCORE,3264,GO:0009892,1.7501e-01,4.1100e+02
IMP_SCORE,3265,GO:1901796,1.7496e-01,4.3000e+01
IMP_SCORE,3266,GO:0051173,1.7495e-01,2.4500e+02
IMP_SCORE,3267,GO:0030425,1.7493e-01,1.9000e+02
IMP_SCORE,3268,GO:0042417,1.7490e-01,1.8000e+01
IMP_SCORE,3269,GO:0050769,1.7489e-01,1.0400e+02
IMP_SCORE,3270,GO:0098660,1.7482e-01,1.7600e+02
IMP_SCORE,3271,GO:0099501,1.7480e-01,6.8000e+01
IMP_SCORE,3272,GO:0051962,1.7478e-01,1.6000e+02
IMP_SCORE,3273,GO:0030038,1.7478e-01,2.2000e+01
IMP_SCORE,3274,GO:1901623,1.7474e-01,7.0000e+00
IMP_SCORE,3275,GO:1903829,1.7471e-01,9.6000e+01
IMP_SCORE,3276,GO:0010639,1.7463e-01,1.0000e+02
IMP_SCORE,3277,GO:0035019,1.7455e-01,1.8000e+01
IMP_SCORE,3278,GO:0002220,1.7447e-01,2.4000e+01
IMP_SCORE,3279,GO:0042803,1.7445e-01,4.2900e+02
IMP_SCORE,3280,GO:0021799,1.7444e-01,1.7000e+01
IMP_SCORE,3281,GO:0030117,1.7443e-01,4.9000e+01
IMP_SCORE,3282,GO:0046394,1.7441e-01,1.3700e+02
IMP_SCORE,3283,GO:0005543,1.7440e-01,3.0200e+02
IMP_SCORE,3284,GO:0030330,1.7439e-01,2.0000e+01
IMP_SCORE,3285,GO:0005048,1.7439e-01,2.6000e+01
IMP_SCORE,3286,GO:0019439,1.7437e-01,1.3800e+02
IMP_SCORE,3287,GO:0048708,1.7430e-01,2.3000e+01
IMP_SCORE,3288,GO:0042629,1.7426e-01,1.8000e+01
IMP_SCORE,3289,GO:0098793,1.7425e-01,6.0000e+01
IMP_SCORE,3290,GO:0099572,1.7423e-01,1.3300e+02
IMP_SCORE,3291,GO:1902236,1.7422e-01,4.0000e+00
IMP_SCORE,3292,GO:0006874,1.7419e-01,8.7000e+01
IMP_SCORE,3293,GO:0048469,1.7418e-01,4.8000e+01
IMP_SCORE,3294,GO:0006702,1.7416e-01,6.0000e+00
IMP_SCORE,3295,GO:0016667,1.7415e-01,4.2000e+01
IMP_SCORE,3296,GO:0015701,1.7415e-01,6.3000e+01
IMP_SCORE,3297,GO:0009612,1.7414e-01,6.8000e+01
IMP_SCORE,3298,GO:0044802,1.7411e-01,2.3900e+02
IMP_SCORE,3299,GO:0051260,1.7411e-01,1.5900e+02
IMP_SCORE,3300,GO:2000147,1.7407e-01,8.7000e+01
IMP_SCORE,3301,GO:0043094,1.7405e-01,2.8000e+01
IMP_SCORE,3302,GO:0030097,1.7401e-01,4.9000e+01
IMP_SCORE,3303,GO:2000178,1.7395e-01,8.0000e+00
IMP_SCORE,3304,GO:0030659,1.7387e-01,3.0300e+02
IMP_SCORE,3305,GO:0071229,1.7385e-01,5.0000e+01
IMP_SCORE,3306,GO:1901524,1.7383e-01,2.0000e+00
IMP_SCORE,3307,GO:0051640,1.7381e-01,1.2300e+02
IMP_SCORE,3308,GO:0010605,1.7379e-01,4.2200e+02
IMP_SCORE,3309,GO:0098916,1.7373e-01,1.4300e+02
IMP_SCORE,3310,GO:0090501,1.7365e-01,5.4000e+01
IMP_SCORE,3311,GO:0050662,1.7365e-01,1.4300e+02
IMP_SCORE,3312,GO:0051093,1.7364e-01,2.1600e+02
IMP_SCORE,3313,GO:0002708,1.7363e-01,2.2000e+01
IMP_SCORE,3314,GO:0052744,1.7361e-01,6.0000e+00
IMP_SCORE,3315,GO:0005523,1.7360e-01,9.0000e+00
IMP_SCORE,3316,GO:0045185,1.7359e-01,4.0000e+01
IMP_SCORE,3317,GO:0005778,1.7354e-01,4.6000e+01
IMP_SCORE,3318,GO:0043255,1.7352e-01,2.8000e+01
IMP_SCORE,3319,GO:0050868,1.7352e-01,2.7000e+01
IMP_SCORE,3320,GO:0071695,1.7352e-01,2.5000e+01
IMP_SCORE,3321,GO:0030036,1.7351e-01,1.2700e+02
IMP_SCORE,3322,GO:0098719,1.7343e-01,3.0000e+00
IMP_SCORE,3323,GO:0015459,1.7338e-01,4.3000e+01
IMP_SCORE,3324,GO:0090278,1.7334e-01,1.8000e+01
IMP_SCORE,3325,GO:0006633,1.7334e-01,6.6000e+01
IMP_SCORE,3326,GO:0000082,1.7330e-01,3.8000e+01
IMP_SCORE,3327,GO:0090665,1.7329e-01,4.1000e+01
IMP_SCORE,3328,GO:0000281,1.7323e-01,1.8000e+01
IMP_SCORE,3329,GO:0050804,1.7322e-01,1.2500e+02
IMP_SCORE,3330,GO:0042981,1.7319e-01,3.9200e+02
IMP_SCORE,3331,GO:0032375,1.7312e-01,3.0000e+00
IMP_SCORE,3332,GO:0006999,1.7312e-01,6.0000e+00
IMP_SCORE,3333,GO:0044295,1.7311e-01,2.1000e+01
IMP_SCORE,3334,GO:1902533,1.7304e-01,2.3200e+02
IMP_SCORE,3335,GO:0001936,1.7301e-01,4.1000e+01
IMP_SCORE,3336,GO:0043551,1.7298e-01,1.4000e+01
IMP_SCORE,3337,GO:0099081,1.7293e-01,3.1200e+02
IMP_SCORE,3338,GO:0014070,1.7293e-01,2.4900e+02
IMP_SCORE,3339,GO:1901020,1.7290e-01,7.0000e+00
IMP_SCORE,3340,GO:0008285,1.7290e-01,2.5800e+02
IMP_SCORE,3341,GO:0071867,1.7288e-01,1.7000e+01
IMP_SCORE,3342,GO:0019864,1.7284e-01,2.4000e+01
IMP_SCORE,3343,GO:0045103,1.7282e-01,3.2000e+01
IMP_SCORE,3344,GO:0034332,1.7279e-01,6.1000e+01
IMP_SCORE,3345,GO:0001505,1.7277e-01,8.3000e+01
IMP_SCORE,3346,GO:0001933,1.7275e-01,1.0700e+02
IMP_SCORE,3347,GO:0043269,1.7267e-01,2.0600e+02
IMP_SCORE,3348,GO:0097711,1.7266e-01,7.3000e+01
IMP_SCORE,3349,GO:0044794,1.7264e-01,2.2000e+01
IMP_SCORE,3350,GO:0051270,1.7257e-01,2.2600e+02
IMP_SCORE,3351,GO:0030837,1.7257e-01,1.3000e+01
IMP_SCORE,3352,GO:0006801,1.7255e-01,1.3000e+01
IMP_SCORE,3353,GO:0045721,1.7248e-01,1.3000e+01
IMP_SCORE,3354,GO:0009083,1.7242e-01,4.9000e+01
IMP_SCORE,3355,GO:0071248,1.7242e-01,7.5000e+01
IMP_SCORE,3356,GO:0032881,1.7233e-01,1.9000e+01
IMP_SCORE,3357,GO:0010941,1.7232e-01,4.4000e+02
IMP_SCORE,3358,GO:1901987,1.7231e-01,9.9000e+01
IMP_SCORE,3359,GO:0008637,1.7229e-01,4.3000e+01
IMP_SCORE,3360,GO:1901658,1.7229e-01,3.4000e+01
IMP_SCORE,3361,GO:0030509,1.7229e-01,1.5000e+01
IMP_SCORE,3362,GO:0032026,1.7226e-01,2.6000e+01
IMP_SCORE,3363,GO:0030048,1.7211e-01,4.5000e+01
IMP_SCORE,3364,GO:0008047,1.7211e-01,2.3000e+02
IMP_SCORE,3365,GO:0043086,1.7210e-01,2.5700e+02
IMP_SCORE,3366,GO:0031281,1.7209e-01,2.1000e+01
IMP_SCORE,3367,GO:0044309,1.7207e-01,6.0000e+01
IMP_SCORE,3368,GO:0098588,1.7203e-01,6.3900e+02
IMP_SCORE,3369,GO:0046467,1.7197e-01,5.3000e+01
IMP_SCORE,3370,GO:0051252,1.7196e-01,3.5400e+02
IMP_SCORE,3371,GO:0043170,1.7194e-01,9.3000e+02
IMP_SCORE,3372,GO:2000181,1.7189e-01,3.1000e+01
IMP_SCORE,3373,GO:0040020,1.7189e-01,1.2000e+01
IMP_SCORE,3374,GO:0031902,1.7187e-01,9.3000e+01
IMP_SCORE,3375,GO:0050670,1.7182e-01,6.4000e+01
IMP_SCORE,3376,GO:0033619,1.7180e-01,3.0000e+01
IMP_SCORE,3377,GO:0008238,1.7174e-01,1.3900e+02
IMP_SCORE,3378,GO:0060359,1.7170e-01,1.7000e+01
IMP_SCORE,3379,GO:0005102,1.7167e-01,8.9700e+02
IMP_SCORE,3380,GO:0001750,1.7164e-01,3.6000e+01
IMP_SCORE,3381,GO:0043167,1.7163e-01,1.6850e+03
IMP_SCORE,3382,GO:0005160,1.7158e-01,9.0000e+00
IMP_SCORE,3383,GO:0048646,1.7158e-01,2.5300e+02
IMP_SCORE,3384,GO:0046939,1.7158e-01,2.6000e+01
IMP_SCORE,3385,GO:0009250,1.7158e-01,6.0000e+00
IMP_SCORE,3386,GO:0032753,1.7150e-01,9.0000e+00
IMP_SCORE,3387,GO:0008144,1.7147e-01,8.3000e+01
IMP_SCORE,3388,GO:0005158,1.7146e-01,2.7000e+01
IMP_SCORE,3389,GO:0097485,1.7142e-01,1.4800e+02
IMP_SCORE,3390,GO:0030835,1.7137e-01,3.8000e+01
IMP_SCORE,3391,GO:0006293,1.7135e-01,9.0000e+00
IMP_SCORE,3392,GO:0070301,1.7135e-01,1.8000e+01
IMP_SCORE,3393,GO:0048738,1.7130e-01,9.0000e+00
IMP_SCORE,3394,GO:0002102,1.7128e-01,2.2000e+01
IMP_SCORE,3395,GO:0007019,1.7127e-01,6.0000e+00
IMP_SCORE,3396,GO:0035435,1.7120e-01,1.3000e+01
IMP_SCORE,3397,GO:0046710,1.7118e-01,6.0000e+00
IMP_SCORE,3398,GO:0006998,1.7117e-01,1.9000e+01
IMP_SCORE,3399,GO:0016301,1.7116e-01,2.6900e+02
IMP_SCORE,3400,GO:0001580,1.7113e-01,1.6000e+01
IMP_SCORE,3401,GO:0016836,1.7112e-01,1.6100e+02
IMP_SCORE,3402,GO:2000113,1.7112e-01,2.1000e+02
IMP_SCORE,3403,GO:0030808,1.7110e-01,3.4000e+01
IMP_SCORE,3404,GO:0019752,1.7109e-01,3.0400e+02
IMP_SCORE,3405,GO:0033013,1.7109e-01,4.9000e+01
IMP_SCORE,3406,GO:0051427,1.7108e-01,5.9000e+01
IMP_SCORE,3407,GO:0061134,1.7106e-01,8.3000e+01
IMP_SCORE,3408,GO:0006664,1.7105e-01,1.1100e+02
IMP_SCORE,3409,GO:0042472,1.7105e-01,2.4000e+01
IMP_SCORE,3410,GO:0005834,1.7103e-01,5.6000e+01
IMP_SCORE,3411,GO:0048856,1.7099e-01,1.1540e+03
IMP_SCORE,3412,GO:0051983,1.7098e-01,2.5000e+01
IMP_SCORE,3413,GO:1903055,1.7095e-01,1.0000e+00
IMP_SCORE,3414,GO:2000193,1.7095e-01,1.0000e+00
IMP_SCORE,3415,GO:0009263,1.7095e-01,1.0000e+00
IMP_SCORE,3416,GO:0001836,1.7092e-01,2.0000e+01
IMP_SCORE,3417,GO:0050855,1.7091e-01,1.5000e+01
IMP_SCORE,3418,GO:0001701,1.7088e-01,5.9000e+01
IMP_SCORE,3419,GO:0072678,1.7086e-01,1.4000e+01
IMP_SCORE,3420,GO:0016864,1.7078e-01,1.2000e+01
IMP_SCORE,3421,GO:0016722,1.7071e-01,3.6000e+01
IMP_SCORE,3422,GO:0072164,1.7071e-01,1.8000e+01
IMP_SCORE,3423,GO:0072529,1.7070e-01,3.1000e+01
IMP_SCORE,3424,GO:0045824,1.7065e-01,1.9000e+01
IMP_SCORE,3425,GO:0030814,1.7061e-01,3.4000e+01
IMP_SCORE,3426,GO:0098533,1.7056e-01,9.0000e+00
IMP_SCORE,3427,GO:0097756,1.7056e-01,8.0000e+00
IMP_SCORE,3428,GO:0032268,1.7055e-01,4.1200e+02
IMP_SCORE,3429,GO:0044708,1.7054e-01,1.9900e+02
IMP_SCORE,3430,GO:1903533,1.7051e-01,9.1000e+01
IMP_SCORE,3431,GO:0007219,1.7051e-01,4.8000e+01
IMP_SCORE,3432,GO:0046872,1.7046e-01,1.3660e+03
IMP_SCORE,3433,GO:0030032,1.7046e-01,2.4000e+01
IMP_SCORE,3434,GO:0060021,1.7043e-01,2.7000e+01
IMP_SCORE,3435,GO:0051904,1.7039e-01,1.1000e+01
IMP_SCORE,3436,GO:0071402,1.7033e-01,3.3000e+01
IMP_SCORE,3437,GO:0017049,1.7033e-01,6.0000e+00
IMP_SCORE,3438,GO:0045793,1.7030e-01,3.4000e+01
IMP_SCORE,3439,GO:0001883,1.7028e-01,1.8100e+02
IMP_SCORE,3440,GO:0005225,1.7022e-01,2.1000e+01
IMP_SCORE,3441,GO:0030501,1.7016e-01,2.3000e+01
IMP_SCORE,3442,GO:0046677,1.7016e-01,2.3000e+01
IMP_SCORE,3443,GO:0090311,1.7013e-01,2.1000e+01
IMP_SCORE,3444,GO:0004000,1.7011e-01,6.0000e+00
IMP_SCORE,3445,GO:0006270,1.7011e-01,8.0000e+00
IMP_SCORE,3446,GO:0045666,1.7010e-01,8.5000e+01
IMP_SCORE,3447,GO:0030308,1.7005e-01,8.3000e+01
IMP_SCORE,3448,GO:0046395,1.7004e-01,1.3500e+02
IMP_SCORE,3449,GO:0055022,1.7004e-01,5.0000e+00
IMP_SCORE,3450,GO:0071214,1.7004e-01,8.9000e+01
IMP_SCORE,3451,GO:1901989,1.7003e-01,3.2000e+01
IMP_SCORE,3452,GO:0030433,1.6998e-01,1.3000e+01
IMP_SCORE,3453,GO:1902554,1.6995e-01,2.0000e+01
IMP_SCORE,3454,GO:0030833,1.6993e-01,5.3000e+01
IMP_SCORE,3455,GO:0010922,1.6992e-01,1.4000e+01
IMP_SCORE,3456,GO:0031369,1.6991e-01,4.0000e+01
IMP_SCORE,3457,GO:0010821,1.6986e-01,8.3000e+01
IMP_SCORE,3458,GO:0015399,1.6985e-01,4.7000e+01
IMP_SCORE,3459,GO:0050663,1.6983e-01,1.9000e+01
IMP_SCORE,3460,GO:0097458,1.6983e-01,6.0100e+02
IMP_SCORE,3461,GO:0035024,1.6982e-01,5.0000e+00
IMP_SCORE,3462,GO:0070741,1.6982e-01,1.1000e+01
IMP_SCORE,3463,GO:0098590,1.6982e-01,4.9900e+02
IMP_SCORE,3464,GO:0017022,1.6976e-01,2.5000e+01
IMP_SCORE,3465,GO:0030695,1.6975e-01,1.8500e+02
IMP_SCORE,3466,GO:0006950,1.6973e-01,9.4000e+02
IMP_SCORE,3467,GO:0016829,1.6971e-01,1.9100e+02
IMP_SCORE,3468,GO:0035994,1.6966e-01,9.0000e+00
IMP_SCORE,3469,GO:0051239,1.6964e-01,7.3400e+02
IMP_SCORE,3470,GO:0090263,1.6963e-01,2.9000e+01
IMP_SCORE,3471,GO:0032991,1.6961e-01,1.4530e+03
IMP_SCORE,3472,GO:0031572,1.6956e-01,7.0000e+00
IMP_SCORE,3473,GO:0034644,1.6947e-01,2.6000e+01
IMP_SCORE,3474,GO:0031325,1.6945e-01,3.9300e+02
IMP_SCORE,3475,GO:0007409,1.6944e-01,6.8000e+01
IMP_SCORE,3476,GO:0044248,1.6942e-01,4.6100e+02
IMP_SCORE,3477,GO:0005684,1.6940e-01,1.2000e+01
IMP_SCORE,3478,GO:1903140,1.6936e-01,1.1000e+01
IMP_SCORE,3479,GO:0006112,1.6934e-01,3.5000e+01
IMP_SCORE,3480,GO:0045944,1.6932e-01,1.7600e+02
IMP_SCORE,3481,GO:0044770,1.6930e-01,8.6000e+01
IMP_SCORE,3482,GO:0002039,1.6928e-01,4.0000e+01
IMP_SCORE,3483,GO:0043502,1.6924e-01,1.3000e+01
IMP_SCORE,3484,GO:0005782,1.6915e-01,3.0000e+01
IMP_SCORE,3485,GO:0042470,1.6909e-01,8.4000e+01
IMP_SCORE,3486,GO:0060033,1.6909e-01,6.0000e+00
IMP_SCORE,3487,GO:0005031,1.6906e-01,2.1000e+01
IMP_SCORE,3488,GO:0030828,1.6905e-01,6.0000e+00
IMP_SCORE,3489,GO:0030141,1.6904e-01,1.6700e+02
IMP_SCORE,3490,GO:0005884,1.6903e-01,4.3000e+01
IMP_SCORE,3491,GO:0030111,1.6902e-01,9.6000e+01
IMP_SCORE,3492,GO:0046983,1.6899e-01,6.2200e+02
IMP_SCORE,3493,GO:0031399,1.6899e-01,2.9500e+02
IMP_SCORE,3494,GO:2000050,1.6898e-01,1.6000e+01
IMP_SCORE,3495,GO:0032502,1.6895e-01,1.4710e+03
IMP_SCORE,3496,GO:0045921,1.6890e-01,2.8000e+01
IMP_SCORE,3497,GO:0050793,1.6889e-01,6.0900e+02
IMP_SCORE,3498,GO:0042475,1.6887e-01,4.7000e+01
IMP_SCORE,3499,GO:0002673,1.6881e-01,5.1000e+01
IMP_SCORE,3500,GO:0009062,1.6868e-01,4.7000e+01
IMP_SCORE,3501,GO:0045936,1.6868e-01,1.3200e+02
IMP_SCORE,3502,GO:0006818,1.6866e-01,5.4000e+01
IMP_SCORE,3503,GO:0032490,1.6864e-01,1.1000e+01
IMP_SCORE,3504,GO:0002478,1.6862e-01,1.1300e+02
IMP_SCORE,3505,GO:0009889,1.6860e-01,4.2700e+02
IMP_SCORE,3506,GO:0045954,1.6857e-01,1.2000e+01
IMP_SCORE,3507,GO:0007399,1.6855e-01,3.4100e+02
IMP_SCORE,3508,GO:0051047,1.6851e-01,8.5000e+01
IMP_SCORE,3509,GO:0006164,1.6848e-01,2.2000e+01
IMP_SCORE,3510,GO:0101003,1.6848e-01,6.8000e+01
IMP_SCORE,3511,GO:0008655,1.6841e-01,6.0000e+00
IMP_SCORE,3512,GO:0030133,1.6839e-01,1.9000e+02
IMP_SCORE,3513,GO:0031005,1.6839e-01,2.1000e+01
IMP_SCORE,3514,GO:0032332,1.6837e-01,1.2000e+01
IMP_SCORE,3515,GO:0016192,1.6834e-01,5.1900e+02
IMP_SCORE,3516,GO:0045725,1.6827e-01,1.9000e+01
IMP_SCORE,3517,GO:0030500,1.6824e-01,4.0000e+01
IMP_SCORE,3518,GO:0036452,1.6819e-01,6.0000e+00
IMP_SCORE,3519,GO:0002705,1.6813e-01,2.2000e+01
IMP_SCORE,3520,GO:0034399,1.6812e-01,1.4000e+01
IMP_SCORE,3521,GO:0046883,1.6811e-01,7.8000e+01
IMP_SCORE,3522,GO:1902743,1.6811e-01,2.9000e+01
IMP_SCORE,3523,GO:0022617,1.6807e-01,7.1000e+01
IMP_SCORE,3524,GO:0006517,1.6806e-01,3.1000e+01
IMP_SCORE,3525,GO:0042345,1.6797e-01,1.9000e+01
IMP_SCORE,3526,GO:0031589,1.6796e-01,1.1600e+02
IMP_SCORE,3527,GO:0072698,1.6794e-01,1.1000e+01
IMP_SCORE,3528,GO:0014904,1.6792e-01,1.4000e+01
IMP_SCORE,3529,GO:0046655,1.6788e-01,1.3000e+01
IMP_SCORE,3530,GO:0036211,1.6786e-01,6.3100e+02
IMP_SCORE,3531,GO:0045787,1.6786e-01,9.3000e+01
IMP_SCORE,3532,GO:0030414,1.6786e-01,7.8000e+01
IMP_SCORE,3533,GO:0071636,1.6786e-01,1.5000e+01
IMP_SCORE,3534,GO:0046636,1.6784e-01,7.0000e+00
IMP_SCORE,3535,GO:0015980,1.6784e-01,4.5000e+01
IMP_SCORE,3536,GO:0042403,1.6783e-01,1.2000e+01
IMP_SCORE,3537,GO:0016004,1.6782e-01,3.0000e+00
IMP_SCORE,3538,GO:1900408,1.6776e-01,1.2000e+01
IMP_SCORE,3539,GO:0072330,1.6770e-01,7.4000e+01
IMP_SCORE,3540,GO:0080090,1.6768e-01,5.8200e+02
IMP_SCORE,3541,GO:1902667,1.6768e-01,7.0000e+00
IMP_SCORE,3542,GO:0044249,1.6764e-01,5.2700e+02
IMP_SCORE,3543,GO:0090399,1.6764e-01,4.0000e+00
IMP_SCORE,3544,GO:0048513,1.6757e-01,5.0700e+02
IMP_SCORE,3545,GO:0018394,1.6756e-01,2.0000e+01
IMP_SCORE,3546,GO:0017081,1.6753e-01,2.2000e+01
IMP_SCORE,3547,GO:0019538,1.6743e-01,8.5100e+02
IMP_SCORE,3548,GO:0009617,1.6743e-01,1.2900e+02
IMP_SCORE,3549,GO:0009260,1.6742e-01,3.1000e+01
IMP_SCORE,3550,GO:0000904,1.6739e-01,5.8000e+01
IMP_SCORE,3551,GO:0006816,1.6737e-01,9.4000e+01
IMP_SCORE,3552,GO:0022610,1.6736e-01,7.2300e+02
IMP_SCORE,3553,GO:0003009,1.6734e-01,1.4000e+01
IMP_SCORE,3554,GO:0019233,1.6731e-01,2.5000e+01
IMP_SCORE,3555,GO:2001053,1.6727e-01,3.0000e+00
IMP_SCORE,3556,GO:0090277,1.6725e-01,3.7000e+01
IMP_SCORE,3557,GO:0008134,1.6722e-01,1.5400e+02
IMP_SCORE,3558,GO:0045920,1.6712e-01,2.8000e+01
IMP_SCORE,3559,GO:0097610,1.6709e-01,5.0000e+01
IMP_SCORE,3560,GO:0001508,1.6694e-01,4.0000e+01
IMP_SCORE,3561,GO:0042407,1.6691e-01,6.0000e+00
IMP_SCORE,3562,GO:0006448,1.6685e-01,2.0000e+01
IMP_SCORE,3563,GO:0042287,1.6683e-01,3.3000e+01
IMP_SCORE,3564,GO:1902253,1.6681e-01,2.0000e+01
IMP_SCORE,3565,GO:0031323,1.6679e-01,6.2100e+02
IMP_SCORE,3566,GO:0005125,1.6675e-01,1.6700e+02
IMP_SCORE,3567,GO:0006749,1.6672e-01,4.1000e+01
IMP_SCORE,3568,GO:0005085,1.6664e-01,1.4800e+02
IMP_SCORE,3569,GO:0003299,1.6658e-01,4.0000e+00
IMP_SCORE,3570,GO:0042752,1.6652e-01,4.9000e+01
IMP_SCORE,3571,GO:0051642,1.6650e-01,1.4000e+01
IMP_SCORE,3572,GO:0043436,1.6649e-01,2.8200e+02
IMP_SCORE,3573,GO:0008203,1.6649e-01,4.5000e+01
IMP_SCORE,3574,GO:0040007,1.6648e-01,1.4000e+02
IMP_SCORE,3575,GO:0060391,1.6648e-01,6.0000e+00
IMP_SCORE,3576,GO:0048584,1.6644e-01,4.2100e+02
IMP_SCORE,3577,GO:0019369,1.6642e-01,3.1000e+01
IMP_SCORE,3578,GO:0001678,1.6641e-01,2.2000e+01
IMP_SCORE,3579,GO:0070534,1.6640e-01,9.0000e+00
IMP_SCORE,3580,GO:0009070,1.6634e-01,2.7000e+01
IMP_SCORE,3581,GO:2000026,1.6628e-01,4.3700e+02
IMP_SCORE,3582,GO:0030431,1.6626e-01,2.0000e+01
IMP_SCORE,3583,GO:0030818,1.6625e-01,1.1000e+01
IMP_SCORE,3584,GO:0046635,1.6622e-01,2.3000e+01
IMP_SCORE,3585,GO:0044419,1.6619e-01,3.6600e+02
IMP_SCORE,3586,GO:1902806,1.6618e-01,5.3000e+01
IMP_SCORE,3587,GO:0009890,1.6614e-01,2.5000e+02
IMP_SCORE,3588,GO:0060966,1.6611e-01,5.0000e+00
IMP_SCORE,3589,GO:0044265,1.6609e-01,1.6700e+02
IMP_SCORE,3590,GO:0090316,1.6608e-01,6.6000e+01
IMP_SCORE,3591,GO:0042246,1.6606e-01,4.8000e+01
IMP_SCORE,3592,GO:1902653,1.6604e-01,2.3000e+01
IMP_SCORE,3593,GO:0016477,1.6601e-01,3.2900e+02
IMP_SCORE,3594,GO:0042178,1.6591e-01,8.0000e+00
IMP_SCORE,3595,GO:0021542,1.6589e-01,5.0000e+00
IMP_SCORE,3596,GO:0035601,1.6589e-01,3.0000e+01
IMP_SCORE,3597,GO:0018212,1.6587e-01,6.5000e+01
IMP_SCORE,3598,GO:0005539,1.6586e-01,1.6500e+02
IMP_SCORE,3599,GO:1902578,1.6583e-01,5.4400e+02
IMP_SCORE,3600,GO:0050854,1.6582e-01,1.8000e+01
IMP_SCORE,3601,GO:0090022,1.6582e-01,8.0000e+00
IMP_SCORE,3602,GO:0051781,1.6580e-01,4.6000e+01
IMP_SCORE,3603,GO:0060170,1.6578e-01,4.4000e+01
IMP_SCORE,3604,GO:0031093,1.6572e-01,6.4000e+01
IMP_SCORE,3605,GO:1902106,1.6571e-01,7.1000e+01
IMP_SCORE,3606,GO:1901981,1.6556e-01,8.5000e+01
IMP_SCORE,3607,GO:1905954,1.6555e-01,2.5000e+01
IMP_SCORE,3608,GO:0061640,1.6550e-01,2.6000e+01
IMP_SCORE,3609,GO:0016043,1.6548e-01,1.1260e+03
IMP_SCORE,3610,GO:0015867,1.6547e-01,1.9000e+01
IMP_SCORE,3611,GO:1901293,1.6536e-01,5.9000e+01
IMP_SCORE,3612,GO:0032104,1.6534e-01,2.0000e+00
IMP_SCORE,3613,GO:0006637,1.6534e-01,7.4000e+01
IMP_SCORE,3614,GO:0017156,1.6532e-01,2.9000e+01
IMP_SCORE,3615,GO:0070925,1.6523e-01,1.7400e+02
IMP_SCORE,3616,GO:0051153,1.6523e-01,3.4000e+01
IMP_SCORE,3617,GO:0009314,1.6522e-01,1.8500e+02
IMP_SCORE,3618,GO:0090503,1.6522e-01,7.0000e+00
IMP_SCORE,3619,GO:0044853,1.6519e-01,3.2000e+01
IMP_SCORE,3620,GO:0009165,1.6518e-01,4.5000e+01
IMP_SCORE,3621,GO:0004407,1.6516e-01,1.4000e+01
IMP_SCORE,3622,GO:0042308,1.6511e-01,3.5000e+01
IMP_SCORE,3623,GO:0044425,1.6506e-01,1.4890e+03
IMP_SCORE,3624,GO:0008361,1.6506e-01,5.0000e+01
IMP_SCORE,3625,GO:0050776,1.6503e-01,3.8200e+02
IMP_SCORE,3626,GO:0036258,1.6499e-01,6.0000e+00
IMP_SCORE,3627,GO:0005905,1.6497e-01,5.8000e+01
IMP_SCORE,3628,GO:0080134,1.6497e-01,3.5300e+02
IMP_SCORE,3629,GO:0048522,1.6493e-01,8.1900e+02
IMP_SCORE,3630,GO:0010564,1.6490e-01,1.5400e+02
IMP_SCORE,3631,GO:0032403,1.6489e-01,4.3100e+02
IMP_SCORE,3632,GO:1901722,1.6489e-01,5.0000e+00
IMP_SCORE,3633,GO:0009161,1.6486e-01,6.2000e+01
IMP_SCORE,3634,GO:0004721,1.6485e-01,9.2000e+01
IMP_SCORE,3635,GO:0070013,1.6485e-01,4.3400e+02
IMP_SCORE,3636,GO:0048518,1.6483e-01,9.4600e+02
IMP_SCORE,3637,GO:0033197,1.6482e-01,2.0000e+00
IMP_SCORE,3638,GO:0019725,1.6475e-01,2.5900e+02
IMP_SCORE,3639,GO:1902991,1.6474e-01,1.5000e+01
IMP_SCORE,3640,GO:0009141,1.6472e-01,3.7000e+01
IMP_SCORE,3641,GO:1901566,1.6472e-01,2.4400e+02
IMP_SCORE,3642,GO:0031974,1.6469e-01,4.6800e+02
IMP_SCORE,3643,GO:0090174,1.6465e-01,5.1000e+01
IMP_SCORE,3644,GO:0043408,1.6463e-01,1.3100e+02
IMP_SCORE,3645,GO:1905523,1.6463e-01,1.5000e+01
IMP_SCORE,3646,GO:0022612,1.6454e-01,1.9000e+01
IMP_SCORE,3647,GO:0043202,1.6453e-01,1.0300e+02
IMP_SCORE,3648,GO:0051338,1.6450e-01,1.7000e+02
IMP_SCORE,3649,GO:0043299,1.6448e-01,1.1600e+02
IMP_SCORE,3650,GO:0022804,1.6447e-01,1.5700e+02
IMP_SCORE,3651,GO:0051172,1.6441e-01,1.9700e+02
IMP_SCORE,3652,GO:1901222,1.6440e-01,1.2000e+01
IMP_SCORE,3653,GO:0098798,1.6438e-01,5.5000e+01
IMP_SCORE,3654,GO:0022898,1.6437e-01,6.9000e+01
IMP_SCORE,3655,GO:0034248,1.6434e-01,1.0900e+02
IMP_SCORE,3656,GO:0019693,1.6430e-01,8.1000e+01
IMP_SCORE,3657,GO:0097200,1.6427e-01,3.6000e+01
IMP_SCORE,3658,GO:0006688,1.6425e-01,3.9000e+01
IMP_SCORE,3659,GO:0005251,1.6425e-01,2.8000e+01
IMP_SCORE,3660,GO:0006928,1.6423e-01,5.1600e+02
IMP_SCORE,3661,GO:0051259,1.6420e-01,2.1600e+02
IMP_SCORE,3662,GO:0000185,1.6419e-01,5.0000e+00
IMP_SCORE,3663,GO:1902582,1.6418e-01,1.2800e+02
IMP_SCORE,3664,GO:0022853,1.6417e-01,4.1000e+01
IMP_SCORE,3665,GO:0055001,1.6416e-01,4.0000e+01
IMP_SCORE,3666,GO:0034103,1.6415e-01,4.0000e+01
IMP_SCORE,3667,GO:0006163,1.6413e-01,7.5000e+01
IMP_SCORE,3668,GO:0019900,1.6409e-01,3.6900e+02
IMP_SCORE,3669,GO:0005615,1.6409e-01,1.0170e+03
IMP_SCORE,3670,GO:0042802,1.6408e-01,1.2240e+03
IMP_SCORE,3671,GO:0042054,1.6407e-01,2.0000e+01
IMP_SCORE,3672,GO:0071622,1.6406e-01,1.2000e+01
IMP_SCORE,3673,GO:0016773,1.6404e-01,2.3300e+02
IMP_SCORE,3674,GO:0000791,1.6397e-01,1.2000e+01
IMP_SCORE,3675,GO:0008536,1.6388e-01,3.2000e+01
IMP_SCORE,3676,GO:0016820,1.6384e-01,4.2000e+01
IMP_SCORE,3677,GO:0050811,1.6382e-01,2.0000e+00
IMP_SCORE,3678,GO:0022821,1.6381e-01,9.0000e+00
IMP_SCORE,3679,GO:0000981,1.6371e-01,1.6400e+02
IMP_SCORE,3680,GO:0001775,1.6369e-01,2.8800e+02
IMP_SCORE,3681,GO:0009225,1.6369e-01,4.6000e+01
IMP_SCORE,3682,GO:0006873,1.6367e-01,1.6700e+02
IMP_SCORE,3683,GO:0050853,1.6367e-01,4.2000e+01
IMP_SCORE,3684,GO:1905269,1.6364e-01,3.4000e+01
IMP_SCORE,3685,GO:0072337,1.6364e-01,2.7000e+01
IMP_SCORE,3686,GO:0046930,1.6361e-01,1.2000e+01
IMP_SCORE,3687,GO:0009894,1.6361e-01,2.4300e+02
IMP_SCORE,3688,GO:0007155,1.6360e-01,6.2800e+02
IMP_SCORE,3689,GO:1902936,1.6353e-01,6.3000e+01
IMP_SCORE,3690,GO:0005516,1.6352e-01,4.5400e+02
IMP_SCORE,3691,GO:0008217,1.6348e-01,9.4000e+01
IMP_SCORE,3692,GO:0005795,1.6339e-01,5.9000e+01
IMP_SCORE,3693,GO:1900273,1.6337e-01,2.3000e+01
IMP_SCORE,3694,GO:0042772,1.6334e-01,9.0000e+00
IMP_SCORE,3695,GO:0045930,1.6330e-01,5.9000e+01
IMP_SCORE,3696,GO:0030234,1.6328e-01,4.4500e+02
IMP_SCORE,3697,GO:0051248,1.6323e-01,2.5900e+02
IMP_SCORE,3698,GO:0017127,1.6314e-01,6.0000e+00
IMP_SCORE,3699,GO:0097028,1.6314e-01,1.9000e+01
IMP_SCORE,3700,GO:0051533,1.6313e-01,2.0000e+00
IMP_SCORE,3701,GO:0008528,1.6311e-01,4.8000e+01
IMP_SCORE,3702,GO:0031326,1.6310e-01,4.0600e+02
IMP_SCORE,3703,GO:0032878,1.6310e-01,1.3000e+01
IMP_SCORE,3704,GO:0044765,1.6305e-01,5.4500e+02
IMP_SCORE,3705,GO:0031965,1.6301e-01,2.9000e+02
IMP_SCORE,3706,GO:0044877,1.6301e-01,4.9300e+02
IMP_SCORE,3707,GO:0050728,1.6297e-01,3.6000e+01
IMP_SCORE,3708,GO:0044550,1.6289e-01,8.0000e+00
IMP_SCORE,3709,GO:0006691,1.6288e-01,1.8000e+01
IMP_SCORE,3710,GO:0048729,1.6288e-01,1.0700e+02
IMP_SCORE,3711,GO:0009887,1.6288e-01,1.9300e+02
IMP_SCORE,3712,GO:1902254,1.6275e-01,2.2000e+01
IMP_SCORE,3713,GO:0030900,1.6274e-01,3.1000e+01
IMP_SCORE,3714,GO:0046915,1.6273e-01,2.8000e+01
IMP_SCORE,3715,GO:0004089,1.6271e-01,7.9000e+01
IMP_SCORE,3716,GO:0050661,1.6270e-01,2.4000e+01
IMP_SCORE,3717,GO:0044433,1.6269e-01,3.9100e+02
IMP_SCORE,3718,GO:0035729,1.6268e-01,8.0000e+00
IMP_SCORE,3719,GO:0031233,1.6265e-01,3.6000e+01
IMP_SCORE,3720,GO:0009116,1.6261e-01,4.6000e+01
IMP_SCORE,3721,GO:0048583,1.6260e-01,8.0500e+02
IMP_SCORE,3722,GO:0051184,1.6256e-01,1.6000e+01
IMP_SCORE,3723,GO:0032940,1.6256e-01,2.2500e+02
IMP_SCORE,3724,GO:0032456,1.6255e-01,2.1000e+01
IMP_SCORE,3725,GO:0030834,1.6255e-01,2.5000e+01
IMP_SCORE,3726,GO:0048565,1.6251e-01,1.8000e+01
IMP_SCORE,3727,GO:1990380,1.6249e-01,2.3000e+01
IMP_SCORE,3728,GO:0035255,1.6237e-01,1.2000e+01
IMP_SCORE,3729,GO:0010259,1.6236e-01,1.1000e+01
IMP_SCORE,3730,GO:0034374,1.6232e-01,8.0000e+00
IMP_SCORE,3731,GO:2000785,1.6230e-01,2.5000e+01
IMP_SCORE,3732,GO:0050794,1.6226e-01,1.1470e+03
IMP_SCORE,3733,GO:0034763,1.6226e-01,1.3000e+01
IMP_SCORE,3734,GO:0030155,1.6220e-01,2.1200e+02
IMP_SCORE,3735,GO:0004672,1.6219e-01,2.0400e+02
IMP_SCORE,3736,GO:0001103,1.6215e-01,1.9000e+01
IMP_SCORE,3737,GO:0007099,1.6209e-01,6.0000e+00
IMP_SCORE,3738,GO:0040011,1.6207e-01,4.3700e+02
IMP_SCORE,3739,GO:0007584,1.6206e-01,7.1000e+01
IMP_SCORE,3740,GO:0038023,1.6202e-01,3.5300e+02
IMP_SCORE,3741,GO:0043020,1.6198e-01,1.2000e+01
IMP_SCORE,3742,GO:0098602,1.6192e-01,1.9300e+02
IMP_SCORE,3743,GO:0042832,1.6183e-01,2.5000e+01
IMP_SCORE,3744,GO:0097708,1.6183e-01,5.9800e+02
IMP_SCORE,3745,GO:0035325,1.6174e-01,2.4000e+01
IMP_SCORE,3746,GO:0003823,1.6172e-01,7.6000e+01
IMP_SCORE,3747,GO:1900409,1.6172e-01,1.0000e+01
IMP_SCORE,3748,GO:0098901,1.6172e-01,7.0000e+00
IMP_SCORE,3749,GO:0061097,1.6169e-01,3.3000e+01
IMP_SCORE,3750,GO:0033554,1.6164e-01,3.6200e+02
IMP_SCORE,3751,GO:0005496,1.6163e-01,7.6000e+01
IMP_SCORE,3752,GO:0071103,1.6162e-01,2.6000e+01
IMP_SCORE,3753,GO:2001020,1.6153e-01,4.1000e+01
IMP_SCORE,3754,GO:0051345,1.6150e-01,3.2500e+02
IMP_SCORE,3755,GO:0035914,1.6148e-01,4.0000e+01
IMP_SCORE,3756,GO:1902807,1.6147e-01,3.2000e+01
IMP_SCORE,3757,GO:0043295,1.6145e-01,1.3000e+01
IMP_SCORE,3758,GO:0005758,1.6143e-01,5.9000e+01
IMP_SCORE,3759,GO:0032270,1.6140e-01,2.0700e+02
IMP_SCORE,3760,GO:0005126,1.6139e-01,1.6400e+02
IMP_SCORE,3761,GO:0006796,1.6137e-01,5.1200e+02
IMP_SCORE,3762,GO:0022607,1.6133e-01,7.5300e+02
IMP_SCORE,3763,GO:0005242,1.6127e-01,3.6000e+01
IMP_SCORE,3764,GO:0097060,1.6124e-01,1.8600e+02
IMP_SCORE,3765,GO:0001046,1.6116e-01,4.1000e+01
IMP_SCORE,3766,GO:0007154,1.6114e-01,3.3600e+02
IMP_SCORE,3767,GO:0051865,1.6111e-01,5.1000e+01
IMP_SCORE,3768,GO:0042611,1.6110e-01,3.9000e+01
IMP_SCORE,3769,GO:0042288,1.6109e-01,1.7000e+01
IMP_SCORE,3770,GO:0061418,1.6108e-01,1.5000e+01
IMP_SCORE,3771,GO:0009931,1.6106e-01,2.3000e+01
IMP_SCORE,3772,GO:0038024,1.6104e-01,8.2000e+01
IMP_SCORE,3773,GO:0010466,1.6101e-01,7.6000e+01
IMP_SCORE,3774,GO:0016125,1.6100e-01,7.0000e+01
IMP_SCORE,3775,GO:0008219,1.6099e-01,5.0600e+02
IMP_SCORE,3776,GO:0045685,1.6096e-01,3.3000e+01
IMP_SCORE,3777,GO:0005528,1.6095e-01,4.3000e+01
IMP_SCORE,3778,GO:0010857,1.6081e-01,1.3000e+01
IMP_SCORE,3779,GO:0046658,1.6081e-01,5.6000e+01
IMP_SCORE,3780,GO:1990440,1.6080e-01,2.0000e+00
IMP_SCORE,3781,GO:0043292,1.6077e-01,3.8000e+01
IMP_SCORE,3782,GO:0016248,1.6077e-01,2.9000e+01
IMP_SCORE,3783,GO:0016298,1.6073e-01,9.9000e+01
IMP_SCORE,3784,GO:0051496,1.6070e-01,2.5000e+01
IMP_SCORE,3785,GO:0006302,1.6069e-01,3.3000e+01
IMP_SCORE,3786,GO:0019627,1.6066e-01,1.7000e+01
IMP_SCORE,3787,GO:0005902,1.6065e-01,4.8000e+01
IMP_SCORE,3788,GO:0004725,1.6061e-01,6.1000e+01
IMP_SCORE,3789,GO:0051899,1.6061e-01,2.2000e+01
IMP_SCORE,3790,GO:0045880,1.6058e-01,1.3000e+01
IMP_SCORE,3791,GO:0023051,1.6055e-01,6.5700e+02
IMP_SCORE,3792,GO:0050817,1.6053e-01,7.7000e+01
IMP_SCORE,3793,GO:0009987,1.6051e-01,1.1590e+03
IMP_SCORE,3794,GO:0046916,1.6051e-01,3.2000e+01
IMP_SCORE,3795,GO:0072522,1.6050e-01,3.1000e+01
IMP_SCORE,3796,GO:2000831,1.6049e-01,7.0000e+00
IMP_SCORE,3797,GO:0006559,1.6048e-01,3.0000e+01
IMP_SCORE,3798,GO:0006278,1.6037e-01,6.0000e+00
IMP_SCORE,3799,GO:0072594,1.6037e-01,1.1200e+02
IMP_SCORE,3800,GO:0009713,1.6028e-01,1.2000e+01
IMP_SCORE,3801,GO:0032204,1.6027e-01,2.1000e+01
IMP_SCORE,3802,GO:0060255,1.6021e-01,5.9500e+02
IMP_SCORE,3803,GO:0045851,1.6019e-01,1.6000e+01
IMP_SCORE,3804,GO:0060134,1.6016e-01,2.2000e+01
IMP_SCORE,3805,GO:0006626,1.6009e-01,9.0000e+00
IMP_SCORE,3806,GO:0002704,1.6001e-01,1.3000e+01
IMP_SCORE,3807,GO:0045806,1.6000e-01,1.8000e+01
IMP_SCORE,3808,GO:0000132,1.5998e-01,2.0000e+00
IMP_SCORE,3809,GO:0032794,1.5995e-01,1.8000e+01
IMP_SCORE,3810,GO:1901071,1.5993e-01,4.7000e+01
IMP_SCORE,3811,GO:0008643,1.5989e-01,5.7000e+01
IMP_SCORE,3812,GO:0044237,1.5988e-01,9.3700e+02
IMP_SCORE,3813,GO:0046068,1.5986e-01,7.0000e+00
IMP_SCORE,3814,GO:0016485,1.5986e-01,1.3200e+02
IMP_SCORE,3815,GO:1901991,1.5983e-01,3.3000e+01
IMP_SCORE,3816,GO:0007270,1.5980e-01,1.8000e+01
IMP_SCORE,3817,GO:0097435,1.5980e-01,1.4600e+02
IMP_SCORE,3818,GO:0046641,1.5980e-01,1.0000e+01
IMP_SCORE,3819,GO:0006826,1.5979e-01,2.7000e+01
IMP_SCORE,3820,GO:0046330,1.5977e-01,2.4000e+01
IMP_SCORE,3821,GO:0097730,1.5970e-01,1.3000e+01
IMP_SCORE,3822,GO:0006754,1.5969e-01,6.0000e+00
IMP_SCORE,3823,GO:0004861,1.5961e-01,7.0000e+00
IMP_SCORE,3824,GO:0060627,1.5960e-01,1.3200e+02
IMP_SCORE,3825,GO:0009651,1.5955e-01,2.0000e+00
IMP_SCORE,3826,GO:0043330,1.5954e-01,2.9000e+01
IMP_SCORE,3827,GO:0048715,1.5946e-01,7.0000e+00
IMP_SCORE,3828,GO:1904355,1.5946e-01,2.0000e+01
IMP_SCORE,3829,GO:0072659,1.5941e-01,7.7000e+01
IMP_SCORE,3830,GO:0071822,1.5938e-01,4.7700e+02
IMP_SCORE,3831,GO:0043473,1.5938e-01,2.3000e+01
IMP_SCORE,3832,GO:0035902,1.5937e-01,1.1000e+01
IMP_SCORE,3833,GO:0030163,1.5936e-01,1.3200e+02
IMP_SCORE,3834,GO:0005923,1.5935e-01,1.1900e+02
IMP_SCORE,3835,GO:1903506,1.5929e-01,3.1300e+02
IMP_SCORE,3836,GO:0005791,1.5928e-01,3.4000e+01
IMP_SCORE,3837,GO:0071482,1.5927e-01,2.1000e+01
IMP_SCORE,3838,GO:0098791,1.5923e-01,1.1800e+02
IMP_SCORE,3839,GO:0009226,1.5922e-01,3.5000e+01
IMP_SCORE,3840,GO:0043586,1.5912e-01,7.0000e+00
IMP_SCORE,3841,GO:0000932,1.5907e-01,8.5000e+01
IMP_SCORE,3842,GO:0006952,1.5887e-01,5.0000e+02
IMP_SCORE,3843,GO:0000139,1.5887e-01,3.4900e+02
IMP_SCORE,3844,GO:1903897,1.5884e-01,2.0000e+00
IMP_SCORE,3845,GO:0030554,1.5881e-01,4.1900e+02
IMP_SCORE,3846,GO:0002250,1.5871e-01,1.7700e+02
IMP_SCORE,3847,GO:0032589,1.5871e-01,2.1000e+01
IMP_SCORE,3848,GO:0051893,1.5869e-01,1.9000e+01
IMP_SCORE,3849,GO:0006461,1.5867e-01,4.1600e+02
IMP_SCORE,3850,GO:0034369,1.5858e-01,1.1000e+01
IMP_SCORE,3851,GO:0050681,1.5857e-01,2.3000e+01
IMP_SCORE,3852,GO:0030513,1.5856e-01,2.2000e+01
IMP_SCORE,3853,GO:0015936,1.5855e-01,5.0000e+00
IMP_SCORE,3854,GO:0042304,1.5855e-01,8.0000e+00
IMP_SCORE,3855,GO:0071322,1.5851e-01,2.7000e+01
IMP_SCORE,3856,GO:1903050,1.5845e-01,3.8000e+01
IMP_SCORE,3857,GO:0090303,1.5844e-01,1.6000e+01
IMP_SCORE,3858,GO:0006915,1.5835e-01,3.4800e+02
IMP_SCORE,3859,GO:0032835,1.5833e-01,1.6000e+01
IMP_SCORE,3860,GO:0044421,1.5832e-01,1.4510e+03
IMP_SCORE,3861,GO:0032647,1.5829e-01,1.0000e+01
IMP_SCORE,3862,GO:0042645,1.5828e-01,3.1000e+01
IMP_SCORE,3863,GO:0072329,1.5826e-01,7.5000e+01
IMP_SCORE,3864,GO:0098739,1.5825e-01,2.0000e+01
IMP_SCORE,3865,GO:1902400,1.5825e-01,1.2000e+01
IMP_SCORE,3866,GO:0002833,1.5822e-01,3.4000e+01
IMP_SCORE,3867,GO:0051303,1.5816e-01,2.4000e+01
IMP_SCORE,3868,GO:0005788,1.5816e-01,1.4200e+02
IMP_SCORE,3869,GO:0043090,1.5816e-01,5.0000e+00
IMP_SCORE,3870,GO:0055065,1.5812e-01,1.3600e+02
IMP_SCORE,3871,GO:0006518,1.5809e-01,1.3300e+02
IMP_SCORE,3872,GO:0005044,1.5803e-01,1.1000e+02
IMP_SCORE,3873,GO:0050998,1.5801e-01,1.1000e+01
IMP_SCORE,3874,GO:1902680,1.5801e-01,1.7900e+02
IMP_SCORE,3875,GO:0051656,1.5795e-01,8.5000e+01
IMP_SCORE,3876,GO:1900025,1.5791e-01,6.0000e+00
IMP_SCORE,3877,GO:0016790,1.5783e-01,4.6000e+01
IMP_SCORE,3878,GO:0044267,1.5782e-01,7.2800e+02
IMP_SCORE,3879,GO:0043620,1.5781e-01,2.6000e+01
IMP_SCORE,3880,GO:1900047,1.5778e-01,1.9000e+01
IMP_SCORE,3881,GO:0006294,1.5776e-01,1.0000e+01
IMP_SCORE,3882,GO:0043177,1.5776e-01,1.2600e+02
IMP_SCORE,3883,GO:0061621,1.5774e-01,9.0000e+00
IMP_SCORE,3884,GO:0034249,1.5769e-01,3.7000e+01
IMP_SCORE,3885,GO:0030073,1.5768e-01,1.3000e+01
IMP_SCORE,3886,GO:0016579,1.5764e-01,9.2000e+01
IMP_SCORE,3887,GO:0009266,1.5758e-01,1.1100e+02
IMP_SCORE,3888,GO:0001558,1.5758e-01,2.0300e+02
IMP_SCORE,3889,GO:0018193,1.5757e-01,2.9300e+02
IMP_SCORE,3890,GO:0071840,1.5757e-01,1.2510e+03
IMP_SCORE,3891,GO:0001191,1.5755e-01,4.8000e+01
IMP_SCORE,3892,GO:0005856,1.5755e-01,5.5900e+02
IMP_SCORE,3893,GO:0016101,1.5755e-01,4.6000e+01
IMP_SCORE,3894,GO:0016337,1.5753e-01,1.6900e+02
IMP_SCORE,3895,GO:0048156,1.5749e-01,1.5000e+01
IMP_SCORE,3896,GO:0035254,1.5749e-01,1.1000e+01
IMP_SCORE,3897,GO:0005796,1.5747e-01,4.5000e+01
IMP_SCORE,3898,GO:0045177,1.5740e-01,4.5000e+01
IMP_SCORE,3899,GO:0006285,1.5736e-01,4.0000e+00
IMP_SCORE,3900,GO:0006650,1.5735e-01,1.5500e+02
IMP_SCORE,3901,GO:0050848,1.5733e-01,2.6000e+01
IMP_SCORE,3902,GO:0002009,1.5732e-01,1.1100e+02
IMP_SCORE,3903,GO:0005504,1.5731e-01,2.6000e+01
IMP_SCORE,3904,GO:0032553,1.5725e-01,4.7900e+02
IMP_SCORE,3905,GO:0021533,1.5724e-01,8.0000e+00
IMP_SCORE,3906,GO:1903573,1.5721e-01,8.0000e+00
IMP_SCORE,3907,GO:0034593,1.5718e-01,9.0000e+00
IMP_SCORE,3908,GO:1901576,1.5718e-01,5.2200e+02
IMP_SCORE,3909,GO:0005385,1.5716e-01,1.7000e+01
IMP_SCORE,3910,GO:0000280,1.5715e-01,1.3700e+02
IMP_SCORE,3911,GO:0005911,1.5711e-01,3.1600e+02
IMP_SCORE,3912,GO:0043233,1.5709e-01,4.6500e+02
IMP_SCORE,3913,GO:0044092,1.5708e-01,3.0100e+02
IMP_SCORE,3914,GO:0010927,1.5706e-01,3.1000e+01
IMP_SCORE,3915,GO:0006066,1.5705e-01,1.6200e+02
IMP_SCORE,3916,GO:0015804,1.5703e-01,1.6000e+01
IMP_SCORE,3917,GO:0001654,1.5702e-01,6.0000e+01
IMP_SCORE,3918,GO:0065003,1.5699e-01,4.8800e+02
IMP_SCORE,3919,GO:0045239,1.5697e-01,2.8000e+01
IMP_SCORE,3920,GO:0031123,1.5695e-01,2.0000e+01
IMP_SCORE,3921,GO:0071230,1.5694e-01,2.1000e+01
IMP_SCORE,3922,GO:0009584,1.5694e-01,1.6000e+01
IMP_SCORE,3923,GO:0007626,1.5694e-01,1.0700e+02
IMP_SCORE,3924,GO:0006105,1.5692e-01,2.2000e+01
IMP_SCORE,3925,GO:0031468,1.5691e-01,6.0000e+00
IMP_SCORE,3926,GO:1904949,1.5677e-01,2.0000e+01
IMP_SCORE,3927,GO:0031647,1.5677e-01,8.3000e+01
IMP_SCORE,3928,GO:0003281,1.5671e-01,1.9000e+01
IMP_SCORE,3929,GO:0043234,1.5666e-01,1.0480e+03
IMP_SCORE,3930,GO:0010972,1.5664e-01,1.6000e+01
IMP_SCORE,3931,GO:1901564,1.5662e-01,4.8000e+02
IMP_SCORE,3932,GO:0010828,1.5660e-01,3.1000e+01
IMP_SCORE,3933,GO:0071383,1.5659e-01,2.1000e+01
IMP_SCORE,3934,GO:0010562,1.5658e-01,2.0600e+02
IMP_SCORE,3935,GO:0009408,1.5657e-01,8.6000e+01
IMP_SCORE,3936,GO:0046486,1.5655e-01,1.8400e+02
IMP_SCORE,3937,GO:0043276,1.5648e-01,2.0000e+00
IMP_SCORE,3938,GO:0048384,1.5644e-01,2.0000e+00
IMP_SCORE,3939,GO:0019956,1.5641e-01,1.2000e+01
IMP_SCORE,3940,GO:0048858,1.5640e-01,1.2300e+02
IMP_SCORE,3941,GO:0023057,1.5640e-01,3.0400e+02
IMP_SCORE,3942,GO:1902583,1.5637e-01,1.1000e+01
IMP_SCORE,3943,GO:0051346,1.5632e-01,1.4900e+02
IMP_SCORE,3944,GO:0060041,1.5631e-01,2.7000e+01
IMP_SCORE,3945,GO:0035637,1.5626e-01,3.5000e+01
IMP_SCORE,3946,GO:0072207,1.5623e-01,8.0000e+00
IMP_SCORE,3947,GO:0034330,1.5617e-01,1.3200e+02
IMP_SCORE,3948,GO:0006725,1.5616e-01,4.8300e+02
IMP_SCORE,3949,GO:0045296,1.5616e-01,2.9300e+02
IMP_SCORE,3950,GO:0072665,1.5616e-01,2.1000e+01
IMP_SCORE,3951,GO:0008360,1.5615e-01,7.6000e+01
IMP_SCORE,3952,GO:0016903,1.5612e-01,7.7000e+01
IMP_SCORE,3953,GO:0032330,1.5605e-01,1.7000e+01
IMP_SCORE,3954,GO:0097296,1.5604e-01,2.0000e+00
IMP_SCORE,3955,GO:0007015,1.5602e-01,9.8000e+01
IMP_SCORE,3956,GO:0051301,1.5601e-01,1.5600e+02
IMP_SCORE,3957,GO:0072657,1.5600e-01,1.3500e+02
IMP_SCORE,3958,GO:0044456,1.5599e-01,3.5000e+02
IMP_SCORE,3959,GO:0020037,1.5594e-01,9.4000e+01
IMP_SCORE,3960,GO:0006073,1.5589e-01,1.8000e+01
IMP_SCORE,3961,GO:0090502,1.5585e-01,5.2000e+01
IMP_SCORE,3962,GO:0048878,1.5582e-01,2.8300e+02
IMP_SCORE,3963,GO:0032781,1.5577e-01,3.3000e+01
IMP_SCORE,3964,GO:0051151,1.5576e-01,1.4000e+01
IMP_SCORE,3965,GO:1901021,1.5573e-01,1.2000e+01
IMP_SCORE,3966,GO:0030178,1.5572e-01,5.5000e+01
IMP_SCORE,3967,GO:0005768,1.5571e-01,3.4200e+02
IMP_SCORE,3968,GO:0050708,1.5570e-01,1.1900e+02
IMP_SCORE,3969,GO:0000166,1.5568e-01,6.5300e+02
IMP_SCORE,3970,GO:0009755,1.5564e-01,5.4000e+01
IMP_SCORE,3971,GO:0050707,1.5560e-01,4.6000e+01
IMP_SCORE,3972,GO:0046483,1.5557e-01,4.5100e+02
IMP_SCORE,3973,GO:0051209,1.5555e-01,3.0000e+00
IMP_SCORE,3974,GO:1901615,1.5554e-01,1.8200e+02
IMP_SCORE,3975,GO:0046888,1.5547e-01,1.5000e+01
IMP_SCORE,3976,GO:0031463,1.5542e-01,1.6000e+01
IMP_SCORE,3977,GO:0030170,1.5541e-01,6.7000e+01
IMP_SCORE,3978,GO:0033006,1.5541e-01,1.5000e+01
IMP_SCORE,3979,GO:0040012,1.5540e-01,2.2100e+02
IMP_SCORE,3980,GO:0010604,1.5537e-01,3.9200e+02
IMP_SCORE,3981,GO:0045216,1.5536e-01,1.0200e+02
IMP_SCORE,3982,GO:0010561,1.5533e-01,7.0000e+00
IMP_SCORE,3983,GO:0009452,1.5529e-01,8.0000e+00
IMP_SCORE,3984,GO:0009395,1.5526e-01,2.5000e+01
IMP_SCORE,3985,GO:0019438,1.5525e-01,2.6800e+02
IMP_SCORE,3986,GO:0016887,1.5524e-01,1.3300e+02
IMP_SCORE,3987,GO:0006779,1.5517e-01,1.7000e+01
IMP_SCORE,3988,GO:0007274,1.5513e-01,2.2000e+01
IMP_SCORE,3989,GO:0036094,1.5509e-01,8.2500e+02
IMP_SCORE,3990,GO:0042267,1.5501e-01,2.1000e+01
IMP_SCORE,3991,GO:0009968,1.5499e-01,3.0800e+02
IMP_SCORE,3992,GO:0006793,1.5497e-01,4.7200e+02
IMP_SCORE,3993,GO:0043087,1.5495e-01,2.7200e+02
IMP_SCORE,3994,GO:0061630,1.5494e-01,7.0000e+01
IMP_SCORE,3995,GO:0017112,1.5491e-01,6.3000e+01
IMP_SCORE,3996,GO:1903530,1.5489e-01,1.8500e+02
IMP_SCORE,3997,GO:0001818,1.5486e-01,7.2000e+01
IMP_SCORE,3998,GO:0044238,1.5485e-01,8.5600e+02
IMP_SCORE,3999,GO:0044271,1.5483e-01,3.2900e+02
IMP_SCORE,4000,GO:0015923,1.5480e-01,2.8000e+01
IMP_SCORE,4001,GO:0043524,1.5480e-01,4.1000e+01
IMP_SCORE,4002,GO:0050819,1.5477e-01,3.6000e+01
IMP_SCORE,4003,GO:0098797,1.5475e-01,1.8000e+02
IMP_SCORE,4004,GO:0071222,1.5471e-01,3.5000e+01
IMP_SCORE,4005,GO:0072527,1.5462e-01,2.7000e+01
IMP_SCORE,4006,GO:0048519,1.5461e-01,9.4300e+02
IMP_SCORE,4007,GO:0019898,1.5457e-01,1.0300e+02
IMP_SCORE,4008,GO:0006911,1.5456e-01,3.0000e+01
IMP_SCORE,4009,GO:0014850,1.5455e-01,7.0000e+00
IMP_SCORE,4010,GO:0004298,1.5454e-01,1.7000e+01
IMP_SCORE,4011,GO:0035591,1.5451e-01,5.5000e+01
IMP_SCORE,4012,GO:0016079,1.5447e-01,1.3000e+01
IMP_SCORE,4013,GO:0006882,1.5444e-01,7.0000e+00
IMP_SCORE,4014,GO:0060249,1.5439e-01,1.1300e+02
IMP_SCORE,4015,GO:0012501,1.5439e-01,4.6700e+02
IMP_SCORE,4016,GO:0051051,1.5435e-01,1.4600e+02
IMP_SCORE,4017,GO:0006554,1.5430e-01,1.6000e+01
IMP_SCORE,4018,GO:0007009,1.5425e-01,9.1000e+01
IMP_SCORE,4019,GO:0008484,1.5423e-01,4.5000e+01
IMP_SCORE,4020,GO:0060968,1.5423e-01,3.0000e+00
IMP_SCORE,4021,GO:0030825,1.5420e-01,7.0000e+00
IMP_SCORE,4022,GO:0055074,1.5418e-01,8.5000e+01
IMP_SCORE,4023,GO:0008610,1.5413e-01,2.2000e+02
IMP_SCORE,4024,GO:0043027,1.5408e-01,1.6000e+01
IMP_SCORE,4025,GO:0051649,1.5408e-01,4.1200e+02
IMP_SCORE,4026,GO:0035091,1.5406e-01,1.7000e+02
IMP_SCORE,4027,GO:0030512,1.5403e-01,2.3000e+01
IMP_SCORE,4028,GO:0098662,1.5403e-01,1.6400e+02
IMP_SCORE,4029,GO:0048585,1.5397e-01,3.3400e+02
IMP_SCORE,4030,GO:0008180,1.5397e-01,1.5000e+01
IMP_SCORE,4031,GO:0071711,1.5391e-01,1.9000e+01
IMP_SCORE,4032,GO:1905360,1.5391e-01,3.2000e+01
IMP_SCORE,4033,GO:0002821,1.5390e-01,2.4000e+01
IMP_SCORE,4034,GO:0019731,1.5389e-01,2.0000e+01
IMP_SCORE,4035,GO:0043388,1.5387e-01,1.7000e+01
IMP_SCORE,4036,GO:0015696,1.5386e-01,4.2000e+01
IMP_SCORE,4037,GO:1990841,1.5386e-01,2.1000e+01
IMP_SCORE,4038,GO:0006082,1.5386e-01,2.5900e+02
IMP_SCORE,4039,GO:0034645,1.5385e-01,2.9700e+02
IMP_SCORE,4040,GO:0045028,1.5378e-01,2.6000e+01
IMP_SCORE,4041,GO:0048016,1.5377e-01,9.0000e+00
IMP_SCORE,4042,GO:0031643,1.5377e-01,1.6000e+01
IMP_SCORE,4043,GO:0023056,1.5372e-01,3.5700e+02
IMP_SCORE,4044,GO:2000146,1.5370e-01,9.1000e+01
IMP_SCORE,4045,GO:0042110,1.5368e-01,5.7000e+01
IMP_SCORE,4046,GO:0006337,1.5367e-01,1.8000e+01
IMP_SCORE,4047,GO:0017076,1.5366e-01,4.4900e+02
IMP_SCORE,4048,GO:0048096,1.5365e-01,8.0000e+00
IMP_SCORE,4049,GO:1901186,1.5363e-01,1.6000e+01
IMP_SCORE,4050,GO:0043200,1.5363e-01,3.5000e+01
IMP_SCORE,4051,GO:0006805,1.5362e-01,1.0800e+02
IMP_SCORE,4052,GO:0002286,1.5358e-01,1.6000e+01
IMP_SCORE,4053,GO:0000377,1.5356e-01,5.0000e+01
IMP_SCORE,4054,GO:0032526,1.5354e-01,4.3000e+01
IMP_SCORE,4055,GO:0002684,1.5352e-01,1.9900e+02
IMP_SCORE,4056,GO:0030135,1.5352e-01,7.5000e+01
IMP_SCORE,4057,GO:0001159,1.5351e-01,9.6000e+01
IMP_SCORE,4058,GO:0050801,1.5343e-01,1.8400e+02
IMP_SCORE,4059,GO:0051092,1.5338e-01,4.8000e+01
IMP_SCORE,4060,GO:0004953,1.5336e-01,6.0000e+00
IMP_SCORE,4061,GO:0009084,1.5335e-01,1.9000e+01
IMP_SCORE,4062,GO:0030277,1.5335e-01,1.2000e+01
IMP_SCORE,4063,GO:2000145,1.5334e-01,2.2700e+02
IMP_SCORE,4064,GO:0030856,1.5330e-01,3.5000e+01
IMP_SCORE,4065,GO:0009880,1.5328e-01,2.3000e+01
IMP_SCORE,4066,GO:1903779,1.5328e-01,4.4000e+01
IMP_SCORE,4067,GO:0032559,1.5325e-01,3.8200e+02
IMP_SCORE,4068,GO:0031331,1.5316e-01,9.6000e+01
IMP_SCORE,4069,GO:0006397,1.5316e-01,1.2900e+02
IMP_SCORE,4070,GO:0015833,1.5316e-01,3.7300e+02
IMP_SCORE,4071,GO:0051056,1.5310e-01,1.3300e+02
IMP_SCORE,4072,GO:0022404,1.5307e-01,2.2000e+01
IMP_SCORE,4073,GO:0070888,1.5307e-01,3.3000e+01
IMP_SCORE,4074,GO:0071481,1.5305e-01,1.1000e+01
IMP_SCORE,4075,GO:0005759,1.5297e-01,1.8800e+02
IMP_SCORE,4076,GO:0002682,1.5297e-01,4.1000e+02
IMP_SCORE,4077,GO:0046456,1.5295e-01,3.0000e+01
IMP_SCORE,4078,GO:2001240,1.5295e-01,3.4000e+01
IMP_SCORE,4079,GO:0016032,1.5290e-01,2.7000e+02
IMP_SCORE,4080,GO:0009925,1.5287e-01,2.2000e+01
IMP_SCORE,4081,GO:0042537,1.5285e-01,8.0000e+00
IMP_SCORE,4082,GO:0006357,1.5285e-01,3.8000e+02
IMP_SCORE,4083,GO:0050885,1.5282e-01,3.9000e+01
IMP_SCORE,4084,GO:0032507,1.5281e-01,2.4000e+01
IMP_SCORE,4085,GO:0019068,1.5279e-01,9.0000e+00
IMP_SCORE,4086,GO:0019228,1.5279e-01,8.0000e+00
IMP_SCORE,4087,GO:0031300,1.5276e-01,1.1700e+02
IMP_SCORE,4088,GO:0007259,1.5268e-01,1.3000e+01
IMP_SCORE,4089,GO:0070633,1.5267e-01,1.2000e+01
IMP_SCORE,4090,GO:0015267,1.5265e-01,1.6200e+02
IMP_SCORE,4091,GO:0071702,1.5265e-01,5.9500e+02
IMP_SCORE,4092,GO:0002366,1.5264e-01,1.3500e+02
IMP_SCORE,4093,GO:0000780,1.5261e-01,7.0000e+00
IMP_SCORE,4094,GO:0050839,1.5260e-01,4.0800e+02
IMP_SCORE,4095,GO:0042749,1.5256e-01,3.0000e+00
IMP_SCORE,4096,GO:0055007,1.5254e-01,3.0000e+00
IMP_SCORE,4097,GO:0001891,1.5252e-01,2.2000e+01
IMP_SCORE,4098,GO:0046471,1.5250e-01,2.3000e+01
IMP_SCORE,4099,GO:0043044,1.5249e-01,1.9000e+01
IMP_SCORE,4100,GO:0044827,1.5247e-01,1.3000e+01
IMP_SCORE,4101,GO:1900006,1.5247e-01,1.6000e+01
IMP_SCORE,4102,GO:0046519,1.5243e-01,1.1000e+01
IMP_SCORE,4103,GO:0006897,1.5239e-01,3.5500e+02
IMP_SCORE,4104,GO:1904886,1.5236e-01,3.0000e+00
IMP_SCORE,4105,GO:0022625,1.5232e-01,2.0000e+01
IMP_SCORE,4106,GO:1903311,1.5230e-01,3.7000e+01
IMP_SCORE,4107,GO:0060997,1.5228e-01,9.0000e+00
IMP_SCORE,4108,GO:1901681,1.5223e-01,2.0400e+02
IMP_SCORE,4109,GO:0005925,1.5221e-01,2.8000e+02
IMP_SCORE,4110,GO:0009966,1.5218e-01,5.8100e+02
IMP_SCORE,4111,GO:0042599,1.5212e-01,3.2000e+01
IMP_SCORE,4112,GO:0022402,1.5211e-01,3.8700e+02
IMP_SCORE,4113,GO:0009190,1.5208e-01,5.0000e+00
IMP_SCORE,4114,GO:0006955,1.5207e-01,5.5600e+02
IMP_SCORE,4115,GO:0006213,1.5206e-01,2.0000e+01
IMP_SCORE,4116,GO:0055114,1.5204e-01,4.6000e+02
IMP_SCORE,4117,GO:0070098,1.5203e-01,3.6000e+01
IMP_SCORE,4118,GO:0001673,1.5202e-01,7.0000e+00
IMP_SCORE,4119,GO:0010951,1.5198e-01,9.9000e+01
IMP_SCORE,4120,GO:0043954,1.5196e-01,2.0000e+01
IMP_SCORE,4121,GO:1901360,1.5195e-01,4.8200e+02
IMP_SCORE,4122,GO:0031012,1.5193e-01,3.4900e+02
IMP_SCORE,4123,GO:1904591,1.5191e-01,1.1000e+01
IMP_SCORE,4124,GO:0000578,1.5190e-01,1.2000e+01
IMP_SCORE,4125,GO:1903203,1.5184e-01,1.3000e+01
IMP_SCORE,4126,GO:0010811,1.5179e-01,6.7000e+01
IMP_SCORE,4127,GO:0045202,1.5176e-01,2.5200e+02
IMP_SCORE,4128,GO:0045724,1.5175e-01,9.0000e+00
IMP_SCORE,4129,GO:0032102,1.5172e-01,8.8000e+01
IMP_SCORE,4130,GO:1990904,1.5171e-01,2.8000e+02
IMP_SCORE,4131,GO:0010745,1.5169e-01,1.1000e+01
IMP_SCORE,4132,GO:0032570,1.5160e-01,3.1000e+01
IMP_SCORE,4133,GO:0070293,1.5160e-01,8.0000e+00
IMP_SCORE,4134,GO:0051213,1.5155e-01,7.5000e+01
IMP_SCORE,4135,GO:0051128,1.5148e-01,6.7400e+02
IMP_SCORE,4136,GO:0008543,1.5147e-01,2.0000e+01
IMP_SCORE,4137,GO:0034641,1.5141e-01,5.5400e+02
IMP_SCORE,4138,GO:0001501,1.5136e-01,1.1900e+02
IMP_SCORE,4139,GO:0097367,1.5134e-01,6.9700e+02
IMP_SCORE,4140,GO:0060089,1.5133e-01,6.0300e+02
IMP_SCORE,4141,GO:0031338,1.5127e-01,3.3000e+01
IMP_SCORE,4142,GO:0033036,1.5118e-01,5.3400e+02
IMP_SCORE,4143,GO:0012507,1.5113e-01,6.2000e+01
IMP_SCORE,4144,GO:0030522,1.5110e-01,5.4000e+01
IMP_SCORE,4145,GO:0044430,1.5107e-01,6.0300e+02
IMP_SCORE,4146,GO:0000987,1.5107e-01,8.9000e+01
IMP_SCORE,4147,GO:0015992,1.5107e-01,4.3000e+01
IMP_SCORE,4148,GO:0005310,1.5103e-01,1.4000e+01
IMP_SCORE,4149,GO:0017148,1.5099e-01,4.0000e+01
IMP_SCORE,4150,GO:0001076,1.5089e-01,6.1000e+01
IMP_SCORE,4151,GO:0006835,1.5089e-01,2.9000e+01
IMP_SCORE,4152,GO:0015813,1.5084e-01,1.3000e+01
IMP_SCORE,4153,GO:0045934,1.5082e-01,2.1200e+02
IMP_SCORE,4154,GO:2000241,1.5077e-01,4.5000e+01
IMP_SCORE,4155,GO:0004872,1.5072e-01,6.5400e+02
IMP_SCORE,4156,GO:0065007,1.5068e-01,1.1910e+03
IMP_SCORE,4157,GO:0048545,1.5063e-01,8.7000e+01
IMP_SCORE,4158,GO:0007268,1.5062e-01,1.4400e+02
IMP_SCORE,4159,GO:0009581,1.5060e-01,6.3000e+01
IMP_SCORE,4160,GO:0090544,1.5058e-01,1.3000e+01
IMP_SCORE,4161,GO:0060706,1.5047e-01,1.3000e+01
IMP_SCORE,4162,GO:0005819,1.5038e-01,8.8000e+01
IMP_SCORE,4163,GO:0042147,1.5037e-01,3.7000e+01
IMP_SCORE,4164,GO:0021700,1.5037e-01,5.6000e+01
IMP_SCORE,4165,GO:0048534,1.5037e-01,6.8000e+01
IMP_SCORE,4166,GO:0055088,1.5036e-01,4.4000e+01
IMP_SCORE,4167,GO:0006888,1.5036e-01,8.1000e+01
IMP_SCORE,4168,GO:0033157,1.5031e-01,1.0800e+02
IMP_SCORE,4169,GO:0051492,1.5031e-01,2.3000e+01
IMP_SCORE,4170,GO:0005720,1.5030e-01,8.0000e+00
IMP_SCORE,4171,GO:0044431,1.5029e-01,4.2100e+02
IMP_SCORE,4172,GO:0042641,1.5028e-01,3.9000e+01
IMP_SCORE,4173,GO:0007585,1.5026e-01,2.9000e+01
IMP_SCORE,4174,GO:0001614,1.5023e-01,3.4000e+01
IMP_SCORE,4175,GO:0015850,1.5015e-01,5.7000e+01
IMP_SCORE,4176,GO:0023026,1.5015e-01,2.0000e+01
IMP_SCORE,4177,GO:0099003,1.5015e-01,3.0000e+01
IMP_SCORE,4178,GO:0016311,1.5015e-01,1.8800e+02
IMP_SCORE,4179,GO:0031674,1.5014e-01,2.5000e+01
IMP_SCORE,4180,GO:0044262,1.5014e-01,8.0000e+01
IMP_SCORE,4181,GO:0033169,1.5013e-01,1.0000e+01
IMP_SCORE,4182,GO:0016052,1.5013e-01,9.7000e+01
IMP_SCORE,4183,GO:1902580,1.5005e-01,1.9600e+02
IMP_SCORE,4184,GO:0042589,1.5004e-01,2.0000e+01
IMP_SCORE,4185,GO:0051049,1.5004e-01,4.5700e+02
IMP_SCORE,4186,GO:0051895,1.5003e-01,9.0000e+00
IMP_SCORE,4187,GO:0046914,1.4995e-01,9.3300e+02
IMP_SCORE,4188,GO:0009986,1.4993e-01,4.5300e+02
IMP_SCORE,4189,GO:1903831,1.4991e-01,2.3000e+01
IMP_SCORE,4190,GO:0006355,1.4989e-01,3.3400e+02
IMP_SCORE,4191,GO:0003008,1.4988e-01,6.0500e+02
IMP_SCORE,4192,GO:0050808,1.4988e-01,7.2000e+01
IMP_SCORE,4193,GO:0034707,1.4988e-01,3.6000e+01
IMP_SCORE,4194,GO:0032886,1.4986e-01,6.3000e+01
IMP_SCORE,4195,GO:1902572,1.4982e-01,9.0000e+00
IMP_SCORE,4196,GO:0002208,1.4979e-01,7.0000e+00
IMP_SCORE,4197,GO:0019199,1.4977e-01,4.4000e+01
IMP_SCORE,4198,GO:0030173,1.4976e-01,4.8000e+01
IMP_SCORE,4199,GO:0003006,1.4974e-01,1.8000e+02
IMP_SCORE,4200,GO:0007188,1.4973e-01,5.5000e+01
IMP_SCORE,4201,GO:1901185,1.4973e-01,1.8000e+01
IMP_SCORE,4202,GO:0018216,1.4971e-01,1.7000e+01
IMP_SCORE,4203,GO:0030029,1.4969e-01,1.5200e+02
IMP_SCORE,4204,GO:0036464,1.4962e-01,1.0600e+02
IMP_SCORE,4205,GO:0009893,1.4961e-01,4.5300e+02
IMP_SCORE,4206,GO:1905038,1.4959e-01,4.0000e+00
IMP_SCORE,4207,GO:0007049,1.4958e-01,2.3400e+02
IMP_SCORE,4208,GO:0061650,1.4956e-01,3.4000e+01
IMP_SCORE,4209,GO:0055102,1.4955e-01,3.1000e+01
IMP_SCORE,4210,GO:0035869,1.4954e-01,1.7000e+01
IMP_SCORE,4211,GO:0007157,1.4952e-01,4.1000e+01
IMP_SCORE,4212,GO:0006693,1.4951e-01,2.5000e+01
IMP_SCORE,4213,GO:0045839,1.4946e-01,7.0000e+00
IMP_SCORE,4214,GO:0035456,1.4939e-01,2.6000e+01
IMP_SCORE,4215,GO:0051348,1.4937e-01,8.7000e+01
IMP_SCORE,4216,GO:1990748,1.4929e-01,9.9000e+01
IMP_SCORE,4217,GO:0006631,1.4925e-01,1.2200e+02
IMP_SCORE,4218,GO:1901605,1.4924e-01,1.3400e+02
IMP_SCORE,4219,GO:1903859,1.4923e-01,1.7000e+01
IMP_SCORE,4220,GO:0001067,1.4919e-01,1.7200e+02
IMP_SCORE,4221,GO:0040008,1.4918e-01,2.4600e+02
IMP_SCORE,4222,GO:0008519,1.4916e-01,2.7000e+01
IMP_SCORE,4223,GO:0010107,1.4911e-01,3.6000e+01
IMP_SCORE,4224,GO:0010675,1.4911e-01,4.6000e+01
IMP_SCORE,4225,GO:0023052,1.4910e-01,3.1700e+02
IMP_SCORE,4226,GO:0046128,1.4909e-01,4.1000e+01
IMP_SCORE,4227,GO:0048588,1.4907e-01,3.9000e+01
IMP_SCORE,4228,GO:0097035,1.4904e-01,1.8000e+01
IMP_SCORE,4229,GO:0050810,1.4901e-01,1.0000e+01
IMP_SCORE,4230,GO:0060536,1.4899e-01,4.0000e+00
IMP_SCORE,4231,GO:0008344,1.4897e-01,4.0000e+01
IMP_SCORE,4232,GO:0008366,1.4895e-01,8.7000e+01
IMP_SCORE,4233,GO:0016567,1.4893e-01,2.1900e+02
IMP_SCORE,4234,GO:0032060,1.4888e-01,1.3000e+01
IMP_SCORE,4235,GO:0045088,1.4886e-01,9.6000e+01
IMP_SCORE,4236,GO:0051453,1.4884e-01,2.9000e+01
IMP_SCORE,4237,GO:0033275,1.4882e-01,2.4000e+01
IMP_SCORE,4238,GO:0045737,1.4879e-01,1.2000e+01
IMP_SCORE,4239,GO:0032155,1.4876e-01,7.9000e+01
IMP_SCORE,4240,GO:0032269,1.4873e-01,2.0800e+02
IMP_SCORE,4241,GO:0050954,1.4868e-01,1.2600e+02
IMP_SCORE,4242,GO:1902402,1.4859e-01,1.2000e+01
IMP_SCORE,4243,GO:0007160,1.4857e-01,8.6000e+01
IMP_SCORE,4244,GO:0016050,1.4857e-01,1.1200e+02
IMP_SCORE,4245,GO:0002715,1.4854e-01,1.5000e+01
IMP_SCORE,4246,GO:0051828,1.4851e-01,6.0000e+01
IMP_SCORE,4247,GO:0005546,1.4850e-01,4.4000e+01
IMP_SCORE,4248,GO:0036064,1.4849e-01,2.9000e+01
IMP_SCORE,4249,GO:1900372,1.4838e-01,1.1000e+01
IMP_SCORE,4250,GO:0005743,1.4837e-01,2.0700e+02
IMP_SCORE,4251,GO:0006811,1.4836e-01,4.4500e+02
IMP_SCORE,4252,GO:0019897,1.4826e-01,6.4000e+01
IMP_SCORE,4253,GO:0001671,1.4825e-01,2.9000e+01
IMP_SCORE,4254,GO:0061337,1.4823e-01,3.4000e+01
IMP_SCORE,4255,GO:0008188,1.4817e-01,4.4000e+01
IMP_SCORE,4256,GO:0070727,1.4812e-01,2.6200e+02
IMP_SCORE,4257,GO:0002891,1.4807e-01,1.7000e+01
IMP_SCORE,4258,GO:1904315,1.4800e-01,1.0000e+01
IMP_SCORE,4259,GO:0008652,1.4797e-01,8.1000e+01
IMP_SCORE,4260,GO:0032412,1.4795e-01,8.5000e+01
IMP_SCORE,4261,GO:0010468,1.4794e-01,4.8700e+02
IMP_SCORE,4262,GO:0000271,1.4792e-01,2.2000e+01
IMP_SCORE,4263,GO:0030276,1.4792e-01,5.5000e+01
IMP_SCORE,4264,GO:0045087,1.4792e-01,1.9700e+02
IMP_SCORE,4265,GO:0090307,1.4782e-01,2.2000e+01
IMP_SCORE,4266,GO:0043220,1.4777e-01,1.0000e+01
IMP_SCORE,4267,GO:0002643,1.4771e-01,1.7000e+01
IMP_SCORE,4268,GO:0097479,1.4760e-01,3.1000e+01
IMP_SCORE,4269,GO:0006638,1.4754e-01,6.4000e+01
IMP_SCORE,4270,GO:0005001,1.4753e-01,2.6000e+01
IMP_SCORE,4271,GO:0010759,1.4750e-01,8.0000e+00
IMP_SCORE,4272,GO:0051960,1.4749e-01,2.1200e+02
IMP_SCORE,4273,GO:0022835,1.4742e-01,2.4000e+01
IMP_SCORE,4274,GO:0003756,1.4737e-01,1.6000e+01
IMP_SCORE,4275,GO:0002028,1.4737e-01,6.7000e+01
IMP_SCORE,4276,GO:0001525,1.4736e-01,1.2000e+02
IMP_SCORE,4277,GO:0050927,1.4734e-01,1.3000e+01
IMP_SCORE,4278,GO:0050767,1.4732e-01,1.6500e+02
IMP_SCORE,4279,GO:0030246,1.4722e-01,8.4300e+02
IMP_SCORE,4280,GO:0030098,1.4721e-01,4.6000e+01
IMP_SCORE,4281,GO:0065008,1.4721e-01,9.3500e+02
IMP_SCORE,4282,GO:0003779,1.4720e-01,3.4000e+02
IMP_SCORE,4283,GO:0032693,1.4713e-01,1.3000e+01
IMP_SCORE,4284,GO:0043412,1.4710e-01,7.0000e+02
IMP_SCORE,4285,GO:0042575,1.4704e-01,2.0000e+00
IMP_SCORE,4286,GO:0003712,1.4704e-01,1.6400e+02
IMP_SCORE,4287,GO:0010906,1.4702e-01,3.6000e+01
IMP_SCORE,4288,GO:0042166,1.4701e-01,1.0000e+01
IMP_SCORE,4289,GO:0007030,1.4700e-01,5.4000e+01
IMP_SCORE,4290,GO:0005578,1.4697e-01,2.8500e+02
IMP_SCORE,4291,GO:0001085,1.4692e-01,4.7000e+01
IMP_SCORE,4292,GO:0007017,1.4690e-01,1.9400e+02
IMP_SCORE,4293,GO:0008235,1.4690e-01,5.5000e+01
IMP_SCORE,4294,GO:0046597,1.4688e-01,2.7000e+01
IMP_SCORE,4295,GO:0034705,1.4686e-01,5.6000e+01
IMP_SCORE,4296,GO:0005179,1.4680e-01,1.7100e+02
IMP_SCORE,4297,GO:0022600,1.4679e-01,3.5000e+01
IMP_SCORE,4298,GO:0098796,1.4677e-01,3.4400e+02
IMP_SCORE,4299,GO:0051436,1.4677e-01,1.1000e+01
IMP_SCORE,4300,GO:0044700,1.4676e-01,2.3900e+02
IMP_SCORE,4301,GO:0008584,1.4663e-01,2.2000e+01
IMP_SCORE,4302,GO:0050790,1.4661e-01,5.7400e+02
IMP_SCORE,4303,GO:0008328,1.4657e-01,2.3000e+01
IMP_SCORE,4304,GO:0006732,1.4652e-01,1.3000e+02
IMP_SCORE,4305,GO:0030810,1.4652e-01,2.8000e+01
IMP_SCORE,4306,GO:0044089,1.4652e-01,1.4100e+02
IMP_SCORE,4307,GO:0007059,1.4651e-01,5.8000e+01
IMP_SCORE,4308,GO:0048038,1.4650e-01,1.8000e+01
IMP_SCORE,4309,GO:0098657,1.4650e-01,2.2000e+01
IMP_SCORE,4310,GO:0030859,1.4649e-01,1.3000e+01
IMP_SCORE,4311,GO:0000049,1.4640e-01,2.8000e+01
IMP_SCORE,4312,GO:0099080,1.4639e-01,3.0700e+02
IMP_SCORE,4313,GO:0045995,1.4632e-01,2.5000e+01
IMP_SCORE,4314,GO:0004527,1.4630e-01,2.9000e+01
IMP_SCORE,4315,GO:0043085,1.4628e-01,3.6600e+02
IMP_SCORE,4316,GO:0070268,1.4625e-01,7.2000e+01
IMP_SCORE,4317,GO:0046470,1.4619e-01,7.5000e+01
IMP_SCORE,4318,GO:0006914,1.4615e-01,1.1200e+02
IMP_SCORE,4319,GO:0043302,1.4609e-01,1.2000e+01
IMP_SCORE,4320,GO:0044093,1.4601e-01,4.5200e+02
IMP_SCORE,4321,GO:0007281,1.4599e-01,4.5000e+01
IMP_SCORE,4322,GO:0051234,1.4593e-01,9.5400e+02
IMP_SCORE,4323,GO:0099024,1.4590e-01,5.2000e+01
IMP_SCORE,4324,GO:0045926,1.4589e-01,1.1400e+02
IMP_SCORE,4325,GO:0016892,1.4587e-01,4.0000e+01
IMP_SCORE,4326,GO:0016307,1.4581e-01,3.7000e+01
IMP_SCORE,4327,GO:0044058,1.4577e-01,1.8000e+01
IMP_SCORE,4328,GO:0010948,1.4574e-01,5.4000e+01
IMP_SCORE,4329,GO:0042168,1.4569e-01,2.5000e+01
IMP_SCORE,4330,GO:0008028,1.4568e-01,1.3000e+01
IMP_SCORE,4331,GO:0032879,1.4561e-01,6.2900e+02
IMP_SCORE,4332,GO:0044042,1.4559e-01,3.1000e+01
IMP_SCORE,4333,GO:0010648,1.4559e-01,3.2200e+02
IMP_SCORE,4334,GO:0010646,1.4556e-01,6.9800e+02
IMP_SCORE,4335,GO:0006569,1.4552e-01,1.0000e+01
IMP_SCORE,4336,GO:0009607,1.4550e-01,3.7300e+02
IMP_SCORE,4337,GO:0017171,1.4548e-01,1.8500e+02
IMP_SCORE,4338,GO:0034440,1.4547e-01,3.8000e+01
IMP_SCORE,4339,GO:1901135,1.4547e-01,3.2500e+02
IMP_SCORE,4340,GO:0001726,1.4545e-01,7.6000e+01
IMP_SCORE,4341,GO:0005730,1.4544e-01,4.3800e+02
IMP_SCORE,4342,GO:0006366,1.4539e-01,1.5700e+02
IMP_SCORE,4343,GO:1905114,1.4528e-01,1.1900e+02
IMP_SCORE,4344,GO:0090101,1.4523e-01,3.3000e+01
IMP_SCORE,4345,GO:1901032,1.4523e-01,1.3000e+01
IMP_SCORE,4346,GO:0015629,1.4512e-01,1.3900e+02
IMP_SCORE,4347,GO:0040029,1.4508e-01,6.5000e+01
IMP_SCORE,4348,GO:0022838,1.4507e-01,1.5900e+02
IMP_SCORE,4349,GO:0009145,1.4506e-01,1.0000e+01
IMP_SCORE,4350,GO:0010875,1.4506e-01,9.0000e+00
IMP_SCORE,4351,GO:0035303,1.4505e-01,7.8000e+01
IMP_SCORE,4352,GO:0099513,1.4505e-01,2.9000e+02
IMP_SCORE,4353,GO:2001257,1.4488e-01,4.0000e+01
IMP_SCORE,4354,GO:0006458,1.4485e-01,2.4000e+01
IMP_SCORE,4355,GO:0008239,1.4481e-01,2.5000e+01
IMP_SCORE,4356,GO:0021762,1.4479e-01,4.5000e+01
IMP_SCORE,4357,GO:0032418,1.4478e-01,1.5000e+01
IMP_SCORE,4358,GO:0006260,1.4469e-01,5.9000e+01
IMP_SCORE,4359,GO:0035088,1.4468e-01,2.9000e+01
IMP_SCORE,4360,GO:0060070,1.4468e-01,2.1000e+01
IMP_SCORE,4361,GO:1903900,1.4465e-01,6.1000e+01
IMP_SCORE,4362,GO:2000027,1.4455e-01,6.1000e+01
IMP_SCORE,4363,GO:0051298,1.4454e-01,1.2000e+01
IMP_SCORE,4364,GO:0032210,1.4434e-01,2.8000e+01
IMP_SCORE,4365,GO:0015347,1.4431e-01,6.2000e+01
IMP_SCORE,4366,GO:0070300,1.4416e-01,3.5000e+01
IMP_SCORE,4367,GO:1901678,1.4412e-01,1.3000e+01
IMP_SCORE,4368,GO:0048666,1.4408e-01,6.7000e+01
IMP_SCORE,4369,GO:0005975,1.4407e-01,2.7100e+02
IMP_SCORE,4370,GO:0045840,1.4405e-01,1.7000e+01
IMP_SCORE,4371,GO:0005924,1.4401e-01,2.8200e+02
IMP_SCORE,4372,GO:0032740,1.4399e-01,7.0000e+00
IMP_SCORE,4373,GO:0044409,1.4399e-01,5.4000e+01
IMP_SCORE,4374,GO:0019226,1.4390e-01,1.2000e+01
IMP_SCORE,4375,GO:0042535,1.4387e-01,3.0000e+00
IMP_SCORE,4376,GO:0008380,1.4387e-01,1.1000e+02
IMP_SCORE,4377,GO:0004497,1.4385e-01,6.9000e+01
IMP_SCORE,4378,GO:0055089,1.4384e-01,4.0000e+00
IMP_SCORE,4379,GO:0043618,1.4384e-01,1.9000e+01
IMP_SCORE,4380,GO:0003924,1.4382e-01,1.3000e+02
IMP_SCORE,4381,GO:0032550,1.4382e-01,1.6700e+02
IMP_SCORE,4382,GO:0070371,1.4381e-01,9.0000e+00
IMP_SCORE,4383,GO:0043500,1.4381e-01,8.0000e+00
IMP_SCORE,4384,GO:0006629,1.4379e-01,4.1800e+02
IMP_SCORE,4385,GO:0005537,1.4377e-01,2.4000e+01
IMP_SCORE,4386,GO:0048753,1.4376e-01,1.0000e+01
IMP_SCORE,4387,GO:0035148,1.4376e-01,4.3000e+01
IMP_SCORE,4388,GO:0035510,1.4373e-01,1.3000e+01
IMP_SCORE,4389,GO:0004303,1.4373e-01,1.5000e+01
IMP_SCORE,4390,GO:0046218,1.4370e-01,1.1000e+01
IMP_SCORE,4391,GO:0060707,1.4365e-01,8.0000e+00
IMP_SCORE,4392,GO:0015368,1.4363e-01,2.6000e+01
IMP_SCORE,4393,GO:0009653,1.4361e-01,5.2100e+02
IMP_SCORE,4394,GO:0051174,1.4361e-01,3.1200e+02
IMP_SCORE,4395,GO:0090630,1.4359e-01,3.6000e+01
IMP_SCORE,4396,GO:0016137,1.4358e-01,3.8000e+01
IMP_SCORE,4397,GO:1903792,1.4354e-01,9.0000e+00
IMP_SCORE,4398,GO:1902221,1.4353e-01,2.9000e+01
IMP_SCORE,4399,GO:0046852,1.4350e-01,4.0000e+00
IMP_SCORE,4400,GO:0003081,1.4350e-01,9.0000e+00
IMP_SCORE,4401,GO:0009790,1.4350e-01,7.4000e+01
IMP_SCORE,4402,GO:0098772,1.4346e-01,5.3200e+02
IMP_SCORE,4403,GO:0006401,1.4340e-01,5.0000e+01
IMP_SCORE,4404,GO:0035265,1.4337e-01,8.0000e+00
IMP_SCORE,4405,GO:0006508,1.4332e-01,4.4100e+02
IMP_SCORE,4406,GO:0032048,1.4331e-01,2.1000e+01
IMP_SCORE,4407,GO:0016868,1.4330e-01,9.0000e+00
IMP_SCORE,4408,GO:0072677,1.4329e-01,8.0000e+00
IMP_SCORE,4409,GO:0030502,1.4327e-01,1.1000e+01
IMP_SCORE,4410,GO:0072595,1.4325e-01,1.9000e+01
IMP_SCORE,4411,GO:0035725,1.4317e-01,3.5000e+01
IMP_SCORE,4412,GO:0001012,1.4313e-01,1.0700e+02
IMP_SCORE,4413,GO:1903963,1.4313e-01,1.7000e+01
IMP_SCORE,4414,GO:0044764,1.4310e-01,2.7100e+02
IMP_SCORE,4415,GO:0051216,1.4310e-01,3.8000e+01
IMP_SCORE,4416,GO:0051881,1.4310e-01,3.0000e+01
IMP_SCORE,4417,GO:1903649,1.4307e-01,1.2000e+01
IMP_SCORE,4418,GO:0051188,1.4306e-01,1.1000e+02
IMP_SCORE,4419,GO:0046349,1.4302e-01,3.4000e+01
IMP_SCORE,4420,GO:0044260,1.4302e-01,7.7400e+02
IMP_SCORE,4421,GO:0048634,1.4301e-01,2.1000e+01
IMP_SCORE,4422,GO:0044463,1.4299e-01,4.4800e+02
IMP_SCORE,4423,GO:0097164,1.4299e-01,1.3900e+02
IMP_SCORE,4424,GO:0005247,1.4288e-01,1.1000e+01
IMP_SCORE,4425,GO:0009058,1.4284e-01,5.6500e+02
IMP_SCORE,4426,GO:0006733,1.4281e-01,5.4000e+01
IMP_SCORE,4427,GO:1901213,1.4280e-01,6.0000e+00
IMP_SCORE,4428,GO:0071705,1.4280e-01,4.4800e+02
IMP_SCORE,4429,GO:0019220,1.4278e-01,3.3400e+02
IMP_SCORE,4430,GO:0009135,1.4275e-01,2.6000e+01
IMP_SCORE,4431,GO:0006790,1.4272e-01,2.1400e+02
IMP_SCORE,4432,GO:0005109,1.4265e-01,1.1000e+01
IMP_SCORE,4433,GO:0050777,1.4263e-01,5.1000e+01
IMP_SCORE,4434,GO:0006979,1.4263e-01,1.6600e+02
IMP_SCORE,4435,GO:0044450,1.4261e-01,9.4000e+01
IMP_SCORE,4436,GO:0022892,1.4258e-01,3.5600e+02
IMP_SCORE,4437,GO:0030819,1.4257e-01,1.1000e+01
IMP_SCORE,4438,GO:0007040,1.4256e-01,3.2000e+01
IMP_SCORE,4439,GO:0047617,1.4255e-01,8.0000e+00
IMP_SCORE,4440,GO:0032386,1.4255e-01,1.5600e+02
IMP_SCORE,4441,GO:0009123,1.4252e-01,5.3000e+01
IMP_SCORE,4442,GO:0042089,1.4250e-01,9.0000e+00
IMP_SCORE,4443,GO:0072331,1.4244e-01,4.8000e+01
IMP_SCORE,4444,GO:0006027,1.4243e-01,5.9000e+01
IMP_SCORE,4445,GO:0008556,1.4243e-01,1.0000e+01
IMP_SCORE,4446,GO:0097094,1.4241e-01,9.0000e+00
IMP_SCORE,4447,GO:0007632,1.4235e-01,1.9000e+01
IMP_SCORE,4448,GO:0019363,1.4234e-01,1.5000e+01
IMP_SCORE,4449,GO:0015031,1.4231e-01,3.3900e+02
IMP_SCORE,4450,GO:0046827,1.4221e-01,4.0000e+00
IMP_SCORE,4451,GO:0035108,1.4219e-01,4.9000e+01
IMP_SCORE,4452,GO:0061659,1.4215e-01,7.7000e+01
IMP_SCORE,4453,GO:0031966,1.4212e-01,3.1500e+02
IMP_SCORE,4454,GO:1901888,1.4212e-01,1.5000e+01
IMP_SCORE,4455,GO:0005875,1.4209e-01,8.1000e+01
IMP_SCORE,4456,GO:0046631,1.4208e-01,1.9000e+01
IMP_SCORE,4457,GO:0005813,1.4199e-01,1.9300e+02
IMP_SCORE,4458,GO:0044257,1.4195e-01,1.1000e+01
IMP_SCORE,4459,GO:1901030,1.4194e-01,1.9000e+01
IMP_SCORE,4460,GO:0015085,1.4193e-01,6.6000e+01
IMP_SCORE,4461,GO:0042130,1.4190e-01,2.2000e+01
IMP_SCORE,4462,GO:0030001,1.4189e-01,1.8000e+02
IMP_SCORE,4463,GO:0006584,1.4189e-01,4.4000e+01
IMP_SCORE,4464,GO:0005524,1.4187e-01,3.5300e+02
IMP_SCORE,4465,GO:0060589,1.4184e-01,1.9100e+02
IMP_SCORE,4466,GO:0097223,1.4181e-01,1.1600e+02
IMP_SCORE,4467,GO:0042990,1.4172e-01,3.4000e+01
IMP_SCORE,4468,GO:0035458,1.4165e-01,5.0000e+00
IMP_SCORE,4469,GO:0071674,1.4161e-01,1.6000e+01
IMP_SCORE,4470,GO:0043168,1.4159e-01,8.7800e+02
IMP_SCORE,4471,GO:0030054,1.4159e-01,7.1500e+02
IMP_SCORE,4472,GO:1903306,1.4156e-01,1.9000e+01
IMP_SCORE,4473,GO:0046321,1.4150e-01,5.0000e+00
IMP_SCORE,4474,GO:0061564,1.4149e-01,3.0000e+01
IMP_SCORE,4475,GO:0010669,1.4149e-01,2.1000e+01
IMP_SCORE,4476,GO:0016411,1.4148e-01,2.5000e+01
IMP_SCORE,4477,GO:0008016,1.4147e-01,7.6000e+01
IMP_SCORE,4478,GO:1901265,1.4144e-01,6.8400e+02
IMP_SCORE,4479,GO:0097159,1.4143e-01,1.2970e+03
IMP_SCORE,4480,GO:0005793,1.4143e-01,4.9000e+01
IMP_SCORE,4481,GO:0043492,1.4139e-01,4.4000e+01
IMP_SCORE,4482,GO:0070168,1.4138e-01,1.6000e+01
IMP_SCORE,4483,GO:0045843,1.4136e-01,8.0000e+00
IMP_SCORE,4484,GO:0006305,1.4131e-01,9.0000e+00
IMP_SCORE,4485,GO:0030003,1.4131e-01,1.4800e+02
IMP_SCORE,4486,GO:0032733,1.4128e-01,1.0000e+01
IMP_SCORE,4487,GO:0005544,1.4125e-01,6.1000e+01
IMP_SCORE,4488,GO:0006301,1.4112e-01,1.1000e+01
IMP_SCORE,4489,GO:0016702,1.4106e-01,3.9000e+01
IMP_SCORE,4490,GO:0043149,1.4103e-01,1.5000e+01
IMP_SCORE,4491,GO:1902476,1.4095e-01,5.0000e+01
IMP_SCORE,4492,GO:0010523,1.4095e-01,3.0000e+00
IMP_SCORE,4493,GO:0006812,1.4089e-01,2.4900e+02
IMP_SCORE,4494,GO:0065009,1.4089e-01,7.4800e+02
IMP_SCORE,4495,GO:0007029,1.4080e-01,9.0000e+00
IMP_SCORE,4496,GO:0009897,1.4080e-01,1.8600e+02
IMP_SCORE,4497,GO:0030220,1.4079e-01,1.2000e+01
IMP_SCORE,4498,GO:1901379,1.4077e-01,3.1000e+01
IMP_SCORE,4499,GO:0004180,1.4073e-01,4.7000e+01
IMP_SCORE,4500,GO:1901476,1.4072e-01,3.3000e+01
IMP_SCORE,4501,GO:0035639,1.4070e-01,4.2300e+02
IMP_SCORE,4502,GO:0044710,1.4070e-01,7.9600e+02
IMP_SCORE,4503,GO:0046823,1.4070e-01,3.6000e+01
IMP_SCORE,4504,GO:0014032,1.4065e-01,8.0000e+00
IMP_SCORE,4505,GO:0060538,1.4065e-01,8.0000e+00
IMP_SCORE,4506,GO:0033363,1.4065e-01,1.7000e+01
IMP_SCORE,4507,GO:0022891,1.4062e-01,3.1700e+02
IMP_SCORE,4508,GO:0032501,1.4059e-01,1.1640e+03
IMP_SCORE,4509,GO:0008307,1.4058e-01,5.2000e+01
IMP_SCORE,4510,GO:0015672,1.4057e-01,1.3300e+02
IMP_SCORE,4511,GO:0051704,1.4056e-01,5.6200e+02
IMP_SCORE,4512,GO:0098813,1.4052e-01,1.0000e+01
IMP_SCORE,4513,GO:0019222,1.4052e-01,6.7000e+02
IMP_SCORE,4514,GO:0048525,1.4051e-01,4.1000e+01
IMP_SCORE,4515,GO:0016787,1.4051e-01,1.2140e+03
IMP_SCORE,4516,GO:0000723,1.4047e-01,1.6000e+01
IMP_SCORE,4517,GO:0044212,1.4047e-01,1.8300e+02
IMP_SCORE,4518,GO:1903825,1.4037e-01,4.4000e+01
IMP_SCORE,4519,GO:0051181,1.4027e-01,1.9000e+01
IMP_SCORE,4520,GO:0007346,1.4025e-01,1.3800e+02
IMP_SCORE,4521,GO:0010800,1.4018e-01,1.1000e+01
IMP_SCORE,4522,GO:0060259,1.4016e-01,2.3000e+01
IMP_SCORE,4523,GO:0033116,1.4011e-01,6.2000e+01
IMP_SCORE,4524,GO:0019829,1.4009e-01,3.0000e+01
IMP_SCORE,4525,GO:0016458,1.4008e-01,3.5000e+01
IMP_SCORE,4526,GO:0072512,1.4008e-01,2.8000e+01
IMP_SCORE,4527,GO:1903008,1.4004e-01,1.5000e+01
IMP_SCORE,4528,GO:0001704,1.4000e-01,2.7000e+01
IMP_SCORE,4529,GO:0043933,1.3997e-01,5.2800e+02
IMP_SCORE,4530,GO:0017016,1.3997e-01,1.7700e+02
IMP_SCORE,4531,GO:0051926,1.3996e-01,1.3000e+01
IMP_SCORE,4532,GO:2000106,1.3995e-01,3.4000e+01
IMP_SCORE,4533,GO:0006807,1.3988e-01,6.7000e+02
IMP_SCORE,4534,GO:0015079,1.3981e-01,6.2000e+01
IMP_SCORE,4535,GO:0042733,1.3979e-01,3.6000e+01
IMP_SCORE,4536,GO:0016772,1.3978e-01,3.1200e+02
IMP_SCORE,4537,GO:0010556,1.3974e-01,3.8400e+02
IMP_SCORE,4538,GO:0005913,1.3968e-01,7.0000e+01
IMP_SCORE,4539,GO:0008009,1.3967e-01,2.2000e+01
IMP_SCORE,4540,GO:0002449,1.3964e-01,3.8000e+01
IMP_SCORE,4541,GO:0033045,1.3962e-01,1.1000e+01
IMP_SCORE,4542,GO:0045620,1.3962e-01,9.0000e+00
IMP_SCORE,4543,GO:0060341,1.3957e-01,2.4600e+02
IMP_SCORE,4544,GO:0009218,1.3951e-01,1.3000e+01
IMP_SCORE,4545,GO:0048747,1.3950e-01,4.4000e+01
IMP_SCORE,4546,GO:0002793,1.3950e-01,6.2000e+01
IMP_SCORE,4547,GO:0051170,1.3949e-01,5.0000e+01
IMP_SCORE,4548,GO:0043650,1.3948e-01,1.2000e+01
IMP_SCORE,4549,GO:0032774,1.3948e-01,1.8200e+02
IMP_SCORE,4550,GO:0098609,1.3938e-01,2.9300e+02
IMP_SCORE,4551,GO:0007186,1.3938e-01,3.0700e+02
IMP_SCORE,4552,GO:0006464,1.3936e-01,6.2200e+02
IMP_SCORE,4553,GO:0006139,1.3936e-01,4.0900e+02
IMP_SCORE,4554,GO:0005096,1.3934e-01,1.8700e+02
IMP_SCORE,4555,GO:0005319,1.3930e-01,8.8000e+01
IMP_SCORE,4556,GO:0050789,1.3929e-01,1.0970e+03
IMP_SCORE,4557,GO:0031306,1.3929e-01,1.3000e+01
IMP_SCORE,4558,GO:0009168,1.3928e-01,1.7000e+01
IMP_SCORE,4559,GO:0098869,1.3928e-01,9.8000e+01
IMP_SCORE,4560,GO:0046907,1.3925e-01,3.4800e+02
IMP_SCORE,4561,GO:0032990,1.3923e-01,1.3800e+02
IMP_SCORE,4562,GO:0009206,1.3919e-01,1.4000e+01
IMP_SCORE,4563,GO:0035586,1.3916e-01,3.0000e+01
IMP_SCORE,4564,GO:0043547,1.3911e-01,2.5200e+02
IMP_SCORE,4565,GO:0031063,1.3900e-01,1.6000e+01
IMP_SCORE,4566,GO:0031324,1.3898e-01,3.7500e+02
IMP_SCORE,4567,GO:0034976,1.3890e-01,8.2000e+01
IMP_SCORE,4568,GO:0006417,1.3888e-01,8.1000e+01
IMP_SCORE,4569,GO:0006470,1.3885e-01,9.6000e+01
IMP_SCORE,4570,GO:0035066,1.3881e-01,1.6000e+01
IMP_SCORE,4571,GO:0004714,1.3881e-01,3.5000e+01
IMP_SCORE,4572,GO:0002475,1.3878e-01,2.2000e+01
IMP_SCORE,4573,GO:0009247,1.3875e-01,2.5000e+01
IMP_SCORE,4574,GO:0097659,1.3874e-01,1.6400e+02
IMP_SCORE,4575,GO:0006996,1.3869e-01,7.5200e+02
IMP_SCORE,4576,GO:0050995,1.3867e-01,3.1000e+01
IMP_SCORE,4577,GO:0043266,1.3866e-01,2.9000e+01
IMP_SCORE,4578,GO:0031069,1.3862e-01,8.0000e+00
IMP_SCORE,4579,GO:0002755,1.3859e-01,1.8000e+01
IMP_SCORE,4580,GO:0030574,1.3858e-01,3.7000e+01
IMP_SCORE,4581,GO:0097602,1.3851e-01,7.0000e+00
IMP_SCORE,4582,GO:0030030,1.3847e-01,2.7500e+02
IMP_SCORE,4583,GO:0032024,1.3843e-01,1.7000e+01
IMP_SCORE,4584,GO:1905039,1.3842e-01,4.3000e+01
IMP_SCORE,4585,GO:0022857,1.3842e-01,3.2900e+02
IMP_SCORE,4586,GO:0043369,1.3841e-01,8.0000e+00
IMP_SCORE,4587,GO:0042440,1.3841e-01,2.6000e+01
IMP_SCORE,4588,GO:0005874,1.3840e-01,2.4500e+02
IMP_SCORE,4589,GO:0022011,1.3832e-01,1.4000e+01
IMP_SCORE,4590,GO:0051180,1.3831e-01,1.8000e+01
IMP_SCORE,4591,GO:0006520,1.3831e-01,1.3900e+02
IMP_SCORE,4592,GO:0048635,1.3830e-01,1.9000e+01
IMP_SCORE,4593,GO:0030546,1.3827e-01,1.1000e+01
IMP_SCORE,4594,GO:0051651,1.3825e-01,6.1000e+01
IMP_SCORE,4595,GO:0072413,1.3825e-01,8.0000e+00
IMP_SCORE,4596,GO:0036260,1.3825e-01,6.0000e+00
IMP_SCORE,4597,GO:0045604,1.3820e-01,1.2000e+01
IMP_SCORE,4598,GO:0051653,1.3814e-01,1.3000e+01
IMP_SCORE,4599,GO:0032555,1.3809e-01,4.4700e+02
IMP_SCORE,4600,GO:1900119,1.3793e-01,1.0000e+00
IMP_SCORE,4601,GO:0048193,1.3792e-01,1.6200e+02
IMP_SCORE,4602,GO:0061088,1.3791e-01,1.5000e+01
IMP_SCORE,4603,GO:0042107,1.3784e-01,1.1000e+01
IMP_SCORE,4604,GO:0070542,1.3774e-01,1.8000e+01
IMP_SCORE,4605,GO:0071556,1.3769e-01,2.6000e+01
IMP_SCORE,4606,GO:0007275,1.3763e-01,3.3500e+02
IMP_SCORE,4607,GO:0032549,1.3762e-01,1.6500e+02
IMP_SCORE,4608,GO:0045742,1.3761e-01,9.0000e+00
IMP_SCORE,4609,GO:0019825,1.3759e-01,3.5000e+01
IMP_SCORE,4610,GO:0044707,1.3758e-01,8.9600e+02
IMP_SCORE,4611,GO:0031648,1.3757e-01,1.9000e+01
IMP_SCORE,4612,GO:0035821,1.3753e-01,5.6000e+01
IMP_SCORE,4613,GO:0046348,1.3749e-01,4.1000e+01
IMP_SCORE,4614,GO:0006547,1.3747e-01,9.0000e+00
IMP_SCORE,4615,GO:0006885,1.3743e-01,3.5000e+01
IMP_SCORE,4616,GO:0099132,1.3734e-01,1.4000e+01
IMP_SCORE,4617,GO:1901363,1.3732e-01,1.1800e+03
IMP_SCORE,4618,GO:0098857,1.3730e-01,1.3300e+02
IMP_SCORE,4619,GO:0009056,1.3722e-01,5.6600e+02
IMP_SCORE,4620,GO:0034654,1.3720e-01,2.2800e+02
IMP_SCORE,4621,GO:0003334,1.3714e-01,5.0000e+00
IMP_SCORE,4622,GO:0004175,1.3713e-01,3.0400e+02
IMP_SCORE,4623,GO:0005882,1.3711e-01,8.8000e+01
IMP_SCORE,4624,GO:0003674,1.3709e-01,1.3760e+03
IMP_SCORE,4625,GO:0005509,1.3706e-01,7.4400e+02
IMP_SCORE,4626,GO:0050433,1.3706e-01,1.5000e+01
IMP_SCORE,4627,GO:0005035,1.3706e-01,1.8000e+01
IMP_SCORE,4628,GO:0003723,1.3701e-01,9.0900e+02
IMP_SCORE,4629,GO:0022803,1.3700e-01,1.5900e+02
IMP_SCORE,4630,GO:0044403,1.3696e-01,2.6900e+02
IMP_SCORE,4631,GO:0016010,1.3685e-01,3.1000e+01
IMP_SCORE,4632,GO:1903317,1.3681e-01,6.1000e+01
IMP_SCORE,4633,GO:0051701,1.3681e-01,6.4000e+01
IMP_SCORE,4634,GO:0007588,1.3678e-01,3.1000e+01
IMP_SCORE,4635,GO:0007411,1.3678e-01,1.3200e+02
IMP_SCORE,4636,GO:0051604,1.3661e-01,1.3000e+02
IMP_SCORE,4637,GO:0030100,1.3660e-01,7.6000e+01
IMP_SCORE,4638,GO:1905268,1.3652e-01,1.6000e+01
IMP_SCORE,4639,GO:0015078,1.3644e-01,2.5000e+01
IMP_SCORE,4640,GO:0007266,1.3644e-01,3.6000e+01
IMP_SCORE,4641,GO:0046906,1.3642e-01,9.0000e+01
IMP_SCORE,4642,GO:0044272,1.3638e-01,9.9000e+01
IMP_SCORE,4643,GO:0004866,1.3632e-01,7.3000e+01
IMP_SCORE,4644,GO:0006090,1.3631e-01,3.4000e+01
IMP_SCORE,4645,GO:0042886,1.3629e-01,3.6300e+02
IMP_SCORE,4646,GO:0070161,1.3611e-01,3.3900e+02
IMP_SCORE,4647,GO:0043235,1.3609e-01,1.9800e+02
IMP_SCORE,4648,GO:1902656,1.3608e-01,9.0000e+00
IMP_SCORE,4649,GO:0015918,1.3606e-01,1.7000e+01
IMP_SCORE,4650,GO:0002376,1.3605e-01,7.0700e+02
IMP_SCORE,4651,GO:0036297,1.3593e-01,1.4000e+01
IMP_SCORE,4652,GO:1900750,1.3592e-01,1.1000e+01
IMP_SCORE,4653,GO:0050786,1.3582e-01,2.5000e+01
IMP_SCORE,4654,GO:0006515,1.3581e-01,8.0000e+00
IMP_SCORE,4655,GO:0071242,1.3581e-01,1.3000e+01
IMP_SCORE,4656,GO:0015711,1.3581e-01,1.7200e+02
IMP_SCORE,4657,GO:0050805,1.3580e-01,2.3000e+01
IMP_SCORE,4658,GO:0098801,1.3578e-01,8.0000e+00
IMP_SCORE,4659,GO:0048020,1.3576e-01,9.0000e+00
IMP_SCORE,4660,GO:0044772,1.3573e-01,8.5000e+01
IMP_SCORE,4661,GO:0061572,1.3567e-01,3.4000e+01
IMP_SCORE,4662,GO:0071804,1.3565e-01,4.2000e+01
IMP_SCORE,4663,GO:0033762,1.3561e-01,2.1000e+01
IMP_SCORE,4664,GO:0006479,1.3555e-01,4.4000e+01
IMP_SCORE,4665,GO:1903508,1.3548e-01,1.6800e+02
IMP_SCORE,4666,GO:0051494,1.3544e-01,4.9000e+01
IMP_SCORE,4667,GO:0097346,1.3544e-01,8.0000e+00
IMP_SCORE,4668,GO:0051705,1.3543e-01,5.5000e+01
IMP_SCORE,4669,GO:0008152,1.3542e-01,1.0840e+03
IMP_SCORE,4670,GO:0090723,1.3538e-01,1.4000e+01
IMP_SCORE,4671,GO:0014812,1.3531e-01,1.0000e+01
IMP_SCORE,4672,GO:0003071,1.3522e-01,2.2000e+01
IMP_SCORE,4673,GO:0061512,1.3516e-01,1.5000e+01
IMP_SCORE,4674,GO:0030004,1.3510e-01,4.7000e+01
IMP_SCORE,4675,GO:0048037,1.3509e-01,1.9800e+02
IMP_SCORE,4676,GO:0014041,1.3501e-01,1.0000e+01
IMP_SCORE,4677,GO:0010613,1.3495e-01,4.0000e+00
IMP_SCORE,4678,GO:0032098,1.3493e-01,8.0000e+00
IMP_SCORE,4679,GO:0000042,1.3489e-01,1.0000e+01
IMP_SCORE,4680,GO:0021522,1.3485e-01,1.2000e+01
IMP_SCORE,4681,GO:0001708,1.3484e-01,1.8000e+01
IMP_SCORE,4682,GO:0030799,1.3483e-01,3.6000e+01
IMP_SCORE,4683,GO:0051606,1.3479e-01,1.2100e+02
IMP_SCORE,4684,GO:0006639,1.3479e-01,5.8000e+01
IMP_SCORE,4685,GO:1900103,1.3478e-01,1.0000e+00
IMP_SCORE,4686,GO:0050962,1.3475e-01,1.5000e+01
IMP_SCORE,4687,GO:0045111,1.3474e-01,5.6000e+01
IMP_SCORE,4688,GO:1904903,1.3473e-01,3.0000e+00
IMP_SCORE,4689,GO:0090185,1.3468e-01,3.0000e+00
IMP_SCORE,4690,GO:0071805,1.3468e-01,3.9000e+01
IMP_SCORE,4691,GO:0032371,1.3461e-01,2.4000e+01
IMP_SCORE,4692,GO:0016491,1.3449e-01,4.4800e+02
IMP_SCORE,4693,GO:0070265,1.3449e-01,3.0000e+01
IMP_SCORE,4694,GO:0030201,1.3448e-01,1.3000e+01
IMP_SCORE,4695,GO:0016675,1.3443e-01,7.0000e+00
IMP_SCORE,4696,GO:0008104,1.3441e-01,5.4700e+02
IMP_SCORE,4697,GO:0016866,1.3441e-01,1.4000e+01
IMP_SCORE,4698,GO:0010640,1.3435e-01,1.5000e+01
IMP_SCORE,4699,GO:1900739,1.3434e-01,1.2000e+01
IMP_SCORE,4700,GO:0030971,1.3425e-01,5.3000e+01
IMP_SCORE,4701,GO:0070064,1.3425e-01,1.8000e+01
IMP_SCORE,4702,GO:0034754,1.3422e-01,5.6000e+01
IMP_SCORE,4703,GO:0072511,1.3415e-01,1.1900e+02
IMP_SCORE,4704,GO:0032587,1.3414e-01,2.5000e+01
IMP_SCORE,4705,GO:0015077,1.3410e-01,1.2600e+02
IMP_SCORE,4706,GO:0051146,1.3410e-01,1.0000e+01
IMP_SCORE,4707,GO:0070325,1.3407e-01,9.0000e+00
IMP_SCORE,4708,GO:0051402,1.3406e-01,8.0000e+00
IMP_SCORE,4709,GO:0070507,1.3404e-01,5.3000e+01
IMP_SCORE,4710,GO:0072661,1.3400e-01,1.2000e+01
IMP_SCORE,4711,GO:1901568,1.3398e-01,5.3000e+01
IMP_SCORE,4712,GO:0048546,1.3392e-01,8.0000e+00
IMP_SCORE,4713,GO:0034613,1.3390e-01,2.6500e+02
IMP_SCORE,4714,GO:0007010,1.3389e-01,3.2600e+02
IMP_SCORE,4715,GO:1901616,1.3386e-01,4.6000e+01
IMP_SCORE,4716,GO:0005095,1.3383e-01,6.0000e+00
IMP_SCORE,4717,GO:0072091,1.3381e-01,2.6000e+01
IMP_SCORE,4718,GO:0050865,1.3380e-01,1.3600e+02
IMP_SCORE,4719,GO:0007006,1.3377e-01,3.4000e+01
IMP_SCORE,4720,GO:0055098,1.3372e-01,3.1000e+01
IMP_SCORE,4721,GO:0001228,1.3367e-01,6.8000e+01
IMP_SCORE,4722,GO:0046501,1.3363e-01,1.4000e+01
IMP_SCORE,4723,GO:0016818,1.3359e-01,3.2000e+02
IMP_SCORE,4724,GO:0072521,1.3356e-01,7.7000e+01
IMP_SCORE,4725,GO:0046134,1.3354e-01,8.0000e+00
IMP_SCORE,4726,GO:0042592,1.3351e-01,4.4200e+02
IMP_SCORE,4727,GO:0010608,1.3348e-01,1.2300e+02
IMP_SCORE,4728,GO:0045955,1.3346e-01,2.8000e+01
IMP_SCORE,4729,GO:0046135,1.3339e-01,1.2000e+01
IMP_SCORE,4730,GO:0003254,1.3335e-01,1.2000e+01
IMP_SCORE,4731,GO:0033365,1.3329e-01,1.5400e+02
IMP_SCORE,4732,GO:0036151,1.3328e-01,2.9000e+01
IMP_SCORE,4733,GO:0098531,1.3328e-01,1.4000e+01
IMP_SCORE,4734,GO:0009057,1.3325e-01,2.5600e+02
IMP_SCORE,4735,GO:0007602,1.3316e-01,4.3000e+01
IMP_SCORE,4736,GO:0030224,1.3314e-01,2.0000e+01
IMP_SCORE,4737,GO:0017147,1.3313e-01,2.1000e+01
IMP_SCORE,4738,GO:1903010,1.3310e-01,2.7000e+01
IMP_SCORE,4739,GO:0030031,1.3294e-01,1.3800e+02
IMP_SCORE,4740,GO:0098632,1.3292e-01,3.4000e+01
IMP_SCORE,4741,GO:0017015,1.3282e-01,4.3000e+01
IMP_SCORE,4742,GO:0001682,1.3279e-01,8.0000e+00
IMP_SCORE,4743,GO:0050840,1.3276e-01,5.0000e+01
IMP_SCORE,4744,GO:0018206,1.3275e-01,7.0000e+00
IMP_SCORE,4745,GO:0004526,1.3274e-01,8.0000e+00
IMP_SCORE,4746,GO:0022624,1.3274e-01,1.0000e+01
IMP_SCORE,4747,GO:0098656,1.3272e-01,1.1700e+02
IMP_SCORE,4748,GO:0016740,1.3266e-01,9.0300e+02
IMP_SCORE,4749,GO:0046461,1.3266e-01,1.7000e+01
IMP_SCORE,4750,GO:0016830,1.3262e-01,4.7000e+01
IMP_SCORE,4751,GO:0032391,1.3260e-01,3.1000e+01
IMP_SCORE,4752,GO:0044788,1.3243e-01,1.6000e+01
IMP_SCORE,4753,GO:0009259,1.3241e-01,7.3000e+01
IMP_SCORE,4754,GO:0055080,1.3234e-01,1.8800e+02
IMP_SCORE,4755,GO:0048598,1.3230e-01,1.6200e+02
IMP_SCORE,4756,GO:0032480,1.3228e-01,1.0000e+01
IMP_SCORE,4757,GO:0019098,1.3225e-01,3.9000e+01
IMP_SCORE,4758,GO:0000722,1.3225e-01,1.2000e+01
IMP_SCORE,4759,GO:0007178,1.3223e-01,5.1000e+01
IMP_SCORE,4760,GO:0007596,1.3221e-01,8.4000e+01
IMP_SCORE,4761,GO:0030325,1.3220e-01,9.0000e+00
IMP_SCORE,4762,GO:0030880,1.3214e-01,1.0000e+01
IMP_SCORE,4763,GO:0050905,1.3213e-01,6.9000e+01
IMP_SCORE,4764,GO:1902589,1.3211e-01,3.3100e+02
IMP_SCORE,4765,GO:2001141,1.3209e-01,3.2900e+02
IMP_SCORE,4766,GO:0002825,1.3208e-01,1.1000e+01
IMP_SCORE,4767,GO:0016502,1.3206e-01,2.5000e+01
IMP_SCORE,4768,GO:0034655,1.3198e-01,8.3000e+01
IMP_SCORE,4769,GO:0003774,1.3190e-01,7.9000e+01
IMP_SCORE,4770,GO:0005815,1.3187e-01,3.6400e+02
IMP_SCORE,4771,GO:0030823,1.3187e-01,4.0000e+00
IMP_SCORE,4772,GO:0000209,1.3184e-01,7.7000e+01
IMP_SCORE,4773,GO:1901136,1.3177e-01,1.0100e+02
IMP_SCORE,4774,GO:0008654,1.3173e-01,9.1000e+01
IMP_SCORE,4775,GO:0033043,1.3165e-01,2.9300e+02
IMP_SCORE,4776,GO:0046185,1.3164e-01,1.0000e+01
IMP_SCORE,4777,GO:0017038,1.3163e-01,5.9000e+01
IMP_SCORE,4778,GO:0003676,1.3159e-01,9.7100e+02
IMP_SCORE,4779,GO:0051179,1.3158e-01,1.0660e+03
IMP_SCORE,4780,GO:0004930,1.3155e-01,2.0700e+02
IMP_SCORE,4781,GO:0035587,1.3154e-01,3.3000e+01
IMP_SCORE,4782,GO:0022836,1.3151e-01,1.2500e+02
IMP_SCORE,4783,GO:0006694,1.3149e-01,6.8000e+01
IMP_SCORE,4784,GO:0031076,1.3147e-01,4.0000e+00
IMP_SCORE,4785,GO:0042446,1.3146e-01,3.7000e+01
IMP_SCORE,4786,GO:0009151,1.3140e-01,3.0000e+00
IMP_SCORE,4787,GO:0070585,1.3136e-01,2.0000e+01
IMP_SCORE,4788,GO:0001669,1.3133e-01,7.0000e+01
IMP_SCORE,4789,GO:0000381,1.3127e-01,8.0000e+00
IMP_SCORE,4790,GO:0048247,1.3117e-01,1.7000e+01
IMP_SCORE,4791,GO:0019001,1.3116e-01,1.8300e+02
IMP_SCORE,4792,GO:0070382,1.3116e-01,9.1000e+01
IMP_SCORE,4793,GO:0061695,1.3113e-01,4.2000e+01
IMP_SCORE,4794,GO:0045184,1.3111e-01,3.7200e+02
IMP_SCORE,4795,GO:0005506,1.3111e-01,1.1300e+02
IMP_SCORE,4796,GO:0009108,1.3103e-01,8.5000e+01
IMP_SCORE,4797,GO:0032438,1.3090e-01,9.0000e+00
IMP_SCORE,4798,GO:0001047,1.3080e-01,5.9000e+01
IMP_SCORE,4799,GO:0022890,1.3076e-01,1.5500e+02
IMP_SCORE,4800,GO:1903747,1.3076e-01,5.0000e+01
IMP_SCORE,4801,GO:0046982,1.3074e-01,2.2600e+02
IMP_SCORE,4802,GO:0006511,1.3074e-01,1.1600e+02
IMP_SCORE,4803,GO:0050818,1.3064e-01,4.6000e+01
IMP_SCORE,4804,GO:0046856,1.3063e-01,8.0000e+00
IMP_SCORE,4805,GO:0019219,1.3062e-01,3.7900e+02
IMP_SCORE,4806,GO:0002712,1.3062e-01,2.6000e+01
IMP_SCORE,4807,GO:0034979,1.3057e-01,4.0000e+00
IMP_SCORE,4808,GO:0098562,1.3052e-01,3.6000e+01
IMP_SCORE,4809,GO:0072662,1.3048e-01,1.3000e+01
IMP_SCORE,4810,GO:0014888,1.3042e-01,8.0000e+00
IMP_SCORE,4811,GO:0030534,1.3042e-01,8.4000e+01
IMP_SCORE,4812,GO:0030301,1.3041e-01,1.9000e+01
IMP_SCORE,4813,GO:0045992,1.3031e-01,5.0000e+00
IMP_SCORE,4814,GO:0006553,1.3030e-01,2.9000e+01
IMP_SCORE,4815,GO:0031994,1.3028e-01,1.2000e+01
IMP_SCORE,4816,GO:0005548,1.3027e-01,2.2000e+01
IMP_SCORE,4817,GO:0007173,1.3027e-01,2.6000e+01
IMP_SCORE,4818,GO:0045072,1.2997e-01,1.0000e+01
IMP_SCORE,4819,GO:0050829,1.2997e-01,1.8000e+01
IMP_SCORE,4820,GO:1904063,1.2995e-01,7.0000e+00
IMP_SCORE,4821,GO:0008376,1.2986e-01,4.5000e+01
IMP_SCORE,4822,GO:0072509,1.2972e-01,9.1000e+01
IMP_SCORE,4823,GO:0001882,1.2970e-01,1.7100e+02
IMP_SCORE,4824,GO:0033238,1.2965e-01,2.4000e+01
IMP_SCORE,4825,GO:0030968,1.2964e-01,4.9000e+01
IMP_SCORE,4826,GO:0032989,1.2959e-01,1.7500e+02
IMP_SCORE,4827,GO:0019904,1.2956e-01,5.1400e+02
IMP_SCORE,4828,GO:0007416,1.2952e-01,6.3000e+01
IMP_SCORE,4829,GO:0006351,1.2950e-01,1.9100e+02
IMP_SCORE,4830,GO:0055072,1.2947e-01,4.9000e+01
IMP_SCORE,4831,GO:0097228,1.2945e-01,1.8000e+01
IMP_SCORE,4832,GO:0044424,1.2944e-01,1.2910e+03
IMP_SCORE,4833,GO:0016538,1.2944e-01,8.0000e+00
IMP_SCORE,4834,GO:1902074,1.2940e-01,1.2000e+01
IMP_SCORE,4835,GO:0008289,1.2936e-01,5.8700e+02
IMP_SCORE,4836,GO:0070584,1.2935e-01,1.0000e+01
IMP_SCORE,4837,GO:0045912,1.2931e-01,2.3000e+01
IMP_SCORE,4838,GO:2001251,1.2922e-01,2.3000e+01
IMP_SCORE,4839,GO:0060395,1.2920e-01,1.4000e+01
IMP_SCORE,4840,GO:1902593,1.2909e-01,4.5000e+01
IMP_SCORE,4841,GO:0005527,1.2905e-01,3.2000e+01
IMP_SCORE,4842,GO:0099086,1.2902e-01,8.0000e+00
IMP_SCORE,4843,GO:0031252,1.2901e-01,1.9000e+01
IMP_SCORE,4844,GO:0044270,1.2900e-01,1.1400e+02
IMP_SCORE,4845,GO:0070232,1.2897e-01,4.0000e+01
IMP_SCORE,4846,GO:0070035,1.2883e-01,2.9000e+01
IMP_SCORE,4847,GO:0000398,1.2880e-01,6.4000e+01
IMP_SCORE,4848,GO:2000112,1.2879e-01,3.4300e+02
IMP_SCORE,4849,GO:0045576,1.2876e-01,1.5000e+01
IMP_SCORE,4850,GO:0044243,1.2871e-01,3.1000e+01
IMP_SCORE,4851,GO:0000988,1.2871e-01,1.5500e+02
IMP_SCORE,4852,GO:0016805,1.2865e-01,1.9000e+01
IMP_SCORE,4853,GO:0071827,1.2863e-01,1.3000e+01
IMP_SCORE,4854,GO:1902494,1.2862e-01,3.8200e+02
IMP_SCORE,4855,GO:0003376,1.2855e-01,8.0000e+00
IMP_SCORE,4856,GO:0071825,1.2852e-01,1.3000e+01
IMP_SCORE,4857,GO:1903543,1.2852e-01,6.0000e+00
IMP_SCORE,4858,GO:0001618,1.2851e-01,6.9000e+01
IMP_SCORE,4859,GO:0043252,1.2848e-01,4.0000e+01
IMP_SCORE,4860,GO:0050772,1.2845e-01,2.3000e+01
IMP_SCORE,4861,GO:0042301,1.2844e-01,1.0000e+01
IMP_SCORE,4862,GO:0042177,1.2842e-01,2.6000e+01
IMP_SCORE,4863,GO:0003841,1.2841e-01,1.2000e+01
IMP_SCORE,4864,GO:0008105,1.2840e-01,1.2000e+01
IMP_SCORE,4865,GO:0070252,1.2835e-01,1.7000e+01
IMP_SCORE,4866,GO:0015295,1.2834e-01,3.4000e+01
IMP_SCORE,4867,GO:0009308,1.2834e-01,6.1000e+01
IMP_SCORE,4868,GO:1902099,1.2817e-01,9.0000e+00
IMP_SCORE,4869,GO:0008395,1.2813e-01,2.0000e+01
IMP_SCORE,4870,GO:0010563,1.2810e-01,1.4600e+02
IMP_SCORE,4871,GO:0016462,1.2809e-01,2.8500e+02
IMP_SCORE,4872,GO:1901362,1.2806e-01,3.4900e+02
IMP_SCORE,4873,GO:0007272,1.2804e-01,1.0000e+02
IMP_SCORE,4874,GO:0046961,1.2803e-01,9.0000e+00
IMP_SCORE,4875,GO:0005261,1.2802e-01,1.0200e+02
IMP_SCORE,4876,GO:0009416,1.2800e-01,9.1000e+01
IMP_SCORE,4877,GO:0035257,1.2799e-01,5.1000e+01
IMP_SCORE,4878,GO:0031644,1.2799e-01,4.9000e+01
IMP_SCORE,4879,GO:0000768,1.2797e-01,3.6000e+01
IMP_SCORE,4880,GO:0034629,1.2797e-01,1.9000e+01
IMP_SCORE,4881,GO:0009888,1.2793e-01,2.9500e+02
IMP_SCORE,4882,GO:0031280,1.2792e-01,8.0000e+00
IMP_SCORE,4883,GO:0016849,1.2792e-01,2.0000e+00
IMP_SCORE,4884,GO:0015631,1.2774e-01,2.0700e+02
IMP_SCORE,4885,GO:0030101,1.2774e-01,1.4000e+01
IMP_SCORE,4886,GO:0016799,1.2773e-01,9.0000e+00
IMP_SCORE,4887,GO:0010469,1.2773e-01,4.2000e+01
IMP_SCORE,4888,GO:0016569,1.2768e-01,1.1800e+02
IMP_SCORE,4889,GO:0009059,1.2765e-01,2.9000e+02
IMP_SCORE,4890,GO:0048333,1.2764e-01,2.0000e+00
IMP_SCORE,4891,GO:0048168,1.2763e-01,3.9000e+01
IMP_SCORE,4892,GO:0019433,1.2763e-01,1.0000e+01
IMP_SCORE,4893,GO:0006810,1.2762e-01,9.0600e+02
IMP_SCORE,4894,GO:0009295,1.2760e-01,3.5000e+01
IMP_SCORE,4895,GO:0006541,1.2758e-01,1.1000e+01
IMP_SCORE,4896,GO:0051020,1.2755e-01,1.9100e+02
IMP_SCORE,4897,GO:0014002,1.2750e-01,2.2000e+01
IMP_SCORE,4898,GO:0000982,1.2745e-01,7.8000e+01
IMP_SCORE,4899,GO:0010528,1.2742e-01,8.0000e+00
IMP_SCORE,4900,GO:1990837,1.2734e-01,1.2400e+02
IMP_SCORE,4901,GO:0032970,1.2727e-01,1.0400e+02
IMP_SCORE,4902,GO:0036065,1.2721e-01,9.0000e+00
IMP_SCORE,4903,GO:0030521,1.2715e-01,1.3000e+01
IMP_SCORE,4904,GO:0006029,1.2707e-01,2.6000e+01
IMP_SCORE,4905,GO:0043536,1.2706e-01,9.0000e+00
IMP_SCORE,4906,GO:0005201,1.2705e-01,1.0700e+02
IMP_SCORE,4907,GO:0042692,1.2700e-01,2.0000e+01
IMP_SCORE,4908,GO:0032309,1.2698e-01,1.3000e+01
IMP_SCORE,4909,GO:0000976,1.2696e-01,1.2000e+02
IMP_SCORE,4910,GO:0045943,1.2692e-01,2.0000e+00
IMP_SCORE,4911,GO:0005244,1.2690e-01,6.5000e+01
IMP_SCORE,4912,GO:0005876,1.2686e-01,2.2000e+01
IMP_SCORE,4913,GO:0051119,1.2683e-01,3.1000e+01
IMP_SCORE,4914,GO:0005978,1.2678e-01,1.2000e+01
IMP_SCORE,4915,GO:0015748,1.2677e-01,3.4000e+01
IMP_SCORE,4916,GO:0042582,1.2677e-01,1.6000e+01
IMP_SCORE,4917,GO:0009437,1.2673e-01,3.0000e+01
IMP_SCORE,4918,GO:0008237,1.2673e-01,1.2700e+02
IMP_SCORE,4919,GO:0002027,1.2668e-01,3.5000e+01
IMP_SCORE,4920,GO:0034708,1.2665e-01,2.9000e+01
IMP_SCORE,4921,GO:0043043,1.2663e-01,8.0000e+01
IMP_SCORE,4922,GO:0055076,1.2655e-01,4.1000e+01
IMP_SCORE,4923,GO:0000781,1.2653e-01,4.4000e+01
IMP_SCORE,4924,GO:0016363,1.2651e-01,4.9000e+01
IMP_SCORE,4925,GO:0070875,1.2647e-01,1.2000e+01
IMP_SCORE,4926,GO:0070577,1.2638e-01,9.0000e+00
IMP_SCORE,4927,GO:0070011,1.2636e-01,3.3600e+02
IMP_SCORE,4928,GO:0010522,1.2634e-01,2.0000e+01
IMP_SCORE,4929,GO:0008392,1.2633e-01,1.2000e+01
IMP_SCORE,4930,GO:0019373,1.2632e-01,9.0000e+00
IMP_SCORE,4931,GO:0006703,1.2629e-01,1.8000e+01
IMP_SCORE,4932,GO:0048285,1.2615e-01,1.5400e+02
IMP_SCORE,4933,GO:0006913,1.2611e-01,9.1000e+01
IMP_SCORE,4934,GO:0032785,1.2607e-01,2.0000e+00
IMP_SCORE,4935,GO:0051969,1.2607e-01,3.0000e+00
IMP_SCORE,4936,GO:0043422,1.2600e-01,1.0000e+01
IMP_SCORE,4937,GO:0072507,1.2595e-01,9.3000e+01
IMP_SCORE,4938,GO:0004653,1.2592e-01,3.8000e+01
IMP_SCORE,4939,GO:0030955,1.2587e-01,1.7000e+01
IMP_SCORE,4940,GO:0043300,1.2586e-01,2.3000e+01
IMP_SCORE,4941,GO:0060334,1.2585e-01,9.0000e+00
IMP_SCORE,4942,GO:0070987,1.2584e-01,1.0000e+01
IMP_SCORE,4943,GO:0060590,1.2582e-01,3.3000e+01
IMP_SCORE,4944,GO:0009952,1.2577e-01,3.4000e+01
IMP_SCORE,4945,GO:0048208,1.2575e-01,3.8000e+01
IMP_SCORE,4946,GO:0000062,1.2570e-01,4.3000e+01
IMP_SCORE,4947,GO:0060452,1.2567e-01,4.0000e+00
IMP_SCORE,4948,GO:0015405,1.2563e-01,4.4000e+01
IMP_SCORE,4949,GO:0097503,1.2562e-01,3.5000e+01
IMP_SCORE,4950,GO:0033764,1.2562e-01,2.6000e+01
IMP_SCORE,4951,GO:0048048,1.2561e-01,9.0000e+00
IMP_SCORE,4952,GO:0080171,1.2559e-01,4.1000e+01
IMP_SCORE,4953,GO:0009792,1.2557e-01,6.1000e+01
IMP_SCORE,4954,GO:0000027,1.2556e-01,6.4000e+01
IMP_SCORE,4955,GO:0070076,1.2552e-01,1.2000e+01
IMP_SCORE,4956,GO:0098754,1.2551e-01,8.7000e+01
IMP_SCORE,4957,GO:0008236,1.2543e-01,1.9200e+02
IMP_SCORE,4958,GO:0010758,1.2543e-01,1.0000e+01
IMP_SCORE,4959,GO:0007176,1.2538e-01,9.0000e+00
IMP_SCORE,4960,GO:1903507,1.2534e-01,1.8400e+02
IMP_SCORE,4961,GO:0042136,1.2525e-01,3.0000e+01
IMP_SCORE,4962,GO:0001755,1.2525e-01,1.7000e+01
IMP_SCORE,4963,GO:0072676,1.2521e-01,2.1000e+01
IMP_SCORE,4964,GO:0061245,1.2514e-01,2.5000e+01
IMP_SCORE,4965,GO:0042572,1.2511e-01,3.4000e+01
IMP_SCORE,4966,GO:0016705,1.2505e-01,9.3000e+01
IMP_SCORE,4967,GO:0006297,1.2505e-01,9.0000e+00
IMP_SCORE,4968,GO:0046651,1.2505e-01,2.3000e+01
IMP_SCORE,4969,GO:0044364,1.2499e-01,1.7000e+01
IMP_SCORE,4970,GO:0048675,1.2499e-01,3.5000e+01
IMP_SCORE,4971,GO:0048704,1.2494e-01,1.9000e+01
IMP_SCORE,4972,GO:0055086,1.2486e-01,1.3200e+02
IMP_SCORE,4973,GO:0022038,1.2479e-01,3.0000e+00
IMP_SCORE,4974,GO:0042415,1.2476e-01,1.0000e+01
IMP_SCORE,4975,GO:0032154,1.2475e-01,3.6000e+01
IMP_SCORE,4976,GO:0030282,1.2469e-01,2.4000e+01
IMP_SCORE,4977,GO:0000375,1.2467e-01,8.2000e+01
IMP_SCORE,4978,GO:0005576,1.2464e-01,1.4140e+03
IMP_SCORE,4979,GO:0006974,1.2458e-01,2.0600e+02
IMP_SCORE,4980,GO:0043666,1.2453e-01,8.0000e+00
IMP_SCORE,4981,GO:0061061,1.2451e-01,8.2000e+01
IMP_SCORE,4982,GO:0005643,1.2451e-01,2.2000e+01
IMP_SCORE,4983,GO:0043010,1.2450e-01,3.4000e+01
IMP_SCORE,4984,GO:0005068,1.2450e-01,1.4000e+01
IMP_SCORE,4985,GO:0000777,1.2443e-01,5.7000e+01
IMP_SCORE,4986,GO:0044452,1.2438e-01,1.2400e+02
IMP_SCORE,4987,GO:0010830,1.2435e-01,4.1000e+01
IMP_SCORE,4988,GO:0008081,1.2428e-01,6.3000e+01
IMP_SCORE,4989,GO:0009583,1.2423e-01,3.6000e+01
IMP_SCORE,4990,GO:0060537,1.2422e-01,3.7000e+01
IMP_SCORE,4991,GO:0044449,1.2410e-01,1.4300e+02
IMP_SCORE,4992,GO:0035296,1.2397e-01,3.9000e+01
IMP_SCORE,4993,GO:0030011,1.2391e-01,1.1000e+01
IMP_SCORE,4994,GO:0008202,1.2388e-01,1.0300e+02
IMP_SCORE,4995,GO:0098732,1.2387e-01,2.1000e+01
IMP_SCORE,4996,GO:0043902,1.2387e-01,5.4000e+01
IMP_SCORE,4997,GO:0008499,1.2381e-01,9.0000e+00
IMP_SCORE,4998,GO:0007520,1.2379e-01,2.2000e+01
IMP_SCORE,4999,GO:0030018,1.2377e-01,8.2000e+01
IMP_SCORE,5000,GO:0002703,1.2376e-01,4.4000e+01
IMP_SCORE,5001,GO:0099500,1.2367e-01,1.4000e+01
IMP_SCORE,5002,GO:0031279,1.2359e-01,2.5000e+01
IMP_SCORE,5003,GO:0000407,1.2355e-01,1.0000e+01
IMP_SCORE,5004,GO:0005215,1.2350e-01,4.7500e+02
IMP_SCORE,5005,GO:0070296,1.2348e-01,2.0000e+00
IMP_SCORE,5006,GO:0055002,1.2347e-01,5.2000e+01
IMP_SCORE,5007,GO:0045058,1.2343e-01,1.6000e+01
IMP_SCORE,5008,GO:0017124,1.2340e-01,1.1900e+02
IMP_SCORE,5009,GO:0044451,1.2337e-01,4.3400e+02
IMP_SCORE,5010,GO:0071397,1.2326e-01,1.4000e+01
IMP_SCORE,5011,GO:0048731,1.2316e-01,4.6700e+02
IMP_SCORE,5012,GO:0046460,1.2311e-01,3.4000e+01
IMP_SCORE,5013,GO:0072216,1.2310e-01,4.0000e+00
IMP_SCORE,5014,GO:0051641,1.2309e-01,5.0800e+02
IMP_SCORE,5015,GO:0016529,1.2307e-01,2.4000e+01
IMP_SCORE,5016,GO:0044782,1.2307e-01,6.7000e+01
IMP_SCORE,5017,GO:0060037,1.2304e-01,5.0000e+00
IMP_SCORE,5018,GO:1904375,1.2302e-01,3.9000e+01
IMP_SCORE,5019,GO:0042573,1.2302e-01,2.4000e+01
IMP_SCORE,5020,GO:0071380,1.2300e-01,6.0000e+00
IMP_SCORE,5021,GO:0010714,1.2297e-01,3.0000e+00
IMP_SCORE,5022,GO:0003725,1.2296e-01,7.3000e+01
IMP_SCORE,5023,GO:0043097,1.2293e-01,1.0000e+01
IMP_SCORE,5024,GO:0034762,1.2283e-01,1.2200e+02
IMP_SCORE,5025,GO:0006396,1.2283e-01,1.9700e+02
IMP_SCORE,5026,GO:0015296,1.2276e-01,2.0000e+01
IMP_SCORE,5027,GO:0051646,1.2274e-01,1.0000e+01
IMP_SCORE,5028,GO:0002070,1.2272e-01,3.0000e+00
IMP_SCORE,5029,GO:0033176,1.2268e-01,1.4000e+01
IMP_SCORE,5030,GO:0007077,1.2265e-01,1.5000e+01
IMP_SCORE,5031,GO:0032354,1.2263e-01,3.0000e+00
IMP_SCORE,5032,GO:0097341,1.2256e-01,1.0000e+00
IMP_SCORE,5033,GO:0042522,1.2256e-01,1.0000e+00
IMP_SCORE,5034,GO:0042074,1.2256e-01,1.0000e+00
IMP_SCORE,5035,GO:0000182,1.2256e-01,1.0000e+00
IMP_SCORE,5036,GO:0014706,1.2248e-01,2.9000e+01
IMP_SCORE,5037,GO:0046873,1.2246e-01,1.4100e+02
IMP_SCORE,5038,GO:0006869,1.2245e-01,9.6000e+01
IMP_SCORE,5039,GO:0016853,1.2244e-01,1.5800e+02
IMP_SCORE,5040,GO:0032677,1.2242e-01,3.7000e+01
IMP_SCORE,5041,GO:0044454,1.2242e-01,1.3200e+02
IMP_SCORE,5042,GO:0006753,1.2241e-01,1.0800e+02
IMP_SCORE,5043,GO:0015385,1.2236e-01,4.0000e+00
IMP_SCORE,5044,GO:0006040,1.2230e-01,6.8000e+01
IMP_SCORE,5045,GO:0030427,1.2227e-01,9.7000e+01
IMP_SCORE,5046,GO:0002223,1.2222e-01,3.2000e+01
IMP_SCORE,5047,GO:0007292,1.2222e-01,1.3000e+01
IMP_SCORE,5048,GO:0051536,1.2218e-01,4.6000e+01
IMP_SCORE,5049,GO:0006956,1.2209e-01,4.1000e+01
IMP_SCORE,5050,GO:0017111,1.2208e-01,2.6300e+02
IMP_SCORE,5051,GO:0016776,1.2202e-01,3.6000e+01
IMP_SCORE,5052,GO:0010369,1.2195e-01,1.1000e+01
IMP_SCORE,5053,GO:1903293,1.2192e-01,3.2000e+01
IMP_SCORE,5054,GO:0098771,1.2191e-01,1.7400e+02
IMP_SCORE,5055,GO:0001540,1.2190e-01,8.6000e+01
IMP_SCORE,5056,GO:0006418,1.2187e-01,2.3000e+01
IMP_SCORE,5057,GO:0006986,1.2184e-01,3.9000e+01
IMP_SCORE,5058,GO:0009410,1.2176e-01,1.6000e+01
IMP_SCORE,5059,GO:0016273,1.2175e-01,1.5000e+01
IMP_SCORE,5060,GO:0052312,1.2168e-01,3.0000e+00
IMP_SCORE,5061,GO:0031528,1.2166e-01,2.9000e+01
IMP_SCORE,5062,GO:0045786,1.2163e-01,1.6000e+02
IMP_SCORE,5063,GO:0070498,1.2163e-01,8.0000e+00
IMP_SCORE,5064,GO:0071897,1.2161e-01,2.6000e+01
IMP_SCORE,5065,GO:0070208,1.2160e-01,6.0000e+00
IMP_SCORE,5066,GO:0007249,1.2153e-01,4.4000e+01
IMP_SCORE,5067,GO:0002717,1.2152e-01,1.5000e+01
IMP_SCORE,5068,GO:0032786,1.2151e-01,7.0000e+00
IMP_SCORE,5069,GO:0032982,1.2150e-01,2.1000e+01
IMP_SCORE,5070,GO:0045161,1.2150e-01,1.0000e+01
IMP_SCORE,5071,GO:0051954,1.2149e-01,9.0000e+00
IMP_SCORE,5072,GO:0016604,1.2149e-01,3.5400e+02
IMP_SCORE,5073,GO:0005604,1.2145e-01,1.5200e+02
IMP_SCORE,5074,GO:1904892,1.2143e-01,3.0000e+01
IMP_SCORE,5075,GO:0001078,1.2140e-01,6.1000e+01
IMP_SCORE,5076,GO:0009156,1.2139e-01,3.2000e+01
IMP_SCORE,5077,GO:0035113,1.2137e-01,1.8000e+01
IMP_SCORE,5078,GO:0016817,1.2133e-01,2.8900e+02
IMP_SCORE,5079,GO:0007264,1.2133e-01,1.9400e+02
IMP_SCORE,5080,GO:0048609,1.2131e-01,2.6800e+02
IMP_SCORE,5081,GO:0044455,1.2127e-01,7.4000e+01
IMP_SCORE,5082,GO:0018410,1.2126e-01,6.3000e+01
IMP_SCORE,5083,GO:0008194,1.2125e-01,1.0000e+02
IMP_SCORE,5084,GO:0042276,1.2121e-01,1.2000e+01
IMP_SCORE,5085,GO:0000070,1.2110e-01,1.0000e+01
IMP_SCORE,5086,GO:1904950,1.2103e-01,5.7000e+01
IMP_SCORE,5087,GO:0051443,1.2100e-01,1.1000e+01
IMP_SCORE,5088,GO:0051963,1.2098e-01,5.3000e+01
IMP_SCORE,5089,GO:1904814,1.2098e-01,3.0000e+00
IMP_SCORE,5090,GO:0008233,1.2097e-01,3.5600e+02
IMP_SCORE,5091,GO:1990845,1.2090e-01,3.0000e+00
IMP_SCORE,5092,GO:0060143,1.2085e-01,2.1000e+01
IMP_SCORE,5093,GO:0010595,1.2084e-01,1.7000e+01
IMP_SCORE,5094,GO:0032536,1.2072e-01,1.8000e+01
IMP_SCORE,5095,GO:0000977,1.2070e-01,9.8000e+01
IMP_SCORE,5096,GO:0034518,1.2066e-01,5.0000e+00
IMP_SCORE,5097,GO:0015294,1.2062e-01,5.6000e+01
IMP_SCORE,5098,GO:0071826,1.2057e-01,8.5000e+01
IMP_SCORE,5099,GO:0034308,1.2051e-01,8.0000e+01
IMP_SCORE,5100,GO:0019218,1.2042e-01,1.6000e+01
IMP_SCORE,5101,GO:0060142,1.2041e-01,2.3000e+01
IMP_SCORE,5102,GO:0006595,1.2034e-01,2.4000e+01
IMP_SCORE,5103,GO:0006482,1.2034e-01,2.6000e+01
IMP_SCORE,5104,GO:0015145,1.2026e-01,2.0000e+01
IMP_SCORE,5105,GO:0030016,1.2024e-01,2.9000e+01
IMP_SCORE,5106,GO:0015174,1.2023e-01,1.5000e+01
IMP_SCORE,5107,GO:0086013,1.2023e-01,9.0000e+00
IMP_SCORE,5108,GO:1904356,1.2021e-01,3.4000e+01
IMP_SCORE,5109,GO:0022613,1.2020e-01,5.1000e+01
IMP_SCORE,5110,GO:0002440,1.2018e-01,2.4000e+01
IMP_SCORE,5111,GO:0003713,1.2018e-01,1.0900e+02
IMP_SCORE,5112,GO:0017080,1.2014e-01,5.0000e+01
IMP_SCORE,5113,GO:0031624,1.2009e-01,5.0000e+00
IMP_SCORE,5114,GO:0051764,1.2001e-01,1.3000e+01
IMP_SCORE,5115,GO:0070167,1.2001e-01,4.3000e+01
IMP_SCORE,5116,GO:0050746,1.1997e-01,1.2000e+01
IMP_SCORE,5117,GO:0018130,1.1994e-01,2.7600e+02
IMP_SCORE,5118,GO:0032495,1.1992e-01,1.2000e+01
IMP_SCORE,5119,GO:0008270,1.1991e-01,8.1000e+02
IMP_SCORE,5120,GO:0042995,1.1989e-01,8.5400e+02
IMP_SCORE,5121,GO:0009150,1.1985e-01,6.0000e+01
IMP_SCORE,5122,GO:0016236,1.1975e-01,3.8000e+01
IMP_SCORE,5123,GO:0032580,1.1974e-01,6.5000e+01
IMP_SCORE,5124,GO:0000002,1.1972e-01,1.9000e+01
IMP_SCORE,5125,GO:0004859,1.1971e-01,4.4000e+01
IMP_SCORE,5126,GO:0044429,1.1971e-01,4.3800e+02
IMP_SCORE,5127,GO:0006699,1.1971e-01,2.4000e+01
IMP_SCORE,5128,GO:0006085,1.1965e-01,9.0000e+00
IMP_SCORE,5129,GO:0005980,1.1960e-01,1.3000e+01
IMP_SCORE,5130,GO:0008625,1.1956e-01,3.0000e+00
IMP_SCORE,5131,GO:0097340,1.1951e-01,3.0000e+00
IMP_SCORE,5132,GO:0009101,1.1948e-01,1.5000e+01
IMP_SCORE,5133,GO:2000425,1.1947e-01,1.5000e+01
IMP_SCORE,5134,GO:0005003,1.1943e-01,2.2000e+01
IMP_SCORE,5135,GO:0006760,1.1935e-01,1.8000e+01
IMP_SCORE,5136,GO:0044106,1.1931e-01,5.2000e+01
IMP_SCORE,5137,GO:0016746,1.1930e-01,2.4800e+02
IMP_SCORE,5138,GO:0052689,1.1924e-01,1.8200e+02
IMP_SCORE,5139,GO:0007517,1.1921e-01,5.3000e+01
IMP_SCORE,5140,GO:0003906,1.1921e-01,3.0000e+00
IMP_SCORE,5141,GO:0030529,1.1918e-01,2.5800e+02
IMP_SCORE,5142,GO:0071949,1.1916e-01,1.4000e+01
IMP_SCORE,5143,GO:0008170,1.1912e-01,3.5000e+01
IMP_SCORE,5144,GO:0019883,1.1907e-01,1.4000e+01
IMP_SCORE,5145,GO:0016570,1.1901e-01,8.0000e+01
IMP_SCORE,5146,GO:0048511,1.1898e-01,1.7000e+02
IMP_SCORE,5147,GO:0009310,1.1895e-01,3.8000e+01
IMP_SCORE,5148,GO:1903322,1.1886e-01,2.5000e+01
IMP_SCORE,5149,GO:0051438,1.1883e-01,1.3000e+01
IMP_SCORE,5150,GO:1901687,1.1879e-01,2.2000e+01
IMP_SCORE,5151,GO:0007610,1.1877e-01,2.7000e+02
IMP_SCORE,5152,GO:0032036,1.1874e-01,1.5000e+01
IMP_SCORE,5153,GO:0004867,1.1874e-01,7.0000e+01
IMP_SCORE,5154,GO:0050961,1.1870e-01,3.0000e+00
IMP_SCORE,5155,GO:0070742,1.1860e-01,1.7000e+01
IMP_SCORE,5156,GO:0015035,1.1857e-01,4.0000e+00
IMP_SCORE,5157,GO:0044236,1.1850e-01,3.8000e+01
IMP_SCORE,5158,GO:0002089,1.1836e-01,5.0000e+00
IMP_SCORE,5159,GO:0032370,1.1836e-01,1.1000e+01
IMP_SCORE,5160,GO:0036041,1.1831e-01,3.8000e+01
IMP_SCORE,5161,GO:0009163,1.1825e-01,2.0000e+01
IMP_SCORE,5162,GO:0033044,1.1820e-01,6.4000e+01
IMP_SCORE,5163,GO:0005881,1.1820e-01,5.4000e+01
IMP_SCORE,5164,GO:0006734,1.1818e-01,1.5000e+01
IMP_SCORE,5165,GO:0099622,1.1818e-01,1.0000e+01
IMP_SCORE,5166,GO:0045601,1.1815e-01,2.9000e+01
IMP_SCORE,5167,GO:0097066,1.1814e-01,1.7000e+01
IMP_SCORE,5168,GO:0015926,1.1810e-01,1.1000e+01
IMP_SCORE,5169,GO:0043565,1.1809e-01,2.3900e+02
IMP_SCORE,5170,GO:0005092,1.1802e-01,2.6000e+01
IMP_SCORE,5171,GO:0003729,1.1799e-01,7.4000e+01
IMP_SCORE,5172,GO:0006661,1.1798e-01,3.8000e+01
IMP_SCORE,5173,GO:0007140,1.1793e-01,1.4000e+01
IMP_SCORE,5174,GO:0016801,1.1792e-01,3.8000e+01
IMP_SCORE,5175,GO:0071813,1.1791e-01,1.2000e+01
IMP_SCORE,5176,GO:0022602,1.1783e-01,1.7000e+01
IMP_SCORE,5177,GO:0043241,1.1779e-01,4.3000e+01
IMP_SCORE,5178,GO:0008283,1.1778e-01,3.3300e+02
IMP_SCORE,5179,GO:0032410,1.1778e-01,1.4000e+01
IMP_SCORE,5180,GO:0003401,1.1774e-01,1.0000e+00
IMP_SCORE,5181,GO:0038179,1.1771e-01,1.5000e+01
IMP_SCORE,5182,GO:0045833,1.1768e-01,3.1000e+01
IMP_SCORE,5183,GO:0042219,1.1768e-01,2.6000e+01
IMP_SCORE,5184,GO:0016242,1.1761e-01,1.7000e+01
IMP_SCORE,5185,GO:0070938,1.1759e-01,2.0000e+01
IMP_SCORE,5186,GO:0019901,1.1753e-01,3.4000e+02
IMP_SCORE,5187,GO:0008092,1.1749e-01,5.1300e+02
IMP_SCORE,5188,GO:0030801,1.1743e-01,2.2000e+01
IMP_SCORE,5189,GO:0098655,1.1740e-01,1.6500e+02
IMP_SCORE,5190,GO:0090304,1.1740e-01,2.7900e+02
IMP_SCORE,5191,GO:0016925,1.1735e-01,3.6000e+01
IMP_SCORE,5192,GO:0002674,1.1734e-01,3.0000e+00
IMP_SCORE,5193,GO:0006814,1.1732e-01,8.0000e+01
IMP_SCORE,5194,GO:0044088,1.1732e-01,2.1000e+01
IMP_SCORE,5195,GO:0001776,1.1729e-01,2.3000e+01
IMP_SCORE,5196,GO:0010501,1.1727e-01,3.4000e+01
IMP_SCORE,5197,GO:0015248,1.1726e-01,1.8000e+01
IMP_SCORE,5198,GO:0090150,1.1707e-01,5.2000e+01
IMP_SCORE,5199,GO:0048562,1.1705e-01,4.0000e+01
IMP_SCORE,5200,GO:0043243,1.1704e-01,1.1000e+01
IMP_SCORE,5201,GO:0003824,1.1695e-01,1.4650e+03
IMP_SCORE,5202,GO:0008190,1.1694e-01,3.7000e+01
IMP_SCORE,5203,GO:0035338,1.1687e-01,4.0000e+01
IMP_SCORE,5204,GO:0036158,1.1673e-01,9.0000e+00
IMP_SCORE,5205,GO:0042742,1.1672e-01,9.8000e+01
IMP_SCORE,5206,GO:0055085,1.1667e-01,3.9900e+02
IMP_SCORE,5207,GO:0035336,1.1661e-01,5.0000e+01
IMP_SCORE,5208,GO:0043539,1.1657e-01,1.6000e+01
IMP_SCORE,5209,GO:0010507,1.1651e-01,3.4000e+01
IMP_SCORE,5210,GO:1900373,1.1651e-01,2.2000e+01
IMP_SCORE,5211,GO:1903902,1.1646e-01,2.9000e+01
IMP_SCORE,5212,GO:0033572,1.1641e-01,1.1000e+01
IMP_SCORE,5213,GO:0015172,1.1636e-01,8.0000e+00
IMP_SCORE,5214,GO:0019866,1.1633e-01,2.0800e+02
IMP_SCORE,5215,GO:0022412,1.1631e-01,9.9000e+01
IMP_SCORE,5216,GO:0033218,1.1629e-01,2.8500e+02
IMP_SCORE,5217,GO:0009411,1.1623e-01,4.9000e+01
IMP_SCORE,5218,GO:0007389,1.1622e-01,8.3000e+01
IMP_SCORE,5219,GO:0035090,1.1615e-01,8.0000e+00
IMP_SCORE,5220,GO:0006821,1.1615e-01,4.4000e+01
IMP_SCORE,5221,GO:0016788,1.1604e-01,4.8300e+02
IMP_SCORE,5222,GO:0006486,1.1604e-01,9.8000e+01
IMP_SCORE,5223,GO:0022411,1.1601e-01,1.3200e+02
IMP_SCORE,5224,GO:0032943,1.1594e-01,2.3000e+01
IMP_SCORE,5225,GO:0060760,1.1593e-01,2.4000e+01
IMP_SCORE,5226,GO:0030964,1.1587e-01,1.0000e+01
IMP_SCORE,5227,GO:0010715,1.1586e-01,2.0000e+00
IMP_SCORE,5228,GO:0018023,1.1579e-01,1.1000e+01
IMP_SCORE,5229,GO:0097431,1.1574e-01,3.0000e+00
IMP_SCORE,5230,GO:0019935,1.1573e-01,1.5000e+01
IMP_SCORE,5231,GO:0032755,1.1553e-01,2.2000e+01
IMP_SCORE,5232,GO:0034595,1.1551e-01,1.7000e+01
IMP_SCORE,5233,GO:0016070,1.1550e-01,2.8500e+02
IMP_SCORE,5234,GO:0043162,1.1544e-01,5.0000e+00
IMP_SCORE,5235,GO:0007276,1.1536e-01,2.0800e+02
IMP_SCORE,5236,GO:0016646,1.1532e-01,2.3000e+01
IMP_SCORE,5237,GO:0016266,1.1531e-01,5.5000e+01
IMP_SCORE,5238,GO:1904357,1.1529e-01,3.0000e+00
IMP_SCORE,5239,GO:0030879,1.1528e-01,9.0000e+00
IMP_SCORE,5240,GO:0097352,1.1525e-01,2.7000e+01
IMP_SCORE,5241,GO:0009152,1.1517e-01,2.8000e+01
IMP_SCORE,5242,GO:0031223,1.1517e-01,3.0000e+00
IMP_SCORE,5243,GO:0099643,1.1514e-01,3.7000e+01
IMP_SCORE,5244,GO:0061462,1.1507e-01,1.8000e+01
IMP_SCORE,5245,GO:0043543,1.1500e-01,5.9000e+01
IMP_SCORE,5246,GO:0008324,1.1498e-01,2.1700e+02
IMP_SCORE,5247,GO:0030017,1.1492e-01,2.5000e+01
IMP_SCORE,5248,GO:0072593,1.1484e-01,3.2000e+01
IMP_SCORE,5249,GO:0006839,1.1479e-01,4.7000e+01
IMP_SCORE,5250,GO:0072655,1.1479e-01,2.3000e+01
IMP_SCORE,5251,GO:0008138,1.1476e-01,1.7000e+01
IMP_SCORE,5252,GO:0002228,1.1475e-01,2.5000e+01
IMP_SCORE,5253,GO:0005231,1.1474e-01,2.2000e+01
IMP_SCORE,5254,GO:0090305,1.1471e-01,1.0200e+02
IMP_SCORE,5255,GO:0007368,1.1466e-01,3.6000e+01
IMP_SCORE,5256,GO:0040037,1.1465e-01,4.0000e+00
IMP_SCORE,5257,GO:0030315,1.1455e-01,2.6000e+01
IMP_SCORE,5258,GO:2001014,1.1454e-01,1.2000e+01
IMP_SCORE,5259,GO:0003682,1.1454e-01,1.4400e+02
IMP_SCORE,5260,GO:0072310,1.1445e-01,1.3000e+01
IMP_SCORE,5261,GO:0042162,1.1442e-01,3.0000e+00
IMP_SCORE,5262,GO:0045911,1.1439e-01,6.0000e+00
IMP_SCORE,5263,GO:0090575,1.1432e-01,1.4000e+01
IMP_SCORE,5264,GO:0016874,1.1424e-01,8.6000e+01
IMP_SCORE,5265,GO:0048741,1.1420e-01,1.6000e+01
IMP_SCORE,5266,GO:0002456,1.1417e-01,2.2000e+01
IMP_SCORE,5267,GO:0003690,1.1414e-01,1.4900e+02
IMP_SCORE,5268,GO:0015075,1.1414e-01,2.4400e+02
IMP_SCORE,5269,GO:0032892,1.1413e-01,9.0000e+00
IMP_SCORE,5270,GO:0008083,1.1409e-01,1.4500e+02
IMP_SCORE,5271,GO:0009913,1.1407e-01,3.7000e+01
IMP_SCORE,5272,GO:0006325,1.1405e-01,1.7900e+02
IMP_SCORE,5273,GO:0070647,1.1404e-01,2.8500e+02
IMP_SCORE,5274,GO:0052803,1.1404e-01,1.0000e+01
IMP_SCORE,5275,GO:0051044,1.1400e-01,1.3000e+01
IMP_SCORE,5276,GO:0032376,1.1397e-01,1.3000e+01
IMP_SCORE,5277,GO:0004993,1.1395e-01,1.3000e+01
IMP_SCORE,5278,GO:0051028,1.1394e-01,5.5000e+01
IMP_SCORE,5279,GO:0043401,1.1389e-01,5.5000e+01
IMP_SCORE,5280,GO:0071479,1.1385e-01,2.7000e+01
IMP_SCORE,5281,GO:0001824,1.1384e-01,1.9000e+01
IMP_SCORE,5282,GO:0046838,1.1382e-01,2.0000e+00
IMP_SCORE,5283,GO:0043621,1.1377e-01,4.3000e+01
IMP_SCORE,5284,GO:0035268,1.1375e-01,1.0000e+01
IMP_SCORE,5285,GO:2000757,1.1372e-01,2.0000e+00
IMP_SCORE,5286,GO:0006656,1.1366e-01,3.0000e+01
IMP_SCORE,5287,GO:0034121,1.1364e-01,1.1000e+01
IMP_SCORE,5288,GO:0050909,1.1360e-01,1.3000e+01
IMP_SCORE,5289,GO:0051196,1.1358e-01,2.6000e+01
IMP_SCORE,5290,GO:0032963,1.1352e-01,3.4000e+01
IMP_SCORE,5291,GO:0006825,1.1351e-01,2.2000e+01
IMP_SCORE,5292,GO:0036459,1.1350e-01,5.6000e+01
IMP_SCORE,5293,GO:0010738,1.1346e-01,1.2000e+01
IMP_SCORE,5294,GO:0045187,1.1345e-01,7.0000e+00
IMP_SCORE,5295,GO:0033146,1.1339e-01,3.1000e+01
IMP_SCORE,5296,GO:0005342,1.1327e-01,4.9000e+01
IMP_SCORE,5297,GO:0098687,1.1323e-01,8.2000e+01
IMP_SCORE,5298,GO:0016226,1.1313e-01,2.2000e+01
IMP_SCORE,5299,GO:0060485,1.1307e-01,2.3000e+01
IMP_SCORE,5300,GO:0099512,1.1302e-01,3.2800e+02
IMP_SCORE,5301,GO:0042754,1.1299e-01,3.0000e+00
IMP_SCORE,5302,GO:0008234,1.1298e-01,1.2100e+02
IMP_SCORE,5303,GO:0007050,1.1290e-01,6.2000e+01
IMP_SCORE,5304,GO:1990752,1.1284e-01,1.5000e+01
IMP_SCORE,5305,GO:0051383,1.1278e-01,3.0000e+00
IMP_SCORE,5306,GO:1900077,1.1276e-01,1.8000e+01
IMP_SCORE,5307,GO:0006904,1.1269e-01,3.1000e+01
IMP_SCORE,5308,GO:0006893,1.1253e-01,1.8000e+01
IMP_SCORE,5309,GO:0050931,1.1248e-01,2.0000e+01
IMP_SCORE,5310,GO:0034105,1.1245e-01,9.0000e+00
IMP_SCORE,5311,GO:0007283,1.1242e-01,1.9100e+02
IMP_SCORE,5312,GO:0070603,1.1236e-01,3.7000e+01
IMP_SCORE,5313,GO:0033327,1.1234e-01,1.8000e+01
IMP_SCORE,5314,GO:0007076,1.1224e-01,7.0000e+00
IMP_SCORE,5315,GO:0005520,1.1224e-01,3.7000e+01
IMP_SCORE,5316,GO:0016877,1.1219e-01,2.2000e+01
IMP_SCORE,5317,GO:1904994,1.1218e-01,6.0000e+00
IMP_SCORE,5318,GO:0042761,1.1218e-01,2.3000e+01
IMP_SCORE,5319,GO:0015693,1.1213e-01,1.4000e+01
IMP_SCORE,5320,GO:0042104,1.1212e-01,8.0000e+00
IMP_SCORE,5321,GO:0009261,1.1211e-01,1.4000e+01
IMP_SCORE,5322,GO:0101005,1.1209e-01,5.1000e+01
IMP_SCORE,5323,GO:0006820,1.1207e-01,2.1000e+02
IMP_SCORE,5324,GO:0036075,1.1205e-01,1.4000e+01
IMP_SCORE,5325,GO:0008207,1.1188e-01,1.2000e+01
IMP_SCORE,5326,GO:0031061,1.1187e-01,9.0000e+00
IMP_SCORE,5327,GO:0004559,1.1186e-01,3.0000e+01
IMP_SCORE,5328,GO:0048709,1.1184e-01,3.0000e+01
IMP_SCORE,5329,GO:1903115,1.1182e-01,8.0000e+00
IMP_SCORE,5330,GO:0099094,1.1176e-01,5.0000e+01
IMP_SCORE,5331,GO:0008154,1.1175e-01,2.6000e+01
IMP_SCORE,5332,GO:0090200,1.1173e-01,8.0000e+00
IMP_SCORE,5333,GO:0051193,1.1172e-01,1.6000e+01
IMP_SCORE,5334,GO:0005581,1.1168e-01,1.6000e+02
IMP_SCORE,5335,GO:0002922,1.1168e-01,1.6000e+01
IMP_SCORE,5336,GO:0015740,1.1160e-01,6.0000e+00
IMP_SCORE,5337,GO:0008375,1.1159e-01,6.7000e+01
IMP_SCORE,5338,GO:0004383,1.1158e-01,3.0000e+00
IMP_SCORE,5339,GO:0006067,1.1147e-01,5.4000e+01
IMP_SCORE,5340,GO:0046949,1.1147e-01,4.4000e+01
IMP_SCORE,5341,GO:0001706,1.1143e-01,3.0000e+00
IMP_SCORE,5342,GO:0015807,1.1137e-01,2.7000e+01
IMP_SCORE,5343,GO:1903363,1.1133e-01,1.2000e+01
IMP_SCORE,5344,GO:0031301,1.1129e-01,1.2000e+02
IMP_SCORE,5345,GO:0071824,1.1128e-01,5.4000e+01
IMP_SCORE,5346,GO:2000515,1.1126e-01,5.0000e+00
IMP_SCORE,5347,GO:0038166,1.1123e-01,3.0000e+00
IMP_SCORE,5348,GO:0010744,1.1118e-01,7.0000e+00
IMP_SCORE,5349,GO:0009166,1.1118e-01,1.4000e+01
IMP_SCORE,5350,GO:0051898,1.1114e-01,1.8000e+01
IMP_SCORE,5351,GO:0002082,1.1113e-01,3.0000e+00
IMP_SCORE,5352,GO:0070189,1.1112e-01,7.0000e+00
IMP_SCORE,5353,GO:0043518,1.1110e-01,1.4000e+01
IMP_SCORE,5354,GO:0000775,1.1108e-01,1.8000e+01
IMP_SCORE,5355,GO:0046459,1.1103e-01,1.3000e+01
IMP_SCORE,5356,GO:0070661,1.1102e-01,2.1000e+01
IMP_SCORE,5357,GO:0042578,1.1101e-01,2.7500e+02
IMP_SCORE,5358,GO:0016486,1.1095e-01,3.1000e+01
IMP_SCORE,5359,GO:0031646,1.1093e-01,1.4000e+01
IMP_SCORE,5360,GO:0001909,1.1086e-01,2.8000e+01
IMP_SCORE,5361,GO:0031461,1.1083e-01,4.7000e+01
IMP_SCORE,5362,GO:0005623,1.1073e-01,3.3000e+01
IMP_SCORE,5363,GO:0007126,1.1070e-01,3.2000e+01
IMP_SCORE,5364,GO:0000145,1.1058e-01,1.3000e+01
IMP_SCORE,5365,GO:0035770,1.1056e-01,1.0400e+02
IMP_SCORE,5366,GO:0060600,1.1053e-01,8.0000e+00
IMP_SCORE,5367,GO:0007041,1.1051e-01,3.0000e+01
IMP_SCORE,5368,GO:0006221,1.1050e-01,1.1000e+01
IMP_SCORE,5369,GO:0034212,1.1050e-01,4.5000e+01
IMP_SCORE,5370,GO:0033177,1.1048e-01,2.0000e+00
IMP_SCORE,5371,GO:0030104,1.1048e-01,3.6000e+01
IMP_SCORE,5372,GO:0006607,1.1045e-01,2.5000e+01
IMP_SCORE,5373,GO:0008094,1.1044e-01,1.5000e+01
IMP_SCORE,5374,GO:0005639,1.1044e-01,1.8000e+01
IMP_SCORE,5375,GO:0009235,1.1037e-01,1.8000e+01
IMP_SCORE,5376,GO:0006259,1.1017e-01,1.9900e+02
IMP_SCORE,5377,GO:0034596,1.1017e-01,1.1000e+01
IMP_SCORE,5378,GO:0016684,1.1017e-01,4.6000e+01
IMP_SCORE,5379,GO:0009953,1.1015e-01,2.2000e+01
IMP_SCORE,5380,GO:0050891,1.1003e-01,2.6000e+01
IMP_SCORE,5381,GO:0032925,1.0996e-01,4.0000e+00
IMP_SCORE,5382,GO:0045974,1.0990e-01,1.3000e+01
IMP_SCORE,5383,GO:0032225,1.0989e-01,6.0000e+00
IMP_SCORE,5384,GO:0005979,1.0969e-01,1.2000e+01
IMP_SCORE,5385,GO:0015030,1.0964e-01,4.0000e+01
IMP_SCORE,5386,GO:1901570,1.0963e-01,2.0000e+01
IMP_SCORE,5387,GO:0070266,1.0957e-01,1.8000e+01
IMP_SCORE,5388,GO:0010660,1.0954e-01,1.2000e+01
IMP_SCORE,5389,GO:0017158,1.0954e-01,3.3000e+01
IMP_SCORE,5390,GO:0030057,1.0951e-01,3.9000e+01
IMP_SCORE,5391,GO:0016209,1.0949e-01,8.5000e+01
IMP_SCORE,5392,GO:0048018,1.0944e-01,1.1000e+01
IMP_SCORE,5393,GO:0002066,1.0941e-01,1.6000e+01
IMP_SCORE,5394,GO:0046716,1.0941e-01,1.1000e+01
IMP_SCORE,5395,GO:0006333,1.0937e-01,2.6000e+01
IMP_SCORE,5396,GO:0021794,1.0934e-01,1.1000e+01
IMP_SCORE,5397,GO:0016671,1.0929e-01,5.0000e+00
IMP_SCORE,5398,GO:0005912,1.0927e-01,3.3600e+02
IMP_SCORE,5399,GO:0051897,1.0915e-01,1.5000e+01
IMP_SCORE,5400,GO:0008242,1.0911e-01,2.1000e+01
IMP_SCORE,5401,GO:1901019,1.0910e-01,2.8000e+01
IMP_SCORE,5402,GO:0002227,1.0887e-01,9.0000e+00
IMP_SCORE,5403,GO:1903955,1.0878e-01,3.1000e+01
IMP_SCORE,5404,GO:1901800,1.0877e-01,3.3000e+01
IMP_SCORE,5405,GO:0046885,1.0874e-01,6.0000e+00
IMP_SCORE,5406,GO:0018205,1.0874e-01,7.8000e+01
IMP_SCORE,5407,GO:0030136,1.0872e-01,5.6000e+01
IMP_SCORE,5408,GO:1903830,1.0871e-01,2.4000e+01
IMP_SCORE,5409,GO:0015929,1.0868e-01,3.0000e+01
IMP_SCORE,5410,GO:0000159,1.0861e-01,3.2000e+01
IMP_SCORE,5411,GO:0004004,1.0861e-01,2.7000e+01
IMP_SCORE,5412,GO:0030214,1.0859e-01,2.0000e+01
IMP_SCORE,5413,GO:0044464,1.0844e-01,1.2020e+03
IMP_SCORE,5414,GO:0016879,1.0839e-01,3.1000e+01
IMP_SCORE,5415,GO:0034728,1.0838e-01,5.5000e+01
IMP_SCORE,5416,GO:0043121,1.0833e-01,1.6000e+01
IMP_SCORE,5417,GO:0016894,1.0832e-01,3.8000e+01
IMP_SCORE,5418,GO:1903749,1.0829e-01,4.1000e+01
IMP_SCORE,5419,GO:0007605,1.0829e-01,1.1400e+02
IMP_SCORE,5420,GO:0035383,1.0826e-01,6.8000e+01
IMP_SCORE,5421,GO:0051371,1.0825e-01,2.1000e+01
IMP_SCORE,5422,GO:0051169,1.0822e-01,9.2000e+01
IMP_SCORE,5423,GO:0030148,1.0821e-01,5.7000e+01
IMP_SCORE,5424,GO:0034220,1.0812e-01,2.3700e+02
IMP_SCORE,5425,GO:0009642,1.0796e-01,4.0000e+00
IMP_SCORE,5426,GO:0071359,1.0796e-01,1.2000e+01
IMP_SCORE,5427,GO:0008017,1.0791e-01,1.7700e+02
IMP_SCORE,5428,GO:0051668,1.0781e-01,3.5000e+01
IMP_SCORE,5429,GO:0048857,1.0777e-01,5.2000e+01
IMP_SCORE,5430,GO:0008509,1.0775e-01,1.5300e+02
IMP_SCORE,5431,GO:0002739,1.0772e-01,2.0000e+00
IMP_SCORE,5432,GO:0016327,1.0768e-01,5.1000e+01
IMP_SCORE,5433,GO:0051965,1.0768e-01,5.7000e+01
IMP_SCORE,5434,GO:0031114,1.0758e-01,1.3000e+01
IMP_SCORE,5435,GO:0019842,1.0757e-01,1.1500e+02
IMP_SCORE,5436,GO:0005313,1.0757e-01,4.0000e+00
IMP_SCORE,5437,GO:0004693,1.0752e-01,1.4000e+01
IMP_SCORE,5438,GO:1905477,1.0748e-01,5.1000e+01
IMP_SCORE,5439,GO:0005104,1.0745e-01,3.0000e+00
IMP_SCORE,5440,GO:0032105,1.0743e-01,3.0000e+00
IMP_SCORE,5441,GO:0016581,1.0741e-01,1.5000e+01
IMP_SCORE,5442,GO:0048705,1.0736e-01,3.5000e+01
IMP_SCORE,5443,GO:0048278,1.0733e-01,3.7000e+01
IMP_SCORE,5444,GO:0019941,1.0729e-01,9.5000e+01
IMP_SCORE,5445,GO:0032715,1.0727e-01,1.1000e+01
IMP_SCORE,5446,GO:0009164,1.0721e-01,2.4000e+01
IMP_SCORE,5447,GO:0015491,1.0710e-01,1.9000e+01
IMP_SCORE,5448,GO:0055094,1.0706e-01,3.5000e+01
IMP_SCORE,5449,GO:2000243,1.0706e-01,1.5000e+01
IMP_SCORE,5450,GO:0042559,1.0706e-01,1.2000e+01
IMP_SCORE,5451,GO:0030326,1.0701e-01,2.9000e+01
IMP_SCORE,5452,GO:0071806,1.0696e-01,3.0000e+01
IMP_SCORE,5453,GO:0008089,1.0683e-01,1.1000e+01
IMP_SCORE,5454,GO:2000758,1.0679e-01,2.1000e+01
IMP_SCORE,5455,GO:0048311,1.0677e-01,1.0000e+01
IMP_SCORE,5456,GO:0045070,1.0675e-01,1.4000e+01
IMP_SCORE,5457,GO:0015931,1.0671e-01,8.6000e+01
IMP_SCORE,5458,GO:0000726,1.0669e-01,9.0000e+00
IMP_SCORE,5459,GO:0044548,1.0651e-01,3.8000e+01
IMP_SCORE,5460,GO:0050996,1.0651e-01,3.0000e+00
IMP_SCORE,5461,GO:0005575,1.0648e-01,7.2500e+02
IMP_SCORE,5462,GO:0030817,1.0642e-01,2.7000e+01
IMP_SCORE,5463,GO:0007213,1.0639e-01,2.1000e+01
IMP_SCORE,5464,GO:0046463,1.0636e-01,3.2000e+01
IMP_SCORE,5465,GO:0004364,1.0633e-01,4.3000e+01
IMP_SCORE,5466,GO:0015464,1.0633e-01,2.1000e+01
IMP_SCORE,5467,GO:0007369,1.0628e-01,2.5000e+01
IMP_SCORE,5468,GO:0030809,1.0626e-01,1.9000e+01
IMP_SCORE,5469,GO:0005976,1.0621e-01,3.0000e+01
IMP_SCORE,5470,GO:0016758,1.0613e-01,1.6200e+02
IMP_SCORE,5471,GO:0006473,1.0611e-01,1.8000e+01
IMP_SCORE,5472,GO:0001578,1.0608e-01,2.0000e+01
IMP_SCORE,5473,GO:0015932,1.0605e-01,4.2000e+01
IMP_SCORE,5474,GO:0006614,1.0599e-01,2.1000e+01
IMP_SCORE,5475,GO:0000287,1.0594e-01,1.9200e+02
IMP_SCORE,5476,GO:0009111,1.0584e-01,2.0000e+00
IMP_SCORE,5477,GO:0070228,1.0580e-01,3.1000e+01
IMP_SCORE,5478,GO:0019748,1.0574e-01,1.2000e+01
IMP_SCORE,5479,GO:0042787,1.0572e-01,3.2000e+01
IMP_SCORE,5480,GO:0043631,1.0571e-01,1.9000e+01
IMP_SCORE,5481,GO:0044264,1.0571e-01,3.4000e+01
IMP_SCORE,5482,GO:0043691,1.0570e-01,3.0000e+00
IMP_SCORE,5483,GO:0042026,1.0566e-01,1.5000e+01
IMP_SCORE,5484,GO:0035337,1.0564e-01,3.9000e+01
IMP_SCORE,5485,GO:0046605,1.0558e-01,1.0000e+01
IMP_SCORE,5486,GO:0035107,1.0554e-01,3.4000e+01
IMP_SCORE,5487,GO:0031672,1.0546e-01,1.2000e+01
IMP_SCORE,5488,GO:0036498,1.0543e-01,3.8000e+01
IMP_SCORE,5489,GO:0016791,1.0537e-01,1.8100e+02
IMP_SCORE,5490,GO:0007187,1.0528e-01,9.0000e+01
IMP_SCORE,5491,GO:0043368,1.0527e-01,1.1000e+01
IMP_SCORE,5492,GO:0007606,1.0525e-01,4.0000e+01
IMP_SCORE,5493,GO:0031032,1.0522e-01,4.8000e+01
IMP_SCORE,5494,GO:0072349,1.0515e-01,2.2000e+01
IMP_SCORE,5495,GO:0099587,1.0510e-01,1.9000e+01
IMP_SCORE,5496,GO:0019585,1.0502e-01,2.6000e+01
IMP_SCORE,5497,GO:0009582,1.0501e-01,4.0000e+01
IMP_SCORE,5498,GO:0045125,1.0499e-01,1.1000e+01
IMP_SCORE,5499,GO:0090218,1.0487e-01,5.0000e+00
IMP_SCORE,5500,GO:0007420,1.0486e-01,1.2400e+02
IMP_SCORE,5501,GO:0021915,1.0476e-01,9.0000e+00
IMP_SCORE,5502,GO:0090596,1.0475e-01,2.4000e+01
IMP_SCORE,5503,GO:0048259,1.0474e-01,1.9000e+01
IMP_SCORE,5504,GO:0006361,1.0474e-01,1.0000e+01
IMP_SCORE,5505,GO:0051276,1.0472e-01,1.1000e+02
IMP_SCORE,5506,GO:0005637,1.0468e-01,5.8000e+01
IMP_SCORE,5507,GO:0019208,1.0462e-01,8.2000e+01
IMP_SCORE,5508,GO:0006692,1.0454e-01,1.6000e+01
IMP_SCORE,5509,GO:0006813,1.0453e-01,5.0000e+01
IMP_SCORE,5510,GO:0006289,1.0445e-01,2.6000e+01
IMP_SCORE,5511,GO:0061025,1.0430e-01,8.3000e+01
IMP_SCORE,5512,GO:0032461,1.0427e-01,3.0000e+00
IMP_SCORE,5513,GO:0070555,1.0421e-01,1.6000e+01
IMP_SCORE,5514,GO:0002285,1.0420e-01,2.7000e+01
IMP_SCORE,5515,GO:0032561,1.0420e-01,1.4600e+02
IMP_SCORE,5516,GO:0097480,1.0420e-01,2.1000e+01
IMP_SCORE,5517,GO:0051879,1.0415e-01,1.2000e+01
IMP_SCORE,5518,GO:0030182,1.0404e-01,7.2000e+01
IMP_SCORE,5519,GO:0035035,1.0400e-01,1.9000e+01
IMP_SCORE,5520,GO:0015758,1.0391e-01,3.4000e+01
IMP_SCORE,5521,GO:0032784,1.0372e-01,4.8000e+01
IMP_SCORE,5522,GO:0016831,1.0372e-01,3.2000e+01
IMP_SCORE,5523,GO:0000989,1.0365e-01,1.9400e+02
IMP_SCORE,5524,GO:0035064,1.0362e-01,5.1000e+01
IMP_SCORE,5525,GO:0010224,1.0359e-01,9.0000e+00
IMP_SCORE,5526,GO:0001890,1.0358e-01,1.8000e+01
IMP_SCORE,5527,GO:0005694,1.0357e-01,9.7000e+01
IMP_SCORE,5528,GO:0006730,1.0351e-01,6.6000e+01
IMP_SCORE,5529,GO:0090659,1.0344e-01,1.6000e+01
IMP_SCORE,5530,GO:1902894,1.0340e-01,4.0000e+00
IMP_SCORE,5531,GO:0007212,1.0336e-01,2.1000e+01
IMP_SCORE,5532,GO:0007205,1.0329e-01,2.3000e+01
IMP_SCORE,5533,GO:0016859,1.0325e-01,3.5000e+01
IMP_SCORE,5534,GO:0016578,1.0316e-01,3.0000e+00
IMP_SCORE,5535,GO:0050877,1.0311e-01,4.3000e+02
IMP_SCORE,5536,GO:0000462,1.0311e-01,5.0000e+00
IMP_SCORE,5537,GO:0010566,1.0310e-01,4.0000e+00
IMP_SCORE,5538,GO:0048713,1.0303e-01,1.7000e+01
IMP_SCORE,5539,GO:0002689,1.0299e-01,8.0000e+00
IMP_SCORE,5540,GO:0071712,1.0297e-01,3.0000e+00
IMP_SCORE,5541,GO:0010837,1.0297e-01,1.3000e+01
IMP_SCORE,5542,GO:0001190,1.0294e-01,2.6000e+01
IMP_SCORE,5543,GO:0017025,1.0286e-01,9.0000e+00
IMP_SCORE,5544,GO:0008514,1.0272e-01,8.9000e+01
IMP_SCORE,5545,GO:0016607,1.0269e-01,1.8600e+02
IMP_SCORE,5546,GO:0046688,1.0269e-01,1.2000e+01
IMP_SCORE,5547,GO:0004467,1.0269e-01,1.9000e+01
IMP_SCORE,5548,GO:0046943,1.0268e-01,6.4000e+01
IMP_SCORE,5549,GO:0006091,1.0267e-01,1.0000e+02
IMP_SCORE,5550,GO:0042743,1.0265e-01,1.9000e+01
IMP_SCORE,5551,GO:0042455,1.0260e-01,1.9000e+01
IMP_SCORE,5552,GO:1904816,1.0258e-01,2.0000e+00
IMP_SCORE,5553,GO:0006862,1.0254e-01,1.3000e+01
IMP_SCORE,5554,GO:1901137,1.0251e-01,1.4000e+02
IMP_SCORE,5555,GO:0000164,1.0241e-01,2.0000e+00
IMP_SCORE,5556,GO:0034622,1.0241e-01,2.3300e+02
IMP_SCORE,5557,GO:0031110,1.0229e-01,3.8000e+01
IMP_SCORE,5558,GO:0033627,1.0227e-01,1.1000e+01
IMP_SCORE,5559,GO:0014896,1.0226e-01,3.0000e+00
IMP_SCORE,5560,GO:0001756,1.0225e-01,1.2000e+01
IMP_SCORE,5561,GO:0003093,1.0222e-01,6.0000e+00
IMP_SCORE,5562,GO:0022832,1.0216e-01,7.4000e+01
IMP_SCORE,5563,GO:0043015,1.0213e-01,2.3000e+01
IMP_SCORE,5564,GO:0072009,1.0211e-01,1.3000e+01
IMP_SCORE,5565,GO:0042834,1.0200e-01,1.7000e+01
IMP_SCORE,5566,GO:0002360,1.0188e-01,1.3000e+01
IMP_SCORE,5567,GO:0086064,1.0176e-01,6.0000e+00
IMP_SCORE,5568,GO:0048407,1.0175e-01,4.0000e+00
IMP_SCORE,5569,GO:0061162,1.0175e-01,1.9000e+01
IMP_SCORE,5570,GO:0015171,1.0174e-01,4.6000e+01
IMP_SCORE,5571,GO:0070491,1.0173e-01,1.8000e+01
IMP_SCORE,5572,GO:0008150,1.0173e-01,1.3220e+03
IMP_SCORE,5573,GO:1990234,1.0172e-01,1.9500e+02
IMP_SCORE,5574,GO:0010677,1.0169e-01,2.6000e+01
IMP_SCORE,5575,GO:0019371,1.0167e-01,1.8000e+01
IMP_SCORE,5576,GO:0007158,1.0167e-01,1.5000e+01
IMP_SCORE,5577,GO:0010894,1.0152e-01,4.0000e+00
IMP_SCORE,5578,GO:0036120,1.0150e-01,2.0000e+00
IMP_SCORE,5579,GO:0034314,1.0149e-01,1.5000e+01
IMP_SCORE,5580,GO:2000647,1.0139e-01,1.1000e+01
IMP_SCORE,5581,GO:0043484,1.0134e-01,2.9000e+01
IMP_SCORE,5582,GO:1902600,1.0133e-01,3.4000e+01
IMP_SCORE,5583,GO:0070988,1.0130e-01,2.3000e+01
IMP_SCORE,5584,GO:0018195,1.0126e-01,2.7000e+01
IMP_SCORE,5585,GO:0032446,1.0123e-01,2.0400e+02
IMP_SCORE,5586,GO:0009988,1.0117e-01,6.5000e+01
IMP_SCORE,5587,GO:0009404,1.0103e-01,2.0000e+00
IMP_SCORE,5588,GO:0002204,1.0097e-01,5.0000e+00
IMP_SCORE,5589,GO:0030855,1.0095e-01,1.1500e+02
IMP_SCORE,5590,GO:0045682,1.0088e-01,1.6000e+01
IMP_SCORE,5591,GO:0002161,1.0066e-01,1.7000e+01
IMP_SCORE,5592,GO:0006941,1.0064e-01,2.5000e+01
IMP_SCORE,5593,GO:0050820,1.0056e-01,1.8000e+01
IMP_SCORE,5594,GO:0046700,1.0048e-01,1.0100e+02
IMP_SCORE,5595,GO:0004540,1.0047e-01,7.7000e+01
IMP_SCORE,5596,GO:0018022,1.0041e-01,2.3000e+01
IMP_SCORE,5597,GO:0006605,1.0041e-01,7.7000e+01
IMP_SCORE,5598,GO:0043178,1.0038e-01,4.7000e+01
IMP_SCORE,5599,GO:0002573,1.0037e-01,3.6000e+01
IMP_SCORE,5600,GO:0006465,1.0032e-01,1.4000e+01
IMP_SCORE,5601,GO:0031124,1.0027e-01,2.9000e+01
IMP_SCORE,5602,GO:0015849,1.0026e-01,9.5000e+01
IMP_SCORE,5603,GO:0005501,1.0016e-01,3.9000e+01
IMP_SCORE,5604,GO:0060271,1.0006e-01,6.6000e+01
IMP_SCORE,5605,GO:0016655,9.9973e-02,3.9000e+01
IMP_SCORE,5606,GO:0032801,9.9873e-02,5.0000e+00
IMP_SCORE,5607,GO:0045117,9.9850e-02,1.2000e+01
IMP_SCORE,5608,GO:0030520,9.9699e-02,1.3000e+01
IMP_SCORE,5609,GO:0035282,9.9676e-02,1.2000e+01
IMP_SCORE,5610,GO:0034394,9.9583e-02,4.0000e+00
IMP_SCORE,5611,GO:0050807,9.9554e-02,6.6000e+01
IMP_SCORE,5612,GO:0030851,9.9541e-02,4.0000e+00
IMP_SCORE,5613,GO:0045603,9.9494e-02,2.7000e+01
IMP_SCORE,5614,GO:0001569,9.9331e-02,4.0000e+00
IMP_SCORE,5615,GO:0061718,9.9319e-02,1.2000e+01
IMP_SCORE,5616,GO:0071887,9.9238e-02,4.0000e+00
IMP_SCORE,5617,GO:0032331,9.9154e-02,1.4000e+01
IMP_SCORE,5618,GO:0008527,9.9079e-02,1.5000e+01
IMP_SCORE,5619,GO:0000183,9.9075e-02,5.0000e+00
IMP_SCORE,5620,GO:0022618,9.9045e-02,8.7000e+01
IMP_SCORE,5621,GO:0090398,9.9042e-02,5.0000e+00
IMP_SCORE,5622,GO:0006370,9.9032e-02,1.1000e+01
IMP_SCORE,5623,GO:0044420,9.9000e-02,1.4600e+02
IMP_SCORE,5624,GO:0044247,9.8899e-02,1.0000e+01
IMP_SCORE,5625,GO:1901673,9.8875e-02,2.0000e+00
IMP_SCORE,5626,GO:0044702,9.8833e-02,4.4800e+02
IMP_SCORE,5627,GO:0060602,9.8815e-02,4.0000e+00
IMP_SCORE,5628,GO:0006405,9.8770e-02,3.1000e+01
IMP_SCORE,5629,GO:0048791,9.8763e-02,1.4000e+01
IMP_SCORE,5630,GO:0005771,9.8720e-02,1.4000e+01
IMP_SCORE,5631,GO:0014003,9.8644e-02,3.7000e+01
IMP_SCORE,5632,GO:0004879,9.8637e-02,2.5000e+01
IMP_SCORE,5633,GO:0002834,9.8632e-02,3.0000e+00
IMP_SCORE,5634,GO:0070330,9.8560e-02,1.1000e+01
IMP_SCORE,5635,GO:0005245,9.8544e-02,1.7000e+01
IMP_SCORE,5636,GO:0017137,9.8534e-02,9.0000e+01
IMP_SCORE,5637,GO:2001222,9.8525e-02,4.0000e+00
IMP_SCORE,5638,GO:0051539,9.8330e-02,2.7000e+01
IMP_SCORE,5639,GO:0042623,9.8324e-02,7.7000e+01
IMP_SCORE,5640,GO:0033344,9.8168e-02,1.3000e+01
IMP_SCORE,5641,GO:0006501,9.8138e-02,6.7000e+01
IMP_SCORE,5642,GO:0010212,9.8070e-02,5.8000e+01
IMP_SCORE,5643,GO:0006020,9.8069e-02,6.0000e+00
IMP_SCORE,5644,GO:1905818,9.7952e-02,1.1000e+01
IMP_SCORE,5645,GO:0006281,9.7835e-02,1.1000e+02
IMP_SCORE,5646,GO:0050856,9.7817e-02,1.1000e+01
IMP_SCORE,5647,GO:0016577,9.7775e-02,2.1000e+01
IMP_SCORE,5648,GO:0036003,9.7739e-02,7.0000e+00
IMP_SCORE,5649,GO:0000978,9.7709e-02,7.7000e+01
IMP_SCORE,5650,GO:0007031,9.7694e-02,1.8000e+01
IMP_SCORE,5651,GO:0032967,9.7684e-02,3.0000e+00
IMP_SCORE,5652,GO:0099516,9.7668e-02,4.1000e+01
IMP_SCORE,5653,GO:0090075,9.7620e-02,4.0000e+00
IMP_SCORE,5654,GO:0015698,9.7552e-02,7.7000e+01
IMP_SCORE,5655,GO:0006362,9.7540e-02,8.0000e+00
IMP_SCORE,5656,GO:0009109,9.7530e-02,8.0000e+00
IMP_SCORE,5657,GO:0006635,9.7524e-02,4.6000e+01
IMP_SCORE,5658,GO:0005681,9.7410e-02,3.7000e+01
IMP_SCORE,5659,GO:0090025,9.7327e-02,6.0000e+00
IMP_SCORE,5660,GO:0030669,9.7326e-02,2.4000e+01
IMP_SCORE,5661,GO:0006399,9.7201e-02,7.5000e+01
IMP_SCORE,5662,GO:0050901,9.7169e-02,1.2000e+01
IMP_SCORE,5663,GO:2000846,9.7167e-02,1.0000e+01
IMP_SCORE,5664,GO:0006890,9.7157e-02,3.4000e+01
IMP_SCORE,5665,GO:0002367,9.7137e-02,8.0000e+00
IMP_SCORE,5666,GO:0032649,9.7118e-02,3.6000e+01
IMP_SCORE,5667,GO:0048706,9.7031e-02,3.6000e+01
IMP_SCORE,5668,GO:0045472,9.6916e-02,2.0000e+00
IMP_SCORE,5669,GO:0046031,9.6783e-02,1.9000e+01
IMP_SCORE,5670,GO:0044427,9.6777e-02,2.5300e+02
IMP_SCORE,5671,GO:0007405,9.6777e-02,1.4000e+01
IMP_SCORE,5672,GO:0061157,9.6743e-02,2.0000e+00
IMP_SCORE,5673,GO:0060071,9.6735e-02,1.5000e+01
IMP_SCORE,5674,GO:0051082,9.6722e-02,1.0300e+02
IMP_SCORE,5675,GO:0046131,9.6683e-02,8.0000e+00
IMP_SCORE,5676,GO:0034199,9.6651e-02,2.0000e+00
IMP_SCORE,5677,GO:0010818,9.6619e-02,2.1000e+01
IMP_SCORE,5678,GO:0009179,9.6586e-02,3.0000e+01
IMP_SCORE,5679,GO:0046942,9.6574e-02,1.0200e+02
IMP_SCORE,5680,GO:0043624,9.6507e-02,3.1000e+01
IMP_SCORE,5681,GO:0030514,9.6475e-02,2.4000e+01
IMP_SCORE,5682,GO:0031122,9.6336e-02,1.0000e+01
IMP_SCORE,5683,GO:0031490,9.6199e-02,2.0000e+01
IMP_SCORE,5684,GO:0004385,9.6180e-02,1.4000e+01
IMP_SCORE,5685,GO:0001919,9.6167e-02,9.0000e+00
IMP_SCORE,5686,GO:0006144,9.6124e-02,1.2000e+01
IMP_SCORE,5687,GO:0019755,9.6102e-02,2.6000e+01
IMP_SCORE,5688,GO:0003785,9.6099e-02,1.2000e+01
IMP_SCORE,5689,GO:0005254,9.6015e-02,5.8000e+01
IMP_SCORE,5690,GO:0002695,9.6005e-02,6.3000e+01
IMP_SCORE,5691,GO:2001057,9.5960e-02,1.2000e+01
IMP_SCORE,5692,GO:0034660,9.5945e-02,1.1900e+02
IMP_SCORE,5693,GO:0010559,9.5880e-02,1.8000e+01
IMP_SCORE,5694,GO:0010863,9.5763e-02,5.0000e+00
IMP_SCORE,5695,GO:0001937,9.5704e-02,6.0000e+00
IMP_SCORE,5696,GO:0000041,9.5556e-02,6.6000e+01
IMP_SCORE,5697,GO:1904152,9.5549e-02,2.0000e+00
IMP_SCORE,5698,GO:0043687,9.5518e-02,6.2000e+01
IMP_SCORE,5699,GO:1905368,9.5441e-02,4.5000e+01
IMP_SCORE,5700,GO:0070838,9.5416e-02,1.2600e+02
IMP_SCORE,5701,GO:0016339,9.5382e-02,1.2100e+02
IMP_SCORE,5702,GO:0071868,9.5382e-02,1.3000e+01
IMP_SCORE,5703,GO:0005667,9.5235e-02,7.9000e+01
IMP_SCORE,5704,GO:0006369,9.5220e-02,2.1000e+01
IMP_SCORE,5705,GO:0051654,9.5156e-02,2.0000e+00
IMP_SCORE,5706,GO:0000313,9.5121e-02,2.2000e+01
IMP_SCORE,5707,GO:0004549,9.5118e-02,7.0000e+00
IMP_SCORE,5708,GO:0005719,9.5060e-02,8.0000e+00
IMP_SCORE,5709,GO:0005253,9.4969e-02,8.2000e+01
IMP_SCORE,5710,GO:0003382,9.4894e-02,1.5000e+01
IMP_SCORE,5711,GO:0022414,9.4874e-02,5.6300e+02
IMP_SCORE,5712,GO:0042826,9.4811e-02,8.3000e+01
IMP_SCORE,5713,GO:0016918,9.4696e-02,1.9000e+01
IMP_SCORE,5714,GO:0006968,9.4676e-02,1.2400e+02
IMP_SCORE,5715,GO:0046839,9.4560e-02,3.5000e+01
IMP_SCORE,5716,GO:0007018,9.4441e-02,7.6000e+01
IMP_SCORE,5717,GO:0042789,9.4439e-02,9.0000e+00
IMP_SCORE,5718,GO:1903019,9.4386e-02,1.1000e+01
IMP_SCORE,5719,GO:0051378,9.4195e-02,6.0000e+00
IMP_SCORE,5720,GO:0042379,9.4151e-02,2.7000e+01
IMP_SCORE,5721,GO:0009593,9.4101e-02,6.7000e+01
IMP_SCORE,5722,GO:0000149,9.4094e-02,1.0200e+02
IMP_SCORE,5723,GO:0015868,9.3990e-02,1.7000e+01
IMP_SCORE,5724,GO:0060736,9.3987e-02,3.0000e+00
IMP_SCORE,5725,GO:0030517,9.3978e-02,5.0000e+00
IMP_SCORE,5726,GO:0010954,9.3909e-02,9.0000e+00
IMP_SCORE,5727,GO:0016126,9.3873e-02,2.4000e+01
IMP_SCORE,5728,GO:0004553,9.3792e-02,1.5000e+02
IMP_SCORE,5729,GO:0001637,9.3778e-02,2.6000e+01
IMP_SCORE,5730,GO:0006491,9.3519e-02,1.2000e+01
IMP_SCORE,5731,GO:0030286,9.3466e-02,2.5000e+01
IMP_SCORE,5732,GO:0001530,9.3454e-02,3.3000e+01
IMP_SCORE,5733,GO:0042625,9.3407e-02,4.1000e+01
IMP_SCORE,5734,GO:0051503,9.3345e-02,1.8000e+01
IMP_SCORE,5735,GO:0070646,9.3335e-02,7.8000e+01
IMP_SCORE,5736,GO:0042044,9.3315e-02,4.6000e+01
IMP_SCORE,5737,GO:0032720,9.3242e-02,2.1000e+01
IMP_SCORE,5738,GO:0019888,9.3142e-02,6.5000e+01
IMP_SCORE,5739,GO:0098742,9.3103e-02,1.5000e+02
IMP_SCORE,5740,GO:0044085,9.3094e-02,7.3000e+01
IMP_SCORE,5741,GO:0015103,9.3084e-02,8.5000e+01
IMP_SCORE,5742,GO:0005262,9.3058e-02,5.3000e+01
IMP_SCORE,5743,GO:0006612,9.3012e-02,4.3000e+01
IMP_SCORE,5744,GO:0051650,9.2943e-02,3.9000e+01
IMP_SCORE,5745,GO:0070085,9.2907e-02,1.0000e+02
IMP_SCORE,5746,GO:0007156,9.2904e-02,1.3400e+02
IMP_SCORE,5747,GO:0006044,9.2889e-02,2.6000e+01
IMP_SCORE,5748,GO:0021795,9.2841e-02,2.1000e+01
IMP_SCORE,5749,GO:0046129,9.2837e-02,1.3000e+01
IMP_SCORE,5750,GO:0042255,9.2744e-02,1.2000e+01
IMP_SCORE,5751,GO:0030285,9.2683e-02,9.0000e+00
IMP_SCORE,5752,GO:0000776,9.2658e-02,5.0000e+01
IMP_SCORE,5753,GO:0006063,9.2646e-02,1.7000e+01
IMP_SCORE,5754,GO:0045939,9.2425e-02,3.0000e+00
IMP_SCORE,5755,GO:0045120,9.2359e-02,1.0000e+00
IMP_SCORE,5756,GO:0001664,9.2328e-02,1.2600e+02
IMP_SCORE,5757,GO:0030374,9.2231e-02,2.0000e+01
IMP_SCORE,5758,GO:0042277,9.2210e-02,2.5900e+02
IMP_SCORE,5759,GO:0008374,9.2144e-02,3.1000e+01
IMP_SCORE,5760,GO:1903421,9.2118e-02,2.0000e+00
IMP_SCORE,5761,GO:0033673,9.2117e-02,7.2000e+01
IMP_SCORE,5762,GO:0009132,9.2107e-02,2.2000e+01
IMP_SCORE,5763,GO:0030207,9.2070e-02,1.0000e+01
IMP_SCORE,5764,GO:0015630,9.1961e-02,1.5400e+02
IMP_SCORE,5765,GO:0002443,9.1954e-02,5.6000e+01
IMP_SCORE,5766,GO:1905331,9.1927e-02,5.0000e+00
IMP_SCORE,5767,GO:0033268,9.1852e-02,1.0000e+01
IMP_SCORE,5768,GO:0010591,9.1660e-02,1.4000e+01
IMP_SCORE,5769,GO:0099514,9.1555e-02,3.0000e+00
IMP_SCORE,5770,GO:0007566,9.1550e-02,1.3000e+01
IMP_SCORE,5771,GO:0019205,9.1546e-02,1.4000e+01
IMP_SCORE,5772,GO:0007565,9.1539e-02,5.9000e+01
IMP_SCORE,5773,GO:0006069,9.1499e-02,5.2000e+01
IMP_SCORE,5774,GO:0005216,9.1429e-02,1.2800e+02
IMP_SCORE,5775,GO:0044803,9.1407e-02,1.4000e+01
IMP_SCORE,5776,GO:0006413,9.1282e-02,4.6000e+01
IMP_SCORE,5777,GO:0051917,9.1275e-02,4.0000e+00
IMP_SCORE,5778,GO:0044706,9.1255e-02,7.3000e+01
IMP_SCORE,5779,GO:0030897,9.1147e-02,3.0000e+00
IMP_SCORE,5780,GO:0043632,9.1137e-02,1.0600e+02
IMP_SCORE,5781,GO:0015175,9.1132e-02,1.6000e+01
IMP_SCORE,5782,GO:0009110,9.1059e-02,2.9000e+01
IMP_SCORE,5783,GO:0031312,9.1037e-02,4.4000e+01
IMP_SCORE,5784,GO:0070003,9.0940e-02,2.5000e+01
IMP_SCORE,5785,GO:0042762,9.0933e-02,2.1000e+01
IMP_SCORE,5786,GO:0009855,9.0911e-02,2.5000e+01
IMP_SCORE,5787,GO:0048029,9.0874e-02,7.8000e+01
IMP_SCORE,5788,GO:0030684,9.0834e-02,2.8000e+01
IMP_SCORE,5789,GO:0043039,9.0793e-02,1.8000e+01
IMP_SCORE,5790,GO:0002080,9.0782e-02,1.8000e+01
IMP_SCORE,5791,GO:0006338,9.0774e-02,4.1000e+01
IMP_SCORE,5792,GO:0007052,9.0709e-02,2.2000e+01
IMP_SCORE,5793,GO:0095500,9.0673e-02,2.3000e+01
IMP_SCORE,5794,GO:0019372,9.0654e-02,3.3000e+01
IMP_SCORE,5795,GO:0001516,9.0577e-02,1.9000e+01
IMP_SCORE,5796,GO:0098661,9.0563e-02,5.0000e+01
IMP_SCORE,5797,GO:0071855,9.0511e-02,8.0000e+00
IMP_SCORE,5798,GO:0008191,9.0421e-02,6.0000e+00
IMP_SCORE,5799,GO:0032984,9.0399e-02,6.3000e+01
IMP_SCORE,5800,GO:0051386,9.0394e-02,6.0000e+00
IMP_SCORE,5801,GO:0045475,9.0390e-02,2.0000e+01
IMP_SCORE,5802,GO:0071379,9.0353e-02,5.0000e+00
IMP_SCORE,5803,GO:0032516,9.0336e-02,3.0000e+00
IMP_SCORE,5804,GO:0016592,9.0335e-02,1.2000e+01
IMP_SCORE,5805,GO:0005212,9.0305e-02,5.4000e+01
IMP_SCORE,5806,GO:0008033,9.0243e-02,3.6000e+01
IMP_SCORE,5807,GO:0071294,9.0224e-02,6.7000e+01
IMP_SCORE,5808,GO:0000413,9.0167e-02,4.1000e+01
IMP_SCORE,5809,GO:0042596,9.0146e-02,2.4000e+01
IMP_SCORE,5810,GO:0003755,9.0134e-02,4.5000e+01
IMP_SCORE,5811,GO:1905330,8.9910e-02,3.2000e+01
IMP_SCORE,5812,GO:0035418,8.9902e-02,8.0000e+00
IMP_SCORE,5813,GO:0043301,8.9785e-02,3.0000e+00
IMP_SCORE,5814,GO:0005041,8.9762e-02,2.1000e+01
IMP_SCORE,5815,GO:0016846,8.9734e-02,1.4000e+01
IMP_SCORE,5816,GO:0051645,8.9588e-02,8.0000e+00
IMP_SCORE,5817,GO:0006865,8.9561e-02,4.7000e+01
IMP_SCORE,5818,GO:0019905,8.9556e-02,9.3000e+01
IMP_SCORE,5819,GO:0006891,8.9552e-02,1.0000e+01
IMP_SCORE,5820,GO:0031145,8.9511e-02,1.1000e+01
IMP_SCORE,5821,GO:0034587,8.9479e-02,3.0000e+00
IMP_SCORE,5822,GO:0015718,8.9417e-02,4.5000e+01
IMP_SCORE,5823,GO:0061615,8.9407e-02,1.0000e+01
IMP_SCORE,5824,GO:0046464,8.9394e-02,1.6000e+01
IMP_SCORE,5825,GO:0044291,8.9389e-02,4.6000e+01
IMP_SCORE,5826,GO:0010332,8.9388e-02,1.1000e+01
IMP_SCORE,5827,GO:0045746,8.9352e-02,2.0000e+01
IMP_SCORE,5828,GO:0047497,8.9241e-02,3.0000e+00
IMP_SCORE,5829,GO:0016813,8.9211e-02,1.6000e+01
IMP_SCORE,5830,GO:0008287,8.9189e-02,3.4000e+01
IMP_SCORE,5831,GO:0097150,8.9131e-02,6.0000e+00
IMP_SCORE,5832,GO:0005507,8.9097e-02,3.1000e+01
IMP_SCORE,5833,GO:0015299,8.9006e-02,6.0000e+00
IMP_SCORE,5834,GO:1905953,8.9002e-02,1.5000e+01
IMP_SCORE,5835,GO:0009127,8.8998e-02,1.5000e+01
IMP_SCORE,5836,GO:0070063,8.8877e-02,3.7000e+01
IMP_SCORE,5837,GO:0090128,8.8806e-02,1.0000e+00
IMP_SCORE,5838,GO:0016775,8.8766e-02,1.0000e+01
IMP_SCORE,5839,GO:0031231,8.8750e-02,1.8000e+01
IMP_SCORE,5840,GO:0009117,8.8746e-02,8.9000e+01
IMP_SCORE,5841,GO:0007094,8.8725e-02,4.0000e+00
IMP_SCORE,5842,GO:0051010,8.8725e-02,9.0000e+00
IMP_SCORE,5843,GO:0050982,8.8685e-02,2.3000e+01
IMP_SCORE,5844,GO:1901682,8.8515e-02,2.8000e+01
IMP_SCORE,5845,GO:0051236,8.8512e-02,6.2000e+01
IMP_SCORE,5846,GO:0022900,8.8500e-02,3.6000e+01
IMP_SCORE,5847,GO:0016482,8.8372e-02,5.7000e+01
IMP_SCORE,5848,GO:0022839,8.8349e-02,2.7000e+01
IMP_SCORE,5849,GO:0000045,8.8320e-02,1.1000e+01
IMP_SCORE,5850,GO:0070403,8.8271e-02,3.0000e+00
IMP_SCORE,5851,GO:0033865,8.8264e-02,1.4000e+01
IMP_SCORE,5852,GO:0048265,8.8129e-02,2.0000e+00
IMP_SCORE,5853,GO:0000717,8.8053e-02,3.0000e+00
IMP_SCORE,5854,GO:0048608,8.8022e-02,7.3000e+01
IMP_SCORE,5855,GO:0035335,8.8004e-02,5.2000e+01
IMP_SCORE,5856,GO:0071480,8.7947e-02,8.0000e+00
IMP_SCORE,5857,GO:0042393,8.7932e-02,9.2000e+01
IMP_SCORE,5858,GO:0031430,8.7930e-02,3.9000e+01
IMP_SCORE,5859,GO:0060231,8.7875e-02,1.2000e+01
IMP_SCORE,5860,GO:0000922,8.7766e-02,9.8000e+01
IMP_SCORE,5861,GO:0042100,8.7742e-02,9.0000e+00
IMP_SCORE,5862,GO:0016860,8.7712e-02,5.3000e+01
IMP_SCORE,5863,GO:0001608,8.7708e-02,2.8000e+01
IMP_SCORE,5864,GO:0001886,8.7678e-02,9.0000e+00
IMP_SCORE,5865,GO:0005542,8.7604e-02,2.0000e+00
IMP_SCORE,5866,GO:0035327,8.7597e-02,1.0000e+01
IMP_SCORE,5867,GO:0035588,8.7556e-02,2.5000e+01
IMP_SCORE,5868,GO:1902116,8.7509e-02,1.1000e+01
IMP_SCORE,5869,GO:0043413,8.7437e-02,9.4000e+01
IMP_SCORE,5870,GO:0052745,8.7298e-02,2.2000e+01
IMP_SCORE,5871,GO:0046426,8.7219e-02,1.7000e+01
IMP_SCORE,5872,GO:0022829,8.7171e-02,1.2000e+01
IMP_SCORE,5873,GO:0086010,8.7084e-02,1.8000e+01
IMP_SCORE,5874,GO:0051280,8.7054e-02,2.0000e+00
IMP_SCORE,5875,GO:0032590,8.7017e-02,1.7000e+01
IMP_SCORE,5876,GO:0005346,8.6884e-02,7.0000e+00
IMP_SCORE,5877,GO:0005172,8.6823e-02,7.0000e+00
IMP_SCORE,5878,GO:0007032,8.6814e-02,1.4000e+01
IMP_SCORE,5879,GO:0005686,8.6756e-02,2.1000e+01
IMP_SCORE,5880,GO:0007034,8.6728e-02,3.6000e+01
IMP_SCORE,5881,GO:1904659,8.6713e-02,1.4000e+01
IMP_SCORE,5882,GO:0050930,8.6706e-02,2.0000e+00
IMP_SCORE,5883,GO:0015386,8.6689e-02,2.0000e+00
IMP_SCORE,5884,GO:0030331,8.6639e-02,3.3000e+01
IMP_SCORE,5885,GO:0034260,8.6487e-02,1.8000e+01
IMP_SCORE,5886,GO:0070126,8.6487e-02,1.4000e+01
IMP_SCORE,5887,GO:0043548,8.6472e-02,1.1000e+01
IMP_SCORE,5888,GO:0061135,8.6428e-02,8.2000e+01
IMP_SCORE,5889,GO:0001205,8.6395e-02,1.6000e+01
IMP_SCORE,5890,GO:0031573,8.6324e-02,2.0000e+00
IMP_SCORE,5891,GO:0071371,8.6317e-02,4.0000e+00
IMP_SCORE,5892,GO:0070192,8.6263e-02,2.4000e+01
IMP_SCORE,5893,GO:0000712,8.6176e-02,4.0000e+00
IMP_SCORE,5894,GO:0089711,8.6120e-02,1.3000e+01
IMP_SCORE,5895,GO:1903845,8.6081e-02,2.6000e+01
IMP_SCORE,5896,GO:0004536,8.6050e-02,3.1000e+01
IMP_SCORE,5897,GO:0008026,8.6044e-02,3.1000e+01
IMP_SCORE,5898,GO:0070279,8.6040e-02,5.2000e+01
IMP_SCORE,5899,GO:0015662,8.6028e-02,3.0000e+01
IMP_SCORE,5900,GO:0044819,8.5964e-02,4.0000e+00
IMP_SCORE,5901,GO:0016875,8.5951e-02,3.2000e+01
IMP_SCORE,5902,GO:0019682,8.5934e-02,9.0000e+00
IMP_SCORE,5903,GO:1904358,8.5845e-02,2.1000e+01
IMP_SCORE,5904,GO:0060628,8.5756e-02,5.0000e+00
IMP_SCORE,5905,GO:0016863,8.5714e-02,1.8000e+01
IMP_SCORE,5906,GO:0009125,8.5694e-02,7.0000e+00
IMP_SCORE,5907,GO:0016460,8.5691e-02,1.8000e+01
IMP_SCORE,5908,GO:0006833,8.5588e-02,3.7000e+01
IMP_SCORE,5909,GO:0016783,8.5562e-02,5.0000e+00
IMP_SCORE,5910,GO:2001241,8.5532e-02,1.5000e+01
IMP_SCORE,5911,GO:0000956,8.5453e-02,3.6000e+01
IMP_SCORE,5912,GO:0015291,8.5441e-02,1.1600e+02
IMP_SCORE,5913,GO:1902547,8.5351e-02,1.1000e+01
IMP_SCORE,5914,GO:0003002,8.5275e-02,5.2000e+01
IMP_SCORE,5915,GO:0015909,8.5243e-02,2.3000e+01
IMP_SCORE,5916,GO:0022405,8.5096e-02,2.1000e+01
IMP_SCORE,5917,GO:0031304,8.5094e-02,1.3000e+01
IMP_SCORE,5918,GO:0086091,8.5084e-02,1.0000e+01
IMP_SCORE,5919,GO:0015095,8.5079e-02,1.4000e+01
IMP_SCORE,5920,GO:0016571,8.5031e-02,2.8000e+01
IMP_SCORE,5921,GO:0004198,8.5002e-02,3.6000e+01
IMP_SCORE,5922,GO:0045844,8.4989e-02,7.0000e+00
IMP_SCORE,5923,GO:0032588,8.4931e-02,4.9000e+01
IMP_SCORE,5924,GO:0050953,8.4818e-02,1.3800e+02
IMP_SCORE,5925,GO:0015643,8.4772e-02,4.0000e+01
IMP_SCORE,5926,GO:0042181,8.4648e-02,1.6000e+01
IMP_SCORE,5927,GO:1901385,8.4629e-02,2.5000e+01
IMP_SCORE,5928,GO:0031519,8.4551e-02,4.9000e+01
IMP_SCORE,5929,GO:0015108,8.4508e-02,4.5000e+01
IMP_SCORE,5930,GO:0007033,8.4493e-02,6.2000e+01
IMP_SCORE,5931,GO:0005154,8.4458e-02,2.4000e+01
IMP_SCORE,5932,GO:0097499,8.4432e-02,3.0000e+00
IMP_SCORE,5933,GO:0090197,8.4331e-02,1.3000e+01
IMP_SCORE,5934,GO:0047555,8.4307e-02,3.0000e+00
IMP_SCORE,5935,GO:0042135,8.4243e-02,1.0000e+01
IMP_SCORE,5936,GO:0032372,8.4237e-02,3.0000e+00
IMP_SCORE,5937,GO:0007127,8.4164e-02,8.0000e+00
IMP_SCORE,5938,GO:0008210,8.4126e-02,2.1000e+01
IMP_SCORE,5939,GO:1902914,8.4071e-02,6.0000e+00
IMP_SCORE,5940,GO:0006111,8.4059e-02,1.5000e+01
IMP_SCORE,5941,GO:0031146,8.4037e-02,6.0000e+00
IMP_SCORE,5942,GO:0030878,8.3928e-02,7.0000e+00
IMP_SCORE,5943,GO:0015924,8.3925e-02,9.0000e+00
IMP_SCORE,5944,GO:0016757,8.3839e-02,2.2900e+02
IMP_SCORE,5945,GO:0003677,8.3799e-02,5.3500e+02
IMP_SCORE,5946,GO:0048875,8.3718e-02,2.4000e+01
IMP_SCORE,5947,GO:0045109,8.3652e-02,1.7000e+01
IMP_SCORE,5948,GO:0017046,8.3650e-02,3.1000e+01
IMP_SCORE,5949,GO:0042401,8.3614e-02,2.4000e+01
IMP_SCORE,5950,GO:0006334,8.3513e-02,4.8000e+01
IMP_SCORE,5951,GO:0019201,8.3420e-02,1.7000e+01
IMP_SCORE,5952,GO:2000311,8.3283e-02,9.0000e+00
IMP_SCORE,5953,GO:0010467,8.3250e-02,1.5000e+01
IMP_SCORE,5954,GO:0046364,8.3146e-02,2.0000e+01
IMP_SCORE,5955,GO:0086009,8.3103e-02,5.0000e+00
IMP_SCORE,5956,GO:0036150,8.3032e-02,2.1000e+01
IMP_SCORE,5957,GO:0070160,8.3003e-02,1.5200e+02
IMP_SCORE,5958,GO:0006089,8.2949e-02,4.0000e+00
IMP_SCORE,5959,GO:0005929,8.2844e-02,2.6500e+02
IMP_SCORE,5960,GO:0016765,8.2683e-02,1.0300e+02
IMP_SCORE,5961,GO:0099623,8.2641e-02,6.0000e+00
IMP_SCORE,5962,GO:0031047,8.2424e-02,2.5000e+01
IMP_SCORE,5963,GO:0032592,8.2333e-02,2.9000e+01
IMP_SCORE,5964,GO:0044441,8.2323e-02,1.8900e+02
IMP_SCORE,5965,GO:0050482,8.2277e-02,1.1000e+01
IMP_SCORE,5966,GO:0030120,8.2228e-02,3.4000e+01
IMP_SCORE,5967,GO:0022904,8.2058e-02,3.1000e+01
IMP_SCORE,5968,GO:0051289,8.2056e-02,3.7000e+01
IMP_SCORE,5969,GO:0005801,8.2053e-02,4.0000e+01
IMP_SCORE,5970,GO:0042627,8.1809e-02,4.0000e+00
IMP_SCORE,5971,GO:1904896,8.1390e-02,4.0000e+00
IMP_SCORE,5972,GO:1903051,8.1381e-02,7.0000e+00
IMP_SCORE,5973,GO:0005326,8.1374e-02,1.7000e+01
IMP_SCORE,5974,GO:0000786,8.1327e-02,3.3000e+01
IMP_SCORE,5975,GO:0002863,8.1298e-02,4.0000e+00
IMP_SCORE,5976,GO:0016779,8.1290e-02,7.5000e+01
IMP_SCORE,5977,GO:2000727,8.1267e-02,3.0000e+00
IMP_SCORE,5978,GO:0032695,8.1253e-02,6.0000e+00
IMP_SCORE,5979,GO:0032462,8.1212e-02,1.0000e+01
IMP_SCORE,5980,GO:0003730,8.1135e-02,3.5000e+01
IMP_SCORE,5981,GO:0021954,8.1093e-02,1.6000e+01
IMP_SCORE,5982,GO:0050427,8.1080e-02,7.0000e+00
IMP_SCORE,5983,GO:0008544,8.1007e-02,4.2000e+01
IMP_SCORE,5984,GO:0030544,8.0897e-02,1.2000e+01
IMP_SCORE,5985,GO:0032806,8.0885e-02,6.0000e+00
IMP_SCORE,5986,GO:0015865,8.0744e-02,1.4000e+01
IMP_SCORE,5987,GO:0005484,8.0738e-02,1.9000e+01
IMP_SCORE,5988,GO:0036066,8.0726e-02,6.0000e+00
IMP_SCORE,5989,GO:0000301,8.0717e-02,2.7000e+01
IMP_SCORE,5990,GO:0045947,8.0704e-02,1.8000e+01
IMP_SCORE,5991,GO:0046621,8.0581e-02,4.0000e+00
IMP_SCORE,5992,GO:0043967,8.0479e-02,7.0000e+00
IMP_SCORE,5993,GO:0001570,8.0424e-02,1.3000e+01
IMP_SCORE,5994,GO:0034704,8.0250e-02,4.6000e+01
IMP_SCORE,5995,GO:0046337,8.0233e-02,1.8000e+01
IMP_SCORE,5996,GO:0060999,8.0132e-02,5.0000e+00
IMP_SCORE,5997,GO:0008168,8.0098e-02,2.3700e+02
IMP_SCORE,5998,GO:0005852,8.0059e-02,1.7000e+01
IMP_SCORE,5999,GO:0004190,8.0029e-02,3.9000e+01
IMP_SCORE,6000,GO:0021515,7.9959e-02,1.6000e+01
IMP_SCORE,6001,GO:0005267,7.9916e-02,4.5000e+01
IMP_SCORE,6002,GO:0090344,7.9907e-02,5.0000e+00
IMP_SCORE,6003,GO:0070566,7.9870e-02,1.5000e+01
IMP_SCORE,6004,GO:0070492,7.9820e-02,9.2000e+01
IMP_SCORE,6005,GO:0090129,7.9717e-02,4.0000e+00
IMP_SCORE,6006,GO:0040033,7.9684e-02,1.1000e+01
IMP_SCORE,6007,GO:1904115,7.9584e-02,1.1000e+01
IMP_SCORE,6008,GO:0006352,7.9484e-02,4.1000e+01
IMP_SCORE,6009,GO:0014894,7.9442e-02,4.0000e+00
IMP_SCORE,6010,GO:0007600,7.9343e-02,2.7800e+02
IMP_SCORE,6011,GO:0035176,7.9285e-02,4.0000e+01
IMP_SCORE,6012,GO:0016798,7.9267e-02,1.4700e+02
IMP_SCORE,6013,GO:0090083,7.9198e-02,1.5000e+01
IMP_SCORE,6014,GO:0016229,7.9178e-02,2.1000e+01
IMP_SCORE,6015,GO:0006376,7.9160e-02,2.1000e+01
IMP_SCORE,6016,GO:1900407,7.9154e-02,2.7000e+01
IMP_SCORE,6017,GO:0043623,7.9011e-02,1.1200e+02
IMP_SCORE,6018,GO:0050684,7.8890e-02,2.9000e+01
IMP_SCORE,6019,GO:0003777,7.8765e-02,3.2000e+01
IMP_SCORE,6020,GO:0035794,7.8754e-02,5.0000e+00
IMP_SCORE,6021,GO:0006900,7.8716e-02,1.3000e+01
IMP_SCORE,6022,GO:0071731,7.8632e-02,3.0000e+00
IMP_SCORE,6023,GO:0006047,7.8562e-02,2.9000e+01
IMP_SCORE,6024,GO:0005814,7.8459e-02,8.7000e+01
IMP_SCORE,6025,GO:0005159,7.8273e-02,3.0000e+00
IMP_SCORE,6026,GO:0009620,7.8228e-02,1.9000e+01
IMP_SCORE,6027,GO:1901685,7.8214e-02,2.4000e+01
IMP_SCORE,6028,GO:0002819,7.8127e-02,2.4000e+01
IMP_SCORE,6029,GO:0016072,7.8109e-02,8.2000e+01
IMP_SCORE,6030,GO:0060401,7.8086e-02,7.0000e+00
IMP_SCORE,6031,GO:0048639,7.8050e-02,3.5000e+01
IMP_SCORE,6032,GO:0098803,7.7972e-02,2.3000e+01
IMP_SCORE,6033,GO:0030239,7.7957e-02,4.0000e+00
IMP_SCORE,6034,GO:0004954,7.7935e-02,1.0000e+01
IMP_SCORE,6035,GO:0055062,7.7913e-02,2.0000e+00
IMP_SCORE,6036,GO:0031435,7.7751e-02,2.4000e+01
IMP_SCORE,6037,GO:0003044,7.7156e-02,2.3000e+01
IMP_SCORE,6038,GO:0008186,7.7131e-02,2.7000e+01
IMP_SCORE,6039,GO:0006829,7.7044e-02,2.0000e+01
IMP_SCORE,6040,GO:0008023,7.7030e-02,1.7000e+01
IMP_SCORE,6041,GO:0008406,7.6888e-02,3.6000e+01
IMP_SCORE,6042,GO:0048232,7.6877e-02,1.9400e+02
IMP_SCORE,6043,GO:0051589,7.6563e-02,1.1000e+01
IMP_SCORE,6044,GO:0042490,7.6531e-02,5.0000e+00
IMP_SCORE,6045,GO:0005798,7.6529e-02,3.3000e+01
IMP_SCORE,6046,GO:1905369,7.6447e-02,3.2000e+01
IMP_SCORE,6047,GO:0021670,7.6391e-02,6.0000e+00
IMP_SCORE,6048,GO:0055090,7.6287e-02,8.0000e+00
IMP_SCORE,6049,GO:0032096,7.6195e-02,4.0000e+00
IMP_SCORE,6050,GO:0060260,7.6044e-02,8.0000e+00
IMP_SCORE,6051,GO:0032025,7.5971e-02,4.0000e+00
IMP_SCORE,6052,GO:0006884,7.5882e-02,6.0000e+00
IMP_SCORE,6053,GO:0010575,7.5877e-02,6.0000e+00
IMP_SCORE,6054,GO:0051349,7.5866e-02,8.0000e+00
IMP_SCORE,6055,GO:0036038,7.5519e-02,5.0000e+00
IMP_SCORE,6056,GO:0071616,7.5474e-02,6.2000e+01
IMP_SCORE,6057,GO:0030532,7.5474e-02,2.5000e+01
IMP_SCORE,6058,GO:0071709,7.5455e-02,9.0000e+00
IMP_SCORE,6059,GO:0036503,7.5364e-02,2.2000e+01
IMP_SCORE,6060,GO:0008757,7.5334e-02,8.2000e+01
IMP_SCORE,6061,GO:0032736,7.5250e-02,7.0000e+00
IMP_SCORE,6062,GO:0045214,7.5220e-02,1.5000e+01
IMP_SCORE,6063,GO:0070001,7.5172e-02,5.1000e+01
IMP_SCORE,6064,GO:0030518,7.5109e-02,1.5000e+01
IMP_SCORE,6065,GO:0001964,7.5097e-02,9.0000e+00
IMP_SCORE,6066,GO:0000793,7.5097e-02,1.6000e+01
IMP_SCORE,6067,GO:0016814,7.5096e-02,1.5000e+01
IMP_SCORE,6068,GO:0004518,7.5043e-02,9.8000e+01
IMP_SCORE,6069,GO:0031229,7.5040e-02,1.9000e+01
IMP_SCORE,6070,GO:0000421,7.4979e-02,9.0000e+00
IMP_SCORE,6071,GO:0045026,7.4925e-02,2.4000e+01
IMP_SCORE,6072,GO:0019722,7.4900e-02,2.6000e+01
IMP_SCORE,6073,GO:0016459,7.4857e-02,7.4000e+01
IMP_SCORE,6074,GO:0035036,7.4848e-02,4.6000e+01
IMP_SCORE,6075,GO:0031083,7.4789e-02,1.3000e+01
IMP_SCORE,6076,GO:0008568,7.4706e-02,6.0000e+00
IMP_SCORE,6077,GO:1905476,7.4482e-02,1.4000e+01
IMP_SCORE,6078,GO:0016024,7.4441e-02,1.2000e+01
IMP_SCORE,6079,GO:0007601,7.4424e-02,1.6300e+02
IMP_SCORE,6080,GO:0031954,7.4383e-02,6.0000e+00
IMP_SCORE,6081,GO:0004386,7.4342e-02,3.7000e+01
IMP_SCORE,6082,GO:0015144,7.4302e-02,2.7000e+01
IMP_SCORE,6083,GO:0015293,7.4175e-02,7.2000e+01
IMP_SCORE,6084,GO:0017134,7.3995e-02,1.4000e+01
IMP_SCORE,6085,GO:0015269,7.3781e-02,1.1000e+01
IMP_SCORE,6086,GO:1901380,7.3769e-02,6.0000e+00
IMP_SCORE,6087,GO:0002832,7.3758e-02,6.0000e+00
IMP_SCORE,6088,GO:0002067,7.3593e-02,6.0000e+00
IMP_SCORE,6089,GO:0090184,7.3515e-02,6.0000e+00
IMP_SCORE,6090,GO:1903046,7.3500e-02,6.9000e+01
IMP_SCORE,6091,GO:0006497,7.3499e-02,9.3000e+01
IMP_SCORE,6092,GO:0045776,7.3497e-02,2.8000e+01
IMP_SCORE,6093,GO:0030802,7.3315e-02,1.9000e+01
IMP_SCORE,6094,GO:0008213,7.3277e-02,5.0000e+01
IMP_SCORE,6095,GO:0070016,7.3142e-02,3.0000e+00
IMP_SCORE,6096,GO:0014870,7.3062e-02,5.0000e+00
IMP_SCORE,6097,GO:0030641,7.3033e-02,3.7000e+01
IMP_SCORE,6098,GO:0097493,7.3028e-02,2.0000e+01
IMP_SCORE,6099,GO:0030317,7.2951e-02,2.2000e+01
IMP_SCORE,6100,GO:0035584,7.2906e-02,1.0000e+00
IMP_SCORE,6101,GO:0051593,7.2906e-02,1.0000e+00
IMP_SCORE,6102,GO:0043014,7.2881e-02,1.9000e+01
IMP_SCORE,6103,GO:0048240,7.2827e-02,5.0000e+00
IMP_SCORE,6104,GO:0006353,7.2826e-02,3.0000e+01
IMP_SCORE,6105,GO:0021983,7.2816e-02,6.0000e+00
IMP_SCORE,6106,GO:1901550,7.2715e-02,1.7000e+01
IMP_SCORE,6107,GO:0019319,7.2653e-02,2.1000e+01
IMP_SCORE,6108,GO:0043173,7.2494e-02,1.1000e+01
IMP_SCORE,6109,GO:0034470,7.2345e-02,9.6000e+01
IMP_SCORE,6110,GO:0044275,7.2215e-02,1.9000e+01
IMP_SCORE,6111,GO:0060229,7.2135e-02,3.0000e+00
IMP_SCORE,6112,GO:0030119,7.2088e-02,1.8000e+01
IMP_SCORE,6113,GO:0031701,7.2059e-02,2.0000e+00
IMP_SCORE,6114,GO:0044703,7.1995e-02,9.0000e+01
IMP_SCORE,6115,GO:0044445,7.1953e-02,6.7000e+01
IMP_SCORE,6116,GO:0060420,7.1771e-02,6.0000e+00
IMP_SCORE,6117,GO:0035384,7.1698e-02,4.8000e+01
IMP_SCORE,6118,GO:0044815,7.1644e-02,3.2000e+01
IMP_SCORE,6119,GO:0043268,7.1596e-02,1.0000e+01
IMP_SCORE,6120,GO:1905354,7.1473e-02,2.6000e+01
IMP_SCORE,6121,GO:0030545,7.1470e-02,2.8000e+01
IMP_SCORE,6122,GO:0015250,7.1468e-02,1.8000e+01
IMP_SCORE,6123,GO:1902001,7.1425e-02,3.0000e+00
IMP_SCORE,6124,GO:0048103,7.1408e-02,2.0000e+00
IMP_SCORE,6125,GO:0097504,7.1353e-02,3.0000e+00
IMP_SCORE,6126,GO:0010885,7.1347e-02,4.0000e+00
IMP_SCORE,6127,GO:0055070,7.1339e-02,1.3000e+01
IMP_SCORE,6128,GO:0000295,7.1007e-02,1.1000e+01
IMP_SCORE,6129,GO:0045271,7.0983e-02,1.1000e+01
IMP_SCORE,6130,GO:1901890,7.0953e-02,1.5000e+01
IMP_SCORE,6131,GO:0016417,7.0948e-02,3.4000e+01
IMP_SCORE,6132,GO:0033540,7.0933e-02,1.3000e+01
IMP_SCORE,6133,GO:0045047,7.0786e-02,1.9000e+01
IMP_SCORE,6134,GO:0019789,7.0772e-02,6.0000e+00
IMP_SCORE,6135,GO:0005840,7.0727e-02,4.1000e+01
IMP_SCORE,6136,GO:0045446,7.0682e-02,4.0000e+00
IMP_SCORE,6137,GO:0032839,7.0672e-02,1.1000e+01
IMP_SCORE,6138,GO:0019184,7.0477e-02,1.4000e+01
IMP_SCORE,6139,GO:0042555,7.0031e-02,2.0000e+00
IMP_SCORE,6140,GO:0016445,6.9925e-02,4.0000e+00
IMP_SCORE,6141,GO:0004065,6.9822e-02,3.3000e+01
IMP_SCORE,6142,GO:0005922,6.9814e-02,4.7000e+01
IMP_SCORE,6143,GO:0007218,6.9735e-02,7.0000e+01
IMP_SCORE,6144,GO:0000175,6.9733e-02,6.0000e+00
IMP_SCORE,6145,GO:0032993,6.9704e-02,2.9000e+01
IMP_SCORE,6146,GO:0008139,6.9645e-02,1.9000e+01
IMP_SCORE,6147,GO:0032823,6.9573e-02,2.0000e+00
IMP_SCORE,6148,GO:0003279,6.9459e-02,3.1000e+01
IMP_SCORE,6149,GO:0000502,6.9431e-02,3.2000e+01
IMP_SCORE,6150,GO:0004181,6.9419e-02,1.8000e+01
IMP_SCORE,6151,GO:0051702,6.9297e-02,2.2000e+01
IMP_SCORE,6152,GO:0006406,6.9220e-02,2.8000e+01
IMP_SCORE,6153,GO:0033683,6.9210e-02,5.0000e+00
IMP_SCORE,6154,GO:0007340,6.9185e-02,1.4000e+01
IMP_SCORE,6155,GO:0015215,6.9152e-02,1.1000e+01
IMP_SCORE,6156,GO:0044183,6.8915e-02,3.2000e+01
IMP_SCORE,6157,GO:0022029,6.8895e-02,2.5000e+01
IMP_SCORE,6158,GO:2000104,6.8744e-02,2.5000e+01
IMP_SCORE,6159,GO:0001653,6.8735e-02,6.6000e+01
IMP_SCORE,6160,GO:1902224,6.8599e-02,1.8000e+01
IMP_SCORE,6161,GO:1903319,6.8523e-02,7.0000e+00
IMP_SCORE,6162,GO:0001533,6.8346e-02,5.9000e+01
IMP_SCORE,6163,GO:0032099,6.8305e-02,3.0000e+00
IMP_SCORE,6164,GO:0005657,6.8243e-02,8.0000e+00
IMP_SCORE,6165,GO:0072348,6.8165e-02,1.7000e+01
IMP_SCORE,6166,GO:0005891,6.8117e-02,2.5000e+01
IMP_SCORE,6167,GO:0045494,6.7943e-02,2.8000e+01
IMP_SCORE,6168,GO:0033005,6.7932e-02,7.0000e+00
IMP_SCORE,6169,GO:0034695,6.7804e-02,3.0000e+00
IMP_SCORE,6170,GO:0032288,6.7783e-02,6.0000e+00
IMP_SCORE,6171,GO:0042482,6.7768e-02,4.0000e+00
IMP_SCORE,6172,GO:0040036,6.7654e-02,1.0000e+01
IMP_SCORE,6173,GO:0035307,6.7625e-02,1.6000e+01
IMP_SCORE,6174,GO:0071428,6.7487e-02,5.0000e+00
IMP_SCORE,6175,GO:0045879,6.7487e-02,7.0000e+00
IMP_SCORE,6176,GO:0042805,6.7468e-02,2.2000e+01
IMP_SCORE,6177,GO:0002040,6.7232e-02,2.5000e+01
IMP_SCORE,6178,GO:0005243,6.7228e-02,6.0000e+00
IMP_SCORE,6179,GO:0001754,6.7212e-02,1.9000e+01
IMP_SCORE,6180,GO:0005355,6.7198e-02,1.7000e+01
IMP_SCORE,6181,GO:0010642,6.7188e-02,3.0000e+00
IMP_SCORE,6182,GO:0042994,6.7056e-02,8.0000e+00
IMP_SCORE,6183,GO:0031284,6.6852e-02,3.0000e+00
IMP_SCORE,6184,GO:0004864,6.6682e-02,2.6000e+01
IMP_SCORE,6185,GO:0033004,6.6677e-02,4.0000e+00
IMP_SCORE,6186,GO:0019783,6.6655e-02,6.7000e+01
IMP_SCORE,6187,GO:0005921,6.6562e-02,1.5000e+01
IMP_SCORE,6188,GO:0015101,6.6522e-02,7.0000e+00
IMP_SCORE,6189,GO:0019079,6.6485e-02,7.0000e+00
IMP_SCORE,6190,GO:0033008,6.6448e-02,1.0000e+00
IMP_SCORE,6191,GO:1902229,6.6436e-02,1.6000e+01
IMP_SCORE,6192,GO:0010712,6.6246e-02,9.0000e+00
IMP_SCORE,6193,GO:0008589,6.6232e-02,1.6000e+01
IMP_SCORE,6194,GO:0048520,6.6152e-02,2.3000e+01
IMP_SCORE,6195,GO:0071944,6.6136e-02,9.7000e+01
IMP_SCORE,6196,GO:0086001,6.6101e-02,1.2000e+01
IMP_SCORE,6197,GO:0016796,6.6055e-02,1.3000e+01
IMP_SCORE,6198,GO:0042053,6.5989e-02,1.1000e+01
IMP_SCORE,6199,GO:0044246,6.5988e-02,7.0000e+00
IMP_SCORE,6200,GO:0004520,6.5937e-02,1.7000e+01
IMP_SCORE,6201,GO:0051393,6.5799e-02,2.7000e+01
IMP_SCORE,6202,GO:0032688,6.5758e-02,4.0000e+00
IMP_SCORE,6203,GO:0016073,6.5643e-02,2.1000e+01
IMP_SCORE,6204,GO:0046325,6.5630e-02,4.0000e+00
IMP_SCORE,6205,GO:0043574,6.5547e-02,1.1000e+01
IMP_SCORE,6206,GO:0022824,6.5424e-02,1.7000e+01
IMP_SCORE,6207,GO:0018149,6.5377e-02,2.8000e+01
IMP_SCORE,6208,GO:0006521,6.5261e-02,7.0000e+00
IMP_SCORE,6209,GO:0070588,6.5165e-02,4.3000e+01
IMP_SCORE,6210,GO:0046033,6.5125e-02,3.0000e+00
IMP_SCORE,6211,GO:0016338,6.5074e-02,2.8000e+01
IMP_SCORE,6212,GO:0008333,6.5062e-02,2.5000e+01
IMP_SCORE,6213,GO:2000678,6.4970e-02,4.0000e+00
IMP_SCORE,6214,GO:0042634,6.4968e-02,7.0000e+00
IMP_SCORE,6215,GO:2000105,6.4914e-02,5.0000e+00
IMP_SCORE,6216,GO:0090383,6.4913e-02,7.0000e+00
IMP_SCORE,6217,GO:0042776,6.4741e-02,4.0000e+00
IMP_SCORE,6218,GO:0002062,6.4712e-02,1.4000e+01
IMP_SCORE,6219,GO:1903358,6.4626e-02,3.0000e+00
IMP_SCORE,6220,GO:0045540,6.4577e-02,1.0000e+01
IMP_SCORE,6221,GO:1903214,6.4468e-02,3.4000e+01
IMP_SCORE,6222,GO:0016741,6.4416e-02,1.9900e+02
IMP_SCORE,6223,GO:0043367,6.4408e-02,4.0000e+00
IMP_SCORE,6224,GO:0016747,6.4325e-02,1.9100e+02
IMP_SCORE,6225,GO:0044743,6.4324e-02,1.4000e+01
IMP_SCORE,6226,GO:0001871,6.4318e-02,3.1000e+01
IMP_SCORE,6227,GO:0017119,6.4309e-02,4.0000e+00
IMP_SCORE,6228,GO:0060993,6.4201e-02,1.1000e+01
IMP_SCORE,6229,GO:0030515,6.4132e-02,1.9000e+01
IMP_SCORE,6230,GO:0065004,6.3841e-02,6.6000e+01
IMP_SCORE,6231,GO:0046620,6.3744e-02,5.0000e+00
IMP_SCORE,6232,GO:0030238,6.3725e-02,2.0000e+00
IMP_SCORE,6233,GO:0019471,6.3713e-02,6.0000e+00
IMP_SCORE,6234,GO:0051985,6.3666e-02,4.0000e+00
IMP_SCORE,6235,GO:0045104,6.3664e-02,1.9000e+01
IMP_SCORE,6236,GO:0006296,6.3433e-02,1.6000e+01
IMP_SCORE,6237,GO:0031297,6.3428e-02,4.0000e+00
IMP_SCORE,6238,GO:0035051,6.3351e-02,8.0000e+00
IMP_SCORE,6239,GO:0006658,6.3259e-02,2.3000e+01
IMP_SCORE,6240,GO:0061726,6.3141e-02,7.0000e+00
IMP_SCORE,6241,GO:0071617,6.3110e-02,1.1000e+01
IMP_SCORE,6242,GO:0000038,6.3034e-02,4.7000e+01
IMP_SCORE,6243,GO:0038083,6.2961e-02,8.0000e+00
IMP_SCORE,6244,GO:0031033,6.2954e-02,6.0000e+00
IMP_SCORE,6245,GO:1902581,6.2859e-02,1.1000e+01
IMP_SCORE,6246,GO:1901659,6.2816e-02,1.6000e+01
IMP_SCORE,6247,GO:0016706,6.2689e-02,2.4000e+01
IMP_SCORE,6248,GO:0048524,6.2550e-02,3.1000e+01
IMP_SCORE,6249,GO:0007220,6.2544e-02,5.0000e+00
IMP_SCORE,6250,GO:0048665,6.2528e-02,1.1000e+01
IMP_SCORE,6251,GO:0060261,6.2500e-02,5.0000e+00
IMP_SCORE,6252,GO:0048286,6.2499e-02,8.0000e+00
IMP_SCORE,6253,GO:0090175,6.2448e-02,1.4000e+01
IMP_SCORE,6254,GO:0051931,6.2434e-02,2.1000e+01
IMP_SCORE,6255,GO:0016234,6.2432e-02,4.2000e+01
IMP_SCORE,6256,GO:0007608,6.2391e-02,3.4000e+01
IMP_SCORE,6257,GO:0031491,6.2332e-02,1.7000e+01
IMP_SCORE,6258,GO:0015682,6.2245e-02,2.1000e+01
IMP_SCORE,6259,GO:0016917,6.2234e-02,2.5000e+01
IMP_SCORE,6260,GO:0001906,6.2191e-02,2.2000e+01
IMP_SCORE,6261,GO:0003684,6.2133e-02,2.1000e+01
IMP_SCORE,6262,GO:1903524,6.2121e-02,6.0000e+00
IMP_SCORE,6263,GO:0001895,6.2001e-02,4.0000e+01
IMP_SCORE,6264,GO:0000803,6.1884e-02,2.0000e+00
IMP_SCORE,6265,GO:0035810,6.1852e-02,3.0000e+00
IMP_SCORE,6266,GO:0015721,6.1843e-02,1.3000e+01
IMP_SCORE,6267,GO:0042635,6.1828e-02,2.0000e+00
IMP_SCORE,6268,GO:0042923,6.1773e-02,1.9000e+01
IMP_SCORE,6269,GO:0018345,6.1749e-02,2.6000e+01
IMP_SCORE,6270,GO:0015800,6.1669e-02,1.5000e+01
IMP_SCORE,6271,GO:1901661,6.1586e-02,1.7000e+01
IMP_SCORE,6272,GO:0044665,6.1352e-02,2.0000e+00
IMP_SCORE,6273,GO:0046209,6.1338e-02,7.0000e+00
IMP_SCORE,6274,GO:0001702,6.1336e-02,2.0000e+00
IMP_SCORE,6275,GO:0000784,6.1329e-02,3.2000e+01
IMP_SCORE,6276,GO:0031690,6.1289e-02,2.0000e+00
IMP_SCORE,6277,GO:0004875,6.1289e-02,6.0000e+00
IMP_SCORE,6278,GO:0031082,6.1247e-02,1.9000e+01
IMP_SCORE,6279,GO:0035115,6.1228e-02,8.0000e+00
IMP_SCORE,6280,GO:0003707,6.1022e-02,2.3000e+01
IMP_SCORE,6281,GO:0000724,6.0996e-02,1.7000e+01
IMP_SCORE,6282,GO:0042273,6.0977e-02,3.1000e+01
IMP_SCORE,6283,GO:0018200,6.0840e-02,1.5000e+01
IMP_SCORE,6284,GO:0019400,6.0815e-02,1.5000e+01
IMP_SCORE,6285,GO:0060840,6.0794e-02,1.1000e+01
IMP_SCORE,6286,GO:0098930,6.0763e-02,1.4000e+01
IMP_SCORE,6287,GO:0051918,6.0652e-02,3.0000e+00
IMP_SCORE,6288,GO:0007519,6.0623e-02,2.7000e+01
IMP_SCORE,6289,GO:1903579,6.0623e-02,1.0000e+01
IMP_SCORE,6290,GO:1905515,6.0614e-02,1.0000e+01
IMP_SCORE,6291,GO:0009208,6.0483e-02,3.0000e+00
IMP_SCORE,6292,GO:0022843,6.0116e-02,5.5000e+01
IMP_SCORE,6293,GO:0004222,6.0086e-02,6.7000e+01
IMP_SCORE,6294,GO:0006364,6.0077e-02,6.4000e+01
IMP_SCORE,6295,GO:0006471,5.9996e-02,6.0000e+00
IMP_SCORE,6296,GO:1900740,5.9911e-02,2.0000e+01
IMP_SCORE,6297,GO:0035329,5.9883e-02,9.0000e+00
IMP_SCORE,6298,GO:0005229,5.9835e-02,2.2000e+01
IMP_SCORE,6299,GO:0022400,5.9762e-02,1.3000e+01
IMP_SCORE,6300,GO:0050687,5.9718e-02,1.0000e+01
IMP_SCORE,6301,GO:0004519,5.9666e-02,7.9000e+01
IMP_SCORE,6302,GO:0009129,5.9661e-02,7.0000e+00
IMP_SCORE,6303,GO:0031998,5.9587e-02,7.0000e+00
IMP_SCORE,6304,GO:0002714,5.9543e-02,1.3000e+01
IMP_SCORE,6305,GO:0071880,5.9494e-02,5.0000e+00
IMP_SCORE,6306,GO:0014014,5.9413e-02,1.0000e+01
IMP_SCORE,6307,GO:0086012,5.9223e-02,6.0000e+00
IMP_SCORE,6308,GO:0072599,5.9123e-02,1.6000e+01
IMP_SCORE,6309,GO:0003899,5.9110e-02,1.7000e+01
IMP_SCORE,6310,GO:0051537,5.9078e-02,2.1000e+01
IMP_SCORE,6311,GO:0039702,5.9009e-02,6.0000e+00
[truncated: 2,214,892 more chars]
