# Supplementary material for: A new approach for interpreting Random Forest models and its application to the biology of ageing
Source: Bioinformatics. 2018 Feb 16;34(14):2449–56. doi: 10.1093/bioinformatics/bty087 (PMC6041990; doi:10.1093/bioinformatics/bty087)
Supplement: Supplementary Data [file bty087_src_code_and_dataset.zip › src_code_and_dataset/results/2_false.txt]

PARAM, Using dataset: /pi/home/cug/ff79/GCWA/datasets/go.arff
PARAM, Using class: class_expression_brain
PARAM, Number of iterations: 100,200,300,
PARAM, Max. depth: 0
PARAM, Random seed: 2
PARAM, Number of random selected features used in each split: 0.5,1.0,2.0,
PARAM, Do IB undersample: false
PARAM, N. of min. positive values: 10
PARAM, N. bins: -1
STATS_LATEX_DB & go.arff & class_expression_brain & 17716 & 7491 & N:17149 / O:420 / U:147 /  \\ 
CROSSVALID_STATS_BEGIN

Correctly Classified Instances       17136               96.7261 %
Incorrectly Classified Instances       580                3.2739 %
Kappa statistic                          0.0118
Mean absolute error                      0.0294
Root mean squared error                  0.1248
Relative absolute error                 94.081  %
Root relative squared error             99.9703 %
Total Number of Instances            17716     

=== Detailed Accuracy By Class ===

                 TP Rate  FP Rate  Precision  Recall   F-Measure  MCC      ROC Area  PRC Area  Class
                 0.999    0.993    0.968      0.999    0.983      0.031    0.694     0.983     N
                 0.010    0.001    0.250      0.010    0.018      0.045    0.729     0.090     O
                 0.000    0.000    0.000      0.000    0.000      -0.002   0.649     0.017     U
                 0.000    0.000    0.000      0.000    0.000      0.000    ?         ?         ?
Weighted Avg.    0.967    0.961    0.943      0.967    0.952      0.031    0.695     0.954     

=== Confusion Matrix ===

     a     b     c     d   <-- classified as
 17132    12     5     0 |     a = N
   416     4     0     0 |     b = O
   147     0     0     0 |     c = U
     0     0     0     0 |     d = ?

CROSSVALID_STATS_END
STATS_LATEX_ACC & go.arff & class_expression_brain & 0.943 & 0.967 & 0.952 & 0.695 & 0.954 \\ 
STATS_LATEX_ACC_PER & go.arff & class_expression_brain & 0.968 & 0.999 & 0.983 & 0.694 & 0.983 & N \\ 
STATS_LATEX_ACC_PER & go.arff & class_expression_brain & 0.250 & 0.010 & 0.018 & 0.729 & 0.090 & O \\ 
STATS_LATEX_ACC_PER & go.arff & class_expression_brain & 0.000 & 0.000 & 0.000 & 0.649 & 0.017 & U \\ 
ROCPOINTS_N,0.0500,1.0000,1.0000,0.9680,1.0000
ROCPOINTS_N,0.0733,0.9982,1.0000,0.9680,1.0000
ROCPOINTS_N,0.1000,0.9965,1.0000,0.9681,1.0000
ROCPOINTS_N,0.1500,0.9947,1.0000,0.9682,1.0000
ROCPOINTS_N,0.1533,0.9929,1.0000,0.9682,1.0000
ROCPOINTS_N,0.3200,0.9929,0.9999,0.9682,0.9999
ROCPOINTS_N,0.3333,0.9929,0.9999,0.9682,0.9999
ROCPOINTS_N,0.3433,0.9929,0.9998,0.9682,0.9998
ROCPOINTS_N,0.3492,0.9929,0.9997,0.9682,0.9997
ROCPOINTS_N,0.3533,0.9929,0.9997,0.9682,0.9997
ROCPOINTS_N,0.3567,0.9929,0.9996,0.9682,0.9996
ROCPOINTS_N,0.3633,0.9929,0.9995,0.9682,0.9995
ROCPOINTS_N,0.3833,0.9929,0.9995,0.9682,0.9995
ROCPOINTS_N,0.3867,0.9929,0.9994,0.9682,0.9994
ROCPOINTS_N,0.4267,0.9929,0.9994,0.9682,0.9994
ROCPOINTS_N,0.4533,0.9929,0.9993,0.9682,0.9993
ROCPOINTS_N,0.4567,0.9929,0.9992,0.9682,0.9992
ROCPOINTS_N,0.4667,0.9929,0.9992,0.9682,0.9992
ROCPOINTS_N,0.4733,0.9929,0.9991,0.9682,0.9991
ROCPOINTS_N,0.4900,0.9929,0.9991,0.9682,0.9991
ROCPOINTS_N,0.5033,0.9929,0.9990,0.9682,0.9990
ROCPOINTS_N,0.5100,0.9912,0.9990,0.9682,0.9990
ROCPOINTS_N,0.5167,0.9912,0.9989,0.9682,0.9989
ROCPOINTS_N,0.5233,0.9912,0.9988,0.9682,0.9988
ROCPOINTS_N,0.5267,0.9912,0.9988,0.9682,0.9988
ROCPOINTS_N,0.5300,0.9894,0.9987,0.9683,0.9987
ROCPOINTS_N,0.5367,0.9894,0.9987,0.9683,0.9987
ROCPOINTS_N,0.5547,0.9894,0.9986,0.9683,0.9986
ROCPOINTS_N,0.5621,0.9894,0.9985,0.9683,0.9985
ROCPOINTS_N,0.5657,0.9894,0.9985,0.9683,0.9985
ROCPOINTS_N,0.5667,0.9894,0.9984,0.9683,0.9984
ROCPOINTS_N,0.5673,0.9894,0.9984,0.9683,0.9984
ROCPOINTS_N,0.5694,0.9894,0.9983,0.9683,0.9983
ROCPOINTS_N,0.5733,0.9894,0.9982,0.9683,0.9982
ROCPOINTS_N,0.5762,0.9894,0.9981,0.9683,0.9981
ROCPOINTS_N,0.5767,0.9894,0.9980,0.9683,0.9980
ROCPOINTS_N,0.5800,0.9877,0.9980,0.9683,0.9980
ROCPOINTS_N,0.5811,0.9877,0.9980,0.9683,0.9980
ROCPOINTS_N,0.5862,0.9877,0.9979,0.9683,0.9979
ROCPOINTS_N,0.5900,0.9877,0.9978,0.9683,0.9978
ROCPOINTS_N,0.5918,0.9859,0.9978,0.9684,0.9978
ROCPOINTS_N,0.6000,0.9859,0.9978,0.9684,0.9978
ROCPOINTS_N,0.6033,0.9859,0.9977,0.9684,0.9977
ROCPOINTS_N,0.6067,0.9841,0.9977,0.9684,0.9977
ROCPOINTS_N,0.6133,0.9841,0.9976,0.9684,0.9976
ROCPOINTS_N,0.6167,0.9841,0.9974,0.9684,0.9974
ROCPOINTS_N,0.6200,0.9841,0.9974,0.9684,0.9974
ROCPOINTS_N,0.6300,0.9841,0.9973,0.9684,0.9973
ROCPOINTS_N,0.6333,0.9824,0.9973,0.9685,0.9973
ROCPOINTS_N,0.6357,0.9824,0.9971,0.9685,0.9971
ROCPOINTS_N,0.6366,0.9824,0.9971,0.9685,0.9971
ROCPOINTS_N,0.6367,0.9824,0.9970,0.9685,0.9970
ROCPOINTS_N,0.6433,0.9824,0.9970,0.9684,0.9970
ROCPOINTS_N,0.6467,0.9824,0.9969,0.9684,0.9969
ROCPOINTS_N,0.6516,0.9824,0.9968,0.9684,0.9968
ROCPOINTS_N,0.6533,0.9806,0.9968,0.9685,0.9968
ROCPOINTS_N,0.6567,0.9806,0.9967,0.9685,0.9967
ROCPOINTS_N,0.6633,0.9771,0.9966,0.9686,0.9966
ROCPOINTS_N,0.6667,0.9771,0.9966,0.9686,0.9966
ROCPOINTS_N,0.6733,0.9771,0.9964,0.9686,0.9964
ROCPOINTS_N,0.6760,0.9753,0.9964,0.9687,0.9964
ROCPOINTS_N,0.6767,0.9753,0.9963,0.9686,0.9963
ROCPOINTS_N,0.6792,0.9735,0.9961,0.9687,0.9961
ROCPOINTS_N,0.6800,0.9735,0.9959,0.9687,0.9959
ROCPOINTS_N,0.6811,0.9718,0.9959,0.9687,0.9959
ROCPOINTS_N,0.6833,0.9718,0.9959,0.9687,0.9959
ROCPOINTS_N,0.6867,0.9718,0.9958,0.9687,0.9958
ROCPOINTS_N,0.6922,0.9683,0.9958,0.9689,0.9958
ROCPOINTS_N,0.6933,0.9683,0.9957,0.9689,0.9957
ROCPOINTS_N,0.7000,0.9683,0.9955,0.9688,0.9955
ROCPOINTS_N,0.7033,0.9665,0.9953,0.9689,0.9953
ROCPOINTS_N,0.7067,0.9665,0.9952,0.9689,0.9952
ROCPOINTS_N,0.7100,0.9647,0.9951,0.9689,0.9951
ROCPOINTS_N,0.7114,0.9630,0.9949,0.9690,0.9949
ROCPOINTS_N,0.7167,0.9630,0.9948,0.9690,0.9948
ROCPOINTS_N,0.7198,0.9612,0.9947,0.9690,0.9947
ROCPOINTS_N,0.7200,0.9612,0.9946,0.9690,0.9946
ROCPOINTS_N,0.7233,0.9594,0.9946,0.9691,0.9946
ROCPOINTS_N,0.7233,0.9594,0.9945,0.9691,0.9945
ROCPOINTS_N,0.7267,0.9594,0.9944,0.9691,0.9944
ROCPOINTS_N,0.7300,0.9594,0.9943,0.9691,0.9943
ROCPOINTS_N,0.7333,0.9594,0.9943,0.9691,0.9943
ROCPOINTS_N,0.7367,0.9594,0.9942,0.9691,0.9942
ROCPOINTS_N,0.7400,0.9594,0.9941,0.9691,0.9941
ROCPOINTS_N,0.7433,0.9577,0.9938,0.9691,0.9938
ROCPOINTS_N,0.7467,0.9577,0.9936,0.9691,0.9936
ROCPOINTS_N,0.7500,0.9541,0.9935,0.9692,0.9935
ROCPOINTS_N,0.7533,0.9524,0.9932,0.9693,0.9932
ROCPOINTS_N,0.7567,0.9524,0.9928,0.9693,0.9928
ROCPOINTS_N,0.7600,0.9524,0.9925,0.9693,0.9925
ROCPOINTS_N,0.7633,0.9524,0.9922,0.9692,0.9922
ROCPOINTS_N,0.7667,0.9524,0.9918,0.9692,0.9918
ROCPOINTS_N,0.7700,0.9524,0.9917,0.9692,0.9917
ROCPOINTS_N,0.7733,0.9506,0.9915,0.9693,0.9915
ROCPOINTS_N,0.7767,0.9489,0.9913,0.9693,0.9913
ROCPOINTS_N,0.7800,0.9489,0.9909,0.9693,0.9909
ROCPOINTS_N,0.7833,0.9489,0.9907,0.9693,0.9907
ROCPOINTS_N,0.7867,0.9489,0.9904,0.9693,0.9904
ROCPOINTS_N,0.7900,0.9453,0.9902,0.9694,0.9902
ROCPOINTS_N,0.7933,0.9453,0.9899,0.9694,0.9899
ROCPOINTS_N,0.7967,0.9400,0.9895,0.9695,0.9895
ROCPOINTS_N,0.7981,0.9365,0.9892,0.9696,0.9892
ROCPOINTS_N,0.7982,0.9365,0.9891,0.9696,0.9891
ROCPOINTS_N,0.8000,0.9365,0.9890,0.9696,0.9890
ROCPOINTS_N,0.8033,0.9365,0.9888,0.9696,0.9888
ROCPOINTS_N,0.8067,0.9347,0.9886,0.9697,0.9886
ROCPOINTS_N,0.8085,0.9330,0.9882,0.9697,0.9882
ROCPOINTS_N,0.8094,0.9330,0.9882,0.9697,0.9882
ROCPOINTS_N,0.8100,0.9330,0.9881,0.9697,0.9881
ROCPOINTS_N,0.8133,0.9312,0.9872,0.9698,0.9872
ROCPOINTS_N,0.8167,0.9277,0.9866,0.9698,0.9866
ROCPOINTS_N,0.8200,0.9224,0.9862,0.9700,0.9862
ROCPOINTS_N,0.8233,0.9206,0.9855,0.9700,0.9855
ROCPOINTS_N,0.8258,0.9206,0.9847,0.9700,0.9847
ROCPOINTS_N,0.8267,0.9206,0.9847,0.9700,0.9847
ROCPOINTS_N,0.8300,0.9206,0.9838,0.9700,0.9838
ROCPOINTS_N,0.8333,0.9206,0.9829,0.9700,0.9829
ROCPOINTS_N,0.8344,0.9189,0.9821,0.9700,0.9821
ROCPOINTS_N,0.8345,0.9189,0.9820,0.9700,0.9820
ROCPOINTS_N,0.8367,0.9171,0.9820,0.9700,0.9820
ROCPOINTS_N,0.8393,0.9136,0.9813,0.9701,0.9813
ROCPOINTS_N,0.8395,0.9136,0.9813,0.9701,0.9813
ROCPOINTS_N,0.8400,0.9136,0.9812,0.9701,0.9812
ROCPOINTS_N,0.8433,0.9030,0.9804,0.9704,0.9804
ROCPOINTS_N,0.8467,0.8995,0.9792,0.9705,0.9792
ROCPOINTS_N,0.8487,0.8924,0.9783,0.9707,0.9783
ROCPOINTS_N,0.8495,0.8924,0.9782,0.9707,0.9782
ROCPOINTS_N,0.8500,0.8924,0.9782,0.9707,0.9782
ROCPOINTS_N,0.8533,0.8871,0.9769,0.9709,0.9769
ROCPOINTS_N,0.8567,0.8854,0.9752,0.9709,0.9752
ROCPOINTS_N,0.8578,0.8765,0.9739,0.9711,0.9739
ROCPOINTS_N,0.8600,0.8765,0.9738,0.9711,0.9738
ROCPOINTS_N,0.8633,0.8713,0.9720,0.9712,0.9720
ROCPOINTS_N,0.8667,0.8607,0.9706,0.9715,0.9706
ROCPOINTS_N,0.8700,0.8554,0.9694,0.9717,0.9694
ROCPOINTS_N,0.8701,0.8519,0.9678,0.9717,0.9678
ROCPOINTS_N,0.8710,0.8519,0.9677,0.9717,0.9677
ROCPOINTS_N,0.8726,0.8519,0.9675,0.9717,0.9675
ROCPOINTS_N,0.8732,0.8519,0.9675,0.9717,0.9675
ROCPOINTS_N,0.8733,0.8519,0.9674,0.9717,0.9674
ROCPOINTS_N,0.8753,0.8466,0.9651,0.9718,0.9651
ROCPOINTS_N,0.8764,0.8466,0.9651,0.9718,0.9651
ROCPOINTS_N,0.8767,0.8466,0.9650,0.9718,0.9650
ROCPOINTS_N,0.8800,0.8360,0.9627,0.9721,0.9627
ROCPOINTS_N,0.8803,0.8289,0.9602,0.9723,0.9602
ROCPOINTS_N,0.8813,0.8289,0.9602,0.9722,0.9602
ROCPOINTS_N,0.8813,0.8289,0.9601,0.9722,0.9601
ROCPOINTS_N,0.8822,0.8289,0.9601,0.9722,0.9601
ROCPOINTS_N,0.8824,0.8289,0.9600,0.9722,0.9600
ROCPOINTS_N,0.8828,0.8289,0.9599,0.9722,0.9599
ROCPOINTS_N,0.8829,0.8289,0.9599,0.9722,0.9599
ROCPOINTS_N,0.8831,0.8289,0.9598,0.9722,0.9598
ROCPOINTS_N,0.8833,0.8289,0.9598,0.9722,0.9598
ROCPOINTS_N,0.8856,0.8289,0.9575,0.9722,0.9575
ROCPOINTS_N,0.8863,0.8289,0.9575,0.9722,0.9575
ROCPOINTS_N,0.8867,0.8289,0.9574,0.9722,0.9574
ROCPOINTS_N,0.8877,0.8183,0.9544,0.9724,0.9544
ROCPOINTS_N,0.8900,0.8183,0.9543,0.9724,0.9543
ROCPOINTS_N,0.8904,0.8060,0.9519,0.9728,0.9519
ROCPOINTS_N,0.8908,0.8060,0.9518,0.9728,0.9518
ROCPOINTS_N,0.8917,0.8060,0.9517,0.9728,0.9517
ROCPOINTS_N,0.8933,0.8060,0.9516,0.9728,0.9516
ROCPOINTS_N,0.8940,0.7919,0.9485,0.9731,0.9485
ROCPOINTS_N,0.8946,0.7919,0.9485,0.9731,0.9485
ROCPOINTS_N,0.8967,0.7919,0.9484,0.9731,0.9484
ROCPOINTS_N,0.8975,0.7901,0.9444,0.9731,0.9444
ROCPOINTS_N,0.8983,0.7901,0.9444,0.9731,0.9444
ROCPOINTS_N,0.9000,0.7901,0.9443,0.9731,0.9443
ROCPOINTS_N,0.9025,0.7831,0.9412,0.9732,0.9412
ROCPOINTS_N,0.9028,0.7831,0.9411,0.9732,0.9411
ROCPOINTS_N,0.9033,0.7831,0.9410,0.9732,0.9410
ROCPOINTS_N,0.9039,0.7760,0.9366,0.9733,0.9366
ROCPOINTS_N,0.9042,0.7760,0.9365,0.9733,0.9365
ROCPOINTS_N,0.9045,0.7760,0.9364,0.9733,0.9364
ROCPOINTS_N,0.9048,0.7760,0.9364,0.9733,0.9364
ROCPOINTS_N,0.9050,0.7760,0.9363,0.9733,0.9363
ROCPOINTS_N,0.9052,0.7760,0.9363,0.9733,0.9363
ROCPOINTS_N,0.9060,0.7760,0.9362,0.9733,0.9362
ROCPOINTS_N,0.9061,0.7743,0.9362,0.9734,0.9362
ROCPOINTS_N,0.9062,0.7743,0.9361,0.9734,0.9361
ROCPOINTS_N,0.9067,0.7743,0.9361,0.9734,0.9361
ROCPOINTS_N,0.9075,0.7637,0.9314,0.9736,0.9314
ROCPOINTS_N,0.9083,0.7637,0.9314,0.9736,0.9314
ROCPOINTS_N,0.9085,0.7637,0.9312,0.9736,0.9312
ROCPOINTS_N,0.9088,0.7637,0.9311,0.9736,0.9311
ROCPOINTS_N,0.9100,0.7637,0.9310,0.9736,0.9310
ROCPOINTS_N,0.9106,0.7566,0.9265,0.9737,0.9265
ROCPOINTS_N,0.9120,0.7566,0.9264,0.9737,0.9264
ROCPOINTS_N,0.9127,0.7566,0.9264,0.9737,0.9264
ROCPOINTS_N,0.9133,0.7566,0.9263,0.9737,0.9263
ROCPOINTS_N,0.9139,0.7443,0.9216,0.9740,0.9216
ROCPOINTS_N,0.9153,0.7443,0.9216,0.9740,0.9216
ROCPOINTS_N,0.9153,0.7443,0.9215,0.9740,0.9215
ROCPOINTS_N,0.9155,0.7443,0.9215,0.9740,0.9215
ROCPOINTS_N,0.9162,0.7443,0.9214,0.9740,0.9214
ROCPOINTS_N,0.9163,0.7443,0.9213,0.9740,0.9213
ROCPOINTS_N,0.9167,0.7443,0.9212,0.9740,0.9212
ROCPOINTS_N,0.9170,0.7284,0.9149,0.9744,0.9149
ROCPOINTS_N,0.9175,0.7284,0.9149,0.9744,0.9149
ROCPOINTS_N,0.9178,0.7284,0.9148,0.9743,0.9148
ROCPOINTS_N,0.9180,0.7284,0.9147,0.9743,0.9147
ROCPOINTS_N,0.9181,0.7284,0.9146,0.9743,0.9146
ROCPOINTS_N,0.9182,0.7284,0.9145,0.9743,0.9145
ROCPOINTS_N,0.9183,0.7284,0.9145,0.9743,0.9145
ROCPOINTS_N,0.9185,0.7284,0.9144,0.9743,0.9144
ROCPOINTS_N,0.9186,0.7284,0.9143,0.9743,0.9143
ROCPOINTS_N,0.9189,0.7284,0.9143,0.9743,0.9143
ROCPOINTS_N,0.9191,0.7284,0.9142,0.9743,0.9142
ROCPOINTS_N,0.9200,0.7284,0.9142,0.9743,0.9142
ROCPOINTS_N,0.9200,0.7284,0.9141,0.9743,0.9141
ROCPOINTS_N,0.9211,0.7143,0.9074,0.9746,0.9074
ROCPOINTS_N,0.9220,0.7143,0.9073,0.9746,0.9073
ROCPOINTS_N,0.9233,0.7143,0.9072,0.9746,0.9072
ROCPOINTS_N,0.9233,0.7143,0.9072,0.9746,0.9072
ROCPOINTS_N,0.9239,0.7002,0.9000,0.9749,0.9000
ROCPOINTS_N,0.9240,0.7002,0.8999,0.9749,0.8999
ROCPOINTS_N,0.9248,0.7002,0.8999,0.9749,0.8999
ROCPOINTS_N,0.9250,0.7002,0.8998,0.9749,0.8998
ROCPOINTS_N,0.9253,0.7002,0.8998,0.9749,0.8998
ROCPOINTS_N,0.9254,0.7002,0.8997,0.9749,0.8997
ROCPOINTS_N,0.9256,0.7002,0.8996,0.9749,0.8996
ROCPOINTS_N,0.9260,0.7002,0.8996,0.9749,0.8996
ROCPOINTS_N,0.9267,0.7002,0.8995,0.9749,0.8995
ROCPOINTS_N,0.9268,0.6914,0.8910,0.9750,0.8910
ROCPOINTS_N,0.9278,0.6914,0.8910,0.9750,0.8910
ROCPOINTS_N,0.9283,0.6914,0.8909,0.9750,0.8909
ROCPOINTS_N,0.9289,0.6914,0.8908,0.9750,0.8908
ROCPOINTS_N,0.9300,0.6914,0.8907,0.9750,0.8907
ROCPOINTS_N,0.9303,0.6755,0.8823,0.9753,0.8823
ROCPOINTS_N,0.9308,0.6737,0.8823,0.9754,0.8823
ROCPOINTS_N,0.9309,0.6737,0.8822,0.9754,0.8822
ROCPOINTS_N,0.9311,0.6737,0.8822,0.9754,0.8822
ROCPOINTS_N,0.9317,0.6737,0.8821,0.9754,0.8821
ROCPOINTS_N,0.9322,0.6737,0.8820,0.9754,0.8820
ROCPOINTS_N,0.9325,0.6737,0.8819,0.9754,0.8819
ROCPOINTS_N,0.9333,0.6737,0.8818,0.9754,0.8818
ROCPOINTS_N,0.9336,0.6543,0.8729,0.9758,0.8729
ROCPOINTS_N,0.9343,0.6543,0.8729,0.9758,0.8729
ROCPOINTS_N,0.9344,0.6543,0.8728,0.9758,0.8728
ROCPOINTS_N,0.9350,0.6543,0.8728,0.9758,0.8728
ROCPOINTS_N,0.9356,0.6526,0.8726,0.9759,0.8726
ROCPOINTS_N,0.9363,0.6526,0.8725,0.9759,0.8725
ROCPOINTS_N,0.9367,0.6526,0.8725,0.9759,0.8725
ROCPOINTS_N,0.9368,0.6226,0.8625,0.9767,0.8625
ROCPOINTS_N,0.9376,0.6226,0.8624,0.9767,0.8624
ROCPOINTS_N,0.9377,0.6226,0.8623,0.9767,0.8623
ROCPOINTS_N,0.9377,0.6226,0.8623,0.9767,0.8623
ROCPOINTS_N,0.9383,0.6226,0.8622,0.9767,0.8622
ROCPOINTS_N,0.9386,0.6226,0.8621,0.9767,0.8621
ROCPOINTS_N,0.9389,0.6226,0.8621,0.9767,0.8621
ROCPOINTS_N,0.9391,0.6226,0.8620,0.9767,0.8620
ROCPOINTS_N,0.9397,0.6208,0.8620,0.9767,0.8620
ROCPOINTS_N,0.9400,0.6208,0.8619,0.9767,0.8619
ROCPOINTS_N,0.9402,0.6032,0.8505,0.9771,0.8505
ROCPOINTS_N,0.9407,0.6032,0.8504,0.9771,0.8504
ROCPOINTS_N,0.9408,0.6032,0.8501,0.9771,0.8501
ROCPOINTS_N,0.9409,0.6032,0.8500,0.9771,0.8500
ROCPOINTS_N,0.9417,0.6032,0.8500,0.9771,0.8500
ROCPOINTS_N,0.9419,0.6032,0.8499,0.9771,0.8499
ROCPOINTS_N,0.9420,0.6032,0.8498,0.9771,0.8498
ROCPOINTS_N,0.9425,0.6032,0.8498,0.9771,0.8498
ROCPOINTS_N,0.9431,0.6032,0.8497,0.9771,0.8497
ROCPOINTS_N,0.9432,0.6032,0.8496,0.9771,0.8496
ROCPOINTS_N,0.9433,0.6032,0.8496,0.9771,0.8496
ROCPOINTS_N,0.9433,0.6032,0.8495,0.9771,0.8495
ROCPOINTS_N,0.9439,0.5767,0.8378,0.9777,0.8378
ROCPOINTS_N,0.9440,0.5767,0.8377,0.9777,0.8377
ROCPOINTS_N,0.9441,0.5767,0.8377,0.9777,0.8377
ROCPOINTS_N,0.9442,0.5767,0.8376,0.9777,0.8376
ROCPOINTS_N,0.9447,0.5767,0.8375,0.9777,0.8375
ROCPOINTS_N,0.9453,0.5767,0.8375,0.9777,0.8375
ROCPOINTS_N,0.9455,0.5767,0.8373,0.9777,0.8373
ROCPOINTS_N,0.9456,0.5767,0.8371,0.9777,0.8371
ROCPOINTS_N,0.9461,0.5767,0.8371,0.9777,0.8371
ROCPOINTS_N,0.9461,0.5767,0.8370,0.9777,0.8370
ROCPOINTS_N,0.9465,0.5767,0.8370,0.9777,0.8370
ROCPOINTS_N,0.9467,0.5767,0.8368,0.9777,0.8368
ROCPOINTS_N,0.9472,0.5661,0.8230,0.9778,0.8230
ROCPOINTS_N,0.9475,0.5661,0.8230,0.9778,0.8230
ROCPOINTS_N,0.9479,0.5661,0.8228,0.9778,0.8228
ROCPOINTS_N,0.9481,0.5661,0.8227,0.9778,0.8227
ROCPOINTS_N,0.9483,0.5661,0.8224,0.9777,0.8224
ROCPOINTS_N,0.9489,0.5661,0.8224,0.9777,0.8224
ROCPOINTS_N,0.9494,0.5661,0.8223,0.9777,0.8223
ROCPOINTS_N,0.9500,0.5661,0.8223,0.9777,0.8223
ROCPOINTS_N,0.9503,0.5414,0.8078,0.9783,0.8078
ROCPOINTS_N,0.9505,0.5414,0.8077,0.9783,0.8077
ROCPOINTS_N,0.9507,0.5414,0.8076,0.9783,0.8076
ROCPOINTS_N,0.9508,0.5414,0.8076,0.9783,0.8076
ROCPOINTS_N,0.9511,0.5414,0.8075,0.9783,0.8075
ROCPOINTS_N,0.9514,0.5414,0.8074,0.9783,0.8074
ROCPOINTS_N,0.9517,0.5414,0.8072,0.9783,0.8072
ROCPOINTS_N,0.9519,0.5414,0.8071,0.9783,0.8071
ROCPOINTS_N,0.9522,0.5414,0.8070,0.9783,0.8070
ROCPOINTS_N,0.9524,0.5397,0.8069,0.9784,0.8069
ROCPOINTS_N,0.9524,0.5397,0.8069,0.9784,0.8069
ROCPOINTS_N,0.9525,0.5397,0.8068,0.9784,0.8068
ROCPOINTS_N,0.9525,0.5397,0.8067,0.9784,0.8067
ROCPOINTS_N,0.9528,0.5397,0.8066,0.9784,0.8066
ROCPOINTS_N,0.9532,0.5397,0.8066,0.9784,0.8066
ROCPOINTS_N,0.9532,0.5397,0.8065,0.9784,0.8065
ROCPOINTS_N,0.9533,0.5397,0.8065,0.9784,0.8065
ROCPOINTS_N,0.9542,0.5168,0.7903,0.9788,0.7903
ROCPOINTS_N,0.9543,0.5168,0.7903,0.9788,0.7903
ROCPOINTS_N,0.9544,0.5168,0.7902,0.9788,0.7902
ROCPOINTS_N,0.9544,0.5168,0.7901,0.9788,0.7901
ROCPOINTS_N,0.9548,0.5168,0.7900,0.9788,0.7900
ROCPOINTS_N,0.9548,0.5168,0.7900,0.9788,0.7900
ROCPOINTS_N,0.9548,0.5168,0.7899,0.9788,0.7899
ROCPOINTS_N,0.9549,0.5168,0.7898,0.9788,0.7898
ROCPOINTS_N,0.9550,0.5168,0.7898,0.9788,0.7898
ROCPOINTS_N,0.9556,0.5168,0.7897,0.9788,0.7897
ROCPOINTS_N,0.9559,0.5168,0.7896,0.9788,0.7896
ROCPOINTS_N,0.9559,0.5168,0.7895,0.9788,0.7895
ROCPOINTS_N,0.9560,0.5168,0.7894,0.9788,0.7894
ROCPOINTS_N,0.9560,0.5168,0.7893,0.9788,0.7893
ROCPOINTS_N,0.9562,0.5168,0.7893,0.9788,0.7893
ROCPOINTS_N,0.9563,0.5168,0.7892,0.9788,0.7892
ROCPOINTS_N,0.9566,0.5168,0.7891,0.9788,0.7891
ROCPOINTS_N,0.9566,0.5168,0.7891,0.9788,0.7891
ROCPOINTS_N,0.9567,0.5168,0.7890,0.9788,0.7890
ROCPOINTS_N,0.9572,0.4903,0.7696,0.9794,0.7696
ROCPOINTS_N,0.9575,0.4903,0.7695,0.9794,0.7695
ROCPOINTS_N,0.9581,0.4903,0.7695,0.9794,0.7695
ROCPOINTS_N,0.9583,0.4903,0.7694,0.9794,0.7694
ROCPOINTS_N,0.9583,0.4903,0.7694,0.9794,0.7694
ROCPOINTS_N,0.9584,0.4903,0.7691,0.9794,0.7691
ROCPOINTS_N,0.9587,0.4903,0.7685,0.9793,0.7685
ROCPOINTS_N,0.9587,0.4903,0.7684,0.9793,0.7684
ROCPOINTS_N,0.9589,0.4903,0.7684,0.9793,0.7684
ROCPOINTS_N,0.9593,0.4903,0.7683,0.9793,0.7683
ROCPOINTS_N,0.9595,0.4903,0.7682,0.9793,0.7682
ROCPOINTS_N,0.9599,0.4903,0.7681,0.9793,0.7681
ROCPOINTS_N,0.9600,0.4903,0.7681,0.9793,0.7681
ROCPOINTS_N,0.9603,0.4691,0.7481,0.9797,0.7481
ROCPOINTS_N,0.9605,0.4691,0.7481,0.9797,0.7481
ROCPOINTS_N,0.9606,0.4691,0.7480,0.9797,0.7480
ROCPOINTS_N,0.9608,0.4691,0.7480,0.9797,0.7480
ROCPOINTS_N,0.9611,0.4691,0.7479,0.9797,0.7479
ROCPOINTS_N,0.9614,0.4691,0.7479,0.9797,0.7479
ROCPOINTS_N,0.9617,0.4691,0.7478,0.9797,0.7478
ROCPOINTS_N,0.9621,0.4691,0.7477,0.9797,0.7477
ROCPOINTS_N,0.9622,0.4691,0.7477,0.9797,0.7477
ROCPOINTS_N,0.9627,0.4691,0.7475,0.9797,0.7475
ROCPOINTS_N,0.9628,0.4691,0.7474,0.9797,0.7474
ROCPOINTS_N,0.9633,0.4691,0.7473,0.9797,0.7473
ROCPOINTS_N,0.9633,0.4691,0.7473,0.9797,0.7473
ROCPOINTS_N,0.9633,0.4356,0.7274,0.9806,0.7274
ROCPOINTS_N,0.9640,0.4356,0.7274,0.9806,0.7274
ROCPOINTS_N,0.9641,0.4356,0.7270,0.9806,0.7270
ROCPOINTS_N,0.9642,0.4356,0.7266,0.9806,0.7266
ROCPOINTS_N,0.9644,0.4356,0.7265,0.9806,0.7265
ROCPOINTS_N,0.9644,0.4356,0.7265,0.9806,0.7265
ROCPOINTS_N,0.9645,0.4356,0.7264,0.9806,0.7264
ROCPOINTS_N,0.9647,0.4356,0.7259,0.9805,0.7259
ROCPOINTS_N,0.9648,0.4356,0.7258,0.9805,0.7258
ROCPOINTS_N,0.9650,0.4356,0.7256,0.9805,0.7256
ROCPOINTS_N,0.9650,0.4356,0.7253,0.9805,0.7253
ROCPOINTS_N,0.9651,0.4356,0.7253,0.9805,0.7253
ROCPOINTS_N,0.9654,0.4356,0.7251,0.9805,0.7251
ROCPOINTS_N,0.9656,0.4356,0.7250,0.9805,0.7250
ROCPOINTS_N,0.9657,0.4356,0.7245,0.9805,0.7245
ROCPOINTS_N,0.9660,0.4356,0.7243,0.9805,0.7243
ROCPOINTS_N,0.9660,0.4356,0.7242,0.9805,0.7242
ROCPOINTS_N,0.9661,0.4356,0.7242,0.9805,0.7242
ROCPOINTS_N,0.9661,0.4356,0.7241,0.9805,0.7241
ROCPOINTS_N,0.9662,0.4356,0.7241,0.9805,0.7241
ROCPOINTS_N,0.9663,0.4356,0.7239,0.9805,0.7239
ROCPOINTS_N,0.9665,0.4356,0.7239,0.9805,0.7239
ROCPOINTS_N,0.9667,0.4356,0.7238,0.9805,0.7238
ROCPOINTS_N,0.9669,0.4198,0.7002,0.9806,0.7002
ROCPOINTS_N,0.9673,0.4198,0.7001,0.9806,0.7001
ROCPOINTS_N,0.9674,0.4180,0.7001,0.9806,0.7001
ROCPOINTS_N,0.9679,0.4180,0.7000,0.9806,0.7000
ROCPOINTS_N,0.9680,0.4180,0.7000,0.9806,0.7000
ROCPOINTS_N,0.9682,0.4180,0.6999,0.9806,0.6999
ROCPOINTS_N,0.9683,0.4180,0.6996,0.9806,0.6996
ROCPOINTS_N,0.9684,0.4180,0.6993,0.9806,0.6993
ROCPOINTS_N,0.9688,0.4180,0.6993,0.9806,0.6993
ROCPOINTS_N,0.9689,0.4180,0.6992,0.9806,0.6992
ROCPOINTS_N,0.9690,0.4180,0.6991,0.9806,0.6991
ROCPOINTS_N,0.9690,0.4180,0.6990,0.9806,0.6990
ROCPOINTS_N,0.9691,0.4180,0.6990,0.9806,0.6990
ROCPOINTS_N,0.9692,0.4180,0.6989,0.9806,0.6989
ROCPOINTS_N,0.9693,0.4180,0.6987,0.9806,0.6987
ROCPOINTS_N,0.9697,0.4180,0.6986,0.9806,0.6986
ROCPOINTS_N,0.9698,0.4180,0.6985,0.9806,0.6985
ROCPOINTS_N,0.9699,0.4180,0.6985,0.9806,0.6985
ROCPOINTS_N,0.9699,0.4180,0.6984,0.9806,0.6984
ROCPOINTS_N,0.9699,0.4180,0.6983,0.9806,0.6983
ROCPOINTS_N,0.9700,0.4180,0.6983,0.9806,0.6983
ROCPOINTS_N,0.9701,0.3915,0.6716,0.9811,0.6716
ROCPOINTS_N,0.9701,0.3915,0.6713,0.9811,0.6713
ROCPOINTS_N,0.9703,0.3915,0.6710,0.9811,0.6710
ROCPOINTS_N,0.9705,0.3915,0.6709,0.9811,0.6709
ROCPOINTS_N,0.9706,0.3915,0.6709,0.9811,0.6709
ROCPOINTS_N,0.9709,0.3915,0.6708,0.9811,0.6708
ROCPOINTS_N,0.9711,0.3915,0.6708,0.9811,0.6708
ROCPOINTS_N,0.9713,0.3915,0.6707,0.9811,0.6707
ROCPOINTS_N,0.9714,0.3915,0.6705,0.9811,0.6705
ROCPOINTS_N,0.9714,0.3915,0.6703,0.9811,0.6703
ROCPOINTS_N,0.9717,0.3915,0.6702,0.9811,0.6702
ROCPOINTS_N,0.9719,0.3915,0.6700,0.9810,0.6700
ROCPOINTS_N,0.9722,0.3915,0.6699,0.9810,0.6699
ROCPOINTS_N,0.9722,0.3915,0.6696,0.9810,0.6696
ROCPOINTS_N,0.9723,0.3915,0.6695,0.9810,0.6695
ROCPOINTS_N,0.9725,0.3915,0.6695,0.9810,0.6695
ROCPOINTS_N,0.9728,0.3915,0.6694,0.9810,0.6694
ROCPOINTS_N,0.9729,0.3915,0.6694,0.9810,0.6694
ROCPOINTS_N,0.9730,0.3915,0.6691,0.9810,0.6691
ROCPOINTS_N,0.9732,0.3915,0.6690,0.9810,0.6690
ROCPOINTS_N,0.9733,0.3915,0.6688,0.9810,0.6688
ROCPOINTS_N,0.9733,0.3915,0.6688,0.9810,0.6688
ROCPOINTS_N,0.9733,0.3915,0.6687,0.9810,0.6687
ROCPOINTS_N,0.9737,0.3563,0.6392,0.9819,0.6392
ROCPOINTS_N,0.9739,0.3563,0.6391,0.9819,0.6391
ROCPOINTS_N,0.9750,0.3563,0.6390,0.9819,0.6390
ROCPOINTS_N,0.9751,0.3563,0.6388,0.9819,0.6388
ROCPOINTS_N,0.9753,0.3563,0.6387,0.9819,0.6387
ROCPOINTS_N,0.9756,0.3563,0.6386,0.9819,0.6386
ROCPOINTS_N,0.9758,0.3563,0.6383,0.9819,0.6383
ROCPOINTS_N,0.9762,0.3563,0.6382,0.9819,0.6382
ROCPOINTS_N,0.9762,0.3563,0.6381,0.9819,0.6381
ROCPOINTS_N,0.9762,0.3563,0.6381,0.9819,0.6381
ROCPOINTS_N,0.9763,0.3563,0.6380,0.9819,0.6380
ROCPOINTS_N,0.9763,0.3563,0.6379,0.9819,0.6379
ROCPOINTS_N,0.9764,0.3563,0.6378,0.9819,0.6378
ROCPOINTS_N,0.9764,0.3563,0.6378,0.9819,0.6378
ROCPOINTS_N,0.9764,0.3563,0.6377,0.9819,0.6377
ROCPOINTS_N,0.9764,0.3563,0.6376,0.9819,0.6376
ROCPOINTS_N,0.9765,0.3563,0.6376,0.9819,0.6376
ROCPOINTS_N,0.9767,0.3563,0.6375,0.9819,0.6375
ROCPOINTS_N,0.9770,0.3298,0.6046,0.9823,0.6046
ROCPOINTS_N,0.9771,0.3298,0.6045,0.9823,0.6045
ROCPOINTS_N,0.9771,0.3298,0.6045,0.9823,0.6045
ROCPOINTS_N,0.9775,0.3298,0.6044,0.9823,0.6044
ROCPOINTS_N,0.9778,0.3298,0.6043,0.9823,0.6043
ROCPOINTS_N,0.9780,0.3298,0.6041,0.9823,0.6041
ROCPOINTS_N,0.9780,0.3298,0.6040,0.9823,0.6040
ROCPOINTS_N,0.9782,0.3298,0.6039,0.9823,0.6039
ROCPOINTS_N,0.9783,0.3298,0.6039,0.9823,0.6039
ROCPOINTS_N,0.9784,0.3298,0.6035,0.9823,0.6035
ROCPOINTS_N,0.9785,0.3298,0.6034,0.9822,0.6034
ROCPOINTS_N,0.9786,0.3298,0.6034,0.9822,0.6034
ROCPOINTS_N,0.9786,0.3298,0.6033,0.9822,0.6033
ROCPOINTS_N,0.9787,0.3298,0.6032,0.9822,0.6032
ROCPOINTS_N,0.9789,0.3298,0.6031,0.9822,0.6031
ROCPOINTS_N,0.9792,0.3298,0.6031,0.9822,0.6031
ROCPOINTS_N,0.9794,0.3298,0.6030,0.9822,0.6030
ROCPOINTS_N,0.9795,0.3280,0.6028,0.9823,0.6028
ROCPOINTS_N,0.9796,0.3280,0.6027,0.9823,0.6027
ROCPOINTS_N,0.9797,0.3280,0.6027,0.9823,0.6027
ROCPOINTS_N,0.9799,0.3263,0.6027,0.9824,0.6027
ROCPOINTS_N,0.9799,0.3263,0.6026,0.9824,0.6026
ROCPOINTS_N,0.9800,0.3263,0.6025,0.9824,0.6025
ROCPOINTS_N,0.9801,0.2787,0.5648,0.9839,0.5648
ROCPOINTS_N,0.9801,0.2787,0.5648,0.9839,0.5648
ROCPOINTS_N,0.9801,0.2787,0.5647,0.9839,0.5647
ROCPOINTS_N,0.9802,0.2787,0.5646,0.9839,0.5646
ROCPOINTS_N,0.9804,0.2787,0.5646,0.9839,0.5646
ROCPOINTS_N,0.9811,0.2769,0.5642,0.9840,0.5642
ROCPOINTS_N,0.9813,0.2769,0.5640,0.9840,0.5640
ROCPOINTS_N,0.9815,0.2769,0.5639,0.9840,0.5639
ROCPOINTS_N,0.9817,0.2769,0.5639,0.9840,0.5639
ROCPOINTS_N,0.9817,0.2734,0.5636,0.9842,0.5636
ROCPOINTS_N,0.9819,0.2716,0.5632,0.9843,0.5632
ROCPOINTS_N,0.9820,0.2716,0.5632,0.9843,0.5632
ROCPOINTS_N,0.9820,0.2716,0.5631,0.9843,0.5631
ROCPOINTS_N,0.9821,0.2716,0.5631,0.9843,0.5631
ROCPOINTS_N,0.9822,0.2716,0.5630,0.9843,0.5630
ROCPOINTS_N,0.9822,0.2716,0.5628,0.9843,0.5628
ROCPOINTS_N,0.9825,0.2716,0.5627,0.9843,0.5627
ROCPOINTS_N,0.9827,0.2716,0.5626,0.9843,0.5626
ROCPOINTS_N,0.9827,0.2716,0.5624,0.9843,0.5624
ROCPOINTS_N,0.9827,0.2716,0.5624,0.9843,0.5624
ROCPOINTS_N,0.9828,0.2716,0.5623,0.9843,0.5623
ROCPOINTS_N,0.9830,0.2716,0.5622,0.9843,0.5622
ROCPOINTS_N,0.9831,0.2716,0.5622,0.9843,0.5622
ROCPOINTS_N,0.9831,0.2716,0.5621,0.9843,0.5621
ROCPOINTS_N,0.9831,0.2716,0.5621,0.9843,0.5621
ROCPOINTS_N,0.9832,0.2716,0.5620,0.9843,0.5620
ROCPOINTS_N,0.9832,0.2716,0.5620,0.9843,0.5620
ROCPOINTS_N,0.9833,0.2716,0.5619,0.9843,0.5619
ROCPOINTS_N,0.9833,0.2716,0.5618,0.9843,0.5618
ROCPOINTS_N,0.9833,0.2716,0.5618,0.9843,0.5618
ROCPOINTS_N,0.9833,0.2716,0.5617,0.9843,0.5617
ROCPOINTS_N,0.9837,0.2522,0.5193,0.9842,0.5193
ROCPOINTS_N,0.9839,0.2522,0.5192,0.9842,0.5192
ROCPOINTS_N,0.9840,0.2522,0.5192,0.9842,0.5192
ROCPOINTS_N,0.9840,0.2522,0.5191,0.9842,0.5191
ROCPOINTS_N,0.9842,0.2522,0.5190,0.9842,0.5190
ROCPOINTS_N,0.9844,0.2522,0.5190,0.9842,0.5190
ROCPOINTS_N,0.9844,0.2522,0.5189,0.9842,0.5189
ROCPOINTS_N,0.9846,0.2504,0.5189,0.9843,0.5189
ROCPOINTS_N,0.9849,0.2504,0.5188,0.9843,0.5188
ROCPOINTS_N,0.9849,0.2504,0.5187,0.9843,0.5187
ROCPOINTS_N,0.9850,0.2504,0.5187,0.9843,0.5187
ROCPOINTS_N,0.9851,0.2504,0.5185,0.9843,0.5185
ROCPOINTS_N,0.9851,0.2504,0.5185,0.9843,0.5185
ROCPOINTS_N,0.9853,0.2504,0.5184,0.9843,0.5184
ROCPOINTS_N,0.9854,0.2504,0.5183,0.9843,0.5183
ROCPOINTS_N,0.9856,0.2504,0.5182,0.9843,0.5182
ROCPOINTS_N,0.9856,0.2504,0.5182,0.9843,0.5182
ROCPOINTS_N,0.9858,0.2504,0.5181,0.9843,0.5181
ROCPOINTS_N,0.9858,0.2504,0.5180,0.9843,0.5180
ROCPOINTS_N,0.9860,0.2504,0.5180,0.9843,0.5180
ROCPOINTS_N,0.9860,0.2504,0.5179,0.9843,0.5179
ROCPOINTS_N,0.9861,0.2504,0.5178,0.9843,0.5178
ROCPOINTS_N,0.9861,0.2504,0.5165,0.9842,0.5165
ROCPOINTS_N,0.9862,0.2504,0.5164,0.9842,0.5164
ROCPOINTS_N,0.9862,0.2504,0.5163,0.9842,0.5163
ROCPOINTS_N,0.9863,0.2504,0.5162,0.9842,0.5162
ROCPOINTS_N,0.9863,0.2504,0.5162,0.9842,0.5162
ROCPOINTS_N,0.9864,0.2504,0.5161,0.9842,0.5161
ROCPOINTS_N,0.9865,0.2504,0.5160,0.9842,0.5160
ROCPOINTS_N,0.9865,0.2504,0.5151,0.9842,0.5151
ROCPOINTS_N,0.9866,0.2504,0.5151,0.9842,0.5151
ROCPOINTS_N,0.9866,0.2504,0.5144,0.9842,0.5144
ROCPOINTS_N,0.9866,0.2504,0.5144,0.9842,0.5144
ROCPOINTS_N,0.9866,0.2504,0.5131,0.9841,0.5131
ROCPOINTS_N,0.9866,0.2504,0.5131,0.9841,0.5131
ROCPOINTS_N,0.9867,0.2504,0.5130,0.9841,0.5130
ROCPOINTS_N,0.9867,0.2504,0.5130,0.9841,0.5130
ROCPOINTS_N,0.9867,0.2099,0.4632,0.9852,0.4632
ROCPOINTS_N,0.9870,0.2099,0.4622,0.9852,0.4622
ROCPOINTS_N,0.9870,0.2099,0.4621,0.9852,0.4621
ROCPOINTS_N,0.9871,0.2099,0.4621,0.9852,0.4621
ROCPOINTS_N,0.9871,0.2099,0.4620,0.9852,0.4620
ROCPOINTS_N,0.9872,0.2099,0.4613,0.9852,0.4613
ROCPOINTS_N,0.9873,0.2099,0.4593,0.9851,0.4593
ROCPOINTS_N,0.9873,0.2099,0.4587,0.9851,0.4587
ROCPOINTS_N,0.9873,0.2099,0.4578,0.9851,0.4578
ROCPOINTS_N,0.9874,0.2099,0.4578,0.9851,0.4578
ROCPOINTS_N,0.9875,0.2099,0.4559,0.9850,0.4559
ROCPOINTS_N,0.9877,0.2099,0.4558,0.9850,0.4558
ROCPOINTS_N,0.9877,0.2099,0.4558,0.9850,0.4558
ROCPOINTS_N,0.9878,0.2099,0.4545,0.9850,0.4545
ROCPOINTS_N,0.9878,0.2099,0.4544,0.9850,0.4544
ROCPOINTS_N,0.9879,0.2099,0.4527,0.9849,0.4527
ROCPOINTS_N,0.9879,0.2099,0.4526,0.9849,0.4526
ROCPOINTS_N,0.9879,0.2099,0.4526,0.9849,0.4526
ROCPOINTS_N,0.9880,0.2099,0.4511,0.9849,0.4511
ROCPOINTS_N,0.9880,0.2099,0.4510,0.9848,0.4510
ROCPOINTS_N,0.9880,0.2099,0.4510,0.9848,0.4510
ROCPOINTS_N,0.9881,0.2099,0.4509,0.9848,0.4509
ROCPOINTS_N,0.9881,0.2081,0.4509,0.9850,0.4509
ROCPOINTS_N,0.9881,0.2081,0.4509,0.9850,0.4509
ROCPOINTS_N,0.9882,0.2081,0.4508,0.9850,0.4508
ROCPOINTS_N,0.9882,0.2081,0.4496,0.9849,0.4496
ROCPOINTS_N,0.9883,0.2081,0.4496,0.9849,0.4496
ROCPOINTS_N,0.9884,0.2081,0.4494,0.9849,0.4494
ROCPOINTS_N,0.9885,0.2081,0.4493,0.9849,0.4493
ROCPOINTS_N,0.9886,0.2081,0.4492,0.9849,0.4492
ROCPOINTS_N,0.9886,0.2081,0.4492,0.9849,0.4492
ROCPOINTS_N,0.9887,0.2081,0.4478,0.9849,0.4478
ROCPOINTS_N,0.9888,0.2081,0.4477,0.9849,0.4477
ROCPOINTS_N,0.9889,0.2081,0.4477,0.9849,0.4477
ROCPOINTS_N,0.9891,0.2081,0.4475,0.9849,0.4475
ROCPOINTS_N,0.9892,0.2081,0.4474,0.9849,0.4474
ROCPOINTS_N,0.9893,0.2081,0.4474,0.9849,0.4474
ROCPOINTS_N,0.9893,0.2081,0.4473,0.9849,0.4473
ROCPOINTS_N,0.9894,0.2081,0.4473,0.9848,0.4473
ROCPOINTS_N,0.9894,0.2081,0.4472,0.9848,0.4472
ROCPOINTS_N,0.9894,0.2081,0.4471,0.9848,0.4471
ROCPOINTS_N,0.9895,0.2081,0.4471,0.9848,0.4471
ROCPOINTS_N,0.9895,0.2081,0.4470,0.9848,0.4470
ROCPOINTS_N,0.9895,0.2081,0.4470,0.9848,0.4470
ROCPOINTS_N,0.9895,0.2081,0.4469,0.9848,0.4469
ROCPOINTS_N,0.9895,0.2081,0.4468,0.9848,0.4468
ROCPOINTS_N,0.9896,0.2081,0.4467,0.9848,0.4467
ROCPOINTS_N,0.9897,0.2081,0.4467,0.9848,0.4467
ROCPOINTS_N,0.9897,0.2081,0.4466,0.9848,0.4466
ROCPOINTS_N,0.9897,0.2081,0.4466,0.9848,0.4466
ROCPOINTS_N,0.9897,0.2081,0.4465,0.9848,0.4465
ROCPOINTS_N,0.9897,0.2081,0.4464,0.9848,0.4464
ROCPOINTS_N,0.9897,0.2081,0.4464,0.9848,0.4464
ROCPOINTS_N,0.9897,0.2081,0.4463,0.9848,0.4463
ROCPOINTS_N,0.9897,0.2081,0.4463,0.9848,0.4463
ROCPOINTS_N,0.9898,0.2081,0.4461,0.9848,0.4461
ROCPOINTS_N,0.9899,0.2081,0.4461,0.9848,0.4461
ROCPOINTS_N,0.9899,0.2081,0.4460,0.9848,0.4460
ROCPOINTS_N,0.9899,0.2081,0.4460,0.9848,0.4460
ROCPOINTS_N,0.9900,0.2081,0.4459,0.9848,0.4459
ROCPOINTS_N,0.9900,0.2081,0.4459,0.9848,0.4459
ROCPOINTS_N,0.9901,0.1728,0.3924,0.9856,0.3924
ROCPOINTS_N,0.9902,0.1728,0.3923,0.9856,0.3923
ROCPOINTS_N,0.9903,0.1728,0.3923,0.9856,0.3923
ROCPOINTS_N,0.9905,0.1728,0.3922,0.9856,0.3922
ROCPOINTS_N,0.9905,0.1728,0.3922,0.9856,0.3922
ROCPOINTS_N,0.9906,0.1728,0.3921,0.9856,0.3921
ROCPOINTS_N,0.9907,0.1728,0.3920,0.9856,0.3920
ROCPOINTS_N,0.9907,0.1728,0.3919,0.9856,0.3919
ROCPOINTS_N,0.9908,0.1728,0.3919,0.9856,0.3919
ROCPOINTS_N,0.9908,0.1728,0.3918,0.9856,0.3918
ROCPOINTS_N,0.9910,0.1728,0.3917,0.9856,0.3917
ROCPOINTS_N,0.9910,0.1728,0.3916,0.9856,0.3916
ROCPOINTS_N,0.9911,0.1728,0.3916,0.9856,0.3916
ROCPOINTS_N,0.9911,0.1728,0.3915,0.9856,0.3915
ROCPOINTS_N,0.9911,0.1728,0.3915,0.9856,0.3915
ROCPOINTS_N,0.9912,0.1728,0.3913,0.9856,0.3913
ROCPOINTS_N,0.9912,0.1728,0.3912,0.9856,0.3912
ROCPOINTS_N,0.9913,0.1728,0.3912,0.9856,0.3912
ROCPOINTS_N,0.9913,0.1728,0.3910,0.9856,0.3910
ROCPOINTS_N,0.9913,0.1728,0.3910,0.9856,0.3910
ROCPOINTS_N,0.9913,0.1728,0.3909,0.9856,0.3909
ROCPOINTS_N,0.9914,0.1728,0.3909,0.9856,0.3909
ROCPOINTS_N,0.9915,0.1728,0.3908,0.9856,0.3908
ROCPOINTS_N,0.9917,0.1728,0.3908,0.9856,0.3908
ROCPOINTS_N,0.9917,0.1728,0.3902,0.9856,0.3902
ROCPOINTS_N,0.9917,0.1728,0.3902,0.9856,0.3902
ROCPOINTS_N,0.9918,0.1711,0.3881,0.9856,0.3881
ROCPOINTS_N,0.9919,0.1711,0.3880,0.9856,0.3880
ROCPOINTS_N,0.9919,0.1711,0.3880,0.9856,0.3880
ROCPOINTS_N,0.9919,0.1711,0.3879,0.9856,0.3879
ROCPOINTS_N,0.9920,0.1693,0.3863,0.9857,0.3863
ROCPOINTS_N,0.9920,0.1693,0.3862,0.9857,0.3862
ROCPOINTS_N,0.9921,0.1693,0.3861,0.9857,0.3861
ROCPOINTS_N,0.9922,0.1693,0.3861,0.9857,0.3861
ROCPOINTS_N,0.9922,0.1693,0.3860,0.9857,0.3860
ROCPOINTS_N,0.9922,0.1675,0.3845,0.9858,0.3845
ROCPOINTS_N,0.9924,0.1675,0.3843,0.9858,0.3843
ROCPOINTS_N,0.9925,0.1675,0.3842,0.9858,0.3842
ROCPOINTS_N,0.9925,0.1675,0.3841,0.9858,0.3841
ROCPOINTS_N,0.9927,0.1675,0.3840,0.9858,0.3840
ROCPOINTS_N,0.9927,0.1675,0.3839,0.9858,0.3839
ROCPOINTS_N,0.9929,0.1675,0.3839,0.9858,0.3839
ROCPOINTS_N,0.9929,0.1675,0.3838,0.9858,0.3838
ROCPOINTS_N,0.9929,0.1675,0.3837,0.9858,0.3837
ROCPOINTS_N,0.9929,0.1675,0.3836,0.9858,0.3836
ROCPOINTS_N,0.9929,0.1675,0.3836,0.9858,0.3836
ROCPOINTS_N,0.9929,0.1675,0.3835,0.9858,0.3835
ROCPOINTS_N,0.9930,0.1658,0.3826,0.9859,0.3826
ROCPOINTS_N,0.9930,0.1658,0.3826,0.9859,0.3826
ROCPOINTS_N,0.9931,0.1640,0.3811,0.9860,0.3811
ROCPOINTS_N,0.9931,0.1640,0.3810,0.9860,0.3810
ROCPOINTS_N,0.9931,0.1640,0.3810,0.9860,0.3810
ROCPOINTS_N,0.9931,0.1640,0.3809,0.9860,0.3809
ROCPOINTS_N,0.9931,0.1640,0.3808,0.9860,0.3808
ROCPOINTS_N,0.9932,0.1640,0.3808,0.9860,0.3808
ROCPOINTS_N,0.9932,0.1640,0.3807,0.9860,0.3807
ROCPOINTS_N,0.9932,0.1640,0.3807,0.9860,0.3807
ROCPOINTS_N,0.9932,0.1640,0.3806,0.9860,0.3806
ROCPOINTS_N,0.9933,0.1640,0.3805,0.9859,0.3805
ROCPOINTS_N,0.9933,0.1640,0.3805,0.9859,0.3805
ROCPOINTS_N,0.9933,0.1640,0.3804,0.9859,0.3804
ROCPOINTS_N,0.9933,0.1640,0.3804,0.9859,0.3804
ROCPOINTS_N,0.9933,0.1640,0.3803,0.9859,0.3803
ROCPOINTS_N,0.9934,0.1323,0.3147,0.9863,0.3147
ROCPOINTS_N,0.9935,0.1323,0.3146,0.9863,0.3146
ROCPOINTS_N,0.9936,0.1323,0.3145,0.9863,0.3145
ROCPOINTS_N,0.9936,0.1323,0.3145,0.9863,0.3145
ROCPOINTS_N,0.9936,0.1323,0.3144,0.9863,0.3144
ROCPOINTS_N,0.9937,0.1323,0.3144,0.9863,0.3144
ROCPOINTS_N,0.9938,0.1323,0.3143,0.9863,0.3143
ROCPOINTS_N,0.9939,0.1323,0.3142,0.9863,0.3142
ROCPOINTS_N,0.9939,0.1323,0.3142,0.9863,0.3142
ROCPOINTS_N,0.9939,0.1323,0.3141,0.9863,0.3141
ROCPOINTS_N,0.9941,0.1323,0.3141,0.9863,0.3141
ROCPOINTS_N,0.9942,0.1323,0.3140,0.9863,0.3140
ROCPOINTS_N,0.9944,0.1323,0.3139,0.9863,0.3139
ROCPOINTS_N,0.9945,0.1323,0.3138,0.9863,0.3138
ROCPOINTS_N,0.9945,0.1323,0.3137,0.9863,0.3137
ROCPOINTS_N,0.9947,0.1323,0.3137,0.9862,0.3137
ROCPOINTS_N,0.9949,0.1323,0.3136,0.9862,0.3136
ROCPOINTS_N,0.9950,0.1323,0.3135,0.9862,0.3135
ROCPOINTS_N,0.9953,0.1323,0.3130,0.9862,0.3130
ROCPOINTS_N,0.9953,0.1323,0.3130,0.9862,0.3130
ROCPOINTS_N,0.9953,0.1323,0.3129,0.9862,0.3129
ROCPOINTS_N,0.9954,0.1323,0.3128,0.9862,0.3128
ROCPOINTS_N,0.9955,0.1323,0.3127,0.9862,0.3127
ROCPOINTS_N,0.9955,0.1323,0.3127,0.9862,0.3127
ROCPOINTS_N,0.9956,0.1323,0.3126,0.9862,0.3126
ROCPOINTS_N,0.9956,0.1323,0.3121,0.9862,0.3121
ROCPOINTS_N,0.9956,0.1323,0.3121,0.9862,0.3121
ROCPOINTS_N,0.9957,0.1323,0.3120,0.9862,0.3120
ROCPOINTS_N,0.9958,0.1323,0.3120,0.9862,0.3120
ROCPOINTS_N,0.9958,0.1323,0.3119,0.9862,0.3119
ROCPOINTS_N,0.9958,0.1323,0.3119,0.9862,0.3119
ROCPOINTS_N,0.9958,0.1323,0.3118,0.9862,0.3118
ROCPOINTS_N,0.9959,0.1323,0.3117,0.9862,0.3117
ROCPOINTS_N,0.9960,0.1323,0.3116,0.9862,0.3116
ROCPOINTS_N,0.9960,0.1323,0.3116,0.9862,0.3116
ROCPOINTS_N,0.9960,0.1323,0.3115,0.9862,0.3115
ROCPOINTS_N,0.9960,0.1305,0.3115,0.9863,0.3115
ROCPOINTS_N,0.9960,0.1305,0.3114,0.9863,0.3114
ROCPOINTS_N,0.9960,0.1305,0.3113,0.9863,0.3113
ROCPOINTS_N,0.9960,0.1305,0.3113,0.9863,0.3113
ROCPOINTS_N,0.9961,0.1305,0.3112,0.9863,0.3112
ROCPOINTS_N,0.9961,0.1305,0.3112,0.9863,0.3112
ROCPOINTS_N,0.9961,0.1305,0.3111,0.9863,0.3111
ROCPOINTS_N,0.9961,0.1305,0.3110,0.9863,0.3110
ROCPOINTS_N,0.9962,0.1305,0.3109,0.9863,0.3109
ROCPOINTS_N,0.9963,0.1305,0.3109,0.9863,0.3109
ROCPOINTS_N,0.9963,0.1305,0.3108,0.9863,0.3108
ROCPOINTS_N,0.9963,0.1305,0.3107,0.9863,0.3107
ROCPOINTS_N,0.9963,0.1287,0.3107,0.9865,0.3107
ROCPOINTS_N,0.9963,0.1287,0.3106,0.9865,0.3106
ROCPOINTS_N,0.9963,0.1287,0.3106,0.9865,0.3106
ROCPOINTS_N,0.9964,0.1287,0.3105,0.9865,0.3105
ROCPOINTS_N,0.9964,0.1287,0.3103,0.9865,0.3103
ROCPOINTS_N,0.9964,0.1287,0.3103,0.9865,0.3103
ROCPOINTS_N,0.9964,0.1287,0.3102,0.9865,0.3102
ROCPOINTS_N,0.9964,0.1287,0.3102,0.9865,0.3102
ROCPOINTS_N,0.9964,0.1287,0.3101,0.9865,0.3101
ROCPOINTS_N,0.9965,0.1287,0.3100,0.9865,0.3100
ROCPOINTS_N,0.9965,0.1287,0.3099,0.9865,0.3099
ROCPOINTS_N,0.9965,0.1287,0.3098,0.9864,0.3098
ROCPOINTS_N,0.9965,0.1287,0.3098,0.9864,0.3098
ROCPOINTS_N,0.9965,0.1287,0.3097,0.9864,0.3097
ROCPOINTS_N,0.9965,0.1287,0.3096,0.9864,0.3096
ROCPOINTS_N,0.9965,0.1287,0.3096,0.9864,0.3096
ROCPOINTS_N,0.9966,0.1287,0.3095,0.9864,0.3095
ROCPOINTS_N,0.9966,0.1287,0.3095,0.9864,0.3095
ROCPOINTS_N,0.9966,0.1287,0.3094,0.9864,0.3094
ROCPOINTS_N,0.9966,0.1287,0.3093,0.9864,0.3093
ROCPOINTS_N,0.9966,0.1287,0.3093,0.9864,0.3093
ROCPOINTS_N,0.9966,0.1270,0.3093,0.9866,0.3093
ROCPOINTS_N,0.9966,0.1270,0.3092,0.9866,0.3092
ROCPOINTS_N,0.9966,0.1270,0.3092,0.9866,0.3092
ROCPOINTS_N,0.9966,0.1270,0.3091,0.9866,0.3091
ROCPOINTS_N,0.9967,0.1270,0.3091,0.9866,0.3091
ROCPOINTS_N,0.9967,0.1270,0.3090,0.9866,0.3090
ROCPOINTS_N,0.9967,0.0794,0.2253,0.9885,0.2253
ROCPOINTS_N,0.9967,0.0794,0.2253,0.9885,0.2253
ROCPOINTS_N,0.9968,0.0794,0.2252,0.9885,0.2252
ROCPOINTS_N,0.9968,0.0794,0.2251,0.9885,0.2251
ROCPOINTS_N,0.9970,0.0794,0.2251,0.9885,0.2251
ROCPOINTS_N,0.9970,0.0794,0.2250,0.9885,0.2250
ROCPOINTS_N,0.9971,0.0794,0.2249,0.9885,0.2249
ROCPOINTS_N,0.9971,0.0794,0.2249,0.9885,0.2249
ROCPOINTS_N,0.9971,0.0794,0.2248,0.9885,0.2248
ROCPOINTS_N,0.9971,0.0776,0.2247,0.9887,0.2247
ROCPOINTS_N,0.9972,0.0776,0.2247,0.9887,0.2247
ROCPOINTS_N,0.9972,0.0776,0.2246,0.9887,0.2246
ROCPOINTS_N,0.9973,0.0776,0.2246,0.9887,0.2246
ROCPOINTS_N,0.9973,0.0776,0.2245,0.9887,0.2245
ROCPOINTS_N,0.9973,0.0776,0.2244,0.9887,0.2244
ROCPOINTS_N,0.9974,0.0776,0.2244,0.9887,0.2244
ROCPOINTS_N,0.9974,0.0776,0.2243,0.9887,0.2243
ROCPOINTS_N,0.9975,0.0776,0.2242,0.9887,0.2242
ROCPOINTS_N,0.9976,0.0776,0.2240,0.9887,0.2240
ROCPOINTS_N,0.9976,0.0776,0.2239,0.9887,0.2239
ROCPOINTS_N,0.9977,0.0776,0.2239,0.9887,0.2239
ROCPOINTS_N,0.9977,0.0776,0.2238,0.9887,0.2238
ROCPOINTS_N,0.9978,0.0776,0.2237,0.9887,0.2237
ROCPOINTS_N,0.9978,0.0776,0.2235,0.9887,0.2235
ROCPOINTS_N,0.9979,0.0776,0.2235,0.9886,0.2235
ROCPOINTS_N,0.9979,0.0776,0.2234,0.9886,0.2234
ROCPOINTS_N,0.9980,0.0776,0.2233,0.9886,0.2233
ROCPOINTS_N,0.9980,0.0776,0.2233,0.9886,0.2233
ROCPOINTS_N,0.9981,0.0776,0.2232,0.9886,0.2232
ROCPOINTS_N,0.9981,0.0776,0.2232,0.9886,0.2232
ROCPOINTS_N,0.9981,0.0776,0.2231,0.9886,0.2231
ROCPOINTS_N,0.9981,0.0776,0.2230,0.9886,0.2230
ROCPOINTS_N,0.9982,0.0776,0.2230,0.9886,0.2230
ROCPOINTS_N,0.9982,0.0776,0.2229,0.9886,0.2229
ROCPOINTS_N,0.9982,0.0776,0.2229,0.9886,0.2229
ROCPOINTS_N,0.9983,0.0776,0.2228,0.9886,0.2228
ROCPOINTS_N,0.9983,0.0776,0.2227,0.9886,0.2227
ROCPOINTS_N,0.9984,0.0758,0.2222,0.9888,0.2222
ROCPOINTS_N,0.9984,0.0758,0.2222,0.9888,0.2222
ROCPOINTS_N,0.9985,0.0758,0.2221,0.9888,0.2221
ROCPOINTS_N,0.9986,0.0758,0.2221,0.9888,0.2221
ROCPOINTS_N,0.9986,0.0758,0.2220,0.9888,0.2220
ROCPOINTS_N,0.9986,0.0758,0.2219,0.9888,0.2219
ROCPOINTS_N,0.9987,0.0758,0.2219,0.9888,0.2219
ROCPOINTS_N,0.9987,0.0758,0.2217,0.9888,0.2217
ROCPOINTS_N,0.9987,0.0741,0.2216,0.9891,0.2216
ROCPOINTS_N,0.9988,0.0741,0.2216,0.9891,0.2216
ROCPOINTS_N,0.9988,0.0741,0.2215,0.9891,0.2215
ROCPOINTS_N,0.9988,0.0741,0.2215,0.9891,0.2215
ROCPOINTS_N,0.9988,0.0741,0.2214,0.9891,0.2214
ROCPOINTS_N,0.9989,0.0741,0.2214,0.9891,0.2214
ROCPOINTS_N,0.9989,0.0741,0.2213,0.9891,0.2213
ROCPOINTS_N,0.9989,0.0741,0.2212,0.9891,0.2212
ROCPOINTS_N,0.9989,0.0741,0.2208,0.9890,0.2208
ROCPOINTS_N,0.9990,0.0741,0.2208,0.9890,0.2208
ROCPOINTS_N,0.9990,0.0741,0.2207,0.9890,0.2207
ROCPOINTS_N,0.9991,0.0741,0.2207,0.9890,0.2207
ROCPOINTS_N,0.9991,0.0741,0.2206,0.9890,0.2206
ROCPOINTS_N,0.9991,0.0723,0.2206,0.9893,0.2206
ROCPOINTS_N,0.9991,0.0723,0.2205,0.9893,0.2205
ROCPOINTS_N,0.9991,0.0723,0.2205,0.9893,0.2205
ROCPOINTS_N,0.9991,0.0723,0.2204,0.9893,0.2204
ROCPOINTS_N,0.9991,0.0723,0.2204,0.9893,0.2204
ROCPOINTS_N,0.9991,0.0723,0.2203,0.9893,0.2203
ROCPOINTS_N,0.9992,0.0723,0.2202,0.9893,0.2202
ROCPOINTS_N,0.9992,0.0723,0.2202,0.9893,0.2202
ROCPOINTS_N,0.9992,0.0723,0.2198,0.9892,0.2198
ROCPOINTS_N,0.9992,0.0723,0.2197,0.9892,0.2197
ROCPOINTS_N,0.9992,0.0723,0.2197,0.9892,0.2197
ROCPOINTS_N,0.9992,0.0723,0.2196,0.9892,0.2196
ROCPOINTS_N,0.9993,0.0723,0.2195,0.9892,0.2195
ROCPOINTS_N,0.9993,0.0723,0.2194,0.9892,0.2194
ROCPOINTS_N,0.9993,0.0723,0.2194,0.9892,0.2194
ROCPOINTS_N,0.9993,0.0723,0.2193,0.9892,0.2193
ROCPOINTS_N,0.9993,0.0723,0.2192,0.9892,0.2192
ROCPOINTS_N,0.9993,0.0723,0.2191,0.9892,0.2191
ROCPOINTS_N,0.9994,0.0723,0.2191,0.9892,0.2191
ROCPOINTS_N,0.9994,0.0723,0.2190,0.9892,0.2190
ROCPOINTS_N,0.9994,0.0723,0.2190,0.9892,0.2190
ROCPOINTS_N,0.9994,0.0723,0.2189,0.9892,0.2189
ROCPOINTS_N,0.9994,0.0723,0.2188,0.9892,0.2188
ROCPOINTS_N,0.9995,0.0723,0.2187,0.9892,0.2187
ROCPOINTS_N,0.9995,0.0723,0.2186,0.9892,0.2186
ROCPOINTS_N,0.9995,0.0723,0.2186,0.9892,0.2186
ROCPOINTS_N,0.9995,0.0723,0.2185,0.9892,0.2185
ROCPOINTS_N,0.9996,0.0723,0.2184,0.9892,0.2184
ROCPOINTS_N,0.9996,0.0723,0.2183,0.9892,0.2183
ROCPOINTS_N,0.9996,0.0723,0.2182,0.9892,0.2182
ROCPOINTS_N,0.9996,0.0723,0.2181,0.9892,0.2181
ROCPOINTS_N,0.9996,0.0723,0.2180,0.9892,0.2180
ROCPOINTS_N,0.9996,0.0723,0.2179,0.9891,0.2179
ROCPOINTS_N,0.9996,0.0723,0.2179,0.9891,0.2179
ROCPOINTS_N,0.9996,0.0723,0.2177,0.9891,0.2177
ROCPOINTS_N,0.9996,0.0723,0.2176,0.9891,0.2176
ROCPOINTS_N,0.9996,0.0723,0.2176,0.9891,0.2176
ROCPOINTS_N,0.9997,0.0723,0.2175,0.9891,0.2175
ROCPOINTS_N,0.9997,0.0723,0.2174,0.9891,0.2174
ROCPOINTS_N,0.9997,0.0723,0.2173,0.9891,0.2173
ROCPOINTS_N,0.9997,0.0723,0.2172,0.9891,0.2172
ROCPOINTS_N,0.9997,0.0723,0.2172,0.9891,0.2172
ROCPOINTS_N,0.9997,0.0723,0.2171,0.9891,0.2171
ROCPOINTS_N,0.9997,0.0723,0.2170,0.9891,0.2170
ROCPOINTS_N,0.9997,0.0705,0.2169,0.9894,0.2169
ROCPOINTS_N,0.9997,0.0705,0.2168,0.9894,0.2168
ROCPOINTS_N,0.9997,0.0705,0.2167,0.9894,0.2167
ROCPOINTS_N,0.9997,0.0705,0.2167,0.9894,0.2167
ROCPOINTS_N,0.9998,0.0705,0.2166,0.9893,0.2166
ROCPOINTS_N,0.9998,0.0705,0.2166,0.9893,0.2166
ROCPOINTS_N,0.9998,0.0705,0.2165,0.9893,0.2165
ROCPOINTS_N,0.9998,0.0705,0.2165,0.9893,0.2165
ROCPOINTS_N,0.9998,0.0705,0.2164,0.9893,0.2164
ROCPOINTS_N,0.9998,0.0705,0.2163,0.9893,0.2163
ROCPOINTS_N,0.9998,0.0705,0.2163,0.9893,0.2163
ROCPOINTS_N,0.9998,0.0705,0.2162,0.9893,0.2162
ROCPOINTS_N,0.9998,0.0705,0.2161,0.9893,0.2161
ROCPOINTS_N,0.9998,0.0705,0.2160,0.9893,0.2160
ROCPOINTS_N,0.9998,0.0688,0.2160,0.9896,0.2160
ROCPOINTS_N,0.9999,0.0688,0.2159,0.9896,0.2159
ROCPOINTS_N,0.9999,0.0688,0.2159,0.9896,0.2159
ROCPOINTS_N,0.9999,0.0688,0.2158,0.9896,0.2158
ROCPOINTS_N,0.9999,0.0688,0.2158,0.9896,0.2158
ROCPOINTS_N,0.9999,0.0688,0.2157,0.9896,0.2157
ROCPOINTS_N,0.9999,0.0688,0.2156,0.9896,0.2156
ROCPOINTS_N,0.9999,0.0688,0.2156,0.9896,0.2156
ROCPOINTS_N,0.9999,0.0688,0.2155,0.9896,0.2155
ROCPOINTS_N,0.9999,0.0688,0.2154,0.9896,0.2154
ROCPOINTS_N,0.9999,0.0688,0.2153,0.9895,0.2153
ROCPOINTS_N,0.9999,0.0688,0.2153,0.9895,0.2153
ROCPOINTS_N,0.9999,0.0688,0.2152,0.9895,0.2152
ROCPOINTS_N,0.9999,0.0688,0.2151,0.9895,0.2151
ROCPOINTS_N,0.9999,0.0688,0.2151,0.9895,0.2151
ROCPOINTS_N,0.9999,0.0688,0.2150,0.9895,0.2150
ROCPOINTS_N,0.9999,0.0688,0.2149,0.9895,0.2149
ROCPOINTS_N,1.0000,0.0688,0.2149,0.9895,0.2149
ROCPOINTS_N,1.0000,0.0688,0.2148,0.9895,0.2148
ROCPOINTS_N,1.0000,0.0688,0.2148,0.9895,0.2148
ROCPOINTS_N,1.0000,0.0688,0.2147,0.9895,0.2147
ROCPOINTS_N,1.0000,0.0688,0.2146,0.9895,0.2146
ROCPOINTS_N,1.0000,0.0000,0.0000,0.0000,0.0000
ROCPOINTS_O,0.0000,1.0000,1.0000,0.0237,1.0000
ROCPOINTS_O,0.0000,0.7167,0.9071,0.0298,0.9071
ROCPOINTS_O,0.0000,0.7166,0.9071,0.0298,0.9071
ROCPOINTS_O,0.0000,0.7166,0.9071,0.0298,0.9071
ROCPOINTS_O,0.0000,0.7165,0.9071,0.0298,0.9071
ROCPOINTS_O,0.0000,0.7165,0.9071,0.0298,0.9071
ROCPOINTS_O,0.0000,0.7164,0.9071,0.0298,0.9071
ROCPOINTS_O,0.0000,0.7164,0.9071,0.0298,0.9071
ROCPOINTS_O,0.0000,0.7163,0.9071,0.0298,0.9071
ROCPOINTS_O,0.0000,0.7162,0.9071,0.0298,0.9071
ROCPOINTS_O,0.0000,0.7162,0.9071,0.0298,0.9071
ROCPOINTS_O,0.0000,0.7161,0.9071,0.0298,0.9071
ROCPOINTS_O,0.0000,0.7160,0.9071,0.0298,0.9071
ROCPOINTS_O,0.0000,0.7159,0.9071,0.0298,0.9071
ROCPOINTS_O,0.0000,0.7158,0.9071,0.0299,0.9071
ROCPOINTS_O,0.0001,0.7158,0.9071,0.0299,0.9071
ROCPOINTS_O,0.0001,0.7157,0.9071,0.0299,0.9071
ROCPOINTS_O,0.0001,0.7157,0.9071,0.0299,0.9071
ROCPOINTS_O,0.0001,0.7156,0.9071,0.0299,0.9071
ROCPOINTS_O,0.0001,0.7155,0.9071,0.0299,0.9071
ROCPOINTS_O,0.0001,0.7155,0.9071,0.0299,0.9071
ROCPOINTS_O,0.0001,0.7154,0.9071,0.0299,0.9071
ROCPOINTS_O,0.0001,0.7153,0.9071,0.0299,0.9071
ROCPOINTS_O,0.0001,0.7152,0.9071,0.0299,0.9071
ROCPOINTS_O,0.0001,0.7151,0.9071,0.0299,0.9071
ROCPOINTS_O,0.0001,0.7150,0.9071,0.0299,0.9071
ROCPOINTS_O,0.0001,0.7150,0.9071,0.0299,0.9071
ROCPOINTS_O,0.0001,0.7149,0.9071,0.0299,0.9071
ROCPOINTS_O,0.0001,0.7148,0.9071,0.0299,0.9071
ROCPOINTS_O,0.0002,0.7148,0.9071,0.0299,0.9071
ROCPOINTS_O,0.0002,0.7147,0.9071,0.0299,0.9071
ROCPOINTS_O,0.0002,0.7147,0.9071,0.0299,0.9071
ROCPOINTS_O,0.0002,0.7146,0.9071,0.0299,0.9071
ROCPOINTS_O,0.0002,0.7146,0.9071,0.0299,0.9071
ROCPOINTS_O,0.0002,0.7145,0.9071,0.0299,0.9071
ROCPOINTS_O,0.0002,0.7144,0.9071,0.0299,0.9071
ROCPOINTS_O,0.0002,0.7143,0.9071,0.0299,0.9071
ROCPOINTS_O,0.0002,0.7142,0.9071,0.0299,0.9071
ROCPOINTS_O,0.0002,0.7142,0.9071,0.0299,0.9071
ROCPOINTS_O,0.0002,0.7141,0.9071,0.0299,0.9071
ROCPOINTS_O,0.0002,0.7140,0.9071,0.0299,0.9071
ROCPOINTS_O,0.0002,0.7139,0.9071,0.0299,0.9071
ROCPOINTS_O,0.0003,0.7139,0.9071,0.0299,0.9071
ROCPOINTS_O,0.0003,0.7138,0.9071,0.0299,0.9071
ROCPOINTS_O,0.0003,0.7137,0.9071,0.0299,0.9071
ROCPOINTS_O,0.0003,0.7137,0.9071,0.0299,0.9071
ROCPOINTS_O,0.0003,0.7136,0.9071,0.0299,0.9071
ROCPOINTS_O,0.0003,0.7136,0.9071,0.0299,0.9071
ROCPOINTS_O,0.0003,0.7135,0.9071,0.0299,0.9071
ROCPOINTS_O,0.0003,0.7135,0.9071,0.0300,0.9071
ROCPOINTS_O,0.0003,0.7134,0.9071,0.0300,0.9071
ROCPOINTS_O,0.0003,0.7133,0.9071,0.0300,0.9071
ROCPOINTS_O,0.0003,0.7133,0.9071,0.0300,0.9071
ROCPOINTS_O,0.0003,0.7132,0.9071,0.0300,0.9071
ROCPOINTS_O,0.0004,0.7131,0.9071,0.0300,0.9071
ROCPOINTS_O,0.0004,0.7131,0.9071,0.0300,0.9071
ROCPOINTS_O,0.0004,0.7130,0.9071,0.0300,0.9071
ROCPOINTS_O,0.0004,0.7129,0.9071,0.0300,0.9071
ROCPOINTS_O,0.0004,0.7129,0.9071,0.0300,0.9071
ROCPOINTS_O,0.0005,0.7128,0.9071,0.0300,0.9071
ROCPOINTS_O,0.0005,0.7128,0.9071,0.0300,0.9071
ROCPOINTS_O,0.0005,0.7127,0.9071,0.0300,0.9071
ROCPOINTS_O,0.0005,0.7127,0.9071,0.0300,0.9071
ROCPOINTS_O,0.0005,0.7126,0.9071,0.0300,0.9071
ROCPOINTS_O,0.0005,0.7125,0.9071,0.0300,0.9071
ROCPOINTS_O,0.0006,0.7125,0.9071,0.0300,0.9071
ROCPOINTS_O,0.0006,0.7124,0.9071,0.0300,0.9071
ROCPOINTS_O,0.0006,0.7123,0.9071,0.0300,0.9071
ROCPOINTS_O,0.0006,0.7122,0.9071,0.0300,0.9071
ROCPOINTS_O,0.0006,0.7122,0.9071,0.0300,0.9071
ROCPOINTS_O,0.0006,0.7121,0.9071,0.0300,0.9071
ROCPOINTS_O,0.0007,0.7121,0.9071,0.0300,0.9071
ROCPOINTS_O,0.0007,0.7120,0.9071,0.0300,0.9071
ROCPOINTS_O,0.0007,0.7119,0.9071,0.0300,0.9071
ROCPOINTS_O,0.0007,0.7118,0.9071,0.0300,0.9071
ROCPOINTS_O,0.0007,0.7118,0.9071,0.0300,0.9071
ROCPOINTS_O,0.0008,0.7117,0.9071,0.0300,0.9071
ROCPOINTS_O,0.0008,0.7116,0.9071,0.0300,0.9071
ROCPOINTS_O,0.0009,0.7114,0.9071,0.0300,0.9071
ROCPOINTS_O,0.0009,0.7113,0.9071,0.0300,0.9071
ROCPOINTS_O,0.0009,0.7113,0.9071,0.0300,0.9071
ROCPOINTS_O,0.0009,0.7112,0.9071,0.0300,0.9071
ROCPOINTS_O,0.0010,0.7112,0.9048,0.0300,0.9048
ROCPOINTS_O,0.0010,0.7111,0.9048,0.0300,0.9048
ROCPOINTS_O,0.0010,0.7110,0.9048,0.0300,0.9048
ROCPOINTS_O,0.0010,0.7110,0.9048,0.0300,0.9048
ROCPOINTS_O,0.0011,0.7109,0.9048,0.0300,0.9048
ROCPOINTS_O,0.0011,0.7109,0.9048,0.0300,0.9048
ROCPOINTS_O,0.0011,0.7107,0.9048,0.0300,0.9048
ROCPOINTS_O,0.0011,0.7103,0.9048,0.0300,0.9048
ROCPOINTS_O,0.0011,0.7102,0.9048,0.0300,0.9048
ROCPOINTS_O,0.0011,0.7102,0.9048,0.0300,0.9048
ROCPOINTS_O,0.0012,0.7100,0.9048,0.0300,0.9048
ROCPOINTS_O,0.0013,0.7100,0.9024,0.0299,0.9024
ROCPOINTS_O,0.0013,0.7099,0.9024,0.0299,0.9024
ROCPOINTS_O,0.0013,0.7099,0.9024,0.0299,0.9024
ROCPOINTS_O,0.0013,0.7096,0.9024,0.0300,0.9024
ROCPOINTS_O,0.0014,0.7096,0.9024,0.0300,0.9024
ROCPOINTS_O,0.0014,0.7095,0.9024,0.0300,0.9024
ROCPOINTS_O,0.0014,0.7095,0.9024,0.0300,0.9024
ROCPOINTS_O,0.0016,0.7094,0.9024,0.0300,0.9024
ROCPOINTS_O,0.0016,0.7094,0.9024,0.0300,0.9024
ROCPOINTS_O,0.0016,0.7093,0.9024,0.0300,0.9024
ROCPOINTS_O,0.0017,0.7092,0.9024,0.0300,0.9024
ROCPOINTS_O,0.0018,0.7084,0.9024,0.0300,0.9024
ROCPOINTS_O,0.0018,0.7084,0.9024,0.0300,0.9024
ROCPOINTS_O,0.0019,0.7083,0.9024,0.0300,0.9024
ROCPOINTS_O,0.0020,0.7083,0.9024,0.0300,0.9024
ROCPOINTS_O,0.0022,0.7082,0.9024,0.0300,0.9024
ROCPOINTS_O,0.0022,0.7081,0.9024,0.0300,0.9024
ROCPOINTS_O,0.0022,0.7081,0.9024,0.0300,0.9024
ROCPOINTS_O,0.0022,0.7079,0.9024,0.0300,0.9024
ROCPOINTS_O,0.0022,0.7079,0.9024,0.0300,0.9024
ROCPOINTS_O,0.0023,0.7078,0.9024,0.0300,0.9024
ROCPOINTS_O,0.0024,0.7077,0.9024,0.0300,0.9024
ROCPOINTS_O,0.0024,0.7077,0.9024,0.0300,0.9024
ROCPOINTS_O,0.0025,0.7076,0.9024,0.0300,0.9024
ROCPOINTS_O,0.0025,0.7073,0.9024,0.0300,0.9024
ROCPOINTS_O,0.0027,0.7073,0.9024,0.0301,0.9024
ROCPOINTS_O,0.0027,0.7072,0.9024,0.0301,0.9024
ROCPOINTS_O,0.0028,0.7072,0.9024,0.0301,0.9024
ROCPOINTS_O,0.0028,0.7071,0.9024,0.0301,0.9024
ROCPOINTS_O,0.0029,0.7070,0.9024,0.0301,0.9024
ROCPOINTS_O,0.0029,0.7070,0.9000,0.0300,0.9000
ROCPOINTS_O,0.0029,0.7069,0.9000,0.0300,0.9000
ROCPOINTS_O,0.0029,0.7069,0.9000,0.0300,0.9000
ROCPOINTS_O,0.0030,0.7068,0.9000,0.0300,0.9000
ROCPOINTS_O,0.0031,0.7067,0.9000,0.0300,0.9000
ROCPOINTS_O,0.0032,0.7066,0.9000,0.0300,0.9000
ROCPOINTS_O,0.0032,0.7066,0.9000,0.0300,0.9000
ROCPOINTS_O,0.0033,0.7065,0.9000,0.0300,0.9000
ROCPOINTS_O,0.0033,0.7063,0.9000,0.0300,0.9000
ROCPOINTS_O,0.0033,0.6005,0.8476,0.0331,0.8476
ROCPOINTS_O,0.0033,0.6004,0.8476,0.0331,0.8476
ROCPOINTS_O,0.0034,0.6004,0.8476,0.0331,0.8476
ROCPOINTS_O,0.0034,0.6003,0.8476,0.0332,0.8476
ROCPOINTS_O,0.0034,0.6003,0.8476,0.0332,0.8476
ROCPOINTS_O,0.0034,0.6002,0.8476,0.0332,0.8476
ROCPOINTS_O,0.0034,0.6001,0.8476,0.0332,0.8476
ROCPOINTS_O,0.0034,0.6001,0.8452,0.0331,0.8452
ROCPOINTS_O,0.0034,0.6001,0.8452,0.0331,0.8452
ROCPOINTS_O,0.0034,0.6000,0.8452,0.0331,0.8452
ROCPOINTS_O,0.0035,0.6000,0.8452,0.0331,0.8452
ROCPOINTS_O,0.0035,0.5999,0.8452,0.0331,0.8452
ROCPOINTS_O,0.0035,0.5985,0.8452,0.0332,0.8452
ROCPOINTS_O,0.0035,0.5985,0.8452,0.0332,0.8452
ROCPOINTS_O,0.0035,0.5984,0.8452,0.0332,0.8452
ROCPOINTS_O,0.0035,0.5983,0.8452,0.0332,0.8452
ROCPOINTS_O,0.0036,0.5983,0.8452,0.0332,0.8452
ROCPOINTS_O,0.0036,0.5982,0.8452,0.0332,0.8452
ROCPOINTS_O,0.0036,0.5982,0.8452,0.0332,0.8452
ROCPOINTS_O,0.0036,0.5981,0.8452,0.0332,0.8452
ROCPOINTS_O,0.0037,0.5981,0.8452,0.0332,0.8452
ROCPOINTS_O,0.0037,0.5979,0.8452,0.0332,0.8452
ROCPOINTS_O,0.0037,0.5979,0.8452,0.0332,0.8452
ROCPOINTS_O,0.0038,0.5979,0.8429,0.0331,0.8429
ROCPOINTS_O,0.0039,0.5978,0.8429,0.0331,0.8429
ROCPOINTS_O,0.0039,0.5978,0.8429,0.0331,0.8429
ROCPOINTS_O,0.0039,0.5977,0.8429,0.0331,0.8429
ROCPOINTS_O,0.0039,0.5977,0.8429,0.0331,0.8429
ROCPOINTS_O,0.0039,0.5958,0.8429,0.0332,0.8429
ROCPOINTS_O,0.0040,0.5957,0.8429,0.0332,0.8429
ROCPOINTS_O,0.0040,0.5957,0.8429,0.0332,0.8429
ROCPOINTS_O,0.0040,0.5956,0.8429,0.0332,0.8429
ROCPOINTS_O,0.0040,0.5945,0.8429,0.0333,0.8429
ROCPOINTS_O,0.0040,0.5943,0.8429,0.0333,0.8429
ROCPOINTS_O,0.0040,0.5927,0.8429,0.0334,0.8429
ROCPOINTS_O,0.0041,0.5927,0.8429,0.0334,0.8429
ROCPOINTS_O,0.0041,0.5926,0.8429,0.0334,0.8429
ROCPOINTS_O,0.0041,0.5912,0.8429,0.0335,0.8429
ROCPOINTS_O,0.0041,0.5911,0.8429,0.0335,0.8429
ROCPOINTS_O,0.0042,0.5899,0.8429,0.0335,0.8429
ROCPOINTS_O,0.0042,0.5882,0.8429,0.0336,0.8429
ROCPOINTS_O,0.0043,0.5881,0.8429,0.0336,0.8429
ROCPOINTS_O,0.0043,0.5862,0.8429,0.0337,0.8429
ROCPOINTS_O,0.0043,0.5845,0.8429,0.0338,0.8429
ROCPOINTS_O,0.0044,0.5845,0.8429,0.0338,0.8429
ROCPOINTS_O,0.0044,0.5844,0.8429,0.0338,0.8429
ROCPOINTS_O,0.0044,0.5843,0.8429,0.0338,0.8429
ROCPOINTS_O,0.0046,0.5840,0.8429,0.0339,0.8429
ROCPOINTS_O,0.0047,0.5839,0.8429,0.0339,0.8429
ROCPOINTS_O,0.0047,0.5838,0.8429,0.0339,0.8429
ROCPOINTS_O,0.0049,0.5837,0.8429,0.0339,0.8429
ROCPOINTS_O,0.0049,0.5837,0.8429,0.0339,0.8429
ROCPOINTS_O,0.0050,0.5836,0.8429,0.0339,0.8429
ROCPOINTS_O,0.0051,0.5833,0.8429,0.0339,0.8429
ROCPOINTS_O,0.0051,0.5833,0.8429,0.0339,0.8429
ROCPOINTS_O,0.0051,0.5832,0.8429,0.0339,0.8429
ROCPOINTS_O,0.0051,0.5831,0.8429,0.0339,0.8429
ROCPOINTS_O,0.0052,0.5831,0.8429,0.0339,0.8429
ROCPOINTS_O,0.0053,0.5830,0.8429,0.0339,0.8429
ROCPOINTS_O,0.0054,0.5829,0.8429,0.0339,0.8429
ROCPOINTS_O,0.0055,0.5829,0.8429,0.0339,0.8429
ROCPOINTS_O,0.0056,0.5828,0.8429,0.0339,0.8429
ROCPOINTS_O,0.0057,0.5826,0.8429,0.0339,0.8429
ROCPOINTS_O,0.0058,0.5826,0.8429,0.0339,0.8429
ROCPOINTS_O,0.0058,0.5825,0.8429,0.0339,0.8429
ROCPOINTS_O,0.0059,0.5824,0.8429,0.0339,0.8429
ROCPOINTS_O,0.0060,0.5824,0.8429,0.0340,0.8429
ROCPOINTS_O,0.0061,0.5823,0.8429,0.0340,0.8429
ROCPOINTS_O,0.0062,0.5823,0.8429,0.0340,0.8429
ROCPOINTS_O,0.0062,0.5816,0.8429,0.0340,0.8429
ROCPOINTS_O,0.0063,0.5808,0.8429,0.0340,0.8429
ROCPOINTS_O,0.0063,0.5807,0.8429,0.0340,0.8429
ROCPOINTS_O,0.0064,0.5807,0.8429,0.0340,0.8429
ROCPOINTS_O,0.0064,0.5806,0.8429,0.0341,0.8429
ROCPOINTS_O,0.0064,0.5805,0.8429,0.0341,0.8429
ROCPOINTS_O,0.0067,0.5793,0.8429,0.0341,0.8429
ROCPOINTS_O,0.0067,0.5792,0.8429,0.0341,0.8429
ROCPOINTS_O,0.0067,0.5005,0.8048,0.0376,0.8048
ROCPOINTS_O,0.0067,0.5003,0.8048,0.0376,0.8048
ROCPOINTS_O,0.0067,0.5002,0.8048,0.0376,0.8048
ROCPOINTS_O,0.0067,0.5002,0.8048,0.0376,0.8048
ROCPOINTS_O,0.0068,0.4994,0.8048,0.0377,0.8048
ROCPOINTS_O,0.0068,0.4994,0.8048,0.0377,0.8048
ROCPOINTS_O,0.0068,0.4985,0.8048,0.0377,0.8048
ROCPOINTS_O,0.0068,0.4984,0.8048,0.0377,0.8048
ROCPOINTS_O,0.0068,0.4984,0.8048,0.0377,0.8048
ROCPOINTS_O,0.0069,0.4973,0.8048,0.0378,0.8048
ROCPOINTS_O,0.0069,0.4973,0.8048,0.0378,0.8048
ROCPOINTS_O,0.0069,0.4972,0.8048,0.0378,0.8048
ROCPOINTS_O,0.0069,0.4972,0.8048,0.0378,0.8048
ROCPOINTS_O,0.0069,0.4971,0.8048,0.0378,0.8048
ROCPOINTS_O,0.0070,0.4971,0.8048,0.0378,0.8048
ROCPOINTS_O,0.0070,0.4955,0.8048,0.0379,0.8048
ROCPOINTS_O,0.0070,0.4954,0.8048,0.0379,0.8048
ROCPOINTS_O,0.0071,0.4954,0.8048,0.0380,0.8048
ROCPOINTS_O,0.0071,0.4953,0.8048,0.0380,0.8048
ROCPOINTS_O,0.0071,0.4953,0.8048,0.0380,0.8048
ROCPOINTS_O,0.0072,0.4940,0.8048,0.0381,0.8048
ROCPOINTS_O,0.0072,0.4940,0.8048,0.0381,0.8048
ROCPOINTS_O,0.0075,0.4934,0.8048,0.0381,0.8048
ROCPOINTS_O,0.0075,0.4933,0.8048,0.0381,0.8048
ROCPOINTS_O,0.0078,0.4932,0.8048,0.0381,0.8048
ROCPOINTS_O,0.0078,0.4929,0.8048,0.0381,0.8048
ROCPOINTS_O,0.0079,0.4929,0.8048,0.0381,0.8048
ROCPOINTS_O,0.0080,0.4928,0.8048,0.0381,0.8048
ROCPOINTS_O,0.0081,0.4928,0.8048,0.0381,0.8048
ROCPOINTS_O,0.0083,0.4927,0.8048,0.0381,0.8048
ROCPOINTS_O,0.0083,0.4927,0.8048,0.0382,0.8048
ROCPOINTS_O,0.0086,0.4925,0.8048,0.0382,0.8048
ROCPOINTS_O,0.0087,0.4924,0.8048,0.0382,0.8048
ROCPOINTS_O,0.0087,0.4924,0.8048,0.0382,0.8048
ROCPOINTS_O,0.0088,0.4923,0.8048,0.0382,0.8048
ROCPOINTS_O,0.0088,0.4923,0.8048,0.0382,0.8048
ROCPOINTS_O,0.0089,0.4922,0.8048,0.0382,0.8048
ROCPOINTS_O,0.0089,0.4921,0.8048,0.0382,0.8048
ROCPOINTS_O,0.0089,0.4920,0.8048,0.0382,0.8048
ROCPOINTS_O,0.0090,0.4920,0.8048,0.0382,0.8048
ROCPOINTS_O,0.0091,0.4919,0.8048,0.0382,0.8048
ROCPOINTS_O,0.0091,0.4918,0.8048,0.0382,0.8048
ROCPOINTS_O,0.0092,0.4918,0.8048,0.0382,0.8048
ROCPOINTS_O,0.0093,0.4916,0.8048,0.0382,0.8048
ROCPOINTS_O,0.0094,0.4915,0.8048,0.0382,0.8048
ROCPOINTS_O,0.0095,0.4913,0.8048,0.0383,0.8048
ROCPOINTS_O,0.0097,0.4913,0.8048,0.0383,0.8048
ROCPOINTS_O,0.0098,0.4912,0.8048,0.0383,0.8048
ROCPOINTS_O,0.0098,0.4912,0.8048,0.0383,0.8048
ROCPOINTS_O,0.0098,0.4911,0.8048,0.0383,0.8048
ROCPOINTS_O,0.0099,0.4910,0.8048,0.0383,0.8048
ROCPOINTS_O,0.0100,0.4910,0.8048,0.0383,0.8048
ROCPOINTS_O,0.0100,0.4908,0.8048,0.0383,0.8048
ROCPOINTS_O,0.0100,0.4302,0.7619,0.0412,0.7619
ROCPOINTS_O,0.0100,0.4302,0.7595,0.0411,0.7595
ROCPOINTS_O,0.0103,0.4301,0.7595,0.0411,0.7595
ROCPOINTS_O,0.0103,0.4300,0.7595,0.0411,0.7595
ROCPOINTS_O,0.0103,0.4300,0.7595,0.0411,0.7595
ROCPOINTS_O,0.0103,0.4299,0.7595,0.0411,0.7595
ROCPOINTS_O,0.0103,0.4299,0.7595,0.0411,0.7595
ROCPOINTS_O,0.0103,0.4298,0.7595,0.0411,0.7595
ROCPOINTS_O,0.0103,0.4297,0.7595,0.0412,0.7595
ROCPOINTS_O,0.0104,0.4296,0.7595,0.0412,0.7595
ROCPOINTS_O,0.0104,0.4296,0.7595,0.0412,0.7595
ROCPOINTS_O,0.0105,0.4295,0.7595,0.0412,0.7595
ROCPOINTS_O,0.0106,0.4295,0.7595,0.0412,0.7595
ROCPOINTS_O,0.0106,0.4294,0.7595,0.0412,0.7595
ROCPOINTS_O,0.0106,0.4293,0.7595,0.0412,0.7595
ROCPOINTS_O,0.0107,0.4293,0.7595,0.0412,0.7595
ROCPOINTS_O,0.0107,0.4292,0.7595,0.0412,0.7595
ROCPOINTS_O,0.0111,0.4292,0.7595,0.0412,0.7595
ROCPOINTS_O,0.0111,0.4290,0.7595,0.0412,0.7595
ROCPOINTS_O,0.0112,0.4289,0.7595,0.0412,0.7595
ROCPOINTS_O,0.0113,0.4288,0.7595,0.0412,0.7595
ROCPOINTS_O,0.0113,0.4288,0.7595,0.0412,0.7595
ROCPOINTS_O,0.0114,0.4287,0.7595,0.0412,0.7595
ROCPOINTS_O,0.0115,0.4287,0.7595,0.0413,0.7595
ROCPOINTS_O,0.0116,0.4286,0.7595,0.0413,0.7595
ROCPOINTS_O,0.0117,0.4285,0.7595,0.0413,0.7595
ROCPOINTS_O,0.0118,0.4282,0.7595,0.0413,0.7595
ROCPOINTS_O,0.0120,0.4282,0.7595,0.0413,0.7595
ROCPOINTS_O,0.0120,0.4281,0.7595,0.0413,0.7595
ROCPOINTS_O,0.0122,0.4281,0.7595,0.0413,0.7595
ROCPOINTS_O,0.0122,0.4280,0.7595,0.0413,0.7595
ROCPOINTS_O,0.0122,0.4280,0.7571,0.0412,0.7571
ROCPOINTS_O,0.0125,0.4279,0.7571,0.0412,0.7571
ROCPOINTS_O,0.0127,0.4278,0.7571,0.0412,0.7571
ROCPOINTS_O,0.0129,0.4278,0.7571,0.0412,0.7571
ROCPOINTS_O,0.0131,0.4277,0.7571,0.0412,0.7571
ROCPOINTS_O,0.0133,0.4277,0.7571,0.0412,0.7571
ROCPOINTS_O,0.0133,0.4276,0.7571,0.0412,0.7571
ROCPOINTS_O,0.0133,0.4276,0.7571,0.0412,0.7571
ROCPOINTS_O,0.0133,0.3762,0.7214,0.0445,0.7214
ROCPOINTS_O,0.0134,0.3760,0.7214,0.0445,0.7214
ROCPOINTS_O,0.0134,0.3760,0.7214,0.0445,0.7214
ROCPOINTS_O,0.0135,0.3759,0.7214,0.0445,0.7214
ROCPOINTS_O,0.0136,0.3759,0.7214,0.0445,0.7214
ROCPOINTS_O,0.0138,0.3758,0.7214,0.0445,0.7214
ROCPOINTS_O,0.0138,0.3757,0.7214,0.0446,0.7214
ROCPOINTS_O,0.0139,0.3756,0.7214,0.0446,0.7214
ROCPOINTS_O,0.0140,0.3756,0.7214,0.0446,0.7214
ROCPOINTS_O,0.0140,0.3755,0.7214,0.0446,0.7214
ROCPOINTS_O,0.0142,0.3755,0.7214,0.0446,0.7214
ROCPOINTS_O,0.0142,0.3754,0.7214,0.0446,0.7214
ROCPOINTS_O,0.0144,0.3753,0.7214,0.0446,0.7214
ROCPOINTS_O,0.0147,0.3752,0.7214,0.0446,0.7214
ROCPOINTS_O,0.0149,0.3752,0.7214,0.0446,0.7214
ROCPOINTS_O,0.0150,0.3751,0.7214,0.0446,0.7214
ROCPOINTS_O,0.0150,0.3751,0.7214,0.0446,0.7214
ROCPOINTS_O,0.0156,0.3749,0.7214,0.0446,0.7214
ROCPOINTS_O,0.0158,0.3748,0.7214,0.0447,0.7214
ROCPOINTS_O,0.0161,0.3747,0.7214,0.0447,0.7214
ROCPOINTS_O,0.0167,0.3747,0.7214,0.0447,0.7214
ROCPOINTS_O,0.0167,0.3322,0.6667,0.0465,0.6667
ROCPOINTS_O,0.0167,0.3321,0.6667,0.0465,0.6667
ROCPOINTS_O,0.0167,0.3320,0.6667,0.0465,0.6667
ROCPOINTS_O,0.0169,0.3320,0.6667,0.0465,0.6667
ROCPOINTS_O,0.0169,0.3319,0.6667,0.0465,0.6667
ROCPOINTS_O,0.0172,0.3319,0.6667,0.0465,0.6667
ROCPOINTS_O,0.0173,0.3318,0.6667,0.0465,0.6667
ROCPOINTS_O,0.0173,0.3318,0.6667,0.0465,0.6667
ROCPOINTS_O,0.0175,0.3317,0.6667,0.0465,0.6667
ROCPOINTS_O,0.0175,0.3316,0.6667,0.0465,0.6667
ROCPOINTS_O,0.0178,0.3315,0.6667,0.0466,0.6667
ROCPOINTS_O,0.0179,0.3313,0.6667,0.0466,0.6667
ROCPOINTS_O,0.0180,0.3313,0.6667,0.0466,0.6667
ROCPOINTS_O,0.0181,0.3312,0.6667,0.0466,0.6667
ROCPOINTS_O,0.0181,0.3311,0.6667,0.0466,0.6667
ROCPOINTS_O,0.0182,0.3311,0.6667,0.0466,0.6667
ROCPOINTS_O,0.0183,0.3310,0.6667,0.0466,0.6667
ROCPOINTS_O,0.0185,0.3308,0.6619,0.0463,0.6619
ROCPOINTS_O,0.0187,0.3307,0.6619,0.0463,0.6619
ROCPOINTS_O,0.0189,0.3307,0.6619,0.0464,0.6619
ROCPOINTS_O,0.0194,0.3306,0.6619,0.0464,0.6619
ROCPOINTS_O,0.0196,0.3305,0.6619,0.0464,0.6619
ROCPOINTS_O,0.0197,0.3305,0.6619,0.0464,0.6619
ROCPOINTS_O,0.0198,0.3304,0.6619,0.0464,0.6619
ROCPOINTS_O,0.0200,0.3304,0.6619,0.0464,0.6619
ROCPOINTS_O,0.0200,0.3303,0.6619,0.0464,0.6619
ROCPOINTS_O,0.0200,0.2941,0.6286,0.0493,0.6286
ROCPOINTS_O,0.0200,0.2939,0.6286,0.0494,0.6286
ROCPOINTS_O,0.0203,0.2939,0.6286,0.0494,0.6286
ROCPOINTS_O,0.0204,0.2938,0.6286,0.0494,0.6286
ROCPOINTS_O,0.0205,0.2938,0.6286,0.0494,0.6286
ROCPOINTS_O,0.0206,0.2937,0.6286,0.0494,0.6286
ROCPOINTS_O,0.0207,0.2937,0.6286,0.0494,0.6286
ROCPOINTS_O,0.0209,0.2935,0.6286,0.0494,0.6286
ROCPOINTS_O,0.0211,0.2935,0.6286,0.0494,0.6286
ROCPOINTS_O,0.0217,0.2934,0.6286,0.0495,0.6286
ROCPOINTS_O,0.0228,0.2931,0.6286,0.0495,0.6286
ROCPOINTS_O,0.0229,0.2930,0.6286,0.0495,0.6286
ROCPOINTS_O,0.0233,0.2930,0.6286,0.0495,0.6286
ROCPOINTS_O,0.0233,0.2929,0.6286,0.0495,0.6286
ROCPOINTS_O,0.0233,0.2635,0.5976,0.0522,0.5976
ROCPOINTS_O,0.0233,0.2634,0.5976,0.0522,0.5976
ROCPOINTS_O,0.0236,0.2634,0.5976,0.0522,0.5976
ROCPOINTS_O,0.0236,0.2633,0.5976,0.0522,0.5976
ROCPOINTS_O,0.0242,0.2632,0.5976,0.0522,0.5976
ROCPOINTS_O,0.0244,0.2632,0.5976,0.0523,0.5976
ROCPOINTS_O,0.0244,0.2631,0.5976,0.0523,0.5976
ROCPOINTS_O,0.0244,0.2631,0.5976,0.0523,0.5976
ROCPOINTS_O,0.0244,0.2630,0.5976,0.0523,0.5976
ROCPOINTS_O,0.0245,0.2628,0.5976,0.0523,0.5976
ROCPOINTS_O,0.0247,0.2628,0.5976,0.0523,0.5976
ROCPOINTS_O,0.0249,0.2627,0.5976,0.0523,0.5976
ROCPOINTS_O,0.0250,0.2626,0.5976,0.0524,0.5976
ROCPOINTS_O,0.0263,0.2625,0.5976,0.0524,0.5976
ROCPOINTS_O,0.0267,0.2624,0.5976,0.0524,0.5976
ROCPOINTS_O,0.0267,0.2624,0.5976,0.0524,0.5976
ROCPOINTS_O,0.0267,0.2368,0.5738,0.0556,0.5738
ROCPOINTS_O,0.0267,0.2367,0.5738,0.0556,0.5738
ROCPOINTS_O,0.0268,0.2366,0.5738,0.0556,0.5738
ROCPOINTS_O,0.0270,0.2365,0.5738,0.0556,0.5738
ROCPOINTS_O,0.0271,0.2364,0.5738,0.0557,0.5738
ROCPOINTS_O,0.0272,0.2361,0.5738,0.0557,0.5738
ROCPOINTS_O,0.0276,0.2361,0.5738,0.0557,0.5738
ROCPOINTS_O,0.0278,0.2360,0.5738,0.0557,0.5738
ROCPOINTS_O,0.0281,0.2358,0.5738,0.0558,0.5738
ROCPOINTS_O,0.0283,0.2358,0.5738,0.0558,0.5738
ROCPOINTS_O,0.0286,0.2357,0.5738,0.0558,0.5738
ROCPOINTS_O,0.0286,0.2356,0.5738,0.0558,0.5738
ROCPOINTS_O,0.0287,0.2354,0.5738,0.0559,0.5738
ROCPOINTS_O,0.0289,0.2353,0.5738,0.0559,0.5738
ROCPOINTS_O,0.0294,0.2351,0.5738,0.0559,0.5738
ROCPOINTS_O,0.0297,0.2351,0.5738,0.0560,0.5738
ROCPOINTS_O,0.0298,0.2350,0.5738,0.0560,0.5738
ROCPOINTS_O,0.0299,0.2350,0.5738,0.0560,0.5738
ROCPOINTS_O,0.0299,0.2347,0.5738,0.0560,0.5738
ROCPOINTS_O,0.0300,0.2344,0.5738,0.0561,0.5738
ROCPOINTS_O,0.0300,0.2118,0.5476,0.0591,0.5476
ROCPOINTS_O,0.0302,0.2118,0.5476,0.0591,0.5476
ROCPOINTS_O,0.0303,0.2117,0.5476,0.0591,0.5476
ROCPOINTS_O,0.0305,0.2117,0.5476,0.0591,0.5476
ROCPOINTS_O,0.0308,0.2116,0.5476,0.0591,0.5476
ROCPOINTS_O,0.0311,0.2115,0.5476,0.0592,0.5476
ROCPOINTS_O,0.0312,0.2114,0.5476,0.0592,0.5476
ROCPOINTS_O,0.0316,0.2114,0.5476,0.0592,0.5476
ROCPOINTS_O,0.0317,0.2113,0.5476,0.0592,0.5476
ROCPOINTS_O,0.0318,0.2113,0.5476,0.0592,0.5476
ROCPOINTS_O,0.0323,0.2109,0.5476,0.0593,0.5476
ROCPOINTS_O,0.0325,0.2109,0.5476,0.0593,0.5476
ROCPOINTS_O,0.0326,0.2108,0.5476,0.0593,0.5476
ROCPOINTS_O,0.0328,0.2107,0.5476,0.0594,0.5476
ROCPOINTS_O,0.0331,0.2107,0.5476,0.0594,0.5476
ROCPOINTS_O,0.0333,0.2106,0.5476,0.0594,0.5476
ROCPOINTS_O,0.0336,0.1902,0.5143,0.0616,0.5143
ROCPOINTS_O,0.0339,0.1902,0.5143,0.0616,0.5143
ROCPOINTS_O,0.0340,0.1901,0.5143,0.0616,0.5143
ROCPOINTS_O,0.0344,0.1900,0.5143,0.0617,0.5143
ROCPOINTS_O,0.0350,0.1900,0.5143,0.0617,0.5143
ROCPOINTS_O,0.0353,0.1899,0.5143,0.0617,0.5143
ROCPOINTS_O,0.0367,0.1898,0.5143,0.0617,0.5143
ROCPOINTS_O,0.0367,0.1897,0.5143,0.0618,0.5143
ROCPOINTS_O,0.0372,0.1721,0.4833,0.0638,0.4833
ROCPOINTS_O,0.0373,0.1721,0.4833,0.0639,0.4833
ROCPOINTS_O,0.0383,0.1720,0.4833,0.0639,0.4833
ROCPOINTS_O,0.0386,0.1719,0.4833,0.0639,0.4833
ROCPOINTS_O,0.0389,0.1719,0.4833,0.0639,0.4833
ROCPOINTS_O,0.0397,0.1718,0.4833,0.0639,0.4833
ROCPOINTS_O,0.0400,0.1718,0.4833,0.0640,0.4833
ROCPOINTS_O,0.0411,0.1541,0.4667,0.0685,0.4667
ROCPOINTS_O,0.0417,0.1540,0.4643,0.0682,0.4643
ROCPOINTS_O,0.0419,0.1540,0.4643,0.0682,0.4643
ROCPOINTS_O,0.0423,0.1539,0.4643,0.0683,0.4643
ROCPOINTS_O,0.0425,0.1539,0.4643,0.0683,0.4643
ROCPOINTS_O,0.0433,0.1538,0.4643,0.0683,0.4643
ROCPOINTS_O,0.0433,0.1397,0.4405,0.0711,0.4405
ROCPOINTS_O,0.0436,0.1396,0.4405,0.0712,0.4405
ROCPOINTS_O,0.0442,0.1396,0.4405,0.0712,0.4405
ROCPOINTS_O,0.0444,0.1395,0.4405,0.0712,0.4405
ROCPOINTS_O,0.0450,0.1395,0.4405,0.0712,0.4405
ROCPOINTS_O,0.0452,0.1394,0.4405,0.0713,0.4405
ROCPOINTS_O,0.0452,0.1393,0.4405,0.0713,0.4405
ROCPOINTS_O,0.0458,0.1393,0.4405,0.0713,0.4405
ROCPOINTS_O,0.0467,0.1392,0.4405,0.0713,0.4405
ROCPOINTS_O,0.0467,0.1278,0.4167,0.0733,0.4167
ROCPOINTS_O,0.0469,0.1278,0.4167,0.0734,0.4167
ROCPOINTS_O,0.0476,0.1277,0.4167,0.0734,0.4167
ROCPOINTS_O,0.0481,0.1277,0.4167,0.0734,0.4167
ROCPOINTS_O,0.0483,0.1276,0.4167,0.0735,0.4167
ROCPOINTS_O,0.0486,0.1275,0.4167,0.0735,0.4167
ROCPOINTS_O,0.0489,0.1274,0.4167,0.0736,0.4167
ROCPOINTS_O,0.0490,0.1273,0.4167,0.0736,0.4167
ROCPOINTS_O,0.0495,0.1273,0.4167,0.0737,0.4167
ROCPOINTS_O,0.0500,0.1271,0.4167,0.0737,0.4167
ROCPOINTS_O,0.0500,0.1154,0.4024,0.0781,0.4024
ROCPOINTS_O,0.0502,0.1153,0.4024,0.0781,0.4024
ROCPOINTS_O,0.0506,0.1153,0.4024,0.0781,0.4024
ROCPOINTS_O,0.0508,0.1152,0.4024,0.0782,0.4024
ROCPOINTS_O,0.0511,0.1152,0.4024,0.0782,0.4024
ROCPOINTS_O,0.0517,0.1151,0.4024,0.0782,0.4024
ROCPOINTS_O,0.0519,0.1150,0.4024,0.0783,0.4024
ROCPOINTS_O,0.0522,0.1147,0.4024,0.0785,0.4024
ROCPOINTS_O,0.0525,0.1147,0.4024,0.0785,0.4024
ROCPOINTS_O,0.0527,0.1146,0.4024,0.0786,0.4024
ROCPOINTS_O,0.0533,0.1145,0.4024,0.0786,0.4024
ROCPOINTS_O,0.0535,0.1038,0.3738,0.0804,0.3738
ROCPOINTS_O,0.0535,0.1038,0.3738,0.0804,0.3738
ROCPOINTS_O,0.0545,0.1036,0.3738,0.0806,0.3738
ROCPOINTS_O,0.0561,0.1034,0.3738,0.0807,0.3738
ROCPOINTS_O,0.0567,0.1034,0.3738,0.0807,0.3738
ROCPOINTS_O,0.0567,0.0948,0.3476,0.0818,0.3476
ROCPOINTS_O,0.0575,0.0947,0.3476,0.0818,0.3476
ROCPOINTS_O,0.0578,0.0946,0.3476,0.0819,0.3476
ROCPOINTS_O,0.0600,0.0946,0.3476,0.0819,0.3476
ROCPOINTS_O,0.0603,0.0862,0.3405,0.0875,0.3405
ROCPOINTS_O,0.0609,0.0861,0.3405,0.0876,0.3405
ROCPOINTS_O,0.0617,0.0861,0.3381,0.0870,0.3381
ROCPOINTS_O,0.0623,0.0861,0.3381,0.0871,0.3381
ROCPOINTS_O,0.0624,0.0860,0.3381,0.0871,0.3381
ROCPOINTS_O,0.0632,0.0860,0.3381,0.0872,0.3381
ROCPOINTS_O,0.0633,0.0859,0.3381,0.0873,0.3381
ROCPOINTS_O,0.0652,0.0780,0.3238,0.0916,0.3238
ROCPOINTS_O,0.0656,0.0779,0.3238,0.0916,0.3238
ROCPOINTS_O,0.0667,0.0779,0.3238,0.0917,0.3238
ROCPOINTS_O,0.0667,0.0715,0.2976,0.0918,0.2976
ROCPOINTS_O,0.0678,0.0714,0.2976,0.0919,0.2976
ROCPOINTS_O,0.0681,0.0713,0.2976,0.0920,0.2976
ROCPOINTS_O,0.0683,0.0712,0.2976,0.0921,0.2976
ROCPOINTS_O,0.0689,0.0712,0.2976,0.0922,0.2976
ROCPOINTS_O,0.0691,0.0711,0.2976,0.0923,0.2976
ROCPOINTS_O,0.0700,0.0711,0.2976,0.0923,0.2976
ROCPOINTS_O,0.0728,0.0659,0.2905,0.0967,0.2905
ROCPOINTS_O,0.0732,0.0659,0.2905,0.0967,0.2905
ROCPOINTS_O,0.0733,0.0658,0.2905,0.0968,0.2905
ROCPOINTS_O,0.0747,0.0607,0.2833,0.1018,0.2833
ROCPOINTS_O,0.0750,0.0606,0.2833,0.1019,0.2833
ROCPOINTS_O,0.0760,0.0606,0.2833,0.1020,0.2833
ROCPOINTS_O,0.0767,0.0605,0.2833,0.1021,0.2833
ROCPOINTS_O,0.0780,0.0560,0.2714,0.1054,0.2714
ROCPOINTS_O,0.0800,0.0559,0.2714,0.1055,0.2714
ROCPOINTS_O,0.0814,0.0513,0.2643,0.1112,0.2643
ROCPOINTS_O,0.0815,0.0512,0.2643,0.1113,0.2643
ROCPOINTS_O,0.0818,0.0512,0.2643,0.1114,0.2643
ROCPOINTS_O,0.0819,0.0511,0.2643,0.1116,0.2643
ROCPOINTS_O,0.0820,0.0510,0.2643,0.1118,0.2643
ROCPOINTS_O,0.0830,0.0509,0.2643,0.1120,0.2643
ROCPOINTS_O,0.0833,0.0508,0.2643,0.1121,0.2643
ROCPOINTS_O,0.0837,0.0471,0.2500,0.1143,0.2500
ROCPOINTS_O,0.0838,0.0469,0.2500,0.1145,0.2500
ROCPOINTS_O,0.0845,0.0469,0.2500,0.1146,0.2500
ROCPOINTS_O,0.0847,0.0468,0.2500,0.1148,0.2500
ROCPOINTS_O,0.0847,0.0468,0.2500,0.1149,0.2500
ROCPOINTS_O,0.0867,0.0467,0.2500,0.1150,0.2500
ROCPOINTS_O,0.0900,0.0432,0.2381,0.1179,0.2381
ROCPOINTS_O,0.0912,0.0409,0.2310,0.1206,0.2310
ROCPOINTS_O,0.0915,0.0408,0.2310,0.1209,0.2310
ROCPOINTS_O,0.0917,0.0406,0.2310,0.1213,0.2310
ROCPOINTS_O,0.0927,0.0406,0.2310,0.1214,0.2310
ROCPOINTS_O,0.0933,0.0405,0.2310,0.1216,0.2310
ROCPOINTS_O,0.0939,0.0383,0.2214,0.1230,0.2214
ROCPOINTS_O,0.0950,0.0383,0.2214,0.1232,0.2214
ROCPOINTS_O,0.0960,0.0382,0.2214,0.1233,0.2214
ROCPOINTS_O,0.0967,0.0382,0.2214,0.1235,0.2214
ROCPOINTS_O,0.1000,0.0354,0.2167,0.1293,0.2167
ROCPOINTS_O,0.1017,0.0332,0.2119,0.1340,0.2119
ROCPOINTS_O,0.1033,0.0332,0.2119,0.1342,0.2119
ROCPOINTS_O,0.1050,0.0309,0.2048,0.1385,0.2048
ROCPOINTS_O,0.1058,0.0309,0.2048,0.1387,0.2048
ROCPOINTS_O,0.1067,0.0308,0.2048,0.1389,0.2048
ROCPOINTS_O,0.1083,0.0289,0.1976,0.1426,0.1976
ROCPOINTS_O,0.1100,0.0288,0.1976,0.1429,0.1976
ROCPOINTS_O,0.1111,0.0274,0.1833,0.1397,0.1833
ROCPOINTS_O,0.1133,0.0273,0.1833,0.1400,0.1833
ROCPOINTS_O,0.1167,0.0256,0.1738,0.1417,0.1738
ROCPOINTS_O,0.1176,0.0241,0.1738,0.1493,0.1738
ROCPOINTS_O,0.1197,0.0240,0.1738,0.1496,0.1738
ROCPOINTS_O,0.1200,0.0239,0.1738,0.1499,0.1738
ROCPOINTS_O,0.1233,0.0228,0.1619,0.1469,0.1619
ROCPOINTS_O,0.1247,0.0216,0.1595,0.1523,0.1595
ROCPOINTS_O,0.1267,0.0215,0.1595,0.1526,0.1595
ROCPOINTS_O,0.1268,0.0202,0.1548,0.1566,0.1548
ROCPOINTS_O,0.1274,0.0202,0.1548,0.1570,0.1548
ROCPOINTS_O,0.1300,0.0201,0.1548,0.1574,0.1548
ROCPOINTS_O,0.1333,0.0191,0.1476,0.1582,0.1476
ROCPOINTS_O,0.1367,0.0182,0.1405,0.1578,0.1405
ROCPOINTS_O,0.1400,0.0172,0.1381,0.1629,0.1381
ROCPOINTS_O,0.1422,0.0161,0.1310,0.1647,0.1310
ROCPOINTS_O,0.1433,0.0161,0.1310,0.1652,0.1310
ROCPOINTS_O,0.1467,0.0154,0.1238,0.1635,0.1238
ROCPOINTS_O,0.1471,0.0143,0.1143,0.1627,0.1143
ROCPOINTS_O,0.1500,0.0142,0.1143,0.1633,0.1143
ROCPOINTS_O,0.1533,0.0135,0.1095,0.1649,0.1095
ROCPOINTS_O,0.1567,0.0128,0.1071,0.1685,0.1071
ROCPOINTS_O,0.1600,0.0123,0.1071,0.1751,0.1071
ROCPOINTS_O,0.1605,0.0117,0.0976,0.1687,0.0976
ROCPOINTS_O,0.1622,0.0116,0.0976,0.1694,0.0976
ROCPOINTS_O,0.1633,0.0116,0.0952,0.1660,0.0952
ROCPOINTS_O,0.1667,0.0113,0.0929,0.1660,0.0929
ROCPOINTS_O,0.1700,0.0108,0.0929,0.1726,0.0929
ROCPOINTS_O,0.1733,0.0103,0.0929,0.1789,0.0929
ROCPOINTS_O,0.1767,0.0097,0.0881,0.1805,0.0881
ROCPOINTS_O,0.1800,0.0094,0.0857,0.1818,0.0857
ROCPOINTS_O,0.1833,0.0090,0.0762,0.1702,0.0762
ROCPOINTS_O,0.1867,0.0088,0.0738,0.1694,0.0738
ROCPOINTS_O,0.1900,0.0083,0.0738,0.1771,0.0738
ROCPOINTS_O,0.1915,0.0081,0.0714,0.1765,0.0714
ROCPOINTS_O,0.1933,0.0080,0.0714,0.1775,0.0714
ROCPOINTS_O,0.1967,0.0079,0.0690,0.1747,0.0690
ROCPOINTS_O,0.2000,0.0076,0.0690,0.1801,0.0690
ROCPOINTS_O,0.2010,0.0075,0.0643,0.1720,0.0643
ROCPOINTS_O,0.2018,0.0075,0.0643,0.1731,0.0643
ROCPOINTS_O,0.2033,0.0074,0.0643,0.1742,0.0643
ROCPOINTS_O,0.2067,0.0073,0.0595,0.1656,0.0595
ROCPOINTS_O,0.2100,0.0070,0.0571,0.1655,0.0571
ROCPOINTS_O,0.2133,0.0068,0.0548,0.1631,0.0548
ROCPOINTS_O,0.2167,0.0066,0.0524,0.1606,0.0524
ROCPOINTS_O,0.2200,0.0066,0.0524,0.1618,0.0524
ROCPOINTS_O,0.2233,0.0064,0.0524,0.1667,0.0524
ROCPOINTS_O,0.2267,0.0061,0.0524,0.1719,0.0524
ROCPOINTS_O,0.2300,0.0060,0.0524,0.1746,0.0524
ROCPOINTS_O,0.2333,0.0058,0.0500,0.1721,0.0500
ROCPOINTS_O,0.2367,0.0054,0.0500,0.1826,0.0500
ROCPOINTS_O,0.2400,0.0050,0.0500,0.1963,0.0500
ROCPOINTS_O,0.2433,0.0049,0.0500,0.2000,0.0500
ROCPOINTS_O,0.2467,0.0047,0.0500,0.2059,0.0500
ROCPOINTS_O,0.2500,0.0045,0.0476,0.2041,0.0476
ROCPOINTS_O,0.2533,0.0045,0.0452,0.1979,0.0452
ROCPOINTS_O,0.2567,0.0044,0.0452,0.2000,0.0452
ROCPOINTS_O,0.2600,0.0043,0.0452,0.2043,0.0452
ROCPOINTS_O,0.2633,0.0042,0.0429,0.2000,0.0429
ROCPOINTS_O,0.2700,0.0040,0.0429,0.2045,0.0429
ROCPOINTS_O,0.2733,0.0039,0.0429,0.2093,0.0429
ROCPOINTS_O,0.2767,0.0038,0.0429,0.2143,0.0429
ROCPOINTS_O,0.2800,0.0038,0.0405,0.2073,0.0405
ROCPOINTS_O,0.2802,0.0036,0.0405,0.2152,0.0405
ROCPOINTS_O,0.2867,0.0035,0.0405,0.2179,0.0405
ROCPOINTS_O,0.2886,0.0034,0.0381,0.2133,0.0381
ROCPOINTS_O,0.2900,0.0034,0.0381,0.2162,0.0381
ROCPOINTS_O,0.2933,0.0032,0.0381,0.2254,0.0381
ROCPOINTS_O,0.2967,0.0031,0.0381,0.2286,0.0381
ROCPOINTS_O,0.3000,0.0031,0.0357,0.2206,0.0357
ROCPOINTS_O,0.3067,0.0030,0.0357,0.2239,0.0357
ROCPOINTS_O,0.3078,0.0029,0.0357,0.2308,0.0357
ROCPOINTS_O,0.3133,0.0028,0.0357,0.2344,0.0357
ROCPOINTS_O,0.3167,0.0028,0.0333,0.2222,0.0333
ROCPOINTS_O,0.3189,0.0028,0.0310,0.2097,0.0310
ROCPOINTS_O,0.3208,0.0028,0.0310,0.2131,0.0310
ROCPOINTS_O,0.3233,0.0026,0.0310,0.2241,0.0310
ROCPOINTS_O,0.3240,0.0024,0.0286,0.2264,0.0286
ROCPOINTS_O,0.3267,0.0023,0.0286,0.2308,0.0286
ROCPOINTS_O,0.3367,0.0023,0.0262,0.2157,0.0262
ROCPOINTS_O,0.3400,0.0023,0.0262,0.2200,0.0262
ROCPOINTS_O,0.3433,0.0023,0.0238,0.2041,0.0238
ROCPOINTS_O,0.3467,0.0023,0.0214,0.1875,0.0214
ROCPOINTS_O,0.3484,0.0022,0.0214,0.1915,0.0214
ROCPOINTS_O,0.3500,0.0022,0.0190,0.1739,0.0190
ROCPOINTS_O,0.3533,0.0021,0.0190,0.1778,0.0190
ROCPOINTS_O,0.3567,0.0021,0.0190,0.1818,0.0190
ROCPOINTS_O,0.3633,0.0020,0.0190,0.1905,0.0190
ROCPOINTS_O,0.3634,0.0019,0.0190,0.2000,0.0190
ROCPOINTS_O,0.3667,0.0018,0.0190,0.2051,0.0190
ROCPOINTS_O,0.3800,0.0018,0.0167,0.1842,0.0167
ROCPOINTS_O,0.3833,0.0017,0.0167,0.1944,0.0167
ROCPOINTS_O,0.3867,0.0016,0.0167,0.2059,0.0167
ROCPOINTS_O,0.3933,0.0015,0.0167,0.2121,0.0167
ROCPOINTS_O,0.4082,0.0014,0.0167,0.2258,0.0167
ROCPOINTS_O,0.4233,0.0013,0.0167,0.2333,0.0167
ROCPOINTS_O,0.4238,0.0013,0.0143,0.2143,0.0143
ROCPOINTS_O,0.4306,0.0012,0.0143,0.2222,0.0143
ROCPOINTS_O,0.4333,0.0011,0.0143,0.2400,0.0143
ROCPOINTS_O,0.4343,0.0010,0.0143,0.2500,0.0143
ROCPOINTS_O,0.4379,0.0010,0.0143,0.2609,0.0143
ROCPOINTS_O,0.4667,0.0009,0.0143,0.2727,0.0143
ROCPOINTS_O,0.4700,0.0009,0.0119,0.2500,0.0119
ROCPOINTS_O,0.4800,0.0008,0.0119,0.2632,0.0119
ROCPOINTS_O,0.4900,0.0008,0.0119,0.2778,0.0119
ROCPOINTS_O,0.4967,0.0007,0.0119,0.2941,0.0119
ROCPOINTS_O,0.5100,0.0007,0.0095,0.2500,0.0095
ROCPOINTS_O,0.5333,0.0006,0.0095,0.2667,0.0095
ROCPOINTS_O,0.5433,0.0006,0.0095,0.2857,0.0095
ROCPOINTS_O,0.5733,0.0005,0.0095,0.3077,0.0095
ROCPOINTS_O,0.6133,0.0005,0.0095,0.3333,0.0095
ROCPOINTS_O,0.6400,0.0004,0.0095,0.3636,0.0095
ROCPOINTS_O,0.6508,0.0003,0.0095,0.4000,0.0095
ROCPOINTS_O,0.6567,0.0003,0.0095,0.4444,0.0095
ROCPOINTS_O,0.6667,0.0002,0.0095,0.5714,0.0095
ROCPOINTS_O,0.6800,0.0001,0.0095,0.6667,0.0095
ROCPOINTS_O,0.8467,0.0001,0.0095,0.8000,0.0095
ROCPOINTS_O,0.8500,0.0000,0.0095,1.0000,0.0095
ROCPOINTS_O,0.9000,0.0000,0.0071,1.0000,0.0071
ROCPOINTS_O,0.9233,0.0000,0.0048,1.0000,0.0048
ROCPOINTS_O,0.9500,0.0000,0.0024,1.0000,0.0024
ROCPOINTS_O,0.9500,0.0000,0.0000,0.0000,0.0000
ROCPOINTS_U,0.0000,1.0000,1.0000,0.0083,1.0000
ROCPOINTS_U,0.0000,0.5190,0.7007,0.0112,0.7007
ROCPOINTS_U,0.0000,0.5190,0.7007,0.0112,0.7007
ROCPOINTS_U,0.0000,0.5189,0.7007,0.0112,0.7007
ROCPOINTS_U,0.0000,0.5188,0.7007,0.0112,0.7007
ROCPOINTS_U,0.0000,0.5188,0.7007,0.0112,0.7007
ROCPOINTS_U,0.0000,0.5187,0.7007,0.0112,0.7007
ROCPOINTS_U,0.0000,0.5186,0.7007,0.0112,0.7007
ROCPOINTS_U,0.0000,0.5185,0.7007,0.0112,0.7007
ROCPOINTS_U,0.0000,0.5185,0.7007,0.0112,0.7007
ROCPOINTS_U,0.0000,0.5184,0.7007,0.0112,0.7007
ROCPOINTS_U,0.0000,0.5184,0.7007,0.0112,0.7007
ROCPOINTS_U,0.0000,0.5183,0.7007,0.0112,0.7007
ROCPOINTS_U,0.0000,0.5182,0.7007,0.0112,0.7007
ROCPOINTS_U,0.0000,0.5182,0.7007,0.0112,0.7007
ROCPOINTS_U,0.0000,0.5181,0.7007,0.0112,0.7007
ROCPOINTS_U,0.0000,0.5181,0.7007,0.0112,0.7007
ROCPOINTS_U,0.0000,0.5180,0.7007,0.0112,0.7007
ROCPOINTS_U,0.0000,0.5179,0.7007,0.0112,0.7007
ROCPOINTS_U,0.0000,0.5178,0.7007,0.0112,0.7007
ROCPOINTS_U,0.0000,0.5178,0.7007,0.0112,0.7007
ROCPOINTS_U,0.0000,0.5177,0.7007,0.0112,0.7007
ROCPOINTS_U,0.0000,0.5177,0.7007,0.0112,0.7007
ROCPOINTS_U,0.0001,0.5176,0.7007,0.0112,0.7007
ROCPOINTS_U,0.0001,0.5176,0.7007,0.0112,0.7007
ROCPOINTS_U,0.0001,0.5175,0.7007,0.0112,0.7007
ROCPOINTS_U,0.0001,0.5174,0.7007,0.0112,0.7007
ROCPOINTS_U,0.0001,0.5174,0.7007,0.0112,0.7007
ROCPOINTS_U,0.0001,0.5173,0.7007,0.0112,0.7007
ROCPOINTS_U,0.0001,0.5172,0.7007,0.0112,0.7007
ROCPOINTS_U,0.0001,0.5172,0.7007,0.0112,0.7007
ROCPOINTS_U,0.0001,0.5171,0.7007,0.0112,0.7007
ROCPOINTS_U,0.0001,0.5170,0.7007,0.0112,0.7007
ROCPOINTS_U,0.0001,0.5170,0.7007,0.0112,0.7007
ROCPOINTS_U,0.0001,0.5169,0.7007,0.0112,0.7007
ROCPOINTS_U,0.0001,0.5169,0.7007,0.0112,0.7007
ROCPOINTS_U,0.0001,0.5168,0.7007,0.0112,0.7007
ROCPOINTS_U,0.0001,0.5168,0.6939,0.0111,0.6939
ROCPOINTS_U,0.0001,0.5167,0.6939,0.0111,0.6939
ROCPOINTS_U,0.0001,0.5166,0.6939,0.0111,0.6939
ROCPOINTS_U,0.0001,0.5165,0.6939,0.0111,0.6939
ROCPOINTS_U,0.0001,0.5165,0.6939,0.0111,0.6939
ROCPOINTS_U,0.0001,0.5164,0.6939,0.0111,0.6939
ROCPOINTS_U,0.0001,0.5164,0.6939,0.0111,0.6939
ROCPOINTS_U,0.0001,0.5163,0.6939,0.0111,0.6939
ROCPOINTS_U,0.0001,0.5163,0.6939,0.0111,0.6939
ROCPOINTS_U,0.0001,0.5162,0.6939,0.0111,0.6939
ROCPOINTS_U,0.0001,0.5161,0.6939,0.0111,0.6939
ROCPOINTS_U,0.0001,0.5161,0.6939,0.0111,0.6939
ROCPOINTS_U,0.0002,0.5160,0.6939,0.0111,0.6939
ROCPOINTS_U,0.0002,0.5159,0.6939,0.0111,0.6939
ROCPOINTS_U,0.0002,0.5158,0.6939,0.0111,0.6939
ROCPOINTS_U,0.0002,0.5158,0.6871,0.0110,0.6871
ROCPOINTS_U,0.0002,0.5156,0.6871,0.0110,0.6871
ROCPOINTS_U,0.0002,0.5156,0.6871,0.0110,0.6871
ROCPOINTS_U,0.0002,0.5155,0.6871,0.0110,0.6871
ROCPOINTS_U,0.0002,0.5154,0.6871,0.0110,0.6871
ROCPOINTS_U,0.0002,0.5153,0.6871,0.0110,0.6871
ROCPOINTS_U,0.0002,0.5153,0.6871,0.0110,0.6871
ROCPOINTS_U,0.0002,0.5152,0.6871,0.0110,0.6871
ROCPOINTS_U,0.0003,0.5152,0.6871,0.0110,0.6871
ROCPOINTS_U,0.0003,0.5151,0.6871,0.0110,0.6871
ROCPOINTS_U,0.0003,0.5150,0.6871,0.0110,0.6871
ROCPOINTS_U,0.0003,0.5149,0.6871,0.0110,0.6871
ROCPOINTS_U,0.0003,0.5149,0.6871,0.0110,0.6871
ROCPOINTS_U,0.0003,0.5147,0.6871,0.0110,0.6871
ROCPOINTS_U,0.0003,0.5146,0.6871,0.0110,0.6871
ROCPOINTS_U,0.0003,0.5145,0.6871,0.0110,0.6871
ROCPOINTS_U,0.0003,0.5145,0.6871,0.0111,0.6871
ROCPOINTS_U,0.0003,0.5144,0.6871,0.0111,0.6871
ROCPOINTS_U,0.0003,0.5144,0.6871,0.0111,0.6871
ROCPOINTS_U,0.0003,0.5143,0.6871,0.0111,0.6871
ROCPOINTS_U,0.0004,0.5143,0.6871,0.0111,0.6871
ROCPOINTS_U,0.0004,0.5140,0.6871,0.0111,0.6871
ROCPOINTS_U,0.0004,0.5139,0.6871,0.0111,0.6871
ROCPOINTS_U,0.0004,0.5139,0.6871,0.0111,0.6871
ROCPOINTS_U,0.0004,0.5138,0.6871,0.0111,0.6871
ROCPOINTS_U,0.0004,0.5135,0.6871,0.0111,0.6871
ROCPOINTS_U,0.0004,0.5135,0.6871,0.0111,0.6871
ROCPOINTS_U,0.0004,0.5134,0.6871,0.0111,0.6871
ROCPOINTS_U,0.0004,0.5133,0.6871,0.0111,0.6871
ROCPOINTS_U,0.0005,0.5132,0.6871,0.0111,0.6871
ROCPOINTS_U,0.0005,0.5131,0.6871,0.0111,0.6871
ROCPOINTS_U,0.0005,0.5131,0.6871,0.0111,0.6871
ROCPOINTS_U,0.0006,0.5130,0.6871,0.0111,0.6871
ROCPOINTS_U,0.0006,0.5129,0.6871,0.0111,0.6871
ROCPOINTS_U,0.0006,0.5128,0.6871,0.0111,0.6871
ROCPOINTS_U,0.0006,0.5128,0.6871,0.0111,0.6871
ROCPOINTS_U,0.0006,0.5127,0.6871,0.0111,0.6871
ROCPOINTS_U,0.0006,0.5127,0.6871,0.0111,0.6871
ROCPOINTS_U,0.0006,0.5126,0.6871,0.0111,0.6871
ROCPOINTS_U,0.0006,0.5126,0.6871,0.0111,0.6871
ROCPOINTS_U,0.0007,0.5125,0.6871,0.0111,0.6871
ROCPOINTS_U,0.0007,0.5124,0.6871,0.0111,0.6871
ROCPOINTS_U,0.0007,0.5124,0.6871,0.0111,0.6871
ROCPOINTS_U,0.0007,0.5123,0.6871,0.0111,0.6871
ROCPOINTS_U,0.0007,0.5122,0.6871,0.0111,0.6871
ROCPOINTS_U,0.0007,0.5122,0.6871,0.0111,0.6871
ROCPOINTS_U,0.0007,0.5121,0.6871,0.0111,0.6871
ROCPOINTS_U,0.0007,0.5120,0.6871,0.0111,0.6871
ROCPOINTS_U,0.0007,0.5120,0.6871,0.0111,0.6871
ROCPOINTS_U,0.0008,0.5119,0.6871,0.0111,0.6871
ROCPOINTS_U,0.0008,0.5119,0.6871,0.0111,0.6871
ROCPOINTS_U,0.0008,0.5118,0.6871,0.0111,0.6871
ROCPOINTS_U,0.0008,0.5117,0.6871,0.0111,0.6871
ROCPOINTS_U,0.0008,0.5115,0.6871,0.0111,0.6871
ROCPOINTS_U,0.0008,0.5115,0.6871,0.0111,0.6871
ROCPOINTS_U,0.0009,0.5114,0.6871,0.0111,0.6871
ROCPOINTS_U,0.0009,0.5114,0.6871,0.0111,0.6871
ROCPOINTS_U,0.0009,0.5113,0.6871,0.0111,0.6871
ROCPOINTS_U,0.0009,0.5112,0.6871,0.0111,0.6871
ROCPOINTS_U,0.0009,0.5112,0.6871,0.0111,0.6871
ROCPOINTS_U,0.0009,0.5111,0.6871,0.0111,0.6871
ROCPOINTS_U,0.0009,0.5111,0.6871,0.0111,0.6871
ROCPOINTS_U,0.0009,0.5110,0.6871,0.0111,0.6871
ROCPOINTS_U,0.0010,0.5110,0.6871,0.0111,0.6871
ROCPOINTS_U,0.0010,0.5109,0.6871,0.0111,0.6871
ROCPOINTS_U,0.0011,0.5108,0.6871,0.0111,0.6871
ROCPOINTS_U,0.0011,0.5107,0.6871,0.0111,0.6871
ROCPOINTS_U,0.0011,0.5106,0.6871,0.0111,0.6871
ROCPOINTS_U,0.0012,0.5106,0.6871,0.0111,0.6871
ROCPOINTS_U,0.0012,0.5105,0.6871,0.0111,0.6871
ROCPOINTS_U,0.0012,0.5104,0.6871,0.0111,0.6871
ROCPOINTS_U,0.0012,0.5104,0.6871,0.0111,0.6871
ROCPOINTS_U,0.0012,0.5103,0.6871,0.0111,0.6871
ROCPOINTS_U,0.0013,0.5103,0.6871,0.0111,0.6871
ROCPOINTS_U,0.0013,0.5102,0.6871,0.0111,0.6871
ROCPOINTS_U,0.0015,0.5101,0.6871,0.0111,0.6871
ROCPOINTS_U,0.0017,0.5100,0.6871,0.0111,0.6871
ROCPOINTS_U,0.0017,0.5100,0.6871,0.0111,0.6871
ROCPOINTS_U,0.0017,0.5096,0.6871,0.0112,0.6871
ROCPOINTS_U,0.0018,0.5095,0.6871,0.0112,0.6871
ROCPOINTS_U,0.0019,0.5094,0.6871,0.0112,0.6871
ROCPOINTS_U,0.0019,0.5094,0.6871,0.0112,0.6871
ROCPOINTS_U,0.0019,0.5093,0.6871,0.0112,0.6871
ROCPOINTS_U,0.0019,0.5092,0.6871,0.0112,0.6871
ROCPOINTS_U,0.0020,0.5092,0.6871,0.0112,0.6871
ROCPOINTS_U,0.0020,0.5091,0.6871,0.0112,0.6871
ROCPOINTS_U,0.0020,0.5091,0.6871,0.0112,0.6871
ROCPOINTS_U,0.0020,0.5090,0.6871,0.0112,0.6871
ROCPOINTS_U,0.0021,0.5090,0.6871,0.0112,0.6871
ROCPOINTS_U,0.0022,0.5089,0.6871,0.0112,0.6871
ROCPOINTS_U,0.0022,0.5089,0.6871,0.0112,0.6871
ROCPOINTS_U,0.0023,0.5087,0.6871,0.0112,0.6871
ROCPOINTS_U,0.0024,0.5086,0.6871,0.0112,0.6871
ROCPOINTS_U,0.0024,0.5086,0.6871,0.0112,0.6871
ROCPOINTS_U,0.0025,0.5085,0.6871,0.0112,0.6871
ROCPOINTS_U,0.0026,0.5085,0.6871,0.0112,0.6871
ROCPOINTS_U,0.0026,0.5084,0.6871,0.0112,0.6871
ROCPOINTS_U,0.0028,0.5083,0.6871,0.0112,0.6871
ROCPOINTS_U,0.0030,0.5082,0.6871,0.0112,0.6871
ROCPOINTS_U,0.0031,0.5082,0.6871,0.0112,0.6871
ROCPOINTS_U,0.0032,0.5081,0.6871,0.0112,0.6871
ROCPOINTS_U,0.0033,0.5081,0.6871,0.0112,0.6871
ROCPOINTS_U,0.0033,0.5075,0.6871,0.0112,0.6871
ROCPOINTS_U,0.0033,0.3508,0.6054,0.0142,0.6054
ROCPOINTS_U,0.0033,0.3503,0.6054,0.0143,0.6054
ROCPOINTS_U,0.0033,0.3502,0.6054,0.0143,0.6054
ROCPOINTS_U,0.0034,0.3502,0.6054,0.0143,0.6054
ROCPOINTS_U,0.0034,0.3501,0.6054,0.0143,0.6054
ROCPOINTS_U,0.0034,0.3500,0.6054,0.0143,0.6054
ROCPOINTS_U,0.0034,0.3500,0.6054,0.0143,0.6054
ROCPOINTS_U,0.0034,0.3499,0.6054,0.0143,0.6054
ROCPOINTS_U,0.0035,0.3498,0.6054,0.0143,0.6054
ROCPOINTS_U,0.0035,0.3498,0.6054,0.0143,0.6054
ROCPOINTS_U,0.0035,0.3497,0.6054,0.0143,0.6054
ROCPOINTS_U,0.0036,0.3496,0.6054,0.0143,0.6054
ROCPOINTS_U,0.0036,0.3496,0.6054,0.0143,0.6054
ROCPOINTS_U,0.0036,0.3495,0.6054,0.0143,0.6054
ROCPOINTS_U,0.0037,0.3494,0.6054,0.0143,0.6054
ROCPOINTS_U,0.0037,0.3494,0.6054,0.0143,0.6054
ROCPOINTS_U,0.0038,0.3479,0.5986,0.0142,0.5986
ROCPOINTS_U,0.0038,0.3478,0.5986,0.0142,0.5986
ROCPOINTS_U,0.0038,0.3478,0.5986,0.0142,0.5986
ROCPOINTS_U,0.0039,0.3477,0.5986,0.0142,0.5986
ROCPOINTS_U,0.0039,0.3477,0.5986,0.0142,0.5986
ROCPOINTS_U,0.0040,0.3461,0.5918,0.0141,0.5918
ROCPOINTS_U,0.0040,0.3460,0.5918,0.0141,0.5918
ROCPOINTS_U,0.0042,0.3459,0.5918,0.0141,0.5918
ROCPOINTS_U,0.0044,0.3458,0.5918,0.0141,0.5918
ROCPOINTS_U,0.0044,0.3458,0.5918,0.0141,0.5918
ROCPOINTS_U,0.0047,0.3456,0.5918,0.0141,0.5918
ROCPOINTS_U,0.0049,0.3456,0.5918,0.0141,0.5918
ROCPOINTS_U,0.0050,0.3455,0.5918,0.0141,0.5918
ROCPOINTS_U,0.0055,0.3450,0.5918,0.0142,0.5918
ROCPOINTS_U,0.0056,0.3449,0.5918,0.0142,0.5918
ROCPOINTS_U,0.0056,0.3449,0.5918,0.0142,0.5918
ROCPOINTS_U,0.0062,0.3448,0.5918,0.0142,0.5918
ROCPOINTS_U,0.0062,0.3441,0.5918,0.0142,0.5918
ROCPOINTS_U,0.0064,0.3434,0.5918,0.0142,0.5918
ROCPOINTS_U,0.0065,0.3434,0.5918,0.0142,0.5918
ROCPOINTS_U,0.0065,0.3425,0.5918,0.0143,0.5918
ROCPOINTS_U,0.0066,0.3415,0.5918,0.0143,0.5918
ROCPOINTS_U,0.0067,0.3409,0.5918,0.0143,0.5918
ROCPOINTS_U,0.0067,0.3406,0.5918,0.0143,0.5918
ROCPOINTS_U,0.0067,0.2553,0.4898,0.0158,0.4898
ROCPOINTS_U,0.0067,0.2549,0.4898,0.0158,0.4898
ROCPOINTS_U,0.0067,0.2548,0.4898,0.0158,0.4898
ROCPOINTS_U,0.0067,0.2548,0.4898,0.0158,0.4898
ROCPOINTS_U,0.0068,0.2539,0.4898,0.0159,0.4898
ROCPOINTS_U,0.0068,0.2527,0.4898,0.0160,0.4898
ROCPOINTS_U,0.0070,0.2527,0.4898,0.0160,0.4898
ROCPOINTS_U,0.0071,0.2515,0.4898,0.0160,0.4898
ROCPOINTS_U,0.0073,0.2506,0.4898,0.0161,0.4898
ROCPOINTS_U,0.0075,0.2504,0.4898,0.0161,0.4898
ROCPOINTS_U,0.0075,0.2504,0.4898,0.0161,0.4898
ROCPOINTS_U,0.0078,0.2503,0.4898,0.0161,0.4898
ROCPOINTS_U,0.0078,0.2503,0.4898,0.0161,0.4898
ROCPOINTS_U,0.0078,0.2502,0.4898,0.0161,0.4898
ROCPOINTS_U,0.0078,0.2502,0.4898,0.0161,0.4898
ROCPOINTS_U,0.0079,0.2490,0.4898,0.0162,0.4898
ROCPOINTS_U,0.0079,0.2474,0.4898,0.0163,0.4898
ROCPOINTS_U,0.0080,0.2460,0.4898,0.0164,0.4898
ROCPOINTS_U,0.0080,0.2446,0.4898,0.0165,0.4898
ROCPOINTS_U,0.0081,0.2445,0.4898,0.0165,0.4898
ROCPOINTS_U,0.0081,0.2445,0.4898,0.0165,0.4898
ROCPOINTS_U,0.0082,0.2433,0.4898,0.0166,0.4898
ROCPOINTS_U,0.0083,0.2432,0.4898,0.0166,0.4898
ROCPOINTS_U,0.0083,0.2411,0.4898,0.0167,0.4898
ROCPOINTS_U,0.0084,0.2408,0.4898,0.0167,0.4898
ROCPOINTS_U,0.0085,0.2408,0.4898,0.0167,0.4898
ROCPOINTS_U,0.0087,0.2389,0.4898,0.0169,0.4898
ROCPOINTS_U,0.0087,0.2371,0.4898,0.0170,0.4898
ROCPOINTS_U,0.0088,0.2370,0.4898,0.0170,0.4898
ROCPOINTS_U,0.0089,0.2370,0.4898,0.0170,0.4898
ROCPOINTS_U,0.0089,0.2368,0.4898,0.0170,0.4898
ROCPOINTS_U,0.0090,0.2367,0.4898,0.0170,0.4898
ROCPOINTS_U,0.0095,0.2366,0.4898,0.0170,0.4898
ROCPOINTS_U,0.0098,0.2366,0.4898,0.0170,0.4898
ROCPOINTS_U,0.0100,0.2365,0.4898,0.0170,0.4898
ROCPOINTS_U,0.0100,0.2362,0.4898,0.0171,0.4898
ROCPOINTS_U,0.0100,0.1799,0.4286,0.0195,0.4286
ROCPOINTS_U,0.0100,0.1798,0.4286,0.0196,0.4286
ROCPOINTS_U,0.0100,0.1797,0.4286,0.0196,0.4286
ROCPOINTS_U,0.0101,0.1797,0.4286,0.0196,0.4286
ROCPOINTS_U,0.0102,0.1796,0.4286,0.0196,0.4286
ROCPOINTS_U,0.0102,0.1796,0.4286,0.0196,0.4286
ROCPOINTS_U,0.0103,0.1795,0.4286,0.0196,0.4286
ROCPOINTS_U,0.0103,0.1795,0.4286,0.0196,0.4286
ROCPOINTS_U,0.0103,0.1794,0.4286,0.0196,0.4286
ROCPOINTS_U,0.0103,0.1793,0.4286,0.0196,0.4286
ROCPOINTS_U,0.0104,0.1793,0.4218,0.0193,0.4218
ROCPOINTS_U,0.0104,0.1793,0.4218,0.0193,0.4218
ROCPOINTS_U,0.0104,0.1792,0.4218,0.0193,0.4218
ROCPOINTS_U,0.0105,0.1791,0.4218,0.0193,0.4218
ROCPOINTS_U,0.0105,0.1791,0.4218,0.0193,0.4218
ROCPOINTS_U,0.0105,0.1790,0.4218,0.0193,0.4218
ROCPOINTS_U,0.0105,0.1790,0.4218,0.0193,0.4218
ROCPOINTS_U,0.0106,0.1789,0.4218,0.0193,0.4218
ROCPOINTS_U,0.0106,0.1788,0.4150,0.0190,0.4150
ROCPOINTS_U,0.0107,0.1788,0.4150,0.0191,0.4150
ROCPOINTS_U,0.0107,0.1787,0.4150,0.0191,0.4150
ROCPOINTS_U,0.0111,0.1787,0.4150,0.0191,0.4150
ROCPOINTS_U,0.0111,0.1786,0.4150,0.0191,0.4150
ROCPOINTS_U,0.0117,0.1786,0.4150,0.0191,0.4150
ROCPOINTS_U,0.0119,0.1785,0.4150,0.0191,0.4150
ROCPOINTS_U,0.0120,0.1784,0.4150,0.0191,0.4150
ROCPOINTS_U,0.0120,0.1783,0.4150,0.0191,0.4150
ROCPOINTS_U,0.0121,0.1783,0.4150,0.0191,0.4150
ROCPOINTS_U,0.0121,0.1782,0.4150,0.0191,0.4150
ROCPOINTS_U,0.0121,0.1782,0.4150,0.0191,0.4150
ROCPOINTS_U,0.0125,0.1781,0.4150,0.0191,0.4150
ROCPOINTS_U,0.0130,0.1780,0.4150,0.0191,0.4150
ROCPOINTS_U,0.0133,0.1780,0.4150,0.0191,0.4150
ROCPOINTS_U,0.0133,0.1779,0.4150,0.0191,0.4150
ROCPOINTS_U,0.0133,0.1412,0.3401,0.0198,0.3401
ROCPOINTS_U,0.0136,0.1409,0.3401,0.0198,0.3401
ROCPOINTS_U,0.0139,0.1409,0.3401,0.0198,0.3401
ROCPOINTS_U,0.0140,0.1408,0.3401,0.0198,0.3401
ROCPOINTS_U,0.0142,0.1408,0.3401,0.0198,0.3401
ROCPOINTS_U,0.0142,0.1407,0.3401,0.0198,0.3401
ROCPOINTS_U,0.0144,0.1406,0.3401,0.0198,0.3401
ROCPOINTS_U,0.0144,0.1406,0.3401,0.0198,0.3401
ROCPOINTS_U,0.0147,0.1405,0.3401,0.0198,0.3401
ROCPOINTS_U,0.0148,0.1405,0.3401,0.0199,0.3401
ROCPOINTS_U,0.0150,0.1404,0.3401,0.0199,0.3401
ROCPOINTS_U,0.0153,0.1402,0.3401,0.0199,0.3401
ROCPOINTS_U,0.0154,0.1402,0.3401,0.0199,0.3401
ROCPOINTS_U,0.0158,0.1401,0.3401,0.0199,0.3401
ROCPOINTS_U,0.0158,0.1401,0.3401,0.0199,0.3401
ROCPOINTS_U,0.0162,0.1400,0.3401,0.0199,0.3401
ROCPOINTS_U,0.0167,0.1400,0.3401,0.0199,0.3401
ROCPOINTS_U,0.0167,0.1399,0.3401,0.0199,0.3401
ROCPOINTS_U,0.0167,0.1145,0.3129,0.0224,0.3129
ROCPOINTS_U,0.0173,0.1145,0.3129,0.0224,0.3129
ROCPOINTS_U,0.0176,0.1144,0.3129,0.0224,0.3129
ROCPOINTS_U,0.0180,0.1143,0.3129,0.0224,0.3129
ROCPOINTS_U,0.0183,0.1143,0.3129,0.0224,0.3129
ROCPOINTS_U,0.0183,0.1140,0.3061,0.0220,0.3061
ROCPOINTS_U,0.0189,0.1139,0.3061,0.0220,0.3061
ROCPOINTS_U,0.0192,0.1138,0.3061,0.0220,0.3061
ROCPOINTS_U,0.0194,0.1137,0.3061,0.0220,0.3061
ROCPOINTS_U,0.0195,0.1137,0.3061,0.0220,0.3061
ROCPOINTS_U,0.0195,0.1136,0.3061,0.0220,0.3061
ROCPOINTS_U,0.0196,0.1136,0.3061,0.0221,0.3061
ROCPOINTS_U,0.0198,0.1132,0.2993,0.0216,0.2993
ROCPOINTS_U,0.0198,0.1132,0.2993,0.0217,0.2993
ROCPOINTS_U,0.0200,0.1131,0.2993,0.0217,0.2993
ROCPOINTS_U,0.0200,0.0932,0.2721,0.0238,0.2721
ROCPOINTS_U,0.0204,0.0932,0.2721,0.0239,0.2721
ROCPOINTS_U,0.0207,0.0931,0.2721,0.0239,0.2721
ROCPOINTS_U,0.0209,0.0930,0.2721,0.0239,0.2721
ROCPOINTS_U,0.0211,0.0929,0.2721,0.0239,0.2721
ROCPOINTS_U,0.0214,0.0929,0.2721,0.0239,0.2721
ROCPOINTS_U,0.0217,0.0928,0.2721,0.0239,0.2721
ROCPOINTS_U,0.0233,0.0927,0.2721,0.0240,0.2721
ROCPOINTS_U,0.0233,0.0767,0.2381,0.0253,0.2381
ROCPOINTS_U,0.0236,0.0767,0.2381,0.0253,0.2381
ROCPOINTS_U,0.0236,0.0766,0.2381,0.0253,0.2381
ROCPOINTS_U,0.0244,0.0766,0.2381,0.0254,0.2381
ROCPOINTS_U,0.0245,0.0765,0.2381,0.0254,0.2381
ROCPOINTS_U,0.0246,0.0764,0.2381,0.0254,0.2381
ROCPOINTS_U,0.0247,0.0764,0.2381,0.0254,0.2381
ROCPOINTS_U,0.0247,0.0763,0.2381,0.0254,0.2381
ROCPOINTS_U,0.0250,0.0763,0.2381,0.0255,0.2381
ROCPOINTS_U,0.0258,0.0762,0.2381,0.0255,0.2381
ROCPOINTS_U,0.0267,0.0762,0.2381,0.0255,0.2381
ROCPOINTS_U,0.0267,0.0655,0.2041,0.0254,0.2041
ROCPOINTS_U,0.0277,0.0654,0.2041,0.0254,0.2041
ROCPOINTS_U,0.0278,0.0653,0.2041,0.0255,0.2041
ROCPOINTS_U,0.0278,0.0653,0.2041,0.0255,0.2041
ROCPOINTS_U,0.0283,0.0652,0.2041,0.0255,0.2041
ROCPOINTS_U,0.0289,0.0652,0.2041,0.0255,0.2041
ROCPOINTS_U,0.0300,0.0651,0.2041,0.0256,0.2041
ROCPOINTS_U,0.0300,0.0565,0.1701,0.0246,0.1701
ROCPOINTS_U,0.0302,0.0563,0.1701,0.0246,0.1701
ROCPOINTS_U,0.0325,0.0563,0.1701,0.0247,0.1701
ROCPOINTS_U,0.0333,0.0563,0.1633,0.0237,0.1633
ROCPOINTS_U,0.0333,0.0562,0.1633,0.0237,0.1633
ROCPOINTS_U,0.0343,0.0491,0.1565,0.0260,0.1565
ROCPOINTS_U,0.0349,0.0488,0.1565,0.0261,0.1565
ROCPOINTS_U,0.0350,0.0486,0.1565,0.0262,0.1565
ROCPOINTS_U,0.0352,0.0483,0.1565,0.0264,0.1565
ROCPOINTS_U,0.0355,0.0482,0.1565,0.0265,0.1565
ROCPOINTS_U,0.0359,0.0476,0.1565,0.0267,0.1565
ROCPOINTS_U,0.0360,0.0472,0.1565,0.0270,0.1565
ROCPOINTS_U,0.0367,0.0468,0.1565,0.0272,0.1565
ROCPOINTS_U,0.0378,0.0411,0.1429,0.0283,0.1429
ROCPOINTS_U,0.0387,0.0410,0.1429,0.0283,0.1429
ROCPOINTS_U,0.0389,0.0410,0.1429,0.0283,0.1429
ROCPOINTS_U,0.0394,0.0409,0.1429,0.0284,0.1429
ROCPOINTS_U,0.0400,0.0409,0.1429,0.0284,0.1429
ROCPOINTS_U,0.0400,0.0408,0.1429,0.0285,0.1429
ROCPOINTS_U,0.0401,0.0350,0.1293,0.0300,0.1293
ROCPOINTS_U,0.0403,0.0349,0.1293,0.0300,0.1293
ROCPOINTS_U,0.0416,0.0349,0.1293,0.0301,0.1293
ROCPOINTS_U,0.0428,0.0343,0.1293,0.0305,0.1293
ROCPOINTS_U,0.0433,0.0343,0.1293,0.0306,0.1293
ROCPOINTS_U,0.0433,0.0306,0.1224,0.0324,0.1224
ROCPOINTS_U,0.0438,0.0305,0.1224,0.0325,0.1224
ROCPOINTS_U,0.0438,0.0304,0.1224,0.0326,0.1224
ROCPOINTS_U,0.0441,0.0303,0.1224,0.0327,0.1224
ROCPOINTS_U,0.0452,0.0302,0.1224,0.0328,0.1224
ROCPOINTS_U,0.0456,0.0301,0.1224,0.0329,0.1224
ROCPOINTS_U,0.0467,0.0301,0.1224,0.0330,0.1224
ROCPOINTS_U,0.0468,0.0269,0.1156,0.0347,0.1156
ROCPOINTS_U,0.0475,0.0269,0.1156,0.0348,0.1156
ROCPOINTS_U,0.0475,0.0268,0.1156,0.0348,0.1156
ROCPOINTS_U,0.0493,0.0268,0.1156,0.0349,0.1156
ROCPOINTS_U,0.0500,0.0267,0.1156,0.0350,0.1156
ROCPOINTS_U,0.0517,0.0240,0.0952,0.0322,0.0952
ROCPOINTS_U,0.0521,0.0239,0.0952,0.0323,0.0952
ROCPOINTS_U,0.0525,0.0238,0.0952,0.0324,0.0952
ROCPOINTS_U,0.0533,0.0237,0.0952,0.0326,0.0952
ROCPOINTS_U,0.0547,0.0217,0.0952,0.0354,0.0952
ROCPOINTS_U,0.0556,0.0215,0.0952,0.0357,0.0952
ROCPOINTS_U,0.0567,0.0215,0.0952,0.0358,0.0952
ROCPOINTS_U,0.0593,0.0196,0.0884,0.0364,0.0884
ROCPOINTS_U,0.0597,0.0192,0.0884,0.0370,0.0884
ROCPOINTS_U,0.0600,0.0192,0.0816,0.0343,0.0816
ROCPOINTS_U,0.0617,0.0179,0.0748,0.0337,0.0748
ROCPOINTS_U,0.0633,0.0179,0.0748,0.0338,0.0748
ROCPOINTS_U,0.0657,0.0163,0.0748,0.0369,0.0748
ROCPOINTS_U,0.0667,0.0163,0.0748,0.0370,0.0748
ROCPOINTS_U,0.0667,0.0148,0.0680,0.0370,0.0680
ROCPOINTS_U,0.0679,0.0147,0.0680,0.0372,0.0680
ROCPOINTS_U,0.0700,0.0147,0.0680,0.0373,0.0680
ROCPOINTS_U,0.0711,0.0139,0.0680,0.0392,0.0680
ROCPOINTS_U,0.0711,0.0139,0.0680,0.0394,0.0680
ROCPOINTS_U,0.0733,0.0138,0.0680,0.0395,0.0680
ROCPOINTS_U,0.0740,0.0132,0.0612,0.0373,0.0612
ROCPOINTS_U,0.0755,0.0131,0.0612,0.0375,0.0612
ROCPOINTS_U,0.0758,0.0131,0.0612,0.0377,0.0612
ROCPOINTS_U,0.0767,0.0130,0.0612,0.0378,0.0612
ROCPOINTS_U,0.0800,0.0121,0.0544,0.0362,0.0544
ROCPOINTS_U,0.0809,0.0114,0.0476,0.0337,0.0476
ROCPOINTS_U,0.0833,0.0114,0.0476,0.0338,0.0476
ROCPOINTS_U,0.0858,0.0106,0.0476,0.0361,0.0476
ROCPOINTS_U,0.0867,0.0106,0.0476,0.0363,0.0476
ROCPOINTS_U,0.0900,0.0101,0.0272,0.0220,0.0272
ROCPOINTS_U,0.0907,0.0096,0.0204,0.0174,0.0204
ROCPOINTS_U,0.0933,0.0096,0.0136,0.0117,0.0136
ROCPOINTS_U,0.0938,0.0091,0.0136,0.0123,0.0136
ROCPOINTS_U,0.0952,0.0091,0.0136,0.0124,0.0136
ROCPOINTS_U,0.0967,0.0090,0.0136,0.0125,0.0136
ROCPOINTS_U,0.0972,0.0085,0.0136,0.0132,0.0136
ROCPOINTS_U,0.0989,0.0085,0.0136,0.0132,0.0136
ROCPOINTS_U,0.1000,0.0084,0.0136,0.0133,0.0136
ROCPOINTS_U,0.1025,0.0080,0.0136,0.0140,0.0136
ROCPOINTS_U,0.1033,0.0080,0.0136,0.0141,0.0136
ROCPOINTS_U,0.1054,0.0076,0.0136,0.0147,0.0136
ROCPOINTS_U,0.1067,0.0076,0.0136,0.0148,0.0136
ROCPOINTS_U,0.1096,0.0072,0.0136,0.0156,0.0136
ROCPOINTS_U,0.1100,0.0071,0.0136,0.0159,0.0136
ROCPOINTS_U,0.1120,0.0068,0.0136,0.0165,0.0136
ROCPOINTS_U,0.1133,0.0067,0.0136,0.0167,0.0136
ROCPOINTS_U,0.1137,0.0064,0.0136,0.0175,0.0136
ROCPOINTS_U,0.1137,0.0063,0.0136,0.0179,0.0136
ROCPOINTS_U,0.1167,0.0062,0.0136,0.0180,0.0136
ROCPOINTS_U,0.1169,0.0060,0.0136,0.0187,0.0136
ROCPOINTS_U,0.1200,0.0059,0.0136,0.0189,0.0136
ROCPOINTS_U,0.1233,0.0057,0.0136,0.0196,0.0136
ROCPOINTS_U,0.1236,0.0055,0.0136,0.0202,0.0136
ROCPOINTS_U,0.1267,0.0055,0.0136,0.0204,0.0136
ROCPOINTS_U,0.1290,0.0054,0.0136,0.0206,0.0136
ROCPOINTS_U,0.1299,0.0052,0.0136,0.0213,0.0136
ROCPOINTS_U,0.1300,0.0052,0.0136,0.0215,0.0136
ROCPOINTS_U,0.1333,0.0051,0.0136,0.0217,0.0136
ROCPOINTS_U,0.1367,0.0051,0.0136,0.0220,0.0136
ROCPOINTS_U,0.1400,0.0050,0.0136,0.0225,0.0136
ROCPOINTS_U,0.1433,0.0046,0.0136,0.0244,0.0136
ROCPOINTS_U,0.1467,0.0044,0.0136,0.0250,0.0136
ROCPOINTS_U,0.1500,0.0042,0.0136,0.0263,0.0136
ROCPOINTS_U,0.1533,0.0039,0.0136,0.0282,0.0136
ROCPOINTS_U,0.1567,0.0039,0.0068,0.0145,0.0068
ROCPOINTS_U,0.1600,0.0036,0.0068,0.0154,0.0068
ROCPOINTS_U,0.1633,0.0035,0.0068,0.0159,0.0068
ROCPOINTS_U,0.1700,0.0035,0.0068,0.0161,0.0068
ROCPOINTS_U,0.1733,0.0034,0.0068,0.0167,0.0068
ROCPOINTS_U,0.1767,0.0031,0.0068,0.0179,0.0068
ROCPOINTS_U,0.1800,0.0030,0.0068,0.0189,0.0068
ROCPOINTS_U,0.1833,0.0028,0.0068,0.0196,0.0068
ROCPOINTS_U,0.1867,0.0027,0.0068,0.0204,0.0068
ROCPOINTS_U,0.1900,0.0026,0.0068,0.0217,0.0068
ROCPOINTS_U,0.1906,0.0025,0.0068,0.0222,0.0068
ROCPOINTS_U,0.2000,0.0024,0.0068,0.0227,0.0068
ROCPOINTS_U,0.2033,0.0024,0.0068,0.0233,0.0068
ROCPOINTS_U,0.2067,0.0023,0.0068,0.0238,0.0068
ROCPOINTS_U,0.2100,0.0023,0.0068,0.0244,0.0068
ROCPOINTS_U,0.2200,0.0022,0.0068,0.0256,0.0068
ROCPOINTS_U,0.2233,0.0021,0.0068,0.0263,0.0068
ROCPOINTS_U,0.2300,0.0020,0.0068,0.0270,0.0068
ROCPOINTS_U,0.2333,0.0020,0.0068,0.0278,0.0068
ROCPOINTS_U,0.2367,0.0019,0.0068,0.0294,0.0068
ROCPOINTS_U,0.2400,0.0018,0.0068,0.0303,0.0068
ROCPOINTS_U,0.2633,0.0017,0.0068,0.0333,0.0068
ROCPOINTS_U,0.2733,0.0016,0.0068,0.0345,0.0068
ROCPOINTS_U,0.2833,0.0015,0.0068,0.0370,0.0068
ROCPOINTS_U,0.2933,0.0015,0.0000,0.0000,0.0000
ROCPOINTS_U,0.2967,0.0014,0.0000,0.0000,0.0000
ROCPOINTS_U,0.3067,0.0013,0.0000,0.0000,0.0000
ROCPOINTS_U,0.3133,0.0013,0.0000,0.0000,0.0000
ROCPOINTS_U,0.3233,0.0012,0.0000,0.0000,0.0000
ROCPOINTS_U,0.3333,0.0011,0.0000,0.0000,0.0000
ROCPOINTS_U,0.3576,0.0011,0.0000,0.0000,0.0000
ROCPOINTS_U,0.3600,0.0010,0.0000,0.0000,0.0000
ROCPOINTS_U,0.3667,0.0010,0.0000,0.0000,0.0000
ROCPOINTS_U,0.3900,0.0009,0.0000,0.0000,0.0000
ROCPOINTS_U,0.3933,0.0009,0.0000,0.0000,0.0000
ROCPOINTS_U,0.4100,0.0007,0.0000,0.0000,0.0000
ROCPOINTS_U,0.4138,0.0006,0.0000,0.0000,0.0000
ROCPOINTS_U,0.4189,0.0006,0.0000,0.0000,0.0000
ROCPOINTS_U,0.4200,0.0005,0.0000,0.0000,0.0000
ROCPOINTS_U,0.4327,0.0005,0.0000,0.0000,0.0000
ROCPOINTS_U,0.4453,0.0004,0.0000,0.0000,0.0000
ROCPOINTS_U,0.4467,0.0003,0.0000,0.0000,0.0000
ROCPOINTS_U,0.5200,0.0003,0.0000,0.0000,0.0000
ROCPOINTS_U,0.5233,0.0002,0.0000,0.0000,0.0000
ROCPOINTS_U,0.5833,0.0002,0.0000,0.0000,0.0000
ROCPOINTS_U,0.5967,0.0001,0.0000,0.0000,0.0000
ROCPOINTS_U,0.6167,0.0001,0.0000,0.0000,0.0000
ROCPOINTS_U,0.6167,0.0000,0.0000,0.0000,0.0000
ROCPOINTS_?,0.0000,1.0000,0.0000,0.0000,0.0000
ROCPOINTS_?,0.0000,0.0000,0.0000,0.0000,0.0000
TIME,Seconds taken for cross-validation,257444.806000.
IMP_SCORE,1,GO:0007171,1.0000e+00,1.0000e+00
IMP_SCORE,2,GO:0035404,1.0000e+00,1.0000e+00
IMP_SCORE,3,GO:0035497,1.0000e+00,1.0000e+00
IMP_SCORE,4,GO:0035112,1.0000e+00,1.0000e+00
IMP_SCORE,5,GO:0036296,1.0000e+00,2.0000e+00
IMP_SCORE,6,GO:0043116,1.0000e+00,1.0000e+00
IMP_SCORE,7,GO:0051917,1.0000e+00,1.0000e+00
IMP_SCORE,8,GO:1990381,1.0000e+00,2.0000e+00
IMP_SCORE,9,GO:0002739,1.0000e+00,1.0000e+00
IMP_SCORE,10,GO:2001269,1.0000e+00,1.0000e+00
IMP_SCORE,11,GO:0032823,1.0000e+00,1.0000e+00
IMP_SCORE,12,GO:0034033,1.0000e+00,1.0000e+00
IMP_SCORE,13,GO:0048333,9.7277e-01,3.0000e+00
IMP_SCORE,14,GO:1901018,9.7095e-01,1.0000e+00
IMP_SCORE,15,GO:0030238,9.5915e-01,2.0000e+00
IMP_SCORE,16,GO:0090179,9.1830e-01,1.0000e+00
IMP_SCORE,17,GO:0002834,9.1830e-01,1.0000e+00
IMP_SCORE,18,GO:0070243,9.1830e-01,1.0000e+00
IMP_SCORE,19,GO:0035412,9.1830e-01,1.0000e+00
IMP_SCORE,20,GO:0070911,9.1830e-01,1.0000e+00
IMP_SCORE,21,GO:1990440,9.1830e-01,1.0000e+00
IMP_SCORE,22,GO:0060315,9.1830e-01,1.0000e+00
IMP_SCORE,23,GO:0060644,8.8262e-01,3.0000e+00
IMP_SCORE,24,GO:0031055,8.6479e-01,2.0000e+00
IMP_SCORE,25,GO:0071871,8.3039e-01,2.0000e+00
IMP_SCORE,26,GO:1900151,8.1758e-01,5.0000e+00
IMP_SCORE,27,GO:0002902,8.1128e-01,1.0000e+00
IMP_SCORE,28,GO:2000637,8.1128e-01,1.0000e+00
IMP_SCORE,29,GO:0008074,8.1128e-01,1.0000e+00
IMP_SCORE,30,GO:0070986,8.1128e-01,2.0000e+00
IMP_SCORE,31,GO:0060416,8.1128e-01,1.0000e+00
IMP_SCORE,32,GO:1905208,7.6660e-01,2.0000e+00
IMP_SCORE,33,GO:0050872,7.6479e-01,4.0000e+00
IMP_SCORE,34,GO:0071887,7.5888e-01,4.0000e+00
IMP_SCORE,35,GO:0004745,7.3242e-01,7.7000e+01
IMP_SCORE,36,GO:0010894,7.3029e-01,3.0000e+00
IMP_SCORE,37,GO:0033235,7.2193e-01,1.0000e+00
IMP_SCORE,38,GO:0034199,7.2193e-01,1.0000e+00
IMP_SCORE,39,GO:0048385,7.1997e-01,2.0000e+00
IMP_SCORE,40,GO:2000310,6.9397e-01,4.0000e+00
IMP_SCORE,41,GO:1903672,6.8213e-01,3.0000e+00
IMP_SCORE,42,GO:0060251,6.7765e-01,3.0000e+00
IMP_SCORE,43,GO:0034236,6.6892e-01,1.0000e+01
IMP_SCORE,44,GO:0000289,6.6672e-01,3.0000e+00
IMP_SCORE,45,GO:0036336,6.6096e-01,2.0000e+00
IMP_SCORE,46,GO:0071371,6.5811e-01,3.0000e+00
IMP_SCORE,47,GO:0045945,6.5564e-01,2.0000e+00
IMP_SCORE,48,GO:0036003,6.5138e-01,5.0000e+00
IMP_SCORE,49,GO:0070227,6.4494e-01,3.0000e+00
IMP_SCORE,50,GO:0014894,6.4494e-01,3.0000e+00
IMP_SCORE,51,GO:0010766,6.4461e-01,3.0000e+00
IMP_SCORE,52,GO:0032516,6.4461e-01,3.0000e+00
IMP_SCORE,53,GO:0045722,6.4030e-01,3.0000e+00
IMP_SCORE,54,GO:0036257,6.4027e-01,3.0000e+00
IMP_SCORE,55,GO:0090183,6.3704e-01,1.0000e+01
IMP_SCORE,56,GO:0032205,6.3521e-01,2.0000e+00
IMP_SCORE,57,GO:0010544,6.3472e-01,3.0000e+00
IMP_SCORE,58,GO:0005165,6.3294e-01,2.0000e+00
IMP_SCORE,59,GO:0035067,6.1952e-01,6.0000e+00
IMP_SCORE,60,GO:0046961,6.1432e-01,6.0000e+00
IMP_SCORE,61,GO:0036066,6.1371e-01,3.0000e+00
IMP_SCORE,62,GO:0014877,5.9315e-01,2.0000e+00
IMP_SCORE,63,GO:0032891,5.8643e-01,5.0000e+00
IMP_SCORE,64,GO:1900103,5.8548e-01,2.0000e+00
IMP_SCORE,65,GO:0000185,5.8409e-01,3.0000e+00
IMP_SCORE,66,GO:0002753,5.7919e-01,9.0000e+00
IMP_SCORE,67,GO:0016578,5.7871e-01,3.0000e+00
IMP_SCORE,68,GO:0048302,5.7812e-01,2.0000e+00
IMP_SCORE,69,GO:0031065,5.7705e-01,6.0000e+00
IMP_SCORE,70,GO:0071868,5.7238e-01,5.0000e+00
IMP_SCORE,71,GO:0050701,5.6351e-01,7.0000e+00
IMP_SCORE,72,GO:0097201,5.6136e-01,2.0000e+00
IMP_SCORE,73,GO:0061365,5.5875e-01,2.0000e+00
IMP_SCORE,74,GO:1901863,5.5765e-01,5.0000e+00
IMP_SCORE,75,GO:0035162,5.5746e-01,4.0000e+00
IMP_SCORE,76,GO:0010800,5.4869e-01,1.4000e+01
IMP_SCORE,77,GO:0031571,5.4720e-01,2.0000e+00
IMP_SCORE,78,GO:0032306,5.4675e-01,2.0000e+00
IMP_SCORE,79,GO:0090190,5.4630e-01,3.0000e+00
IMP_SCORE,80,GO:0070365,5.4462e-01,2.0000e+00
IMP_SCORE,81,GO:0030014,5.4462e-01,2.0000e+00
IMP_SCORE,82,GO:0048538,5.3023e-01,7.0000e+00
IMP_SCORE,83,GO:2000811,5.2506e-01,7.0000e+00
IMP_SCORE,84,GO:0090398,5.2465e-01,7.0000e+00
IMP_SCORE,85,GO:0032794,5.2296e-01,1.5000e+01
IMP_SCORE,86,GO:0050881,5.2164e-01,1.0000e+00
IMP_SCORE,87,GO:0032107,5.2153e-01,2.0000e+00
IMP_SCORE,88,GO:0061383,5.2153e-01,2.0000e+00
IMP_SCORE,89,GO:2000316,5.2043e-01,2.0000e+00
IMP_SCORE,90,GO:0050765,5.2043e-01,2.0000e+00
IMP_SCORE,91,GO:0035020,5.2043e-01,2.0000e+00
IMP_SCORE,92,GO:0010714,5.2016e-01,2.0000e+00
IMP_SCORE,93,GO:0004875,5.1942e-01,5.0000e+00
IMP_SCORE,94,GO:0021756,5.1791e-01,1.0000e+01
IMP_SCORE,95,GO:0061003,5.1726e-01,2.0000e+00
IMP_SCORE,96,GO:0010712,5.1438e-01,5.0000e+00
IMP_SCORE,97,GO:0040036,5.1378e-01,4.0000e+00
IMP_SCORE,98,GO:0001659,5.1253e-01,1.2000e+01
IMP_SCORE,99,GO:0060192,5.1071e-01,8.0000e+00
IMP_SCORE,100,GO:0010459,5.0970e-01,2.0000e+00
IMP_SCORE,101,GO:0071560,5.0734e-01,1.2000e+01
IMP_SCORE,102,GO:0060065,5.0714e-01,2.0000e+00
IMP_SCORE,103,GO:0034030,5.0706e-01,5.0000e+00
IMP_SCORE,104,GO:1903036,5.0591e-01,2.1000e+01
IMP_SCORE,105,GO:1903115,5.0474e-01,1.0000e+01
IMP_SCORE,106,GO:0032148,5.0461e-01,6.0000e+00
IMP_SCORE,107,GO:0060479,5.0451e-01,8.0000e+00
IMP_SCORE,108,GO:0031954,5.0403e-01,2.0000e+00
IMP_SCORE,109,GO:0003222,5.0359e-01,2.0000e+00
IMP_SCORE,110,GO:0060038,5.0347e-01,2.0000e+00
IMP_SCORE,111,GO:0035458,5.0344e-01,5.0000e+00
IMP_SCORE,112,GO:2000114,5.0321e-01,8.0000e+00
IMP_SCORE,113,GO:0010453,5.0272e-01,3.0000e+00
IMP_SCORE,114,GO:0010667,5.0259e-01,2.0000e+00
IMP_SCORE,115,GO:0046325,5.0131e-01,2.0000e+00
IMP_SCORE,116,GO:1903513,5.0087e-01,2.0000e+00
IMP_SCORE,117,GO:0042416,5.0066e-01,2.0000e+00
IMP_SCORE,118,GO:0070849,4.9805e-01,1.2000e+01
IMP_SCORE,119,GO:0030949,4.9754e-01,7.0000e+00
IMP_SCORE,120,GO:0030877,4.9731e-01,2.0000e+00
IMP_SCORE,121,GO:0010470,4.9620e-01,8.0000e+00
IMP_SCORE,122,GO:0031235,4.9435e-01,8.0000e+00
IMP_SCORE,123,GO:0010882,4.9434e-01,5.0000e+00
IMP_SCORE,124,GO:0009396,4.9353e-01,3.0000e+00
IMP_SCORE,125,GO:2000010,4.9320e-01,5.0000e+00
IMP_SCORE,126,GO:1902170,4.9298e-01,3.0000e+00
IMP_SCORE,127,GO:0051533,4.9272e-01,2.0000e+00
IMP_SCORE,128,GO:0004697,4.9228e-01,8.0000e+00
IMP_SCORE,129,GO:0031650,4.9111e-01,2.0000e+00
IMP_SCORE,130,GO:0010715,4.8995e-01,5.0000e+00
IMP_SCORE,131,GO:0038083,4.8987e-01,7.0000e+00
IMP_SCORE,132,GO:0016444,4.8765e-01,6.0000e+00
IMP_SCORE,133,GO:0090192,4.8644e-01,4.0000e+00
IMP_SCORE,134,GO:0042311,4.8583e-01,8.0000e+00
IMP_SCORE,135,GO:0043306,4.8504e-01,4.0000e+00
IMP_SCORE,136,GO:0072078,4.8257e-01,2.0000e+00
IMP_SCORE,137,GO:0044766,4.8234e-01,2.3000e+01
IMP_SCORE,138,GO:0098659,4.8159e-01,5.0000e+00
IMP_SCORE,139,GO:0042347,4.8070e-01,1.5000e+01
IMP_SCORE,140,GO:0046033,4.8068e-01,2.0000e+00
IMP_SCORE,141,GO:0031497,4.8026e-01,4.0000e+00
IMP_SCORE,142,GO:2000352,4.7896e-01,1.1000e+01
IMP_SCORE,143,GO:0034502,4.7662e-01,1.8000e+01
IMP_SCORE,144,GO:0034139,4.7622e-01,2.0000e+00
IMP_SCORE,145,GO:0051117,4.7583e-01,9.1000e+01
IMP_SCORE,146,GO:1900225,4.7388e-01,3.0000e+00
IMP_SCORE,147,GO:0046006,4.7224e-01,1.3000e+01
IMP_SCORE,148,GO:0030397,4.7205e-01,1.6000e+01
IMP_SCORE,149,GO:0038034,4.6915e-01,1.2000e+01
IMP_SCORE,150,GO:0090026,4.6900e-01,1.0000e+00
IMP_SCORE,151,GO:0032689,4.6770e-01,1.0000e+01
IMP_SCORE,152,GO:0010893,4.6739e-01,1.0000e+01
IMP_SCORE,153,GO:0045723,4.6655e-01,3.0000e+00
IMP_SCORE,154,GO:0051150,4.6655e-01,1.3000e+01
IMP_SCORE,155,GO:1901522,4.6636e-01,4.0000e+00
IMP_SCORE,156,GO:0071622,4.6549e-01,9.0000e+00
IMP_SCORE,157,GO:0042659,4.6488e-01,5.0000e+00
IMP_SCORE,158,GO:0043011,4.6479e-01,6.0000e+00
IMP_SCORE,159,GO:1901673,4.6462e-01,2.0000e+00
IMP_SCORE,160,GO:0003401,4.6408e-01,3.0000e+00
IMP_SCORE,161,GO:0045989,4.6352e-01,2.0000e+00
IMP_SCORE,162,GO:0070016,4.6341e-01,4.0000e+00
IMP_SCORE,163,GO:0086005,4.6274e-01,2.0000e+00
IMP_SCORE,164,GO:0051152,4.6267e-01,2.0000e+00
IMP_SCORE,165,GO:0032674,4.6251e-01,6.0000e+00
IMP_SCORE,166,GO:0030176,4.6250e-01,1.3200e+02
IMP_SCORE,167,GO:0060421,4.6243e-01,3.0000e+00
IMP_SCORE,168,GO:0016538,4.6240e-01,7.0000e+00
IMP_SCORE,169,GO:0000076,4.6226e-01,2.0000e+00
IMP_SCORE,170,GO:0071545,4.6087e-01,2.0000e+00
IMP_SCORE,171,GO:0070198,4.6073e-01,2.0000e+00
IMP_SCORE,172,GO:0008340,4.5983e-01,2.0000e+00
IMP_SCORE,173,GO:0042093,4.5933e-01,2.0000e+00
IMP_SCORE,174,GO:0002756,4.5903e-01,2.2000e+01
IMP_SCORE,175,GO:0031063,4.5883e-01,1.1000e+01
IMP_SCORE,176,GO:0060996,4.5845e-01,8.0000e+00
IMP_SCORE,177,GO:0071677,4.5684e-01,6.0000e+00
IMP_SCORE,178,GO:0006379,4.5506e-01,5.4000e+01
IMP_SCORE,179,GO:0060765,4.5484e-01,5.0000e+00
IMP_SCORE,180,GO:0048019,4.5297e-01,4.0000e+00
IMP_SCORE,181,GO:0032651,4.5142e-01,1.6000e+01
IMP_SCORE,182,GO:1903209,4.5092e-01,6.0000e+00
IMP_SCORE,183,GO:0010829,4.4945e-01,8.0000e+00
IMP_SCORE,184,GO:1901017,4.4893e-01,7.0000e+00
IMP_SCORE,185,GO:1902751,4.4747e-01,3.0000e+00
IMP_SCORE,186,GO:0010661,4.4611e-01,8.0000e+00
IMP_SCORE,187,GO:0032692,4.4535e-01,3.0000e+00
IMP_SCORE,188,GO:0001946,4.4204e-01,4.0000e+00
IMP_SCORE,189,GO:0071870,4.4127e-01,1.1000e+01
IMP_SCORE,190,GO:0009435,4.4071e-01,2.1000e+01
IMP_SCORE,191,GO:0048018,4.4024e-01,3.0000e+00
IMP_SCORE,192,GO:0070373,4.3960e-01,1.3000e+01
IMP_SCORE,193,GO:0061001,4.3942e-01,1.1000e+01
IMP_SCORE,194,GO:0032647,4.3819e-01,1.3000e+01
IMP_SCORE,195,GO:0010523,4.3785e-01,3.0000e+00
IMP_SCORE,196,GO:0045671,4.3784e-01,1.5000e+01
IMP_SCORE,197,GO:0032375,4.3777e-01,3.0000e+00
IMP_SCORE,198,GO:0043576,4.3711e-01,9.0000e+00
IMP_SCORE,199,GO:0055025,4.3673e-01,5.0000e+00
IMP_SCORE,200,GO:0002320,4.3587e-01,2.0000e+00
IMP_SCORE,201,GO:0009452,4.3535e-01,5.0000e+00
IMP_SCORE,202,GO:0006984,4.3496e-01,1.0000e+01
IMP_SCORE,203,GO:0021533,4.3465e-01,9.0000e+00
IMP_SCORE,204,GO:0035641,4.3403e-01,1.3000e+01
IMP_SCORE,205,GO:0071480,4.3397e-01,9.0000e+00
IMP_SCORE,206,GO:0003215,4.3183e-01,7.0000e+00
IMP_SCORE,207,GO:1902235,4.3010e-01,2.0000e+00
IMP_SCORE,208,GO:1904748,4.2896e-01,3.0000e+00
IMP_SCORE,209,GO:0002021,4.2884e-01,5.0000e+00
IMP_SCORE,210,GO:0045058,4.2826e-01,1.5000e+01
IMP_SCORE,211,GO:0070570,4.2776e-01,9.0000e+00
IMP_SCORE,212,GO:1904036,4.2564e-01,8.0000e+00
IMP_SCORE,213,GO:1990089,4.2549e-01,1.9000e+01
IMP_SCORE,214,GO:0036109,4.2482e-01,2.5000e+01
IMP_SCORE,215,GO:0052312,4.2433e-01,6.0000e+00
IMP_SCORE,216,GO:0045773,4.2310e-01,7.0000e+00
IMP_SCORE,217,GO:0002720,4.2251e-01,1.3000e+01
IMP_SCORE,218,GO:0034979,4.2183e-01,7.0000e+00
IMP_SCORE,219,GO:0014897,4.2125e-01,5.0000e+00
IMP_SCORE,220,GO:0048636,4.2049e-01,9.0000e+00
IMP_SCORE,221,GO:0051195,4.2044e-01,1.0000e+01
IMP_SCORE,222,GO:0003208,4.2035e-01,4.0000e+00
IMP_SCORE,223,GO:0051918,4.2006e-01,5.0000e+00
IMP_SCORE,224,GO:0002507,4.1997e-01,1.0000e+00
IMP_SCORE,225,GO:0010819,4.1885e-01,3.0000e+00
IMP_SCORE,226,GO:0045086,4.1877e-01,5.0000e+00
IMP_SCORE,227,GO:0042534,4.1667e-01,8.0000e+00
IMP_SCORE,228,GO:0061000,4.1625e-01,5.0000e+00
IMP_SCORE,229,GO:0006754,4.1577e-01,5.0000e+00
IMP_SCORE,230,GO:0071498,4.1552e-01,1.6000e+01
IMP_SCORE,231,GO:0014014,4.1552e-01,1.8000e+01
IMP_SCORE,232,GO:0009312,4.1452e-01,2.5000e+01
IMP_SCORE,233,GO:0006244,4.1347e-01,5.0000e+00
IMP_SCORE,234,GO:1903299,4.1296e-01,3.0000e+00
IMP_SCORE,235,GO:0032645,4.1166e-01,6.0000e+00
IMP_SCORE,236,GO:0051952,4.1113e-01,2.4000e+01
IMP_SCORE,237,GO:0042301,4.1072e-01,8.0000e+00
IMP_SCORE,238,GO:2000036,4.1028e-01,2.0000e+00
IMP_SCORE,239,GO:0002716,4.1007e-01,3.0000e+00
IMP_SCORE,240,GO:0048661,4.0975e-01,1.6000e+01
IMP_SCORE,241,GO:0045623,4.0961e-01,2.0000e+00
IMP_SCORE,242,GO:0045414,4.0921e-01,7.0000e+00
IMP_SCORE,243,GO:0061013,4.0896e-01,1.4000e+01
IMP_SCORE,244,GO:0006525,4.0826e-01,3.1000e+01
IMP_SCORE,245,total,4.0816e-01,7.4300e+03
IMP_SCORE,246,GO:0044849,4.0781e-01,4.0000e+00
IMP_SCORE,247,GO:0005847,4.0738e-01,7.0000e+00
IMP_SCORE,248,GO:0033599,4.0674e-01,2.0000e+00
IMP_SCORE,249,GO:0044613,4.0669e-01,2.0000e+00
IMP_SCORE,250,GO:0014743,4.0622e-01,1.3000e+01
IMP_SCORE,251,GO:0003906,4.0606e-01,2.0000e+00
IMP_SCORE,252,GO:0043536,4.0602e-01,6.0000e+00
IMP_SCORE,253,GO:0046051,4.0568e-01,2.0000e+00
IMP_SCORE,254,GO:0042098,4.0539e-01,6.0000e+00
IMP_SCORE,255,GO:0072215,4.0490e-01,3.0000e+00
IMP_SCORE,256,GO:0043552,4.0404e-01,6.0000e+00
IMP_SCORE,257,GO:0090141,4.0358e-01,5.0000e+00
IMP_SCORE,258,GO:0003300,4.0220e-01,6.0000e+00
IMP_SCORE,259,GO:2001204,4.0204e-01,2.3000e+01
IMP_SCORE,260,GO:0044224,3.9997e-01,5.0000e+00
IMP_SCORE,261,GO:0010611,3.9971e-01,8.0000e+00
IMP_SCORE,262,GO:1904813,3.9940e-01,1.0700e+02
IMP_SCORE,263,GO:0042056,3.9901e-01,1.1000e+01
IMP_SCORE,264,GO:1901201,3.9871e-01,3.0000e+00
IMP_SCORE,265,GO:0010719,3.9849e-01,1.0000e+01
IMP_SCORE,266,GO:0045725,3.9843e-01,1.3000e+01
IMP_SCORE,267,GO:0048169,3.9812e-01,1.3000e+01
IMP_SCORE,268,GO:0048853,3.9742e-01,2.0000e+00
IMP_SCORE,269,GO:0003207,3.9719e-01,1.5000e+01
IMP_SCORE,270,GO:0045730,3.9674e-01,5.0000e+00
IMP_SCORE,271,GO:0001975,3.9622e-01,6.0000e+00
IMP_SCORE,272,GO:0050704,3.9584e-01,7.0000e+00
IMP_SCORE,273,GO:0001963,3.9513e-01,6.0000e+00
IMP_SCORE,274,GO:2000001,3.9475e-01,4.0000e+00
IMP_SCORE,275,GO:0031227,3.9418e-01,1.5700e+02
IMP_SCORE,276,GO:0016358,3.9367e-01,1.6000e+01
IMP_SCORE,277,GO:0044062,3.9336e-01,5.0000e+00
IMP_SCORE,278,GO:0006513,3.9260e-01,1.8000e+01
IMP_SCORE,279,GO:1902745,3.9230e-01,1.4000e+01
IMP_SCORE,280,GO:0071470,3.9214e-01,8.0000e+00
IMP_SCORE,281,GO:0046475,3.9194e-01,1.1000e+01
IMP_SCORE,282,GO:0042698,3.9154e-01,3.0000e+00
IMP_SCORE,283,GO:0045740,3.9110e-01,7.0000e+00
IMP_SCORE,284,GO:0098911,3.9040e-01,3.0000e+00
IMP_SCORE,285,GO:0033005,3.9015e-01,1.1000e+01
IMP_SCORE,286,GO:0030169,3.8838e-01,3.0000e+00
IMP_SCORE,287,GO:0035455,3.8813e-01,2.6000e+01
IMP_SCORE,288,GO:0060411,3.8782e-01,1.2000e+01
IMP_SCORE,289,GO:0016242,3.8776e-01,1.1000e+01
IMP_SCORE,290,GO:1990939,3.8701e-01,1.0000e+01
IMP_SCORE,291,GO:0045191,3.8659e-01,6.0000e+00
IMP_SCORE,292,GO:0034362,3.8637e-01,6.0000e+00
IMP_SCORE,293,GO:1903201,3.8573e-01,1.9000e+01
IMP_SCORE,294,GO:0046639,3.8521e-01,2.0000e+00
IMP_SCORE,295,GO:0043500,3.8500e-01,5.0000e+00
IMP_SCORE,296,GO:0008038,3.8473e-01,8.9000e+01
IMP_SCORE,297,GO:0014854,3.8446e-01,5.0000e+00
IMP_SCORE,298,GO:0044217,3.8431e-01,1.3000e+01
IMP_SCORE,299,GO:0002755,3.8402e-01,1.2000e+01
IMP_SCORE,300,GO:0036037,3.8287e-01,4.0000e+00
IMP_SCORE,301,GO:0042359,3.8273e-01,6.0000e+00
IMP_SCORE,302,GO:0034375,3.8230e-01,5.0000e+00
IMP_SCORE,303,GO:1901381,3.8132e-01,5.0000e+00
IMP_SCORE,304,GO:0033233,3.8122e-01,6.0000e+00
IMP_SCORE,305,GO:1903202,3.8118e-01,1.5000e+01
IMP_SCORE,306,GO:0009206,3.8110e-01,1.6000e+01
IMP_SCORE,307,GO:0061448,3.8077e-01,2.4000e+01
IMP_SCORE,308,GO:0031111,3.8058e-01,1.4000e+01
IMP_SCORE,309,GO:0002891,3.8049e-01,1.9000e+01
IMP_SCORE,310,GO:1901317,3.8037e-01,3.0000e+00
IMP_SCORE,311,GO:0002922,3.7979e-01,8.0000e+00
IMP_SCORE,312,GO:0042345,3.7960e-01,2.3000e+01
IMP_SCORE,313,GO:0006261,3.7945e-01,1.9000e+01
IMP_SCORE,314,GO:0034381,3.7908e-01,3.0000e+00
IMP_SCORE,315,GO:0009410,3.7867e-01,1.1000e+01
IMP_SCORE,316,GO:0010656,3.7858e-01,1.0000e+01
IMP_SCORE,317,GO:0038128,3.7854e-01,2.4000e+01
IMP_SCORE,318,GO:0010458,3.7802e-01,6.0000e+00
IMP_SCORE,319,GO:0030316,3.7773e-01,8.0000e+00
IMP_SCORE,320,GO:0002921,3.7769e-01,1.7000e+01
IMP_SCORE,321,GO:0030857,3.7762e-01,6.0000e+00
IMP_SCORE,322,GO:0070936,3.7664e-01,1.8000e+01
IMP_SCORE,323,GO:0050919,3.7565e-01,8.0000e+00
IMP_SCORE,324,GO:0002323,3.7546e-01,7.0000e+00
IMP_SCORE,325,GO:0033558,3.7484e-01,1.2000e+01
IMP_SCORE,326,GO:0060420,3.7448e-01,3.0000e+00
IMP_SCORE,327,GO:0030516,3.7409e-01,2.3000e+01
IMP_SCORE,328,GO:0046686,3.7321e-01,9.3000e+01
IMP_SCORE,329,GO:0070233,3.7299e-01,1.8000e+01
IMP_SCORE,330,GO:0009648,3.7288e-01,5.0000e+00
IMP_SCORE,331,GO:0060260,3.7250e-01,1.2000e+01
IMP_SCORE,332,GO:0004526,3.7237e-01,3.0000e+00
IMP_SCORE,333,GO:0001937,3.7178e-01,6.0000e+00
IMP_SCORE,334,GO:0007260,3.7146e-01,2.0000e+00
IMP_SCORE,335,GO:0048703,3.7083e-01,5.0000e+00
IMP_SCORE,336,GO:0001655,3.7064e-01,6.0000e+00
IMP_SCORE,337,GO:0010662,3.7046e-01,1.2000e+01
IMP_SCORE,338,GO:0010804,3.6981e-01,4.0000e+00
IMP_SCORE,339,GO:0086080,3.6960e-01,6.0000e+00
IMP_SCORE,340,GO:0004702,3.6953e-01,6.0000e+01
IMP_SCORE,341,GO:0001956,3.6826e-01,6.0000e+00
IMP_SCORE,342,GO:0090330,3.6816e-01,2.0000e+00
IMP_SCORE,343,GO:0019430,3.6801e-01,3.0000e+00
IMP_SCORE,344,GO:0048266,3.6774e-01,6.0000e+00
IMP_SCORE,345,GO:0046697,3.6700e-01,1.1000e+01
IMP_SCORE,346,GO:0035413,3.6694e-01,3.0000e+00
IMP_SCORE,347,GO:0032725,3.6692e-01,9.0000e+00
IMP_SCORE,348,GO:0097202,3.6611e-01,9.0000e+00
IMP_SCORE,349,GO:2000651,3.6580e-01,3.0000e+00
IMP_SCORE,350,GO:0070696,3.6561e-01,7.0000e+00
IMP_SCORE,351,GO:0009595,3.6554e-01,1.8000e+01
IMP_SCORE,352,GO:0006335,3.6552e-01,4.0000e+00
IMP_SCORE,353,GO:0098533,3.6550e-01,2.1000e+01
IMP_SCORE,354,GO:0008483,3.6532e-01,2.9000e+01
IMP_SCORE,355,GO:0032490,3.6444e-01,1.4000e+01
IMP_SCORE,356,GO:0032025,3.6375e-01,3.0000e+00
IMP_SCORE,357,GO:0045182,3.6360e-01,3.3000e+01
IMP_SCORE,358,GO:0042346,3.6292e-01,6.0000e+00
IMP_SCORE,359,GO:0090079,3.6291e-01,8.0000e+00
IMP_SCORE,360,GO:0045639,3.6257e-01,1.7000e+01
IMP_SCORE,361,GO:0045923,3.6243e-01,1.2000e+01
IMP_SCORE,362,GO:0035102,3.6239e-01,6.0000e+00
IMP_SCORE,363,GO:0002820,3.6230e-01,1.7000e+01
IMP_SCORE,364,GO:1902932,3.6219e-01,3.0000e+00
IMP_SCORE,365,GO:0042990,3.6192e-01,3.5000e+01
IMP_SCORE,366,GO:1905953,3.6051e-01,1.7000e+01
IMP_SCORE,367,GO:0060795,3.5999e-01,3.0000e+00
IMP_SCORE,368,GO:1902883,3.5994e-01,7.0000e+00
IMP_SCORE,369,GO:0031932,3.5914e-01,2.5000e+01
IMP_SCORE,370,GO:0090140,3.5912e-01,1.4000e+01
IMP_SCORE,371,GO:1903318,3.5836e-01,1.6000e+01
IMP_SCORE,372,GO:1903504,3.5775e-01,3.0000e+00
IMP_SCORE,373,GO:0051953,3.5738e-01,7.0000e+00
IMP_SCORE,374,GO:0090103,3.5715e-01,9.0000e+00
IMP_SCORE,375,GO:0043249,3.5692e-01,3.0000e+00
IMP_SCORE,376,GO:0030879,3.5639e-01,4.0000e+00
IMP_SCORE,377,GO:1903846,3.5598e-01,1.0000e+01
IMP_SCORE,378,GO:0045604,3.5575e-01,9.0000e+00
IMP_SCORE,379,GO:0002475,3.5526e-01,1.0000e+01
IMP_SCORE,380,GO:0001657,3.5487e-01,1.9000e+01
IMP_SCORE,381,GO:0045738,3.5485e-01,3.0000e+00
IMP_SCORE,382,GO:0006940,3.5464e-01,1.6000e+01
IMP_SCORE,383,GO:0014068,3.5458e-01,2.6000e+01
IMP_SCORE,384,GO:0032309,3.5454e-01,1.1000e+01
IMP_SCORE,385,GO:0021895,3.5409e-01,7.0000e+00
IMP_SCORE,386,GO:0006977,3.5395e-01,6.0000e+00
IMP_SCORE,387,GO:0008308,3.5387e-01,6.0000e+00
IMP_SCORE,388,GO:1904724,3.5363e-01,6.7000e+01
IMP_SCORE,389,GO:1903541,3.5336e-01,8.0000e+00
IMP_SCORE,390,GO:0071285,3.5312e-01,3.0000e+00
IMP_SCORE,391,GO:0071353,3.5302e-01,3.0000e+00
IMP_SCORE,392,GO:0045589,3.5297e-01,3.0000e+00
IMP_SCORE,393,GO:0019370,3.5229e-01,1.0000e+01
IMP_SCORE,394,GO:0009925,3.5222e-01,2.1000e+01
IMP_SCORE,395,GO:2000279,3.5156e-01,1.0000e+01
IMP_SCORE,396,GO:0032869,3.5150e-01,3.0000e+01
IMP_SCORE,397,GO:0042053,3.5118e-01,8.0000e+00
IMP_SCORE,398,GO:0001965,3.5110e-01,2.7000e+01
IMP_SCORE,399,GO:0031057,3.5091e-01,1.4000e+01
IMP_SCORE,400,GO:0031701,3.5022e-01,3.0000e+00
IMP_SCORE,401,GO:1904181,3.4933e-01,3.0000e+00
IMP_SCORE,402,GO:0006509,3.4928e-01,5.0000e+00
IMP_SCORE,403,GO:0009190,3.4907e-01,7.0000e+00
IMP_SCORE,404,GO:0003179,3.4902e-01,1.2000e+01
IMP_SCORE,405,GO:0018023,3.4899e-01,3.0000e+00
IMP_SCORE,406,GO:0060191,3.4850e-01,1.8000e+01
IMP_SCORE,407,GO:0051155,3.4848e-01,2.3000e+01
IMP_SCORE,408,GO:1903599,3.4846e-01,9.0000e+00
IMP_SCORE,409,GO:2000116,3.4835e-01,6.8000e+01
IMP_SCORE,410,GO:0008320,3.4824e-01,9.0000e+00
IMP_SCORE,411,GO:0060004,3.4819e-01,1.3000e+01
IMP_SCORE,412,GO:0060229,3.4776e-01,3.0000e+00
IMP_SCORE,413,GO:0017187,3.4730e-01,4.0000e+00
IMP_SCORE,414,GO:0071276,3.4725e-01,8.6000e+01
IMP_SCORE,415,GO:0035666,3.4710e-01,5.0000e+00
IMP_SCORE,416,GO:0014898,3.4709e-01,5.0000e+00
IMP_SCORE,417,GO:0045621,3.4696e-01,3.2000e+01
IMP_SCORE,418,GO:0071548,3.4627e-01,6.0000e+00
IMP_SCORE,419,GO:0060026,3.4621e-01,3.0000e+00
IMP_SCORE,420,GO:0070498,3.4592e-01,4.0000e+00
IMP_SCORE,421,GO:0010517,3.4579e-01,1.4000e+01
IMP_SCORE,422,GO:2000050,3.4551e-01,1.6000e+01
IMP_SCORE,423,GO:0006101,3.4495e-01,4.1000e+01
IMP_SCORE,424,GO:0050716,3.4494e-01,1.3000e+01
IMP_SCORE,425,GO:0032769,3.4463e-01,3.0000e+00
IMP_SCORE,426,GO:0030501,3.4461e-01,1.8000e+01
IMP_SCORE,427,GO:0098581,3.4428e-01,1.3000e+01
IMP_SCORE,428,GO:2000514,3.4406e-01,1.4000e+01
IMP_SCORE,429,GO:0032965,3.4399e-01,4.0000e+00
IMP_SCORE,430,GO:0008542,3.4394e-01,1.1000e+01
IMP_SCORE,431,GO:0004467,3.4369e-01,1.3000e+01
IMP_SCORE,432,GO:0060147,3.4367e-01,8.0000e+00
IMP_SCORE,433,GO:1903170,3.4323e-01,1.2000e+01
IMP_SCORE,434,GO:0099133,3.4270e-01,3.0000e+00
IMP_SCORE,435,GO:1901879,3.4256e-01,2.9000e+01
IMP_SCORE,436,GO:2000516,3.4246e-01,1.3000e+01
IMP_SCORE,437,GO:0045907,3.4218e-01,1.2000e+01
IMP_SCORE,438,GO:0002699,3.4210e-01,4.8000e+01
IMP_SCORE,439,GO:0032743,3.4188e-01,6.0000e+00
IMP_SCORE,440,GO:0048670,3.4142e-01,9.0000e+00
IMP_SCORE,441,GO:0031076,3.4112e-01,3.0000e+00
IMP_SCORE,442,GO:0030670,3.4062e-01,4.5000e+01
IMP_SCORE,443,GO:0048261,3.4039e-01,3.0000e+00
IMP_SCORE,444,GO:0060099,3.4026e-01,3.0000e+00
IMP_SCORE,445,GO:0071203,3.3994e-01,1.3000e+01
IMP_SCORE,446,GO:0042582,3.3985e-01,8.0000e+00
IMP_SCORE,447,GO:0002690,3.3953e-01,1.7000e+01
IMP_SCORE,448,GO:1901032,3.3926e-01,7.0000e+00
IMP_SCORE,449,GO:0030371,3.3925e-01,2.7000e+01
IMP_SCORE,450,GO:0042975,3.3920e-01,3.0000e+00
IMP_SCORE,451,GO:0035358,3.3863e-01,3.0000e+00
IMP_SCORE,452,GO:1904872,3.3838e-01,3.0000e+00
IMP_SCORE,453,GO:0035315,3.3768e-01,4.0000e+00
IMP_SCORE,454,GO:0002863,3.3739e-01,3.0000e+00
IMP_SCORE,455,GO:0010743,3.3735e-01,2.5000e+01
IMP_SCORE,456,GO:2001020,3.3733e-01,3.3000e+01
IMP_SCORE,457,GO:0007589,3.3713e-01,4.0000e+01
IMP_SCORE,458,GO:0051385,3.3671e-01,7.0000e+00
IMP_SCORE,459,GO:0031646,3.3666e-01,1.6000e+01
IMP_SCORE,460,GO:1902579,3.3650e-01,4.4000e+01
IMP_SCORE,461,GO:0051354,3.3644e-01,1.0000e+01
IMP_SCORE,462,GO:0043616,3.3639e-01,3.0000e+00
IMP_SCORE,463,GO:0030002,3.3620e-01,3.0000e+00
IMP_SCORE,464,GO:0043279,3.3601e-01,3.6000e+01
IMP_SCORE,465,GO:0030553,3.3553e-01,3.0000e+00
IMP_SCORE,466,GO:0032967,3.3537e-01,7.0000e+00
IMP_SCORE,467,GO:0042772,3.3525e-01,1.1000e+01
IMP_SCORE,468,GO:0035116,3.3520e-01,5.0000e+00
IMP_SCORE,469,GO:0001833,3.3494e-01,3.0000e+00
IMP_SCORE,470,GO:0032806,3.3481e-01,3.0000e+00
IMP_SCORE,471,GO:0043502,3.3477e-01,1.3000e+01
IMP_SCORE,472,GO:0009214,3.3470e-01,3.0000e+00
IMP_SCORE,473,GO:0046824,3.3457e-01,1.1000e+01
IMP_SCORE,474,GO:0070461,3.3455e-01,3.0000e+00
IMP_SCORE,475,GO:0071384,3.3443e-01,2.2000e+01
IMP_SCORE,476,GO:0007007,3.3362e-01,3.0000e+00
IMP_SCORE,477,GO:0099587,3.3339e-01,1.6000e+01
IMP_SCORE,478,GO:0007528,3.3301e-01,5.0000e+00
IMP_SCORE,479,GO:0046688,3.3298e-01,1.8000e+01
IMP_SCORE,480,GO:0007063,3.3295e-01,6.0000e+00
IMP_SCORE,481,GO:0032435,3.3282e-01,9.0000e+00
IMP_SCORE,482,GO:0019843,3.3256e-01,6.9000e+01
IMP_SCORE,483,GO:0014889,3.3218e-01,9.0000e+00
IMP_SCORE,484,GO:0090005,3.3207e-01,1.4000e+01
IMP_SCORE,485,GO:1905153,3.3196e-01,5.0000e+00
IMP_SCORE,486,GO:0050850,3.3187e-01,2.0000e+01
IMP_SCORE,487,GO:0035561,3.3179e-01,4.0000e+00
IMP_SCORE,488,GO:0009299,3.3115e-01,9.0000e+00
IMP_SCORE,489,GO:0033750,3.3115e-01,4.0000e+00
IMP_SCORE,490,GO:0010522,3.3102e-01,1.6000e+01
IMP_SCORE,491,GO:1900153,3.3083e-01,3.0000e+00
IMP_SCORE,492,GO:2000678,3.3075e-01,6.0000e+00
IMP_SCORE,493,GO:0010758,3.3066e-01,6.0000e+00
IMP_SCORE,494,GO:0010389,3.3059e-01,3.3000e+01
IMP_SCORE,495,GO:0003181,3.3025e-01,1.2000e+01
IMP_SCORE,496,GO:0071333,3.2999e-01,2.1000e+01
IMP_SCORE,497,GO:0018279,3.2994e-01,5.6000e+01
IMP_SCORE,498,GO:0050870,3.2992e-01,4.8000e+01
IMP_SCORE,499,GO:0043491,3.2958e-01,1.0000e+01
IMP_SCORE,500,GO:0002360,3.2948e-01,9.0000e+00
IMP_SCORE,501,GO:0032414,3.2946e-01,2.2000e+01
IMP_SCORE,502,GO:1901338,3.2942e-01,3.0000e+00
IMP_SCORE,503,GO:0008277,3.2937e-01,8.2000e+01
IMP_SCORE,504,GO:0090208,3.2918e-01,1.1000e+01
IMP_SCORE,505,GO:0051851,3.2916e-01,1.5000e+01
IMP_SCORE,506,GO:0016769,3.2911e-01,5.1000e+01
IMP_SCORE,507,GO:1904894,3.2903e-01,1.9000e+01
IMP_SCORE,508,GO:0007044,3.2896e-01,4.2000e+01
IMP_SCORE,509,GO:0042923,3.2886e-01,2.5000e+01
IMP_SCORE,510,GO:0070875,3.2855e-01,1.2000e+01
IMP_SCORE,511,GO:0086004,3.2789e-01,4.0000e+00
IMP_SCORE,512,GO:0046677,3.2784e-01,2.2000e+01
IMP_SCORE,513,GO:0045309,3.2779e-01,9.0000e+00
IMP_SCORE,514,GO:0001912,3.2776e-01,1.2000e+01
IMP_SCORE,515,GO:0060716,3.2775e-01,5.0000e+00
IMP_SCORE,516,GO:0043627,3.2761e-01,5.4000e+01
IMP_SCORE,517,GO:2000779,3.2740e-01,1.0000e+01
IMP_SCORE,518,GO:0030195,3.2726e-01,2.2000e+01
IMP_SCORE,519,GO:1900101,3.2720e-01,3.0000e+00
IMP_SCORE,520,GO:1902042,3.2713e-01,8.0000e+00
IMP_SCORE,521,GO:0042596,3.2705e-01,1.4000e+01
IMP_SCORE,522,GO:0032735,3.2665e-01,1.6000e+01
IMP_SCORE,523,GO:0060330,3.2646e-01,1.8000e+01
IMP_SCORE,524,GO:0071157,3.2627e-01,3.0000e+00
IMP_SCORE,525,GO:0032007,3.2614e-01,7.0000e+01
IMP_SCORE,526,GO:0009611,3.2605e-01,6.7000e+01
IMP_SCORE,527,GO:1901020,3.2555e-01,8.0000e+00
IMP_SCORE,528,GO:0044344,3.2551e-01,2.1000e+01
IMP_SCORE,529,GO:0030520,3.2539e-01,1.0000e+01
IMP_SCORE,530,GO:0070935,3.2534e-01,2.0000e+00
IMP_SCORE,531,GO:0009065,3.2509e-01,4.0000e+01
IMP_SCORE,532,GO:0061842,3.2496e-01,1.2000e+01
IMP_SCORE,533,GO:1901985,3.2466e-01,1.7000e+01
IMP_SCORE,534,GO:0071216,3.2456e-01,4.6000e+01
IMP_SCORE,535,GO:0051897,3.2446e-01,1.5000e+01
IMP_SCORE,536,GO:0001709,3.2419e-01,2.2000e+01
IMP_SCORE,537,GO:0090189,3.2411e-01,3.0000e+00
IMP_SCORE,538,GO:0033572,3.2365e-01,1.7000e+01
IMP_SCORE,539,GO:0034123,3.2365e-01,1.1000e+01
IMP_SCORE,540,GO:0060134,3.2353e-01,1.0000e+01
IMP_SCORE,541,GO:0046838,3.2326e-01,6.0000e+00
IMP_SCORE,542,GO:0051480,3.2303e-01,6.2000e+01
IMP_SCORE,543,GO:0071305,3.2291e-01,3.0000e+00
IMP_SCORE,544,GO:0032838,3.2257e-01,2.4000e+01
IMP_SCORE,545,GO:1903146,3.2251e-01,9.0000e+00
IMP_SCORE,546,GO:1902894,3.2209e-01,3.0000e+00
IMP_SCORE,547,GO:0000290,3.2193e-01,1.0000e+00
IMP_SCORE,548,GO:0070412,3.2193e-01,1.0000e+00
IMP_SCORE,549,GO:0016248,3.2182e-01,2.5000e+01
IMP_SCORE,550,GO:2000736,3.2178e-01,1.4000e+01
IMP_SCORE,551,GO:0006342,3.2167e-01,2.2000e+01
IMP_SCORE,552,GO:0051154,3.2110e-01,1.9000e+01
IMP_SCORE,553,GO:0002887,3.2085e-01,3.0000e+00
IMP_SCORE,554,GO:0001676,3.2085e-01,1.0400e+02
IMP_SCORE,555,GO:0005547,3.2035e-01,3.5000e+01
IMP_SCORE,556,GO:0043325,3.2005e-01,1.6000e+01
IMP_SCORE,557,GO:0009953,3.1982e-01,2.5000e+01
IMP_SCORE,558,GO:0032305,3.1975e-01,5.0000e+00
IMP_SCORE,559,GO:0010634,3.1952e-01,2.6000e+01
IMP_SCORE,560,GO:0046889,3.1949e-01,2.4000e+01
IMP_SCORE,561,GO:0050848,3.1946e-01,2.4000e+01
IMP_SCORE,562,GO:0042308,3.1905e-01,3.7000e+01
IMP_SCORE,563,GO:0035631,3.1885e-01,3.0000e+00
IMP_SCORE,564,GO:0043304,3.1871e-01,1.6000e+01
IMP_SCORE,565,GO:0042982,3.1863e-01,1.7000e+01
IMP_SCORE,566,GO:0009404,3.1817e-01,7.0000e+00
IMP_SCORE,567,GO:0048710,3.1814e-01,1.2000e+01
IMP_SCORE,568,GO:0043551,3.1791e-01,7.0000e+00
IMP_SCORE,569,GO:0090533,3.1774e-01,2.1000e+01
IMP_SCORE,570,GO:0033032,3.1754e-01,1.9000e+01
IMP_SCORE,571,GO:0045471,3.1737e-01,5.8000e+01
IMP_SCORE,572,GO:0044406,3.1730e-01,1.0000e+01
IMP_SCORE,573,GO:0003995,3.1729e-01,1.9000e+01
IMP_SCORE,574,GO:0045335,3.1728e-01,3.5000e+01
IMP_SCORE,575,GO:0032373,3.1726e-01,1.8000e+01
IMP_SCORE,576,GO:0051043,3.1683e-01,9.0000e+00
IMP_SCORE,577,GO:0002664,3.1665e-01,2.2000e+01
IMP_SCORE,578,GO:0000165,3.1660e-01,9.1000e+01
IMP_SCORE,579,GO:0000186,3.1632e-01,1.5000e+01
IMP_SCORE,580,GO:0021794,3.1614e-01,6.0000e+00
IMP_SCORE,581,GO:0042749,3.1578e-01,6.0000e+00
IMP_SCORE,582,GO:0033630,3.1569e-01,2.3000e+01
IMP_SCORE,583,GO:0048641,3.1566e-01,1.9000e+01
IMP_SCORE,584,GO:1902911,3.1561e-01,3.2000e+01
IMP_SCORE,585,GO:2000269,3.1560e-01,1.2000e+01
IMP_SCORE,586,GO:0045606,3.1543e-01,4.0000e+00
IMP_SCORE,587,GO:0002223,3.1504e-01,3.3000e+01
IMP_SCORE,588,GO:0045582,3.1489e-01,1.9000e+01
IMP_SCORE,589,GO:0042269,3.1489e-01,1.3000e+01
IMP_SCORE,590,GO:0090322,3.1472e-01,2.5000e+01
IMP_SCORE,591,GO:0043195,3.1447e-01,3.6000e+01
IMP_SCORE,592,GO:0045061,3.1440e-01,7.0000e+00
IMP_SCORE,593,GO:0060021,3.1391e-01,2.3000e+01
IMP_SCORE,594,GO:2000045,3.1391e-01,3.3000e+01
IMP_SCORE,595,GO:0004843,3.1355e-01,8.3000e+01
IMP_SCORE,596,GO:0043028,3.1325e-01,3.2000e+01
IMP_SCORE,597,GO:0061081,3.1269e-01,1.1000e+01
IMP_SCORE,598,GO:0003014,3.1254e-01,3.9000e+01
IMP_SCORE,599,GO:0051702,3.1238e-01,1.4000e+01
IMP_SCORE,600,GO:0031901,3.1206e-01,1.0200e+02
IMP_SCORE,601,GO:0044144,3.1166e-01,6.0000e+00
IMP_SCORE,602,GO:0097529,3.1158e-01,4.5000e+01
IMP_SCORE,603,GO:0007254,3.1140e-01,1.6000e+01
IMP_SCORE,604,GO:0072073,3.1131e-01,3.2000e+01
IMP_SCORE,605,GO:0055119,3.1128e-01,1.0000e+00
IMP_SCORE,606,GO:0060998,3.1123e-01,2.9000e+01
IMP_SCORE,607,GO:0009064,3.1086e-01,8.3000e+01
IMP_SCORE,608,GO:0032845,3.1077e-01,4.3000e+01
IMP_SCORE,609,GO:0050679,3.1062e-01,6.1000e+01
IMP_SCORE,610,GO:0009086,3.1037e-01,1.5000e+01
IMP_SCORE,611,GO:0035098,3.1015e-01,1.4000e+01
IMP_SCORE,612,GO:0051281,3.1012e-01,1.1000e+01
IMP_SCORE,613,GO:0048854,3.1007e-01,4.0000e+00
IMP_SCORE,614,GO:0005732,3.1002e-01,3.0000e+00
IMP_SCORE,615,GO:0048146,3.1002e-01,1.2000e+01
IMP_SCORE,616,GO:1904356,3.0997e-01,2.0000e+01
IMP_SCORE,617,GO:0051893,3.0975e-01,1.6000e+01
IMP_SCORE,618,GO:0050879,3.0920e-01,3.0000e+00
IMP_SCORE,619,GO:0035729,3.0916e-01,6.0000e+00
IMP_SCORE,620,GO:0033151,3.0910e-01,3.0000e+00
IMP_SCORE,621,GO:0022408,3.0857e-01,4.7000e+01
IMP_SCORE,622,GO:0043470,3.0832e-01,7.0000e+00
IMP_SCORE,623,GO:0045777,3.0819e-01,2.2000e+01
IMP_SCORE,624,GO:0030865,3.0790e-01,4.0000e+01
IMP_SCORE,625,GO:0004708,3.0789e-01,1.4000e+01
IMP_SCORE,626,GO:0030431,3.0777e-01,1.3000e+01
IMP_SCORE,627,GO:0016051,3.0777e-01,9.5000e+01
IMP_SCORE,628,GO:0019233,3.0772e-01,3.1000e+01
IMP_SCORE,629,GO:0046339,3.0751e-01,1.6000e+01
IMP_SCORE,630,GO:0001773,3.0748e-01,1.9000e+01
IMP_SCORE,631,GO:0000187,3.0746e-01,4.9000e+01
IMP_SCORE,632,GO:1990841,3.0743e-01,1.0000e+01
IMP_SCORE,633,GO:2000641,3.0736e-01,1.2000e+01
IMP_SCORE,634,GO:0044246,3.0693e-01,1.6000e+01
IMP_SCORE,635,GO:0043516,3.0688e-01,1.6000e+01
IMP_SCORE,636,GO:0031116,3.0682e-01,3.0000e+00
IMP_SCORE,637,GO:0015386,3.0672e-01,3.0000e+00
IMP_SCORE,638,GO:0019692,3.0659e-01,3.0000e+00
IMP_SCORE,639,GO:0042448,3.0646e-01,3.0000e+00
IMP_SCORE,640,GO:0050730,3.0640e-01,6.7000e+01
IMP_SCORE,641,GO:0071880,3.0635e-01,1.2000e+01
IMP_SCORE,642,GO:0009220,3.0634e-01,1.0000e+01
IMP_SCORE,643,GO:0071985,3.0632e-01,3.0000e+00
IMP_SCORE,644,GO:0010955,3.0629e-01,9.0000e+00
IMP_SCORE,645,GO:0048265,3.0625e-01,3.0000e+00
IMP_SCORE,646,GO:0032039,3.0623e-01,3.0000e+00
IMP_SCORE,647,GO:0001656,3.0607e-01,9.0000e+00
IMP_SCORE,648,GO:0035249,3.0605e-01,2.0000e+01
IMP_SCORE,649,GO:0034705,3.0589e-01,5.6000e+01
IMP_SCORE,650,GO:2000107,3.0580e-01,4.1000e+01
IMP_SCORE,651,GO:0033006,3.0557e-01,1.9000e+01
IMP_SCORE,652,GO:0051220,3.0554e-01,1.8000e+01
IMP_SCORE,653,GO:1900739,3.0552e-01,1.5000e+01
IMP_SCORE,654,GO:0010155,3.0537e-01,5.0000e+00
IMP_SCORE,655,GO:0048642,3.0516e-01,9.0000e+00
IMP_SCORE,656,GO:0048485,3.0506e-01,7.0000e+00
IMP_SCORE,657,GO:1904064,3.0486e-01,3.3000e+01
IMP_SCORE,658,GO:0061640,3.0483e-01,2.3000e+01
IMP_SCORE,659,GO:2000117,3.0477e-01,1.7000e+01
IMP_SCORE,660,GO:0048771,3.0467e-01,2.9000e+01
IMP_SCORE,661,GO:0014075,3.0451e-01,1.2000e+01
IMP_SCORE,662,GO:0046324,3.0444e-01,3.4000e+01
IMP_SCORE,663,GO:0004709,3.0427e-01,1.6000e+01
IMP_SCORE,664,GO:0071624,3.0425e-01,1.2000e+01
IMP_SCORE,665,GO:0097192,3.0417e-01,1.2000e+01
IMP_SCORE,666,GO:0001562,3.0414e-01,2.8000e+01
IMP_SCORE,667,GO:0001671,3.0410e-01,1.6000e+01
IMP_SCORE,668,GO:0051279,3.0393e-01,1.5000e+01
IMP_SCORE,669,GO:0045736,3.0391e-01,8.0000e+00
IMP_SCORE,670,GO:1902904,3.0374e-01,4.5000e+01
IMP_SCORE,671,GO:0044090,3.0370e-01,1.0000e+01
IMP_SCORE,672,GO:0055021,3.0359e-01,1.2000e+01
IMP_SCORE,673,GO:0046627,3.0335e-01,1.8000e+01
IMP_SCORE,674,GO:1900048,3.0319e-01,1.7000e+01
IMP_SCORE,675,GO:0002828,3.0303e-01,2.1000e+01
IMP_SCORE,676,GO:0060338,3.0300e-01,1.1000e+01
IMP_SCORE,677,GO:0060993,3.0291e-01,1.1000e+01
IMP_SCORE,678,GO:0004860,3.0262e-01,4.9000e+01
IMP_SCORE,679,GO:0071242,3.0261e-01,1.1000e+01
IMP_SCORE,680,GO:1901881,3.0254e-01,1.9000e+01
IMP_SCORE,681,GO:1900006,3.0249e-01,1.3000e+01
IMP_SCORE,682,GO:0010883,3.0229e-01,2.7000e+01
IMP_SCORE,683,GO:0045761,3.0224e-01,1.2000e+01
IMP_SCORE,684,GO:0010566,3.0219e-01,5.0000e+00
IMP_SCORE,685,GO:0010613,3.0209e-01,8.0000e+00
IMP_SCORE,686,GO:0002064,3.0204e-01,7.2000e+01
IMP_SCORE,687,GO:0005057,3.0203e-01,9.4000e+01
IMP_SCORE,688,GO:0098751,3.0200e-01,2.8000e+01
IMP_SCORE,689,GO:0001885,3.0192e-01,5.1000e+01
IMP_SCORE,690,GO:0044773,3.0189e-01,9.0000e+00
IMP_SCORE,691,GO:0031112,3.0172e-01,1.6000e+01
IMP_SCORE,692,GO:0002637,3.0172e-01,2.7000e+01
IMP_SCORE,693,GO:0048635,3.0170e-01,1.7000e+01
IMP_SCORE,694,GO:0045618,3.0159e-01,3.0000e+00
IMP_SCORE,695,GO:0002526,3.0135e-01,5.6000e+01
IMP_SCORE,696,GO:0031665,3.0133e-01,3.0000e+00
IMP_SCORE,697,GO:0016290,3.0129e-01,7.0000e+00
IMP_SCORE,698,GO:1900076,3.0120e-01,1.9000e+01
IMP_SCORE,699,GO:0032467,3.0113e-01,2.3000e+01
IMP_SCORE,700,GO:0001707,3.0066e-01,9.0000e+00
IMP_SCORE,701,GO:0006836,3.0047e-01,6.9000e+01
IMP_SCORE,702,GO:0007158,3.0026e-01,1.5000e+01
IMP_SCORE,703,GO:0031998,3.0019e-01,1.0000e+01
IMP_SCORE,704,GO:0034104,3.0009e-01,1.0000e+01
IMP_SCORE,705,GO:0051926,2.9978e-01,1.1000e+01
IMP_SCORE,706,GO:0009113,2.9938e-01,4.0000e+00
IMP_SCORE,707,GO:0090207,2.9937e-01,1.7000e+01
IMP_SCORE,708,GO:0002548,2.9934e-01,2.4000e+01
IMP_SCORE,709,GO:0042509,2.9934e-01,2.1000e+01
IMP_SCORE,710,GO:0033017,2.9932e-01,1.5000e+01
IMP_SCORE,711,GO:0060602,2.9921e-01,4.0000e+00
IMP_SCORE,712,GO:0000717,2.9900e-01,5.0000e+00
IMP_SCORE,713,GO:0072175,2.9894e-01,1.7000e+01
IMP_SCORE,714,GO:0032660,2.9893e-01,9.0000e+00
IMP_SCORE,715,GO:0033033,2.9865e-01,1.5000e+01
IMP_SCORE,716,GO:0038201,2.9832e-01,2.3000e+01
IMP_SCORE,717,GO:0048566,2.9788e-01,1.0000e+01
IMP_SCORE,718,GO:0006957,2.9783e-01,1.7000e+01
IMP_SCORE,719,GO:0008009,2.9781e-01,1.6000e+01
IMP_SCORE,720,GO:0070482,2.9776e-01,6.1000e+01
IMP_SCORE,721,GO:0007202,2.9770e-01,4.0000e+00
IMP_SCORE,722,GO:0045124,2.9748e-01,1.5000e+01
IMP_SCORE,723,GO:0004407,2.9717e-01,2.6000e+01
IMP_SCORE,724,GO:0006110,2.9697e-01,1.1000e+01
IMP_SCORE,725,GO:0010676,2.9692e-01,1.4000e+01
IMP_SCORE,726,GO:0032890,2.9682e-01,2.0000e+01
IMP_SCORE,727,GO:0051198,2.9664e-01,3.0000e+00
IMP_SCORE,728,GO:0048247,2.9659e-01,2.2000e+01
IMP_SCORE,729,GO:1903729,2.9656e-01,3.6000e+01
IMP_SCORE,730,GO:0042307,2.9653e-01,1.9000e+01
IMP_SCORE,731,GO:0030218,2.9624e-01,8.0000e+00
IMP_SCORE,732,GO:0033077,2.9621e-01,5.0000e+00
IMP_SCORE,733,GO:0008271,2.9621e-01,4.0000e+00
IMP_SCORE,734,GO:0046934,2.9620e-01,1.4000e+01
IMP_SCORE,735,GO:0048147,2.9572e-01,2.8000e+01
IMP_SCORE,736,GO:1901031,2.9548e-01,1.3000e+01
IMP_SCORE,737,GO:0086012,2.9540e-01,5.0000e+00
IMP_SCORE,738,GO:0004715,2.9505e-01,9.0000e+00
IMP_SCORE,739,GO:0061213,2.9456e-01,4.0000e+00
IMP_SCORE,740,GO:0044126,2.9451e-01,9.0000e+00
IMP_SCORE,741,GO:0052813,2.9436e-01,3.4000e+01
IMP_SCORE,742,GO:0031668,2.9427e-01,6.3000e+01
IMP_SCORE,743,GO:0090383,2.9423e-01,1.9000e+01
IMP_SCORE,744,GO:0048011,2.9412e-01,1.6000e+01
IMP_SCORE,745,GO:0072091,2.9408e-01,4.0000e+01
IMP_SCORE,746,GO:0098802,2.9403e-01,1.1200e+02
IMP_SCORE,747,GO:0098641,2.9398e-01,2.5000e+01
IMP_SCORE,748,GO:0046641,2.9358e-01,1.1000e+01
IMP_SCORE,749,GO:0007026,2.9342e-01,4.0000e+00
IMP_SCORE,750,GO:0010633,2.9341e-01,2.1000e+01
IMP_SCORE,751,GO:0032720,2.9329e-01,1.9000e+01
IMP_SCORE,752,GO:0090068,2.9321e-01,5.6000e+01
IMP_SCORE,753,GO:0033137,2.9305e-01,5.0000e+00
IMP_SCORE,754,GO:0061548,2.9299e-01,4.0000e+00
IMP_SCORE,755,GO:0097542,2.9277e-01,2.0000e+01
IMP_SCORE,756,GO:0048712,2.9275e-01,5.0000e+00
IMP_SCORE,757,GO:0010642,2.9271e-01,7.0000e+00
IMP_SCORE,758,GO:0050854,2.9269e-01,1.6000e+01
IMP_SCORE,759,GO:0010811,2.9263e-01,7.7000e+01
IMP_SCORE,760,GO:1901998,2.9256e-01,3.9000e+01
IMP_SCORE,761,GO:0051782,2.9252e-01,1.3000e+01
IMP_SCORE,762,GO:0002823,2.9229e-01,1.1000e+01
IMP_SCORE,763,GO:0044065,2.9219e-01,4.0000e+00
IMP_SCORE,764,GO:0022835,2.9198e-01,1.7000e+01
IMP_SCORE,765,GO:0003143,2.9197e-01,1.9000e+01
IMP_SCORE,766,GO:0090557,2.9190e-01,5.0000e+00
IMP_SCORE,767,GO:0001103,2.9171e-01,1.2000e+01
IMP_SCORE,768,GO:0045911,2.9163e-01,7.0000e+00
IMP_SCORE,769,GO:0044321,2.9150e-01,1.1000e+01
IMP_SCORE,770,GO:0048013,2.9143e-01,4.5000e+01
IMP_SCORE,771,GO:0042589,2.9142e-01,1.2000e+01
IMP_SCORE,772,GO:1901216,2.9132e-01,1.3000e+01
IMP_SCORE,773,GO:0051532,2.9132e-01,1.3000e+01
IMP_SCORE,774,GO:0014059,2.9114e-01,7.0000e+00
IMP_SCORE,775,GO:1903707,2.9095e-01,6.6000e+01
IMP_SCORE,776,GO:0090559,2.9090e-01,3.9000e+01
IMP_SCORE,777,GO:2000772,2.9087e-01,6.0000e+00
IMP_SCORE,778,GO:0002237,2.9082e-01,1.1700e+02
IMP_SCORE,779,GO:0007423,2.9068e-01,5.1000e+01
IMP_SCORE,780,GO:0042994,2.9059e-01,4.0000e+00
IMP_SCORE,781,GO:0050820,2.9049e-01,2.3000e+01
IMP_SCORE,782,GO:0061387,2.9037e-01,2.8000e+01
IMP_SCORE,783,GO:0016137,2.9026e-01,2.1000e+01
IMP_SCORE,784,GO:0045670,2.9025e-01,4.4000e+01
IMP_SCORE,785,GO:0030048,2.9023e-01,3.7000e+01
IMP_SCORE,786,GO:0048015,2.9014e-01,5.1000e+01
IMP_SCORE,787,GO:1901888,2.9005e-01,2.6000e+01
IMP_SCORE,788,GO:2001259,2.9005e-01,2.4000e+01
IMP_SCORE,789,GO:1900120,2.8962e-01,1.0000e+01
IMP_SCORE,790,GO:1903578,2.8950e-01,5.0000e+00
IMP_SCORE,791,GO:1905898,2.8935e-01,9.0000e+00
IMP_SCORE,792,GO:0009130,2.8923e-01,7.0000e+00
IMP_SCORE,793,GO:0001964,2.8923e-01,1.0000e+01
IMP_SCORE,794,GO:0008656,2.8911e-01,1.0000e+01
IMP_SCORE,795,GO:0007259,2.8908e-01,1.4000e+01
IMP_SCORE,796,GO:0035690,2.8902e-01,5.5000e+01
IMP_SCORE,797,GO:0042627,2.8866e-01,3.0000e+00
IMP_SCORE,798,GO:0030890,2.8850e-01,2.3000e+01
IMP_SCORE,799,GO:0010818,2.8843e-01,1.0000e+01
IMP_SCORE,800,GO:0043560,2.8834e-01,7.0000e+00
IMP_SCORE,801,GO:1901654,2.8825e-01,5.3000e+01
IMP_SCORE,802,GO:0060337,2.8812e-01,7.2000e+01
IMP_SCORE,803,GO:0033145,2.8798e-01,1.3000e+01
IMP_SCORE,804,GO:0050930,2.8786e-01,4.0000e+00
IMP_SCORE,805,GO:0019201,2.8761e-01,2.0000e+01
IMP_SCORE,806,GO:2001028,2.8739e-01,4.0000e+00
IMP_SCORE,807,GO:0044060,2.8737e-01,7.0000e+00
IMP_SCORE,808,GO:0045741,2.8732e-01,9.0000e+00
IMP_SCORE,809,GO:0032480,2.8723e-01,6.0000e+00
IMP_SCORE,810,GO:0070821,2.8717e-01,8.5000e+01
IMP_SCORE,811,GO:0031960,2.8707e-01,5.5000e+01
IMP_SCORE,812,GO:0031670,2.8699e-01,5.0000e+00
IMP_SCORE,813,GO:0042162,2.8680e-01,4.0000e+00
IMP_SCORE,814,GO:0043394,2.8672e-01,2.4000e+01
IMP_SCORE,815,GO:2000505,2.8672e-01,8.0000e+00
IMP_SCORE,816,GO:0001541,2.8668e-01,1.2000e+01
IMP_SCORE,817,GO:0050810,2.8667e-01,1.9000e+01
IMP_SCORE,818,GO:0002693,2.8662e-01,4.0000e+00
IMP_SCORE,819,GO:0045622,2.8660e-01,1.0000e+01
IMP_SCORE,820,GO:0006919,2.8636e-01,3.4000e+01
IMP_SCORE,821,GO:0050920,2.8633e-01,4.1000e+01
IMP_SCORE,822,GO:0032982,2.8632e-01,2.1000e+01
IMP_SCORE,823,GO:0045807,2.8631e-01,3.7000e+01
IMP_SCORE,824,GO:0002837,2.8620e-01,5.0000e+00
IMP_SCORE,825,GO:0035872,2.8617e-01,1.0000e+01
IMP_SCORE,826,GO:0042044,2.8613e-01,3.9000e+01
IMP_SCORE,827,GO:0001158,2.8612e-01,2.8000e+01
IMP_SCORE,828,GO:0010950,2.8609e-01,4.7000e+01
IMP_SCORE,829,GO:0033613,2.8584e-01,2.9000e+01
IMP_SCORE,830,GO:0006702,2.8576e-01,7.0000e+00
IMP_SCORE,831,GO:0031072,2.8571e-01,6.9000e+01
IMP_SCORE,832,GO:0003950,2.8568e-01,1.1200e+02
IMP_SCORE,833,GO:0032872,2.8560e-01,5.9000e+01
IMP_SCORE,834,GO:1900047,2.8536e-01,1.1000e+01
IMP_SCORE,835,GO:2000404,2.8515e-01,1.5000e+01
IMP_SCORE,836,GO:0046514,2.8504e-01,2.4000e+01
IMP_SCORE,837,GO:0034097,2.8482e-01,1.8100e+02
IMP_SCORE,838,GO:0001816,2.8481e-01,2.9000e+01
IMP_SCORE,839,GO:0030295,2.8466e-01,4.8000e+01
IMP_SCORE,840,GO:0070633,2.8450e-01,2.6000e+01
IMP_SCORE,841,GO:0050773,2.8428e-01,4.0000e+01
IMP_SCORE,842,GO:0045780,2.8423e-01,4.0000e+00
IMP_SCORE,843,GO:0018196,2.8412e-01,4.3000e+01
IMP_SCORE,844,GO:0042423,2.8405e-01,1.1000e+01
IMP_SCORE,845,GO:0086091,2.8404e-01,1.4000e+01
IMP_SCORE,846,GO:0006493,2.8402e-01,7.1000e+01
IMP_SCORE,847,GO:0048488,2.8401e-01,5.0000e+00
IMP_SCORE,848,GO:0030889,2.8391e-01,4.0000e+00
IMP_SCORE,849,GO:0071345,2.8388e-01,1.0100e+02
IMP_SCORE,850,GO:0005765,2.8370e-01,2.3900e+02
IMP_SCORE,851,GO:1903427,2.8369e-01,1.0000e+01
IMP_SCORE,852,GO:0010640,2.8365e-01,1.8000e+01
IMP_SCORE,853,GO:0034356,2.8357e-01,8.0000e+00
IMP_SCORE,854,GO:0046513,2.8343e-01,2.8000e+01
IMP_SCORE,855,GO:0050660,2.8336e-01,6.4000e+01
IMP_SCORE,856,GO:0050852,2.8307e-01,3.4000e+01
IMP_SCORE,857,GO:0060425,2.8283e-01,1.0000e+01
IMP_SCORE,858,GO:0030866,2.8281e-01,3.9000e+01
IMP_SCORE,859,GO:0051291,2.8278e-01,4.0000e+01
IMP_SCORE,860,GO:0048741,2.8271e-01,1.6000e+01
IMP_SCORE,861,GO:0022409,2.8257e-01,6.8000e+01
IMP_SCORE,862,GO:0045078,2.8256e-01,7.0000e+00
IMP_SCORE,863,GO:1901099,2.8250e-01,2.4000e+01
IMP_SCORE,864,GO:0016676,2.8250e-01,5.0000e+00
IMP_SCORE,865,GO:0006098,2.8243e-01,3.0000e+00
IMP_SCORE,866,GO:0030261,2.8212e-01,8.0000e+00
IMP_SCORE,867,GO:0003151,2.8194e-01,2.3000e+01
IMP_SCORE,868,GO:0001960,2.8192e-01,2.2000e+01
IMP_SCORE,869,GO:0033267,2.8191e-01,7.4000e+01
IMP_SCORE,870,GO:0046621,2.8162e-01,4.0000e+00
IMP_SCORE,871,GO:0014041,2.8119e-01,6.0000e+00
IMP_SCORE,872,GO:0055038,2.8113e-01,6.6000e+01
IMP_SCORE,873,GO:0045687,2.8108e-01,2.3000e+01
IMP_SCORE,874,GO:0090303,2.8086e-01,2.3000e+01
IMP_SCORE,875,GO:0006491,2.8082e-01,2.8000e+01
IMP_SCORE,876,GO:0044309,2.8074e-01,6.7000e+01
IMP_SCORE,877,GO:0097305,2.8068e-01,8.2000e+01
IMP_SCORE,878,GO:0051349,2.8067e-01,1.2000e+01
IMP_SCORE,879,GO:0035577,2.8061e-01,8.8000e+01
IMP_SCORE,880,GO:0050996,2.8030e-01,8.0000e+00
IMP_SCORE,881,GO:2000171,2.8028e-01,2.3000e+01
IMP_SCORE,882,GO:0038084,2.8013e-01,5.0000e+00
IMP_SCORE,883,GO:0030296,2.8007e-01,8.0000e+00
IMP_SCORE,884,GO:0009712,2.8006e-01,2.6000e+01
IMP_SCORE,885,GO:0072350,2.7998e-01,4.2000e+01
IMP_SCORE,886,GO:0002688,2.7989e-01,2.5000e+01
IMP_SCORE,887,GO:0099518,2.7978e-01,2.3000e+01
IMP_SCORE,888,GO:0060612,2.7969e-01,3.4000e+01
IMP_SCORE,889,GO:0045685,2.7965e-01,2.3000e+01
IMP_SCORE,890,GO:0070231,2.7963e-01,4.0000e+00
IMP_SCORE,891,GO:0030183,2.7955e-01,2.9000e+01
IMP_SCORE,892,GO:0016505,2.7947e-01,1.0000e+01
IMP_SCORE,893,GO:1903670,2.7943e-01,9.0000e+00
IMP_SCORE,894,GO:0032727,2.7940e-01,7.0000e+00
IMP_SCORE,895,GO:0032874,2.7924e-01,3.7000e+01
IMP_SCORE,896,GO:0016627,2.7918e-01,7.7000e+01
IMP_SCORE,897,GO:0006378,2.7913e-01,1.2000e+01
IMP_SCORE,898,GO:0051101,2.7886e-01,3.8000e+01
IMP_SCORE,899,GO:0009112,2.7879e-01,1.4000e+01
IMP_SCORE,900,GO:2001233,2.7869e-01,1.0400e+02
IMP_SCORE,901,GO:0001666,2.7862e-01,7.9000e+01
IMP_SCORE,902,GO:2001053,2.7858e-01,6.0000e+00
IMP_SCORE,903,GO:0060343,2.7854e-01,8.0000e+00
IMP_SCORE,904,GO:2000677,2.7849e-01,1.6000e+01
IMP_SCORE,905,GO:2001236,2.7848e-01,5.2000e+01
IMP_SCORE,906,GO:1900271,2.7833e-01,2.9000e+01
IMP_SCORE,907,GO:0060707,2.7830e-01,8.0000e+00
IMP_SCORE,908,GO:0045844,2.7829e-01,1.0000e+01
IMP_SCORE,909,GO:0036020,2.7816e-01,7.0000e+00
IMP_SCORE,910,GO:0019359,2.7802e-01,1.8000e+01
IMP_SCORE,911,GO:0042059,2.7791e-01,1.3000e+01
IMP_SCORE,912,GO:0035584,2.7785e-01,9.0000e+00
IMP_SCORE,913,GO:2000179,2.7785e-01,4.0000e+01
IMP_SCORE,914,GO:0043550,2.7783e-01,1.1000e+01
IMP_SCORE,915,GO:0009147,2.7765e-01,4.0000e+00
IMP_SCORE,916,GO:0019933,2.7745e-01,1.3000e+01
IMP_SCORE,917,GO:0009311,2.7743e-01,7.5000e+01
IMP_SCORE,918,GO:0032986,2.7742e-01,2.1000e+01
IMP_SCORE,919,GO:0030546,2.7740e-01,1.2000e+01
IMP_SCORE,920,GO:0009069,2.7736e-01,4.4000e+01
IMP_SCORE,921,GO:0032868,2.7734e-01,6.0000e+01
IMP_SCORE,922,GO:0035510,2.7734e-01,8.0000e+00
IMP_SCORE,923,GO:0006942,2.7731e-01,2.0000e+01
IMP_SCORE,924,GO:0010369,2.7720e-01,1.6000e+01
IMP_SCORE,925,GO:1902108,2.7710e-01,8.0000e+00
IMP_SCORE,926,GO:0051653,2.7710e-01,1.3000e+01
IMP_SCORE,927,GO:0016811,2.7704e-01,1.1700e+02
IMP_SCORE,928,GO:0046933,2.7691e-01,3.0000e+00
IMP_SCORE,929,GO:1902884,2.7687e-01,1.3000e+01
IMP_SCORE,930,GO:0048185,2.7681e-01,1.7000e+01
IMP_SCORE,931,GO:0085029,2.7680e-01,4.5000e+01
IMP_SCORE,932,GO:0090313,2.7674e-01,1.1000e+01
IMP_SCORE,933,GO:0032700,2.7637e-01,9.0000e+00
IMP_SCORE,934,GO:0009141,2.7624e-01,3.8000e+01
IMP_SCORE,935,GO:0046605,2.7614e-01,2.2000e+01
IMP_SCORE,936,GO:1905276,2.7610e-01,3.0000e+00
IMP_SCORE,937,GO:2000058,2.7600e-01,8.0000e+00
IMP_SCORE,938,GO:0071417,2.7594e-01,9.7000e+01
IMP_SCORE,939,GO:0006636,2.7584e-01,4.5000e+01
IMP_SCORE,940,GO:0050871,2.7573e-01,2.0000e+01
IMP_SCORE,941,GO:0046427,2.7555e-01,1.7000e+01
IMP_SCORE,942,GO:1900744,2.7549e-01,3.1000e+01
IMP_SCORE,943,GO:0046651,2.7548e-01,1.8000e+01
IMP_SCORE,944,GO:0048732,2.7538e-01,1.0700e+02
IMP_SCORE,945,GO:0071772,2.7537e-01,9.0000e+00
IMP_SCORE,946,GO:0010759,2.7534e-01,1.3000e+01
IMP_SCORE,947,GO:0010799,2.7533e-01,1.5000e+01
IMP_SCORE,948,GO:1902743,2.7472e-01,1.9000e+01
IMP_SCORE,949,GO:1905523,2.7465e-01,9.0000e+00
IMP_SCORE,950,GO:0032091,2.7432e-01,3.5000e+01
IMP_SCORE,951,GO:1901861,2.7431e-01,2.4000e+01
IMP_SCORE,952,GO:0050806,2.7428e-01,3.5000e+01
IMP_SCORE,953,GO:0071634,2.7422e-01,1.7000e+01
IMP_SCORE,954,GO:2000756,2.7421e-01,1.8000e+01
IMP_SCORE,955,GO:0097756,2.7403e-01,9.0000e+00
IMP_SCORE,956,GO:0014888,2.7389e-01,5.0000e+00
IMP_SCORE,957,GO:0016289,2.7388e-01,3.7000e+01
IMP_SCORE,958,GO:1905521,2.7373e-01,1.1000e+01
IMP_SCORE,959,GO:0035864,2.7369e-01,4.0000e+00
IMP_SCORE,960,GO:0001846,2.7362e-01,2.9000e+01
IMP_SCORE,961,GO:0042129,2.7351e-01,4.9000e+01
IMP_SCORE,962,GO:1903428,2.7347e-01,1.3000e+01
IMP_SCORE,963,GO:2001275,2.7344e-01,1.0000e+01
IMP_SCORE,964,GO:0006084,2.7324e-01,1.9000e+01
IMP_SCORE,965,GO:0032026,2.7323e-01,2.4000e+01
IMP_SCORE,966,GO:0046487,2.7322e-01,4.5000e+01
IMP_SCORE,967,GO:0097194,2.7319e-01,3.6000e+01
IMP_SCORE,968,GO:0071549,2.7317e-01,4.0000e+00
IMP_SCORE,969,GO:0051016,2.7312e-01,1.7000e+01
IMP_SCORE,970,GO:0015248,2.7309e-01,1.2000e+01
IMP_SCORE,971,GO:0031644,2.7308e-01,2.8000e+01
IMP_SCORE,972,GO:0010092,2.7303e-01,5.0000e+00
IMP_SCORE,973,GO:0061154,2.7302e-01,3.0000e+00
IMP_SCORE,974,GO:0010857,2.7301e-01,2.5000e+01
IMP_SCORE,975,GO:0045637,2.7296e-01,8.3000e+01
IMP_SCORE,976,GO:0097746,2.7291e-01,4.4000e+01
IMP_SCORE,977,GO:0042074,2.7284e-01,3.0000e+00
IMP_SCORE,978,GO:0060401,2.7284e-01,1.8000e+01
IMP_SCORE,979,GO:1905038,2.7283e-01,4.0000e+00
IMP_SCORE,980,GO:0050727,2.7280e-01,9.0000e+01
IMP_SCORE,981,GO:0072088,2.7278e-01,4.0000e+00
IMP_SCORE,982,GO:0005798,2.7272e-01,2.9000e+01
IMP_SCORE,983,GO:0008076,2.7270e-01,7.0000e+01
IMP_SCORE,984,GO:0032388,2.7266e-01,7.5000e+01
IMP_SCORE,985,GO:0031018,2.7265e-01,1.4000e+01
IMP_SCORE,986,GO:0051900,2.7263e-01,6.0000e+00
IMP_SCORE,987,GO:0010591,2.7263e-01,1.7000e+01
IMP_SCORE,988,GO:0009743,2.7254e-01,4.4000e+01
IMP_SCORE,989,GO:0043410,2.7252e-01,8.9000e+01
IMP_SCORE,990,GO:0016004,2.7250e-01,3.0000e+00
IMP_SCORE,991,GO:0032210,2.7248e-01,2.7000e+01
IMP_SCORE,992,GO:0051491,2.7230e-01,2.7000e+01
IMP_SCORE,993,GO:2000403,2.7216e-01,1.0000e+01
IMP_SCORE,994,GO:0055007,2.7216e-01,4.0000e+00
IMP_SCORE,995,GO:0033549,2.7208e-01,4.0000e+00
IMP_SCORE,996,GO:0007492,2.7207e-01,4.0000e+00
IMP_SCORE,997,GO:0030687,2.7203e-01,2.0000e+01
IMP_SCORE,998,GO:0071222,2.7191e-01,3.6000e+01
IMP_SCORE,999,GO:0031010,2.7180e-01,4.0000e+00
IMP_SCORE,1000,GO:0097153,2.7180e-01,2.4000e+01
IMP_SCORE,1001,GO:0005777,2.7140e-01,1.6600e+02
IMP_SCORE,1002,GO:0043370,2.7115e-01,8.0000e+00
IMP_SCORE,1003,GO:0032273,2.7106e-01,1.9000e+01
IMP_SCORE,1004,GO:0046887,2.7103e-01,4.9000e+01
IMP_SCORE,1005,GO:0046330,2.7093e-01,3.9000e+01
IMP_SCORE,1006,GO:2000573,2.7086e-01,2.3000e+01
IMP_SCORE,1007,GO:0045933,2.7071e-01,2.6000e+01
IMP_SCORE,1008,GO:0009881,2.7068e-01,4.0000e+00
IMP_SCORE,1009,GO:0035580,2.7067e-01,4.4000e+01
IMP_SCORE,1010,GO:2000272,2.7061e-01,1.1000e+01
IMP_SCORE,1011,GO:0016504,2.7061e-01,1.8000e+01
IMP_SCORE,1012,GO:1903053,2.7060e-01,4.0000e+00
IMP_SCORE,1013,GO:0061515,2.7060e-01,3.6000e+01
IMP_SCORE,1014,GO:0006851,2.7057e-01,4.0000e+00
IMP_SCORE,1015,GO:0019432,2.7052e-01,3.1000e+01
IMP_SCORE,1016,GO:0035094,2.7047e-01,1.1000e+01
IMP_SCORE,1017,GO:0044298,2.7047e-01,3.4000e+01
IMP_SCORE,1018,GO:0008209,2.7045e-01,3.8000e+01
IMP_SCORE,1019,GO:0043034,2.7040e-01,4.6000e+01
IMP_SCORE,1020,GO:0046134,2.7033e-01,1.3000e+01
IMP_SCORE,1021,GO:0015865,2.7027e-01,1.5000e+01
IMP_SCORE,1022,GO:0005640,2.7018e-01,4.8000e+01
IMP_SCORE,1023,GO:2000778,2.7010e-01,8.0000e+00
IMP_SCORE,1024,GO:0090109,2.6995e-01,1.8000e+01
IMP_SCORE,1025,GO:1903557,2.6994e-01,2.6000e+01
IMP_SCORE,1026,GO:0060261,2.6989e-01,7.0000e+00
IMP_SCORE,1027,GO:0043331,2.6980e-01,1.3000e+01
IMP_SCORE,1028,GO:0030544,2.6973e-01,1.2000e+01
IMP_SCORE,1029,GO:0045199,2.6972e-01,4.0000e+00
IMP_SCORE,1030,GO:0001954,2.6967e-01,1.7000e+01
IMP_SCORE,1031,GO:1903392,2.6967e-01,1.0000e+01
IMP_SCORE,1032,GO:0001914,2.6966e-01,1.5000e+01
IMP_SCORE,1033,GO:0051589,2.6962e-01,5.0000e+00
IMP_SCORE,1034,GO:0071360,2.6956e-01,1.4000e+01
IMP_SCORE,1035,GO:0032760,2.6946e-01,1.9000e+01
IMP_SCORE,1036,GO:0045653,2.6940e-01,4.0000e+00
IMP_SCORE,1037,GO:0031669,2.6931e-01,5.0000e+01
IMP_SCORE,1038,GO:0034121,2.6924e-01,1.6000e+01
IMP_SCORE,1039,GO:0010771,2.6923e-01,3.4000e+01
IMP_SCORE,1040,GO:0008306,2.6919e-01,3.8000e+01
IMP_SCORE,1041,GO:0048532,2.6907e-01,1.0000e+01
IMP_SCORE,1042,GO:0097480,2.6898e-01,1.9000e+01
IMP_SCORE,1043,GO:0010935,2.6881e-01,7.0000e+00
IMP_SCORE,1044,GO:0000819,2.6879e-01,1.5000e+01
IMP_SCORE,1045,GO:0046597,2.6878e-01,2.5000e+01
IMP_SCORE,1046,GO:1905477,2.6875e-01,5.1000e+01
IMP_SCORE,1047,GO:0022829,2.6868e-01,7.0000e+00
IMP_SCORE,1048,GO:1903391,2.6839e-01,1.6000e+01
IMP_SCORE,1049,GO:0034032,2.6839e-01,1.2000e+01
IMP_SCORE,1050,GO:0060487,2.6826e-01,7.0000e+00
IMP_SCORE,1051,GO:0003071,2.6825e-01,1.3000e+01
IMP_SCORE,1052,GO:0009068,2.6820e-01,4.0000e+01
IMP_SCORE,1053,GO:0050818,2.6818e-01,3.9000e+01
IMP_SCORE,1054,GO:0006638,2.6798e-01,5.7000e+01
IMP_SCORE,1055,GO:1903845,2.6798e-01,2.2000e+01
IMP_SCORE,1056,GO:0042107,2.6782e-01,1.2000e+01
IMP_SCORE,1057,GO:0070971,2.6781e-01,4.0000e+00
IMP_SCORE,1058,GO:0048754,2.6778e-01,2.7000e+01
IMP_SCORE,1059,GO:0035065,2.6770e-01,2.0000e+01
IMP_SCORE,1060,GO:0043539,2.6765e-01,2.2000e+01
IMP_SCORE,1061,GO:0006953,2.6744e-01,3.8000e+01
IMP_SCORE,1062,GO:0061099,2.6734e-01,1.7000e+01
IMP_SCORE,1063,GO:0031362,2.6728e-01,2.0000e+01
IMP_SCORE,1064,GO:0050746,2.6720e-01,1.4000e+01
IMP_SCORE,1065,GO:1900180,2.6695e-01,6.1000e+01
IMP_SCORE,1066,GO:0002757,2.6688e-01,1.2600e+02
IMP_SCORE,1067,GO:1900078,2.6680e-01,1.3000e+01
IMP_SCORE,1068,GO:0050673,2.6680e-01,3.8000e+01
IMP_SCORE,1069,GO:0032944,2.6679e-01,5.3000e+01
IMP_SCORE,1070,GO:0007212,2.6663e-01,3.1000e+01
IMP_SCORE,1071,GO:0060205,2.6660e-01,1.2000e+02
IMP_SCORE,1072,GO:0051928,2.6644e-01,3.1000e+01
IMP_SCORE,1073,GO:0046852,2.6638e-01,6.0000e+00
IMP_SCORE,1074,GO:0014013,2.6632e-01,4.0000e+01
IMP_SCORE,1075,GO:0051004,2.6599e-01,4.0000e+00
IMP_SCORE,1076,GO:0072593,2.6590e-01,3.0000e+01
IMP_SCORE,1077,GO:0051956,2.6588e-01,8.0000e+00
IMP_SCORE,1078,GO:0006809,2.6563e-01,7.0000e+00
IMP_SCORE,1079,GO:0003407,2.6556e-01,8.0000e+00
IMP_SCORE,1080,GO:0045742,2.6553e-01,1.4000e+01
IMP_SCORE,1081,GO:0019209,2.6552e-01,3.9000e+01
IMP_SCORE,1082,GO:0019730,2.6544e-01,4.9000e+01
IMP_SCORE,1083,GO:0021766,2.6527e-01,4.5000e+01
IMP_SCORE,1084,GO:0019048,2.6524e-01,1.2000e+01
IMP_SCORE,1085,GO:0031062,2.6519e-01,1.7000e+01
IMP_SCORE,1086,GO:1900181,2.6513e-01,5.4000e+01
IMP_SCORE,1087,GO:1903409,2.6510e-01,1.7000e+01
IMP_SCORE,1088,GO:0042711,2.6487e-01,2.3000e+01
IMP_SCORE,1089,GO:0090153,2.6475e-01,5.0000e+00
IMP_SCORE,1090,GO:0010664,2.6475e-01,6.0000e+00
IMP_SCORE,1091,GO:0061564,2.6462e-01,3.3000e+01
IMP_SCORE,1092,GO:0045652,2.6459e-01,5.0000e+00
IMP_SCORE,1093,GO:0031089,2.6429e-01,2.8000e+01
IMP_SCORE,1094,GO:0051954,2.6422e-01,7.0000e+00
IMP_SCORE,1095,GO:0043508,2.6416e-01,9.0000e+00
IMP_SCORE,1096,GO:0010665,2.6410e-01,1.0000e+01
IMP_SCORE,1097,GO:0010259,2.6409e-01,1.2000e+01
IMP_SCORE,1098,GO:0046364,2.6407e-01,2.7000e+01
IMP_SCORE,1099,GO:0030815,2.6406e-01,1.5000e+01
IMP_SCORE,1100,GO:0043278,2.6381e-01,1.4000e+01
IMP_SCORE,1101,GO:0045922,2.6367e-01,6.0000e+00
IMP_SCORE,1102,GO:0043068,2.6359e-01,1.5800e+02
IMP_SCORE,1103,GO:0002833,2.6333e-01,3.1000e+01
IMP_SCORE,1104,GO:1903039,2.6319e-01,5.6000e+01
IMP_SCORE,1105,GO:0071230,2.6316e-01,1.4000e+01
IMP_SCORE,1106,GO:0060412,2.6316e-01,7.0000e+00
IMP_SCORE,1107,GO:0042577,2.6297e-01,3.7000e+01
IMP_SCORE,1108,GO:0048016,2.6293e-01,1.6000e+01
IMP_SCORE,1109,GO:0006907,2.6262e-01,1.9000e+01
IMP_SCORE,1110,GO:1900408,2.6255e-01,1.0000e+01
IMP_SCORE,1111,GO:0061028,2.6252e-01,1.9000e+01
IMP_SCORE,1112,GO:0042734,2.6241e-01,3.7000e+01
IMP_SCORE,1113,GO:0072337,2.6230e-01,2.9000e+01
IMP_SCORE,1114,GO:0060317,2.6229e-01,1.5000e+01
IMP_SCORE,1115,GO:1903432,2.6217e-01,8.0000e+00
IMP_SCORE,1116,GO:0040018,2.6216e-01,1.1000e+01
IMP_SCORE,1117,GO:0007270,2.6215e-01,1.5000e+01
IMP_SCORE,1118,GO:0015467,2.6205e-01,5.7000e+01
IMP_SCORE,1119,GO:0071044,2.6180e-01,3.0000e+00
IMP_SCORE,1120,GO:0042254,2.6165e-01,2.1000e+01
IMP_SCORE,1121,GO:0061053,2.6155e-01,4.4000e+01
IMP_SCORE,1122,GO:0044325,2.6150e-01,5.5000e+01
IMP_SCORE,1123,GO:0035994,2.6143e-01,9.0000e+00
IMP_SCORE,1124,GO:0072395,2.6133e-01,1.0000e+01
IMP_SCORE,1125,GO:0017127,2.6130e-01,7.0000e+00
IMP_SCORE,1126,GO:0034045,2.6129e-01,5.0000e+00
IMP_SCORE,1127,GO:0032411,2.6128e-01,2.5000e+01
IMP_SCORE,1128,GO:0051184,2.6127e-01,1.5000e+01
IMP_SCORE,1129,GO:0045992,2.6126e-01,8.0000e+00
IMP_SCORE,1130,GO:1900117,2.6108e-01,2.0000e+00
IMP_SCORE,1131,GO:0042405,2.6104e-01,4.0000e+00
IMP_SCORE,1132,GO:0046916,2.6101e-01,4.5000e+01
IMP_SCORE,1133,GO:0072524,2.6097e-01,6.4000e+01
IMP_SCORE,1134,GO:0051639,2.6081e-01,2.4000e+01
IMP_SCORE,1135,GO:2001056,2.6075e-01,4.0000e+01
IMP_SCORE,1136,GO:0003735,2.6065e-01,8.5000e+01
IMP_SCORE,1137,GO:0006081,2.6061e-01,8.2000e+01
IMP_SCORE,1138,GO:0030665,2.6058e-01,6.8000e+01
IMP_SCORE,1139,GO:2001243,2.6034e-01,2.1000e+01
IMP_SCORE,1140,GO:2000463,2.6028e-01,1.8000e+01
IMP_SCORE,1141,GO:0006910,2.6023e-01,2.3000e+01
IMP_SCORE,1142,GO:2001239,2.6011e-01,3.7000e+01
IMP_SCORE,1143,GO:2000027,2.6006e-01,6.0000e+01
IMP_SCORE,1144,GO:0030864,2.6005e-01,2.8000e+01
IMP_SCORE,1145,GO:0002719,2.5999e-01,5.0000e+00
IMP_SCORE,1146,GO:0021542,2.5998e-01,6.0000e+00
IMP_SCORE,1147,GO:0006734,2.5973e-01,1.9000e+01
IMP_SCORE,1148,GO:0000018,2.5972e-01,1.7000e+01
IMP_SCORE,1149,GO:0009164,2.5968e-01,2.1000e+01
IMP_SCORE,1150,GO:0043949,2.5966e-01,4.0000e+00
IMP_SCORE,1151,GO:0045620,2.5954e-01,1.3000e+01
IMP_SCORE,1152,GO:0050868,2.5944e-01,3.0000e+01
IMP_SCORE,1153,GO:0060966,2.5943e-01,4.0000e+00
IMP_SCORE,1154,GO:0004029,2.5941e-01,5.0000e+01
IMP_SCORE,1155,GO:1904035,2.5923e-01,2.6000e+01
IMP_SCORE,1156,GO:0050000,2.5918e-01,2.8000e+01
IMP_SCORE,1157,GO:0016645,2.5913e-01,4.0000e+01
IMP_SCORE,1158,GO:0050771,2.5909e-01,3.3000e+01
IMP_SCORE,1159,GO:0010632,2.5909e-01,5.1000e+01
IMP_SCORE,1160,GO:0045661,2.5905e-01,2.5000e+01
IMP_SCORE,1161,GO:0035902,2.5901e-01,1.1000e+01
IMP_SCORE,1162,GO:0060788,2.5894e-01,4.0000e+00
IMP_SCORE,1163,GO:0003323,2.5892e-01,4.0000e+00
IMP_SCORE,1164,GO:1904923,2.5884e-01,7.0000e+00
IMP_SCORE,1165,GO:1903708,2.5867e-01,3.3000e+01
IMP_SCORE,1166,GO:0060173,2.5863e-01,5.2000e+01
IMP_SCORE,1167,GO:0032006,2.5857e-01,7.4000e+01
IMP_SCORE,1168,GO:0045932,2.5820e-01,6.0000e+00
IMP_SCORE,1169,GO:0012507,2.5811e-01,5.1000e+01
IMP_SCORE,1170,GO:0031334,2.5798e-01,5.6000e+01
IMP_SCORE,1171,GO:0017145,2.5797e-01,1.0000e+01
IMP_SCORE,1172,GO:0019003,2.5787e-01,5.1000e+01
IMP_SCORE,1173,GO:0042058,2.5786e-01,2.3000e+01
IMP_SCORE,1174,GO:0051293,2.5784e-01,1.4000e+01
IMP_SCORE,1175,GO:0002718,2.5768e-01,1.7000e+01
IMP_SCORE,1176,GO:0051378,2.5768e-01,4.0000e+00
IMP_SCORE,1177,GO:0023023,2.5767e-01,3.0000e+01
IMP_SCORE,1178,GO:0009584,2.5758e-01,1.6000e+01
IMP_SCORE,1179,GO:1902905,2.5752e-01,5.9000e+01
IMP_SCORE,1180,GO:0055078,2.5751e-01,8.0000e+00
IMP_SCORE,1181,GO:0071326,2.5742e-01,3.7000e+01
IMP_SCORE,1182,GO:0000979,2.5736e-01,2.2000e+01
IMP_SCORE,1183,GO:0002831,2.5735e-01,4.9000e+01
IMP_SCORE,1184,GO:0032835,2.5728e-01,9.0000e+00
IMP_SCORE,1185,GO:0016580,2.5726e-01,4.0000e+00
IMP_SCORE,1186,GO:0051988,2.5723e-01,8.0000e+00
IMP_SCORE,1187,GO:0030332,2.5720e-01,4.0000e+00
IMP_SCORE,1188,GO:0021535,2.5680e-01,4.0000e+00
IMP_SCORE,1189,GO:0021537,2.5671e-01,1.2000e+01
IMP_SCORE,1190,GO:0002700,2.5667e-01,2.6000e+01
IMP_SCORE,1191,GO:0034504,2.5642e-01,6.3000e+01
IMP_SCORE,1192,GO:0007638,2.5639e-01,4.0000e+00
IMP_SCORE,1193,GO:0030669,2.5639e-01,3.1000e+01
IMP_SCORE,1194,GO:0022011,2.5634e-01,1.9000e+01
IMP_SCORE,1195,GO:0071158,2.5633e-01,1.7000e+01
IMP_SCORE,1196,GO:0010596,2.5612e-01,1.2000e+01
IMP_SCORE,1197,GO:1901292,2.5611e-01,2.0000e+01
IMP_SCORE,1198,GO:0048745,2.5606e-01,4.0000e+00
IMP_SCORE,1199,GO:0001935,2.5592e-01,9.0000e+00
IMP_SCORE,1200,GO:0007043,2.5586e-01,7.1000e+01
IMP_SCORE,1201,GO:0018212,2.5582e-01,6.2000e+01
IMP_SCORE,1202,GO:0031143,2.5572e-01,1.1000e+01
IMP_SCORE,1203,GO:0010721,2.5569e-01,1.1600e+02
IMP_SCORE,1204,GO:0008045,2.5559e-01,3.0000e+01
IMP_SCORE,1205,GO:0016799,2.5558e-01,9.0000e+00
IMP_SCORE,1206,GO:0032331,2.5555e-01,1.2000e+01
IMP_SCORE,1207,GO:0090596,2.5553e-01,2.9000e+01
IMP_SCORE,1208,GO:0070302,2.5541e-01,5.0000e+01
IMP_SCORE,1209,GO:0043542,2.5537e-01,3.2000e+01
IMP_SCORE,1210,GO:0050687,2.5537e-01,1.4000e+01
IMP_SCORE,1211,GO:0045953,2.5520e-01,7.0000e+00
IMP_SCORE,1212,GO:0045665,2.5519e-01,7.5000e+01
IMP_SCORE,1213,GO:0033176,2.5509e-01,1.4000e+01
IMP_SCORE,1214,GO:0010008,2.5502e-01,2.0700e+02
IMP_SCORE,1215,GO:0035235,2.5482e-01,1.8000e+01
IMP_SCORE,1216,GO:0060055,2.5482e-01,2.0000e+01
IMP_SCORE,1217,GO:0042692,2.5457e-01,2.0000e+01
IMP_SCORE,1218,GO:0043507,2.5449e-01,2.0000e+01
IMP_SCORE,1219,GO:0072164,2.5424e-01,2.8000e+01
IMP_SCORE,1220,GO:1901184,2.5423e-01,2.0000e+01
IMP_SCORE,1221,GO:0033002,2.5406e-01,2.0000e+01
IMP_SCORE,1222,GO:0055022,2.5405e-01,6.0000e+00
IMP_SCORE,1223,GO:0001071,2.5403e-01,3.0500e+02
IMP_SCORE,1224,GO:0030517,2.5398e-01,1.0000e+01
IMP_SCORE,1225,GO:1904589,2.5392e-01,5.1000e+01
IMP_SCORE,1226,GO:0019827,2.5390e-01,2.2000e+01
IMP_SCORE,1227,GO:0072207,2.5387e-01,9.0000e+00
IMP_SCORE,1228,GO:0006487,2.5373e-01,5.6000e+01
IMP_SCORE,1229,GO:0030836,2.5365e-01,1.2000e+01
IMP_SCORE,1230,GO:0086001,2.5364e-01,1.4000e+01
IMP_SCORE,1231,GO:0019934,2.5356e-01,4.0000e+00
IMP_SCORE,1232,GO:0060964,2.5348e-01,4.0000e+00
IMP_SCORE,1233,GO:0030193,2.5347e-01,3.7000e+01
IMP_SCORE,1234,GO:0071214,2.5346e-01,8.4000e+01
IMP_SCORE,1235,GO:0051984,2.5340e-01,4.0000e+00
IMP_SCORE,1236,GO:0016441,2.5331e-01,1.6000e+01
IMP_SCORE,1237,GO:0030073,2.5327e-01,1.2000e+01
IMP_SCORE,1238,GO:0042116,2.5323e-01,2.6000e+01
IMP_SCORE,1239,GO:0045624,2.5310e-01,8.0000e+00
IMP_SCORE,1240,GO:0042108,2.5309e-01,1.1000e+01
IMP_SCORE,1241,GO:2001251,2.5306e-01,1.8000e+01
IMP_SCORE,1242,GO:0042036,2.5300e-01,1.1000e+01
IMP_SCORE,1243,GO:0031228,2.5299e-01,6.7000e+01
IMP_SCORE,1244,GO:0033619,2.5297e-01,2.2000e+01
IMP_SCORE,1245,GO:0045766,2.5297e-01,5.4000e+01
IMP_SCORE,1246,GO:0001205,2.5294e-01,1.4000e+01
IMP_SCORE,1247,GO:0048255,2.5274e-01,1.6000e+01
IMP_SCORE,1248,GO:0031032,2.5271e-01,4.3000e+01
IMP_SCORE,1249,GO:0000910,2.5270e-01,6.5000e+01
IMP_SCORE,1250,GO:0043177,2.5255e-01,1.2900e+02
IMP_SCORE,1251,GO:0051183,2.5243e-01,1.3000e+01
IMP_SCORE,1252,GO:0098901,2.5231e-01,1.6000e+01
IMP_SCORE,1253,GO:0035306,2.5227e-01,3.5000e+01
IMP_SCORE,1254,GO:0045986,2.5227e-01,4.0000e+00
IMP_SCORE,1255,GO:0007635,2.5225e-01,1.2000e+01
IMP_SCORE,1256,GO:0009200,2.5223e-01,4.0000e+00
IMP_SCORE,1257,GO:0060314,2.5217e-01,5.0000e+00
IMP_SCORE,1258,GO:0002062,2.5197e-01,9.0000e+00
IMP_SCORE,1259,GO:0034198,2.5196e-01,9.0000e+00
IMP_SCORE,1260,GO:0009168,2.5194e-01,1.9000e+01
IMP_SCORE,1261,GO:0032956,2.5194e-01,9.8000e+01
IMP_SCORE,1262,GO:0005892,2.5193e-01,7.0000e+00
IMP_SCORE,1263,GO:0007611,2.5187e-01,8.0000e+01
IMP_SCORE,1264,GO:0005697,2.5184e-01,6.0000e+00
IMP_SCORE,1265,GO:0060413,2.5184e-01,4.0000e+00
IMP_SCORE,1266,GO:2000249,2.5183e-01,2.0000e+01
IMP_SCORE,1267,GO:0030506,2.5183e-01,5.4000e+01
IMP_SCORE,1268,GO:0048593,2.5171e-01,5.0000e+00
IMP_SCORE,1269,GO:0034612,2.5168e-01,6.0000e+01
IMP_SCORE,1270,GO:0051383,2.5168e-01,4.0000e+00
IMP_SCORE,1271,GO:0061050,2.5163e-01,1.0000e+00
IMP_SCORE,1272,GO:2000615,2.5163e-01,2.0000e+00
IMP_SCORE,1273,GO:0055089,2.5163e-01,1.0000e+00
IMP_SCORE,1274,GO:0033004,2.5163e-01,1.0000e+00
IMP_SCORE,1275,GO:0060544,2.5163e-01,1.0000e+00
IMP_SCORE,1276,GO:1905209,2.5163e-01,1.0000e+00
IMP_SCORE,1277,GO:0030832,2.5160e-01,5.7000e+01
IMP_SCORE,1278,GO:0042594,2.5153e-01,7.0000e+01
IMP_SCORE,1279,GO:0031102,2.5146e-01,1.8000e+01
IMP_SCORE,1280,GO:0010827,2.5129e-01,4.2000e+01
IMP_SCORE,1281,GO:0060746,2.5126e-01,2.8000e+01
IMP_SCORE,1282,GO:0034341,2.5118e-01,8.4000e+01
IMP_SCORE,1283,GO:0071004,2.5100e-01,4.0000e+00
IMP_SCORE,1284,GO:0006672,2.5100e-01,8.6000e+01
IMP_SCORE,1285,GO:0001573,2.5098e-01,5.3000e+01
IMP_SCORE,1286,GO:0046839,2.5097e-01,3.6000e+01
IMP_SCORE,1287,GO:0051047,2.5074e-01,8.8000e+01
IMP_SCORE,1288,GO:0031331,2.5074e-01,8.8000e+01
IMP_SCORE,1289,GO:0002251,2.5073e-01,1.3000e+01
IMP_SCORE,1290,GO:0035579,2.5070e-01,7.5000e+01
IMP_SCORE,1291,GO:1903727,2.5055e-01,1.0000e+01
IMP_SCORE,1292,GO:0015298,2.5054e-01,2.6000e+01
IMP_SCORE,1293,GO:0032212,2.5049e-01,2.7000e+01
IMP_SCORE,1294,GO:0005979,2.5042e-01,1.0000e+01
IMP_SCORE,1295,GO:0048471,2.5041e-01,5.9200e+02
IMP_SCORE,1296,GO:0051044,2.5037e-01,1.0000e+01
IMP_SCORE,1297,GO:0000774,2.5036e-01,4.0000e+00
IMP_SCORE,1298,GO:0018210,2.5024e-01,3.5000e+01
IMP_SCORE,1299,GO:0048806,2.5018e-01,1.9000e+01
IMP_SCORE,1300,GO:0031907,2.5015e-01,3.4000e+01
IMP_SCORE,1301,GO:0001658,2.4997e-01,2.4000e+01
IMP_SCORE,1302,GO:0007052,2.4990e-01,3.0000e+01
IMP_SCORE,1303,GO:0042035,2.4985e-01,1.7000e+01
IMP_SCORE,1304,GO:0007051,2.4983e-01,6.0000e+01
IMP_SCORE,1305,GO:0005996,2.4970e-01,1.2900e+02
IMP_SCORE,1306,GO:0042992,2.4960e-01,1.6000e+01
IMP_SCORE,1307,GO:1990138,2.4943e-01,3.5000e+01
IMP_SCORE,1308,GO:0030593,2.4932e-01,3.6000e+01
IMP_SCORE,1309,GO:0034314,2.4929e-01,1.1000e+01
IMP_SCORE,1310,GO:0016763,2.4926e-01,1.3500e+02
IMP_SCORE,1311,GO:0060706,2.4912e-01,8.0000e+00
IMP_SCORE,1312,GO:0050857,2.4902e-01,1.4000e+01
IMP_SCORE,1313,GO:0006006,2.4902e-01,6.0000e+01
IMP_SCORE,1314,GO:0045668,2.4895e-01,7.0000e+00
IMP_SCORE,1315,GO:0048568,2.4892e-01,2.7000e+01
IMP_SCORE,1316,GO:0050921,2.4889e-01,3.3000e+01
IMP_SCORE,1317,GO:0034394,2.4885e-01,5.0000e+00
IMP_SCORE,1318,GO:0004896,2.4882e-01,1.5400e+02
IMP_SCORE,1319,GO:0032655,2.4875e-01,1.7000e+01
IMP_SCORE,1320,GO:0008574,2.4875e-01,9.0000e+00
IMP_SCORE,1321,GO:0014821,2.4871e-01,1.7000e+01
IMP_SCORE,1322,GO:0006541,2.4855e-01,2.2000e+01
IMP_SCORE,1323,GO:0000715,2.4845e-01,5.0000e+00
IMP_SCORE,1324,GO:0017017,2.4827e-01,2.0000e+00
IMP_SCORE,1325,GO:0044827,2.4814e-01,1.0000e+01
IMP_SCORE,1326,GO:2000178,2.4809e-01,7.0000e+00
IMP_SCORE,1327,GO:0032945,2.4808e-01,2.5000e+01
IMP_SCORE,1328,GO:0006622,2.4802e-01,1.2000e+01
IMP_SCORE,1329,GO:0032395,2.4789e-01,2.0000e+01
IMP_SCORE,1330,GO:0071621,2.4789e-01,3.5000e+01
IMP_SCORE,1331,GO:0050772,2.4766e-01,2.3000e+01
IMP_SCORE,1332,GO:0060600,2.4763e-01,1.2000e+01
IMP_SCORE,1333,GO:0032947,2.4761e-01,5.3000e+01
IMP_SCORE,1334,GO:0021983,2.4760e-01,1.0000e+01
IMP_SCORE,1335,GO:0090329,2.4743e-01,1.6000e+01
IMP_SCORE,1336,GO:2001198,2.4731e-01,6.6000e+01
IMP_SCORE,1337,GO:0031034,2.4724e-01,6.0000e+00
IMP_SCORE,1338,GO:0043434,2.4721e-01,8.0000e+01
IMP_SCORE,1339,GO:0042102,2.4712e-01,3.0000e+01
IMP_SCORE,1340,GO:0012505,2.4679e-01,1.6400e+02
IMP_SCORE,1341,GO:0010460,2.4678e-01,4.0000e+00
IMP_SCORE,1342,GO:0032675,2.4675e-01,3.1000e+01
IMP_SCORE,1343,GO:0060491,2.4658e-01,1.0600e+02
IMP_SCORE,1344,GO:1904925,2.4657e-01,5.0000e+00
IMP_SCORE,1345,GO:0035264,2.4656e-01,3.1000e+01
IMP_SCORE,1346,GO:0008392,2.4628e-01,6.0000e+00
IMP_SCORE,1347,GO:0046328,2.4626e-01,4.1000e+01
IMP_SCORE,1348,GO:0070848,2.4625e-01,7.6000e+01
IMP_SCORE,1349,GO:0033605,2.4625e-01,9.0000e+00
IMP_SCORE,1350,GO:0030955,2.4601e-01,1.1000e+01
IMP_SCORE,1351,GO:0055070,2.4598e-01,1.3000e+01
IMP_SCORE,1352,GO:0050864,2.4590e-01,2.6000e+01
IMP_SCORE,1353,GO:0030318,2.4587e-01,1.8000e+01
IMP_SCORE,1354,GO:0031967,2.4580e-01,1.6500e+02
IMP_SCORE,1355,GO:1904031,2.4579e-01,1.1000e+01
IMP_SCORE,1356,GO:0019079,2.4574e-01,7.0000e+00
IMP_SCORE,1357,GO:0009394,2.4568e-01,1.0000e+01
IMP_SCORE,1358,GO:1903532,2.4564e-01,8.2000e+01
IMP_SCORE,1359,GO:1990090,2.4562e-01,1.5000e+01
IMP_SCORE,1360,GO:1902307,2.4553e-01,1.3000e+01
IMP_SCORE,1361,GO:0019985,2.4539e-01,7.0000e+00
IMP_SCORE,1362,GO:0044794,2.4531e-01,1.7000e+01
IMP_SCORE,1363,GO:1902236,2.4525e-01,5.0000e+00
IMP_SCORE,1364,GO:0043280,2.4524e-01,3.6000e+01
IMP_SCORE,1365,GO:0005504,2.4524e-01,3.3000e+01
IMP_SCORE,1366,GO:0071407,2.4523e-01,9.3000e+01
IMP_SCORE,1367,GO:0032281,2.4507e-01,1.6000e+01
IMP_SCORE,1368,GO:0015605,2.4504e-01,1.3000e+01
IMP_SCORE,1369,GO:0070423,2.4499e-01,1.1000e+01
IMP_SCORE,1370,GO:0070266,2.4497e-01,1.6000e+01
IMP_SCORE,1371,GO:1904680,2.4491e-01,3.1000e+01
IMP_SCORE,1372,GO:0022612,2.4478e-01,3.1000e+01
IMP_SCORE,1373,GO:0044853,2.4473e-01,2.9000e+01
IMP_SCORE,1374,GO:1990126,2.4472e-01,5.3000e+01
IMP_SCORE,1375,GO:2000134,2.4462e-01,2.4000e+01
IMP_SCORE,1376,GO:1903706,2.4446e-01,1.5400e+02
IMP_SCORE,1377,GO:0050766,2.4434e-01,2.6000e+01
IMP_SCORE,1378,GO:0050714,2.4426e-01,6.5000e+01
IMP_SCORE,1379,GO:0015988,2.4415e-01,8.0000e+00
IMP_SCORE,1380,GO:0002433,2.4403e-01,3.2000e+01
IMP_SCORE,1381,GO:0086013,2.4403e-01,9.0000e+00
IMP_SCORE,1382,GO:0030220,2.4402e-01,1.3000e+01
IMP_SCORE,1383,GO:0002495,2.4400e-01,6.9000e+01
IMP_SCORE,1384,GO:0043300,2.4396e-01,2.3000e+01
IMP_SCORE,1385,GO:0002221,2.4394e-01,5.7000e+01
IMP_SCORE,1386,GO:1902936,2.4390e-01,5.4000e+01
IMP_SCORE,1387,GO:0051764,2.4381e-01,2.1000e+01
IMP_SCORE,1388,GO:1901701,2.4379e-01,1.7500e+02
IMP_SCORE,1389,GO:0015931,2.4379e-01,9.0000e+01
IMP_SCORE,1390,GO:0051099,2.4373e-01,2.9000e+01
IMP_SCORE,1391,GO:0045663,2.4372e-01,2.2000e+01
IMP_SCORE,1392,GO:0022600,2.4371e-01,3.1000e+01
IMP_SCORE,1393,GO:0001754,2.4364e-01,9.0000e+00
IMP_SCORE,1394,GO:0051881,2.4363e-01,2.7000e+01
IMP_SCORE,1395,GO:0014910,2.4360e-01,1.6000e+01
IMP_SCORE,1396,GO:0007179,2.4358e-01,3.9000e+01
IMP_SCORE,1397,GO:0032722,2.4355e-01,1.5000e+01
IMP_SCORE,1398,GO:0003756,2.4353e-01,9.0000e+00
IMP_SCORE,1399,GO:0051098,2.4353e-01,1.0400e+02
IMP_SCORE,1400,GO:0043506,2.4346e-01,1.8000e+01
IMP_SCORE,1401,GO:0001838,2.4342e-01,7.0000e+00
IMP_SCORE,1402,GO:0016868,2.4340e-01,4.0000e+00
IMP_SCORE,1403,GO:0070665,2.4337e-01,2.9000e+01
IMP_SCORE,1404,GO:0004622,2.4326e-01,3.7000e+01
IMP_SCORE,1405,GO:0008631,2.4313e-01,3.0000e+00
IMP_SCORE,1406,GO:0031503,2.4306e-01,3.6000e+01
IMP_SCORE,1407,GO:0051969,2.4305e-01,4.0000e+00
IMP_SCORE,1408,GO:0019911,2.4301e-01,4.9000e+01
IMP_SCORE,1409,GO:0031098,2.4301e-01,2.8000e+01
IMP_SCORE,1410,GO:0043069,2.4295e-01,2.5100e+02
IMP_SCORE,1411,GO:0031056,2.4293e-01,2.7000e+01
IMP_SCORE,1412,GO:1903034,2.4293e-01,6.3000e+01
IMP_SCORE,1413,GO:0010744,2.4289e-01,8.0000e+00
IMP_SCORE,1414,GO:0031683,2.4277e-01,1.0000e+01
IMP_SCORE,1415,GO:0010594,2.4274e-01,1.8000e+01
IMP_SCORE,1416,GO:0000152,2.4266e-01,1.0000e+01
IMP_SCORE,1417,GO:0034766,2.4260e-01,1.1000e+01
IMP_SCORE,1418,GO:0060359,2.4258e-01,1.9000e+01
IMP_SCORE,1419,GO:0048813,2.4251e-01,2.8000e+01
IMP_SCORE,1420,GO:0071356,2.4246e-01,3.6000e+01
IMP_SCORE,1421,GO:1903524,2.4238e-01,1.5000e+01
IMP_SCORE,1422,GO:0051961,2.4236e-01,9.3000e+01
IMP_SCORE,1423,GO:0051023,2.4236e-01,1.5000e+01
IMP_SCORE,1424,GO:0030098,2.4231e-01,4.7000e+01
IMP_SCORE,1425,GO:0048844,2.4222e-01,9.0000e+00
IMP_SCORE,1426,GO:1902532,2.4208e-01,1.4700e+02
IMP_SCORE,1427,GO:0030168,2.4195e-01,7.1000e+01
IMP_SCORE,1428,GO:0010614,2.4194e-01,4.0000e+00
IMP_SCORE,1429,GO:1902547,2.4188e-01,1.1000e+01
IMP_SCORE,1430,GO:0032881,2.4183e-01,2.4000e+01
IMP_SCORE,1431,GO:0043114,2.4183e-01,6.0000e+00
IMP_SCORE,1432,GO:0019864,2.4182e-01,3.0000e+01
IMP_SCORE,1433,GO:0010035,2.4177e-01,2.0600e+02
IMP_SCORE,1434,GO:0015250,2.4172e-01,1.7000e+01
IMP_SCORE,1435,GO:0046823,2.4158e-01,4.4000e+01
IMP_SCORE,1436,GO:0035195,2.4152e-01,1.8000e+01
IMP_SCORE,1437,GO:0043534,2.4144e-01,2.0000e+01
IMP_SCORE,1438,GO:0009749,2.4142e-01,3.6000e+01
IMP_SCORE,1439,GO:0032462,2.4141e-01,9.0000e+00
IMP_SCORE,1440,GO:0046337,2.4141e-01,2.1000e+01
IMP_SCORE,1441,GO:0072089,2.4132e-01,1.4000e+01
IMP_SCORE,1442,GO:0044770,2.4131e-01,8.3000e+01
IMP_SCORE,1443,GO:0005791,2.4130e-01,3.2000e+01
IMP_SCORE,1444,GO:0030667,2.4122e-01,1.2800e+02
IMP_SCORE,1445,GO:0032496,2.4122e-01,1.1000e+02
IMP_SCORE,1446,GO:0006654,2.4117e-01,1.1000e+01
IMP_SCORE,1447,GO:0051591,2.4115e-01,2.1000e+01
IMP_SCORE,1448,GO:0008156,2.4115e-01,1.6000e+01
IMP_SCORE,1449,GO:0090075,2.4111e-01,2.0000e+00
IMP_SCORE,1450,GO:0061035,2.4100e-01,2.0000e+01
IMP_SCORE,1451,GO:0030888,2.4088e-01,2.6000e+01
IMP_SCORE,1452,GO:0046635,2.4079e-01,2.0000e+01
IMP_SCORE,1453,GO:0043330,2.4077e-01,2.2000e+01
IMP_SCORE,1454,GO:0050707,2.4076e-01,5.2000e+01
IMP_SCORE,1455,GO:0046634,2.4071e-01,1.9000e+01
IMP_SCORE,1456,GO:0006595,2.4047e-01,2.3000e+01
IMP_SCORE,1457,GO:0071322,2.4028e-01,3.3000e+01
IMP_SCORE,1458,GO:0070303,2.4020e-01,9.0000e+00
IMP_SCORE,1459,GO:0043231,2.4017e-01,1.7740e+03
IMP_SCORE,1460,GO:0045669,2.4015e-01,4.5000e+01
IMP_SCORE,1461,GO:0055006,2.4008e-01,9.0000e+00
IMP_SCORE,1462,GO:0006554,2.4003e-01,1.9000e+01
IMP_SCORE,1463,GO:0006297,2.3999e-01,6.0000e+00
IMP_SCORE,1464,GO:0033559,2.3991e-01,8.6000e+01
IMP_SCORE,1465,GO:0009187,2.3982e-01,1.1000e+01
IMP_SCORE,1466,GO:0033280,2.3977e-01,1.0000e+01
IMP_SCORE,1467,GO:0009313,2.3970e-01,4.8000e+01
IMP_SCORE,1468,GO:0050729,2.3968e-01,5.5000e+01
IMP_SCORE,1469,GO:0018105,2.3966e-01,5.9000e+01
IMP_SCORE,1470,GO:0022821,2.3962e-01,2.0000e+00
IMP_SCORE,1471,GO:0045944,2.3954e-01,1.5300e+02
IMP_SCORE,1472,GO:0002576,2.3953e-01,1.1900e+02
IMP_SCORE,1473,GO:0009066,2.3946e-01,6.4000e+01
IMP_SCORE,1474,GO:0070374,2.3945e-01,3.7000e+01
IMP_SCORE,1475,GO:2000406,2.3941e-01,4.0000e+00
IMP_SCORE,1476,GO:1903305,2.3937e-01,4.6000e+01
IMP_SCORE,1477,GO:0031579,2.3930e-01,1.7000e+01
IMP_SCORE,1478,GO:0019955,2.3915e-01,1.1600e+02
IMP_SCORE,1479,GO:0070265,2.3914e-01,2.7000e+01
IMP_SCORE,1480,GO:0042104,2.3901e-01,6.0000e+00
IMP_SCORE,1481,GO:0032946,2.3898e-01,3.7000e+01
IMP_SCORE,1482,GO:0032374,2.3884e-01,1.1000e+01
IMP_SCORE,1483,GO:0004712,2.3857e-01,3.6000e+01
IMP_SCORE,1484,GO:0045648,2.3855e-01,7.0000e+00
IMP_SCORE,1485,GO:0007584,2.3855e-01,7.0000e+01
IMP_SCORE,1486,GO:0009083,2.3849e-01,6.3000e+01
IMP_SCORE,1487,GO:0070555,2.3847e-01,2.2000e+01
IMP_SCORE,1488,GO:0051054,2.3846e-01,4.2000e+01
IMP_SCORE,1489,GO:0006623,2.3845e-01,1.0000e+01
IMP_SCORE,1490,GO:0005635,2.3835e-01,1.3900e+02
IMP_SCORE,1491,GO:0006677,2.3834e-01,3.0000e+01
IMP_SCORE,1492,GO:0001755,2.3833e-01,1.9000e+01
IMP_SCORE,1493,GO:0051590,2.3832e-01,6.0000e+00
IMP_SCORE,1494,GO:0051495,2.3830e-01,6.2000e+01
IMP_SCORE,1495,GO:0038096,2.3829e-01,3.3000e+01
IMP_SCORE,1496,GO:1901983,2.3809e-01,2.1000e+01
IMP_SCORE,1497,GO:1904874,2.3808e-01,4.0000e+00
IMP_SCORE,1498,GO:0031343,2.3804e-01,1.7000e+01
IMP_SCORE,1499,GO:0008366,2.3803e-01,7.4000e+01
IMP_SCORE,1500,GO:0001921,2.3798e-01,1.3000e+01
IMP_SCORE,1501,GO:0006986,2.3766e-01,4.8000e+01
IMP_SCORE,1502,GO:0045444,2.3763e-01,9.4000e+01
IMP_SCORE,1503,GO:0032922,2.3763e-01,1.6000e+01
IMP_SCORE,1504,GO:0000980,2.3757e-01,1.5000e+01
IMP_SCORE,1505,GO:2000177,2.3753e-01,4.3000e+01
IMP_SCORE,1506,GO:1904668,2.3749e-01,1.1000e+01
IMP_SCORE,1507,GO:0002827,2.3749e-01,4.0000e+00
IMP_SCORE,1508,GO:1902237,2.3714e-01,2.0000e+00
IMP_SCORE,1509,GO:0032355,2.3711e-01,5.9000e+01
IMP_SCORE,1510,GO:0070527,2.3706e-01,5.7000e+01
IMP_SCORE,1511,GO:0035578,2.3695e-01,7.8000e+01
IMP_SCORE,1512,GO:0006027,2.3689e-01,5.5000e+01
IMP_SCORE,1513,GO:0035259,2.3682e-01,1.0000e+01
IMP_SCORE,1514,GO:0032846,2.3679e-01,7.0000e+01
IMP_SCORE,1515,GO:0051024,2.3675e-01,1.6000e+01
IMP_SCORE,1516,GO:0031100,2.3659e-01,4.3000e+01
IMP_SCORE,1517,GO:0015740,2.3655e-01,1.2000e+01
IMP_SCORE,1518,GO:0010769,2.3655e-01,5.7000e+01
IMP_SCORE,1519,GO:1904893,2.3649e-01,2.5000e+01
IMP_SCORE,1520,GO:0003093,2.3645e-01,1.3000e+01
IMP_SCORE,1521,GO:1903206,2.3638e-01,1.3000e+01
IMP_SCORE,1522,GO:0051770,2.3635e-01,4.0000e+00
IMP_SCORE,1523,GO:0034122,2.3634e-01,1.5000e+01
IMP_SCORE,1524,GO:0043032,2.3631e-01,6.0000e+00
IMP_SCORE,1525,GO:0051602,2.3625e-01,2.4000e+01
IMP_SCORE,1526,GO:0030104,2.3625e-01,2.0000e+01
IMP_SCORE,1527,GO:2000105,2.3620e-01,6.0000e+00
IMP_SCORE,1528,GO:0046777,2.3618e-01,7.5000e+01
IMP_SCORE,1529,GO:0010984,2.3617e-01,1.2000e+01
IMP_SCORE,1530,GO:0043567,2.3606e-01,1.0000e+01
IMP_SCORE,1531,GO:0006376,2.3604e-01,7.0000e+00
IMP_SCORE,1532,GO:0007045,2.3601e-01,3.5000e+01
IMP_SCORE,1533,GO:0002052,2.3592e-01,2.6000e+01
IMP_SCORE,1534,GO:0001837,2.3592e-01,2.0000e+01
IMP_SCORE,1535,GO:0006531,2.3591e-01,1.4000e+01
IMP_SCORE,1536,GO:2000379,2.3589e-01,1.6000e+01
IMP_SCORE,1537,GO:0045598,2.3586e-01,6.2000e+01
IMP_SCORE,1538,GO:0042454,2.3585e-01,1.8000e+01
IMP_SCORE,1539,GO:0046164,2.3583e-01,3.7000e+01
IMP_SCORE,1540,GO:0001961,2.3581e-01,2.8000e+01
IMP_SCORE,1541,GO:0045987,2.3581e-01,1.3000e+01
IMP_SCORE,1542,GO:0097485,2.3573e-01,1.5100e+02
IMP_SCORE,1543,GO:0006664,2.3567e-01,8.9000e+01
IMP_SCORE,1544,GO:0051282,2.3552e-01,2.1000e+01
IMP_SCORE,1545,GO:1900407,2.3551e-01,2.4000e+01
IMP_SCORE,1546,GO:1902806,2.3550e-01,5.0000e+01
IMP_SCORE,1547,GO:0070534,2.3537e-01,1.0000e+01
IMP_SCORE,1548,GO:0017146,2.3535e-01,1.0000e+01
IMP_SCORE,1549,GO:0044283,2.3535e-01,1.8300e+02
IMP_SCORE,1550,GO:0010720,2.3533e-01,1.3700e+02
IMP_SCORE,1551,GO:0033135,2.3531e-01,2.7000e+01
IMP_SCORE,1552,GO:0030071,2.3522e-01,7.0000e+00
IMP_SCORE,1553,GO:0030814,2.3520e-01,2.8000e+01
IMP_SCORE,1554,GO:0055024,2.3519e-01,8.0000e+00
IMP_SCORE,1555,GO:0045744,2.3515e-01,2.7000e+01
IMP_SCORE,1556,GO:0005104,2.3510e-01,4.0000e+00
IMP_SCORE,1557,GO:0019903,2.3499e-01,5.9000e+01
IMP_SCORE,1558,GO:0008408,2.3497e-01,1.0000e+01
IMP_SCORE,1559,GO:0005634,2.3488e-01,1.3160e+03
IMP_SCORE,1560,GO:0010952,2.3485e-01,4.2000e+01
IMP_SCORE,1561,GO:0001959,2.3485e-01,5.1000e+01
IMP_SCORE,1562,GO:0031902,2.3484e-01,9.8000e+01
IMP_SCORE,1563,GO:0007368,2.3482e-01,2.4000e+01
IMP_SCORE,1564,GO:0032873,2.3478e-01,8.0000e+00
IMP_SCORE,1565,GO:0008207,2.3475e-01,1.5000e+01
IMP_SCORE,1566,GO:0006401,2.3471e-01,5.8000e+01
IMP_SCORE,1567,GO:0031983,2.3467e-01,1.5200e+02
IMP_SCORE,1568,GO:0045088,2.3465e-01,7.9000e+01
IMP_SCORE,1569,GO:1902667,2.3460e-01,5.0000e+00
IMP_SCORE,1570,GO:0044440,2.3448e-01,2.2500e+02
IMP_SCORE,1571,GO:1900543,2.3446e-01,1.7000e+01
IMP_SCORE,1572,GO:0044839,2.3444e-01,6.4000e+01
IMP_SCORE,1573,GO:0045841,2.3440e-01,5.0000e+00
IMP_SCORE,1574,GO:1900004,2.3436e-01,9.0000e+00
IMP_SCORE,1575,GO:0060429,2.3433e-01,7.2000e+01
IMP_SCORE,1576,GO:0032303,2.3431e-01,2.0000e+00
IMP_SCORE,1577,GO:1900372,2.3430e-01,9.0000e+00
IMP_SCORE,1578,GO:0043229,2.3415e-01,1.6580e+03
IMP_SCORE,1579,GO:0031114,2.3398e-01,1.1000e+01
IMP_SCORE,1580,GO:0072330,2.3395e-01,8.5000e+01
IMP_SCORE,1581,GO:1901889,2.3395e-01,1.0000e+01
IMP_SCORE,1582,GO:0044437,2.3388e-01,3.6700e+02
IMP_SCORE,1583,GO:0045830,2.3373e-01,5.0000e+00
IMP_SCORE,1584,GO:0006607,2.3371e-01,1.3000e+01
IMP_SCORE,1585,GO:0042304,2.3370e-01,1.6000e+01
IMP_SCORE,1586,GO:0006007,2.3368e-01,1.0000e+01
IMP_SCORE,1587,GO:0060441,2.3367e-01,8.0000e+00
IMP_SCORE,1588,GO:0006275,2.3354e-01,2.8000e+01
IMP_SCORE,1589,GO:0031099,2.3333e-01,7.7000e+01
IMP_SCORE,1590,GO:0002090,2.3330e-01,1.3000e+01
IMP_SCORE,1591,GO:0006482,2.3329e-01,1.6000e+01
IMP_SCORE,1592,GO:0071363,2.3321e-01,5.9000e+01
IMP_SCORE,1593,GO:0042559,2.3318e-01,1.2000e+01
IMP_SCORE,1594,GO:0050770,2.3318e-01,4.6000e+01
IMP_SCORE,1595,GO:0048545,2.3315e-01,7.2000e+01
IMP_SCORE,1596,GO:0010469,2.3308e-01,3.5000e+01
IMP_SCORE,1597,GO:0071229,2.3304e-01,5.9000e+01
IMP_SCORE,1598,GO:0060759,2.3285e-01,4.7000e+01
IMP_SCORE,1599,GO:1902749,2.3279e-01,3.1000e+01
IMP_SCORE,1600,GO:0043005,2.3279e-01,3.9000e+02
IMP_SCORE,1601,GO:0002705,2.3268e-01,2.4000e+01
IMP_SCORE,1602,GO:1903076,2.3262e-01,3.6000e+01
IMP_SCORE,1603,GO:0051924,2.3251e-01,5.8000e+01
IMP_SCORE,1604,GO:0031258,2.3250e-01,1.1000e+01
IMP_SCORE,1605,GO:0051647,2.3245e-01,1.1000e+01
IMP_SCORE,1606,GO:0002726,2.3245e-01,6.0000e+00
IMP_SCORE,1607,GO:0061036,2.3241e-01,1.0000e+01
IMP_SCORE,1608,GO:0050433,2.3234e-01,1.2000e+01
IMP_SCORE,1609,GO:0051147,2.3231e-01,6.7000e+01
IMP_SCORE,1610,GO:0005515,2.3227e-01,2.9570e+03
IMP_SCORE,1611,GO:0045080,2.3224e-01,4.0000e+00
IMP_SCORE,1612,GO:0072662,2.3216e-01,1.1000e+01
IMP_SCORE,1613,GO:0002758,2.3212e-01,7.3000e+01
IMP_SCORE,1614,GO:0036092,2.3209e-01,1.9000e+01
IMP_SCORE,1615,GO:0008527,2.3201e-01,2.7000e+01
IMP_SCORE,1616,GO:2000188,2.3195e-01,8.0000e+00
IMP_SCORE,1617,GO:0005154,2.3190e-01,2.0000e+01
IMP_SCORE,1618,GO:0097730,2.3189e-01,1.5000e+01
IMP_SCORE,1619,GO:0044724,2.3188e-01,7.5000e+01
IMP_SCORE,1620,GO:0010669,2.3180e-01,1.9000e+01
IMP_SCORE,1621,GO:0005819,2.3169e-01,8.5000e+01
IMP_SCORE,1622,GO:1903579,2.3167e-01,6.0000e+00
IMP_SCORE,1623,GO:1903533,2.3157e-01,9.4000e+01
IMP_SCORE,1624,GO:0044003,2.3154e-01,1.3000e+01
IMP_SCORE,1625,GO:0072384,2.3152e-01,2.5000e+01
IMP_SCORE,1626,GO:0002761,2.3151e-01,7.6000e+01
IMP_SCORE,1627,GO:0019098,2.3143e-01,2.5000e+01
IMP_SCORE,1628,GO:0032732,2.3140e-01,1.3000e+01
IMP_SCORE,1629,GO:1901862,2.3136e-01,1.5000e+01
IMP_SCORE,1630,GO:0050708,2.3134e-01,1.1000e+02
IMP_SCORE,1631,GO:0050869,2.3132e-01,8.0000e+00
IMP_SCORE,1632,GO:0007164,2.3132e-01,7.0000e+00
IMP_SCORE,1633,GO:0009201,2.3129e-01,1.4000e+01
IMP_SCORE,1634,GO:0001784,2.3129e-01,9.0000e+00
IMP_SCORE,1635,GO:0045893,2.3127e-01,1.9100e+02
IMP_SCORE,1636,GO:2000242,2.3108e-01,1.8000e+01
IMP_SCORE,1637,GO:0051386,2.3106e-01,3.0000e+00
IMP_SCORE,1638,GO:0060325,2.3105e-01,3.9000e+01
IMP_SCORE,1639,GO:0021954,2.3098e-01,1.7000e+01
IMP_SCORE,1640,GO:0043393,2.3094e-01,6.8000e+01
IMP_SCORE,1641,GO:0099131,2.3094e-01,1.5000e+01
IMP_SCORE,1642,GO:0051766,2.3091e-01,2.7000e+01
IMP_SCORE,1643,GO:0015215,2.3088e-01,7.0000e+00
IMP_SCORE,1644,GO:0007530,2.3087e-01,6.0000e+00
IMP_SCORE,1645,GO:0007006,2.3082e-01,4.2000e+01
IMP_SCORE,1646,GO:0042168,2.3081e-01,2.2000e+01
IMP_SCORE,1647,GO:0005528,2.3074e-01,3.8000e+01
IMP_SCORE,1648,GO:0000963,2.3055e-01,4.0000e+00
IMP_SCORE,1649,GO:0046129,2.3037e-01,1.1000e+01
IMP_SCORE,1650,GO:0046930,2.3035e-01,1.0000e+01
IMP_SCORE,1651,GO:0071496,2.3035e-01,7.7000e+01
IMP_SCORE,1652,GO:0032663,2.3022e-01,1.0000e+01
IMP_SCORE,1653,GO:0001763,2.3014e-01,6.6000e+01
IMP_SCORE,1654,GO:0098960,2.3012e-01,5.0000e+00
IMP_SCORE,1655,GO:0030325,2.3009e-01,8.0000e+00
IMP_SCORE,1656,GO:0048484,2.3004e-01,7.0000e+00
IMP_SCORE,1657,GO:0002430,2.3002e-01,9.0000e+00
IMP_SCORE,1658,GO:0031233,2.2996e-01,3.5000e+01
IMP_SCORE,1659,GO:1901185,2.2995e-01,9.0000e+00
IMP_SCORE,1660,GO:0006099,2.2991e-01,4.1000e+01
IMP_SCORE,1661,GO:0019883,2.2989e-01,6.0000e+00
IMP_SCORE,1662,GO:2000106,2.2987e-01,4.3000e+01
IMP_SCORE,1663,GO:0060560,2.2985e-01,4.2000e+01
IMP_SCORE,1664,GO:0000302,2.2984e-01,7.7000e+01
IMP_SCORE,1665,GO:0051489,2.2977e-01,4.1000e+01
IMP_SCORE,1666,GO:0045625,2.2977e-01,9.0000e+00
IMP_SCORE,1667,GO:0004713,2.2976e-01,6.0000e+01
IMP_SCORE,1668,GO:0051560,2.2974e-01,1.1000e+01
IMP_SCORE,1669,GO:1904152,2.2972e-01,5.0000e+00
IMP_SCORE,1670,GO:0002864,2.2971e-01,8.0000e+00
IMP_SCORE,1671,GO:0045779,2.2965e-01,1.4000e+01
IMP_SCORE,1672,GO:0048762,2.2964e-01,2.4000e+01
IMP_SCORE,1673,GO:0009896,2.2960e-01,1.2200e+02
IMP_SCORE,1674,GO:1990266,2.2958e-01,2.9000e+01
IMP_SCORE,1675,GO:0002888,2.2954e-01,1.4000e+01
IMP_SCORE,1676,GO:0046034,2.2948e-01,3.0000e+01
IMP_SCORE,1677,GO:0046132,2.2947e-01,1.2000e+01
IMP_SCORE,1678,GO:0031294,2.2938e-01,3.3000e+01
IMP_SCORE,1679,GO:0043198,2.2933e-01,1.6000e+01
IMP_SCORE,1680,GO:2001237,2.2930e-01,4.1000e+01
IMP_SCORE,1681,GO:0015868,2.2925e-01,1.0000e+01
IMP_SCORE,1682,GO:0033081,2.2919e-01,1.6000e+01
IMP_SCORE,1683,GO:0051384,2.2917e-01,6.4000e+01
IMP_SCORE,1684,GO:0006936,2.2913e-01,1.3000e+02
IMP_SCORE,1685,GO:0002764,2.2901e-01,1.3100e+02
IMP_SCORE,1686,GO:0015698,2.2893e-01,8.1000e+01
IMP_SCORE,1687,GO:0016605,2.2893e-01,4.0000e+01
IMP_SCORE,1688,GO:0000132,2.2885e-01,5.0000e+00
IMP_SCORE,1689,GO:0000793,2.2883e-01,2.3000e+01
IMP_SCORE,1690,GO:0005905,2.2881e-01,5.2000e+01
IMP_SCORE,1691,GO:0040013,2.2880e-01,9.3000e+01
IMP_SCORE,1692,GO:0016411,2.2874e-01,1.4000e+01
IMP_SCORE,1693,GO:0035089,2.2860e-01,1.2000e+01
IMP_SCORE,1694,GO:0030595,2.2858e-01,5.5000e+01
IMP_SCORE,1695,GO:0009116,2.2855e-01,5.2000e+01
IMP_SCORE,1696,GO:0005794,2.2850e-01,5.8000e+02
IMP_SCORE,1697,GO:0015645,2.2849e-01,1.6000e+01
IMP_SCORE,1698,GO:1903426,2.2846e-01,2.4000e+01
IMP_SCORE,1699,GO:0090279,2.2843e-01,3.3000e+01
IMP_SCORE,1700,GO:0005876,2.2840e-01,3.4000e+01
IMP_SCORE,1701,GO:0071392,2.2830e-01,2.3000e+01
IMP_SCORE,1702,GO:0071456,2.2830e-01,3.7000e+01
IMP_SCORE,1703,GO:0006026,2.2829e-01,6.4000e+01
IMP_SCORE,1704,GO:0002829,2.2828e-01,8.0000e+00
IMP_SCORE,1705,GO:0046632,2.2827e-01,1.1000e+01
IMP_SCORE,1706,GO:0050731,2.2826e-01,4.8000e+01
IMP_SCORE,1707,GO:0045177,2.2817e-01,2.7000e+01
IMP_SCORE,1708,GO:0002708,2.2815e-01,2.0000e+01
IMP_SCORE,1709,GO:1902808,2.2811e-01,4.4000e+01
IMP_SCORE,1710,GO:0015872,2.2805e-01,6.0000e+00
IMP_SCORE,1711,GO:0060071,2.2805e-01,1.9000e+01
IMP_SCORE,1712,GO:1904315,2.2803e-01,9.0000e+00
IMP_SCORE,1713,GO:0008643,2.2792e-01,5.2000e+01
IMP_SCORE,1714,GO:0055001,2.2791e-01,5.5000e+01
IMP_SCORE,1715,GO:0043270,2.2784e-01,6.4000e+01
IMP_SCORE,1716,GO:0032695,2.2782e-01,5.0000e+00
IMP_SCORE,1717,GO:0051224,2.2780e-01,7.1000e+01
IMP_SCORE,1718,GO:0033120,2.2775e-01,1.0000e+01
IMP_SCORE,1719,GO:0002367,2.2773e-01,1.1000e+01
IMP_SCORE,1720,GO:0035004,2.2771e-01,9.0000e+00
IMP_SCORE,1721,GO:0045931,2.2770e-01,3.0000e+01
IMP_SCORE,1722,GO:0046851,2.2767e-01,8.0000e+00
IMP_SCORE,1723,GO:0048660,2.2767e-01,2.6000e+01
IMP_SCORE,1724,GO:0071248,2.2758e-01,7.4000e+01
IMP_SCORE,1725,GO:0042572,2.2757e-01,1.5000e+01
IMP_SCORE,1726,GO:0002709,2.2751e-01,1.9000e+01
IMP_SCORE,1727,GO:0042436,2.2741e-01,1.4000e+01
IMP_SCORE,1728,GO:0051092,2.2739e-01,4.9000e+01
IMP_SCORE,1729,GO:1905952,2.2733e-01,3.2000e+01
IMP_SCORE,1730,GO:0033293,2.2729e-01,4.0000e+01
IMP_SCORE,1731,GO:0035855,2.2729e-01,2.3000e+01
IMP_SCORE,1732,GO:2001242,2.2723e-01,4.0000e+01
IMP_SCORE,1733,GO:0045765,2.2723e-01,1.2100e+02
IMP_SCORE,1734,GO:0034358,2.2720e-01,4.0000e+01
IMP_SCORE,1735,GO:0006937,2.2719e-01,4.4000e+01
IMP_SCORE,1736,GO:0035456,2.2719e-01,3.1000e+01
IMP_SCORE,1737,GO:0007625,2.2717e-01,2.0000e+01
IMP_SCORE,1738,GO:0045071,2.2711e-01,3.9000e+01
IMP_SCORE,1739,GO:0060292,2.2702e-01,4.0000e+00
IMP_SCORE,1740,GO:1990351,2.2698e-01,1.3600e+02
IMP_SCORE,1741,GO:0030029,2.2697e-01,1.5200e+02
IMP_SCORE,1742,GO:0034364,2.2683e-01,4.2000e+01
IMP_SCORE,1743,GO:0032147,2.2672e-01,5.1000e+01
IMP_SCORE,1744,GO:0007613,2.2654e-01,6.9000e+01
IMP_SCORE,1745,GO:0031113,2.2652e-01,1.6000e+01
IMP_SCORE,1746,GO:0001886,2.2643e-01,1.0000e+01
IMP_SCORE,1747,GO:0042101,2.2632e-01,7.0000e+00
IMP_SCORE,1748,GO:0010717,2.2625e-01,1.1000e+01
IMP_SCORE,1749,GO:0070509,2.2608e-01,1.1000e+01
IMP_SCORE,1750,GO:0016755,2.2596e-01,3.9000e+01
IMP_SCORE,1751,GO:0042330,2.2595e-01,1.5300e+02
IMP_SCORE,1752,GO:0070328,2.2589e-01,8.0000e+00
IMP_SCORE,1753,GO:0009636,2.2587e-01,7.5000e+01
IMP_SCORE,1754,GO:0050974,2.2580e-01,1.2000e+01
IMP_SCORE,1755,GO:0010464,2.2573e-01,6.0000e+00
IMP_SCORE,1756,GO:0016878,2.2567e-01,3.4000e+01
IMP_SCORE,1757,GO:0042157,2.2564e-01,6.1000e+01
IMP_SCORE,1758,GO:0046875,2.2562e-01,1.8000e+01
IMP_SCORE,1759,GO:0052547,2.2562e-01,1.5300e+02
IMP_SCORE,1760,GO:0019882,2.2559e-01,1.2100e+02
IMP_SCORE,1761,GO:0031526,2.2553e-01,2.9000e+01
IMP_SCORE,1762,GO:1901741,2.2544e-01,2.7000e+01
IMP_SCORE,1763,GO:0007162,2.2535e-01,9.6000e+01
IMP_SCORE,1764,GO:0070371,2.2523e-01,6.0000e+00
IMP_SCORE,1765,GO:0043025,2.2523e-01,1.8900e+02
IMP_SCORE,1766,GO:1904951,2.2517e-01,1.1800e+02
IMP_SCORE,1767,GO:0050431,2.2514e-01,3.4000e+01
IMP_SCORE,1768,GO:1903038,2.2507e-01,3.3000e+01
IMP_SCORE,1769,GO:0009991,2.2506e-01,1.5800e+02
IMP_SCORE,1770,GO:0006643,2.2506e-01,1.3200e+02
IMP_SCORE,1771,GO:0036499,2.2503e-01,1.0000e+01
IMP_SCORE,1772,GO:0006469,2.2502e-01,8.3000e+01
IMP_SCORE,1773,GO:0009266,2.2499e-01,1.0100e+02
IMP_SCORE,1774,GO:0052629,2.2498e-01,5.0000e+00
IMP_SCORE,1775,GO:0051250,2.2490e-01,3.4000e+01
IMP_SCORE,1776,GO:0042887,2.2485e-01,3.6000e+01
IMP_SCORE,1777,GO:0099132,2.2479e-01,1.3000e+01
IMP_SCORE,1778,GO:0048858,2.2478e-01,1.0900e+02
IMP_SCORE,1779,GO:0044389,2.2474e-01,1.1900e+02
IMP_SCORE,1780,GO:2001026,2.2469e-01,5.0000e+00
IMP_SCORE,1781,GO:0032413,2.2463e-01,1.3000e+01
IMP_SCORE,1782,GO:0001654,2.2462e-01,6.1000e+01
IMP_SCORE,1783,GO:0048839,2.2435e-01,5.7000e+01
IMP_SCORE,1784,GO:0009142,2.2432e-01,1.1000e+01
IMP_SCORE,1785,GO:0031274,2.2428e-01,4.0000e+00
IMP_SCORE,1786,GO:0031430,2.2425e-01,4.4000e+01
IMP_SCORE,1787,GO:1990777,2.2423e-01,3.7000e+01
IMP_SCORE,1788,GO:0002643,2.2422e-01,2.5000e+01
IMP_SCORE,1789,GO:0050807,2.2416e-01,7.3000e+01
IMP_SCORE,1790,GO:0008214,2.2416e-01,1.8000e+01
IMP_SCORE,1791,GO:0009100,2.2410e-01,9.0000e+01
IMP_SCORE,1792,GO:0060390,2.2409e-01,1.6000e+01
IMP_SCORE,1793,GO:1990778,2.2404e-01,9.5000e+01
IMP_SCORE,1794,GO:0030511,2.2403e-01,1.1000e+01
IMP_SCORE,1795,GO:0016202,2.2403e-01,2.4000e+01
IMP_SCORE,1796,GO:0005887,2.2398e-01,7.4600e+02
IMP_SCORE,1797,GO:0048709,2.2398e-01,2.2000e+01
IMP_SCORE,1798,GO:0007413,2.2393e-01,2.5000e+01
IMP_SCORE,1799,GO:0050995,2.2391e-01,2.3000e+01
IMP_SCORE,1800,GO:0008179,2.2386e-01,5.0000e+00
IMP_SCORE,1801,GO:0032693,2.2382e-01,1.3000e+01
IMP_SCORE,1802,GO:0006939,2.2381e-01,2.5000e+01
IMP_SCORE,1803,GO:0007417,2.2372e-01,1.5200e+02
IMP_SCORE,1804,GO:1902742,2.2367e-01,1.5000e+01
IMP_SCORE,1805,GO:0045840,2.2363e-01,6.0000e+00
IMP_SCORE,1806,GO:0030212,2.2362e-01,5.7000e+01
IMP_SCORE,1807,GO:0003254,2.2360e-01,1.3000e+01
IMP_SCORE,1808,GO:0043227,2.2357e-01,1.4830e+03
IMP_SCORE,1809,GO:0045601,2.2352e-01,1.6000e+01
IMP_SCORE,1810,GO:0090278,2.2349e-01,1.4000e+01
IMP_SCORE,1811,GO:0048592,2.2343e-01,1.9000e+01
IMP_SCORE,1812,GO:0097546,2.2340e-01,2.6000e+01
IMP_SCORE,1813,GO:0002366,2.2337e-01,1.0000e+02
IMP_SCORE,1814,GO:0032365,2.2336e-01,6.0000e+00
IMP_SCORE,1815,GO:1903561,2.2331e-01,9.3100e+02
IMP_SCORE,1816,GO:0038024,2.2330e-01,9.1000e+01
IMP_SCORE,1817,GO:0043535,2.2325e-01,1.9000e+01
IMP_SCORE,1818,GO:0009582,2.2322e-01,6.9000e+01
IMP_SCORE,1819,GO:0019215,2.2322e-01,9.0000e+00
IMP_SCORE,1820,GO:0030574,2.2320e-01,3.2000e+01
IMP_SCORE,1821,GO:0046473,2.2314e-01,1.5000e+01
IMP_SCORE,1822,GO:0072001,2.2308e-01,9.0000e+00
IMP_SCORE,1823,GO:1903010,2.2307e-01,3.7000e+01
IMP_SCORE,1824,GO:0055081,2.2286e-01,1.2000e+01
IMP_SCORE,1825,GO:0030863,2.2284e-01,4.0000e+01
IMP_SCORE,1826,GO:0005829,2.2281e-01,1.8050e+03
IMP_SCORE,1827,GO:0045581,2.2279e-01,7.0000e+00
IMP_SCORE,1828,GO:0035173,2.2274e-01,6.0000e+00
IMP_SCORE,1829,GO:0030027,2.2262e-01,7.6000e+01
IMP_SCORE,1830,GO:0034446,2.2261e-01,3.6000e+01
IMP_SCORE,1831,GO:0042579,2.2260e-01,1.8000e+02
IMP_SCORE,1832,GO:0007194,2.2253e-01,5.0000e+00
IMP_SCORE,1833,GO:0098727,2.2249e-01,4.0000e+01
IMP_SCORE,1834,GO:0008198,2.2246e-01,1.6000e+01
IMP_SCORE,1835,GO:0061098,2.2244e-01,1.3000e+01
IMP_SCORE,1836,GO:1900087,2.2240e-01,1.2000e+01
IMP_SCORE,1837,GO:0007409,2.2237e-01,9.2000e+01
IMP_SCORE,1838,GO:0042493,2.2217e-01,1.1100e+02
IMP_SCORE,1839,GO:0044297,2.2213e-01,2.3000e+02
IMP_SCORE,1840,GO:1904949,2.2206e-01,1.4000e+01
IMP_SCORE,1841,GO:0043200,2.2202e-01,3.4000e+01
IMP_SCORE,1842,GO:0051645,2.2200e-01,1.7000e+01
IMP_SCORE,1843,GO:0055117,2.2189e-01,1.0000e+01
IMP_SCORE,1844,GO:0005488,2.2188e-01,1.9980e+03
IMP_SCORE,1845,GO:0098811,2.2184e-01,3.4000e+01
IMP_SCORE,1846,GO:0043901,2.2183e-01,6.7000e+01
IMP_SCORE,1847,GO:0070663,2.2183e-01,5.9000e+01
IMP_SCORE,1848,GO:0035914,2.2174e-01,3.4000e+01
IMP_SCORE,1849,GO:0071318,2.2169e-01,5.0000e+00
IMP_SCORE,1850,GO:0016597,2.2168e-01,5.3000e+01
IMP_SCORE,1851,GO:0060043,2.2168e-01,5.0000e+00
IMP_SCORE,1852,GO:0035255,2.2164e-01,8.0000e+00
IMP_SCORE,1853,GO:0001948,2.2160e-01,7.7000e+01
IMP_SCORE,1854,GO:0051437,2.2158e-01,6.0000e+00
IMP_SCORE,1855,GO:0032570,2.2153e-01,1.8000e+01
IMP_SCORE,1856,GO:0032729,2.2150e-01,3.3000e+01
IMP_SCORE,1857,GO:0010812,2.2145e-01,3.1000e+01
IMP_SCORE,1858,GO:0050780,2.2136e-01,6.0000e+00
IMP_SCORE,1859,GO:0007272,2.2131e-01,8.4000e+01
IMP_SCORE,1860,GO:0045073,2.2129e-01,5.0000e+00
IMP_SCORE,1861,GO:0098927,2.2124e-01,8.0000e+00
IMP_SCORE,1862,GO:0045072,2.2123e-01,1.0000e+01
IMP_SCORE,1863,GO:0071425,2.2122e-01,4.0000e+00
IMP_SCORE,1864,GO:0008021,2.2121e-01,6.8000e+01
IMP_SCORE,1865,GO:2001235,2.2119e-01,5.3000e+01
IMP_SCORE,1866,GO:1900025,2.2117e-01,7.0000e+00
IMP_SCORE,1867,GO:0043409,2.2113e-01,5.0000e+01
IMP_SCORE,1868,GO:0051640,2.2110e-01,1.1000e+02
IMP_SCORE,1869,GO:0045860,2.2105e-01,9.5000e+01
IMP_SCORE,1870,GO:0001556,2.2100e-01,5.0000e+00
IMP_SCORE,1871,GO:0098815,2.2100e-01,7.0000e+00
IMP_SCORE,1872,GO:1904705,2.2097e-01,1.0000e+01
IMP_SCORE,1873,GO:0070403,2.2096e-01,1.1000e+01
IMP_SCORE,1874,GO:0045214,2.2092e-01,1.5000e+01
IMP_SCORE,1875,GO:0061138,2.2091e-01,5.2000e+01
IMP_SCORE,1876,GO:0034333,2.2086e-01,2.2000e+01
IMP_SCORE,1877,GO:0055083,2.2083e-01,5.0000e+00
IMP_SCORE,1878,GO:0051015,2.2077e-01,9.4000e+01
IMP_SCORE,1879,GO:0032069,2.2066e-01,4.0000e+00
IMP_SCORE,1880,GO:0098852,2.2060e-01,2.5500e+02
IMP_SCORE,1881,GO:0060037,2.2057e-01,7.0000e+00
IMP_SCORE,1882,GO:0043065,2.2050e-01,1.5700e+02
IMP_SCORE,1883,GO:0006884,2.2046e-01,9.0000e+00
IMP_SCORE,1884,GO:0045980,2.2039e-01,2.1000e+01
IMP_SCORE,1885,GO:0051861,2.2038e-01,2.4000e+01
IMP_SCORE,1886,GO:0046631,2.2031e-01,1.6000e+01
IMP_SCORE,1887,GO:0048172,2.2026e-01,2.4000e+01
IMP_SCORE,1888,GO:0030198,2.2016e-01,1.8500e+02
IMP_SCORE,1889,GO:0072676,2.2004e-01,1.9000e+01
IMP_SCORE,1890,GO:0001516,2.1999e-01,1.7000e+01
IMP_SCORE,1891,GO:0002444,2.1996e-01,1.4000e+01
IMP_SCORE,1892,GO:0007250,2.1994e-01,7.0000e+00
IMP_SCORE,1893,GO:0030175,2.1989e-01,7.1000e+01
IMP_SCORE,1894,GO:0099118,2.1988e-01,3.2000e+01
IMP_SCORE,1895,GO:0006446,2.1965e-01,3.3000e+01
IMP_SCORE,1896,GO:0002521,2.1962e-01,9.3000e+01
IMP_SCORE,1897,GO:0046463,2.1957e-01,3.8000e+01
IMP_SCORE,1898,GO:0051129,2.1957e-01,1.8300e+02
IMP_SCORE,1899,GO:0009620,2.1953e-01,2.1000e+01
IMP_SCORE,1900,GO:0019693,2.1950e-01,8.5000e+01
IMP_SCORE,1901,GO:0050786,2.1950e-01,3.8000e+01
IMP_SCORE,1902,GO:0035097,2.1934e-01,3.3000e+01
IMP_SCORE,1903,GO:0045834,2.1928e-01,3.7000e+01
IMP_SCORE,1904,GO:0051053,2.1924e-01,3.8000e+01
IMP_SCORE,1905,GO:0048009,2.1924e-01,1.5000e+01
IMP_SCORE,1906,GO:0070530,2.1919e-01,1.1000e+01
IMP_SCORE,1907,GO:0002577,2.1919e-01,1.6000e+01
IMP_SCORE,1908,GO:0002792,2.1915e-01,2.6000e+01
IMP_SCORE,1909,GO:0030072,2.1914e-01,1.9000e+01
IMP_SCORE,1910,GO:0060333,2.1908e-01,8.6000e+01
IMP_SCORE,1911,GO:0090051,2.1907e-01,1.0000e+01
IMP_SCORE,1912,GO:1900740,2.1902e-01,1.7000e+01
IMP_SCORE,1913,GO:0006164,2.1900e-01,2.5000e+01
IMP_SCORE,1914,GO:0050671,2.1898e-01,3.5000e+01
IMP_SCORE,1915,GO:0051650,2.1887e-01,2.9000e+01
IMP_SCORE,1916,GO:0050670,2.1878e-01,5.4000e+01
IMP_SCORE,1917,GO:0046394,2.1878e-01,1.4300e+02
IMP_SCORE,1918,GO:0019755,2.1872e-01,2.2000e+01
IMP_SCORE,1919,GO:0090665,2.1872e-01,3.1000e+01
IMP_SCORE,1920,GO:0097581,2.1870e-01,2.0000e+01
IMP_SCORE,1921,GO:0048546,2.1864e-01,1.7000e+01
IMP_SCORE,1922,GO:0002479,2.1862e-01,5.3000e+01
IMP_SCORE,1923,GO:0030217,2.1862e-01,2.9000e+01
IMP_SCORE,1924,GO:0071331,2.1858e-01,3.5000e+01
IMP_SCORE,1925,GO:0005773,2.1857e-01,3.2400e+02
IMP_SCORE,1926,GO:0045055,2.1856e-01,1.6900e+02
IMP_SCORE,1927,GO:0031297,2.1856e-01,5.0000e+00
IMP_SCORE,1928,GO:0032206,2.1849e-01,1.9000e+01
IMP_SCORE,1929,GO:0036297,2.1845e-01,1.5000e+01
IMP_SCORE,1930,GO:0033157,2.1844e-01,9.4000e+01
IMP_SCORE,1931,GO:0043691,2.1839e-01,6.0000e+00
IMP_SCORE,1932,GO:0002031,2.1839e-01,1.0000e+00
IMP_SCORE,1933,GO:0002830,2.1833e-01,1.4000e+01
IMP_SCORE,1934,GO:0006577,2.1823e-01,2.5000e+01
IMP_SCORE,1935,GO:0018209,2.1823e-01,6.6000e+01
IMP_SCORE,1936,GO:1903901,2.1822e-01,4.4000e+01
IMP_SCORE,1937,GO:0030149,2.1821e-01,3.5000e+01
IMP_SCORE,1938,GO:0006553,2.1817e-01,2.1000e+01
IMP_SCORE,1939,GO:1902400,2.1813e-01,1.2000e+01
IMP_SCORE,1940,GO:0045745,2.1812e-01,1.3000e+01
IMP_SCORE,1941,GO:0072178,2.1805e-01,5.0000e+00
IMP_SCORE,1942,GO:1990391,2.1803e-01,8.0000e+00
IMP_SCORE,1943,GO:0048871,2.1796e-01,3.7000e+01
IMP_SCORE,1944,GO:0044448,2.1793e-01,7.0000e+01
IMP_SCORE,1945,GO:0031663,2.1792e-01,1.9000e+01
IMP_SCORE,1946,GO:1903169,2.1785e-01,2.8000e+01
IMP_SCORE,1947,GO:0007080,2.1784e-01,9.0000e+00
IMP_SCORE,1948,GO:0051222,2.1779e-01,1.1300e+02
IMP_SCORE,1949,GO:0019318,2.1776e-01,9.3000e+01
IMP_SCORE,1950,GO:0048770,2.1775e-01,8.9000e+01
IMP_SCORE,1951,GO:1903580,2.1773e-01,6.0000e+00
IMP_SCORE,1952,GO:0042462,2.1770e-01,2.1000e+01
IMP_SCORE,1953,GO:0033673,2.1769e-01,9.2000e+01
IMP_SCORE,1954,GO:0048664,2.1764e-01,1.0000e+01
IMP_SCORE,1955,GO:0010043,2.1758e-01,7.0000e+01
IMP_SCORE,1956,GO:0009055,2.1756e-01,8.3000e+01
IMP_SCORE,1957,GO:2001238,2.1752e-01,1.2000e+01
IMP_SCORE,1958,GO:0005001,2.1748e-01,3.2000e+01
IMP_SCORE,1959,GO:0006105,2.1746e-01,2.5000e+01
IMP_SCORE,1960,GO:0033344,2.1745e-01,1.0000e+01
IMP_SCORE,1961,GO:0044253,2.1742e-01,5.0000e+00
IMP_SCORE,1962,GO:0042776,2.1740e-01,5.0000e+00
IMP_SCORE,1963,GO:0016903,2.1737e-01,7.6000e+01
IMP_SCORE,1964,GO:0009072,2.1730e-01,3.5000e+01
IMP_SCORE,1965,GO:0042430,2.1727e-01,1.9000e+01
IMP_SCORE,1966,GO:0035774,2.1717e-01,1.1000e+01
IMP_SCORE,1967,GO:1902402,2.1708e-01,1.0000e+01
IMP_SCORE,1968,GO:0060148,2.1704e-01,5.0000e+00
IMP_SCORE,1969,GO:1905475,2.1701e-01,5.4000e+01
IMP_SCORE,1970,GO:0043405,2.1700e-01,9.5000e+01
IMP_SCORE,1971,GO:0048145,2.1686e-01,4.1000e+01
IMP_SCORE,1972,GO:0050867,2.1686e-01,7.8000e+01
IMP_SCORE,1973,GO:0045005,2.1684e-01,9.0000e+00
IMP_SCORE,1974,GO:0032376,2.1676e-01,9.0000e+00
IMP_SCORE,1975,GO:0017112,2.1674e-01,5.8000e+01
IMP_SCORE,1976,GO:0030178,2.1674e-01,5.7000e+01
IMP_SCORE,1977,GO:1901987,2.1671e-01,8.1000e+01
IMP_SCORE,1978,GO:0033500,2.1666e-01,5.1000e+01
IMP_SCORE,1979,GO:0048489,2.1660e-01,2.3000e+01
IMP_SCORE,1980,GO:0001662,2.1659e-01,2.1000e+01
IMP_SCORE,1981,GO:0071542,2.1658e-01,6.0000e+00
IMP_SCORE,1982,GO:0032412,2.1658e-01,6.8000e+01
IMP_SCORE,1983,GO:0002068,2.1653e-01,5.0000e+00
IMP_SCORE,1984,GO:0004861,2.1650e-01,5.0000e+00
IMP_SCORE,1985,GO:0032479,2.1649e-01,5.2000e+01
IMP_SCORE,1986,GO:0035088,2.1648e-01,2.8000e+01
IMP_SCORE,1987,GO:0009895,2.1643e-01,7.0000e+01
IMP_SCORE,1988,GO:0016323,2.1638e-01,2.2700e+02
IMP_SCORE,1989,GO:0072666,2.1632e-01,1.2000e+01
IMP_SCORE,1990,GO:0019372,2.1632e-01,2.9000e+01
IMP_SCORE,1991,GO:1901658,2.1627e-01,3.6000e+01
IMP_SCORE,1992,GO:0022604,2.1625e-01,1.9100e+02
IMP_SCORE,1993,GO:0035308,2.1619e-01,1.6000e+01
IMP_SCORE,1994,GO:0070411,2.1617e-01,2.8000e+01
IMP_SCORE,1995,GO:0002712,2.1616e-01,1.6000e+01
IMP_SCORE,1996,GO:0042445,2.1608e-01,1.0600e+02
IMP_SCORE,1997,GO:0000323,2.1605e-01,2.7900e+02
IMP_SCORE,1998,GO:0009798,2.1602e-01,2.6000e+01
IMP_SCORE,1999,GO:0050681,2.1602e-01,9.0000e+00
IMP_SCORE,2000,GO:0035066,2.1598e-01,1.7000e+01
IMP_SCORE,2001,GO:0019433,2.1589e-01,1.4000e+01
IMP_SCORE,2002,GO:0043299,2.1584e-01,1.1300e+02
IMP_SCORE,2003,GO:0048639,2.1573e-01,2.6000e+01
IMP_SCORE,2004,GO:0002762,2.1572e-01,3.2000e+01
IMP_SCORE,2005,GO:0032787,2.1572e-01,1.8800e+02
IMP_SCORE,2006,GO:0070304,2.1541e-01,2.7000e+01
IMP_SCORE,2007,GO:0006865,2.1539e-01,3.9000e+01
IMP_SCORE,2008,GO:0009408,2.1537e-01,9.3000e+01
IMP_SCORE,2009,GO:2000826,2.1535e-01,1.7000e+01
IMP_SCORE,2010,GO:0031664,2.1533e-01,2.1000e+01
IMP_SCORE,2011,GO:0045806,2.1515e-01,1.5000e+01
IMP_SCORE,2012,GO:0019835,2.1510e-01,2.0000e+01
IMP_SCORE,2013,GO:0051492,2.1499e-01,2.5000e+01
IMP_SCORE,2014,GO:0016485,2.1499e-01,1.0600e+02
IMP_SCORE,2015,GO:0030159,2.1494e-01,3.0000e+01
IMP_SCORE,2016,GO:0034763,2.1487e-01,1.9000e+01
IMP_SCORE,2017,GO:0006833,2.1481e-01,3.6000e+01
IMP_SCORE,2018,GO:1902403,2.1477e-01,1.0000e+01
IMP_SCORE,2019,GO:0055106,2.1476e-01,9.0000e+00
IMP_SCORE,2020,GO:0086064,2.1472e-01,9.0000e+00
IMP_SCORE,2021,GO:0042552,2.1468e-01,8.3000e+01
IMP_SCORE,2022,GO:0032731,2.1465e-01,2.3000e+01
IMP_SCORE,2023,GO:0043230,2.1461e-01,8.8200e+02
IMP_SCORE,2024,GO:0006707,2.1461e-01,7.0000e+00
IMP_SCORE,2025,GO:0090342,2.1459e-01,6.0000e+00
IMP_SCORE,2026,GO:0001702,2.1451e-01,2.0000e+00
IMP_SCORE,2027,GO:0009914,2.1448e-01,4.6000e+01
IMP_SCORE,2028,GO:0045724,2.1446e-01,1.2000e+01
IMP_SCORE,2029,GO:0004298,2.1446e-01,1.7000e+01
IMP_SCORE,2030,GO:1903055,2.1443e-01,6.0000e+00
IMP_SCORE,2031,GO:0044146,2.1434e-01,1.5000e+01
IMP_SCORE,2032,GO:0046390,2.1433e-01,2.8000e+01
IMP_SCORE,2033,GO:0000983,2.1427e-01,6.0000e+00
IMP_SCORE,2034,GO:0014031,2.1425e-01,8.0000e+00
IMP_SCORE,2035,GO:0033674,2.1406e-01,8.7000e+01
IMP_SCORE,2036,GO:0016020,2.1403e-01,2.3090e+03
IMP_SCORE,2037,GO:0070062,2.1397e-01,9.4000e+02
IMP_SCORE,2038,GO:0044428,2.1388e-01,1.2710e+03
IMP_SCORE,2039,GO:0004576,2.1385e-01,1.2000e+01
IMP_SCORE,2040,GO:2000679,2.1381e-01,8.0000e+00
IMP_SCORE,2041,GO:0006813,2.1379e-01,4.6000e+01
IMP_SCORE,2042,GO:0045843,2.1377e-01,9.0000e+00
IMP_SCORE,2043,GO:0002027,2.1376e-01,3.8000e+01
IMP_SCORE,2044,GO:0000122,2.1376e-01,1.4800e+02
IMP_SCORE,2045,GO:0006293,2.1375e-01,1.2000e+01
IMP_SCORE,2046,GO:0009612,2.1372e-01,6.5000e+01
IMP_SCORE,2047,GO:0031638,2.1363e-01,2.2000e+01
IMP_SCORE,2048,GO:0005839,2.1361e-01,1.3000e+01
IMP_SCORE,2049,GO:2001252,2.1361e-01,3.2000e+01
IMP_SCORE,2050,GO:0030539,2.1360e-01,5.0000e+00
IMP_SCORE,2051,GO:1901653,2.1353e-01,6.2000e+01
IMP_SCORE,2052,GO:0030659,2.1348e-01,3.2500e+02
IMP_SCORE,2053,GO:1902253,2.1344e-01,1.2000e+01
IMP_SCORE,2054,GO:0033014,2.1341e-01,2.1000e+01
IMP_SCORE,2055,GO:0046822,2.1330e-01,5.4000e+01
IMP_SCORE,2056,GO:0048246,2.1329e-01,6.0000e+00
IMP_SCORE,2057,GO:0043488,2.1323e-01,5.3000e+01
IMP_SCORE,2058,GO:0006903,2.1320e-01,1.7000e+01
IMP_SCORE,2059,GO:2000727,2.1320e-01,7.0000e+00
IMP_SCORE,2060,GO:0070887,2.1308e-01,3.8200e+02
IMP_SCORE,2061,GO:0030140,2.1306e-01,8.0000e+00
IMP_SCORE,2062,GO:0032768,2.1302e-01,1.7000e+01
IMP_SCORE,2063,GO:0042326,2.1289e-01,9.3000e+01
IMP_SCORE,2064,GO:0090184,2.1289e-01,9.0000e+00
IMP_SCORE,2065,GO:0008637,2.1289e-01,3.8000e+01
IMP_SCORE,2066,GO:1902229,2.1283e-01,1.5000e+01
IMP_SCORE,2067,GO:0032103,2.1280e-01,8.0000e+01
IMP_SCORE,2068,GO:0050728,2.1275e-01,4.9000e+01
IMP_SCORE,2069,GO:0002685,2.1275e-01,4.9000e+01
IMP_SCORE,2070,GO:2000479,2.1268e-01,1.4000e+01
IMP_SCORE,2071,GO:0017121,2.1264e-01,1.0000e+01
IMP_SCORE,2072,GO:0072329,2.1263e-01,6.2000e+01
IMP_SCORE,2073,GO:0006909,2.1256e-01,7.8000e+01
IMP_SCORE,2074,GO:0032587,2.1254e-01,3.6000e+01
IMP_SCORE,2075,GO:0005886,2.1253e-01,1.6970e+03
IMP_SCORE,2076,GO:0090087,2.1251e-01,2.1400e+02
IMP_SCORE,2077,GO:0014742,2.1237e-01,7.0000e+00
IMP_SCORE,2078,GO:0007265,2.1230e-01,8.4000e+01
IMP_SCORE,2079,GO:0050918,2.1216e-01,1.8000e+01
IMP_SCORE,2080,GO:0060688,2.1213e-01,1.5000e+01
IMP_SCORE,2081,GO:0072422,2.1210e-01,1.5000e+01
IMP_SCORE,2082,GO:0031468,2.1210e-01,2.0000e+00
IMP_SCORE,2083,GO:0000060,2.1205e-01,7.0000e+00
IMP_SCORE,2084,GO:0010039,2.1205e-01,3.3000e+01
IMP_SCORE,2085,GO:0006896,2.1201e-01,4.0000e+00
IMP_SCORE,2086,GO:0045605,2.1199e-01,6.0000e+00
IMP_SCORE,2087,GO:0072506,2.1197e-01,5.0000e+00
IMP_SCORE,2088,GO:2000243,2.1196e-01,1.5000e+01
IMP_SCORE,2089,GO:0070741,2.1194e-01,1.0000e+01
IMP_SCORE,2090,GO:0032460,2.1194e-01,1.0000e+01
IMP_SCORE,2091,GO:0035567,2.1190e-01,3.7000e+01
IMP_SCORE,2092,GO:1900046,2.1188e-01,3.8000e+01
IMP_SCORE,2093,GO:0051051,2.1188e-01,1.2800e+02
IMP_SCORE,2094,GO:0048041,2.1180e-01,2.3000e+01
IMP_SCORE,2095,GO:1903649,2.1179e-01,8.0000e+00
IMP_SCORE,2096,GO:0070293,2.1176e-01,1.0000e+01
IMP_SCORE,2097,GO:0016801,2.1176e-01,3.5000e+01
IMP_SCORE,2098,GO:0050900,2.1175e-01,1.3300e+02
IMP_SCORE,2099,GO:0090659,2.1175e-01,1.4000e+01
IMP_SCORE,2100,GO:0001190,2.1173e-01,3.2000e+01
IMP_SCORE,2101,GO:0051302,2.1171e-01,4.2000e+01
IMP_SCORE,2102,GO:1903051,2.1169e-01,7.0000e+00
IMP_SCORE,2103,GO:0042605,2.1169e-01,1.9000e+01
IMP_SCORE,2104,GO:0030335,2.1162e-01,1.0400e+02
IMP_SCORE,2105,GO:0070987,2.1156e-01,9.0000e+00
IMP_SCORE,2106,GO:0031529,2.1154e-01,1.4000e+01
IMP_SCORE,2107,GO:0019992,2.1153e-01,2.6000e+01
IMP_SCORE,2108,GO:0033993,2.1151e-01,2.3400e+02
IMP_SCORE,2109,GO:0030282,2.1148e-01,3.3000e+01
IMP_SCORE,2110,GO:0048678,2.1145e-01,2.5000e+01
IMP_SCORE,2111,GO:0001909,2.1145e-01,3.1000e+01
IMP_SCORE,2112,GO:0050908,2.1144e-01,6.0000e+00
IMP_SCORE,2113,GO:0048681,2.1136e-01,7.0000e+00
IMP_SCORE,2114,GO:0001649,2.1120e-01,4.7000e+01
IMP_SCORE,2115,GO:0010762,2.1118e-01,1.7000e+01
IMP_SCORE,2116,GO:0031674,2.1117e-01,1.8000e+01
IMP_SCORE,2117,GO:0032292,2.1105e-01,1.4000e+01
IMP_SCORE,2118,GO:0051225,2.1096e-01,5.8000e+01
IMP_SCORE,2119,GO:0045069,2.1087e-01,5.0000e+01
IMP_SCORE,2120,GO:0006911,2.1084e-01,5.5000e+01
IMP_SCORE,2121,GO:0007159,2.1082e-01,4.1000e+01
IMP_SCORE,2122,GO:0014912,2.1082e-01,1.1000e+01
IMP_SCORE,2123,GO:0097028,2.1078e-01,2.8000e+01
IMP_SCORE,2124,GO:0090136,2.1071e-01,9.0000e+00
IMP_SCORE,2125,GO:0031060,2.1070e-01,1.1000e+01
IMP_SCORE,2126,GO:0004629,2.1065e-01,4.8000e+01
IMP_SCORE,2127,GO:0004871,2.1063e-01,5.0400e+02
IMP_SCORE,2128,GO:0060049,2.1059e-01,9.0000e+00
IMP_SCORE,2129,GO:0040007,2.1058e-01,1.5000e+02
IMP_SCORE,2130,GO:0015918,2.1053e-01,1.2000e+01
IMP_SCORE,2131,GO:0016813,2.1050e-01,1.9000e+01
IMP_SCORE,2132,GO:0097553,2.1044e-01,9.0000e+00
IMP_SCORE,2133,GO:0002706,2.1034e-01,2.5000e+01
IMP_SCORE,2134,GO:0045956,2.1029e-01,1.6000e+01
IMP_SCORE,2135,GO:0035254,2.1029e-01,1.1000e+01
IMP_SCORE,2136,GO:0001890,2.1026e-01,1.8000e+01
IMP_SCORE,2137,GO:0014066,2.1026e-01,5.8000e+01
IMP_SCORE,2138,GO:0031593,2.1022e-01,1.3000e+01
IMP_SCORE,2139,GO:0001891,2.1020e-01,2.7000e+01
IMP_SCORE,2140,GO:0042551,2.1016e-01,1.1000e+01
IMP_SCORE,2141,GO:0030150,2.1015e-01,6.0000e+00
IMP_SCORE,2142,GO:0001817,2.1002e-01,1.7500e+02
IMP_SCORE,2143,GO:1903321,2.1001e-01,2.8000e+01
IMP_SCORE,2144,GO:0050321,2.1001e-01,1.5000e+01
IMP_SCORE,2145,GO:0021510,2.0998e-01,1.7000e+01
IMP_SCORE,2146,GO:2000648,2.0997e-01,3.9000e+01
IMP_SCORE,2147,GO:0046488,2.0993e-01,8.6000e+01
IMP_SCORE,2148,GO:0031527,2.0985e-01,2.0000e+01
IMP_SCORE,2149,GO:0042516,2.0974e-01,2.2000e+01
IMP_SCORE,2150,GO:0098562,2.0974e-01,4.0000e+01
IMP_SCORE,2151,GO:0007219,2.0968e-01,4.3000e+01
IMP_SCORE,2152,GO:0009755,2.0961e-01,7.7000e+01
IMP_SCORE,2153,GO:0032839,2.0961e-01,1.2000e+01
IMP_SCORE,2154,GO:0030500,2.0960e-01,2.9000e+01
IMP_SCORE,2155,GO:0009437,2.0957e-01,3.5000e+01
IMP_SCORE,2156,GO:0007173,2.0956e-01,3.3000e+01
IMP_SCORE,2157,GO:0014074,2.0949e-01,3.6000e+01
IMP_SCORE,2158,GO:0048736,2.0936e-01,3.4000e+01
IMP_SCORE,2159,GO:0035198,2.0934e-01,6.0000e+00
IMP_SCORE,2160,GO:0060999,2.0932e-01,2.0000e+00
IMP_SCORE,2161,GO:0051254,2.0931e-01,2.3900e+02
IMP_SCORE,2162,GO:0032436,2.0921e-01,3.1000e+01
IMP_SCORE,2163,GO:0003012,2.0920e-01,1.2700e+02
IMP_SCORE,2164,GO:0045787,2.0918e-01,9.2000e+01
IMP_SCORE,2165,GO:0044446,2.0916e-01,1.5150e+03
IMP_SCORE,2166,GO:0060740,2.0914e-01,6.0000e+00
IMP_SCORE,2167,GO:0004177,2.0914e-01,7.1000e+01
IMP_SCORE,2168,GO:0002067,2.0914e-01,5.0000e+00
IMP_SCORE,2169,GO:0090734,2.0913e-01,1.9000e+01
IMP_SCORE,2170,GO:0010718,2.0913e-01,1.1000e+01
IMP_SCORE,2171,GO:0046620,2.0909e-01,1.5000e+01
IMP_SCORE,2172,GO:0045921,2.0900e-01,2.7000e+01
IMP_SCORE,2173,GO:1904407,2.0884e-01,1.5000e+01
IMP_SCORE,2174,GO:0035150,2.0879e-01,4.7000e+01
IMP_SCORE,2175,GO:1900115,2.0878e-01,5.0000e+00
IMP_SCORE,2176,GO:0060143,2.0875e-01,1.3000e+01
IMP_SCORE,2177,GO:0043204,2.0873e-01,5.6000e+01
IMP_SCORE,2178,GO:0051580,2.0873e-01,4.0000e+00
IMP_SCORE,2179,GO:0047485,2.0864e-01,7.3000e+01
IMP_SCORE,2180,GO:0009617,2.0856e-01,1.0000e+02
IMP_SCORE,2181,GO:0052548,2.0852e-01,1.5200e+02
IMP_SCORE,2182,GO:0043388,2.0850e-01,1.1000e+01
IMP_SCORE,2183,GO:0019207,2.0839e-01,9.5000e+01
IMP_SCORE,2184,GO:0043371,2.0837e-01,6.0000e+00
IMP_SCORE,2185,GO:0032204,2.0834e-01,2.2000e+01
IMP_SCORE,2186,GO:0048869,2.0833e-01,8.9400e+02
IMP_SCORE,2187,GO:0032844,2.0832e-01,1.2700e+02
IMP_SCORE,2188,GO:0032897,2.0827e-01,7.0000e+00
IMP_SCORE,2189,GO:0001836,2.0827e-01,2.3000e+01
IMP_SCORE,2190,GO:0006639,2.0809e-01,5.7000e+01
IMP_SCORE,2191,GO:0034260,2.0809e-01,2.7000e+01
IMP_SCORE,2192,GO:0022008,2.0799e-01,3.5000e+01
IMP_SCORE,2193,GO:0050764,2.0798e-01,3.0000e+01
IMP_SCORE,2194,GO:0099643,2.0789e-01,5.3000e+01
IMP_SCORE,2195,GO:0016239,2.0788e-01,2.5000e+01
IMP_SCORE,2196,GO:1904029,2.0784e-01,3.1000e+01
IMP_SCORE,2197,GO:0035019,2.0777e-01,1.9000e+01
IMP_SCORE,2198,GO:0005901,2.0776e-01,3.0000e+01
IMP_SCORE,2199,GO:0004674,2.0771e-01,1.3300e+02
IMP_SCORE,2200,GO:1903319,2.0770e-01,9.0000e+00
IMP_SCORE,2201,GO:0005774,2.0769e-01,2.7600e+02
IMP_SCORE,2202,GO:1901700,2.0767e-01,3.8500e+02
IMP_SCORE,2203,GO:0038166,2.0756e-01,1.1000e+01
IMP_SCORE,2204,GO:0016925,2.0751e-01,2.6000e+01
IMP_SCORE,2205,GO:1900409,2.0749e-01,1.2000e+01
IMP_SCORE,2206,GO:0043066,2.0746e-01,2.3300e+02
IMP_SCORE,2207,GO:0005523,2.0744e-01,2.7000e+01
IMP_SCORE,2208,GO:1902117,2.0743e-01,4.4000e+01
IMP_SCORE,2209,GO:1901617,2.0743e-01,9.1000e+01
IMP_SCORE,2210,GO:0090022,2.0740e-01,9.0000e+00
IMP_SCORE,2211,GO:0071397,2.0740e-01,1.6000e+01
IMP_SCORE,2212,GO:0071709,2.0740e-01,1.2000e+01
IMP_SCORE,2213,GO:0060348,2.0740e-01,5.9000e+01
IMP_SCORE,2214,GO:0055098,2.0733e-01,3.3000e+01
IMP_SCORE,2215,GO:0021885,2.0732e-01,2.5000e+01
IMP_SCORE,2216,GO:0048873,2.0730e-01,1.2000e+01
IMP_SCORE,2217,GO:0010660,2.0726e-01,8.0000e+00
IMP_SCORE,2218,GO:0007224,2.0724e-01,3.5000e+01
IMP_SCORE,2219,GO:2000257,2.0715e-01,3.9000e+01
IMP_SCORE,2220,GO:0040014,2.0713e-01,2.6000e+01
IMP_SCORE,2221,GO:1903312,2.0711e-01,5.0000e+00
IMP_SCORE,2222,GO:0006310,2.0709e-01,5.2000e+01
IMP_SCORE,2223,GO:0046348,2.0705e-01,4.5000e+01
IMP_SCORE,2224,GO:0030099,2.0698e-01,5.7000e+01
IMP_SCORE,2225,GO:0001917,2.0692e-01,1.5000e+01
IMP_SCORE,2226,GO:0045638,2.0692e-01,4.4000e+01
IMP_SCORE,2227,GO:0016052,2.0688e-01,7.4000e+01
IMP_SCORE,2228,GO:0042428,2.0681e-01,1.2000e+01
IMP_SCORE,2229,GO:0045619,2.0680e-01,2.7000e+01
IMP_SCORE,2230,GO:0071900,2.0678e-01,1.1600e+02
IMP_SCORE,2231,GO:0006897,2.0669e-01,3.3400e+02
IMP_SCORE,2232,GO:0030011,2.0665e-01,8.0000e+00
IMP_SCORE,2233,GO:0098531,2.0650e-01,1.4000e+01
IMP_SCORE,2234,GO:0032642,2.0650e-01,3.8000e+01
IMP_SCORE,2235,GO:0071108,2.0648e-01,3.5000e+01
IMP_SCORE,2236,GO:0044439,2.0646e-01,7.0000e+01
IMP_SCORE,2237,GO:0032528,2.0644e-01,3.5000e+01
IMP_SCORE,2238,GO:0001191,2.0639e-01,4.6000e+01
IMP_SCORE,2239,GO:0071396,2.0637e-01,9.2000e+01
IMP_SCORE,2240,GO:0043392,2.0628e-01,4.0000e+01
IMP_SCORE,2241,GO:1902572,2.0624e-01,4.0000e+00
IMP_SCORE,2242,GO:0016701,2.0622e-01,3.9000e+01
IMP_SCORE,2243,GO:0016445,2.0614e-01,4.0000e+00
IMP_SCORE,2244,GO:0002702,2.0611e-01,3.4000e+01
IMP_SCORE,2245,GO:0043173,2.0609e-01,1.0000e+01
IMP_SCORE,2246,GO:0043537,2.0605e-01,6.0000e+00
IMP_SCORE,2247,GO:0002715,2.0605e-01,1.4000e+01
IMP_SCORE,2248,GO:0036314,2.0600e-01,1.2000e+01
IMP_SCORE,2249,GO:0050804,2.0596e-01,1.0700e+02
IMP_SCORE,2250,GO:0043202,2.0595e-01,9.6000e+01
IMP_SCORE,2251,GO:0032434,2.0593e-01,2.4000e+01
IMP_SCORE,2252,GO:1901214,2.0591e-01,7.4000e+01
IMP_SCORE,2253,GO:0016810,2.0586e-01,1.4500e+02
IMP_SCORE,2254,GO:0042632,2.0585e-01,1.8000e+01
IMP_SCORE,2255,GO:0019783,2.0585e-01,7.0000e+01
IMP_SCORE,2256,GO:0055094,2.0582e-01,3.1000e+01
IMP_SCORE,2257,GO:0090181,2.0575e-01,7.0000e+00
IMP_SCORE,2258,GO:0042327,2.0569e-01,1.3900e+02
IMP_SCORE,2259,GO:0071383,2.0566e-01,3.0000e+01
IMP_SCORE,2260,GO:0033628,2.0564e-01,4.4000e+01
IMP_SCORE,2261,GO:0016614,2.0558e-01,1.2600e+02
IMP_SCORE,2262,GO:0072562,2.0552e-01,1.8500e+02
IMP_SCORE,2263,GO:0043268,2.0552e-01,1.0000e+01
IMP_SCORE,2264,GO:0050931,2.0545e-01,2.6000e+01
IMP_SCORE,2265,GO:0031975,2.0544e-01,1.6900e+02
IMP_SCORE,2266,GO:0032024,2.0540e-01,2.3000e+01
IMP_SCORE,2267,GO:0050922,2.0540e-01,2.2000e+01
IMP_SCORE,2268,GO:0071902,2.0537e-01,7.5000e+01
IMP_SCORE,2269,GO:1905268,2.0535e-01,2.0000e+01
IMP_SCORE,2270,GO:0097755,2.0535e-01,1.9000e+01
IMP_SCORE,2271,GO:0051249,2.0533e-01,1.1000e+02
IMP_SCORE,2272,GO:0071867,2.0531e-01,1.2000e+01
IMP_SCORE,2273,GO:0051321,2.0528e-01,3.9000e+01
IMP_SCORE,2274,GO:0070306,2.0519e-01,4.0000e+00
IMP_SCORE,2275,GO:0048010,2.0518e-01,2.8000e+01
IMP_SCORE,2276,GO:0043122,2.0518e-01,1.2900e+02
IMP_SCORE,2277,GO:0009416,2.0515e-01,9.5000e+01
IMP_SCORE,2278,GO:0014874,2.0514e-01,3.0000e+00
IMP_SCORE,2279,GO:0042645,2.0509e-01,2.9000e+01
IMP_SCORE,2280,GO:0080025,2.0505e-01,1.1000e+01
IMP_SCORE,2281,GO:0004435,2.0504e-01,4.7000e+01
IMP_SCORE,2282,GO:0032757,2.0500e-01,2.3000e+01
IMP_SCORE,2283,GO:0030496,2.0498e-01,1.2600e+02
IMP_SCORE,2284,GO:0061014,2.0490e-01,9.0000e+00
IMP_SCORE,2285,GO:0022029,2.0490e-01,2.6000e+01
IMP_SCORE,2286,GO:0007077,2.0487e-01,1.6000e+01
IMP_SCORE,2287,GO:0042993,2.0481e-01,1.4000e+01
IMP_SCORE,2288,GO:0005689,2.0472e-01,4.0000e+00
IMP_SCORE,2289,GO:0007626,2.0472e-01,1.0100e+02
IMP_SCORE,2290,GO:0001077,2.0463e-01,5.0000e+01
IMP_SCORE,2291,GO:1901796,2.0462e-01,4.2000e+01
IMP_SCORE,2292,GO:0070206,2.0457e-01,4.3000e+01
IMP_SCORE,2293,GO:1903307,2.0456e-01,2.8000e+01
IMP_SCORE,2294,GO:1903959,2.0455e-01,1.5000e+01
IMP_SCORE,2295,GO:1903828,2.0449e-01,7.5000e+01
IMP_SCORE,2296,GO:1902043,2.0443e-01,1.0000e+00
IMP_SCORE,2297,GO:0060766,2.0443e-01,1.0000e+00
IMP_SCORE,2298,GO:0060307,2.0443e-01,1.0000e+00
IMP_SCORE,2299,GO:0005520,2.0443e-01,3.7000e+01
IMP_SCORE,2300,GO:0006301,2.0435e-01,5.0000e+00
IMP_SCORE,2301,GO:0016064,2.0433e-01,1.5000e+01
IMP_SCORE,2302,GO:2000193,2.0424e-01,7.0000e+00
IMP_SCORE,2303,GO:0050767,2.0417e-01,1.6300e+02
IMP_SCORE,2304,GO:0001990,2.0412e-01,1.1000e+01
IMP_SCORE,2305,GO:0005654,2.0407e-01,9.9800e+02
IMP_SCORE,2306,GO:0016363,2.0403e-01,4.4000e+01
IMP_SCORE,2307,GO:0030449,2.0401e-01,3.7000e+01
IMP_SCORE,2308,GO:0005766,2.0398e-01,1.6000e+01
IMP_SCORE,2309,GO:0000118,2.0396e-01,2.9000e+01
IMP_SCORE,2310,GO:0035023,2.0393e-01,5.0000e+01
IMP_SCORE,2311,GO:0036294,2.0393e-01,2.3000e+01
IMP_SCORE,2312,GO:0045666,2.0391e-01,9.1000e+01
IMP_SCORE,2313,GO:2001234,2.0389e-01,6.1000e+01
IMP_SCORE,2314,GO:1901028,2.0386e-01,2.0000e+01
IMP_SCORE,2315,GO:1901984,2.0385e-01,6.0000e+00
IMP_SCORE,2316,GO:0032994,2.0385e-01,3.8000e+01
IMP_SCORE,2317,GO:0051693,2.0374e-01,2.0000e+01
IMP_SCORE,2318,GO:0002920,2.0374e-01,5.0000e+01
IMP_SCORE,2319,GO:0032649,2.0368e-01,3.2000e+01
IMP_SCORE,2320,GO:0019682,2.0363e-01,1.5000e+01
IMP_SCORE,2321,GO:0019886,2.0357e-01,7.3000e+01
IMP_SCORE,2322,GO:0052742,2.0356e-01,3.2000e+01
IMP_SCORE,2323,GO:0030118,2.0351e-01,3.6000e+01
IMP_SCORE,2324,GO:0032092,2.0351e-01,3.0000e+01
IMP_SCORE,2325,GO:0031226,2.0350e-01,7.3600e+02
IMP_SCORE,2326,GO:0008201,2.0347e-01,1.0900e+02
IMP_SCORE,2327,GO:0051290,2.0337e-01,1.1000e+01
IMP_SCORE,2328,GO:0051093,2.0334e-01,2.6300e+02
IMP_SCORE,2329,GO:0010639,2.0332e-01,8.9000e+01
IMP_SCORE,2330,GO:0042127,2.0332e-01,5.6400e+02
IMP_SCORE,2331,GO:0032515,2.0330e-01,1.3000e+01
IMP_SCORE,2332,GO:1902107,2.0319e-01,3.2000e+01
IMP_SCORE,2333,GO:0046625,2.0316e-01,8.0000e+00
IMP_SCORE,2334,GO:0051287,2.0313e-01,4.9000e+01
IMP_SCORE,2335,GO:0051091,2.0313e-01,7.4000e+01
IMP_SCORE,2336,GO:0060341,2.0311e-01,2.5400e+02
IMP_SCORE,2337,GO:0042288,2.0310e-01,1.7000e+01
IMP_SCORE,2338,GO:0051272,2.0306e-01,1.2600e+02
IMP_SCORE,2339,GO:1902803,2.0304e-01,1.6000e+01
IMP_SCORE,2340,GO:0060563,2.0302e-01,1.3000e+01
IMP_SCORE,2341,GO:0000902,2.0294e-01,5.6000e+01
IMP_SCORE,2342,GO:0007205,2.0294e-01,2.6000e+01
IMP_SCORE,2343,GO:0002697,2.0291e-01,1.0700e+02
IMP_SCORE,2344,GO:0046320,2.0285e-01,8.0000e+00
IMP_SCORE,2345,GO:0018022,2.0281e-01,2.0000e+01
IMP_SCORE,2346,GO:0034706,2.0279e-01,1.0000e+01
IMP_SCORE,2347,GO:0046426,2.0272e-01,1.4000e+01
IMP_SCORE,2348,GO:0004620,2.0272e-01,1.0400e+02
IMP_SCORE,2349,GO:0034644,2.0272e-01,2.2000e+01
IMP_SCORE,2350,GO:0090280,2.0271e-01,1.2000e+01
IMP_SCORE,2351,GO:0010033,2.0269e-01,6.0700e+02
IMP_SCORE,2352,GO:0016247,2.0264e-01,9.6000e+01
IMP_SCORE,2353,GO:0031643,2.0254e-01,1.5000e+01
IMP_SCORE,2354,GO:0001947,2.0253e-01,1.7000e+01
IMP_SCORE,2355,GO:0034723,2.0252e-01,5.0000e+00
IMP_SCORE,2356,GO:0030662,2.0249e-01,8.3000e+01
IMP_SCORE,2357,GO:0015748,2.0248e-01,3.2000e+01
IMP_SCORE,2358,GO:0051403,2.0246e-01,2.8000e+01
IMP_SCORE,2359,GO:0000278,2.0245e-01,1.3000e+01
IMP_SCORE,2360,GO:0000096,2.0242e-01,2.5000e+01
IMP_SCORE,2361,GO:0031333,2.0241e-01,3.2000e+01
IMP_SCORE,2362,GO:0090175,2.0240e-01,1.7000e+01
IMP_SCORE,2363,GO:0005737,2.0233e-01,1.9130e+03
IMP_SCORE,2364,GO:0045747,2.0228e-01,1.5000e+01
IMP_SCORE,2365,GO:0016328,2.0218e-01,4.5000e+01
IMP_SCORE,2366,GO:0035296,2.0218e-01,4.5000e+01
IMP_SCORE,2367,GO:0032740,2.0216e-01,7.0000e+00
IMP_SCORE,2368,GO:0032652,2.0213e-01,1.3000e+01
IMP_SCORE,2369,GO:0030036,2.0210e-01,1.2800e+02
IMP_SCORE,2370,GO:0043558,2.0208e-01,2.0000e+00
IMP_SCORE,2371,GO:0017038,2.0205e-01,5.9000e+01
IMP_SCORE,2372,GO:0030826,2.0198e-01,1.0000e+01
IMP_SCORE,2373,GO:0001952,2.0197e-01,3.7000e+01
IMP_SCORE,2374,GO:0035725,2.0196e-01,3.9000e+01
IMP_SCORE,2375,GO:0034605,2.0195e-01,5.4000e+01
IMP_SCORE,2376,GO:0002819,2.0183e-01,2.9000e+01
IMP_SCORE,2377,GO:0010638,2.0181e-01,1.6900e+02
IMP_SCORE,2378,GO:0015991,2.0172e-01,7.0000e+00
IMP_SCORE,2379,GO:0019751,2.0170e-01,6.2000e+01
IMP_SCORE,2380,GO:0032989,2.0166e-01,1.6800e+02
IMP_SCORE,2381,GO:0042220,2.0163e-01,6.0000e+00
IMP_SCORE,2382,GO:0005764,2.0161e-01,2.8400e+02
IMP_SCORE,2383,GO:0019371,2.0157e-01,1.8000e+01
IMP_SCORE,2384,GO:0003081,2.0157e-01,9.0000e+00
IMP_SCORE,2385,GO:0031982,2.0153e-01,1.0470e+03
IMP_SCORE,2386,GO:0044089,2.0148e-01,1.5300e+02
IMP_SCORE,2387,GO:0016620,2.0147e-01,7.8000e+01
IMP_SCORE,2388,GO:0033598,2.0143e-01,7.0000e+00
IMP_SCORE,2389,GO:0048584,2.0139e-01,3.9700e+02
IMP_SCORE,2390,GO:0031345,2.0137e-01,8.3000e+01
IMP_SCORE,2391,GO:0045664,2.0131e-01,1.4500e+02
IMP_SCORE,2392,GO:0055065,2.0131e-01,1.5400e+02
IMP_SCORE,2393,GO:1902692,2.0128e-01,2.2000e+01
IMP_SCORE,2394,GO:0051865,2.0123e-01,4.7000e+01
IMP_SCORE,2395,GO:0016863,2.0118e-01,1.3000e+01
IMP_SCORE,2396,GO:0033762,2.0116e-01,2.8000e+01
IMP_SCORE,2397,GO:0001047,2.0114e-01,4.1000e+01
IMP_SCORE,2398,GO:0044444,2.0110e-01,1.6190e+03
IMP_SCORE,2399,GO:0008066,2.0106e-01,2.1000e+01
IMP_SCORE,2400,GO:0060174,2.0100e-01,1.2000e+01
IMP_SCORE,2401,GO:0016553,2.0096e-01,5.0000e+00
IMP_SCORE,2402,GO:0005123,2.0081e-01,1.1000e+01
IMP_SCORE,2403,GO:1904950,2.0075e-01,5.4000e+01
IMP_SCORE,2404,GO:0051451,2.0071e-01,1.0000e+01
IMP_SCORE,2405,GO:0043062,2.0067e-01,1.9000e+02
IMP_SCORE,2406,GO:0048017,2.0064e-01,4.0000e+01
IMP_SCORE,2407,GO:0006584,2.0063e-01,3.1000e+01
IMP_SCORE,2408,GO:0021955,2.0063e-01,2.5000e+01
IMP_SCORE,2409,GO:0000900,2.0059e-01,7.0000e+00
IMP_SCORE,2410,GO:0033013,2.0048e-01,5.5000e+01
IMP_SCORE,2411,GO:0046460,2.0047e-01,3.4000e+01
IMP_SCORE,2412,GO:0050805,2.0045e-01,1.9000e+01
IMP_SCORE,2413,GO:0019932,2.0043e-01,3.4000e+01
IMP_SCORE,2414,GO:1904427,2.0038e-01,1.9000e+01
IMP_SCORE,2415,GO:0001818,2.0036e-01,8.0000e+01
IMP_SCORE,2416,GO:0045785,2.0036e-01,1.3200e+02
IMP_SCORE,2417,GO:0045628,2.0035e-01,1.0000e+01
IMP_SCORE,2418,GO:0006687,2.0032e-01,9.1000e+01
IMP_SCORE,2419,GO:0021549,2.0026e-01,4.5000e+01
IMP_SCORE,2420,GO:0042542,2.0021e-01,3.2000e+01
IMP_SCORE,2421,GO:0005789,2.0018e-01,5.1800e+02
IMP_SCORE,2422,GO:1904591,2.0018e-01,1.5000e+01
IMP_SCORE,2423,GO:0010565,2.0016e-01,4.4000e+01
IMP_SCORE,2424,GO:0101003,2.0015e-01,6.1000e+01
IMP_SCORE,2425,GO:0048640,2.0010e-01,2.8000e+01
IMP_SCORE,2426,GO:1901623,2.0002e-01,9.0000e+00
IMP_SCORE,2427,GO:0012506,1.9992e-01,2.9500e+02
IMP_SCORE,2428,GO:0032269,1.9981e-01,2.2700e+02
IMP_SCORE,2429,GO:1903827,1.9976e-01,1.6800e+02
IMP_SCORE,2430,GO:0008285,1.9975e-01,2.5300e+02
IMP_SCORE,2431,GO:0050821,1.9972e-01,5.2000e+01
IMP_SCORE,2432,GO:0002791,1.9970e-01,1.0200e+02
IMP_SCORE,2433,GO:0001934,1.9968e-01,1.7600e+02
IMP_SCORE,2434,GO:0019867,1.9964e-01,1.4300e+02
IMP_SCORE,2435,GO:0051235,1.9964e-01,1.1100e+02
IMP_SCORE,2436,GO:0005031,1.9960e-01,2.2000e+01
IMP_SCORE,2437,GO:0009725,1.9957e-01,1.7500e+02
IMP_SCORE,2438,GO:0043496,1.9956e-01,1.0000e+01
IMP_SCORE,2439,GO:0007617,1.9956e-01,1.0000e+01
IMP_SCORE,2440,GO:0031957,1.9956e-01,2.2000e+01
IMP_SCORE,2441,GO:0007204,1.9954e-01,4.1000e+01
IMP_SCORE,2442,GO:0048738,1.9954e-01,8.0000e+00
IMP_SCORE,2443,GO:0008395,1.9948e-01,1.8000e+01
IMP_SCORE,2444,GO:0051339,1.9944e-01,2.0000e+01
IMP_SCORE,2445,GO:0035615,1.9943e-01,6.0000e+00
IMP_SCORE,2446,GO:1901186,1.9940e-01,1.2000e+01
IMP_SCORE,2447,GO:0032930,1.9939e-01,1.1000e+01
IMP_SCORE,2448,GO:0071310,1.9939e-01,3.3200e+02
IMP_SCORE,2449,GO:0042130,1.9936e-01,2.7000e+01
IMP_SCORE,2450,GO:0045683,1.9936e-01,5.0000e+00
IMP_SCORE,2451,GO:0034142,1.9936e-01,1.6000e+01
IMP_SCORE,2452,GO:0042510,1.9927e-01,5.0000e+00
IMP_SCORE,2453,GO:0036152,1.9925e-01,5.2000e+01
IMP_SCORE,2454,GO:0043154,1.9925e-01,2.0000e+01
IMP_SCORE,2455,GO:0006887,1.9923e-01,2.0400e+02
IMP_SCORE,2456,GO:0071219,1.9918e-01,3.4000e+01
IMP_SCORE,2457,GO:0030033,1.9914e-01,2.4000e+01
IMP_SCORE,2458,GO:0008134,1.9912e-01,1.7000e+02
IMP_SCORE,2459,GO:0006650,1.9907e-01,1.2700e+02
IMP_SCORE,2460,GO:0070232,1.9894e-01,2.2000e+01
IMP_SCORE,2461,GO:0045859,1.9883e-01,1.5300e+02
IMP_SCORE,2462,GO:0009111,1.9880e-01,7.0000e+00
IMP_SCORE,2463,GO:0051347,1.9878e-01,1.0800e+02
IMP_SCORE,2464,GO:0001774,1.9876e-01,1.9000e+01
IMP_SCORE,2465,GO:0043186,1.9865e-01,2.3000e+01
IMP_SCORE,2466,GO:0061088,1.9861e-01,1.4000e+01
IMP_SCORE,2467,GO:0001910,1.9859e-01,1.2000e+01
IMP_SCORE,2468,GO:0070169,1.9859e-01,2.1000e+01
IMP_SCORE,2469,GO:0045429,1.9858e-01,1.3000e+01
IMP_SCORE,2470,GO:0010038,1.9854e-01,1.9000e+02
IMP_SCORE,2471,GO:0048863,1.9853e-01,3.0000e+01
IMP_SCORE,2472,GO:0001819,1.9852e-01,1.1000e+02
IMP_SCORE,2473,GO:0050878,1.9850e-01,1.8100e+02
IMP_SCORE,2474,GO:0022406,1.9850e-01,9.6000e+01
IMP_SCORE,2475,GO:0008284,1.9848e-01,2.6900e+02
IMP_SCORE,2476,GO:0006517,1.9844e-01,4.2000e+01
IMP_SCORE,2477,GO:0002253,1.9844e-01,1.5600e+02
IMP_SCORE,2478,GO:0031401,1.9839e-01,1.7800e+02
IMP_SCORE,2479,GO:0009791,1.9834e-01,2.9000e+01
IMP_SCORE,2480,GO:0030426,1.9831e-01,7.9000e+01
IMP_SCORE,2481,GO:0042470,1.9830e-01,1.0100e+02
IMP_SCORE,2482,GO:1901068,1.9825e-01,1.5000e+01
IMP_SCORE,2483,GO:0070382,1.9811e-01,6.9000e+01
IMP_SCORE,2484,GO:0045103,1.9810e-01,1.7000e+01
IMP_SCORE,2485,GO:0044723,1.9807e-01,1.8900e+02
IMP_SCORE,2486,GO:1901880,1.9792e-01,3.6000e+01
IMP_SCORE,2487,GO:0051048,1.9792e-01,6.7000e+01
IMP_SCORE,2488,GO:0070076,1.9792e-01,1.2000e+01
IMP_SCORE,2489,GO:1903429,1.9791e-01,1.1000e+01
IMP_SCORE,2490,GO:0008652,1.9786e-01,8.2000e+01
IMP_SCORE,2491,GO:0015669,1.9778e-01,1.5000e+01
IMP_SCORE,2492,GO:0010508,1.9777e-01,3.3000e+01
IMP_SCORE,2493,GO:0051046,1.9773e-01,1.8600e+02
IMP_SCORE,2494,GO:0001102,1.9767e-01,2.6000e+01
IMP_SCORE,2495,GO:0030041,1.9766e-01,1.9000e+01
IMP_SCORE,2496,GO:0050796,1.9762e-01,5.6000e+01
IMP_SCORE,2497,GO:0016525,1.9762e-01,3.2000e+01
IMP_SCORE,2498,GO:0016836,1.9752e-01,1.2800e+02
IMP_SCORE,2499,GO:1902105,1.9747e-01,1.0400e+02
IMP_SCORE,2500,GO:0010970,1.9747e-01,4.2000e+01
IMP_SCORE,2501,GO:0043408,1.9735e-01,1.5800e+02
IMP_SCORE,2502,GO:0006814,1.9730e-01,7.7000e+01
IMP_SCORE,2503,GO:0030808,1.9727e-01,2.6000e+01
IMP_SCORE,2504,GO:0071814,1.9725e-01,1.1000e+01
IMP_SCORE,2505,GO:1901342,1.9722e-01,9.1000e+01
IMP_SCORE,2506,GO:0006582,1.9714e-01,6.0000e+00
IMP_SCORE,2507,GO:0097711,1.9708e-01,6.0000e+01
IMP_SCORE,2508,GO:0048814,1.9705e-01,3.0000e+01
IMP_SCORE,2509,GO:1903508,1.9696e-01,1.9200e+02
IMP_SCORE,2510,GO:0002474,1.9691e-01,6.8000e+01
IMP_SCORE,2511,GO:0043531,1.9683e-01,1.9000e+01
IMP_SCORE,2512,GO:1902495,1.9682e-01,1.3700e+02
IMP_SCORE,2513,GO:0072678,1.9671e-01,1.3000e+01
IMP_SCORE,2514,GO:1901607,1.9664e-01,5.6000e+01
IMP_SCORE,2515,GO:0030301,1.9663e-01,1.4000e+01
IMP_SCORE,2516,GO:0010631,1.9661e-01,3.1000e+01
IMP_SCORE,2517,GO:0051350,1.9661e-01,4.0000e+00
IMP_SCORE,2518,GO:0001568,1.9648e-01,6.0000e+01
IMP_SCORE,2519,GO:0009145,1.9644e-01,9.0000e+00
IMP_SCORE,2520,GO:0009070,1.9644e-01,1.8000e+01
IMP_SCORE,2521,GO:0090311,1.9643e-01,1.2000e+01
IMP_SCORE,2522,GO:0009209,1.9643e-01,5.0000e+00
IMP_SCORE,2523,GO:0042517,1.9629e-01,2.0000e+01
IMP_SCORE,2524,GO:0070542,1.9628e-01,1.6000e+01
IMP_SCORE,2525,GO:0072522,1.9625e-01,3.6000e+01
IMP_SCORE,2526,GO:0051258,1.9619e-01,1.2000e+01
IMP_SCORE,2527,GO:0010677,1.9618e-01,3.0000e+01
IMP_SCORE,2528,GO:0006882,1.9618e-01,5.0000e+00
IMP_SCORE,2529,GO:0019724,1.9617e-01,1.1000e+01
IMP_SCORE,2530,GO:0043367,1.9614e-01,5.0000e+00
IMP_SCORE,2531,GO:0030120,1.9611e-01,3.7000e+01
IMP_SCORE,2532,GO:0071479,1.9610e-01,3.7000e+01
IMP_SCORE,2533,GO:0001736,1.9610e-01,1.2000e+01
IMP_SCORE,2534,GO:0003725,1.9608e-01,7.3000e+01
IMP_SCORE,2535,GO:0051443,1.9607e-01,1.1000e+01
IMP_SCORE,2536,GO:0019363,1.9598e-01,2.5000e+01
IMP_SCORE,2537,GO:0031965,1.9598e-01,2.8800e+02
IMP_SCORE,2538,GO:1905954,1.9597e-01,2.1000e+01
IMP_SCORE,2539,GO:0005782,1.9596e-01,3.5000e+01
IMP_SCORE,2540,GO:0055088,1.9590e-01,3.6000e+01
IMP_SCORE,2541,GO:0097190,1.9585e-01,1.1700e+02
IMP_SCORE,2542,GO:0030285,1.9582e-01,1.1000e+01
IMP_SCORE,2543,GO:0090307,1.9580e-01,2.1000e+01
IMP_SCORE,2544,GO:0032231,1.9576e-01,4.7000e+01
IMP_SCORE,2545,GO:0048662,1.9567e-01,8.0000e+00
IMP_SCORE,2546,GO:0098632,1.9564e-01,3.8000e+01
IMP_SCORE,2547,GO:0072583,1.9564e-01,1.7000e+01
IMP_SCORE,2548,GO:0005739,1.9563e-01,7.2200e+02
IMP_SCORE,2549,GO:0002523,1.9559e-01,1.7000e+01
IMP_SCORE,2550,GO:0051000,1.9559e-01,7.0000e+00
IMP_SCORE,2551,GO:0044422,1.9556e-01,1.5420e+03
IMP_SCORE,2552,GO:0009127,1.9554e-01,1.1000e+01
IMP_SCORE,2553,GO:0007093,1.9545e-01,1.7000e+01
IMP_SCORE,2554,GO:0061217,1.9544e-01,4.0000e+00
IMP_SCORE,2555,GO:0042340,1.9532e-01,1.8000e+01
IMP_SCORE,2556,GO:0043902,1.9531e-01,6.4000e+01
IMP_SCORE,2557,GO:1903844,1.9530e-01,3.1000e+01
IMP_SCORE,2558,GO:0061469,1.9525e-01,1.2000e+01
IMP_SCORE,2559,GO:0002703,1.9521e-01,5.3000e+01
IMP_SCORE,2560,GO:0001936,1.9516e-01,2.8000e+01
IMP_SCORE,2561,GO:0005775,1.9509e-01,1.2800e+02
IMP_SCORE,2562,GO:0006458,1.9498e-01,2.9000e+01
IMP_SCORE,2563,GO:0045667,1.9496e-01,5.2000e+01
IMP_SCORE,2564,GO:0016042,1.9492e-01,1.9300e+02
IMP_SCORE,2565,GO:0090276,1.9487e-01,6.0000e+01
IMP_SCORE,2566,GO:1902991,1.9485e-01,2.3000e+01
IMP_SCORE,2567,GO:0005795,1.9484e-01,4.6000e+01
IMP_SCORE,2568,GO:0010562,1.9464e-01,1.6500e+02
IMP_SCORE,2569,GO:0004867,1.9459e-01,6.3000e+01
IMP_SCORE,2570,GO:0043651,1.9457e-01,3.2000e+01
IMP_SCORE,2571,GO:0002429,1.9456e-01,9.4000e+01
IMP_SCORE,2572,GO:0051985,1.9442e-01,8.0000e+00
IMP_SCORE,2573,GO:0032495,1.9441e-01,1.9000e+01
IMP_SCORE,2574,GO:0035239,1.9432e-01,6.7000e+01
IMP_SCORE,2575,GO:0048872,1.9431e-01,4.5000e+01
IMP_SCORE,2576,GO:0030427,1.9431e-01,7.4000e+01
IMP_SCORE,2577,GO:0030968,1.9429e-01,5.8000e+01
IMP_SCORE,2578,GO:1903050,1.9426e-01,5.7000e+01
IMP_SCORE,2579,GO:0098657,1.9425e-01,3.7000e+01
IMP_SCORE,2580,GO:0007176,1.9422e-01,8.0000e+00
IMP_SCORE,2581,GO:0043312,1.9422e-01,1.4100e+02
IMP_SCORE,2582,GO:0035265,1.9412e-01,1.2000e+01
IMP_SCORE,2583,GO:0031629,1.9411e-01,1.6000e+01
IMP_SCORE,2584,GO:0042089,1.9407e-01,1.6000e+01
IMP_SCORE,2585,GO:1901699,1.9405e-01,1.0400e+02
IMP_SCORE,2586,GO:0042755,1.9403e-01,1.2000e+01
IMP_SCORE,2587,GO:1901476,1.9398e-01,3.8000e+01
IMP_SCORE,2588,GO:0002283,1.9396e-01,1.4200e+02
IMP_SCORE,2589,GO:0043467,1.9394e-01,3.5000e+01
IMP_SCORE,2590,GO:0051716,1.9393e-01,5.9100e+02
IMP_SCORE,2591,GO:0002020,1.9391e-01,5.2000e+01
IMP_SCORE,2592,GO:0060349,1.9384e-01,1.0000e+01
IMP_SCORE,2593,GO:0002684,1.9381e-01,2.0700e+02
IMP_SCORE,2594,GO:0030201,1.9381e-01,1.6000e+01
IMP_SCORE,2595,GO:0042611,1.9377e-01,3.7000e+01
IMP_SCORE,2596,GO:0032970,1.9371e-01,1.0700e+02
IMP_SCORE,2597,GO:0031519,1.9367e-01,4.8000e+01
IMP_SCORE,2598,GO:0035148,1.9361e-01,4.0000e+01
IMP_SCORE,2599,GO:0042113,1.9360e-01,6.4000e+01
IMP_SCORE,2600,GO:0019887,1.9357e-01,7.5000e+01
IMP_SCORE,2601,GO:0007631,1.9355e-01,2.4000e+01
IMP_SCORE,2602,GO:0098590,1.9352e-01,5.1100e+02
IMP_SCORE,2603,GO:0095500,1.9345e-01,2.7000e+01
IMP_SCORE,2604,GO:0090312,1.9344e-01,1.0000e+01
IMP_SCORE,2605,GO:0007099,1.9343e-01,8.0000e+00
IMP_SCORE,2606,GO:0045428,1.9341e-01,1.9000e+01
IMP_SCORE,2607,GO:0006644,1.9336e-01,1.7100e+02
IMP_SCORE,2608,GO:0043197,1.9336e-01,6.5000e+01
IMP_SCORE,2609,GO:0030424,1.9333e-01,1.3400e+02
IMP_SCORE,2610,GO:0001085,1.9332e-01,5.8000e+01
IMP_SCORE,2611,GO:0034976,1.9330e-01,8.8000e+01
IMP_SCORE,2612,GO:0002822,1.9324e-01,3.7000e+01
IMP_SCORE,2613,GO:0035326,1.9322e-01,2.8000e+01
IMP_SCORE,2614,GO:0051052,1.9318e-01,7.5000e+01
IMP_SCORE,2615,GO:0019829,1.9302e-01,2.5000e+01
IMP_SCORE,2616,GO:0038179,1.9300e-01,1.2000e+01
IMP_SCORE,2617,GO:0034204,1.9299e-01,1.3000e+01
IMP_SCORE,2618,GO:0017048,1.9296e-01,6.8000e+01
IMP_SCORE,2619,GO:0051050,1.9290e-01,2.4000e+02
IMP_SCORE,2620,GO:0045940,1.9289e-01,1.5000e+01
IMP_SCORE,2621,GO:0071495,1.9286e-01,1.3100e+02
IMP_SCORE,2622,GO:0005545,1.9285e-01,4.6000e+01
IMP_SCORE,2623,GO:0042221,1.9283e-01,7.1500e+02
IMP_SCORE,2624,GO:0008380,1.9282e-01,1.0700e+02
IMP_SCORE,2625,GO:0072525,1.9274e-01,3.8000e+01
IMP_SCORE,2626,GO:0010524,1.9274e-01,9.0000e+00
IMP_SCORE,2627,GO:0015085,1.9273e-01,5.4000e+01
IMP_SCORE,2628,GO:0010919,1.9270e-01,6.0000e+00
IMP_SCORE,2629,GO:0017015,1.9269e-01,3.5000e+01
IMP_SCORE,2630,GO:0007585,1.9268e-01,2.0000e+01
IMP_SCORE,2631,GO:0071901,1.9256e-01,4.7000e+01
IMP_SCORE,2632,GO:0030334,1.9256e-01,2.1700e+02
IMP_SCORE,2633,GO:0002683,1.9255e-01,1.6200e+02
IMP_SCORE,2634,GO:1902624,1.9253e-01,1.2000e+01
IMP_SCORE,2635,GO:0014002,1.9253e-01,2.4000e+01
IMP_SCORE,2636,GO:0016482,1.9248e-01,5.5000e+01
IMP_SCORE,2637,GO:0032102,1.9246e-01,9.2000e+01
IMP_SCORE,2638,GO:0016831,1.9242e-01,4.0000e+01
IMP_SCORE,2639,GO:0044459,1.9241e-01,1.0690e+03
IMP_SCORE,2640,GO:0031929,1.9239e-01,7.0000e+00
IMP_SCORE,2641,GO:0072124,1.9238e-01,6.0000e+00
IMP_SCORE,2642,GO:0010644,1.9238e-01,1.1000e+01
IMP_SCORE,2643,GO:0044057,1.9236e-01,1.4400e+02
IMP_SCORE,2644,GO:0007163,1.9234e-01,7.8000e+01
IMP_SCORE,2645,GO:0030155,1.9229e-01,2.2000e+02
IMP_SCORE,2646,GO:0007005,1.9220e-01,1.3400e+02
IMP_SCORE,2647,GO:0032809,1.9217e-01,3.4000e+01
IMP_SCORE,2648,GO:0045926,1.9217e-01,1.0300e+02
IMP_SCORE,2649,GO:0090004,1.9216e-01,2.0000e+01
IMP_SCORE,2650,GO:0002028,1.9212e-01,6.6000e+01
IMP_SCORE,2651,GO:0070613,1.9211e-01,7.4000e+01
IMP_SCORE,2652,GO:0016053,1.9206e-01,1.5300e+02
IMP_SCORE,2653,GO:0005884,1.9204e-01,4.2000e+01
IMP_SCORE,2654,GO:0051223,1.9203e-01,2.1300e+02
IMP_SCORE,2655,GO:0007088,1.9202e-01,3.6000e+01
IMP_SCORE,2656,GO:0031346,1.9200e-01,7.9000e+01
IMP_SCORE,2657,GO:0031970,1.9198e-01,7.1000e+01
IMP_SCORE,2658,GO:2000300,1.9198e-01,1.2000e+01
IMP_SCORE,2659,GO:0042522,1.9190e-01,3.0000e+00
IMP_SCORE,2660,GO:0002066,1.9189e-01,1.3000e+01
IMP_SCORE,2661,GO:0006739,1.9189e-01,3.7000e+01
IMP_SCORE,2662,GO:0008347,1.9188e-01,2.3000e+01
IMP_SCORE,2663,GO:0006559,1.9175e-01,2.9000e+01
IMP_SCORE,2664,GO:1900077,1.9171e-01,1.2000e+01
IMP_SCORE,2665,GO:0051271,1.9171e-01,9.7000e+01
IMP_SCORE,2666,GO:0016893,1.9164e-01,4.7000e+01
IMP_SCORE,2667,GO:0009651,1.9163e-01,1.0000e+00
IMP_SCORE,2668,GO:0051604,1.9160e-01,1.2300e+02
IMP_SCORE,2669,GO:0030855,1.9156e-01,1.3000e+02
IMP_SCORE,2670,GO:0044262,1.9144e-01,7.5000e+01
IMP_SCORE,2671,GO:0030674,1.9144e-01,9.2000e+01
IMP_SCORE,2672,GO:0032941,1.9140e-01,2.1000e+01
IMP_SCORE,2673,GO:0043649,1.9136e-01,3.1000e+01
IMP_SCORE,2674,GO:0002691,1.9128e-01,1.0000e+01
IMP_SCORE,2675,GO:0031175,1.9128e-01,7.3000e+01
IMP_SCORE,2676,GO:0010647,1.9125e-01,3.4100e+02
IMP_SCORE,2677,GO:0097517,1.9125e-01,2.9000e+01
IMP_SCORE,2678,GO:0005048,1.9117e-01,2.3000e+01
IMP_SCORE,2679,GO:0001775,1.9113e-01,2.8200e+02
IMP_SCORE,2680,GO:0031994,1.9111e-01,8.0000e+00
IMP_SCORE,2681,GO:0014032,1.9108e-01,1.3000e+01
IMP_SCORE,2682,GO:0010001,1.9098e-01,5.3000e+01
IMP_SCORE,2683,GO:0034250,1.9097e-01,1.8000e+01
IMP_SCORE,2684,GO:0015276,1.9096e-01,9.2000e+01
IMP_SCORE,2685,GO:2000345,1.9087e-01,1.0000e+00
IMP_SCORE,2686,GO:0009415,1.9080e-01,8.0000e+00
IMP_SCORE,2687,GO:0034248,1.9078e-01,1.1500e+02
IMP_SCORE,2688,GO:0001637,1.9076e-01,1.7000e+01
IMP_SCORE,2689,GO:0034329,1.9074e-01,1.1000e+02
IMP_SCORE,2690,GO:0016071,1.9073e-01,1.7900e+02
IMP_SCORE,2691,GO:0004438,1.9067e-01,4.0000e+00
IMP_SCORE,2692,GO:0032793,1.9056e-01,1.2000e+01
IMP_SCORE,2693,GO:0001932,1.9044e-01,2.1600e+02
IMP_SCORE,2694,GO:0018904,1.9039e-01,4.5000e+01
IMP_SCORE,2695,GO:0048487,1.9037e-01,1.1000e+01
IMP_SCORE,2696,GO:0051341,1.9032e-01,2.3000e+01
IMP_SCORE,2697,GO:0044763,1.9032e-01,1.3680e+03
IMP_SCORE,2698,GO:1903362,1.9031e-01,6.3000e+01
IMP_SCORE,2699,GO:0002687,1.9014e-01,2.9000e+01
IMP_SCORE,2700,GO:0051963,1.9012e-01,6.0000e+01
IMP_SCORE,2701,GO:0030672,1.9011e-01,7.9000e+01
IMP_SCORE,2702,GO:0060123,1.9008e-01,8.0000e+00
IMP_SCORE,2703,GO:0048208,1.9001e-01,3.5000e+01
IMP_SCORE,2704,GO:0000578,1.9001e-01,2.2000e+01
IMP_SCORE,2705,GO:0002009,1.8999e-01,8.2000e+01
IMP_SCORE,2706,GO:0071107,1.8998e-01,5.0000e+00
IMP_SCORE,2707,GO:0030594,1.8991e-01,4.4000e+01
IMP_SCORE,2708,GO:0007568,1.8988e-01,8.3000e+01
IMP_SCORE,2709,GO:0048557,1.8978e-01,1.1000e+01
IMP_SCORE,2710,GO:0005769,1.8974e-01,1.6800e+02
IMP_SCORE,2711,GO:0005759,1.8973e-01,1.9900e+02
IMP_SCORE,2712,GO:0004601,1.8962e-01,4.6000e+01
IMP_SCORE,2713,GO:0043518,1.8958e-01,1.2000e+01
IMP_SCORE,2714,GO:0050909,1.8955e-01,1.6000e+01
IMP_SCORE,2715,GO:2000647,1.8954e-01,4.0000e+00
IMP_SCORE,2716,GO:0016616,1.8950e-01,1.2600e+02
IMP_SCORE,2717,GO:0048468,1.8950e-01,2.4300e+02
IMP_SCORE,2718,GO:0016572,1.8946e-01,5.0000e+00
IMP_SCORE,2719,GO:1904018,1.8943e-01,7.1000e+01
IMP_SCORE,2720,GO:0043149,1.8940e-01,2.0000e+01
IMP_SCORE,2721,GO:0044242,1.8938e-01,8.6000e+01
IMP_SCORE,2722,GO:0043568,1.8935e-01,2.0000e+00
IMP_SCORE,2723,GO:0001678,1.8934e-01,2.4000e+01
IMP_SCORE,2724,GO:0010837,1.8933e-01,1.5000e+01
IMP_SCORE,2725,GO:1903725,1.8929e-01,1.0000e+01
IMP_SCORE,2726,GO:0070851,1.8925e-01,7.1000e+01
IMP_SCORE,2727,GO:0001701,1.8925e-01,6.1000e+01
IMP_SCORE,2728,GO:0000932,1.8915e-01,7.6000e+01
IMP_SCORE,2729,GO:0046834,1.8913e-01,3.9000e+01
IMP_SCORE,2730,GO:0043244,1.8908e-01,4.4000e+01
IMP_SCORE,2731,GO:0070228,1.8904e-01,2.1000e+01
IMP_SCORE,2732,GO:0002504,1.8900e-01,7.6000e+01
IMP_SCORE,2733,GO:0009179,1.8895e-01,3.0000e+01
IMP_SCORE,2734,GO:0072401,1.8891e-01,9.0000e+00
IMP_SCORE,2735,GO:1902850,1.8890e-01,3.6000e+01
IMP_SCORE,2736,GO:0036293,1.8890e-01,3.2000e+01
IMP_SCORE,2737,GO:0005546,1.8889e-01,4.2000e+01
IMP_SCORE,2738,GO:0005178,1.8881e-01,9.7000e+01
IMP_SCORE,2739,GO:0043555,1.8880e-01,1.5000e+01
IMP_SCORE,2740,GO:0031256,1.8878e-01,6.9000e+01
IMP_SCORE,2741,GO:0046329,1.8877e-01,7.0000e+00
IMP_SCORE,2742,GO:0009889,1.8874e-01,4.0700e+02
IMP_SCORE,2743,GO:1901698,1.8873e-01,2.1600e+02
IMP_SCORE,2744,GO:2000241,1.8872e-01,4.6000e+01
IMP_SCORE,2745,GO:0090101,1.8871e-01,3.0000e+01
IMP_SCORE,2746,GO:0051972,1.8871e-01,2.2000e+01
IMP_SCORE,2747,GO:0002689,1.8871e-01,9.0000e+00
IMP_SCORE,2748,GO:0010518,1.8870e-01,1.0000e+01
IMP_SCORE,2749,GO:0002042,1.8868e-01,1.5000e+01
IMP_SCORE,2750,GO:1901800,1.8864e-01,3.0000e+01
IMP_SCORE,2751,GO:0010942,1.8858e-01,1.8500e+02
IMP_SCORE,2752,GO:0030666,1.8855e-01,9.8000e+01
IMP_SCORE,2753,GO:0006928,1.8852e-01,5.6200e+02
IMP_SCORE,2754,GO:0009264,1.8852e-01,7.0000e+00
IMP_SCORE,2755,GO:0034113,1.8847e-01,3.5000e+01
IMP_SCORE,2756,GO:0016471,1.8842e-01,1.1000e+01
IMP_SCORE,2757,GO:0002674,1.8841e-01,5.0000e+00
IMP_SCORE,2758,GO:0015036,1.8840e-01,2.2000e+01
IMP_SCORE,2759,GO:0015095,1.8840e-01,1.7000e+01
IMP_SCORE,2760,GO:0045178,1.8840e-01,1.3000e+01
IMP_SCORE,2761,GO:2000147,1.8837e-01,1.1100e+02
IMP_SCORE,2762,GO:0005622,1.8832e-01,7.4200e+02
IMP_SCORE,2763,GO:0009081,1.8832e-01,4.8000e+01
IMP_SCORE,2764,GO:0019213,1.8828e-01,2.0000e+01
IMP_SCORE,2765,GO:0044390,1.8828e-01,5.0000e+00
IMP_SCORE,2766,GO:0019787,1.8820e-01,1.8800e+02
IMP_SCORE,2767,GO:0007264,1.8815e-01,1.8600e+02
IMP_SCORE,2768,GO:0006956,1.8810e-01,6.0000e+01
IMP_SCORE,2769,GO:0043226,1.8808e-01,1.5910e+03
IMP_SCORE,2770,GO:0016783,1.8803e-01,6.0000e+00
IMP_SCORE,2771,GO:0032502,1.8803e-01,1.4550e+03
IMP_SCORE,2772,GO:0061333,1.8802e-01,7.0000e+00
IMP_SCORE,2773,GO:0070584,1.8797e-01,7.0000e+00
IMP_SCORE,2774,GO:0050769,1.8797e-01,9.7000e+01
IMP_SCORE,2775,GO:1902531,1.8793e-01,4.0100e+02
IMP_SCORE,2776,GO:0010604,1.8784e-01,3.9200e+02
IMP_SCORE,2777,GO:0005639,1.8782e-01,2.1000e+01
IMP_SCORE,2778,GO:0043046,1.8781e-01,6.0000e+00
IMP_SCORE,2779,GO:1902106,1.8781e-01,6.6000e+01
IMP_SCORE,2780,GO:0019898,1.8780e-01,1.2700e+02
IMP_SCORE,2781,GO:0051148,1.8780e-01,2.7000e+01
IMP_SCORE,2782,GO:0007187,1.8776e-01,6.8000e+01
IMP_SCORE,2783,GO:1903037,1.8773e-01,9.0000e+01
IMP_SCORE,2784,GO:0034776,1.8772e-01,3.0000e+00
IMP_SCORE,2785,GO:0045596,1.8770e-01,1.7500e+02
IMP_SCORE,2786,GO:0008360,1.8770e-01,8.1000e+01
IMP_SCORE,2787,GO:0009898,1.8767e-01,3.1000e+01
IMP_SCORE,2788,GO:0010765,1.8764e-01,3.0000e+01
IMP_SCORE,2789,GO:2000831,1.8756e-01,1.2000e+01
IMP_SCORE,2790,GO:0030203,1.8748e-01,9.0000e+01
IMP_SCORE,2791,GO:0031400,1.8743e-01,1.2000e+02
IMP_SCORE,2792,GO:0006570,1.8741e-01,1.5000e+01
IMP_SCORE,2793,GO:0051402,1.8741e-01,9.0000e+00
IMP_SCORE,2794,GO:0030947,1.8740e-01,2.5000e+01
IMP_SCORE,2795,GO:0099600,1.8739e-01,3.6300e+02
IMP_SCORE,2796,GO:0010888,1.8739e-01,1.3000e+01
IMP_SCORE,2797,GO:0007257,1.8738e-01,2.2000e+01
IMP_SCORE,2798,GO:0051153,1.8735e-01,3.8000e+01
IMP_SCORE,2799,GO:0032680,1.8733e-01,3.6000e+01
IMP_SCORE,2800,GO:0099572,1.8729e-01,1.3200e+02
IMP_SCORE,2801,GO:0050667,1.8728e-01,2.2000e+01
IMP_SCORE,2802,GO:0045580,1.8723e-01,3.7000e+01
IMP_SCORE,2803,GO:0005811,1.8721e-01,1.0100e+02
IMP_SCORE,2804,GO:0016571,1.8719e-01,3.3000e+01
IMP_SCORE,2805,GO:0044872,1.8715e-01,6.0000e+00
IMP_SCORE,2806,GO:0046173,1.8714e-01,3.9000e+01
IMP_SCORE,2807,GO:0030139,1.8714e-01,5.0000e+01
IMP_SCORE,2808,GO:0042554,1.8713e-01,5.0000e+00
IMP_SCORE,2809,GO:0045321,1.8711e-01,2.1400e+02
IMP_SCORE,2810,GO:0007010,1.8702e-01,3.1500e+02
IMP_SCORE,2811,GO:0010977,1.8698e-01,8.3000e+01
IMP_SCORE,2812,GO:0042575,1.8693e-01,5.0000e+00
IMP_SCORE,2813,GO:0003700,1.8693e-01,3.3000e+02
IMP_SCORE,2814,GO:0001938,1.8692e-01,2.6000e+01
IMP_SCORE,2815,GO:0023026,1.8691e-01,2.7000e+01
IMP_SCORE,2816,GO:0051654,1.8686e-01,7.0000e+00
IMP_SCORE,2817,GO:0042593,1.8685e-01,4.9000e+01
IMP_SCORE,2818,GO:0040017,1.8677e-01,1.2700e+02
IMP_SCORE,2819,GO:0004857,1.8674e-01,1.7300e+02
IMP_SCORE,2820,GO:0031347,1.8674e-01,2.0200e+02
IMP_SCORE,2821,GO:0070830,1.8673e-01,2.9000e+01
IMP_SCORE,2822,GO:0046902,1.8669e-01,2.5000e+01
IMP_SCORE,2823,GO:0051209,1.8669e-01,9.0000e+00
IMP_SCORE,2824,GO:0005615,1.8663e-01,1.0310e+03
IMP_SCORE,2825,GO:0034969,1.8661e-01,3.0000e+01
IMP_SCORE,2826,GO:0010574,1.8659e-01,1.2000e+01
IMP_SCORE,2827,GO:0001227,1.8647e-01,7.2000e+01
IMP_SCORE,2828,GO:0071277,1.8647e-01,3.8000e+01
IMP_SCORE,2829,GO:0033143,1.8644e-01,2.4000e+01
IMP_SCORE,2830,GO:1903831,1.8642e-01,2.1000e+01
IMP_SCORE,2831,GO:0010494,1.8641e-01,1.4000e+01
IMP_SCORE,2832,GO:0006955,1.8637e-01,5.5800e+02
IMP_SCORE,2833,GO:0051241,1.8637e-01,3.0400e+02
IMP_SCORE,2834,GO:0061041,1.8633e-01,4.6000e+01
IMP_SCORE,2835,GO:0033604,1.8632e-01,3.0000e+00
IMP_SCORE,2836,GO:1901571,1.8632e-01,1.9000e+01
IMP_SCORE,2837,GO:0048875,1.8628e-01,2.0000e+01
IMP_SCORE,2838,GO:0051253,1.8628e-01,1.9400e+02
IMP_SCORE,2839,GO:2000026,1.8625e-01,4.1600e+02
IMP_SCORE,2840,GO:0030018,1.8624e-01,7.2000e+01
IMP_SCORE,2841,GO:0016049,1.8620e-01,6.3000e+01
IMP_SCORE,2842,GO:0002686,1.8620e-01,2.1000e+01
IMP_SCORE,2843,GO:0050709,1.8616e-01,4.5000e+01
IMP_SCORE,2844,GO:0005637,1.8615e-01,7.0000e+01
IMP_SCORE,2845,GO:0006631,1.8609e-01,1.3200e+02
IMP_SCORE,2846,GO:0070300,1.8601e-01,3.6000e+01
IMP_SCORE,2847,GO:0005313,1.8599e-01,1.6000e+01
IMP_SCORE,2848,GO:0051817,1.8599e-01,3.7000e+01
IMP_SCORE,2849,GO:0006954,1.8595e-01,2.2900e+02
IMP_SCORE,2850,GO:0051174,1.8593e-01,3.1600e+02
IMP_SCORE,2851,GO:0034367,1.8574e-01,1.4000e+01
IMP_SCORE,2852,GO:0071773,1.8573e-01,1.1000e+01
IMP_SCORE,2853,GO:0070229,1.8572e-01,2.2000e+01
IMP_SCORE,2854,GO:0010839,1.8571e-01,1.7000e+01
IMP_SCORE,2855,GO:0007190,1.8565e-01,5.0000e+00
IMP_SCORE,2856,GO:0042060,1.8563e-01,2.4000e+01
IMP_SCORE,2857,GO:0048524,1.8563e-01,3.3000e+01
IMP_SCORE,2858,GO:0071695,1.8562e-01,2.3000e+01
IMP_SCORE,2859,GO:0060045,1.8561e-01,5.0000e+00
IMP_SCORE,2860,GO:0004954,1.8560e-01,9.0000e+00
IMP_SCORE,2861,GO:1902175,1.8556e-01,1.6000e+01
IMP_SCORE,2862,GO:0010872,1.8551e-01,1.0000e+01
IMP_SCORE,2863,GO:0044282,1.8545e-01,1.6600e+02
IMP_SCORE,2864,GO:0045824,1.8540e-01,2.9000e+01
IMP_SCORE,2865,GO:0009250,1.8539e-01,1.0000e+01
IMP_SCORE,2866,GO:0045597,1.8537e-01,2.3900e+02
IMP_SCORE,2867,GO:1904062,1.8535e-01,8.6000e+01
IMP_SCORE,2868,GO:0018024,1.8526e-01,7.0000e+00
IMP_SCORE,2869,GO:0043027,1.8519e-01,2.4000e+01
IMP_SCORE,2870,GO:0002825,1.8518e-01,1.3000e+01
IMP_SCORE,2871,GO:0007067,1.8516e-01,1.1900e+02
IMP_SCORE,2872,GO:0010976,1.8514e-01,6.9000e+01
IMP_SCORE,2873,GO:0019884,1.8509e-01,1.1800e+02
IMP_SCORE,2874,GO:0044403,1.8508e-01,2.4900e+02
IMP_SCORE,2875,GO:0051896,1.8507e-01,3.9000e+01
IMP_SCORE,2876,GO:0019838,1.8503e-01,1.7300e+02
IMP_SCORE,2877,GO:0071711,1.8498e-01,1.3000e+01
IMP_SCORE,2878,GO:0034103,1.8497e-01,2.6000e+01
IMP_SCORE,2879,GO:0018958,1.8490e-01,4.9000e+01
IMP_SCORE,2880,GO:0002639,1.8487e-01,2.5000e+01
IMP_SCORE,2881,GO:0071346,1.8487e-01,4.3000e+01
IMP_SCORE,2882,GO:0031434,1.8485e-01,2.2000e+01
IMP_SCORE,2883,GO:0042472,1.8482e-01,3.4000e+01
IMP_SCORE,2884,GO:0043015,1.8482e-01,2.6000e+01
IMP_SCORE,2885,GO:0008037,1.8482e-01,1.7400e+02
IMP_SCORE,2886,GO:2000181,1.8477e-01,3.8000e+01
IMP_SCORE,2887,GO:0043588,1.8467e-01,2.3000e+01
IMP_SCORE,2888,GO:0051247,1.8466e-01,2.6400e+02
IMP_SCORE,2889,GO:0034754,1.8461e-01,5.3000e+01
IMP_SCORE,2890,GO:0046599,1.8459e-01,5.0000e+00
IMP_SCORE,2891,GO:1903306,1.8457e-01,2.8000e+01
IMP_SCORE,2892,GO:0016477,1.8454e-01,3.0200e+02
IMP_SCORE,2893,GO:1901222,1.8454e-01,2.3000e+01
IMP_SCORE,2894,GO:0003044,1.8453e-01,1.7000e+01
IMP_SCORE,2895,GO:0097306,1.8451e-01,2.2000e+01
IMP_SCORE,2896,GO:1902041,1.8443e-01,2.8000e+01
IMP_SCORE,2897,GO:0001046,1.8441e-01,4.3000e+01
IMP_SCORE,2898,GO:0044432,1.8436e-01,6.0400e+02
IMP_SCORE,2899,GO:0051493,1.8428e-01,1.4400e+02
IMP_SCORE,2900,GO:0046332,1.8428e-01,4.1000e+01
IMP_SCORE,2901,GO:0043232,1.8425e-01,9.7100e+02
IMP_SCORE,2902,GO:0010810,1.8424e-01,8.0000e+01
IMP_SCORE,2903,GO:0090277,1.8423e-01,3.8000e+01
IMP_SCORE,2904,GO:0042133,1.8421e-01,4.3000e+01
IMP_SCORE,2905,GO:0015629,1.8420e-01,1.3800e+02
IMP_SCORE,2906,GO:0098857,1.8419e-01,1.4800e+02
IMP_SCORE,2907,GO:0031005,1.8417e-01,2.0000e+01
IMP_SCORE,2908,GO:0035735,1.8414e-01,2.3000e+01
IMP_SCORE,2909,GO:0031589,1.8413e-01,1.2800e+02
IMP_SCORE,2910,GO:0051336,1.8402e-01,4.5700e+02
IMP_SCORE,2911,GO:1903364,1.8400e-01,4.8000e+01
IMP_SCORE,2912,GO:0030100,1.8399e-01,7.4000e+01
IMP_SCORE,2913,GO:0042770,1.8398e-01,1.6000e+01
IMP_SCORE,2914,GO:0045259,1.8397e-01,5.0000e+00
IMP_SCORE,2915,GO:0035850,1.8393e-01,1.8000e+01
IMP_SCORE,2916,GO:0050856,1.8393e-01,9.0000e+00
IMP_SCORE,2917,GO:0043255,1.8391e-01,3.6000e+01
IMP_SCORE,2918,GO:0010243,1.8388e-01,1.8000e+02
IMP_SCORE,2919,GO:0006457,1.8383e-01,1.8700e+02
IMP_SCORE,2920,GO:0006165,1.8378e-01,2.2000e+01
IMP_SCORE,2921,GO:0010880,1.8374e-01,8.0000e+00
IMP_SCORE,2922,GO:0097479,1.8369e-01,2.3000e+01
IMP_SCORE,2923,GO:0009886,1.8368e-01,1.2000e+01
IMP_SCORE,2924,GO:0048523,1.8361e-01,8.2200e+02
IMP_SCORE,2925,GO:0010770,1.8352e-01,3.3000e+01
IMP_SCORE,2926,GO:0014072,1.8347e-01,6.0000e+00
IMP_SCORE,2927,GO:1902710,1.8340e-01,6.0000e+00
IMP_SCORE,2928,GO:0051094,1.8340e-01,3.2600e+02
IMP_SCORE,2929,GO:0055082,1.8339e-01,1.6900e+02
IMP_SCORE,2930,GO:0005783,1.8337e-01,6.8800e+02
IMP_SCORE,2931,GO:0002544,1.8329e-01,1.2000e+01
IMP_SCORE,2932,GO:0099516,1.8328e-01,4.1000e+01
IMP_SCORE,2933,GO:0048598,1.8328e-01,1.7100e+02
IMP_SCORE,2934,GO:0006468,1.8316e-01,2.3200e+02
IMP_SCORE,2935,GO:2000145,1.8308e-01,2.2500e+02
IMP_SCORE,2936,GO:0004385,1.8303e-01,1.0000e+01
IMP_SCORE,2937,GO:0042613,1.8301e-01,1.9000e+01
IMP_SCORE,2938,GO:0046133,1.8301e-01,1.2000e+01
IMP_SCORE,2939,GO:0044700,1.8296e-01,2.5600e+02
IMP_SCORE,2940,GO:0070129,1.8292e-01,6.0000e+00
IMP_SCORE,2941,GO:0016021,1.8290e-01,1.4600e+03
IMP_SCORE,2942,GO:0035176,1.8278e-01,4.0000e+01
IMP_SCORE,2943,GO:1901615,1.8276e-01,2.4000e+02
IMP_SCORE,2944,GO:0016502,1.8271e-01,4.0000e+01
IMP_SCORE,2945,GO:0050661,1.8264e-01,3.2000e+01
IMP_SCORE,2946,GO:1902533,1.8262e-01,1.9600e+02
IMP_SCORE,2947,GO:0002076,1.8261e-01,7.0000e+00
IMP_SCORE,2948,GO:0006801,1.8257e-01,2.0000e+01
IMP_SCORE,2949,GO:0044319,1.8256e-01,1.8000e+01
IMP_SCORE,2950,GO:0030154,1.8254e-01,7.0300e+02
IMP_SCORE,2951,GO:1904375,1.8253e-01,3.6000e+01
IMP_SCORE,2952,GO:0043648,1.8252e-01,6.3000e+01
IMP_SCORE,2953,GO:0016311,1.8251e-01,1.7800e+02
IMP_SCORE,2954,GO:0030182,1.8245e-01,7.4000e+01
IMP_SCORE,2955,GO:0043473,1.8240e-01,2.7000e+01
IMP_SCORE,2956,GO:0044767,1.8238e-01,1.2560e+03
IMP_SCORE,2957,GO:0032990,1.8236e-01,1.1100e+02
IMP_SCORE,2958,GO:0043123,1.8234e-01,1.0800e+02
IMP_SCORE,2959,GO:0045089,1.8234e-01,8.3000e+01
IMP_SCORE,2960,GO:0033139,1.8232e-01,6.0000e+00
IMP_SCORE,2961,GO:0030804,1.8231e-01,1.9000e+01
IMP_SCORE,2962,GO:0032368,1.8224e-01,2.5000e+01
IMP_SCORE,2963,GO:0001159,1.8221e-01,7.6000e+01
IMP_SCORE,2964,GO:0006520,1.8220e-01,1.3200e+02
IMP_SCORE,2965,GO:0019068,1.8220e-01,4.0000e+00
IMP_SCORE,2966,GO:0009395,1.8219e-01,1.7000e+01
IMP_SCORE,2967,GO:1904019,1.8218e-01,9.0000e+00
IMP_SCORE,2968,GO:0050777,1.8213e-01,5.8000e+01
IMP_SCORE,2969,GO:0007009,1.8207e-01,1.5300e+02
IMP_SCORE,2970,GO:0010975,1.8207e-01,1.4300e+02
IMP_SCORE,2971,GO:0031252,1.8205e-01,1.4000e+01
IMP_SCORE,2972,GO:1901605,1.8200e-01,1.2700e+02
IMP_SCORE,2973,GO:0035588,1.8199e-01,2.0000e+01
IMP_SCORE,2974,GO:0060249,1.8199e-01,1.1900e+02
IMP_SCORE,2975,GO:0098793,1.8198e-01,6.7000e+01
IMP_SCORE,2976,GO:0016780,1.8197e-01,1.4000e+01
IMP_SCORE,2977,GO:0043242,1.8183e-01,3.4000e+01
IMP_SCORE,2978,GO:0050819,1.8180e-01,4.2000e+01
IMP_SCORE,2979,GO:0002460,1.8176e-01,3.8000e+01
IMP_SCORE,2980,GO:0038094,1.8174e-01,2.4000e+01
IMP_SCORE,2981,GO:0051028,1.8174e-01,5.3000e+01
IMP_SCORE,2982,GO:0032754,1.8169e-01,1.3000e+01
IMP_SCORE,2983,GO:1903203,1.8162e-01,1.3000e+01
IMP_SCORE,2984,GO:0045599,1.8159e-01,2.5000e+01
IMP_SCORE,2985,GO:0006898,1.8158e-01,1.9300e+02
IMP_SCORE,2986,GO:0086002,1.8158e-01,6.0000e+00
IMP_SCORE,2987,GO:0044270,1.8151e-01,9.8000e+01
IMP_SCORE,2988,GO:0042383,1.8150e-01,9.8000e+01
IMP_SCORE,2989,GO:0005924,1.8150e-01,2.7500e+02
IMP_SCORE,2990,GO:0045595,1.8148e-01,4.4900e+02
IMP_SCORE,2991,GO:0042306,1.8148e-01,4.3000e+01
IMP_SCORE,2992,GO:0006900,1.8145e-01,1.2000e+01
IMP_SCORE,2993,GO:0050434,1.8143e-01,6.0000e+00
IMP_SCORE,2994,GO:0023019,1.8143e-01,3.0000e+00
IMP_SCORE,2995,GO:0031406,1.8142e-01,1.0700e+02
IMP_SCORE,2996,GO:0010466,1.8141e-01,8.1000e+01
IMP_SCORE,2997,GO:0006888,1.8141e-01,8.7000e+01
IMP_SCORE,2998,GO:0022832,1.8139e-01,6.9000e+01
IMP_SCORE,2999,GO:0030031,1.8138e-01,1.4400e+02
IMP_SCORE,3000,GO:0008013,1.8138e-01,5.7000e+01
IMP_SCORE,3001,GO:0045939,1.8133e-01,5.0000e+00
IMP_SCORE,3002,GO:0016303,1.8129e-01,1.0000e+01
IMP_SCORE,3003,GO:0090102,1.8128e-01,1.6000e+01
IMP_SCORE,3004,GO:0014896,1.8127e-01,6.0000e+00
IMP_SCORE,3005,GO:0031344,1.8125e-01,1.8300e+02
IMP_SCORE,3006,GO:0090083,1.8121e-01,1.7000e+01
IMP_SCORE,3007,GO:0070372,1.8121e-01,6.1000e+01
IMP_SCORE,3008,GO:0080135,1.8119e-01,1.3700e+02
IMP_SCORE,3009,GO:0099537,1.8117e-01,1.5100e+02
IMP_SCORE,3010,GO:0043112,1.8117e-01,2.7000e+01
IMP_SCORE,3011,GO:0042581,1.8113e-01,2.4000e+01
IMP_SCORE,3012,GO:0032288,1.8110e-01,7.0000e+00
IMP_SCORE,3013,GO:0008301,1.8107e-01,9.0000e+00
IMP_SCORE,3014,GO:1904294,1.8105e-01,5.0000e+00
IMP_SCORE,3015,GO:1903556,1.8105e-01,1.1000e+01
IMP_SCORE,3016,GO:0002263,1.8104e-01,1.2500e+02
IMP_SCORE,3017,GO:0030278,1.8101e-01,8.5000e+01
IMP_SCORE,3018,GO:0010324,1.8099e-01,3.6000e+01
IMP_SCORE,3019,GO:0043267,1.8098e-01,8.0000e+00
IMP_SCORE,3020,GO:0001525,1.8096e-01,1.2200e+02
IMP_SCORE,3021,GO:0032446,1.8095e-01,2.2100e+02
IMP_SCORE,3022,GO:0051019,1.8093e-01,1.1000e+01
IMP_SCORE,3023,GO:0006959,1.8088e-01,1.4800e+02
IMP_SCORE,3024,GO:0022617,1.8085e-01,5.6000e+01
IMP_SCORE,3025,GO:0031330,1.8082e-01,4.3000e+01
IMP_SCORE,3026,GO:0006807,1.8082e-01,6.1500e+02
IMP_SCORE,3027,GO:1902115,1.8074e-01,7.4000e+01
IMP_SCORE,3028,GO:0043604,1.8067e-01,1.2200e+02
IMP_SCORE,3029,GO:0030801,1.8062e-01,2.2000e+01
IMP_SCORE,3030,GO:0030856,1.8060e-01,4.2000e+01
IMP_SCORE,3031,GO:0050866,1.8054e-01,4.4000e+01
IMP_SCORE,3032,GO:0010595,1.8054e-01,2.4000e+01
IMP_SCORE,3033,GO:0005902,1.8052e-01,5.3000e+01
IMP_SCORE,3034,GO:0031410,1.8044e-01,6.0100e+02
IMP_SCORE,3035,GO:0071478,1.8043e-01,5.1000e+01
IMP_SCORE,3036,GO:0015297,1.8041e-01,4.7000e+01
IMP_SCORE,3037,GO:0031640,1.8038e-01,1.1000e+01
IMP_SCORE,3038,GO:0030038,1.8036e-01,1.6000e+01
IMP_SCORE,3039,GO:0030326,1.8033e-01,1.5000e+01
IMP_SCORE,3040,GO:0008286,1.8030e-01,5.7000e+01
IMP_SCORE,3041,GO:0030971,1.8028e-01,4.1000e+01
IMP_SCORE,3042,GO:0034599,1.8025e-01,4.7000e+01
IMP_SCORE,3043,GO:0032225,1.8024e-01,6.0000e+00
IMP_SCORE,3044,GO:0014070,1.8023e-01,2.3900e+02
IMP_SCORE,3045,GO:0002250,1.8023e-01,1.9400e+02
IMP_SCORE,3046,GO:0048638,1.8021e-01,6.2000e+01
IMP_SCORE,3047,GO:0046640,1.8012e-01,9.0000e+00
IMP_SCORE,3048,GO:0007169,1.8012e-01,2.0700e+02
IMP_SCORE,3049,GO:0045211,1.8002e-01,1.3700e+02
IMP_SCORE,3050,GO:0046928,1.8002e-01,2.9000e+01
IMP_SCORE,3051,GO:0019901,1.7997e-01,3.1000e+02
IMP_SCORE,3052,GO:0048666,1.7996e-01,6.3000e+01
IMP_SCORE,3053,GO:0043234,1.7994e-01,1.0610e+03
IMP_SCORE,3054,GO:0017144,1.7988e-01,2.4000e+01
IMP_SCORE,3055,GO:0051058,1.7981e-01,7.0000e+00
IMP_SCORE,3056,GO:0009309,1.7980e-01,2.9000e+01
IMP_SCORE,3057,GO:0050680,1.7978e-01,4.1000e+01
IMP_SCORE,3058,GO:0070528,1.7977e-01,7.0000e+00
IMP_SCORE,3059,GO:0016310,1.7976e-01,2.7400e+02
IMP_SCORE,3060,GO:0055010,1.7972e-01,6.0000e+00
IMP_SCORE,3061,GO:0051828,1.7970e-01,5.7000e+01
IMP_SCORE,3062,GO:0097061,1.7970e-01,1.6000e+01
IMP_SCORE,3063,GO:2001257,1.7968e-01,4.9000e+01
IMP_SCORE,3064,GO:0006915,1.7968e-01,3.8400e+02
IMP_SCORE,3065,GO:0043524,1.7966e-01,4.7000e+01
IMP_SCORE,3066,GO:0098791,1.7966e-01,1.0500e+02
IMP_SCORE,3067,GO:0044058,1.7965e-01,2.8000e+01
IMP_SCORE,3068,GO:0031069,1.7965e-01,1.1000e+01
IMP_SCORE,3069,GO:0035587,1.7964e-01,2.8000e+01
IMP_SCORE,3070,GO:0070234,1.7963e-01,6.0000e+00
IMP_SCORE,3071,GO:0010506,1.7963e-01,1.2100e+02
IMP_SCORE,3072,GO:0044712,1.7959e-01,3.1700e+02
IMP_SCORE,3073,GO:0097530,1.7957e-01,3.4000e+01
IMP_SCORE,3074,GO:0048667,1.7947e-01,8.0000e+00
IMP_SCORE,3075,GO:0031109,1.7944e-01,1.3000e+01
IMP_SCORE,3076,GO:0009161,1.7944e-01,4.9000e+01
IMP_SCORE,3077,GO:0031058,1.7942e-01,1.9000e+01
IMP_SCORE,3078,GO:0007274,1.7934e-01,2.6000e+01
IMP_SCORE,3079,GO:1901990,1.7929e-01,7.3000e+01
IMP_SCORE,3080,GO:0045060,1.7928e-01,8.0000e+00
IMP_SCORE,3081,GO:0060159,1.7926e-01,3.0000e+00
IMP_SCORE,3082,GO:0090185,1.7924e-01,6.0000e+00
IMP_SCORE,3083,GO:0034389,1.7919e-01,4.2000e+01
IMP_SCORE,3084,GO:0050865,1.7918e-01,1.3500e+02
IMP_SCORE,3085,GO:0043903,1.7918e-01,7.7000e+01
IMP_SCORE,3086,GO:0060070,1.7915e-01,2.0000e+01
IMP_SCORE,3087,GO:0043401,1.7913e-01,3.5000e+01
IMP_SCORE,3088,GO:0009719,1.7912e-01,2.6500e+02
IMP_SCORE,3089,GO:0008238,1.7908e-01,1.4900e+02
IMP_SCORE,3090,GO:0046128,1.7906e-01,3.7000e+01
IMP_SCORE,3091,GO:0035556,1.7903e-01,6.0100e+02
IMP_SCORE,3092,GO:0008227,1.7901e-01,3.8000e+01
IMP_SCORE,3093,GO:0014704,1.7897e-01,1.7000e+01
IMP_SCORE,3094,GO:0019221,1.7896e-01,2.2900e+02
IMP_SCORE,3095,GO:0017124,1.7895e-01,1.0600e+02
IMP_SCORE,3096,GO:0010181,1.7893e-01,1.8000e+01
IMP_SCORE,3097,GO:0048469,1.7889e-01,4.6000e+01
IMP_SCORE,3098,GO:0090218,1.7889e-01,9.0000e+00
IMP_SCORE,3099,GO:0098805,1.7886e-01,4.8500e+02
IMP_SCORE,3100,GO:0015078,1.7885e-01,2.0000e+01
IMP_SCORE,3101,GO:0000139,1.7882e-01,3.5800e+02
IMP_SCORE,3102,GO:0001772,1.7882e-01,8.5000e+01
IMP_SCORE,3103,GO:0030964,1.7882e-01,6.0000e+00
IMP_SCORE,3104,GO:1900745,1.7879e-01,1.2000e+01
IMP_SCORE,3105,GO:0016043,1.7879e-01,1.2200e+03
IMP_SCORE,3106,GO:0072341,1.7879e-01,9.5000e+01
IMP_SCORE,3107,GO:0061326,1.7878e-01,1.2000e+01
IMP_SCORE,3108,GO:0007166,1.7877e-01,6.7100e+02
IMP_SCORE,3109,GO:0009110,1.7874e-01,2.6000e+01
IMP_SCORE,3110,GO:1903531,1.7865e-01,6.0000e+01
IMP_SCORE,3111,GO:1903322,1.7865e-01,2.1000e+01
IMP_SCORE,3112,GO:0045862,1.7861e-01,6.9000e+01
IMP_SCORE,3113,GO:0032465,1.7857e-01,2.4000e+01
IMP_SCORE,3114,GO:2001014,1.7857e-01,7.0000e+00
IMP_SCORE,3115,GO:0000307,1.7853e-01,1.7000e+01
IMP_SCORE,3116,GO:0010564,1.7852e-01,1.7100e+02
IMP_SCORE,3117,GO:0005516,1.7851e-01,4.4800e+02
IMP_SCORE,3118,GO:0034440,1.7846e-01,5.6000e+01
IMP_SCORE,3119,GO:1903530,1.7842e-01,1.6100e+02
IMP_SCORE,3120,GO:0051246,1.7840e-01,4.9500e+02
IMP_SCORE,3121,GO:0097435,1.7836e-01,1.3500e+02
IMP_SCORE,3122,GO:0048713,1.7836e-01,1.9000e+01
IMP_SCORE,3123,GO:0043254,1.7830e-01,1.2100e+02
IMP_SCORE,3124,GO:0050658,1.7826e-01,6.8000e+01
IMP_SCORE,3125,GO:0003013,1.7824e-01,7.5000e+01
IMP_SCORE,3126,GO:0006665,1.7823e-01,1.0200e+02
IMP_SCORE,3127,GO:0051251,1.7822e-01,7.1000e+01
IMP_SCORE,3128,GO:2000649,1.7821e-01,3.3000e+01
IMP_SCORE,3129,GO:0003705,1.7820e-01,4.7000e+01
IMP_SCORE,3130,GO:0010821,1.7819e-01,8.0000e+01
IMP_SCORE,3131,GO:0061077,1.7819e-01,6.3000e+01
IMP_SCORE,3132,GO:1901681,1.7815e-01,1.8900e+02
IMP_SCORE,3133,GO:0050657,1.7813e-01,7.4000e+01
IMP_SCORE,3134,GO:0006978,1.7808e-01,7.0000e+00
IMP_SCORE,3135,GO:0031301,1.7799e-01,1.0800e+02
IMP_SCORE,3136,GO:0009967,1.7786e-01,3.1200e+02
IMP_SCORE,3137,GO:0043167,1.7781e-01,1.5600e+03
IMP_SCORE,3138,GO:0099501,1.7781e-01,7.2000e+01
IMP_SCORE,3139,GO:0003924,1.7778e-01,9.7000e+01
IMP_SCORE,3140,GO:0044772,1.7777e-01,9.8000e+01
IMP_SCORE,3141,GO:0003887,1.7768e-01,6.0000e+00
IMP_SCORE,3142,GO:0050678,1.7764e-01,8.3000e+01
IMP_SCORE,3143,GO:1901505,1.7761e-01,6.8000e+01
IMP_SCORE,3144,GO:0008625,1.7754e-01,1.2000e+01
IMP_SCORE,3145,GO:0043407,1.7754e-01,2.1000e+01
IMP_SCORE,3146,GO:0005741,1.7750e-01,9.3000e+01
IMP_SCORE,3147,GO:0006699,1.7748e-01,2.0000e+01
IMP_SCORE,3148,GO:0042771,1.7747e-01,1.7000e+01
IMP_SCORE,3149,GO:0060122,1.7746e-01,1.2000e+01
IMP_SCORE,3150,GO:0043302,1.7743e-01,1.1000e+01
IMP_SCORE,3151,GO:0043170,1.7739e-01,8.7800e+02
IMP_SCORE,3152,GO:0002695,1.7736e-01,3.7000e+01
IMP_SCORE,3153,GO:0043271,1.7734e-01,3.2000e+01
IMP_SCORE,3154,GO:0043169,1.7734e-01,1.4510e+03
IMP_SCORE,3155,GO:0051216,1.7733e-01,2.9000e+01
IMP_SCORE,3156,GO:0001558,1.7730e-01,1.8200e+02
IMP_SCORE,3157,GO:0035115,1.7726e-01,1.5000e+01
IMP_SCORE,3158,GO:2000113,1.7724e-01,2.1500e+02
IMP_SCORE,3159,GO:1901652,1.7722e-01,9.3000e+01
IMP_SCORE,3160,GO:0015844,1.7713e-01,8.0000e+00
IMP_SCORE,3161,GO:0014065,1.7709e-01,1.0000e+01
IMP_SCORE,3162,GO:0007165,1.7706e-01,1.0730e+03
IMP_SCORE,3163,GO:0032481,1.7703e-01,4.5000e+01
IMP_SCORE,3164,GO:0001667,1.7698e-01,7.5000e+01
IMP_SCORE,3165,GO:0050778,1.7692e-01,1.5700e+02
IMP_SCORE,3166,GO:0014048,1.7691e-01,7.0000e+00
IMP_SCORE,3167,GO:0002286,1.7687e-01,9.0000e+00
IMP_SCORE,3168,GO:0031093,1.7685e-01,5.8000e+01
IMP_SCORE,3169,GO:0014047,1.7676e-01,1.3000e+01
IMP_SCORE,3170,GO:0033688,1.7675e-01,2.0000e+01
IMP_SCORE,3171,GO:1905517,1.7672e-01,5.0000e+00
IMP_SCORE,3172,GO:0043236,1.7671e-01,3.4000e+01
IMP_SCORE,3173,GO:0005109,1.7667e-01,1.2000e+01
IMP_SCORE,3174,GO:1902930,1.7665e-01,1.6000e+01
IMP_SCORE,3175,GO:0006958,1.7662e-01,5.3000e+01
IMP_SCORE,3176,GO:0034641,1.7661e-01,5.4200e+02
IMP_SCORE,3177,GO:0045187,1.7656e-01,5.0000e+00
IMP_SCORE,3178,GO:0065007,1.7656e-01,1.1890e+03
IMP_SCORE,3179,GO:0051017,1.7656e-01,3.3000e+01
IMP_SCORE,3180,GO:0001523,1.7655e-01,4.8000e+01
IMP_SCORE,3181,GO:0006476,1.7653e-01,2.8000e+01
IMP_SCORE,3182,GO:0046649,1.7652e-01,1.4500e+02
IMP_SCORE,3183,GO:0045936,1.7650e-01,1.6000e+02
IMP_SCORE,3184,GO:0048634,1.7650e-01,2.3000e+01
IMP_SCORE,3185,GO:0019637,1.7649e-01,2.3800e+02
IMP_SCORE,3186,GO:0010575,1.7648e-01,1.5000e+01
IMP_SCORE,3187,GO:2000146,1.7648e-01,9.8000e+01
IMP_SCORE,3188,GO:0009295,1.7646e-01,3.8000e+01
IMP_SCORE,3189,GO:0042886,1.7638e-01,3.8800e+02
IMP_SCORE,3190,GO:0050896,1.7637e-01,1.3960e+03
IMP_SCORE,3191,GO:0001919,1.7632e-01,9.0000e+00
IMP_SCORE,3192,GO:0043928,1.7630e-01,6.0000e+00
IMP_SCORE,3193,GO:0016705,1.7626e-01,9.8000e+01
IMP_SCORE,3194,GO:1901070,1.7620e-01,6.0000e+00
IMP_SCORE,3195,GO:0071375,1.7616e-01,5.3000e+01
IMP_SCORE,3196,GO:0007031,1.7616e-01,2.4000e+01
IMP_SCORE,3197,GO:0070536,1.7611e-01,3.8000e+01
IMP_SCORE,3198,GO:0042446,1.7609e-01,2.1000e+01
IMP_SCORE,3199,GO:0043228,1.7608e-01,9.8500e+02
IMP_SCORE,3200,GO:0015026,1.7602e-01,3.6000e+01
IMP_SCORE,3201,GO:0009888,1.7598e-01,2.5000e+02
IMP_SCORE,3202,GO:0009968,1.7598e-01,2.8700e+02
IMP_SCORE,3203,GO:0006470,1.7595e-01,9.2000e+01
IMP_SCORE,3204,GO:0045835,1.7593e-01,2.0000e+00
IMP_SCORE,3205,GO:0032270,1.7587e-01,2.2900e+02
IMP_SCORE,3206,GO:0006855,1.7586e-01,1.2000e+01
IMP_SCORE,3207,GO:0042119,1.7583e-01,1.1200e+02
IMP_SCORE,3208,GO:0036150,1.7580e-01,1.7000e+01
IMP_SCORE,3209,GO:0032403,1.7571e-01,3.9400e+02
IMP_SCORE,3210,GO:0008190,1.7571e-01,3.6000e+01
IMP_SCORE,3211,GO:0031023,1.7570e-01,4.2000e+01
IMP_SCORE,3212,GO:0051194,1.7566e-01,3.0000e+00
IMP_SCORE,3213,GO:0045295,1.7562e-01,1.2000e+01
IMP_SCORE,3214,GO:0046425,1.7555e-01,3.6000e+01
IMP_SCORE,3215,GO:0005856,1.7555e-01,4.6300e+02
IMP_SCORE,3216,GO:0030902,1.7552e-01,1.2000e+01
IMP_SCORE,3217,GO:0043900,1.7546e-01,1.1600e+02
IMP_SCORE,3218,GO:0031329,1.7532e-01,2.2100e+02
IMP_SCORE,3219,GO:0032878,1.7529e-01,9.0000e+00
IMP_SCORE,3220,GO:0090196,1.7523e-01,2.1000e+01
IMP_SCORE,3221,GO:0060326,1.7521e-01,7.7000e+01
IMP_SCORE,3222,GO:0043292,1.7510e-01,4.2000e+01
IMP_SCORE,3223,GO:0035383,1.7508e-01,6.8000e+01
IMP_SCORE,3224,GO:0006793,1.7508e-01,5.3300e+02
IMP_SCORE,3225,GO:0006140,1.7501e-01,4.4000e+01
IMP_SCORE,3226,GO:0032755,1.7499e-01,1.9000e+01
IMP_SCORE,3227,GO:0001503,1.7496e-01,5.8000e+01
IMP_SCORE,3228,GO:0006662,1.7481e-01,4.0000e+01
IMP_SCORE,3229,GO:0010629,1.7476e-01,2.4000e+02
IMP_SCORE,3230,GO:0070979,1.7474e-01,1.6000e+01
IMP_SCORE,3231,GO:0009605,1.7470e-01,4.2500e+02
IMP_SCORE,3232,GO:0048525,1.7469e-01,4.4000e+01
IMP_SCORE,3233,GO:0036230,1.7467e-01,1.2100e+02
IMP_SCORE,3234,GO:0045746,1.7466e-01,1.6000e+01
IMP_SCORE,3235,GO:0003016,1.7464e-01,1.4000e+01
IMP_SCORE,3236,GO:0042743,1.7460e-01,1.8000e+01
IMP_SCORE,3237,GO:0019319,1.7460e-01,2.2000e+01
IMP_SCORE,3238,GO:0010875,1.7458e-01,5.0000e+00
IMP_SCORE,3239,GO:0022603,1.7458e-01,2.8800e+02
IMP_SCORE,3240,GO:0080008,1.7453e-01,6.0000e+00
IMP_SCORE,3241,GO:0031090,1.7452e-01,8.2800e+02
IMP_SCORE,3242,GO:0008105,1.7450e-01,1.0000e+01
IMP_SCORE,3243,GO:0030234,1.7449e-01,3.9600e+02
IMP_SCORE,3244,GO:0030145,1.7445e-01,6.3000e+01
IMP_SCORE,3245,GO:0050793,1.7444e-01,5.7100e+02
IMP_SCORE,3246,GO:0006874,1.7441e-01,1.0900e+02
IMP_SCORE,3247,GO:0016192,1.7438e-01,5.0100e+02
IMP_SCORE,3248,GO:0009954,1.7438e-01,8.0000e+00
IMP_SCORE,3249,GO:0032781,1.7437e-01,3.8000e+01
IMP_SCORE,3250,GO:0048646,1.7437e-01,3.1300e+02
IMP_SCORE,3251,GO:0043010,1.7435e-01,3.6000e+01
IMP_SCORE,3252,GO:0032753,1.7430e-01,1.0000e+01
IMP_SCORE,3253,GO:0035258,1.7430e-01,4.5000e+01
IMP_SCORE,3254,GO:0032155,1.7429e-01,6.6000e+01
IMP_SCORE,3255,GO:0072331,1.7428e-01,4.7000e+01
IMP_SCORE,3256,GO:0015682,1.7424e-01,2.3000e+01
IMP_SCORE,3257,GO:0051783,1.7414e-01,5.2000e+01
IMP_SCORE,3258,GO:1901215,1.7413e-01,4.3000e+01
IMP_SCORE,3259,GO:0002244,1.7411e-01,1.1400e+02
IMP_SCORE,3260,GO:0042379,1.7406e-01,2.9000e+01
IMP_SCORE,3261,GO:0030199,1.7388e-01,1.5000e+01
IMP_SCORE,3262,GO:0001977,1.7387e-01,6.0000e+00
IMP_SCORE,3263,GO:0034764,1.7384e-01,3.6000e+01
IMP_SCORE,3264,GO:0051968,1.7373e-01,8.0000e+00
IMP_SCORE,3265,GO:0034249,1.7369e-01,3.4000e+01
IMP_SCORE,3266,GO:0005913,1.7365e-01,5.7000e+01
IMP_SCORE,3267,GO:0008307,1.7363e-01,4.4000e+01
IMP_SCORE,3268,GO:0031623,1.7361e-01,2.0000e+01
IMP_SCORE,3269,GO:2000142,1.7361e-01,1.4000e+01
IMP_SCORE,3270,GO:1903963,1.7357e-01,1.2000e+01
IMP_SCORE,3271,GO:0060090,1.7354e-01,8.5000e+01
IMP_SCORE,3272,GO:0007175,1.7354e-01,5.0000e+00
IMP_SCORE,3273,GO:0007041,1.7352e-01,4.0000e+01
IMP_SCORE,3274,GO:0023014,1.7348e-01,9.1000e+01
IMP_SCORE,3275,GO:0031570,1.7343e-01,3.4000e+01
IMP_SCORE,3276,GO:0000226,1.7338e-01,1.3900e+02
IMP_SCORE,3277,GO:0001101,1.7335e-01,1.0200e+02
IMP_SCORE,3278,GO:0033238,1.7335e-01,1.5000e+01
IMP_SCORE,3279,GO:0051345,1.7326e-01,3.0500e+02
IMP_SCORE,3280,GO:0055076,1.7313e-01,6.1000e+01
IMP_SCORE,3281,GO:0097300,1.7313e-01,2.7000e+01
IMP_SCORE,3282,GO:0023057,1.7313e-01,3.0300e+02
IMP_SCORE,3283,GO:1905114,1.7309e-01,1.1700e+02
IMP_SCORE,3284,GO:0006611,1.7297e-01,3.2000e+01
IMP_SCORE,3285,GO:0030818,1.7297e-01,1.2000e+01
IMP_SCORE,3286,GO:0070863,1.7295e-01,7.0000e+00
IMP_SCORE,3287,GO:0060394,1.7295e-01,1.3000e+01
IMP_SCORE,3288,GO:0007200,1.7294e-01,5.5000e+01
IMP_SCORE,3289,GO:0061178,1.7294e-01,2.6000e+01
IMP_SCORE,3290,GO:0033048,1.7292e-01,5.0000e+00
IMP_SCORE,3291,GO:0045927,1.7284e-01,4.8000e+01
IMP_SCORE,3292,GO:0030141,1.7282e-01,1.6800e+02
IMP_SCORE,3293,GO:0019369,1.7282e-01,2.9000e+01
IMP_SCORE,3294,GO:0005217,1.7280e-01,2.4000e+01
IMP_SCORE,3295,GO:0042599,1.7279e-01,2.8000e+01
IMP_SCORE,3296,GO:0097503,1.7279e-01,4.5000e+01
IMP_SCORE,3297,GO:1903506,1.7276e-01,3.2800e+02
IMP_SCORE,3298,GO:1903077,1.7274e-01,6.0000e+00
IMP_SCORE,3299,GO:1902275,1.7271e-01,5.4000e+01
IMP_SCORE,3300,GO:0030030,1.7267e-01,2.6600e+02
IMP_SCORE,3301,GO:0042110,1.7265e-01,7.7000e+01
IMP_SCORE,3302,GO:0050880,1.7262e-01,4.6000e+01
IMP_SCORE,3303,GO:0048148,1.7261e-01,1.0000e+01
IMP_SCORE,3304,GO:0045109,1.7256e-01,1.9000e+01
IMP_SCORE,3305,GO:0071949,1.7252e-01,1.7000e+01
IMP_SCORE,3306,GO:0002287,1.7250e-01,6.0000e+00
IMP_SCORE,3307,GO:0005070,1.7250e-01,5.1000e+01
IMP_SCORE,3308,GO:0022900,1.7248e-01,3.7000e+01
IMP_SCORE,3309,GO:0043436,1.7247e-01,2.9000e+02
IMP_SCORE,3310,GO:0007154,1.7247e-01,3.4600e+02
IMP_SCORE,3311,GO:0010803,1.7235e-01,2.1000e+01
IMP_SCORE,3312,GO:1990782,1.7229e-01,4.6000e+01
IMP_SCORE,3313,GO:0051240,1.7228e-01,3.5600e+02
IMP_SCORE,3314,GO:0040029,1.7226e-01,5.9000e+01
IMP_SCORE,3315,GO:0030512,1.7226e-01,4.6000e+01
IMP_SCORE,3316,GO:0019222,1.7221e-01,7.2900e+02
IMP_SCORE,3317,GO:0032041,1.7214e-01,2.0000e+00
IMP_SCORE,3318,GO:0042165,1.7208e-01,1.3000e+01
IMP_SCORE,3319,GO:0044765,1.7207e-01,5.4400e+02
IMP_SCORE,3320,GO:0008144,1.7203e-01,8.6000e+01
IMP_SCORE,3321,GO:0016274,1.7199e-01,1.7000e+01
IMP_SCORE,3322,GO:0019199,1.7192e-01,4.7000e+01
IMP_SCORE,3323,GO:0010605,1.7191e-01,3.7600e+02
IMP_SCORE,3324,GO:1903510,1.7186e-01,7.2000e+01
IMP_SCORE,3325,GO:0043406,1.7181e-01,5.4000e+01
IMP_SCORE,3326,GO:1902017,1.7175e-01,4.9000e+01
IMP_SCORE,3327,GO:0032993,1.7172e-01,3.5000e+01
IMP_SCORE,3328,GO:0014069,1.7171e-01,1.1500e+02
IMP_SCORE,3329,GO:0001968,1.7166e-01,2.3000e+01
IMP_SCORE,3330,GO:0007252,1.7164e-01,8.0000e+00
IMP_SCORE,3331,GO:0042166,1.7160e-01,1.0000e+01
IMP_SCORE,3332,GO:0051494,1.7160e-01,4.8000e+01
IMP_SCORE,3333,GO:1902895,1.7159e-01,4.0000e+00
IMP_SCORE,3334,GO:0046189,1.7158e-01,1.0000e+01
IMP_SCORE,3335,GO:0043966,1.7157e-01,6.0000e+00
IMP_SCORE,3336,GO:0045851,1.7154e-01,2.7000e+01
IMP_SCORE,3337,GO:0031667,1.7151e-01,1.0900e+02
IMP_SCORE,3338,GO:0002790,1.7147e-01,5.1000e+01
IMP_SCORE,3339,GO:0006366,1.7146e-01,1.5800e+02
IMP_SCORE,3340,GO:0098552,1.7146e-01,2.2900e+02
IMP_SCORE,3341,GO:0044087,1.7141e-01,2.9800e+02
IMP_SCORE,3342,GO:0007229,1.7136e-01,8.7000e+01
IMP_SCORE,3343,GO:0050954,1.7136e-01,1.4300e+02
IMP_SCORE,3344,GO:1903035,1.7129e-01,3.5000e+01
IMP_SCORE,3345,GO:1901564,1.7128e-01,4.5200e+02
IMP_SCORE,3346,GO:0046486,1.7127e-01,1.4600e+02
IMP_SCORE,3347,GO:0090199,1.7126e-01,3.0000e+00
IMP_SCORE,3348,GO:0010906,1.7125e-01,3.4000e+01
IMP_SCORE,3349,GO:0009615,1.7124e-01,1.1600e+02
IMP_SCORE,3350,GO:0008283,1.7123e-01,3.3100e+02
IMP_SCORE,3351,GO:0070166,1.7123e-01,1.3000e+01
IMP_SCORE,3352,GO:0007032,1.7121e-01,2.1000e+01
IMP_SCORE,3353,GO:0044877,1.7119e-01,4.7900e+02
IMP_SCORE,3354,GO:0060674,1.7117e-01,1.5000e+01
IMP_SCORE,3355,GO:1990748,1.7116e-01,8.7000e+01
IMP_SCORE,3356,GO:0031348,1.7108e-01,5.4000e+01
IMP_SCORE,3357,GO:0003823,1.7104e-01,7.4000e+01
IMP_SCORE,3358,GO:0045913,1.7104e-01,2.0000e+01
IMP_SCORE,3359,GO:0034703,1.7101e-01,9.9000e+01
IMP_SCORE,3360,GO:0044033,1.7101e-01,7.0000e+00
IMP_SCORE,3361,GO:0001759,1.7099e-01,3.0000e+00
IMP_SCORE,3362,GO:0042981,1.7096e-01,4.1300e+02
IMP_SCORE,3363,GO:0005513,1.7095e-01,1.0000e+00
IMP_SCORE,3364,GO:0003159,1.7095e-01,1.0000e+00
IMP_SCORE,3365,GO:0006356,1.7095e-01,1.0000e+00
IMP_SCORE,3366,GO:0099094,1.7090e-01,4.7000e+01
IMP_SCORE,3367,GO:0015399,1.7081e-01,4.4000e+01
IMP_SCORE,3368,GO:0002710,1.7078e-01,8.0000e+00
IMP_SCORE,3369,GO:0031224,1.7076e-01,1.5010e+03
IMP_SCORE,3370,GO:0005871,1.7074e-01,3.2000e+01
IMP_SCORE,3371,GO:0031328,1.7073e-01,2.6200e+02
IMP_SCORE,3372,GO:0006047,1.7070e-01,4.1000e+01
IMP_SCORE,3373,GO:0032402,1.7069e-01,3.0000e+00
IMP_SCORE,3374,GO:0005834,1.7067e-01,5.3000e+01
IMP_SCORE,3375,GO:0047617,1.7066e-01,1.9000e+01
IMP_SCORE,3376,GO:0090407,1.7063e-01,1.4000e+02
IMP_SCORE,3377,GO:0001974,1.7063e-01,1.9000e+01
IMP_SCORE,3378,GO:0004721,1.7061e-01,9.4000e+01
IMP_SCORE,3379,GO:0048812,1.7051e-01,1.0400e+02
IMP_SCORE,3380,GO:0048156,1.7050e-01,1.3000e+01
IMP_SCORE,3381,GO:0050855,1.7050e-01,1.5000e+01
IMP_SCORE,3382,GO:0044306,1.7045e-01,4.0000e+01
IMP_SCORE,3383,GO:0006892,1.7039e-01,4.8000e+01
IMP_SCORE,3384,GO:0097708,1.7038e-01,6.0100e+02
IMP_SCORE,3385,GO:0060548,1.7033e-01,2.5200e+02
IMP_SCORE,3386,GO:0031312,1.7031e-01,3.6000e+01
IMP_SCORE,3387,GO:0090314,1.7020e-01,1.7000e+01
IMP_SCORE,3388,GO:0060089,1.7016e-01,6.5100e+02
IMP_SCORE,3389,GO:0035591,1.7009e-01,4.7000e+01
IMP_SCORE,3390,GO:0051436,1.7005e-01,1.3000e+01
IMP_SCORE,3391,GO:0010996,1.7002e-01,6.0000e+00
IMP_SCORE,3392,GO:0030828,1.7002e-01,6.0000e+00
IMP_SCORE,3393,GO:0060081,1.7001e-01,1.1000e+01
IMP_SCORE,3394,GO:0016301,1.7000e-01,2.5900e+02
IMP_SCORE,3395,GO:0035770,1.7000e-01,1.1100e+02
IMP_SCORE,3396,GO:0017075,1.6995e-01,1.8000e+01
IMP_SCORE,3397,GO:0030331,1.6991e-01,2.3000e+01
IMP_SCORE,3398,GO:0044699,1.6989e-01,1.4570e+03
IMP_SCORE,3399,GO:0030307,1.6987e-01,6.3000e+01
IMP_SCORE,3400,GO:0035304,1.6984e-01,3.5000e+01
IMP_SCORE,3401,GO:0019321,1.6984e-01,1.9000e+01
IMP_SCORE,3402,GO:0000723,1.6981e-01,2.2000e+01
IMP_SCORE,3403,GO:0002711,1.6975e-01,8.0000e+00
IMP_SCORE,3404,GO:0016197,1.6973e-01,1.2200e+02
IMP_SCORE,3405,GO:1903078,1.6972e-01,3.0000e+01
IMP_SCORE,3406,GO:1901606,1.6966e-01,9.1000e+01
IMP_SCORE,3407,GO:0099604,1.6963e-01,7.0000e+00
IMP_SCORE,3408,GO:0060828,1.6961e-01,7.0000e+01
IMP_SCORE,3409,GO:0034361,1.6959e-01,8.0000e+00
IMP_SCORE,3410,GO:0032814,1.6957e-01,7.0000e+00
IMP_SCORE,3411,GO:0006886,1.6956e-01,2.3400e+02
IMP_SCORE,3412,GO:0045732,1.6955e-01,6.2000e+01
IMP_SCORE,3413,GO:0045879,1.6951e-01,5.0000e+00
IMP_SCORE,3414,GO:0033554,1.6947e-01,4.1000e+02
IMP_SCORE,3415,GO:0044255,1.6943e-01,3.2400e+02
IMP_SCORE,3416,GO:0030225,1.6940e-01,6.0000e+00
IMP_SCORE,3417,GO:0071805,1.6931e-01,4.6000e+01
IMP_SCORE,3418,GO:0005096,1.6930e-01,1.6500e+02
IMP_SCORE,3419,GO:0051270,1.6926e-01,2.2300e+02
IMP_SCORE,3420,GO:0030425,1.6926e-01,1.9900e+02
IMP_SCORE,3421,GO:0071840,1.6913e-01,1.2410e+03
IMP_SCORE,3422,GO:0031234,1.6912e-01,3.2000e+01
IMP_SCORE,3423,GO:0038187,1.6910e-01,3.0000e+01
IMP_SCORE,3424,GO:0009887,1.6910e-01,1.9600e+02
IMP_SCORE,3425,GO:2000021,1.6910e-01,4.5000e+01
IMP_SCORE,3426,GO:0061037,1.6905e-01,1.5000e+01
IMP_SCORE,3427,GO:0051059,1.6903e-01,2.1000e+01
IMP_SCORE,3428,GO:0051701,1.6902e-01,7.3000e+01
IMP_SCORE,3429,GO:0031349,1.6898e-01,1.0100e+02
IMP_SCORE,3430,GO:0072080,1.6894e-01,1.5000e+01
IMP_SCORE,3431,GO:0005540,1.6894e-01,5.5000e+01
IMP_SCORE,3432,GO:0002824,1.6893e-01,2.8000e+01
IMP_SCORE,3433,GO:0005244,1.6892e-01,6.4000e+01
IMP_SCORE,3434,GO:0090316,1.6891e-01,6.4000e+01
IMP_SCORE,3435,GO:0045087,1.6887e-01,2.5100e+02
IMP_SCORE,3436,GO:0098662,1.6886e-01,1.4700e+02
IMP_SCORE,3437,GO:0060306,1.6884e-01,8.0000e+00
IMP_SCORE,3438,GO:0006040,1.6882e-01,6.0000e+01
IMP_SCORE,3439,GO:0009897,1.6878e-01,1.7600e+02
IMP_SCORE,3440,GO:0010823,1.6877e-01,3.2000e+01
IMP_SCORE,3441,GO:0098631,1.6875e-01,3.9000e+01
IMP_SCORE,3442,GO:0099536,1.6874e-01,1.4900e+02
IMP_SCORE,3443,GO:0051769,1.6873e-01,6.0000e+00
IMP_SCORE,3444,GO:0010922,1.6872e-01,1.5000e+01
IMP_SCORE,3445,GO:0006282,1.6870e-01,1.4000e+01
IMP_SCORE,3446,GO:0005262,1.6863e-01,4.0000e+01
IMP_SCORE,3447,GO:0051252,1.6862e-01,3.4600e+02
IMP_SCORE,3448,GO:0006400,1.6862e-01,2.1000e+01
IMP_SCORE,3449,GO:1901565,1.6861e-01,2.1900e+02
IMP_SCORE,3450,GO:0010866,1.6859e-01,2.3000e+01
IMP_SCORE,3451,GO:0010558,1.6854e-01,2.1800e+02
IMP_SCORE,3452,GO:0010951,1.6840e-01,8.7000e+01
IMP_SCORE,3453,GO:0005667,1.6840e-01,8.0000e+01
IMP_SCORE,3454,GO:0033146,1.6837e-01,3.9000e+01
IMP_SCORE,3455,GO:0006694,1.6834e-01,6.3000e+01
IMP_SCORE,3456,GO:0030336,1.6833e-01,9.8000e+01
IMP_SCORE,3457,GO:0005102,1.6831e-01,8.5400e+02
IMP_SCORE,3458,GO:0008299,1.6830e-01,1.4000e+01
IMP_SCORE,3459,GO:0019731,1.6829e-01,2.8000e+01
IMP_SCORE,3460,GO:0030117,1.6828e-01,4.8000e+01
IMP_SCORE,3461,GO:0032101,1.6826e-01,1.9800e+02
IMP_SCORE,3462,GO:0019219,1.6823e-01,3.9900e+02
IMP_SCORE,3463,GO:0048589,1.6822e-01,1.0700e+02
IMP_SCORE,3464,GO:0031365,1.6821e-01,8.0000e+00
IMP_SCORE,3465,GO:0006811,1.6821e-01,4.1000e+02
IMP_SCORE,3466,GO:0016577,1.6820e-01,1.1000e+01
IMP_SCORE,3467,GO:0040012,1.6811e-01,2.3200e+02
IMP_SCORE,3468,GO:0030260,1.6809e-01,5.5000e+01
IMP_SCORE,3469,GO:0005730,1.6808e-01,3.9700e+02
IMP_SCORE,3470,GO:0032940,1.6806e-01,2.3900e+02
IMP_SCORE,3471,GO:0051983,1.6806e-01,1.4000e+01
IMP_SCORE,3472,GO:1900273,1.6806e-01,2.0000e+01
IMP_SCORE,3473,GO:0010563,1.6804e-01,1.5300e+02
IMP_SCORE,3474,GO:0071825,1.6802e-01,1.4000e+01
IMP_SCORE,3475,GO:0044425,1.6796e-01,1.5780e+03
IMP_SCORE,3476,GO:0035966,1.6796e-01,5.5000e+01
IMP_SCORE,3477,GO:0045955,1.6793e-01,2.1000e+01
IMP_SCORE,3478,GO:0061135,1.6783e-01,7.8000e+01
IMP_SCORE,3479,GO:0097164,1.6782e-01,1.3700e+02
IMP_SCORE,3480,GO:0031279,1.6780e-01,2.7000e+01
IMP_SCORE,3481,GO:0017171,1.6780e-01,2.1300e+02
IMP_SCORE,3482,GO:0022407,1.6778e-01,1.2500e+02
IMP_SCORE,3483,GO:0032991,1.6773e-01,1.4590e+03
IMP_SCORE,3484,GO:0005768,1.6770e-01,3.4300e+02
IMP_SCORE,3485,GO:0045937,1.6770e-01,1.9200e+02
IMP_SCORE,3486,GO:0006879,1.6768e-01,2.6000e+01
IMP_SCORE,3487,GO:0070301,1.6768e-01,1.4000e+01
IMP_SCORE,3488,GO:0040011,1.6767e-01,4.4300e+02
IMP_SCORE,3489,GO:0072310,1.6767e-01,1.4000e+01
IMP_SCORE,3490,GO:0046474,1.6765e-01,7.4000e+01
IMP_SCORE,3491,GO:0019320,1.6764e-01,3.1000e+01
IMP_SCORE,3492,GO:0050863,1.6762e-01,8.0000e+01
IMP_SCORE,3493,GO:0006835,1.6755e-01,2.4000e+01
IMP_SCORE,3494,GO:0045920,1.6752e-01,1.8000e+01
IMP_SCORE,3495,GO:2000209,1.6752e-01,6.0000e+00
IMP_SCORE,3496,GO:1901655,1.6749e-01,3.0000e+01
IMP_SCORE,3497,GO:0010454,1.6748e-01,2.0000e+00
IMP_SCORE,3498,GO:0030286,1.6746e-01,3.0000e+01
IMP_SCORE,3499,GO:0000407,1.6744e-01,8.0000e+00
IMP_SCORE,3500,GO:0070925,1.6743e-01,1.5500e+02
IMP_SCORE,3501,GO:0032233,1.6743e-01,3.4000e+01
IMP_SCORE,3502,GO:0006066,1.6738e-01,1.6400e+02
IMP_SCORE,3503,GO:0051784,1.6738e-01,8.0000e+00
IMP_SCORE,3504,GO:0009411,1.6733e-01,3.8000e+01
IMP_SCORE,3505,GO:0030510,1.6731e-01,3.7000e+01
IMP_SCORE,3506,GO:0006998,1.6730e-01,2.5000e+01
IMP_SCORE,3507,GO:0004806,1.6730e-01,1.5000e+01
IMP_SCORE,3508,GO:0090257,1.6729e-01,6.0000e+01
IMP_SCORE,3509,GO:0016892,1.6725e-01,4.4000e+01
IMP_SCORE,3510,GO:0030705,1.6723e-01,5.9000e+01
IMP_SCORE,3511,GO:0044711,1.6722e-01,3.3600e+02
IMP_SCORE,3512,GO:0005246,1.6722e-01,2.2000e+01
IMP_SCORE,3513,GO:0072009,1.6719e-01,1.5000e+01
IMP_SCORE,3514,GO:0005771,1.6719e-01,1.0000e+01
IMP_SCORE,3515,GO:0007155,1.6717e-01,7.1600e+02
IMP_SCORE,3516,GO:0030134,1.6716e-01,1.2000e+01
IMP_SCORE,3517,GO:0044421,1.6714e-01,1.4590e+03
IMP_SCORE,3518,GO:0051648,1.6714e-01,4.5000e+01
IMP_SCORE,3519,GO:0002218,1.6713e-01,6.2000e+01
IMP_SCORE,3520,GO:0071625,1.6711e-01,1.7000e+01
IMP_SCORE,3521,GO:0006885,1.6708e-01,3.8000e+01
IMP_SCORE,3522,GO:0016877,1.6707e-01,2.7000e+01
IMP_SCORE,3523,GO:0032688,1.6704e-01,5.0000e+00
IMP_SCORE,3524,GO:0006337,1.6702e-01,2.2000e+01
IMP_SCORE,3525,GO:0032530,1.6701e-01,1.9000e+01
IMP_SCORE,3526,GO:0007623,1.6698e-01,5.0000e+01
IMP_SCORE,3527,GO:0036342,1.6696e-01,6.0000e+00
IMP_SCORE,3528,GO:0046467,1.6695e-01,6.3000e+01
IMP_SCORE,3529,GO:0051310,1.6695e-01,1.6000e+01
IMP_SCORE,3530,GO:1901992,1.6694e-01,2.3000e+01
IMP_SCORE,3531,GO:0006259,1.6693e-01,1.8100e+02
IMP_SCORE,3532,GO:0005684,1.6687e-01,1.4000e+01
IMP_SCORE,3533,GO:0009894,1.6687e-01,2.0400e+02
IMP_SCORE,3534,GO:0042073,1.6686e-01,2.8000e+01
IMP_SCORE,3535,GO:1901566,1.6684e-01,2.5900e+02
IMP_SCORE,3536,GO:0048268,1.6683e-01,3.8000e+01
IMP_SCORE,3537,GO:1902166,1.6682e-01,1.0000e+01
IMP_SCORE,3538,GO:0048513,1.6679e-01,5.3100e+02
IMP_SCORE,3539,GO:0061134,1.6679e-01,9.3000e+01
IMP_SCORE,3540,GO:0006641,1.6679e-01,4.9000e+01
IMP_SCORE,3541,GO:0044419,1.6679e-01,3.6000e+02
IMP_SCORE,3542,GO:0070405,1.6677e-01,2.3000e+01
IMP_SCORE,3543,GO:0097472,1.6674e-01,6.0000e+00
IMP_SCORE,3544,GO:0046890,1.6668e-01,3.1000e+01
IMP_SCORE,3545,GO:1901576,1.6667e-01,5.1000e+02
IMP_SCORE,3546,GO:0034109,1.6665e-01,6.9000e+01
IMP_SCORE,3547,GO:0060393,1.6657e-01,1.5000e+01
IMP_SCORE,3548,GO:0006096,1.6652e-01,1.5000e+01
IMP_SCORE,3549,GO:0030258,1.6651e-01,1.4100e+02
IMP_SCORE,3550,GO:0044042,1.6650e-01,2.2000e+01
IMP_SCORE,3551,GO:0098588,1.6650e-01,6.6200e+02
IMP_SCORE,3552,GO:0034114,1.6647e-01,8.0000e+00
IMP_SCORE,3553,GO:0032525,1.6644e-01,2.0000e+00
IMP_SCORE,3554,GO:0002260,1.6641e-01,1.6000e+01
IMP_SCORE,3555,GO:0007405,1.6639e-01,1.8000e+01
IMP_SCORE,3556,GO:0010332,1.6637e-01,4.0000e+00
IMP_SCORE,3557,GO:0090288,1.6635e-01,3.6000e+01
IMP_SCORE,3558,GO:0051082,1.6635e-01,8.2000e+01
IMP_SCORE,3559,GO:2000786,1.6624e-01,9.0000e+00
IMP_SCORE,3560,GO:0010557,1.6623e-01,2.7100e+02
IMP_SCORE,3561,GO:0045121,1.6623e-01,1.2900e+02
IMP_SCORE,3562,GO:0033127,1.6621e-01,7.0000e+00
IMP_SCORE,3563,GO:0071453,1.6619e-01,2.9000e+01
IMP_SCORE,3564,GO:0003727,1.6618e-01,7.0000e+01
IMP_SCORE,3565,GO:0009267,1.6607e-01,4.1000e+01
IMP_SCORE,3566,GO:1900026,1.6606e-01,1.6000e+01
IMP_SCORE,3567,GO:0032580,1.6605e-01,5.9000e+01
IMP_SCORE,3568,GO:0002204,1.6599e-01,7.0000e+00
IMP_SCORE,3569,GO:0046037,1.6594e-01,1.3000e+01
IMP_SCORE,3570,GO:1901016,1.6592e-01,1.7000e+01
IMP_SCORE,3571,GO:0006461,1.6592e-01,4.1200e+02
IMP_SCORE,3572,GO:0031625,1.6591e-01,1.0600e+02
IMP_SCORE,3573,GO:0072659,1.6590e-01,6.9000e+01
IMP_SCORE,3574,GO:1905330,1.6590e-01,3.0000e+01
IMP_SCORE,3575,GO:0000978,1.6588e-01,7.6000e+01
IMP_SCORE,3576,GO:0019825,1.6588e-01,3.6000e+01
IMP_SCORE,3577,GO:0046174,1.6586e-01,1.5000e+01
IMP_SCORE,3578,GO:0034774,1.6586e-01,1.3500e+02
IMP_SCORE,3579,GO:0000027,1.6582e-01,6.0000e+01
IMP_SCORE,3580,GO:0034762,1.6581e-01,1.2000e+02
IMP_SCORE,3581,GO:0001764,1.6580e-01,1.0200e+02
IMP_SCORE,3582,GO:0032332,1.6578e-01,6.0000e+00
IMP_SCORE,3583,GO:0048534,1.6574e-01,6.5000e+01
IMP_SCORE,3584,GO:0042487,1.6569e-01,6.0000e+00
IMP_SCORE,3585,GO:0006629,1.6567e-01,4.6400e+02
IMP_SCORE,3586,GO:0051301,1.6567e-01,2.0200e+02
IMP_SCORE,3587,GO:0046710,1.6561e-01,1.6000e+01
IMP_SCORE,3588,GO:0045721,1.6557e-01,3.1000e+01
IMP_SCORE,3589,GO:0005543,1.6554e-01,2.9200e+02
IMP_SCORE,3590,GO:0007220,1.6553e-01,6.0000e+00
IMP_SCORE,3591,GO:0042474,1.6553e-01,1.4000e+01
IMP_SCORE,3592,GO:0003779,1.6552e-01,3.6400e+02
IMP_SCORE,3593,GO:0043124,1.6551e-01,2.3000e+01
IMP_SCORE,3594,GO:0007178,1.6551e-01,5.7000e+01
IMP_SCORE,3595,GO:0055002,1.6550e-01,5.0000e+01
IMP_SCORE,3596,GO:0071675,1.6549e-01,1.4000e+01
IMP_SCORE,3597,GO:0032549,1.6548e-01,1.7100e+02
IMP_SCORE,3598,GO:0005903,1.6546e-01,5.1000e+01
IMP_SCORE,3599,GO:0006606,1.6543e-01,5.1000e+01
IMP_SCORE,3600,GO:0001134,1.6541e-01,6.0000e+00
IMP_SCORE,3601,GO:0002274,1.6540e-01,1.2000e+02
IMP_SCORE,3602,GO:0044380,1.6536e-01,5.0000e+00
IMP_SCORE,3603,GO:0010862,1.6531e-01,1.2000e+01
IMP_SCORE,3604,GO:0046218,1.6530e-01,8.0000e+00
IMP_SCORE,3605,GO:0000280,1.6527e-01,1.3700e+02
IMP_SCORE,3606,GO:0050732,1.6520e-01,1.5000e+01
IMP_SCORE,3607,GO:0048518,1.6520e-01,9.3000e+02
IMP_SCORE,3608,GO:0044259,1.6519e-01,3.1000e+01
IMP_SCORE,3609,GO:0001228,1.6519e-01,8.2000e+01
IMP_SCORE,3610,GO:0055023,1.6519e-01,4.0000e+00
IMP_SCORE,3611,GO:0002793,1.6518e-01,5.5000e+01
IMP_SCORE,3612,GO:0031572,1.6517e-01,1.2000e+01
IMP_SCORE,3613,GO:0061024,1.6513e-01,3.3100e+02
IMP_SCORE,3614,GO:0044431,1.6512e-01,4.5300e+02
IMP_SCORE,3615,GO:0010628,1.6510e-01,2.8000e+02
IMP_SCORE,3616,GO:0070201,1.6510e-01,2.0700e+02
IMP_SCORE,3617,GO:0017148,1.6502e-01,3.7000e+01
IMP_SCORE,3618,GO:0032371,1.6499e-01,1.7000e+01
IMP_SCORE,3619,GO:0045600,1.6498e-01,3.1000e+01
IMP_SCORE,3620,GO:0007268,1.6496e-01,1.5300e+02
IMP_SCORE,3621,GO:0043487,1.6494e-01,5.1000e+01
IMP_SCORE,3622,GO:0045934,1.6493e-01,2.1400e+02
IMP_SCORE,3623,GO:0071173,1.6493e-01,2.0000e+00
IMP_SCORE,3624,GO:0051297,1.6490e-01,3.7000e+01
IMP_SCORE,3625,GO:0048260,1.6483e-01,1.3000e+01
IMP_SCORE,3626,GO:0046148,1.6475e-01,2.5000e+01
IMP_SCORE,3627,GO:0007096,1.6475e-01,1.7000e+01
IMP_SCORE,3628,GO:1900274,1.6472e-01,1.3000e+01
IMP_SCORE,3629,GO:0001848,1.6471e-01,3.1000e+01
IMP_SCORE,3630,GO:0042803,1.6471e-01,4.2300e+02
IMP_SCORE,3631,GO:0071385,1.6466e-01,2.0000e+01
IMP_SCORE,3632,GO:0009628,1.6461e-01,3.7300e+02
IMP_SCORE,3633,GO:1901343,1.6460e-01,3.4000e+01
IMP_SCORE,3634,GO:0044092,1.6449e-01,2.9300e+02
IMP_SCORE,3635,GO:0050891,1.6448e-01,2.3000e+01
IMP_SCORE,3636,GO:0045793,1.6447e-01,3.6000e+01
IMP_SCORE,3637,GO:0031974,1.6447e-01,4.3400e+02
IMP_SCORE,3638,GO:0050794,1.6444e-01,1.1230e+03
IMP_SCORE,3639,GO:0090161,1.6440e-01,6.0000e+00
IMP_SCORE,3640,GO:0009593,1.6439e-01,6.6000e+01
IMP_SCORE,3641,GO:1901685,1.6437e-01,2.7000e+01
IMP_SCORE,3642,GO:0015405,1.6437e-01,3.9000e+01
IMP_SCORE,3643,GO:0097191,1.6434e-01,2.3000e+01
IMP_SCORE,3644,GO:0045216,1.6426e-01,1.3300e+02
IMP_SCORE,3645,GO:0042135,1.6423e-01,1.8000e+01
IMP_SCORE,3646,GO:2000757,1.6423e-01,8.0000e+00
IMP_SCORE,3647,GO:0021819,1.6420e-01,2.0000e+01
IMP_SCORE,3648,GO:0051239,1.6413e-01,6.7300e+02
IMP_SCORE,3649,GO:0051348,1.6412e-01,8.2000e+01
IMP_SCORE,3650,GO:0051205,1.6412e-01,1.5000e+01
IMP_SCORE,3651,GO:0002224,1.6403e-01,4.2000e+01
IMP_SCORE,3652,GO:0045240,1.6402e-01,1.7000e+01
IMP_SCORE,3653,GO:0048519,1.6401e-01,9.1700e+02
IMP_SCORE,3654,GO:0007616,1.6399e-01,4.5000e+01
IMP_SCORE,3655,GO:0071260,1.6396e-01,4.2000e+01
IMP_SCORE,3656,GO:0032870,1.6396e-01,8.2000e+01
IMP_SCORE,3657,GO:0003730,1.6392e-01,3.8000e+01
IMP_SCORE,3658,GO:0006893,1.6387e-01,2.4000e+01
IMP_SCORE,3659,GO:0072528,1.6382e-01,1.0000e+01
IMP_SCORE,3660,GO:0005539,1.6378e-01,1.9000e+02
IMP_SCORE,3661,GO:0033865,1.6376e-01,2.0000e+01
IMP_SCORE,3662,GO:0034284,1.6374e-01,4.3000e+01
IMP_SCORE,3663,GO:0031281,1.6366e-01,1.6000e+01
IMP_SCORE,3664,GO:0023056,1.6360e-01,3.2200e+02
IMP_SCORE,3665,GO:2000401,1.6359e-01,1.1000e+01
IMP_SCORE,3666,GO:0051592,1.6357e-01,7.9000e+01
IMP_SCORE,3667,GO:0016638,1.6356e-01,3.4000e+01
IMP_SCORE,3668,GO:0019058,1.6354e-01,8.0000e+00
IMP_SCORE,3669,GO:0006368,1.6342e-01,2.6000e+01
IMP_SCORE,3670,GO:0046112,1.6333e-01,6.0000e+00
IMP_SCORE,3671,GO:0022891,1.6333e-01,2.8900e+02
IMP_SCORE,3672,GO:1902807,1.6332e-01,2.2000e+01
IMP_SCORE,3673,GO:0030279,1.6329e-01,2.0000e+01
IMP_SCORE,3674,GO:0043233,1.6317e-01,4.6400e+02
IMP_SCORE,3675,GO:0007140,1.6314e-01,9.0000e+00
IMP_SCORE,3676,GO:0031903,1.6306e-01,5.6000e+01
IMP_SCORE,3677,GO:0048729,1.6305e-01,1.2700e+02
IMP_SCORE,3678,GO:0021545,1.6305e-01,1.6000e+01
IMP_SCORE,3679,GO:0016054,1.6304e-01,1.0200e+02
IMP_SCORE,3680,GO:0009891,1.6299e-01,2.5800e+02
IMP_SCORE,3681,GO:0038093,1.6296e-01,5.3000e+01
IMP_SCORE,3682,GO:0040008,1.6293e-01,2.8800e+02
IMP_SCORE,3683,GO:0043549,1.6291e-01,1.7500e+02
IMP_SCORE,3684,GO:0002768,1.6290e-01,1.0000e+02
IMP_SCORE,3685,GO:0097223,1.6290e-01,1.0900e+02
IMP_SCORE,3686,GO:0051707,1.6290e-01,2.1000e+02
IMP_SCORE,3687,GO:0000975,1.6289e-01,1.7400e+02
IMP_SCORE,3688,GO:0051090,1.6286e-01,1.0300e+02
IMP_SCORE,3689,GO:0010869,1.6284e-01,8.0000e+00
IMP_SCORE,3690,GO:1901988,1.6282e-01,3.4000e+01
IMP_SCORE,3691,GO:0043067,1.6281e-01,3.9900e+02
IMP_SCORE,3692,GO:0048536,1.6277e-01,7.0000e+00
IMP_SCORE,3693,GO:0005184,1.6274e-01,2.6000e+01
IMP_SCORE,3694,GO:0006304,1.6274e-01,2.2000e+01
IMP_SCORE,3695,GO:1903749,1.6272e-01,4.5000e+01
IMP_SCORE,3696,GO:0043209,1.6272e-01,1.9400e+02
IMP_SCORE,3697,GO:0035295,1.6271e-01,5.6000e+01
IMP_SCORE,3698,GO:0050873,1.6269e-01,2.7000e+01
IMP_SCORE,3699,GO:0009308,1.6268e-01,6.2000e+01
IMP_SCORE,3700,GO:1902855,1.6267e-01,4.0000e+00
IMP_SCORE,3701,GO:0009893,1.6266e-01,4.4600e+02
IMP_SCORE,3702,GO:0051338,1.6264e-01,1.8000e+02
IMP_SCORE,3703,GO:0099111,1.6261e-01,3.5000e+01
IMP_SCORE,3704,GO:0046903,1.6261e-01,2.7000e+02
IMP_SCORE,3705,GO:0070664,1.6259e-01,2.9000e+01
IMP_SCORE,3706,GO:0010832,1.6257e-01,1.2000e+01
IMP_SCORE,3707,GO:0051248,1.6257e-01,2.3300e+02
IMP_SCORE,3708,GO:0000295,1.6253e-01,9.0000e+00
IMP_SCORE,3709,GO:0071837,1.6240e-01,9.0000e+00
IMP_SCORE,3710,GO:0097193,1.6236e-01,3.7000e+01
IMP_SCORE,3711,GO:0010941,1.6232e-01,4.4200e+02
IMP_SCORE,3712,GO:0002275,1.6229e-01,1.3400e+02
IMP_SCORE,3713,GO:0099503,1.6225e-01,2.3200e+02
IMP_SCORE,3714,GO:0042953,1.6221e-01,6.0000e+00
IMP_SCORE,3715,GO:0043207,1.6218e-01,2.7400e+02
IMP_SCORE,3716,GO:0003714,1.6211e-01,9.6000e+01
IMP_SCORE,3717,GO:0006720,1.6210e-01,6.1000e+01
IMP_SCORE,3718,GO:1902600,1.6210e-01,3.2000e+01
IMP_SCORE,3719,GO:0006979,1.6208e-01,1.4900e+02
IMP_SCORE,3720,GO:0030852,1.6208e-01,1.8000e+01
IMP_SCORE,3721,GO:0030658,1.6207e-01,1.1800e+02
IMP_SCORE,3722,GO:0004112,1.6204e-01,7.0000e+00
IMP_SCORE,3723,GO:0032653,1.6204e-01,1.4000e+01
IMP_SCORE,3724,GO:0005172,1.6203e-01,7.0000e+00
IMP_SCORE,3725,GO:0030514,1.6201e-01,1.6000e+01
IMP_SCORE,3726,GO:0050830,1.6200e-01,1.4000e+01
IMP_SCORE,3727,GO:0002682,1.6197e-01,4.2700e+02
IMP_SCORE,3728,GO:0045880,1.6195e-01,1.2000e+01
IMP_SCORE,3729,GO:0032036,1.6192e-01,1.0000e+01
IMP_SCORE,3730,GO:0035325,1.6190e-01,3.3000e+01
IMP_SCORE,3731,GO:0002252,1.6189e-01,2.4100e+02
IMP_SCORE,3732,GO:0019210,1.6185e-01,5.3000e+01
IMP_SCORE,3733,GO:0060272,1.6184e-01,4.0000e+00
IMP_SCORE,3734,GO:0035637,1.6179e-01,4.0000e+01
IMP_SCORE,3735,GO:0044783,1.6177e-01,2.0000e+00
IMP_SCORE,3736,GO:0008016,1.6176e-01,9.6000e+01
IMP_SCORE,3737,GO:0046058,1.6176e-01,8.0000e+00
IMP_SCORE,3738,GO:0004888,1.6175e-01,2.8700e+02
IMP_SCORE,3739,GO:0030904,1.6173e-01,1.1000e+01
IMP_SCORE,3740,GO:0032535,1.6168e-01,9.5000e+01
IMP_SCORE,3741,GO:0046580,1.6165e-01,1.4000e+01
IMP_SCORE,3742,GO:0051173,1.6164e-01,2.5800e+02
IMP_SCORE,3743,GO:0098916,1.6159e-01,1.4200e+02
IMP_SCORE,3744,GO:0004707,1.6159e-01,1.5000e+01
IMP_SCORE,3745,GO:0008015,1.6159e-01,3.4000e+01
IMP_SCORE,3746,GO:0046470,1.6157e-01,8.2000e+01
IMP_SCORE,3747,GO:0055013,1.6153e-01,2.0000e+01
IMP_SCORE,3748,GO:0010561,1.6150e-01,1.1000e+01
IMP_SCORE,3749,GO:0019198,1.6150e-01,3.2000e+01
IMP_SCORE,3750,GO:0006950,1.6148e-01,1.0260e+03
IMP_SCORE,3751,GO:0000002,1.6144e-01,1.8000e+01
IMP_SCORE,3752,GO:0001972,1.6143e-01,1.3000e+01
IMP_SCORE,3753,GO:0022834,1.6142e-01,7.4000e+01
IMP_SCORE,3754,GO:0060457,1.6140e-01,1.1000e+01
IMP_SCORE,3755,GO:0005868,1.6134e-01,8.0000e+00
IMP_SCORE,3756,GO:0000987,1.6129e-01,1.0100e+02
IMP_SCORE,3757,GO:0006805,1.6128e-01,1.3800e+02
IMP_SCORE,3758,GO:0008211,1.6127e-01,8.0000e+00
IMP_SCORE,3759,GO:0072332,1.6120e-01,2.5000e+01
IMP_SCORE,3760,GO:0007015,1.6104e-01,1.1800e+02
IMP_SCORE,3761,GO:0004970,1.6104e-01,1.5000e+01
IMP_SCORE,3762,GO:0045028,1.6103e-01,2.8000e+01
IMP_SCORE,3763,GO:0000784,1.6099e-01,4.4000e+01
IMP_SCORE,3764,GO:0090662,1.6097e-01,2.0000e+01
IMP_SCORE,3765,GO:0006812,1.6096e-01,2.2800e+02
IMP_SCORE,3766,GO:0016226,1.6095e-01,2.8000e+01
IMP_SCORE,3767,GO:0032387,1.6088e-01,4.6000e+01
IMP_SCORE,3768,GO:0061630,1.6087e-01,8.1000e+01
IMP_SCORE,3769,GO:0033555,1.6087e-01,2.3000e+01
IMP_SCORE,3770,GO:0002675,1.6086e-01,2.5000e+01
IMP_SCORE,3771,GO:0097066,1.6085e-01,1.1000e+01
IMP_SCORE,3772,GO:0051172,1.6085e-01,2.2000e+02
IMP_SCORE,3773,GO:1901616,1.6084e-01,3.8000e+01
IMP_SCORE,3774,GO:0007605,1.6082e-01,1.3000e+02
IMP_SCORE,3775,GO:2000378,1.6081e-01,2.4000e+01
IMP_SCORE,3776,GO:0050768,1.6081e-01,1.0800e+02
IMP_SCORE,3777,GO:0030660,1.6079e-01,2.6000e+01
IMP_SCORE,3778,GO:0048278,1.6077e-01,4.4000e+01
IMP_SCORE,3779,GO:0060632,1.6077e-01,8.0000e+00
IMP_SCORE,3780,GO:0072529,1.6073e-01,2.5000e+01
IMP_SCORE,3781,GO:0044070,1.6072e-01,5.1000e+01
IMP_SCORE,3782,GO:0031091,1.6072e-01,2.4000e+01
IMP_SCORE,3783,GO:0003091,1.6059e-01,1.2000e+01
IMP_SCORE,3784,GO:0046872,1.6057e-01,1.3820e+03
IMP_SCORE,3785,GO:0032924,1.6053e-01,6.0000e+00
IMP_SCORE,3786,GO:0005242,1.6041e-01,3.8000e+01
IMP_SCORE,3787,GO:0030177,1.6037e-01,3.5000e+01
IMP_SCORE,3788,GO:1902903,1.6033e-01,7.2000e+01
IMP_SCORE,3789,GO:0030534,1.6032e-01,9.0000e+01
IMP_SCORE,3790,GO:2001057,1.6030e-01,1.0000e+01
IMP_SCORE,3791,GO:0008630,1.6025e-01,1.9000e+01
IMP_SCORE,3792,GO:0042802,1.6023e-01,1.1530e+03
IMP_SCORE,3793,GO:0033043,1.6023e-01,3.1100e+02
IMP_SCORE,3794,GO:0043085,1.6023e-01,3.8000e+02
IMP_SCORE,3795,GO:0044249,1.6020e-01,5.3100e+02
IMP_SCORE,3796,GO:0017110,1.6018e-01,7.0000e+00
IMP_SCORE,3797,GO:0042455,1.6008e-01,2.2000e+01
IMP_SCORE,3798,GO:0019899,1.6004e-01,9.7800e+02
IMP_SCORE,3799,GO:0015485,1.6004e-01,3.2000e+01
IMP_SCORE,3800,GO:0032589,1.6000e-01,1.6000e+01
IMP_SCORE,3801,GO:0031532,1.5999e-01,3.3000e+01
IMP_SCORE,3802,GO:0050905,1.5989e-01,6.0000e+01
IMP_SCORE,3803,GO:0030858,1.5989e-01,2.5000e+01
IMP_SCORE,3804,GO:0044409,1.5987e-01,6.2000e+01
IMP_SCORE,3805,GO:0046500,1.5985e-01,2.1000e+01
IMP_SCORE,3806,GO:1903779,1.5985e-01,3.5000e+01
IMP_SCORE,3807,GO:0044743,1.5982e-01,9.0000e+00
IMP_SCORE,3808,GO:0045475,1.5980e-01,2.9000e+01
IMP_SCORE,3809,GO:0008157,1.5976e-01,9.0000e+00
IMP_SCORE,3810,GO:0022610,1.5975e-01,6.5300e+02
IMP_SCORE,3811,GO:0000062,1.5969e-01,4.8000e+01
IMP_SCORE,3812,GO:0007167,1.5966e-01,2.4700e+02
IMP_SCORE,3813,GO:0042267,1.5959e-01,2.4000e+01
IMP_SCORE,3814,GO:0016298,1.5956e-01,1.0300e+02
IMP_SCORE,3815,GO:0051651,1.5955e-01,4.3000e+01
IMP_SCORE,3816,GO:0051726,1.5955e-01,3.4200e+02
IMP_SCORE,3817,GO:0070491,1.5954e-01,2.2000e+01
IMP_SCORE,3818,GO:0005507,1.5952e-01,5.1000e+01
IMP_SCORE,3819,GO:1902679,1.5950e-01,1.8400e+02
IMP_SCORE,3820,GO:0010831,1.5950e-01,1.5000e+01
IMP_SCORE,3821,GO:2001267,1.5948e-01,2.0000e+00
IMP_SCORE,3822,GO:0001505,1.5947e-01,6.9000e+01
IMP_SCORE,3823,GO:0043281,1.5946e-01,5.9000e+01
IMP_SCORE,3824,GO:2000278,1.5940e-01,2.5000e+01
IMP_SCORE,3825,GO:1902680,1.5938e-01,1.8800e+02
IMP_SCORE,3826,GO:1902305,1.5932e-01,3.5000e+01
IMP_SCORE,3827,GO:0045727,1.5931e-01,2.3000e+01
IMP_SCORE,3828,GO:0015701,1.5931e-01,6.9000e+01
IMP_SCORE,3829,GO:0022824,1.5926e-01,1.9000e+01
IMP_SCORE,3830,GO:0006750,1.5919e-01,2.2000e+01
IMP_SCORE,3831,GO:0030900,1.5910e-01,3.7000e+01
IMP_SCORE,3832,GO:0010569,1.5908e-01,8.0000e+00
IMP_SCORE,3833,GO:0008217,1.5908e-01,6.6000e+01
IMP_SCORE,3834,GO:0007422,1.5902e-01,4.8000e+01
IMP_SCORE,3835,GO:0090036,1.5891e-01,1.3000e+01
IMP_SCORE,3836,GO:0045786,1.5880e-01,1.5900e+02
IMP_SCORE,3837,GO:0051213,1.5876e-01,9.1000e+01
IMP_SCORE,3838,GO:0010948,1.5875e-01,6.5000e+01
IMP_SCORE,3839,GO:0008376,1.5873e-01,3.9000e+01
IMP_SCORE,3840,GO:0098589,1.5872e-01,1.9400e+02
IMP_SCORE,3841,GO:0002886,1.5872e-01,2.0000e+01
IMP_SCORE,3842,GO:0040037,1.5871e-01,5.0000e+00
IMP_SCORE,3843,GO:0016922,1.5865e-01,2.0000e+00
IMP_SCORE,3844,GO:0045453,1.5865e-01,1.7000e+01
IMP_SCORE,3845,GO:0032733,1.5861e-01,7.0000e+00
IMP_SCORE,3846,GO:0031324,1.5856e-01,4.0900e+02
IMP_SCORE,3847,GO:2001240,1.5855e-01,2.3000e+01
IMP_SCORE,3848,GO:0008543,1.5854e-01,2.3000e+01
IMP_SCORE,3849,GO:0044183,1.5850e-01,3.1000e+01
IMP_SCORE,3850,GO:0014741,1.5850e-01,2.0000e+00
IMP_SCORE,3851,GO:0004842,1.5844e-01,1.8100e+02
IMP_SCORE,3852,GO:0060402,1.5838e-01,1.5000e+01
IMP_SCORE,3853,GO:0019897,1.5837e-01,5.5000e+01
IMP_SCORE,3854,GO:0030799,1.5836e-01,3.1000e+01
IMP_SCORE,3855,GO:0031641,1.5834e-01,2.1000e+01
IMP_SCORE,3856,GO:0098900,1.5834e-01,1.2000e+01
IMP_SCORE,3857,GO:0042402,1.5834e-01,4.4000e+01
IMP_SCORE,3858,GO:0070161,1.5824e-01,3.7500e+02
IMP_SCORE,3859,GO:0050750,1.5815e-01,8.0000e+00
IMP_SCORE,3860,GO:0051937,1.5814e-01,5.0000e+00
IMP_SCORE,3861,GO:0034694,1.5812e-01,7.0000e+00
IMP_SCORE,3862,GO:0046501,1.5807e-01,1.6000e+01
IMP_SCORE,3863,GO:0005743,1.5804e-01,2.0600e+02
IMP_SCORE,3864,GO:0034185,1.5801e-01,1.7000e+01
IMP_SCORE,3865,GO:0006996,1.5794e-01,6.8300e+02
IMP_SCORE,3866,GO:0035924,1.5790e-01,2.1000e+01
IMP_SCORE,3867,GO:0030055,1.5788e-01,2.8800e+02
IMP_SCORE,3868,GO:0042026,1.5788e-01,2.6000e+01
IMP_SCORE,3869,GO:0002673,1.5787e-01,5.2000e+01
IMP_SCORE,3870,GO:0006970,1.5780e-01,5.2000e+01
IMP_SCORE,3871,GO:0045995,1.5778e-01,2.3000e+01
IMP_SCORE,3872,GO:1903793,1.5777e-01,4.0000e+00
IMP_SCORE,3873,GO:0016493,1.5776e-01,1.1000e+01
IMP_SCORE,3874,GO:0071347,1.5774e-01,2.0000e+01
IMP_SCORE,3875,GO:0016114,1.5768e-01,6.0000e+00
IMP_SCORE,3876,GO:0090100,1.5764e-01,2.8000e+01
IMP_SCORE,3877,GO:0005198,1.5764e-01,5.3900e+02
IMP_SCORE,3878,GO:0002040,1.5762e-01,1.5000e+01
IMP_SCORE,3879,GO:0043168,1.5762e-01,8.6500e+02
IMP_SCORE,3880,GO:0061458,1.5760e-01,1.4000e+01
IMP_SCORE,3881,GO:0005391,1.5757e-01,2.0000e+01
IMP_SCORE,3882,GO:0048002,1.5755e-01,1.0500e+02
IMP_SCORE,3883,GO:1990837,1.5754e-01,1.4200e+02
IMP_SCORE,3884,GO:1902578,1.5750e-01,5.8900e+02
IMP_SCORE,3885,GO:0006022,1.5749e-01,1.0600e+02
IMP_SCORE,3886,GO:1903293,1.5747e-01,3.8000e+01
IMP_SCORE,3887,GO:0048535,1.5738e-01,6.0000e+00
IMP_SCORE,3888,GO:0018108,1.5737e-01,5.0000e+01
IMP_SCORE,3889,GO:0004623,1.5727e-01,3.3000e+01
IMP_SCORE,3890,GO:0044232,1.5723e-01,1.7000e+01
IMP_SCORE,3891,GO:0001782,1.5719e-01,1.0000e+01
IMP_SCORE,3892,GO:0019752,1.5719e-01,2.8700e+02
IMP_SCORE,3893,GO:0001533,1.5713e-01,6.2000e+01
IMP_SCORE,3894,GO:0016773,1.5712e-01,2.0400e+02
IMP_SCORE,3895,GO:0021799,1.5709e-01,1.4000e+01
IMP_SCORE,3896,GO:0019104,1.5703e-01,2.0000e+00
IMP_SCORE,3897,GO:0060255,1.5696e-01,5.7200e+02
IMP_SCORE,3898,GO:0016540,1.5692e-01,3.9000e+01
IMP_SCORE,3899,GO:0065003,1.5691e-01,5.4000e+02
IMP_SCORE,3900,GO:0004653,1.5691e-01,4.3000e+01
IMP_SCORE,3901,GO:0043235,1.5690e-01,2.1800e+02
IMP_SCORE,3902,GO:0002102,1.5686e-01,3.3000e+01
IMP_SCORE,3903,GO:0006895,1.5682e-01,1.6000e+01
IMP_SCORE,3904,GO:0016491,1.5682e-01,4.5800e+02
IMP_SCORE,3905,GO:0048585,1.5681e-01,3.5700e+02
IMP_SCORE,3906,GO:0050789,1.5679e-01,1.1380e+03
IMP_SCORE,3907,GO:0003018,1.5677e-01,4.7000e+01
IMP_SCORE,3908,GO:0022402,1.5675e-01,3.7600e+02
IMP_SCORE,3909,GO:0046854,1.5675e-01,4.9000e+01
IMP_SCORE,3910,GO:0002573,1.5672e-01,4.0000e+01
IMP_SCORE,3911,GO:0042176,1.5671e-01,9.6000e+01
IMP_SCORE,3912,GO:0032409,1.5670e-01,9.1000e+01
IMP_SCORE,3913,GO:0090344,1.5660e-01,4.0000e+00
IMP_SCORE,3914,GO:0098609,1.5657e-01,2.9100e+02
IMP_SCORE,3915,GO:0022898,1.5655e-01,8.4000e+01
IMP_SCORE,3916,GO:0045017,1.5654e-01,8.6000e+01
IMP_SCORE,3917,GO:0010959,1.5653e-01,1.4600e+02
IMP_SCORE,3918,GO:0071391,1.5650e-01,1.7000e+01
IMP_SCORE,3919,GO:0006721,1.5646e-01,6.0000e+01
IMP_SCORE,3920,GO:0010468,1.5645e-01,4.9200e+02
IMP_SCORE,3921,GO:0016790,1.5645e-01,4.3000e+01
IMP_SCORE,3922,GO:1903052,1.5639e-01,4.3000e+01
IMP_SCORE,3923,GO:0051962,1.5639e-01,1.4600e+02
IMP_SCORE,3924,GO:0071822,1.5634e-01,4.3200e+02
IMP_SCORE,3925,GO:0071674,1.5631e-01,1.6000e+01
IMP_SCORE,3926,GO:0031323,1.5631e-01,6.8800e+02
IMP_SCORE,3927,GO:0051412,1.5630e-01,9.0000e+00
IMP_SCORE,3928,GO:0010314,1.5628e-01,1.1000e+01
IMP_SCORE,3929,GO:0006351,1.5628e-01,1.6600e+02
IMP_SCORE,3930,GO:0008022,1.5620e-01,8.6000e+01
IMP_SCORE,3931,GO:0033177,1.5620e-01,2.0000e+00
IMP_SCORE,3932,GO:0030010,1.5616e-01,4.4000e+01
IMP_SCORE,3933,GO:0042626,1.5615e-01,5.1000e+01
IMP_SCORE,3934,GO:0006767,1.5613e-01,7.0000e+01
IMP_SCORE,3935,GO:1903522,1.5610e-01,9.9000e+01
IMP_SCORE,3936,GO:0038095,1.5607e-01,2.3000e+01
IMP_SCORE,3937,GO:0097367,1.5605e-01,7.1700e+02
IMP_SCORE,3938,GO:0072507,1.5605e-01,1.0300e+02
IMP_SCORE,3939,GO:0072132,1.5602e-01,2.0000e+00
IMP_SCORE,3940,GO:0015631,1.5602e-01,1.9200e+02
IMP_SCORE,3941,GO:0001076,1.5597e-01,6.7000e+01
IMP_SCORE,3942,GO:0022613,1.5593e-01,5.7000e+01
IMP_SCORE,3943,GO:0002181,1.5589e-01,9.0000e+00
IMP_SCORE,3944,GO:0015077,1.5589e-01,1.2100e+02
IMP_SCORE,3945,GO:0051260,1.5587e-01,1.6100e+02
IMP_SCORE,3946,GO:0043462,1.5579e-01,4.5000e+01
IMP_SCORE,3947,GO:0043171,1.5572e-01,1.8000e+01
IMP_SCORE,3948,GO:0044433,1.5571e-01,3.9900e+02
IMP_SCORE,3949,GO:0001078,1.5568e-01,5.1000e+01
IMP_SCORE,3950,GO:0007049,1.5566e-01,2.3400e+02
IMP_SCORE,3951,GO:0019941,1.5562e-01,1.0300e+02
IMP_SCORE,3952,GO:0030032,1.5557e-01,1.5000e+01
IMP_SCORE,3953,GO:0032892,1.5557e-01,9.0000e+00
IMP_SCORE,3954,GO:0097458,1.5556e-01,6.4400e+02
IMP_SCORE,3955,GO:0009219,1.5550e-01,6.0000e+00
IMP_SCORE,3956,GO:0004872,1.5549e-01,6.6100e+02
IMP_SCORE,3957,GO:0050885,1.5548e-01,3.5000e+01
IMP_SCORE,3958,GO:0009218,1.5542e-01,1.2000e+01
IMP_SCORE,3959,GO:0098772,1.5541e-01,5.8500e+02
IMP_SCORE,3960,GO:0043603,1.5540e-01,2.2000e+02
IMP_SCORE,3961,GO:1901976,1.5537e-01,2.5000e+01
IMP_SCORE,3962,GO:0042744,1.5536e-01,1.4000e+01
IMP_SCORE,3963,GO:0009890,1.5535e-01,2.4000e+02
IMP_SCORE,3964,GO:0006600,1.5535e-01,2.2000e+01
IMP_SCORE,3965,GO:0051603,1.5533e-01,1.4000e+02
IMP_SCORE,3966,GO:0019900,1.5532e-01,3.4200e+02
IMP_SCORE,3967,GO:0045892,1.5529e-01,1.6900e+02
IMP_SCORE,3968,GO:0045682,1.5527e-01,2.0000e+01
IMP_SCORE,3969,GO:2001258,1.5521e-01,8.0000e+00
IMP_SCORE,3970,GO:0015630,1.5519e-01,1.5700e+02
IMP_SCORE,3971,GO:0050710,1.5511e-01,3.0000e+01
IMP_SCORE,3972,GO:0005753,1.5508e-01,6.0000e+00
IMP_SCORE,3973,GO:0050715,1.5506e-01,2.9000e+01
IMP_SCORE,3974,GO:0010042,1.5502e-01,8.0000e+00
IMP_SCORE,3975,GO:0031647,1.5502e-01,9.2000e+01
IMP_SCORE,3976,GO:0031594,1.5502e-01,7.6000e+01
IMP_SCORE,3977,GO:0098797,1.5502e-01,1.6100e+02
IMP_SCORE,3978,GO:0034767,1.5500e-01,3.5000e+01
IMP_SCORE,3979,GO:0046434,1.5494e-01,2.8000e+01
IMP_SCORE,3980,GO:0001776,1.5492e-01,2.2000e+01
IMP_SCORE,3981,GO:0051234,1.5491e-01,9.7100e+02
IMP_SCORE,3982,GO:0005978,1.5489e-01,7.0000e+00
IMP_SCORE,3983,GO:0048675,1.5488e-01,2.8000e+01
IMP_SCORE,3984,GO:0045762,1.5487e-01,1.3000e+01
IMP_SCORE,3985,GO:1901687,1.5485e-01,2.2000e+01
IMP_SCORE,3986,GO:1901019,1.5485e-01,1.9000e+01
IMP_SCORE,3987,GO:0044843,1.5476e-01,3.0000e+01
IMP_SCORE,3988,GO:2000008,1.5475e-01,1.5000e+01
IMP_SCORE,3989,GO:0042417,1.5474e-01,1.3000e+01
IMP_SCORE,3990,GO:0070013,1.5472e-01,4.3000e+02
IMP_SCORE,3991,GO:0070098,1.5471e-01,2.9000e+01
IMP_SCORE,3992,GO:0001894,1.5466e-01,8.8000e+01
IMP_SCORE,3993,GO:0055090,1.5462e-01,8.0000e+00
IMP_SCORE,3994,GO:0016709,1.5458e-01,3.3000e+01
IMP_SCORE,3995,GO:0046386,1.5455e-01,8.0000e+00
IMP_SCORE,3996,GO:0051236,1.5452e-01,5.4000e+01
IMP_SCORE,3997,GO:1900027,1.5451e-01,1.2000e+01
IMP_SCORE,3998,GO:0009156,1.5447e-01,2.1000e+01
IMP_SCORE,3999,GO:0035589,1.5442e-01,2.3000e+01
IMP_SCORE,4000,GO:1903311,1.5440e-01,3.5000e+01
IMP_SCORE,4001,GO:0046031,1.5433e-01,2.3000e+01
IMP_SCORE,4002,GO:0015850,1.5431e-01,5.1000e+01
IMP_SCORE,4003,GO:0001933,1.5430e-01,1.0900e+02
IMP_SCORE,4004,GO:0033036,1.5427e-01,5.1900e+02
IMP_SCORE,4005,GO:0042219,1.5425e-01,1.4000e+01
IMP_SCORE,4006,GO:0019585,1.5424e-01,2.2000e+01
IMP_SCORE,4007,GO:0031396,1.5421e-01,4.4000e+01
IMP_SCORE,4008,GO:0051966,1.5413e-01,1.9000e+01
IMP_SCORE,4009,GO:0044237,1.5405e-01,9.2400e+02
IMP_SCORE,4010,GO:0060589,1.5405e-01,1.9200e+02
IMP_SCORE,4011,GO:0009987,1.5398e-01,1.1770e+03
IMP_SCORE,4012,GO:1904376,1.5394e-01,9.0000e+00
IMP_SCORE,4013,GO:0050829,1.5388e-01,3.2000e+01
IMP_SCORE,4014,GO:0030522,1.5388e-01,5.1000e+01
IMP_SCORE,4015,GO:0036149,1.5388e-01,1.8000e+01
IMP_SCORE,4016,GO:0005881,1.5387e-01,7.2000e+01
IMP_SCORE,4017,GO:0046718,1.5386e-01,5.3000e+01
IMP_SCORE,4018,GO:0050776,1.5380e-01,3.4000e+02
IMP_SCORE,4019,GO:0055072,1.5376e-01,4.2000e+01
IMP_SCORE,4020,GO:0006826,1.5371e-01,2.8000e+01
IMP_SCORE,4021,GO:0034629,1.5369e-01,2.5000e+01
IMP_SCORE,4022,GO:0030308,1.5366e-01,8.5000e+01
IMP_SCORE,4023,GO:0006357,1.5362e-01,3.4000e+02
IMP_SCORE,4024,GO:0035035,1.5360e-01,1.0000e+01
IMP_SCORE,4025,GO:0015980,1.5360e-01,4.5000e+01
IMP_SCORE,4026,GO:0060078,1.5359e-01,4.6000e+01
IMP_SCORE,4027,GO:0051656,1.5357e-01,8.4000e+01
IMP_SCORE,4028,GO:0050901,1.5357e-01,8.0000e+00
IMP_SCORE,4029,GO:0019220,1.5355e-01,3.1700e+02
IMP_SCORE,4030,GO:0034330,1.5353e-01,1.4600e+02
IMP_SCORE,4031,GO:0045111,1.5349e-01,4.4000e+01
IMP_SCORE,4032,GO:0008610,1.5348e-01,2.0600e+02
IMP_SCORE,4033,GO:0004252,1.5348e-01,1.8500e+02
IMP_SCORE,4034,GO:0031432,1.5347e-01,1.2000e+01
IMP_SCORE,4035,GO:0032553,1.5345e-01,4.2500e+02
IMP_SCORE,4036,GO:0050890,1.5338e-01,1.5800e+02
IMP_SCORE,4037,GO:0061005,1.5326e-01,9.0000e+00
IMP_SCORE,4038,GO:0042752,1.5324e-01,3.7000e+01
IMP_SCORE,4039,GO:0048856,1.5322e-01,1.1740e+03
IMP_SCORE,4040,GO:0035305,1.5322e-01,6.1000e+01
IMP_SCORE,4041,GO:0046700,1.5320e-01,1.0500e+02
IMP_SCORE,4042,GO:0006952,1.5319e-01,5.1200e+02
IMP_SCORE,4043,GO:0006575,1.5319e-01,1.0100e+02
IMP_SCORE,4044,GO:0007020,1.5316e-01,7.0000e+00
IMP_SCORE,4045,GO:0031968,1.5300e-01,1.1400e+02
IMP_SCORE,4046,GO:0009653,1.5297e-01,5.0700e+02
IMP_SCORE,4047,GO:0019894,1.5293e-01,2.8000e+01
IMP_SCORE,4048,GO:0070972,1.5292e-01,1.9000e+01
IMP_SCORE,4049,GO:0097159,1.5290e-01,1.2410e+03
IMP_SCORE,4050,GO:0051170,1.5288e-01,5.2000e+01
IMP_SCORE,4051,GO:0031295,1.5283e-01,2.4000e+01
IMP_SCORE,4052,GO:0042325,1.5280e-01,2.4200e+02
IMP_SCORE,4053,GO:0007266,1.5277e-01,2.7000e+01
IMP_SCORE,4054,GO:0046883,1.5275e-01,7.5000e+01
IMP_SCORE,4055,GO:0034707,1.5272e-01,2.0000e+01
IMP_SCORE,4056,GO:0061162,1.5270e-01,1.3000e+01
IMP_SCORE,4057,GO:0022607,1.5270e-01,7.3800e+02
IMP_SCORE,4058,GO:0005164,1.5262e-01,8.0000e+00
IMP_SCORE,4059,GO:0044267,1.5262e-01,7.1700e+02
IMP_SCORE,4060,GO:0002701,1.5261e-01,1.0000e+01
IMP_SCORE,4061,GO:0032879,1.5261e-01,6.3100e+02
IMP_SCORE,4062,GO:0004115,1.5252e-01,7.0000e+00
IMP_SCORE,4063,GO:1904063,1.5252e-01,1.2000e+01
IMP_SCORE,4064,GO:0051641,1.5250e-01,5.0900e+02
IMP_SCORE,4065,GO:0006796,1.5246e-01,4.8400e+02
IMP_SCORE,4066,GO:0051130,1.5245e-01,3.0600e+02
IMP_SCORE,4067,GO:0035810,1.5236e-01,3.0000e+00
IMP_SCORE,4068,GO:0034332,1.5235e-01,6.1000e+01
IMP_SCORE,4069,GO:0030162,1.5234e-01,2.1800e+02
IMP_SCORE,4070,GO:0048522,1.5234e-01,8.4600e+02
IMP_SCORE,4071,GO:0007599,1.5233e-01,8.3000e+01
IMP_SCORE,4072,GO:0045332,1.5228e-01,8.0000e+00
IMP_SCORE,4073,GO:1902582,1.5226e-01,1.2000e+02
IMP_SCORE,4074,GO:1901030,1.5222e-01,1.7000e+01
IMP_SCORE,4075,GO:0001741,1.5217e-01,7.0000e+00
IMP_SCORE,4076,GO:0043161,1.5214e-01,5.9000e+01
IMP_SCORE,4077,GO:0072512,1.5207e-01,2.0000e+01
IMP_SCORE,4078,GO:0004725,1.5204e-01,5.0000e+01
IMP_SCORE,4079,GO:0097286,1.5204e-01,2.5000e+01
IMP_SCORE,4080,GO:0036211,1.5204e-01,6.0600e+02
IMP_SCORE,4081,GO:0048786,1.5202e-01,1.4000e+01
IMP_SCORE,4082,GO:1904355,1.5200e-01,2.7000e+01
IMP_SCORE,4083,GO:0007610,1.5198e-01,2.6800e+02
IMP_SCORE,4084,GO:0015197,1.5196e-01,7.5000e+01
IMP_SCORE,4085,GO:0010498,1.5195e-01,7.1000e+01
IMP_SCORE,4086,GO:0001756,1.5194e-01,9.0000e+00
IMP_SCORE,4087,GO:0005524,1.5192e-01,3.9300e+02
IMP_SCORE,4088,GO:2000482,1.5191e-01,2.3000e+01
IMP_SCORE,4089,GO:0032543,1.5181e-01,2.4000e+01
IMP_SCORE,4090,GO:0099568,1.5180e-01,1.6900e+02
IMP_SCORE,4091,GO:1900024,1.5179e-01,1.6000e+01
IMP_SCORE,4092,GO:1902653,1.5179e-01,2.0000e+01
IMP_SCORE,4093,GO:0050851,1.5173e-01,5.0000e+01
IMP_SCORE,4094,GO:0044093,1.5171e-01,4.4700e+02
IMP_SCORE,4095,GO:0051607,1.5171e-01,6.8000e+01
IMP_SCORE,4096,GO:1903829,1.5163e-01,1.0900e+02
IMP_SCORE,4097,GO:0044463,1.5155e-01,4.3400e+02
IMP_SCORE,4098,GO:0061615,1.5145e-01,1.7000e+01
IMP_SCORE,4099,GO:0019722,1.5140e-01,3.4000e+01
IMP_SCORE,4100,GO:0051100,1.5135e-01,6.3000e+01
IMP_SCORE,4101,GO:0000792,1.5135e-01,4.6000e+01
IMP_SCORE,4102,GO:0019216,1.5133e-01,8.3000e+01
IMP_SCORE,4103,GO:0005518,1.5128e-01,4.5000e+01
IMP_SCORE,4104,GO:0001953,1.5125e-01,2.1000e+01
IMP_SCORE,4105,GO:0030414,1.5122e-01,9.5000e+01
IMP_SCORE,4106,GO:0005578,1.5121e-01,2.7600e+02
IMP_SCORE,4107,GO:0021953,1.5117e-01,2.9000e+01
IMP_SCORE,4108,GO:0001824,1.5115e-01,1.7000e+01
IMP_SCORE,4109,GO:0051049,1.5111e-01,4.8100e+02
IMP_SCORE,4110,GO:0042531,1.5108e-01,1.8000e+01
IMP_SCORE,4111,GO:0048037,1.5108e-01,2.0200e+02
IMP_SCORE,4112,GO:0015459,1.5107e-01,4.3000e+01
IMP_SCORE,4113,GO:0061418,1.5097e-01,1.5000e+01
IMP_SCORE,4114,GO:0051346,1.5095e-01,1.4500e+02
IMP_SCORE,4115,GO:0006790,1.5093e-01,1.9800e+02
IMP_SCORE,4116,GO:0005802,1.5090e-01,1.2000e+02
IMP_SCORE,4117,GO:0006213,1.5088e-01,1.2000e+01
IMP_SCORE,4118,GO:0043086,1.5086e-01,2.6000e+02
IMP_SCORE,4119,GO:0098798,1.5085e-01,4.2000e+01
IMP_SCORE,4120,GO:0071705,1.5083e-01,4.6000e+02
IMP_SCORE,4121,GO:0051453,1.5071e-01,3.0000e+01
IMP_SCORE,4122,GO:0005882,1.5071e-01,1.1400e+02
IMP_SCORE,4123,GO:0007632,1.5070e-01,1.7000e+01
IMP_SCORE,4124,GO:0009607,1.5067e-01,3.7800e+02
IMP_SCORE,4125,GO:0001067,1.5066e-01,1.6600e+02
IMP_SCORE,4126,GO:0015662,1.5066e-01,2.7000e+01
IMP_SCORE,4127,GO:0010830,1.5064e-01,3.0000e+01
IMP_SCORE,4128,GO:0055086,1.5062e-01,1.1800e+02
IMP_SCORE,4129,GO:0008017,1.5057e-01,1.7800e+02
IMP_SCORE,4130,GO:0045649,1.5055e-01,1.1000e+01
IMP_SCORE,4131,GO:0051128,1.5051e-01,7.0400e+02
IMP_SCORE,4132,GO:0007292,1.5050e-01,1.6000e+01
IMP_SCORE,4133,GO:0048870,1.5047e-01,3.5800e+02
IMP_SCORE,4134,GO:0004879,1.5039e-01,1.7000e+01
IMP_SCORE,4135,GO:0010107,1.5035e-01,3.3000e+01
IMP_SCORE,4136,GO:0021782,1.5033e-01,5.2000e+01
IMP_SCORE,4137,GO:0043484,1.5029e-01,5.5000e+01
IMP_SCORE,4138,GO:0072655,1.5028e-01,2.3000e+01
IMP_SCORE,4139,GO:0065008,1.5018e-01,1.0130e+03
IMP_SCORE,4140,GO:0090002,1.5018e-01,2.8000e+01
IMP_SCORE,4141,GO:0004536,1.5017e-01,2.4000e+01
IMP_SCORE,4142,GO:0043623,1.5015e-01,1.4900e+02
IMP_SCORE,4143,GO:1902176,1.5012e-01,9.0000e+00
IMP_SCORE,4144,GO:0006289,1.5010e-01,2.3000e+01
IMP_SCORE,4145,GO:0072521,1.5010e-01,9.1000e+01
IMP_SCORE,4146,GO:0070279,1.5009e-01,5.2000e+01
IMP_SCORE,4147,GO:0033003,1.5008e-01,1.3000e+01
IMP_SCORE,4148,GO:0046638,1.5006e-01,2.3000e+01
IMP_SCORE,4149,GO:0000785,1.5006e-01,1.1800e+02
IMP_SCORE,4150,GO:0043647,1.5004e-01,5.4000e+01
IMP_SCORE,4151,GO:0034708,1.5003e-01,4.3000e+01
IMP_SCORE,4152,GO:0044819,1.5002e-01,2.0000e+00
IMP_SCORE,4153,GO:0032550,1.5000e-01,1.8800e+02
IMP_SCORE,4154,GO:0045684,1.4999e-01,6.0000e+00
IMP_SCORE,4155,GO:0033116,1.4998e-01,6.8000e+01
IMP_SCORE,4156,GO:0017076,1.4992e-01,4.5100e+02
IMP_SCORE,4157,GO:0030239,1.4992e-01,8.0000e+00
IMP_SCORE,4158,GO:0060391,1.4992e-01,1.2000e+01
IMP_SCORE,4159,GO:0071481,1.4989e-01,9.0000e+00
IMP_SCORE,4160,GO:0002285,1.4989e-01,2.1000e+01
IMP_SCORE,4161,GO:0046983,1.4985e-01,5.5600e+02
IMP_SCORE,4162,GO:0002707,1.4980e-01,1.0000e+01
IMP_SCORE,4163,GO:0001882,1.4976e-01,1.6200e+02
IMP_SCORE,4164,GO:0046519,1.4976e-01,1.3000e+01
IMP_SCORE,4165,GO:0055092,1.4974e-01,2.1000e+01
IMP_SCORE,4166,GO:0006355,1.4969e-01,3.1300e+02
IMP_SCORE,4167,GO:0035601,1.4967e-01,3.6000e+01
IMP_SCORE,4168,GO:0016575,1.4961e-01,2.5000e+01
IMP_SCORE,4169,GO:0008236,1.4960e-01,2.1000e+02
IMP_SCORE,4170,GO:0018130,1.4957e-01,2.7600e+02
IMP_SCORE,4171,GO:0006691,1.4945e-01,1.9000e+01
IMP_SCORE,4172,GO:1902652,1.4938e-01,5.5000e+01
IMP_SCORE,4173,GO:0051721,1.4936e-01,1.2000e+01
IMP_SCORE,4174,GO:0070873,1.4929e-01,2.0000e+01
IMP_SCORE,4175,GO:0034399,1.4927e-01,1.7000e+01
IMP_SCORE,4176,GO:0019438,1.4927e-01,2.7700e+02
IMP_SCORE,4177,GO:0016570,1.4926e-01,9.1000e+01
IMP_SCORE,4178,GO:0002694,1.4924e-01,1.4700e+02
IMP_SCORE,4179,GO:0061702,1.4923e-01,8.0000e+00
IMP_SCORE,4180,GO:1903313,1.4921e-01,1.4000e+01
IMP_SCORE,4181,GO:0006406,1.4916e-01,2.1000e+01
IMP_SCORE,4182,GO:0051898,1.4908e-01,1.6000e+01
IMP_SCORE,4183,GO:0048588,1.4904e-01,2.9000e+01
IMP_SCORE,4184,GO:0046326,1.4899e-01,2.3000e+01
IMP_SCORE,4185,GO:0008556,1.4898e-01,2.2000e+01
IMP_SCORE,4186,GO:0002443,1.4898e-01,4.5000e+01
IMP_SCORE,4187,GO:0051259,1.4896e-01,2.1500e+02
IMP_SCORE,4188,GO:0009132,1.4894e-01,3.8000e+01
IMP_SCORE,4189,GO:0070585,1.4892e-01,1.8000e+01
IMP_SCORE,4190,GO:0061337,1.4887e-01,3.2000e+01
IMP_SCORE,4191,GO:0070661,1.4887e-01,2.4000e+01
IMP_SCORE,4192,GO:0001843,1.4886e-01,1.2000e+01
IMP_SCORE,4193,GO:0032656,1.4885e-01,1.0000e+01
IMP_SCORE,4194,GO:0015464,1.4884e-01,1.4000e+01
IMP_SCORE,4195,GO:2001273,1.4882e-01,8.0000e+00
IMP_SCORE,4196,GO:0071704,1.4881e-01,9.1400e+02
IMP_SCORE,4197,GO:0003723,1.4880e-01,9.5600e+02
IMP_SCORE,4198,GO:1901550,1.4880e-01,1.7000e+01
IMP_SCORE,4199,GO:0005234,1.4877e-01,2.0000e+01
IMP_SCORE,4200,GO:0010675,1.4875e-01,4.0000e+01
IMP_SCORE,4201,GO:1903205,1.4868e-01,9.0000e+00
IMP_SCORE,4202,GO:0086065,1.4866e-01,1.1000e+01
IMP_SCORE,4203,GO:0010507,1.4866e-01,3.0000e+01
IMP_SCORE,4204,GO:0002861,1.4866e-01,2.3000e+01
IMP_SCORE,4205,GO:0072657,1.4861e-01,1.3200e+02
IMP_SCORE,4206,GO:0016835,1.4860e-01,1.5300e+02
IMP_SCORE,4207,GO:0032559,1.4859e-01,3.9000e+02
IMP_SCORE,4208,GO:0098862,1.4851e-01,5.2000e+01
IMP_SCORE,4209,GO:0008406,1.4850e-01,4.0000e+01
IMP_SCORE,4210,GO:0071556,1.4847e-01,3.2000e+01
IMP_SCORE,4211,GO:0019362,1.4846e-01,4.3000e+01
IMP_SCORE,4212,GO:0008047,1.4843e-01,2.3800e+02
IMP_SCORE,4213,GO:0004527,1.4841e-01,1.5000e+01
IMP_SCORE,4214,GO:0099512,1.4841e-01,3.5000e+02
IMP_SCORE,4215,GO:0022892,1.4840e-01,3.7600e+02
IMP_SCORE,4216,GO:0044212,1.4839e-01,1.9600e+02
IMP_SCORE,4217,GO:0005770,1.4837e-01,1.3200e+02
IMP_SCORE,4218,GO:0015081,1.4836e-01,6.1000e+01
IMP_SCORE,4219,GO:0031325,1.4836e-01,4.4800e+02
IMP_SCORE,4220,GO:0016772,1.4835e-01,3.2600e+02
IMP_SCORE,4221,GO:0031061,1.4832e-01,1.8000e+01
IMP_SCORE,4222,GO:0000097,1.4826e-01,2.4000e+01
IMP_SCORE,4223,GO:0008391,1.4825e-01,9.0000e+00
IMP_SCORE,4224,GO:0018193,1.4824e-01,2.8500e+02
IMP_SCORE,4225,GO:0051875,1.4817e-01,9.0000e+00
IMP_SCORE,4226,GO:0071241,1.4815e-01,8.0000e+01
IMP_SCORE,4227,GO:0009746,1.4814e-01,5.2000e+01
IMP_SCORE,4228,GO:0015791,1.4814e-01,9.0000e+00
IMP_SCORE,4229,GO:0038023,1.4811e-01,3.4100e+02
IMP_SCORE,4230,GO:0017157,1.4811e-01,4.9000e+01
IMP_SCORE,4231,GO:0046496,1.4798e-01,7.6000e+01
IMP_SCORE,4232,GO:0048731,1.4793e-01,5.2300e+02
IMP_SCORE,4233,GO:0046888,1.4785e-01,1.9000e+01
IMP_SCORE,4234,GO:0046131,1.4783e-01,1.1000e+01
IMP_SCORE,4235,GO:0046914,1.4780e-01,9.6700e+02
IMP_SCORE,4236,GO:0043621,1.4778e-01,4.4000e+01
IMP_SCORE,4237,GO:0031440,1.4774e-01,7.0000e+00
IMP_SCORE,4238,GO:0006144,1.4771e-01,7.0000e+00
IMP_SCORE,4239,GO:0048306,1.4770e-01,1.1000e+02
IMP_SCORE,4240,GO:1901570,1.4769e-01,2.6000e+01
IMP_SCORE,4241,GO:0050994,1.4768e-01,3.3000e+01
IMP_SCORE,4242,GO:0005248,1.4759e-01,1.1000e+01
IMP_SCORE,4243,GO:0001726,1.4759e-01,6.4000e+01
IMP_SCORE,4244,GO:1901575,1.4753e-01,4.7100e+02
IMP_SCORE,4245,GO:0042177,1.4749e-01,2.9000e+01
IMP_SCORE,4246,GO:0008654,1.4749e-01,9.0000e+01
IMP_SCORE,4247,GO:0090503,1.4748e-01,8.0000e+00
IMP_SCORE,4248,GO:0009057,1.4747e-01,2.8000e+02
IMP_SCORE,4249,GO:0019935,1.4745e-01,1.9000e+01
IMP_SCORE,4250,GO:0006488,1.4738e-01,8.0000e+00
IMP_SCORE,4251,GO:0003206,1.4737e-01,1.1000e+01
IMP_SCORE,4252,GO:0000242,1.4734e-01,7.0000e+00
IMP_SCORE,4253,GO:1901568,1.4734e-01,6.1000e+01
IMP_SCORE,4254,GO:0000981,1.4732e-01,1.7200e+02
IMP_SCORE,4255,GO:0043586,1.4730e-01,7.0000e+00
IMP_SCORE,4256,GO:0033144,1.4730e-01,1.0000e+01
IMP_SCORE,4257,GO:0016486,1.4728e-01,2.8000e+01
IMP_SCORE,4258,GO:0031935,1.4720e-01,8.0000e+00
IMP_SCORE,4259,GO:0061572,1.4712e-01,3.2000e+01
IMP_SCORE,4260,GO:0009314,1.4709e-01,1.8600e+02
IMP_SCORE,4261,GO:0002431,1.4701e-01,2.9000e+01
IMP_SCORE,4262,GO:0034654,1.4700e-01,2.6400e+02
IMP_SCORE,4263,GO:0006464,1.4695e-01,5.7200e+02
IMP_SCORE,4264,GO:1901981,1.4694e-01,8.1000e+01
IMP_SCORE,4265,GO:0051894,1.4692e-01,6.0000e+00
IMP_SCORE,4266,GO:0005159,1.4675e-01,2.0000e+00
IMP_SCORE,4267,GO:0005925,1.4674e-01,2.8600e+02
IMP_SCORE,4268,GO:0000166,1.4667e-01,6.8400e+02
IMP_SCORE,4269,GO:0090520,1.4663e-01,8.0000e+00
IMP_SCORE,4270,GO:0044271,1.4659e-01,3.2300e+02
IMP_SCORE,4271,GO:0019956,1.4659e-01,9.0000e+00
IMP_SCORE,4272,GO:0050790,1.4658e-01,5.7900e+02
IMP_SCORE,4273,GO:0008484,1.4657e-01,4.4000e+01
IMP_SCORE,4274,GO:0046685,1.4656e-01,3.0000e+01
IMP_SCORE,4275,GO:0030101,1.4654e-01,2.1000e+01
IMP_SCORE,4276,GO:0032526,1.4654e-01,4.2000e+01
IMP_SCORE,4277,GO:0007215,1.4652e-01,4.3000e+01
IMP_SCORE,4278,GO:0051482,1.4648e-01,1.7000e+01
IMP_SCORE,4279,GO:0016601,1.4648e-01,2.6000e+01
IMP_SCORE,4280,GO:1905360,1.4647e-01,5.5000e+01
IMP_SCORE,4281,GO:0003674,1.4643e-01,1.4160e+03
IMP_SCORE,4282,GO:0090630,1.4643e-01,3.7000e+01
IMP_SCORE,4283,GO:0048565,1.4641e-01,1.6000e+01
IMP_SCORE,4284,GO:0015807,1.4641e-01,2.9000e+01
IMP_SCORE,4285,GO:0007059,1.4640e-01,4.6000e+01
IMP_SCORE,4286,GO:1901361,1.4636e-01,1.4700e+02
IMP_SCORE,4287,GO:0005793,1.4635e-01,5.3000e+01
IMP_SCORE,4288,GO:0008104,1.4631e-01,4.9800e+02
IMP_SCORE,4289,GO:0060142,1.4629e-01,2.0000e+01
IMP_SCORE,4290,GO:0048857,1.4623e-01,5.1000e+01
IMP_SCORE,4291,GO:0044248,1.4622e-01,4.6000e+02
IMP_SCORE,4292,GO:0000228,1.4617e-01,3.8000e+01
IMP_SCORE,4293,GO:0031399,1.4616e-01,2.5500e+02
IMP_SCORE,4294,GO:0030897,1.4604e-01,4.0000e+00
IMP_SCORE,4295,GO:0003676,1.4602e-01,9.2300e+02
IMP_SCORE,4296,GO:0099080,1.4602e-01,3.1800e+02
IMP_SCORE,4297,GO:0007346,1.4595e-01,1.4600e+02
IMP_SCORE,4298,GO:0044802,1.4589e-01,2.2100e+02
IMP_SCORE,4299,GO:0001669,1.4588e-01,6.4000e+01
IMP_SCORE,4300,GO:0006766,1.4588e-01,5.0000e+01
IMP_SCORE,4301,GO:0006412,1.4586e-01,7.4000e+01
IMP_SCORE,4302,GO:0001653,1.4585e-01,5.2000e+01
IMP_SCORE,4303,GO:1900449,1.4584e-01,1.7000e+01
IMP_SCORE,4304,GO:0019538,1.4584e-01,8.1200e+02
IMP_SCORE,4305,GO:0032432,1.4582e-01,3.3000e+01
IMP_SCORE,4306,GO:0006195,1.4577e-01,1.3000e+01
IMP_SCORE,4307,GO:0042043,1.4575e-01,1.0000e+01
IMP_SCORE,4308,GO:1901363,1.4575e-01,1.1790e+03
IMP_SCORE,4309,GO:0017080,1.4573e-01,5.5000e+01
IMP_SCORE,4310,GO:0019228,1.4573e-01,1.8000e+01
IMP_SCORE,4311,GO:0016887,1.4570e-01,1.4600e+02
IMP_SCORE,4312,GO:0044238,1.4570e-01,9.2400e+02
IMP_SCORE,4313,GO:1901989,1.4569e-01,3.1000e+01
IMP_SCORE,4314,GO:1901136,1.4567e-01,8.3000e+01
IMP_SCORE,4315,GO:0071300,1.4567e-01,1.5000e+01
IMP_SCORE,4316,GO:0004935,1.4564e-01,6.0000e+00
IMP_SCORE,4317,GO:0007507,1.4562e-01,7.7000e+01
IMP_SCORE,4318,GO:1902589,1.4552e-01,3.5900e+02
IMP_SCORE,4319,GO:0098602,1.4552e-01,1.8500e+02
IMP_SCORE,4320,GO:0015985,1.4548e-01,7.0000e+00
IMP_SCORE,4321,GO:0021987,1.4546e-01,1.6000e+01
IMP_SCORE,4322,GO:0031338,1.4541e-01,2.7000e+01
IMP_SCORE,4323,GO:0005085,1.4535e-01,1.5500e+02
IMP_SCORE,4324,GO:0030148,1.4523e-01,5.6000e+01
IMP_SCORE,4325,GO:0042590,1.4513e-01,7.0000e+01
IMP_SCORE,4326,GO:0080090,1.4511e-01,6.0400e+02
IMP_SCORE,4327,GO:0044273,1.4510e-01,5.0000e+01
IMP_SCORE,4328,GO:0014911,1.4508e-01,1.3000e+01
IMP_SCORE,4329,GO:0030165,1.4508e-01,1.4600e+02
IMP_SCORE,4330,GO:0048365,1.4503e-01,2.1000e+01
IMP_SCORE,4331,GO:0032673,1.4502e-01,1.1000e+01
IMP_SCORE,4332,GO:0007216,1.4500e-01,1.6000e+01
IMP_SCORE,4333,GO:0005776,1.4499e-01,5.0000e+01
IMP_SCORE,4334,GO:2001044,1.4497e-01,1.8000e+01
IMP_SCORE,4335,GO:0006082,1.4490e-01,2.8300e+02
IMP_SCORE,4336,GO:0098794,1.4489e-01,8.3000e+01
IMP_SCORE,4337,GO:1904358,1.4486e-01,2.5000e+01
IMP_SCORE,4338,GO:0004869,1.4486e-01,4.4000e+01
IMP_SCORE,4339,GO:0005080,1.4484e-01,1.7000e+01
IMP_SCORE,4340,GO:0080134,1.4484e-01,3.1100e+02
IMP_SCORE,4341,GO:0045935,1.4482e-01,2.1900e+02
IMP_SCORE,4342,GO:0044260,1.4481e-01,7.6900e+02
IMP_SCORE,4343,GO:0030204,1.4477e-01,1.9000e+01
IMP_SCORE,4344,GO:0043043,1.4477e-01,7.7000e+01
IMP_SCORE,4345,GO:0002696,1.4476e-01,8.4000e+01
IMP_SCORE,4346,GO:0016891,1.4476e-01,3.7000e+01
IMP_SCORE,4347,GO:0007267,1.4474e-01,2.9800e+02
IMP_SCORE,4348,GO:0051238,1.4469e-01,3.4000e+01
IMP_SCORE,4349,GO:0033262,1.4464e-01,3.0000e+00
IMP_SCORE,4350,GO:0044364,1.4464e-01,1.5000e+01
IMP_SCORE,4351,GO:0045776,1.4460e-01,2.8000e+01
IMP_SCORE,4352,GO:0000346,1.4455e-01,3.0000e+00
IMP_SCORE,4353,GO:0050672,1.4450e-01,2.7000e+01
IMP_SCORE,4354,GO:0051536,1.4449e-01,6.4000e+01
IMP_SCORE,4355,GO:0044281,1.4444e-01,4.4400e+02
IMP_SCORE,4356,GO:0015992,1.4444e-01,5.5000e+01
IMP_SCORE,4357,GO:0007612,1.4441e-01,4.5000e+01
IMP_SCORE,4358,GO:0044449,1.4432e-01,1.4200e+02
IMP_SCORE,4359,GO:0032715,1.4430e-01,1.0000e+01
IMP_SCORE,4360,GO:0006760,1.4429e-01,2.0000e+01
IMP_SCORE,4361,GO:0031326,1.4421e-01,4.5500e+02
IMP_SCORE,4362,GO:0032501,1.4420e-01,1.1690e+03
IMP_SCORE,4363,GO:0090568,1.4416e-01,1.0000e+01
IMP_SCORE,4364,GO:0009892,1.4411e-01,4.4100e+02
IMP_SCORE,4365,GO:1901265,1.4409e-01,6.3100e+02
IMP_SCORE,4366,GO:0001822,1.4409e-01,5.4000e+01
IMP_SCORE,4367,GO:0097696,1.4407e-01,1.5000e+01
IMP_SCORE,4368,GO:0070230,1.4407e-01,8.0000e+00
IMP_SCORE,4369,GO:0006518,1.4406e-01,1.2200e+02
IMP_SCORE,4370,GO:0015491,1.4401e-01,2.6000e+01
IMP_SCORE,4371,GO:0051973,1.4399e-01,2.3000e+01
IMP_SCORE,4372,GO:0004602,1.4398e-01,2.9000e+01
IMP_SCORE,4373,GO:0015672,1.4396e-01,1.2800e+02
IMP_SCORE,4374,GO:0048286,1.4396e-01,8.0000e+00
IMP_SCORE,4375,GO:0060606,1.4394e-01,1.4000e+01
IMP_SCORE,4376,GO:0033008,1.4391e-01,5.0000e+00
IMP_SCORE,4377,GO:1902593,1.4389e-01,3.8000e+01
IMP_SCORE,4378,GO:0097352,1.4386e-01,2.8000e+01
IMP_SCORE,4379,GO:0006163,1.4384e-01,6.4000e+01
IMP_SCORE,4380,GO:0043368,1.4383e-01,1.5000e+01
IMP_SCORE,4381,GO:0006779,1.4380e-01,1.4000e+01
IMP_SCORE,4382,GO:0044782,1.4373e-01,7.2000e+01
IMP_SCORE,4383,GO:0005657,1.4371e-01,7.0000e+00
IMP_SCORE,4384,GO:0030898,1.4368e-01,9.0000e+00
IMP_SCORE,4385,GO:0006399,1.4366e-01,7.0000e+01
IMP_SCORE,4386,GO:1901135,1.4365e-01,3.2500e+02
IMP_SCORE,4387,GO:0050792,1.4362e-01,6.2000e+01
IMP_SCORE,4388,GO:0051151,1.4358e-01,1.0000e+01
IMP_SCORE,4389,GO:0010608,1.4349e-01,1.3400e+02
IMP_SCORE,4390,GO:0090723,1.4348e-01,1.5000e+01
IMP_SCORE,4391,GO:0033138,1.4347e-01,2.2000e+01
IMP_SCORE,4392,GO:0008206,1.4343e-01,2.9000e+01
IMP_SCORE,4393,GO:0030554,1.4342e-01,3.9600e+02
IMP_SCORE,4394,GO:0050839,1.4341e-01,4.0900e+02
IMP_SCORE,4395,GO:0051149,1.4340e-01,5.1000e+01
IMP_SCORE,4396,GO:1903825,1.4339e-01,4.1000e+01
IMP_SCORE,4397,GO:0009966,1.4334e-01,5.9000e+02
IMP_SCORE,4398,GO:0098796,1.4333e-01,3.0700e+02
IMP_SCORE,4399,GO:0055008,1.4325e-01,1.0000e+01
IMP_SCORE,4400,GO:0045334,1.4325e-01,8.0000e+00
IMP_SCORE,4401,GO:0031904,1.4319e-01,4.5000e+01
IMP_SCORE,4402,GO:0008152,1.4315e-01,1.1080e+03
IMP_SCORE,4403,GO:0042415,1.4314e-01,1.1000e+01
IMP_SCORE,4404,GO:0045662,1.4314e-01,1.3000e+01
IMP_SCORE,4405,GO:0015216,1.4313e-01,7.0000e+00
IMP_SCORE,4406,GO:0007399,1.4310e-01,3.5900e+02
IMP_SCORE,4407,GO:0051704,1.4309e-01,5.5900e+02
IMP_SCORE,4408,GO:0005416,1.4308e-01,7.0000e+00
IMP_SCORE,4409,GO:0005125,1.4307e-01,1.8700e+02
IMP_SCORE,4410,GO:0005975,1.4305e-01,2.9800e+02
IMP_SCORE,4411,GO:0016787,1.4294e-01,1.1270e+03
IMP_SCORE,4412,GO:0046637,1.4293e-01,1.6000e+01
IMP_SCORE,4413,GO:0009226,1.4286e-01,3.2000e+01
IMP_SCORE,4414,GO:0043113,1.4286e-01,1.6000e+01
IMP_SCORE,4415,GO:0015301,1.4285e-01,2.5000e+01
IMP_SCORE,4416,GO:0002376,1.4277e-01,7.5700e+02
IMP_SCORE,4417,GO:0030276,1.4277e-01,3.0000e+01
IMP_SCORE,4418,GO:0007411,1.4274e-01,1.3200e+02
IMP_SCORE,4419,GO:0007017,1.4272e-01,1.9400e+02
IMP_SCORE,4420,GO:0006633,1.4270e-01,5.6000e+01
IMP_SCORE,4421,GO:0042523,1.4269e-01,1.0000e+00
IMP_SCORE,4422,GO:0044427,1.4268e-01,2.5400e+02
IMP_SCORE,4423,GO:0006906,1.4267e-01,3.9000e+01
IMP_SCORE,4424,GO:0016032,1.4267e-01,2.7200e+02
IMP_SCORE,4425,GO:0060291,1.4267e-01,3.0000e+01
IMP_SCORE,4426,GO:0006690,1.4262e-01,4.7000e+01
IMP_SCORE,4427,GO:0006298,1.4259e-01,1.3000e+01
IMP_SCORE,4428,GO:0019725,1.4256e-01,2.1600e+02
IMP_SCORE,4429,GO:0005875,1.4254e-01,7.6000e+01
IMP_SCORE,4430,GO:0010646,1.4244e-01,6.2400e+02
IMP_SCORE,4431,GO:0051781,1.4241e-01,2.8000e+01
IMP_SCORE,4432,GO:1904353,1.4239e-01,2.7000e+01
IMP_SCORE,4433,GO:0072163,1.4237e-01,1.8000e+01
IMP_SCORE,4434,GO:0065009,1.4234e-01,6.9800e+02
IMP_SCORE,4435,GO:0005245,1.4232e-01,2.4000e+01
IMP_SCORE,4436,GO:0007596,1.4230e-01,9.6000e+01
IMP_SCORE,4437,GO:0035108,1.4225e-01,4.9000e+01
IMP_SCORE,4438,GO:0048583,1.4222e-01,8.1200e+02
IMP_SCORE,4439,GO:0005200,1.4219e-01,1.1100e+02
IMP_SCORE,4440,GO:0007033,1.4214e-01,7.8000e+01
IMP_SCORE,4441,GO:0090317,1.4211e-01,4.3000e+01
IMP_SCORE,4442,GO:0055074,1.4208e-01,9.7000e+01
IMP_SCORE,4443,GO:0009235,1.4207e-01,2.5000e+01
IMP_SCORE,4444,GO:0051606,1.4206e-01,1.3700e+02
IMP_SCORE,4445,GO:1904030,1.4204e-01,5.0000e+00
IMP_SCORE,4446,GO:2000377,1.4204e-01,3.0000e+01
IMP_SCORE,4447,GO:0032154,1.4201e-01,4.4000e+01
IMP_SCORE,4448,GO:0039703,1.4198e-01,8.0000e+00
IMP_SCORE,4449,GO:0006612,1.4188e-01,4.1000e+01
IMP_SCORE,4450,GO:0090335,1.4188e-01,3.0000e+00
IMP_SCORE,4451,GO:0035282,1.4187e-01,1.8000e+01
IMP_SCORE,4452,GO:0008270,1.4183e-01,8.2100e+02
IMP_SCORE,4453,GO:0048167,1.4179e-01,6.2000e+01
IMP_SCORE,4454,GO:0015031,1.4177e-01,3.7300e+02
IMP_SCORE,4455,GO:0060968,1.4176e-01,1.5000e+01
IMP_SCORE,4456,GO:0016796,1.4170e-01,1.3000e+01
IMP_SCORE,4457,GO:0044803,1.4169e-01,8.0000e+00
IMP_SCORE,4458,GO:0071806,1.4166e-01,3.2000e+01
IMP_SCORE,4459,GO:0021879,1.4165e-01,1.5000e+01
IMP_SCORE,4460,GO:0061462,1.4165e-01,1.3000e+01
IMP_SCORE,4461,GO:0090162,1.4165e-01,3.0000e+01
IMP_SCORE,4462,GO:0015144,1.4164e-01,3.9000e+01
IMP_SCORE,4463,GO:0044728,1.4162e-01,2.3000e+01
IMP_SCORE,4464,GO:0046907,1.4157e-01,3.6700e+02
IMP_SCORE,4465,GO:0055085,1.4157e-01,3.8400e+02
IMP_SCORE,4466,GO:0043277,1.4153e-01,2.1000e+01
IMP_SCORE,4467,GO:0046716,1.4153e-01,1.4000e+01
IMP_SCORE,4468,GO:0030695,1.4146e-01,1.9000e+02
IMP_SCORE,4469,GO:1902656,1.4145e-01,6.0000e+00
IMP_SCORE,4470,GO:0050860,1.4145e-01,1.6000e+01
IMP_SCORE,4471,GO:0071295,1.4140e-01,2.0000e+00
IMP_SCORE,4472,GO:0034645,1.4138e-01,2.5000e+02
IMP_SCORE,4473,GO:0033162,1.4136e-01,4.0000e+00
IMP_SCORE,4474,GO:0022843,1.4135e-01,6.1000e+01
IMP_SCORE,4475,GO:0002080,1.4133e-01,1.3000e+01
IMP_SCORE,4476,GO:1903900,1.4133e-01,4.7000e+01
IMP_SCORE,4477,GO:0042391,1.4132e-01,1.3900e+02
IMP_SCORE,4478,GO:0043269,1.4131e-01,1.9500e+02
IMP_SCORE,4479,GO:1900544,1.4130e-01,3.1000e+01
IMP_SCORE,4480,GO:0048714,1.4126e-01,1.1000e+01
IMP_SCORE,4481,GO:0061029,1.4124e-01,7.0000e+00
IMP_SCORE,4482,GO:0006067,1.4123e-01,6.9000e+01
IMP_SCORE,4483,GO:0071636,1.4119e-01,1.4000e+01
IMP_SCORE,4484,GO:1901890,1.4118e-01,6.0000e+00
IMP_SCORE,4485,GO:0009056,1.4115e-01,6.0700e+02
IMP_SCORE,4486,GO:0048193,1.4112e-01,1.4400e+02
IMP_SCORE,4487,GO:0035257,1.4104e-01,4.2000e+01
IMP_SCORE,4488,GO:0033365,1.4091e-01,1.4100e+02
IMP_SCORE,4489,GO:0019229,1.4089e-01,1.9000e+01
IMP_SCORE,4490,GO:0051931,1.4084e-01,2.2000e+01
IMP_SCORE,4491,GO:1903509,1.4079e-01,1.0200e+02
IMP_SCORE,4492,GO:0043030,1.4077e-01,1.0000e+01
IMP_SCORE,4493,GO:0051496,1.4073e-01,2.9000e+01
IMP_SCORE,4494,GO:0038127,1.4073e-01,3.5000e+01
IMP_SCORE,4495,GO:0005089,1.4070e-01,4.3000e+01
IMP_SCORE,4496,GO:0006637,1.4069e-01,7.5000e+01
IMP_SCORE,4497,GO:0030833,1.4067e-01,5.4000e+01
IMP_SCORE,4498,GO:0014015,1.4062e-01,2.7000e+01
IMP_SCORE,4499,GO:0019184,1.4059e-01,1.9000e+01
IMP_SCORE,4500,GO:0008305,1.4057e-01,3.7000e+01
IMP_SCORE,4501,GO:0002478,1.4056e-01,1.0400e+02
IMP_SCORE,4502,GO:0030135,1.4048e-01,7.1000e+01
IMP_SCORE,4503,GO:0007213,1.4042e-01,2.5000e+01
IMP_SCORE,4504,GO:0022803,1.4041e-01,1.6800e+02
IMP_SCORE,4505,GO:0006732,1.4035e-01,1.1600e+02
IMP_SCORE,4506,GO:0017111,1.4028e-01,2.5400e+02
IMP_SCORE,4507,GO:0046982,1.4025e-01,2.0000e+02
IMP_SCORE,4508,GO:0050663,1.4024e-01,2.1000e+01
IMP_SCORE,4509,GO:0051879,1.4023e-01,1.2000e+01
IMP_SCORE,4510,GO:0045202,1.4023e-01,2.4300e+02
IMP_SCORE,4511,GO:0032555,1.4022e-01,4.2700e+02
IMP_SCORE,4512,GO:0034308,1.4021e-01,6.8000e+01
IMP_SCORE,4513,GO:0070888,1.4020e-01,3.0000e+01
IMP_SCORE,4514,GO:0071379,1.4018e-01,8.0000e+00
IMP_SCORE,4515,GO:0051960,1.4017e-01,2.2700e+02
IMP_SCORE,4516,GO:0035639,1.4016e-01,4.5700e+02
IMP_SCORE,4517,GO:0002200,1.4011e-01,1.2000e+01
IMP_SCORE,4518,GO:0030170,1.4010e-01,6.5000e+01
IMP_SCORE,4519,GO:0034695,1.4008e-01,3.0000e+00
IMP_SCORE,4520,GO:0090545,1.4007e-01,1.2000e+01
IMP_SCORE,4521,GO:0016646,1.4002e-01,2.6000e+01
IMP_SCORE,4522,GO:1901264,1.4001e-01,7.0000e+01
IMP_SCORE,4523,GO:0016706,1.3990e-01,1.6000e+01
IMP_SCORE,4524,GO:0051146,1.3989e-01,1.1000e+01
IMP_SCORE,4525,GO:1900424,1.3987e-01,1.0000e+01
IMP_SCORE,4526,GO:0044430,1.3968e-01,6.1000e+02
IMP_SCORE,4527,GO:1900034,1.3963e-01,4.7000e+01
IMP_SCORE,4528,GO:0016874,1.3962e-01,8.5000e+01
IMP_SCORE,4529,GO:0051171,1.3960e-01,4.5200e+02
IMP_SCORE,4530,GO:0009799,1.3958e-01,3.1000e+01
IMP_SCORE,4531,GO:0046365,1.3957e-01,3.3000e+01
IMP_SCORE,4532,GO:0098573,1.3957e-01,2.5000e+01
IMP_SCORE,4533,GO:0000287,1.3954e-01,2.1400e+02
IMP_SCORE,4534,GO:0007188,1.3954e-01,5.9000e+01
IMP_SCORE,4535,GO:0018205,1.3954e-01,6.4000e+01
IMP_SCORE,4536,GO:0009154,1.3953e-01,1.0000e+01
IMP_SCORE,4537,GO:0010745,1.3953e-01,8.0000e+00
IMP_SCORE,4538,GO:0016229,1.3947e-01,2.0000e+01
IMP_SCORE,4539,GO:0001725,1.3947e-01,3.2000e+01
IMP_SCORE,4540,GO:0030835,1.3944e-01,2.1000e+01
IMP_SCORE,4541,GO:0050849,1.3936e-01,9.0000e+00
IMP_SCORE,4542,GO:0030057,1.3932e-01,5.4000e+01
IMP_SCORE,4543,GO:0099531,1.3931e-01,3.8000e+01
IMP_SCORE,4544,GO:0010559,1.3931e-01,1.1000e+01
IMP_SCORE,4545,GO:0007586,1.3930e-01,9.8000e+01
IMP_SCORE,4546,GO:0061726,1.3928e-01,7.0000e+00
IMP_SCORE,4547,GO:0046483,1.3924e-01,4.4300e+02
IMP_SCORE,4548,GO:0016125,1.3921e-01,5.3000e+01
IMP_SCORE,4549,GO:0042475,1.3919e-01,5.4000e+01
IMP_SCORE,4550,GO:0051427,1.3914e-01,5.9000e+01
IMP_SCORE,4551,GO:0003755,1.3913e-01,3.5000e+01
IMP_SCORE,4552,GO:0060484,1.3910e-01,3.0000e+00
IMP_SCORE,4553,GO:0003008,1.3907e-01,5.9900e+02
IMP_SCORE,4554,GO:0000904,1.3903e-01,5.3000e+01
IMP_SCORE,4555,GO:0061245,1.3900e-01,3.6000e+01
IMP_SCORE,4556,GO:0016556,1.3893e-01,1.2000e+01
IMP_SCORE,4557,GO:0044708,1.3892e-01,2.1300e+02
IMP_SCORE,4558,GO:0006396,1.3887e-01,2.0000e+02
IMP_SCORE,4559,GO:0061136,1.3881e-01,4.3000e+01
IMP_SCORE,4560,GO:0023051,1.3878e-01,6.6900e+02
IMP_SCORE,4561,GO:0019902,1.3875e-01,2.0200e+02
IMP_SCORE,4562,GO:0008289,1.3874e-01,5.1600e+02
IMP_SCORE,4563,GO:0017154,1.3872e-01,1.1000e+01
IMP_SCORE,4564,GO:0010822,1.3869e-01,4.6000e+01
IMP_SCORE,4565,GO:0006012,1.3851e-01,1.0000e+01
IMP_SCORE,4566,GO:0032981,1.3847e-01,1.5000e+01
IMP_SCORE,4567,GO:0035246,1.3846e-01,2.5000e+01
IMP_SCORE,4568,GO:0007018,1.3844e-01,7.0000e+01
IMP_SCORE,4569,GO:0034369,1.3836e-01,9.0000e+00
IMP_SCORE,4570,GO:0046676,1.3836e-01,1.2000e+01
IMP_SCORE,4571,GO:2000816,1.3830e-01,3.0000e+00
IMP_SCORE,4572,GO:0036464,1.3828e-01,1.3900e+02
IMP_SCORE,4573,GO:0043274,1.3827e-01,1.0000e+01
IMP_SCORE,4574,GO:0001911,1.3825e-01,7.0000e+00
IMP_SCORE,4575,GO:0014823,1.3822e-01,1.9000e+01
IMP_SCORE,4576,GO:0000041,1.3805e-01,6.7000e+01
IMP_SCORE,4577,GO:0045778,1.3805e-01,4.1000e+01
IMP_SCORE,4578,GO:0036503,1.3804e-01,1.7000e+01
IMP_SCORE,4579,GO:0098754,1.3799e-01,8.3000e+01
IMP_SCORE,4580,GO:0031083,1.3793e-01,9.0000e+00
IMP_SCORE,4581,GO:0007004,1.3793e-01,1.0000e+00
IMP_SCORE,4582,GO:0005938,1.3792e-01,1.6800e+02
IMP_SCORE,4583,GO:0045184,1.3790e-01,3.9300e+02
IMP_SCORE,4584,GO:0032648,1.3783e-01,1.8000e+01
IMP_SCORE,4585,GO:0050999,1.3781e-01,6.0000e+00
IMP_SCORE,4586,GO:0019904,1.3780e-01,4.4600e+02
IMP_SCORE,4587,GO:0022412,1.3779e-01,8.6000e+01
IMP_SCORE,4588,GO:0048878,1.3776e-01,2.6100e+02
IMP_SCORE,4589,GO:0030324,1.3768e-01,3.6000e+01
IMP_SCORE,4590,GO:0051571,1.3767e-01,5.0000e+00
IMP_SCORE,4591,GO:0000079,1.3759e-01,3.5000e+01
IMP_SCORE,4592,GO:0036094,1.3756e-01,7.7900e+02
IMP_SCORE,4593,GO:0031341,1.3754e-01,2.1000e+01
IMP_SCORE,4594,GO:0043933,1.3751e-01,5.2600e+02
IMP_SCORE,4595,GO:0016830,1.3750e-01,5.5000e+01
IMP_SCORE,4596,GO:1905476,1.3746e-01,2.0000e+01
IMP_SCORE,4597,GO:0006085,1.3744e-01,2.0000e+01
IMP_SCORE,4598,GO:0022853,1.3742e-01,4.7000e+01
IMP_SCORE,4599,GO:0050877,1.3741e-01,4.2000e+02
IMP_SCORE,4600,GO:0004866,1.3738e-01,8.1000e+01
IMP_SCORE,4601,GO:0071855,1.3731e-01,9.0000e+00
IMP_SCORE,4602,GO:0016070,1.3719e-01,2.5200e+02
IMP_SCORE,4603,GO:0040001,1.3718e-01,6.0000e+00
IMP_SCORE,4604,GO:0002003,1.3716e-01,1.0000e+01
IMP_SCORE,4605,GO:0044272,1.3713e-01,9.6000e+01
IMP_SCORE,4606,GO:2000144,1.3711e-01,6.0000e+00
IMP_SCORE,4607,GO:0005044,1.3709e-01,8.8000e+01
IMP_SCORE,4608,GO:0032934,1.3708e-01,3.2000e+01
IMP_SCORE,4609,GO:1902893,1.3708e-01,9.0000e+00
IMP_SCORE,4610,GO:0099024,1.3706e-01,4.1000e+01
IMP_SCORE,4611,GO:0090502,1.3702e-01,5.8000e+01
IMP_SCORE,4612,GO:0046906,1.3701e-01,1.0900e+02
IMP_SCORE,4613,GO:0070822,1.3697e-01,2.0000e+00
IMP_SCORE,4614,GO:0043243,1.3697e-01,1.7000e+01
IMP_SCORE,4615,GO:0009166,1.3696e-01,2.2000e+01
IMP_SCORE,4616,GO:0007131,1.3695e-01,7.0000e+00
IMP_SCORE,4617,GO:1901379,1.3695e-01,3.6000e+01
IMP_SCORE,4618,GO:0007035,1.3694e-01,1.3000e+01
IMP_SCORE,4619,GO:2001141,1.3694e-01,3.1700e+02
IMP_SCORE,4620,GO:0006810,1.3693e-01,8.4500e+02
IMP_SCORE,4621,GO:0000375,1.3680e-01,7.3000e+01
IMP_SCORE,4622,GO:0044707,1.3674e-01,8.4300e+02
IMP_SCORE,4623,GO:0016050,1.3668e-01,1.2000e+02
IMP_SCORE,4624,GO:0043097,1.3665e-01,1.2000e+01
IMP_SCORE,4625,GO:0000266,1.3665e-01,1.3000e+01
IMP_SCORE,4626,GO:0030246,1.3659e-01,7.8000e+02
IMP_SCORE,4627,GO:0055037,1.3638e-01,7.4000e+01
IMP_SCORE,4628,GO:0000075,1.3633e-01,3.8000e+01
IMP_SCORE,4629,GO:0055114,1.3632e-01,4.9800e+02
IMP_SCORE,4630,GO:0030136,1.3632e-01,5.8000e+01
IMP_SCORE,4631,GO:0005126,1.3627e-01,2.0400e+02
IMP_SCORE,4632,GO:0005451,1.3625e-01,5.0000e+00
IMP_SCORE,4633,GO:0070252,1.3619e-01,2.6000e+01
IMP_SCORE,4634,GO:0045185,1.3612e-01,3.7000e+01
IMP_SCORE,4635,GO:0042558,1.3609e-01,2.9000e+01
IMP_SCORE,4636,GO:0051179,1.3608e-01,9.7800e+02
IMP_SCORE,4637,GO:1904292,1.3608e-01,9.0000e+00
IMP_SCORE,4638,GO:0099513,1.3607e-01,2.8100e+02
IMP_SCORE,4639,GO:1901991,1.3604e-01,3.5000e+01
IMP_SCORE,4640,GO:0015368,1.3603e-01,1.8000e+01
IMP_SCORE,4641,GO:0015909,1.3598e-01,2.1000e+01
IMP_SCORE,4642,GO:0097060,1.3596e-01,1.4500e+02
IMP_SCORE,4643,GO:0019226,1.3592e-01,1.1000e+01
IMP_SCORE,4644,GO:0004497,1.3590e-01,7.0000e+01
IMP_SCORE,4645,GO:0002698,1.3590e-01,3.5000e+01
IMP_SCORE,4646,GO:0031012,1.3587e-01,4.0000e+02
IMP_SCORE,4647,GO:0072686,1.3584e-01,2.7000e+01
IMP_SCORE,4648,GO:0071889,1.3576e-01,2.0000e+01
IMP_SCORE,4649,GO:0030003,1.3571e-01,1.5400e+02
IMP_SCORE,4650,GO:0036041,1.3571e-01,3.3000e+01
IMP_SCORE,4651,GO:0005506,1.3568e-01,1.0000e+02
IMP_SCORE,4652,GO:0004175,1.3567e-01,2.8200e+02
IMP_SCORE,4653,GO:0006069,1.3567e-01,4.3000e+01
IMP_SCORE,4654,GO:0006073,1.3564e-01,2.4000e+01
IMP_SCORE,4655,GO:0019439,1.3562e-01,1.5100e+02
IMP_SCORE,4656,GO:0008081,1.3561e-01,7.7000e+01
IMP_SCORE,4657,GO:2000112,1.3559e-01,3.7600e+02
IMP_SCORE,4658,GO:0006109,1.3558e-01,3.8000e+01
IMP_SCORE,4659,GO:0090092,1.3556e-01,5.8000e+01
IMP_SCORE,4660,GO:0005527,1.3556e-01,2.3000e+01
IMP_SCORE,4661,GO:0034702,1.3555e-01,1.3300e+02
IMP_SCORE,4662,GO:0051806,1.3554e-01,7.1000e+01
IMP_SCORE,4663,GO:1901532,1.3552e-01,9.0000e+00
IMP_SCORE,4664,GO:0006576,1.3548e-01,6.2000e+01
IMP_SCORE,4665,GO:0050801,1.3547e-01,1.8100e+02
IMP_SCORE,4666,GO:0010817,1.3547e-01,1.7600e+02
IMP_SCORE,4667,GO:0009067,1.3545e-01,1.8000e+01
IMP_SCORE,4668,GO:0016820,1.3540e-01,4.9000e+01
IMP_SCORE,4669,GO:0034105,1.3539e-01,8.0000e+00
IMP_SCORE,4670,GO:0018107,1.3531e-01,3.4000e+01
IMP_SCORE,4671,GO:0061045,1.3528e-01,2.1000e+01
IMP_SCORE,4672,GO:1901360,1.3527e-01,4.9100e+02
IMP_SCORE,4673,GO:0001750,1.3513e-01,3.9000e+01
IMP_SCORE,4674,GO:0016010,1.3507e-01,3.1000e+01
IMP_SCORE,4675,GO:0016776,1.3506e-01,3.6000e+01
IMP_SCORE,4676,GO:0044451,1.3505e-01,4.1400e+02
IMP_SCORE,4677,GO:0044424,1.3503e-01,1.3550e+03
IMP_SCORE,4678,GO:0001501,1.3495e-01,1.2000e+02
IMP_SCORE,4679,GO:1903320,1.3494e-01,4.6000e+01
IMP_SCORE,4680,GO:0000212,1.3490e-01,9.0000e+00
IMP_SCORE,4681,GO:0030809,1.3488e-01,8.0000e+00
IMP_SCORE,4682,GO:0006693,1.3487e-01,1.3000e+01
IMP_SCORE,4683,GO:1903020,1.3484e-01,8.0000e+00
IMP_SCORE,4684,GO:0071803,1.3484e-01,2.9000e+01
IMP_SCORE,4685,GO:0048048,1.3484e-01,2.2000e+01
IMP_SCORE,4686,GO:0004672,1.3482e-01,2.0400e+02
IMP_SCORE,4687,GO:1900542,1.3479e-01,4.3000e+01
IMP_SCORE,4688,GO:0072079,1.3478e-01,1.0000e+00
IMP_SCORE,4689,GO:0031984,1.3473e-01,1.3300e+02
IMP_SCORE,4690,GO:0000077,1.3473e-01,2.5000e+01
IMP_SCORE,4691,GO:0003073,1.3468e-01,2.1000e+01
IMP_SCORE,4692,GO:0018345,1.3468e-01,3.3000e+01
IMP_SCORE,4693,GO:0044452,1.3468e-01,1.2000e+02
IMP_SCORE,4694,GO:0006875,1.3456e-01,1.4600e+02
IMP_SCORE,4695,GO:0016266,1.3451e-01,4.9000e+01
IMP_SCORE,4696,GO:0010556,1.3450e-01,4.0000e+02
IMP_SCORE,4697,GO:0019866,1.3446e-01,2.1600e+02
IMP_SCORE,4698,GO:0005088,1.3446e-01,1.2700e+02
IMP_SCORE,4699,GO:0006704,1.3440e-01,8.0000e+00
IMP_SCORE,4700,GO:0015914,1.3437e-01,2.8000e+01
IMP_SCORE,4701,GO:0009129,1.3436e-01,8.0000e+00
IMP_SCORE,4702,GO:0044429,1.3433e-01,3.9400e+02
IMP_SCORE,4703,GO:0051649,1.3431e-01,4.1500e+02
IMP_SCORE,4704,GO:0051775,1.3431e-01,1.9000e+01
IMP_SCORE,4705,GO:1902622,1.3424e-01,1.2000e+01
IMP_SCORE,4706,GO:0016324,1.3423e-01,2.0100e+02
IMP_SCORE,4707,GO:0031369,1.3423e-01,4.5000e+01
IMP_SCORE,4708,GO:0006735,1.3423e-01,9.0000e+00
IMP_SCORE,4709,GO:0031941,1.3422e-01,2.4000e+01
IMP_SCORE,4710,GO:1903393,1.3419e-01,1.4000e+01
IMP_SCORE,4711,GO:0051353,1.3417e-01,1.1000e+01
IMP_SCORE,4712,GO:0044764,1.3417e-01,2.8300e+02
IMP_SCORE,4713,GO:0033700,1.3417e-01,1.0000e+01
IMP_SCORE,4714,GO:0045861,1.3415e-01,8.5000e+01
IMP_SCORE,4715,GO:0098801,1.3413e-01,8.0000e+00
IMP_SCORE,4716,GO:0098636,1.3403e-01,4.4000e+01
IMP_SCORE,4717,GO:0031327,1.3394e-01,2.4500e+02
IMP_SCORE,4718,GO:0016101,1.3383e-01,5.6000e+01
IMP_SCORE,4719,GO:0002065,1.3381e-01,1.2000e+01
IMP_SCORE,4720,GO:0089711,1.3373e-01,1.0000e+01
IMP_SCORE,4721,GO:0016337,1.3371e-01,1.7200e+02
IMP_SCORE,4722,GO:0015295,1.3368e-01,3.3000e+01
IMP_SCORE,4723,GO:1902222,1.3362e-01,2.0000e+01
IMP_SCORE,4724,GO:0004033,1.3362e-01,2.3000e+01
IMP_SCORE,4725,GO:0032268,1.3356e-01,4.2700e+02
IMP_SCORE,4726,GO:1903317,1.3354e-01,5.9000e+01
IMP_SCORE,4727,GO:0008375,1.3353e-01,5.3000e+01
IMP_SCORE,4728,GO:0007040,1.3350e-01,4.1000e+01
IMP_SCORE,4729,GO:0030838,1.3350e-01,2.5000e+01
IMP_SCORE,4730,GO:0031103,1.3349e-01,1.6000e+01
IMP_SCORE,4731,GO:0051127,1.3348e-01,1.8000e+01
IMP_SCORE,4732,GO:0006695,1.3343e-01,2.6000e+01
IMP_SCORE,4733,GO:0003712,1.3337e-01,1.6400e+02
IMP_SCORE,4734,GO:0051967,1.3330e-01,4.0000e+00
IMP_SCORE,4735,GO:0005912,1.3326e-01,3.1500e+02
IMP_SCORE,4736,GO:1901137,1.3323e-01,1.3500e+02
IMP_SCORE,4737,GO:0000377,1.3319e-01,5.2000e+01
IMP_SCORE,4738,GO:0043001,1.3318e-01,1.3000e+01
IMP_SCORE,4739,GO:0071156,1.3314e-01,1.9000e+01
IMP_SCORE,4740,GO:0043433,1.3312e-01,3.0000e+01
IMP_SCORE,4741,GO:0031214,1.3309e-01,7.2000e+01
IMP_SCORE,4742,GO:1903902,1.3309e-01,2.5000e+01
IMP_SCORE,4743,GO:0098878,1.3305e-01,2.9000e+01
IMP_SCORE,4744,GO:0097110,1.3305e-01,2.7000e+01
IMP_SCORE,4745,GO:0032880,1.3298e-01,2.5200e+02
IMP_SCORE,4746,GO:0072503,1.3298e-01,9.5000e+01
IMP_SCORE,4747,GO:0031210,1.3297e-01,1.0000e+01
IMP_SCORE,4748,GO:0098780,1.3296e-01,8.0000e+00
IMP_SCORE,4749,GO:0009123,1.3295e-01,3.5000e+01
IMP_SCORE,4750,GO:0048168,1.3294e-01,5.1000e+01
IMP_SCORE,4751,GO:0042100,1.3287e-01,1.1000e+01
IMP_SCORE,4752,GO:0002089,1.3287e-01,7.0000e+00
IMP_SCORE,4753,GO:0060760,1.3283e-01,2.2000e+01
IMP_SCORE,4754,GO:0035091,1.3282e-01,2.0300e+02
IMP_SCORE,4755,GO:0030054,1.3282e-01,7.0100e+02
IMP_SCORE,4756,GO:0007416,1.3282e-01,6.9000e+01
IMP_SCORE,4757,GO:0015696,1.3282e-01,3.6000e+01
IMP_SCORE,4758,GO:0071702,1.3281e-01,5.1600e+02
IMP_SCORE,4759,GO:0009108,1.3280e-01,9.6000e+01
IMP_SCORE,4760,GO:0042169,1.3274e-01,2.1000e+01
IMP_SCORE,4761,GO:0090201,1.3270e-01,4.0000e+00
IMP_SCORE,4762,GO:0009063,1.3269e-01,1.0100e+02
IMP_SCORE,4763,GO:1901661,1.3248e-01,1.4000e+01
IMP_SCORE,4764,GO:0022411,1.3246e-01,1.4500e+02
IMP_SCORE,4765,GO:0051018,1.3245e-01,4.6000e+01
IMP_SCORE,4766,GO:0042287,1.3243e-01,4.0000e+01
IMP_SCORE,4767,GO:0006333,1.3242e-01,2.2000e+01
IMP_SCORE,4768,GO:0033089,1.3234e-01,1.2000e+01
IMP_SCORE,4769,GO:1901657,1.3232e-01,6.6000e+01
IMP_SCORE,4770,GO:0009084,1.3231e-01,2.0000e+01
IMP_SCORE,4771,GO:0008219,1.3228e-01,4.7100e+02
IMP_SCORE,4772,GO:0035107,1.3225e-01,3.2000e+01
IMP_SCORE,4773,GO:0044456,1.3225e-01,3.3300e+02
IMP_SCORE,4774,GO:0042278,1.3222e-01,2.9000e+01
IMP_SCORE,4775,GO:0072594,1.3222e-01,9.1000e+01
IMP_SCORE,4776,GO:1905950,1.3218e-01,1.0000e+01
IMP_SCORE,4777,GO:2000060,1.3214e-01,1.4000e+01
IMP_SCORE,4778,GO:0051056,1.3211e-01,1.3300e+02
IMP_SCORE,4779,GO:0042832,1.3210e-01,2.1000e+01
IMP_SCORE,4780,GO:0070507,1.3206e-01,3.6000e+01
IMP_SCORE,4781,GO:0098660,1.3205e-01,1.5500e+02
IMP_SCORE,4782,GO:0098840,1.3200e-01,3.2000e+01
IMP_SCORE,4783,GO:0060736,1.3192e-01,2.0000e+00
IMP_SCORE,4784,GO:0035250,1.3189e-01,2.3000e+01
IMP_SCORE,4785,GO:0031253,1.3188e-01,1.3000e+02
IMP_SCORE,4786,GO:0061695,1.3183e-01,4.8000e+01
IMP_SCORE,4787,GO:0007622,1.3164e-01,2.7000e+01
IMP_SCORE,4788,GO:0001618,1.3163e-01,6.0000e+01
IMP_SCORE,4789,GO:0009880,1.3161e-01,2.0000e+01
IMP_SCORE,4790,GO:0008092,1.3160e-01,5.0800e+02
IMP_SCORE,4791,GO:0006935,1.3152e-01,1.4100e+02
IMP_SCORE,4792,GO:0070727,1.3152e-01,2.7200e+02
IMP_SCORE,4793,GO:0015833,1.3152e-01,4.0100e+02
IMP_SCORE,4794,GO:0003777,1.3148e-01,4.5000e+01
IMP_SCORE,4795,GO:0016607,1.3147e-01,2.2700e+02
IMP_SCORE,4796,GO:0032728,1.3143e-01,1.3000e+01
IMP_SCORE,4797,GO:0071320,1.3142e-01,1.2000e+01
IMP_SCORE,4798,GO:0043121,1.3136e-01,1.8000e+01
IMP_SCORE,4799,GO:2000810,1.3134e-01,8.0000e+00
IMP_SCORE,4800,GO:0044548,1.3132e-01,5.3000e+01
IMP_SCORE,4801,GO:0012501,1.3124e-01,4.3300e+02
IMP_SCORE,4802,GO:0009165,1.3112e-01,4.8000e+01
IMP_SCORE,4803,GO:0005796,1.3111e-01,4.5000e+01
IMP_SCORE,4804,GO:0044236,1.3109e-01,4.6000e+01
IMP_SCORE,4805,GO:0008361,1.3107e-01,5.6000e+01
IMP_SCORE,4806,GO:0098742,1.3107e-01,1.6900e+02
IMP_SCORE,4807,GO:0061097,1.3106e-01,3.2000e+01
IMP_SCORE,4808,GO:0009199,1.3106e-01,4.6000e+01
IMP_SCORE,4809,GO:1902074,1.3106e-01,1.5000e+01
IMP_SCORE,4810,GO:0006688,1.3103e-01,3.1000e+01
IMP_SCORE,4811,GO:0008064,1.3098e-01,6.1000e+01
IMP_SCORE,4812,GO:0015103,1.3097e-01,7.2000e+01
IMP_SCORE,4813,GO:0046395,1.3095e-01,1.1300e+02
IMP_SCORE,4814,GO:0071482,1.3092e-01,2.3000e+01
IMP_SCORE,4815,GO:0009148,1.3091e-01,2.0000e+00
IMP_SCORE,4816,GO:0090197,1.3091e-01,1.3000e+01
IMP_SCORE,4817,GO:0048511,1.3088e-01,1.5100e+02
IMP_SCORE,4818,GO:0021702,1.3088e-01,9.0000e+00
IMP_SCORE,4819,GO:0006974,1.3088e-01,1.9000e+02
IMP_SCORE,4820,GO:0032677,1.3087e-01,4.0000e+01
IMP_SCORE,4821,GO:0042629,1.3087e-01,2.0000e+01
IMP_SCORE,4822,GO:2001222,1.3084e-01,1.2000e+01
IMP_SCORE,4823,GO:0006753,1.3083e-01,1.1400e+02
IMP_SCORE,4824,GO:0019888,1.3079e-01,7.3000e+01
IMP_SCORE,4825,GO:0051444,1.3075e-01,1.2000e+01
IMP_SCORE,4826,GO:0048520,1.3071e-01,1.4000e+01
IMP_SCORE,4827,GO:0072509,1.3071e-01,1.1300e+02
IMP_SCORE,4828,GO:0006260,1.3056e-01,6.4000e+01
IMP_SCORE,4829,GO:0007519,1.3055e-01,1.9000e+01
IMP_SCORE,4830,GO:0005525,1.3053e-01,1.6000e+02
IMP_SCORE,4831,GO:0043412,1.3049e-01,6.2700e+02
IMP_SCORE,4832,GO:0043009,1.3043e-01,5.7000e+01
IMP_SCORE,4833,GO:0009144,1.3032e-01,4.4000e+01
IMP_SCORE,4834,GO:1900746,1.3032e-01,9.0000e+00
IMP_SCORE,4835,GO:0000153,1.3030e-01,2.0000e+00
IMP_SCORE,4836,GO:0045577,1.3030e-01,6.0000e+00
IMP_SCORE,4837,GO:0042789,1.3029e-01,8.0000e+00
IMP_SCORE,4838,GO:1902186,1.3027e-01,8.0000e+00
IMP_SCORE,4839,GO:0043547,1.3016e-01,2.5300e+02
IMP_SCORE,4840,GO:0019217,1.3015e-01,4.0000e+01
IMP_SCORE,4841,GO:0008233,1.3011e-01,3.2800e+02
IMP_SCORE,4842,GO:0006913,1.3003e-01,9.3000e+01
IMP_SCORE,4843,GO:0032774,1.3000e-01,1.8100e+02
IMP_SCORE,4844,GO:0045739,1.2998e-01,6.0000e+00
IMP_SCORE,4845,GO:1904037,1.2996e-01,2.3000e+01
IMP_SCORE,4846,GO:0045833,1.2988e-01,2.8000e+01
IMP_SCORE,4847,GO:0042592,1.2976e-01,4.4300e+02
IMP_SCORE,4848,GO:0016791,1.2972e-01,1.6100e+02
IMP_SCORE,4849,GO:0016405,1.2972e-01,2.3000e+01
IMP_SCORE,4850,GO:0006878,1.2969e-01,1.1000e+01
IMP_SCORE,4851,GO:0009185,1.2966e-01,2.1000e+01
IMP_SCORE,4852,GO:0000988,1.2962e-01,1.7800e+02
IMP_SCORE,4853,GO:0033044,1.2960e-01,8.1000e+01
IMP_SCORE,4854,GO:1901071,1.2953e-01,5.0000e+01
IMP_SCORE,4855,GO:0050840,1.2950e-01,5.1000e+01
IMP_SCORE,4856,GO:0016055,1.2947e-01,1.1300e+02
IMP_SCORE,4857,GO:0004683,1.2946e-01,1.6000e+01
IMP_SCORE,4858,GO:0050812,1.2945e-01,1.8000e+01
IMP_SCORE,4859,GO:1903747,1.2944e-01,3.8000e+01
IMP_SCORE,4860,GO:2000311,1.2941e-01,8.0000e+00
IMP_SCORE,4861,GO:0006111,1.2939e-01,1.7000e+01
IMP_SCORE,4862,GO:0008593,1.2939e-01,4.0000e+01
IMP_SCORE,4863,GO:0072677,1.2937e-01,7.0000e+00
IMP_SCORE,4864,GO:1902882,1.2934e-01,2.0000e+01
IMP_SCORE,4865,GO:0015711,1.2920e-01,1.8600e+02
IMP_SCORE,4866,GO:0016529,1.2919e-01,2.6000e+01
IMP_SCORE,4867,GO:0016458,1.2919e-01,3.2000e+01
IMP_SCORE,4868,GO:1901293,1.2916e-01,4.2000e+01
IMP_SCORE,4869,GO:0042762,1.2913e-01,1.7000e+01
IMP_SCORE,4870,GO:0032813,1.2911e-01,1.5000e+01
IMP_SCORE,4871,GO:0071377,1.2910e-01,2.1000e+01
IMP_SCORE,4872,GO:0044447,1.2910e-01,1.0000e+01
IMP_SCORE,4873,GO:0032885,1.2904e-01,1.4000e+01
IMP_SCORE,4874,GO:0051503,1.2900e-01,1.3000e+01
IMP_SCORE,4875,GO:0017158,1.2900e-01,3.6000e+01
IMP_SCORE,4876,GO:0007186,1.2896e-01,3.4100e+02
IMP_SCORE,4877,GO:0006656,1.2893e-01,2.2000e+01
IMP_SCORE,4878,GO:0080111,1.2888e-01,1.0000e+01
IMP_SCORE,4879,GO:0016896,1.2884e-01,1.0000e+01
IMP_SCORE,4880,GO:0016307,1.2882e-01,3.9000e+01
IMP_SCORE,4881,GO:0099081,1.2881e-01,3.3800e+02
IMP_SCORE,4882,GO:0046915,1.2878e-01,3.0000e+01
IMP_SCORE,4883,GO:0032276,1.2875e-01,4.0000e+00
IMP_SCORE,4884,GO:1903018,1.2870e-01,1.3000e+01
IMP_SCORE,4885,GO:0007597,1.2869e-01,2.4000e+01
IMP_SCORE,4886,GO:0030502,1.2868e-01,2.0000e+01
IMP_SCORE,4887,GO:2001241,1.2867e-01,9.0000e+00
IMP_SCORE,4888,GO:0030803,1.2859e-01,1.1000e+01
IMP_SCORE,4889,GO:0042181,1.2859e-01,1.5000e+01
IMP_SCORE,4890,GO:0016569,1.2858e-01,1.1500e+02
IMP_SCORE,4891,GO:0006725,1.2857e-01,4.4200e+02
IMP_SCORE,4892,GO:0045296,1.2854e-01,3.2100e+02
IMP_SCORE,4893,GO:0055080,1.2853e-01,1.8000e+02
IMP_SCORE,4894,GO:0022618,1.2846e-01,8.3000e+01
IMP_SCORE,4895,GO:0005788,1.2841e-01,1.4200e+02
IMP_SCORE,4896,GO:0042995,1.2837e-01,8.8300e+02
IMP_SCORE,4897,GO:2001021,1.2834e-01,8.0000e+00
IMP_SCORE,4898,GO:0043039,1.2832e-01,2.0000e+01
IMP_SCORE,4899,GO:1901362,1.2831e-01,3.1700e+02
IMP_SCORE,4900,GO:1900182,1.2824e-01,2.2000e+01
IMP_SCORE,4901,GO:1900373,1.2823e-01,2.2000e+01
IMP_SCORE,4902,GO:0042274,1.2818e-01,8.0000e+00
IMP_SCORE,4903,GO:0010921,1.2814e-01,6.4000e+01
IMP_SCORE,4904,GO:0010288,1.2812e-01,2.0000e+01
IMP_SCORE,4905,GO:0035728,1.2812e-01,6.0000e+00
IMP_SCORE,4906,GO:0006635,1.2811e-01,4.4000e+01
IMP_SCORE,4907,GO:0090150,1.2809e-01,7.8000e+01
IMP_SCORE,4908,GO:0071467,1.2806e-01,1.7000e+01
IMP_SCORE,4909,GO:0034655,1.2804e-01,7.8000e+01
IMP_SCORE,4910,GO:0060271,1.2802e-01,7.1000e+01
IMP_SCORE,4911,GO:0034661,1.2801e-01,6.0000e+00
IMP_SCORE,4912,GO:0008235,1.2801e-01,3.8000e+01
IMP_SCORE,4913,GO:0031293,1.2799e-01,1.5000e+01
IMP_SCORE,4914,GO:0009058,1.2797e-01,5.5000e+02
IMP_SCORE,4915,GO:0030834,1.2786e-01,2.7000e+01
IMP_SCORE,4916,GO:0003002,1.2775e-01,6.4000e+01
IMP_SCORE,4917,GO:0099003,1.2774e-01,3.2000e+01
IMP_SCORE,4918,GO:0101005,1.2769e-01,6.1000e+01
IMP_SCORE,4919,GO:0000188,1.2768e-01,2.5000e+01
IMP_SCORE,4920,GO:0008509,1.2766e-01,1.4900e+02
IMP_SCORE,4921,GO:0030163,1.2761e-01,1.0400e+02
IMP_SCORE,4922,GO:0034220,1.2747e-01,2.2500e+02
IMP_SCORE,4923,GO:0043679,1.2742e-01,3.8000e+01
IMP_SCORE,4924,GO:0000788,1.2732e-01,1.5000e+01
IMP_SCORE,4925,GO:0098869,1.2730e-01,8.5000e+01
IMP_SCORE,4926,GO:0030214,1.2720e-01,3.2000e+01
IMP_SCORE,4927,GO:0043276,1.2716e-01,2.0000e+00
IMP_SCORE,4928,GO:0060347,1.2707e-01,2.0000e+00
IMP_SCORE,4929,GO:0001570,1.2704e-01,1.6000e+01
IMP_SCORE,4930,GO:0048708,1.2698e-01,2.7000e+01
IMP_SCORE,4931,GO:0048645,1.2697e-01,5.0000e+00
IMP_SCORE,4932,GO:0009409,1.2681e-01,2.4000e+01
IMP_SCORE,4933,GO:0072595,1.2679e-01,1.6000e+01
IMP_SCORE,4934,GO:0003841,1.2677e-01,7.0000e+00
IMP_SCORE,4935,GO:0033612,1.2676e-01,8.0000e+00
IMP_SCORE,4936,GO:1901739,1.2672e-01,1.8000e+01
IMP_SCORE,4937,GO:0034613,1.2666e-01,2.3300e+02
IMP_SCORE,4938,GO:0035278,1.2665e-01,1.8000e+01
IMP_SCORE,4939,GO:0006873,1.2663e-01,1.4200e+02
IMP_SCORE,4940,GO:0051188,1.2662e-01,1.0400e+02
IMP_SCORE,4941,GO:0042813,1.2660e-01,8.0000e+00
IMP_SCORE,4942,GO:0042733,1.2658e-01,2.8000e+01
IMP_SCORE,4943,GO:1902358,1.2650e-01,8.0000e+00
IMP_SCORE,4944,GO:0051539,1.2648e-01,3.4000e+01
IMP_SCORE,4945,GO:0051537,1.2648e-01,1.6000e+01
IMP_SCORE,4946,GO:0002053,1.2638e-01,2.0000e+00
IMP_SCORE,4947,GO:0004930,1.2637e-01,2.1500e+02
IMP_SCORE,4948,GO:0005911,1.2636e-01,3.0600e+02
IMP_SCORE,4949,GO:0010648,1.2633e-01,3.0400e+02
IMP_SCORE,4950,GO:0061025,1.2632e-01,7.1000e+01
IMP_SCORE,4951,GO:0044106,1.2631e-01,5.7000e+01
IMP_SCORE,4952,GO:0032536,1.2626e-01,1.0000e+01
IMP_SCORE,4953,GO:0005215,1.2626e-01,4.8500e+02
IMP_SCORE,4954,GO:0007602,1.2624e-01,3.2000e+01
IMP_SCORE,4955,GO:0022405,1.2624e-01,2.3000e+01
IMP_SCORE,4956,GO:0090575,1.2624e-01,2.0000e+01
IMP_SCORE,4957,GO:0086010,1.2622e-01,1.8000e+01
IMP_SCORE,4958,GO:0031966,1.2618e-01,2.8900e+02
IMP_SCORE,4959,GO:0031033,1.2616e-01,9.0000e+00
IMP_SCORE,4960,GO:0048029,1.2615e-01,7.1000e+01
IMP_SCORE,4961,GO:0005923,1.2604e-01,1.5700e+02
IMP_SCORE,4962,GO:0042634,1.2589e-01,2.0000e+00
IMP_SCORE,4963,GO:0003188,1.2589e-01,1.3000e+01
IMP_SCORE,4964,GO:0022890,1.2587e-01,1.6500e+02
IMP_SCORE,4965,GO:0051797,1.2585e-01,2.0000e+00
IMP_SCORE,4966,GO:0005576,1.2585e-01,1.4020e+03
IMP_SCORE,4967,GO:0090003,1.2584e-01,3.2000e+01
IMP_SCORE,4968,GO:0046873,1.2582e-01,1.2900e+02
IMP_SCORE,4969,GO:1902221,1.2581e-01,2.9000e+01
IMP_SCORE,4970,GO:0006511,1.2571e-01,9.9000e+01
IMP_SCORE,4971,GO:0017016,1.2569e-01,1.7100e+02
IMP_SCORE,4972,GO:1903555,1.2566e-01,3.6000e+01
IMP_SCORE,4973,GO:0023061,1.2564e-01,4.9000e+01
IMP_SCORE,4974,GO:0008645,1.2563e-01,3.1000e+01
IMP_SCORE,4975,GO:0071801,1.2560e-01,3.0000e+01
IMP_SCORE,4976,GO:0007156,1.2555e-01,1.1300e+02
IMP_SCORE,4977,GO:0032370,1.2553e-01,9.0000e+00
IMP_SCORE,4978,GO:0098542,1.2551e-01,1.4500e+02
IMP_SCORE,4979,GO:0010801,1.2547e-01,3.0000e+00
IMP_SCORE,4980,GO:0022848,1.2545e-01,7.0000e+00
IMP_SCORE,4981,GO:0016567,1.2544e-01,2.0700e+02
IMP_SCORE,4982,GO:1901618,1.2538e-01,1.9000e+01
IMP_SCORE,4983,GO:0042623,1.2538e-01,8.7000e+01
IMP_SCORE,4984,GO:0000398,1.2529e-01,8.0000e+01
IMP_SCORE,4985,GO:0035303,1.2529e-01,7.4000e+01
IMP_SCORE,4986,GO:0021772,1.2521e-01,1.5000e+01
IMP_SCORE,4987,GO:0043492,1.2515e-01,4.6000e+01
IMP_SCORE,4988,GO:0090090,1.2514e-01,4.1000e+01
IMP_SCORE,4989,GO:0014850,1.2497e-01,9.0000e+00
IMP_SCORE,4990,GO:0002082,1.2489e-01,5.0000e+00
IMP_SCORE,4991,GO:0021795,1.2488e-01,1.4000e+01
IMP_SCORE,4992,GO:0044243,1.2486e-01,3.5000e+01
IMP_SCORE,4993,GO:1905030,1.2486e-01,1.0000e+01
IMP_SCORE,4994,GO:0006306,1.2485e-01,1.6000e+01
IMP_SCORE,4995,GO:0031229,1.2485e-01,2.0000e+01
IMP_SCORE,4996,GO:0032386,1.2485e-01,1.4200e+02
IMP_SCORE,4997,GO:0017081,1.2484e-01,2.5000e+01
IMP_SCORE,4998,GO:0009790,1.2482e-01,7.0000e+01
IMP_SCORE,4999,GO:0009059,1.2480e-01,3.1200e+02
IMP_SCORE,5000,GO:0051930,1.2474e-01,2.2000e+01
IMP_SCORE,5001,GO:0000956,1.2473e-01,2.3000e+01
IMP_SCORE,5002,GO:0030901,1.2473e-01,1.6000e+01
IMP_SCORE,5003,GO:0045445,1.2472e-01,4.0000e+00
IMP_SCORE,5004,GO:0043525,1.2471e-01,1.6000e+01
IMP_SCORE,5005,GO:0008083,1.2471e-01,1.3000e+02
IMP_SCORE,5006,GO:0016788,1.2467e-01,4.9500e+02
IMP_SCORE,5007,GO:0035329,1.2463e-01,1.4000e+01
IMP_SCORE,5008,GO:0045954,1.2463e-01,1.1000e+01
IMP_SCORE,5009,GO:0043548,1.2461e-01,1.5000e+01
IMP_SCORE,5010,GO:0006508,1.2455e-01,4.0500e+02
IMP_SCORE,5011,GO:0009247,1.2455e-01,2.5000e+01
IMP_SCORE,5012,GO:0008202,1.2454e-01,8.4000e+01
IMP_SCORE,5013,GO:0046578,1.2450e-01,1.0100e+02
IMP_SCORE,5014,GO:0044213,1.2449e-01,7.0000e+00
IMP_SCORE,5015,GO:0005694,1.2435e-01,9.6000e+01
IMP_SCORE,5016,GO:0030228,1.2434e-01,2.3000e+01
IMP_SCORE,5017,GO:0008234,1.2434e-01,1.4100e+02
IMP_SCORE,5018,GO:0003156,1.2434e-01,1.7000e+01
IMP_SCORE,5019,GO:0070603,1.2432e-01,3.4000e+01
IMP_SCORE,5020,GO:0070647,1.2430e-01,2.5600e+02
IMP_SCORE,5021,GO:0031435,1.2419e-01,2.2000e+01
IMP_SCORE,5022,GO:0042787,1.2415e-01,3.9000e+01
IMP_SCORE,5023,GO:0005685,1.2412e-01,1.5000e+01
IMP_SCORE,5024,GO:0046943,1.2411e-01,8.7000e+01
IMP_SCORE,5025,GO:0007595,1.2390e-01,1.4000e+01
IMP_SCORE,5026,GO:0050817,1.2388e-01,7.4000e+01
IMP_SCORE,5027,GO:0006626,1.2388e-01,1.7000e+01
IMP_SCORE,5028,GO:0032094,1.2378e-01,1.1000e+01
IMP_SCORE,5029,GO:0016684,1.2378e-01,6.4000e+01
IMP_SCORE,5030,GO:0032784,1.2376e-01,4.2000e+01
IMP_SCORE,5031,GO:0009074,1.2373e-01,4.4000e+01
IMP_SCORE,5032,GO:0008188,1.2372e-01,3.4000e+01
IMP_SCORE,5033,GO:0021700,1.2357e-01,6.4000e+01
IMP_SCORE,5034,GO:0035871,1.2354e-01,3.5000e+01
IMP_SCORE,5035,GO:0035194,1.2352e-01,1.5000e+01
IMP_SCORE,5036,GO:0046942,1.2345e-01,1.1900e+02
IMP_SCORE,5037,GO:0044455,1.2344e-01,7.7000e+01
IMP_SCORE,5038,GO:0005815,1.2335e-01,3.6000e+02
IMP_SCORE,5039,GO:0036151,1.2335e-01,3.6000e+01
IMP_SCORE,5040,GO:0072600,1.2331e-01,1.4000e+01
IMP_SCORE,5041,GO:0061436,1.2330e-01,1.0000e+01
IMP_SCORE,5042,GO:0030802,1.2324e-01,3.0000e+01
IMP_SCORE,5043,GO:0004559,1.2318e-01,2.5000e+01
IMP_SCORE,5044,GO:0098876,1.2316e-01,5.2000e+01
IMP_SCORE,5045,GO:0070884,1.2313e-01,3.0000e+00
IMP_SCORE,5046,GO:0022627,1.2313e-01,1.1000e+01
IMP_SCORE,5047,GO:0072376,1.2312e-01,6.3000e+01
IMP_SCORE,5048,GO:0032561,1.2311e-01,1.8600e+02
IMP_SCORE,5049,GO:0016126,1.2306e-01,3.1000e+01
IMP_SCORE,5050,GO:0015370,1.2306e-01,1.9000e+01
IMP_SCORE,5051,GO:0002377,1.2305e-01,1.0000e+01
IMP_SCORE,5052,GO:0043631,1.2304e-01,7.0000e+00
IMP_SCORE,5053,GO:0006901,1.2301e-01,3.1000e+01
IMP_SCORE,5054,GO:0044454,1.2288e-01,1.3100e+02
IMP_SCORE,5055,GO:0002931,1.2287e-01,2.5000e+01
IMP_SCORE,5056,GO:0042578,1.2287e-01,2.3900e+02
IMP_SCORE,5057,GO:0015749,1.2285e-01,3.2000e+01
IMP_SCORE,5058,GO:0009261,1.2279e-01,9.0000e+00
IMP_SCORE,5059,GO:1905269,1.2278e-01,3.2000e+01
IMP_SCORE,5060,GO:0060284,1.2266e-01,1.7800e+02
IMP_SCORE,5061,GO:0031397,1.2261e-01,2.2000e+01
IMP_SCORE,5062,GO:0051393,1.2261e-01,2.9000e+01
IMP_SCORE,5063,GO:0045836,1.2256e-01,1.0000e+00
IMP_SCORE,5064,GO:0035970,1.2256e-01,1.0000e+00
IMP_SCORE,5065,GO:0098687,1.2251e-01,7.0000e+01
IMP_SCORE,5066,GO:0002456,1.2246e-01,2.3000e+01
IMP_SCORE,5067,GO:2001244,1.2236e-01,2.3000e+01
IMP_SCORE,5068,GO:0006558,1.2235e-01,2.2000e+01
IMP_SCORE,5069,GO:0018216,1.2230e-01,1.9000e+01
IMP_SCORE,5070,GO:0044710,1.2230e-01,7.9600e+02
IMP_SCORE,5071,GO:0051561,1.2229e-01,1.0000e+01
IMP_SCORE,5072,GO:0016048,1.2218e-01,5.0000e+00
IMP_SCORE,5073,GO:0006658,1.2218e-01,3.1000e+01
IMP_SCORE,5074,GO:0071827,1.2216e-01,8.0000e+00
IMP_SCORE,5075,GO:0016702,1.2215e-01,3.5000e+01
IMP_SCORE,5076,GO:0008171,1.2211e-01,2.7000e+01
IMP_SCORE,5077,GO:0006397,1.2202e-01,1.1300e+02
IMP_SCORE,5078,GO:0015932,1.2197e-01,4.0000e+01
IMP_SCORE,5079,GO:0051020,1.2191e-01,1.9000e+02
IMP_SCORE,5080,GO:0052689,1.2188e-01,1.9600e+02
IMP_SCORE,5081,GO:0031672,1.2184e-01,1.1000e+01
IMP_SCORE,5082,GO:0097386,1.2183e-01,1.4000e+01
IMP_SCORE,5083,GO:0002209,1.2182e-01,1.5000e+01
IMP_SCORE,5084,GO:0006139,1.2169e-01,3.8800e+02
IMP_SCORE,5085,GO:0060079,1.2167e-01,2.4000e+01
IMP_SCORE,5086,GO:0006821,1.2163e-01,5.6000e+01
IMP_SCORE,5087,GO:0051705,1.2161e-01,5.4000e+01
IMP_SCORE,5088,GO:0016817,1.2147e-01,2.9700e+02
IMP_SCORE,5089,GO:0006302,1.2147e-01,3.6000e+01
IMP_SCORE,5090,GO:0072661,1.2145e-01,1.2000e+01
IMP_SCORE,5091,GO:0008135,1.2145e-01,6.8000e+01
IMP_SCORE,5092,GO:0019395,1.2144e-01,3.8000e+01
IMP_SCORE,5093,GO:0008195,1.2141e-01,4.0000e+01
IMP_SCORE,5094,GO:0070723,1.2138e-01,2.4000e+01
IMP_SCORE,5095,GO:1902711,1.2135e-01,9.0000e+00
IMP_SCORE,5096,GO:0045446,1.2130e-01,4.0000e+00
IMP_SCORE,5097,GO:0070003,1.2128e-01,2.3000e+01
IMP_SCORE,5098,GO:0009855,1.2127e-01,2.8000e+01
IMP_SCORE,5099,GO:0046579,1.2126e-01,1.5000e+01
IMP_SCORE,5100,GO:0042440,1.2122e-01,3.4000e+01
IMP_SCORE,5101,GO:0010165,1.2121e-01,2.8000e+01
IMP_SCORE,5102,GO:0090066,1.2120e-01,1.3300e+02
IMP_SCORE,5103,GO:0045576,1.2112e-01,1.6000e+01
IMP_SCORE,5104,GO:0031145,1.2107e-01,1.0000e+01
IMP_SCORE,5105,GO:0048864,1.2103e-01,9.0000e+00
IMP_SCORE,5106,GO:0098930,1.2101e-01,1.3000e+01
IMP_SCORE,5107,GO:0040034,1.2095e-01,4.0000e+00
IMP_SCORE,5108,GO:0051196,1.2094e-01,1.7000e+01
IMP_SCORE,5109,GO:0071243,1.2094e-01,2.3000e+01
IMP_SCORE,5110,GO:0050718,1.2092e-01,7.0000e+00
IMP_SCORE,5111,GO:0060048,1.2092e-01,1.4000e+01
IMP_SCORE,5112,GO:0000982,1.2086e-01,7.8000e+01
IMP_SCORE,5113,GO:0099023,1.2083e-01,3.8000e+01
IMP_SCORE,5114,GO:0005604,1.2081e-01,1.2600e+02
IMP_SCORE,5115,GO:0007160,1.2081e-01,8.5000e+01
IMP_SCORE,5116,GO:0016853,1.2060e-01,1.6700e+02
IMP_SCORE,5117,GO:0050808,1.2054e-01,9.8000e+01
IMP_SCORE,5118,GO:0003774,1.2053e-01,7.1000e+01
IMP_SCORE,5119,GO:0004143,1.2050e-01,1.1000e+01
IMP_SCORE,5120,GO:1905897,1.2049e-01,1.9000e+01
IMP_SCORE,5121,GO:0043252,1.2046e-01,4.3000e+01
IMP_SCORE,5122,GO:0033363,1.2028e-01,1.6000e+01
IMP_SCORE,5123,GO:0005623,1.2025e-01,4.3000e+01
IMP_SCORE,5124,GO:0043369,1.2018e-01,1.4000e+01
IMP_SCORE,5125,GO:0086009,1.2017e-01,1.2000e+01
IMP_SCORE,5126,GO:0016594,1.2016e-01,1.5000e+01
IMP_SCORE,5127,GO:0051186,1.2013e-01,1.3800e+02
IMP_SCORE,5128,GO:0004303,1.2000e-01,1.4000e+01
IMP_SCORE,5129,GO:0070588,1.1998e-01,5.4000e+01
IMP_SCORE,5130,GO:0002903,1.1995e-01,4.0000e+00
IMP_SCORE,5131,GO:0030133,1.1994e-01,1.5600e+02
IMP_SCORE,5132,GO:0010763,1.1987e-01,7.0000e+00
IMP_SCORE,5133,GO:0000976,1.1987e-01,1.0400e+02
IMP_SCORE,5134,GO:0060627,1.1986e-01,1.5200e+02
IMP_SCORE,5135,GO:0070325,1.1984e-01,9.0000e+00
IMP_SCORE,5136,GO:0036315,1.1977e-01,3.0000e+01
IMP_SCORE,5137,GO:0046165,1.1977e-01,4.5000e+01
IMP_SCORE,5138,GO:0007062,1.1977e-01,3.9000e+01
IMP_SCORE,5139,GO:0032075,1.1969e-01,4.0000e+00
IMP_SCORE,5140,GO:0098656,1.1966e-01,1.0100e+02
IMP_SCORE,5141,GO:0046503,1.1965e-01,2.3000e+01
IMP_SCORE,5142,GO:0050795,1.1963e-01,2.6000e+01
IMP_SCORE,5143,GO:0031163,1.1952e-01,2.9000e+01
IMP_SCORE,5144,GO:0000178,1.1951e-01,1.6000e+01
IMP_SCORE,5145,GO:0050886,1.1949e-01,7.0000e+00
IMP_SCORE,5146,GO:0005149,1.1946e-01,9.0000e+00
IMP_SCORE,5147,GO:0035861,1.1940e-01,1.0000e+01
IMP_SCORE,5148,GO:0070938,1.1935e-01,1.0000e+01
IMP_SCORE,5149,GO:0030551,1.1935e-01,1.8000e+01
IMP_SCORE,5150,GO:0060840,1.1933e-01,1.4000e+01
IMP_SCORE,5151,GO:0042641,1.1928e-01,3.5000e+01
IMP_SCORE,5152,GO:0005767,1.1927e-01,2.4000e+01
IMP_SCORE,5153,GO:0060334,1.1926e-01,1.2000e+01
IMP_SCORE,5154,GO:0000301,1.1923e-01,1.2000e+01
IMP_SCORE,5155,GO:0045165,1.1919e-01,5.5000e+01
IMP_SCORE,5156,GO:0033270,1.1913e-01,2.5000e+01
IMP_SCORE,5157,GO:0008373,1.1913e-01,3.5000e+01
IMP_SCORE,5158,GO:0048512,1.1903e-01,1.8000e+01
IMP_SCORE,5159,GO:0016668,1.1899e-01,1.1000e+01
IMP_SCORE,5160,GO:0010224,1.1897e-01,1.1000e+01
IMP_SCORE,5161,GO:0005251,1.1893e-01,4.2000e+01
IMP_SCORE,5162,GO:0090287,1.1884e-01,7.6000e+01
IMP_SCORE,5163,GO:0009150,1.1881e-01,6.5000e+01
IMP_SCORE,5164,GO:0022857,1.1878e-01,3.2900e+02
IMP_SCORE,5165,GO:0051193,1.1868e-01,2.3000e+01
IMP_SCORE,5166,GO:0007389,1.1867e-01,1.1400e+02
IMP_SCORE,5167,GO:0010592,1.1865e-01,1.0000e+01
IMP_SCORE,5168,GO:0006829,1.1864e-01,1.9000e+01
IMP_SCORE,5169,GO:0001105,1.1860e-01,2.7000e+01
IMP_SCORE,5170,GO:0050853,1.1856e-01,2.4000e+01
IMP_SCORE,5171,GO:0070167,1.1855e-01,2.9000e+01
IMP_SCORE,5172,GO:0030837,1.1854e-01,2.7000e+01
IMP_SCORE,5173,GO:0033198,1.1849e-01,2.4000e+01
IMP_SCORE,5174,GO:0042481,1.1847e-01,2.6000e+01
IMP_SCORE,5175,GO:0045686,1.1843e-01,9.0000e+00
IMP_SCORE,5176,GO:0016818,1.1838e-01,2.7900e+02
IMP_SCORE,5177,GO:0001786,1.1835e-01,6.1000e+01
IMP_SCORE,5178,GO:0000070,1.1832e-01,1.2000e+01
IMP_SCORE,5179,GO:1905037,1.1830e-01,1.9000e+01
IMP_SCORE,5180,GO:0003007,1.1830e-01,9.0000e+00
IMP_SCORE,5181,GO:0045190,1.1829e-01,4.0000e+00
IMP_SCORE,5182,GO:0070646,1.1828e-01,7.7000e+01
IMP_SCORE,5183,GO:0001916,1.1824e-01,1.2000e+01
IMP_SCORE,5184,GO:0000790,1.1810e-01,5.2000e+01
IMP_SCORE,5185,GO:0006914,1.1806e-01,8.5000e+01
IMP_SCORE,5186,GO:0046596,1.1803e-01,2.8000e+01
IMP_SCORE,5187,GO:0080182,1.1800e-01,4.0000e+00
IMP_SCORE,5188,GO:0042276,1.1800e-01,1.3000e+01
IMP_SCORE,5189,GO:0005614,1.1796e-01,1.0000e+01
IMP_SCORE,5190,GO:0070861,1.1791e-01,8.0000e+00
IMP_SCORE,5191,GO:0061659,1.1787e-01,7.3000e+01
IMP_SCORE,5192,GO:0060193,1.1783e-01,1.9000e+01
IMP_SCORE,5193,GO:1903523,1.1781e-01,4.0000e+00
IMP_SCORE,5194,GO:0032780,1.1772e-01,1.5000e+01
IMP_SCORE,5195,GO:0016740,1.1771e-01,8.7600e+02
IMP_SCORE,5196,GO:0097296,1.1768e-01,3.0000e+00
IMP_SCORE,5197,GO:0015718,1.1767e-01,3.8000e+01
IMP_SCORE,5198,GO:0022838,1.1758e-01,1.6300e+02
IMP_SCORE,5199,GO:0051131,1.1756e-01,4.0000e+00
IMP_SCORE,5200,GO:0045239,1.1751e-01,3.3000e+01
IMP_SCORE,5201,GO:0009986,1.1747e-01,4.2600e+02
IMP_SCORE,5202,GO:0061339,1.1746e-01,1.4000e+01
IMP_SCORE,5203,GO:0014061,1.1743e-01,9.0000e+00
IMP_SCORE,5204,GO:0044702,1.1735e-01,4.3500e+02
IMP_SCORE,5205,GO:0008565,1.1725e-01,5.3000e+01
IMP_SCORE,5206,GO:0008328,1.1725e-01,3.0000e+01
IMP_SCORE,5207,GO:1903507,1.1722e-01,2.0100e+02
IMP_SCORE,5208,GO:0044453,1.1705e-01,1.5000e+01
IMP_SCORE,5209,GO:0048841,1.1704e-01,5.0000e+00
IMP_SCORE,5210,GO:0002011,1.1700e-01,1.2000e+01
IMP_SCORE,5211,GO:0032984,1.1688e-01,7.4000e+01
IMP_SCORE,5212,GO:0044801,1.1683e-01,6.4000e+01
IMP_SCORE,5213,GO:0008514,1.1682e-01,1.3300e+02
IMP_SCORE,5214,GO:0009913,1.1679e-01,3.9000e+01
IMP_SCORE,5215,GO:1903363,1.1675e-01,1.8000e+01
IMP_SCORE,5216,GO:0001504,1.1675e-01,1.6000e+01
IMP_SCORE,5217,GO:0050662,1.1672e-01,1.3700e+02
IMP_SCORE,5218,GO:0016604,1.1666e-01,3.6600e+02
IMP_SCORE,5219,GO:0021952,1.1666e-01,1.9000e+01
IMP_SCORE,5220,GO:0031300,1.1665e-01,1.1000e+02
IMP_SCORE,5221,GO:0042403,1.1665e-01,2.2000e+01
IMP_SCORE,5222,GO:0008203,1.1662e-01,5.7000e+01
IMP_SCORE,5223,GO:0004553,1.1660e-01,1.5900e+02
IMP_SCORE,5224,GO:0097200,1.1660e-01,2.5000e+01
IMP_SCORE,5225,GO:0043395,1.1654e-01,2.3000e+01
IMP_SCORE,5226,GO:1903047,1.1653e-01,2.4400e+02
IMP_SCORE,5227,GO:0006450,1.1646e-01,2.2000e+01
IMP_SCORE,5228,GO:0004675,1.1646e-01,2.4000e+01
IMP_SCORE,5229,GO:0001883,1.1634e-01,1.6200e+02
IMP_SCORE,5230,GO:0042147,1.1632e-01,3.3000e+01
IMP_SCORE,5231,GO:0043178,1.1632e-01,5.3000e+01
IMP_SCORE,5232,GO:0030881,1.1630e-01,1.5000e+01
IMP_SCORE,5233,GO:0016846,1.1624e-01,1.9000e+01
IMP_SCORE,5234,GO:0030016,1.1624e-01,3.1000e+01
IMP_SCORE,5235,GO:0005068,1.1620e-01,2.3000e+01
IMP_SCORE,5236,GO:0016814,1.1612e-01,2.0000e+01
IMP_SCORE,5237,GO:0015075,1.1598e-01,2.6600e+02
IMP_SCORE,5238,GO:0036075,1.1586e-01,4.0000e+00
IMP_SCORE,5239,GO:0016462,1.1585e-01,2.8400e+02
IMP_SCORE,5240,GO:0034162,1.1584e-01,1.4000e+01
IMP_SCORE,5241,GO:1904590,1.1582e-01,4.3000e+01
IMP_SCORE,5242,GO:0048259,1.1578e-01,2.7000e+01
IMP_SCORE,5243,GO:0015293,1.1577e-01,8.1000e+01
IMP_SCORE,5244,GO:0050910,1.1574e-01,8.0000e+00
IMP_SCORE,5245,GO:0042393,1.1574e-01,1.0700e+02
IMP_SCORE,5246,GO:0034698,1.1571e-01,6.0000e+00
IMP_SCORE,5247,GO:0022884,1.1569e-01,1.3000e+01
IMP_SCORE,5248,GO:0000146,1.1568e-01,2.3000e+01
IMP_SCORE,5249,GO:0006968,1.1553e-01,1.1800e+02
IMP_SCORE,5250,GO:0005813,1.1549e-01,2.1300e+02
IMP_SCORE,5251,GO:0031267,1.1547e-01,2.0700e+02
IMP_SCORE,5252,GO:0070402,1.1544e-01,1.0000e+01
IMP_SCORE,5253,GO:0030291,1.1542e-01,2.0000e+01
IMP_SCORE,5254,GO:0002293,1.1529e-01,2.0000e+00
IMP_SCORE,5255,GO:0043632,1.1529e-01,1.0100e+02
IMP_SCORE,5256,GO:0034704,1.1526e-01,2.7000e+01
IMP_SCORE,5257,GO:0016469,1.1525e-01,1.2000e+01
IMP_SCORE,5258,GO:0072015,1.1522e-01,1.2000e+01
IMP_SCORE,5259,GO:0045104,1.1522e-01,2.3000e+01
IMP_SCORE,5260,GO:0019001,1.1520e-01,1.7400e+02
IMP_SCORE,5261,GO:0010896,1.1518e-01,4.0000e+00
IMP_SCORE,5262,GO:0007588,1.1513e-01,2.4000e+01
IMP_SCORE,5263,GO:0015079,1.1512e-01,5.4000e+01
IMP_SCORE,5264,GO:0051642,1.1504e-01,1.6000e+01
IMP_SCORE,5265,GO:1903140,1.1503e-01,1.3000e+01
IMP_SCORE,5266,GO:0035113,1.1502e-01,2.4000e+01
IMP_SCORE,5267,GO:0045981,1.1487e-01,1.8000e+01
IMP_SCORE,5268,GO:0098771,1.1485e-01,1.7600e+02
IMP_SCORE,5269,GO:0019377,1.1483e-01,1.4000e+01
IMP_SCORE,5270,GO:0072431,1.1480e-01,1.6000e+01
IMP_SCORE,5271,GO:0046349,1.1475e-01,3.8000e+01
IMP_SCORE,5272,GO:0097576,1.1465e-01,2.3000e+01
IMP_SCORE,5273,GO:0009649,1.1463e-01,2.3000e+01
IMP_SCORE,5274,GO:0002087,1.1456e-01,4.0000e+00
IMP_SCORE,5275,GO:0006364,1.1451e-01,5.3000e+01
IMP_SCORE,5276,GO:0009581,1.1443e-01,6.3000e+01
IMP_SCORE,5277,GO:0020037,1.1439e-01,1.1800e+02
IMP_SCORE,5278,GO:0003682,1.1434e-01,1.5100e+02
IMP_SCORE,5279,GO:0000462,1.1431e-01,8.0000e+00
IMP_SCORE,5280,GO:0047496,1.1430e-01,1.1000e+01
IMP_SCORE,5281,GO:0030529,1.1430e-01,2.6500e+02
IMP_SCORE,5282,GO:0030488,1.1426e-01,1.0000e+01
IMP_SCORE,5283,GO:0046622,1.1423e-01,3.0000e+00
IMP_SCORE,5284,GO:0043087,1.1422e-01,2.2500e+02
IMP_SCORE,5285,GO:0017134,1.1415e-01,1.9000e+01
IMP_SCORE,5286,GO:0035338,1.1414e-01,4.7000e+01
IMP_SCORE,5287,GO:0097610,1.1414e-01,4.2000e+01
IMP_SCORE,5288,GO:0017049,1.1408e-01,8.0000e+00
IMP_SCORE,5289,GO:0065002,1.1390e-01,2.2000e+01
IMP_SCORE,5290,GO:0015267,1.1389e-01,1.7100e+02
IMP_SCORE,5291,GO:0030817,1.1372e-01,2.7000e+01
IMP_SCORE,5292,GO:0071774,1.1371e-01,1.7000e+01
IMP_SCORE,5293,GO:0002449,1.1370e-01,4.0000e+01
IMP_SCORE,5294,GO:0005790,1.1370e-01,5.0000e+00
IMP_SCORE,5295,GO:0046683,1.1367e-01,3.7000e+01
IMP_SCORE,5296,GO:1902224,1.1362e-01,1.3000e+01
IMP_SCORE,5297,GO:0003824,1.1355e-01,1.5230e+03
IMP_SCORE,5298,GO:0043620,1.1351e-01,1.2000e+01
IMP_SCORE,5299,GO:0016579,1.1343e-01,8.0000e+01
IMP_SCORE,5300,GO:1902580,1.1334e-01,1.7600e+02
IMP_SCORE,5301,GO:0009642,1.1313e-01,2.0000e+00
IMP_SCORE,5302,GO:0098858,1.1312e-01,1.1500e+02
IMP_SCORE,5303,GO:0046626,1.1308e-01,2.4000e+01
IMP_SCORE,5304,GO:1990904,1.1307e-01,2.4800e+02
IMP_SCORE,5305,GO:0005041,1.1306e-01,1.9000e+01
IMP_SCORE,5306,GO:0009583,1.1304e-01,5.0000e+01
IMP_SCORE,5307,GO:0009310,1.1304e-01,4.5000e+01
IMP_SCORE,5308,GO:0010874,1.1304e-01,1.2000e+01
IMP_SCORE,5309,GO:0060395,1.1303e-01,1.4000e+01
IMP_SCORE,5310,GO:0005509,1.1300e-01,7.3900e+02
IMP_SCORE,5311,GO:0070997,1.1295e-01,2.7000e+01
IMP_SCORE,5312,GO:0031110,1.1294e-01,2.9000e+01
IMP_SCORE,5313,GO:1904659,1.1292e-01,3.0000e+01
IMP_SCORE,5314,GO:0003299,1.1292e-01,4.0000e+00
IMP_SCORE,5315,GO:0005976,1.1291e-01,3.5000e+01
IMP_SCORE,5316,GO:0005874,1.1285e-01,2.4600e+02
IMP_SCORE,5317,GO:0015849,1.1284e-01,9.0000e+01
IMP_SCORE,5318,GO:0019748,1.1282e-01,1.5000e+01
IMP_SCORE,5319,GO:0023052,1.1277e-01,2.8500e+02
IMP_SCORE,5320,GO:0051262,1.1273e-01,4.7000e+01
IMP_SCORE,5321,GO:0010923,1.1271e-01,5.4000e+01
IMP_SCORE,5322,GO:0005840,1.1265e-01,5.5000e+01
IMP_SCORE,5323,GO:0003006,1.1260e-01,2.1500e+02
IMP_SCORE,5324,GO:0060590,1.1245e-01,3.2000e+01
IMP_SCORE,5325,GO:1903019,1.1242e-01,1.1000e+01
IMP_SCORE,5326,GO:0033275,1.1232e-01,2.1000e+01
IMP_SCORE,5327,GO:0030315,1.1229e-01,2.2000e+01
IMP_SCORE,5328,GO:0055102,1.1227e-01,4.6000e+01
IMP_SCORE,5329,GO:0070838,1.1224e-01,1.0500e+02
IMP_SCORE,5330,GO:0072044,1.1220e-01,1.1000e+01
IMP_SCORE,5331,GO:0080171,1.1219e-01,3.5000e+01
IMP_SCORE,5332,GO:0050706,1.1219e-01,6.0000e+00
IMP_SCORE,5333,GO:0003729,1.1216e-01,7.1000e+01
IMP_SCORE,5334,GO:1990380,1.1212e-01,2.3000e+01
IMP_SCORE,5335,GO:0045333,1.1207e-01,3.3000e+01
IMP_SCORE,5336,GO:0070011,1.1199e-01,2.9700e+02
IMP_SCORE,5337,GO:0005261,1.1192e-01,1.0500e+02
IMP_SCORE,5338,GO:0072527,1.1192e-01,2.9000e+01
IMP_SCORE,5339,GO:0045056,1.1184e-01,5.0000e+00
IMP_SCORE,5340,GO:0046850,1.1181e-01,2.6000e+01
IMP_SCORE,5341,GO:0007076,1.1174e-01,7.0000e+00
IMP_SCORE,5342,GO:0030224,1.1170e-01,2.8000e+01
IMP_SCORE,5343,GO:0044265,1.1170e-01,1.6800e+02
IMP_SCORE,5344,GO:0032088,1.1167e-01,2.3000e+01
IMP_SCORE,5345,GO:0022602,1.1165e-01,2.0000e+01
IMP_SCORE,5346,GO:0048747,1.1157e-01,4.0000e+01
IMP_SCORE,5347,GO:0098655,1.1156e-01,1.5900e+02
IMP_SCORE,5348,GO:0033574,1.1151e-01,1.5000e+01
IMP_SCORE,5349,GO:0071616,1.1149e-01,4.7000e+01
IMP_SCORE,5350,GO:0051057,1.1147e-01,2.3000e+01
IMP_SCORE,5351,GO:0051438,1.1140e-01,1.4000e+01
IMP_SCORE,5352,GO:0051125,1.1140e-01,1.6000e+01
IMP_SCORE,5353,GO:0006783,1.1135e-01,1.5000e+01
IMP_SCORE,5354,GO:0015908,1.1133e-01,2.5000e+01
IMP_SCORE,5355,GO:0015758,1.1129e-01,4.0000e+01
IMP_SCORE,5356,GO:0009259,1.1127e-01,5.8000e+01
IMP_SCORE,5357,GO:0046185,1.1127e-01,1.4000e+01
IMP_SCORE,5358,GO:0004540,1.1124e-01,5.8000e+01
IMP_SCORE,5359,GO:0008154,1.1123e-01,4.0000e+01
IMP_SCORE,5360,GO:0030513,1.1121e-01,1.1000e+01
IMP_SCORE,5361,GO:0006294,1.1114e-01,1.3000e+01
IMP_SCORE,5362,GO:0005682,1.1113e-01,1.3000e+01
IMP_SCORE,5363,GO:0048715,1.1106e-01,1.1000e+01
IMP_SCORE,5364,GO:1901385,1.1100e-01,3.0000e+01
IMP_SCORE,5365,GO:0030111,1.1098e-01,9.8000e+01
IMP_SCORE,5366,GO:0009931,1.1097e-01,2.1000e+01
IMP_SCORE,5367,GO:0016829,1.1095e-01,2.0700e+02
IMP_SCORE,5368,GO:0006497,1.1091e-01,7.7000e+01
IMP_SCORE,5369,GO:0000421,1.1089e-01,2.0000e+01
IMP_SCORE,5370,GO:0006625,1.1084e-01,1.4000e+01
IMP_SCORE,5371,GO:0048096,1.1081e-01,1.0000e+01
IMP_SCORE,5372,GO:0048514,1.1073e-01,7.0000e+00
IMP_SCORE,5373,GO:0006417,1.1072e-01,8.6000e+01
IMP_SCORE,5374,GO:0004812,1.1065e-01,2.9000e+01
IMP_SCORE,5375,GO:0004197,1.1063e-01,7.1000e+01
IMP_SCORE,5376,GO:0006891,1.1061e-01,2.0000e+01
IMP_SCORE,5377,GO:0000209,1.1031e-01,7.8000e+01
IMP_SCORE,5378,GO:0033627,1.1028e-01,1.7000e+01
IMP_SCORE,5379,GO:0008210,1.1024e-01,4.0000e+01
IMP_SCORE,5380,GO:0044818,1.1021e-01,1.4000e+01
IMP_SCORE,5381,GO:0000977,1.1018e-01,1.1000e+02
IMP_SCORE,5382,GO:0000794,1.1013e-01,1.8000e+01
IMP_SCORE,5383,GO:0008287,1.1012e-01,3.8000e+01
IMP_SCORE,5384,GO:0045010,1.1009e-01,1.8000e+01
IMP_SCORE,5385,GO:0002704,1.1005e-01,1.6000e+01
IMP_SCORE,5386,GO:0035586,1.1003e-01,3.1000e+01
IMP_SCORE,5387,GO:0043020,1.0992e-01,1.0000e+01
IMP_SCORE,5388,GO:0008333,1.0990e-01,1.4000e+01
IMP_SCORE,5389,GO:0022804,1.0985e-01,1.6800e+02
IMP_SCORE,5390,GO:0006367,1.0983e-01,3.8000e+01
IMP_SCORE,5391,GO:0044291,1.0975e-01,4.9000e+01
IMP_SCORE,5392,GO:0016342,1.0975e-01,1.6000e+01
IMP_SCORE,5393,GO:0048285,1.0971e-01,1.4500e+02
IMP_SCORE,5394,GO:0045737,1.0971e-01,1.2000e+01
IMP_SCORE,5395,GO:0045930,1.0962e-01,5.3000e+01
IMP_SCORE,5396,GO:0051219,1.0960e-01,2.4000e+01
IMP_SCORE,5397,GO:0036064,1.0956e-01,4.5000e+01
IMP_SCORE,5398,GO:0043029,1.0955e-01,1.5000e+01
IMP_SCORE,5399,GO:0042461,1.0955e-01,2.7000e+01
IMP_SCORE,5400,GO:0042805,1.0950e-01,2.4000e+01
IMP_SCORE,5401,GO:0043574,1.0947e-01,1.2000e+01
IMP_SCORE,5402,GO:0021884,1.0943e-01,1.1000e+01
IMP_SCORE,5403,GO:0061061,1.0941e-01,5.8000e+01
IMP_SCORE,5404,GO:0060976,1.0938e-01,1.1000e+01
IMP_SCORE,5405,GO:0002220,1.0933e-01,2.7000e+01
IMP_SCORE,5406,GO:0048679,1.0930e-01,6.0000e+00
IMP_SCORE,5407,GO:0031201,1.0929e-01,3.3000e+01
IMP_SCORE,5408,GO:0043101,1.0927e-01,1.2000e+01
IMP_SCORE,5409,GO:1902475,1.0925e-01,1.3000e+01
IMP_SCORE,5410,GO:0015175,1.0921e-01,3.0000e+01
IMP_SCORE,5411,GO:0045616,1.0920e-01,9.0000e+00
IMP_SCORE,5412,GO:0016628,1.0918e-01,2.1000e+01
IMP_SCORE,5413,GO:1904814,1.0917e-01,1.0000e+00
IMP_SCORE,5414,GO:0045815,1.0903e-01,2.6000e+01
IMP_SCORE,5415,GO:0008138,1.0899e-01,1.6000e+01
IMP_SCORE,5416,GO:0001012,1.0891e-01,1.0700e+02
IMP_SCORE,5417,GO:1903131,1.0885e-01,2.8000e+01
IMP_SCORE,5418,GO:0008536,1.0879e-01,3.7000e+01
IMP_SCORE,5419,GO:0005201,1.0874e-01,9.9000e+01
IMP_SCORE,5420,GO:0032816,1.0873e-01,1.1000e+01
IMP_SCORE,5421,GO:0071824,1.0862e-01,5.2000e+01
IMP_SCORE,5422,GO:0006749,1.0856e-01,3.5000e+01
IMP_SCORE,5423,GO:0002437,1.0851e-01,1.0000e+01
IMP_SCORE,5424,GO:0022836,1.0846e-01,9.8000e+01
IMP_SCORE,5425,GO:0000989,1.0843e-01,1.5100e+02
IMP_SCORE,5426,GO:0006501,1.0842e-01,5.5000e+01
IMP_SCORE,5427,GO:2000273,1.0842e-01,6.0000e+00
IMP_SCORE,5428,GO:0016592,1.0842e-01,9.0000e+00
IMP_SCORE,5429,GO:0031398,1.0840e-01,3.5000e+01
IMP_SCORE,5430,GO:0051180,1.0839e-01,2.5000e+01
IMP_SCORE,5431,GO:0048643,1.0829e-01,3.0000e+00
IMP_SCORE,5432,GO:0005319,1.0824e-01,1.1000e+02
IMP_SCORE,5433,GO:0043457,1.0823e-01,2.4000e+01
IMP_SCORE,5434,GO:0032507,1.0823e-01,2.6000e+01
IMP_SCORE,5435,GO:0022414,1.0809e-01,5.8100e+02
IMP_SCORE,5436,GO:0005254,1.0802e-01,5.2000e+01
IMP_SCORE,5437,GO:1901160,1.0799e-01,1.8000e+01
IMP_SCORE,5438,GO:0035384,1.0785e-01,5.4000e+01
IMP_SCORE,5439,GO:0070330,1.0777e-01,1.2000e+01
IMP_SCORE,5440,GO:1902494,1.0776e-01,4.1700e+02
IMP_SCORE,5441,GO:0042476,1.0774e-01,7.7000e+01
IMP_SCORE,5442,GO:0009126,1.0773e-01,3.9000e+01
IMP_SCORE,5443,GO:0060537,1.0771e-01,2.2000e+01
IMP_SCORE,5444,GO:0030330,1.0771e-01,2.4000e+01
IMP_SCORE,5445,GO:0007193,1.0765e-01,3.3000e+01
IMP_SCORE,5446,GO:0043090,1.0761e-01,1.3000e+01
IMP_SCORE,5447,GO:0006024,1.0752e-01,4.0000e+01
IMP_SCORE,5448,GO:0010842,1.0752e-01,2.3000e+01
IMP_SCORE,5449,GO:0006405,1.0751e-01,2.5000e+01
IMP_SCORE,5450,GO:0048020,1.0750e-01,1.2000e+01
IMP_SCORE,5451,GO:0042573,1.0750e-01,2.8000e+01
IMP_SCORE,5452,GO:0003677,1.0741e-01,5.4600e+02
IMP_SCORE,5453,GO:0044450,1.0740e-01,8.6000e+01
IMP_SCORE,5454,GO:1904994,1.0732e-01,2.0000e+00
IMP_SCORE,5455,GO:0006586,1.0732e-01,1.4000e+01
IMP_SCORE,5456,GO:0006103,1.0730e-01,1.0000e+01
IMP_SCORE,5457,GO:0015936,1.0725e-01,9.0000e+00
IMP_SCORE,5458,GO:0010820,1.0725e-01,3.0000e+00
IMP_SCORE,5459,GO:0060761,1.0724e-01,2.2000e+01
IMP_SCORE,5460,GO:0060231,1.0723e-01,9.0000e+00
IMP_SCORE,5461,GO:0043295,1.0722e-01,2.5000e+01
IMP_SCORE,5462,GO:0019218,1.0721e-01,1.9000e+01
IMP_SCORE,5463,GO:0019212,1.0709e-01,2.0000e+01
IMP_SCORE,5464,GO:0007628,1.0706e-01,1.6000e+01
IMP_SCORE,5465,GO:0007275,1.0705e-01,3.5400e+02
IMP_SCORE,5466,GO:0009260,1.0704e-01,3.3000e+01
IMP_SCORE,5467,GO:0006266,1.0704e-01,4.0000e+00
IMP_SCORE,5468,GO:0005720,1.0703e-01,5.0000e+00
IMP_SCORE,5469,GO:0007283,1.0697e-01,2.1000e+02
IMP_SCORE,5470,GO:0072511,1.0696e-01,1.0900e+02
IMP_SCORE,5471,GO:0060538,1.0692e-01,3.0000e+00
IMP_SCORE,5472,GO:0004722,1.0691e-01,4.5000e+01
IMP_SCORE,5473,GO:0001650,1.0677e-01,1.0900e+02
IMP_SCORE,5474,GO:0005216,1.0663e-01,1.3200e+02
IMP_SCORE,5475,GO:0098827,1.0660e-01,1.3000e+01
IMP_SCORE,5476,GO:0030126,1.0654e-01,8.0000e+00
IMP_SCORE,5477,GO:0032271,1.0642e-01,5.1000e+01
IMP_SCORE,5478,GO:0007520,1.0642e-01,4.2000e+01
IMP_SCORE,5479,GO:0001530,1.0632e-01,2.9000e+01
IMP_SCORE,5480,GO:0002262,1.0631e-01,1.4000e+01
IMP_SCORE,5481,GO:0051169,1.0631e-01,9.2000e+01
IMP_SCORE,5482,GO:0043094,1.0626e-01,2.3000e+01
IMP_SCORE,5483,GO:0006816,1.0625e-01,8.7000e+01
IMP_SCORE,5484,GO:0051371,1.0620e-01,1.9000e+01
IMP_SCORE,5485,GO:1904752,1.0615e-01,4.0000e+00
IMP_SCORE,5486,GO:0018198,1.0601e-01,1.2000e+01
IMP_SCORE,5487,GO:0007050,1.0600e-01,5.6000e+01
IMP_SCORE,5488,GO:0006646,1.0597e-01,1.7000e+01
IMP_SCORE,5489,GO:1903859,1.0594e-01,1.3000e+01
IMP_SCORE,5490,GO:0005452,1.0594e-01,2.9000e+01
IMP_SCORE,5491,GO:0036442,1.0591e-01,5.0000e+00
IMP_SCORE,5492,GO:0044420,1.0590e-01,1.6900e+02
IMP_SCORE,5493,GO:0097659,1.0588e-01,1.8900e+02
IMP_SCORE,5494,GO:0071404,1.0587e-01,2.4000e+01
IMP_SCORE,5495,GO:0044438,1.0581e-01,5.6000e+01
IMP_SCORE,5496,GO:0010226,1.0578e-01,7.0000e+00
IMP_SCORE,5497,GO:0001704,1.0577e-01,2.1000e+01
IMP_SCORE,5498,GO:0042339,1.0575e-01,2.9000e+01
IMP_SCORE,5499,GO:1904892,1.0575e-01,2.9000e+01
IMP_SCORE,5500,GO:0044257,1.0571e-01,1.0000e+01
IMP_SCORE,5501,GO:0006778,1.0570e-01,2.5000e+01
IMP_SCORE,5502,GO:0090304,1.0569e-01,3.3700e+02
IMP_SCORE,5503,GO:0043174,1.0567e-01,1.5000e+01
IMP_SCORE,5504,GO:0019005,1.0566e-01,1.4000e+01
IMP_SCORE,5505,GO:2000425,1.0559e-01,1.3000e+01
IMP_SCORE,5506,GO:0034622,1.0555e-01,2.3900e+02
IMP_SCORE,5507,GO:0008139,1.0544e-01,1.6000e+01
IMP_SCORE,5508,GO:0048609,1.0537e-01,2.6000e+02
IMP_SCORE,5509,GO:0055029,1.0535e-01,1.4000e+01
IMP_SCORE,5510,GO:0019239,1.0533e-01,1.5000e+01
IMP_SCORE,5511,GO:0043175,1.0533e-01,9.0000e+00
IMP_SCORE,5512,GO:0099106,1.0529e-01,6.2000e+01
IMP_SCORE,5513,GO:0090305,1.0518e-01,8.6000e+01
IMP_SCORE,5514,GO:0070897,1.0512e-01,4.0000e+00
IMP_SCORE,5515,GO:0070914,1.0510e-01,1.3000e+01
IMP_SCORE,5516,GO:0070988,1.0507e-01,2.7000e+01
IMP_SCORE,5517,GO:0016864,1.0501e-01,1.7000e+01
IMP_SCORE,5518,GO:0005402,1.0487e-01,1.1000e+01
IMP_SCORE,5519,GO:0001614,1.0485e-01,3.0000e+01
IMP_SCORE,5520,GO:0019674,1.0464e-01,3.0000e+01
IMP_SCORE,5521,GO:0006820,1.0463e-01,2.0300e+02
IMP_SCORE,5522,GO:0005179,1.0458e-01,1.6600e+02
IMP_SCORE,5523,GO:0016798,1.0457e-01,1.5300e+02
IMP_SCORE,5524,GO:0043523,1.0451e-01,5.9000e+01
IMP_SCORE,5525,GO:0060384,1.0449e-01,2.7000e+01
IMP_SCORE,5526,GO:0015171,1.0449e-01,4.6000e+01
IMP_SCORE,5527,GO:0010501,1.0435e-01,3.2000e+01
IMP_SCORE,5528,GO:0015721,1.0429e-01,1.0000e+01
IMP_SCORE,5529,GO:0006825,1.0420e-01,2.1000e+01
IMP_SCORE,5530,GO:0006555,1.0417e-01,3.2000e+01
IMP_SCORE,5531,GO:0015347,1.0413e-01,5.0000e+01
IMP_SCORE,5532,GO:0048599,1.0412e-01,3.0000e+00
IMP_SCORE,5533,GO:0002714,1.0412e-01,1.4000e+01
IMP_SCORE,5534,GO:1903046,1.0407e-01,4.8000e+01
IMP_SCORE,5535,GO:0009251,1.0401e-01,1.5000e+01
IMP_SCORE,5536,GO:0006521,1.0394e-01,1.6000e+01
IMP_SCORE,5537,GO:0043954,1.0391e-01,2.3000e+01
IMP_SCORE,5538,GO:1990234,1.0389e-01,2.0500e+02
IMP_SCORE,5539,GO:0071869,1.0386e-01,1.0000e+01
IMP_SCORE,5540,GO:0007281,1.0382e-01,5.3000e+01
IMP_SCORE,5541,GO:0008089,1.0370e-01,1.7000e+01
IMP_SCORE,5542,GO:0006402,1.0365e-01,2.9000e+01
IMP_SCORE,5543,GO:0001675,1.0360e-01,8.0000e+00
IMP_SCORE,5544,GO:0021762,1.0354e-01,3.9000e+01
IMP_SCORE,5545,GO:0015804,1.0346e-01,1.9000e+01
IMP_SCORE,5546,GO:0050072,1.0339e-01,9.0000e+00
IMP_SCORE,5547,GO:0004364,1.0335e-01,6.6000e+01
IMP_SCORE,5548,GO:0005092,1.0333e-01,2.3000e+01
IMP_SCORE,5549,GO:0032200,1.0330e-01,2.1000e+01
IMP_SCORE,5550,GO:0005581,1.0326e-01,1.6100e+02
IMP_SCORE,5551,GO:0044464,1.0311e-01,1.2370e+03
IMP_SCORE,5552,GO:0051965,1.0309e-01,5.3000e+01
IMP_SCORE,5553,GO:0005372,1.0307e-01,3.6000e+01
IMP_SCORE,5554,GO:0046209,1.0306e-01,5.0000e+00
IMP_SCORE,5555,GO:0016209,1.0302e-01,1.0600e+02
IMP_SCORE,5556,GO:1990752,1.0302e-01,1.2000e+01
IMP_SCORE,5557,GO:0030001,1.0296e-01,1.9500e+02
IMP_SCORE,5558,GO:0007600,1.0292e-01,2.7900e+02
IMP_SCORE,5559,GO:0007517,1.0283e-01,5.7000e+01
IMP_SCORE,5560,GO:0000149,1.0270e-01,9.0000e+01
IMP_SCORE,5561,GO:0000086,1.0267e-01,6.3000e+01
IMP_SCORE,5562,GO:0000159,1.0266e-01,2.2000e+01
IMP_SCORE,5563,GO:0046039,1.0247e-01,1.0000e+01
IMP_SCORE,5564,GO:0055026,1.0245e-01,5.0000e+00
IMP_SCORE,5565,GO:0003713,1.0244e-01,8.8000e+01
IMP_SCORE,5566,GO:0008094,1.0239e-01,1.6000e+01
IMP_SCORE,5567,GO:0006757,1.0233e-01,1.5000e+01
IMP_SCORE,5568,GO:0090263,1.0229e-01,2.5000e+01
IMP_SCORE,5569,GO:0051303,1.0220e-01,2.7000e+01
IMP_SCORE,5570,GO:0071398,1.0218e-01,1.8000e+01
IMP_SCORE,5571,GO:0014819,1.0217e-01,4.0000e+00
IMP_SCORE,5572,GO:0006091,1.0216e-01,1.1000e+02
IMP_SCORE,5573,GO:0030004,1.0212e-01,4.6000e+01
IMP_SCORE,5574,GO:0006112,1.0210e-01,2.6000e+01
IMP_SCORE,5575,GO:0006004,1.0209e-01,3.1000e+01
IMP_SCORE,5576,GO:0044130,1.0205e-01,1.8000e+01
IMP_SCORE,5577,GO:0042277,1.0193e-01,2.5300e+02
IMP_SCORE,5578,GO:0006869,1.0192e-01,1.2100e+02
IMP_SCORE,5579,GO:0060253,1.0191e-01,8.0000e+00
IMP_SCORE,5580,GO:0006023,1.0189e-01,3.1000e+01
IMP_SCORE,5581,GO:0070168,1.0186e-01,1.1000e+01
IMP_SCORE,5582,GO:0005158,1.0180e-01,2.5000e+01
IMP_SCORE,5583,GO:0016667,1.0169e-01,5.2000e+01
IMP_SCORE,5584,GO:0019840,1.0161e-01,3.4000e+01
IMP_SCORE,5585,GO:0006471,1.0159e-01,8.0000e+00
IMP_SCORE,5586,GO:0045603,1.0158e-01,2.9000e+01
IMP_SCORE,5587,GO:0097421,1.0156e-01,1.3000e+01
IMP_SCORE,5588,GO:0017053,1.0149e-01,4.4000e+01
IMP_SCORE,5589,GO:0032588,1.0145e-01,5.7000e+01
IMP_SCORE,5590,GO:0001510,1.0144e-01,1.7000e+01
IMP_SCORE,5591,GO:0015291,1.0142e-01,1.2800e+02
IMP_SCORE,5592,GO:0033327,1.0134e-01,2.5000e+01
IMP_SCORE,5593,GO:0001518,1.0131e-01,8.0000e+00
IMP_SCORE,5594,GO:0006828,1.0112e-01,3.0000e+00
IMP_SCORE,5595,GO:0010560,1.0108e-01,2.0000e+00
IMP_SCORE,5596,GO:0046479,1.0103e-01,2.5000e+01
IMP_SCORE,5597,GO:0021675,1.0102e-01,1.6000e+01
IMP_SCORE,5598,GO:0009306,1.0096e-01,4.6000e+01
IMP_SCORE,5599,GO:0036126,1.0089e-01,1.1000e+01
IMP_SCORE,5600,GO:0019205,1.0085e-01,1.9000e+01
IMP_SCORE,5601,GO:0007548,1.0084e-01,9.0000e+00
IMP_SCORE,5602,GO:0009135,1.0074e-01,2.2000e+01
IMP_SCORE,5603,GO:0033169,1.0062e-01,9.0000e+00
IMP_SCORE,5604,GO:0016407,1.0061e-01,8.4000e+01
IMP_SCORE,5605,GO:0000042,1.0059e-01,9.0000e+00
IMP_SCORE,5606,GO:0046782,1.0059e-01,9.0000e+00
IMP_SCORE,5607,GO:0005544,1.0055e-01,5.5000e+01
IMP_SCORE,5608,GO:1901021,1.0055e-01,1.6000e+01
IMP_SCORE,5609,GO:0048008,1.0054e-01,2.0000e+01
IMP_SCORE,5610,GO:0034470,1.0050e-01,1.0000e+02
IMP_SCORE,5611,GO:0005253,1.0046e-01,6.5000e+01
IMP_SCORE,5612,GO:0034593,1.0038e-01,7.0000e+00
IMP_SCORE,5613,GO:0035821,1.0038e-01,4.6000e+01
IMP_SCORE,5614,GO:0009167,1.0036e-01,4.9000e+01
IMP_SCORE,5615,GO:0002292,1.0033e-01,8.0000e+00
IMP_SCORE,5616,GO:2000353,1.0033e-01,1.6000e+01
IMP_SCORE,5617,GO:0030277,1.0033e-01,1.2000e+01
IMP_SCORE,5618,GO:0009451,1.0031e-01,4.1000e+01
IMP_SCORE,5619,GO:0015266,1.0029e-01,1.5000e+01
IMP_SCORE,5620,GO:0005643,1.0024e-01,1.7000e+01
IMP_SCORE,5621,GO:0050953,1.0016e-01,1.5700e+02
IMP_SCORE,5622,GO:0071897,1.0015e-01,2.2000e+01
IMP_SCORE,5623,GO:0030509,1.0015e-01,2.3000e+01
IMP_SCORE,5624,GO:0071257,9.9951e-02,4.0000e+00
IMP_SCORE,5625,GO:0005112,9.9916e-02,2.0000e+00
IMP_SCORE,5626,GO:0035327,9.9812e-02,8.0000e+00
IMP_SCORE,5627,GO:0071637,9.9656e-02,1.5000e+01
IMP_SCORE,5628,GO:0016675,9.9638e-02,9.0000e+00
IMP_SCORE,5629,GO:1990204,9.9622e-02,4.8000e+01
IMP_SCORE,5630,GO:0050858,9.9618e-02,6.0000e+00
IMP_SCORE,5631,GO:0005548,9.9576e-02,1.3000e+01
IMP_SCORE,5632,GO:1905818,9.9516e-02,9.0000e+00
IMP_SCORE,5633,GO:0071280,9.9506e-02,2.0000e+01
IMP_SCORE,5634,GO:0070001,9.9415e-02,4.7000e+01
IMP_SCORE,5635,GO:0034765,9.9356e-02,1.2700e+02
IMP_SCORE,5636,GO:2000351,9.9343e-02,1.1000e+01
IMP_SCORE,5637,GO:0006730,9.9341e-02,4.3000e+01
IMP_SCORE,5638,GO:2000095,9.9314e-02,3.0000e+00
IMP_SCORE,5639,GO:0007420,9.9239e-02,1.2100e+02
IMP_SCORE,5640,GO:0042537,9.9225e-02,2.2000e+01
IMP_SCORE,5641,GO:0005231,9.8953e-02,2.1000e+01
IMP_SCORE,5642,GO:0007271,9.8939e-02,1.3000e+01
IMP_SCORE,5643,GO:0034968,9.8927e-02,1.3000e+01
IMP_SCORE,5644,GO:0000725,9.8817e-02,2.2000e+01
IMP_SCORE,5645,GO:0098732,9.8752e-02,2.4000e+01
IMP_SCORE,5646,GO:0016746,9.8715e-02,2.7800e+02
IMP_SCORE,5647,GO:0008589,9.8702e-02,2.2000e+01
IMP_SCORE,5648,GO:0009988,9.8681e-02,8.2000e+01
IMP_SCORE,5649,GO:0030017,9.8624e-02,1.5000e+01
IMP_SCORE,5650,GO:0031225,9.8609e-02,1.2000e+02
IMP_SCORE,5651,GO:0005388,9.8585e-02,1.2000e+01
IMP_SCORE,5652,GO:0010828,9.8548e-02,3.0000e+01
IMP_SCORE,5653,GO:0046879,9.8395e-02,2.0000e+01
IMP_SCORE,5654,GO:0032230,9.8394e-02,3.0000e+00
IMP_SCORE,5655,GO:0030194,9.8350e-02,2.0000e+01
IMP_SCORE,5656,GO:0017156,9.8300e-02,2.5000e+01
IMP_SCORE,5657,GO:0032592,9.8260e-02,1.8000e+01
IMP_SCORE,5658,GO:0006486,9.8211e-02,8.7000e+01
IMP_SCORE,5659,GO:0002312,9.8183e-02,2.0000e+01
IMP_SCORE,5660,GO:0033875,9.8146e-02,1.3000e+01
IMP_SCORE,5661,GO:0035336,9.8116e-02,4.8000e+01
IMP_SCORE,5662,GO:0015929,9.8104e-02,2.1000e+01
IMP_SCORE,5663,GO:0010447,9.7990e-02,6.0000e+00
IMP_SCORE,5664,GO:0031952,9.7927e-02,1.5000e+01
IMP_SCORE,5665,GO:0006890,9.7897e-02,4.8000e+01
IMP_SCORE,5666,GO:0032272,9.7850e-02,2.9000e+01
IMP_SCORE,5667,GO:0006568,9.7684e-02,1.8000e+01
IMP_SCORE,5668,GO:0033045,9.7645e-02,1.2000e+01
IMP_SCORE,5669,GO:0004198,9.7626e-02,3.1000e+01
IMP_SCORE,5670,GO:1902668,9.7613e-02,4.0000e+00
IMP_SCORE,5671,GO:0033218,9.7560e-02,2.7200e+02
IMP_SCORE,5672,GO:0046950,9.7555e-02,1.6000e+01
IMP_SCORE,5673,GO:0051798,9.7548e-02,2.0000e+00
IMP_SCORE,5674,GO:0099500,9.7463e-02,1.3000e+01
IMP_SCORE,5675,GO:0007342,9.7454e-02,2.5000e+01
IMP_SCORE,5676,GO:0046849,9.7183e-02,8.0000e+00
IMP_SCORE,5677,GO:0030131,9.7123e-02,1.7000e+01
IMP_SCORE,5678,GO:0042742,9.7085e-02,7.3000e+01
IMP_SCORE,5679,GO:0046929,9.7048e-02,7.0000e+00
IMP_SCORE,5680,GO:0021680,9.6866e-02,1.0000e+01
IMP_SCORE,5681,GO:0045197,9.6846e-02,2.7000e+01
IMP_SCORE,5682,GO:0007218,9.6831e-02,7.9000e+01
IMP_SCORE,5683,GO:0004532,9.6803e-02,7.0000e+00
IMP_SCORE,5684,GO:2001022,9.6718e-02,1.8000e+01
IMP_SCORE,5685,GO:1903008,9.6551e-02,1.2000e+01
IMP_SCORE,5686,GO:0048562,9.6508e-02,4.0000e+01
IMP_SCORE,5687,GO:0045579,9.6503e-02,7.0000e+00
IMP_SCORE,5688,GO:0034660,9.6499e-02,1.4200e+02
IMP_SCORE,5689,GO:0051168,9.6436e-02,4.2000e+01
IMP_SCORE,5690,GO:0007269,9.6416e-02,1.9000e+01
IMP_SCORE,5691,GO:0044706,9.6345e-02,7.2000e+01
IMP_SCORE,5692,GO:0070857,9.6339e-02,2.0000e+00
IMP_SCORE,5693,GO:0070492,9.6322e-02,1.0700e+02
IMP_SCORE,5694,GO:0008028,9.6299e-02,2.8000e+01
IMP_SCORE,5695,GO:0007223,9.6282e-02,2.1000e+01
IMP_SCORE,5696,GO:2000785,9.6227e-02,1.6000e+01
IMP_SCORE,5697,GO:0060077,9.6222e-02,1.1000e+01
IMP_SCORE,5698,GO:0033690,9.6215e-02,2.2000e+01
IMP_SCORE,5699,GO:0060415,9.6194e-02,1.6000e+01
IMP_SCORE,5700,GO:0034405,9.5961e-02,1.4000e+01
IMP_SCORE,5701,GO:0032392,9.5934e-02,1.7000e+01
IMP_SCORE,5702,GO:0046636,9.5902e-02,3.0000e+00
IMP_SCORE,5703,GO:0006706,9.5889e-02,2.6000e+01
IMP_SCORE,5704,GO:0008329,9.5867e-02,1.8000e+01
IMP_SCORE,5705,GO:0043044,9.5861e-02,1.2000e+01
IMP_SCORE,5706,GO:0042136,9.5851e-02,3.1000e+01
IMP_SCORE,5707,GO:0032454,9.5839e-02,2.0000e+00
IMP_SCORE,5708,GO:1905332,9.5790e-02,4.0000e+00
IMP_SCORE,5709,GO:0019865,9.5776e-02,4.7000e+01
IMP_SCORE,5710,GO:0000038,9.5700e-02,3.2000e+01
IMP_SCORE,5711,GO:0045792,9.5673e-02,2.0000e+00
IMP_SCORE,5712,GO:0032886,9.5653e-02,5.7000e+01
IMP_SCORE,5713,GO:0009792,9.5577e-02,6.4000e+01
IMP_SCORE,5714,GO:0001508,9.5468e-02,3.1000e+01
IMP_SCORE,5715,GO:0044085,9.5437e-02,8.5000e+01
IMP_SCORE,5716,GO:0098586,9.5415e-02,4.0000e+00
IMP_SCORE,5717,GO:0046717,9.5405e-02,2.8000e+01
IMP_SCORE,5718,GO:0016408,9.5347e-02,4.8000e+01
IMP_SCORE,5719,GO:0070034,9.5325e-02,5.0000e+00
IMP_SCORE,5720,GO:0035337,9.5131e-02,4.7000e+01
IMP_SCORE,5721,GO:0005385,9.5123e-02,1.8000e+01
IMP_SCORE,5722,GO:0014003,9.5094e-02,3.3000e+01
IMP_SCORE,5723,GO:0045974,9.4938e-02,1.6000e+01
IMP_SCORE,5724,GO:0016779,9.4744e-02,7.4000e+01
IMP_SCORE,5725,GO:0046466,9.4718e-02,2.9000e+01
IMP_SCORE,5726,GO:0009117,9.4714e-02,1.0400e+02
IMP_SCORE,5727,GO:0042180,9.4707e-02,4.2000e+01
IMP_SCORE,5728,GO:0046653,9.4651e-02,1.1000e+01
IMP_SCORE,5729,GO:0004714,9.4636e-02,3.2000e+01
IMP_SCORE,5730,GO:0001221,9.4594e-02,1.1000e+01
IMP_SCORE,5731,GO:0005929,9.4593e-02,3.0400e+02
IMP_SCORE,5732,GO:0006278,9.4583e-02,2.0000e+00
IMP_SCORE,5733,GO:0006775,9.4482e-02,1.8000e+01
IMP_SCORE,5734,GO:0035064,9.4425e-02,4.9000e+01
IMP_SCORE,5735,GO:0016757,9.4385e-02,2.1000e+02
IMP_SCORE,5736,GO:0001906,9.4381e-02,4.1000e+01
IMP_SCORE,5737,GO:0005484,9.4330e-02,2.0000e+01
IMP_SCORE,5738,GO:0001502,9.4274e-02,1.1000e+01
IMP_SCORE,5739,GO:0032459,9.4243e-02,9.0000e+00
IMP_SCORE,5740,GO:0006325,9.4209e-02,1.5700e+02
IMP_SCORE,5741,GO:0016278,9.4118e-02,1.5000e+01
IMP_SCORE,5742,GO:0008584,9.4042e-02,3.3000e+01
IMP_SCORE,5743,GO:0008213,9.3975e-02,5.0000e+01
IMP_SCORE,5744,GO:0090544,9.3903e-02,1.3000e+01
IMP_SCORE,5745,GO:0098661,9.3864e-02,7.2000e+01
IMP_SCORE,5746,GO:0005230,9.3803e-02,4.2000e+01
IMP_SCORE,5747,GO:0071380,9.3771e-02,3.0000e+00
IMP_SCORE,5748,GO:0000271,9.3610e-02,1.6000e+01
IMP_SCORE,5749,GO:0008344,9.3590e-02,5.3000e+01
IMP_SCORE,5750,GO:0035136,9.3361e-02,2.8000e+01
IMP_SCORE,5751,GO:0005035,9.3354e-02,2.6000e+01
IMP_SCORE,5752,GO:0007029,9.3258e-02,1.6000e+01
IMP_SCORE,5753,GO:0034637,9.3085e-02,1.6000e+01
IMP_SCORE,5754,GO:0090484,9.2994e-02,1.2000e+01
IMP_SCORE,5755,GO:0016741,9.2912e-02,1.9700e+02
IMP_SCORE,5756,GO:0000786,9.2910e-02,2.5000e+01
IMP_SCORE,5757,GO:0031123,9.2897e-02,3.5000e+01
IMP_SCORE,5758,GO:0070160,9.2878e-02,1.6400e+02
IMP_SCORE,5759,GO:0031420,9.2861e-02,1.4000e+01
IMP_SCORE,5760,GO:0030521,9.2859e-02,1.5000e+01
IMP_SCORE,5761,GO:0006281,9.2813e-02,8.5000e+01
IMP_SCORE,5762,GO:1905039,9.2753e-02,3.9000e+01
IMP_SCORE,5763,GO:0016459,9.2566e-02,6.1000e+01
IMP_SCORE,5764,GO:0061351,9.2449e-02,2.3000e+01
IMP_SCORE,5765,GO:0036148,9.2420e-02,7.0000e+00
IMP_SCORE,5766,GO:0005225,9.2379e-02,2.3000e+01
IMP_SCORE,5767,GO:0035418,9.2374e-02,5.0000e+00
IMP_SCORE,5768,GO:0008324,9.2350e-02,1.9200e+02
IMP_SCORE,5769,GO:0016573,9.2333e-02,1.4000e+01
IMP_SCORE,5770,GO:0042769,9.2258e-02,1.7000e+01
IMP_SCORE,5771,GO:0010972,9.2216e-02,1.3000e+01
IMP_SCORE,5772,GO:0008150,9.2121e-02,1.3580e+03
IMP_SCORE,5773,GO:0006044,9.2109e-02,1.4000e+01
IMP_SCORE,5774,GO:0016241,9.1991e-02,5.7000e+01
IMP_SCORE,5775,GO:0007569,9.1875e-02,1.2000e+01
IMP_SCORE,5776,GO:0015108,9.1606e-02,6.2000e+01
IMP_SCORE,5777,GO:1904886,9.1565e-02,3.0000e+00
IMP_SCORE,5778,GO:0070035,9.1561e-02,2.6000e+01
IMP_SCORE,5779,GO:0005326,9.1483e-02,1.2000e+01
IMP_SCORE,5780,GO:0003690,9.1400e-02,1.5600e+02
IMP_SCORE,5781,GO:0016758,9.1315e-02,1.2900e+02
IMP_SCORE,5782,GO:0035646,9.1293e-02,5.0000e+00
IMP_SCORE,5783,GO:0002889,9.1274e-02,1.4000e+01
IMP_SCORE,5784,GO:0071559,9.1254e-02,3.0000e+00
IMP_SCORE,5785,GO:1903830,9.1232e-02,1.7000e+01
IMP_SCORE,5786,GO:0016072,9.1153e-02,7.4000e+01
IMP_SCORE,5787,GO:0035590,9.1119e-02,2.7000e+01
IMP_SCORE,5788,GO:0007512,9.1038e-02,2.0000e+00
IMP_SCORE,5789,GO:0031092,9.1036e-02,1.4000e+01
IMP_SCORE,5790,GO:0043565,9.1027e-02,2.3000e+02
IMP_SCORE,5791,GO:0050926,9.1020e-02,4.0000e+00
IMP_SCORE,5792,GO:0046456,9.0984e-02,2.6000e+01
IMP_SCORE,5793,GO:0043650,9.0935e-02,1.4000e+01
IMP_SCORE,5794,GO:0050906,9.0901e-02,8.8000e+01
IMP_SCORE,5795,GO:0008528,9.0896e-02,5.1000e+01
IMP_SCORE,5796,GO:0005342,9.0809e-02,5.7000e+01
IMP_SCORE,5797,GO:0018208,9.0784e-02,4.4000e+01
IMP_SCORE,5798,GO:1903671,9.0722e-02,3.0000e+00
IMP_SCORE,5799,GO:0019842,9.0698e-02,1.3400e+02
IMP_SCORE,5800,GO:0046949,9.0693e-02,4.7000e+01
IMP_SCORE,5801,GO:0042054,9.0648e-02,2.3000e+01
IMP_SCORE,5802,GO:0034728,9.0535e-02,5.6000e+01
IMP_SCORE,5803,GO:0005536,9.0510e-02,1.5000e+01
IMP_SCORE,5804,GO:0005575,9.0484e-02,7.5300e+02
IMP_SCORE,5805,GO:0031652,9.0303e-02,5.0000e+00
IMP_SCORE,5806,GO:0017137,9.0270e-02,8.7000e+01
IMP_SCORE,5807,GO:0046471,9.0120e-02,1.4000e+01
IMP_SCORE,5808,GO:0008608,8.9984e-02,6.0000e+00
IMP_SCORE,5809,GO:0032770,8.9937e-02,2.0000e+00
IMP_SCORE,5810,GO:0005980,8.9917e-02,2.0000e+01
IMP_SCORE,5811,GO:0048284,8.9889e-02,5.2000e+01
IMP_SCORE,5812,GO:0034505,8.9796e-02,1.4000e+01
IMP_SCORE,5813,GO:0072523,8.9744e-02,8.0000e+00
IMP_SCORE,5814,GO:0007157,8.9713e-02,4.9000e+01
IMP_SCORE,5815,GO:0003785,8.9710e-02,1.5000e+01
IMP_SCORE,5816,GO:0009163,8.9575e-02,2.0000e+01
IMP_SCORE,5817,GO:0009225,8.9572e-02,3.4000e+01
IMP_SCORE,5818,GO:0034614,8.9554e-02,2.3000e+01
IMP_SCORE,5819,GO:1904115,8.9488e-02,1.5000e+01
IMP_SCORE,5820,GO:0005160,8.9478e-02,1.2000e+01
IMP_SCORE,5821,GO:0014706,8.9476e-02,3.0000e+01
IMP_SCORE,5822,GO:0001889,8.9468e-02,2.8000e+01
IMP_SCORE,5823,GO:0010889,8.9443e-02,2.0000e+00
IMP_SCORE,5824,GO:0090231,8.9404e-02,1.1000e+01
IMP_SCORE,5825,GO:0071514,8.9284e-02,1.1000e+01
IMP_SCORE,5826,GO:0099589,8.9254e-02,1.4000e+01
IMP_SCORE,5827,GO:0043543,8.9240e-02,5.0000e+01
IMP_SCORE,5828,GO:0004551,8.9205e-02,1.4000e+01
IMP_SCORE,5829,GO:1902476,8.9041e-02,4.4000e+01
IMP_SCORE,5830,GO:0000776,8.8866e-02,5.0000e+01
IMP_SCORE,5831,GO:0019208,8.8843e-02,7.4000e+01
IMP_SCORE,5832,GO:0032963,8.8842e-02,3.8000e+01
IMP_SCORE,5833,GO:0043266,8.8839e-02,2.0000e+01
IMP_SCORE,5834,GO:0016127,8.8838e-02,6.0000e+00
IMP_SCORE,5835,GO:0006661,8.8619e-02,4.1000e+01
IMP_SCORE,5836,GO:0033209,8.8577e-02,4.9000e+01
IMP_SCORE,5837,GO:0061650,8.8573e-02,2.7000e+01
IMP_SCORE,5838,GO:0006475,8.8553e-02,1.7000e+01
IMP_SCORE,5839,GO:0018200,8.8498e-02,2.6000e+01
IMP_SCORE,5840,GO:0008519,8.8325e-02,2.8000e+01
IMP_SCORE,5841,GO:0051280,8.8298e-02,2.0000e+00
IMP_SCORE,5842,GO:0035640,8.8277e-02,2.0000e+01
IMP_SCORE,5843,GO:1905348,8.8259e-02,8.0000e+00
IMP_SCORE,5844,GO:0007286,8.8143e-02,3.9000e+01
IMP_SCORE,5845,GO:0008237,8.8140e-02,1.2500e+02
IMP_SCORE,5846,GO:0051540,8.8128e-02,5.5000e+01
IMP_SCORE,5847,GO:2000380,8.8099e-02,3.0000e+00
IMP_SCORE,5848,GO:0007601,8.8026e-02,1.6500e+02
IMP_SCORE,5849,GO:0031284,8.7902e-02,5.0000e+00
IMP_SCORE,5850,GO:0030800,8.7791e-02,1.0000e+01
IMP_SCORE,5851,GO:0071354,8.7773e-02,1.0000e+01
IMP_SCORE,5852,GO:0040023,8.7766e-02,1.3000e+01
IMP_SCORE,5853,GO:0000164,8.7762e-02,6.0000e+00
IMP_SCORE,5854,GO:0004065,8.7473e-02,2.0000e+01
IMP_SCORE,5855,GO:1902581,8.7457e-02,1.3000e+01
IMP_SCORE,5856,GO:0048608,8.7455e-02,7.4000e+01
IMP_SCORE,5857,GO:0010826,8.7387e-02,3.0000e+00
IMP_SCORE,5858,GO:0004519,8.7179e-02,7.6000e+01
IMP_SCORE,5859,GO:0000781,8.7059e-02,4.2000e+01
IMP_SCORE,5860,GO:0044788,8.7032e-02,1.5000e+01
IMP_SCORE,5861,GO:0032354,8.6885e-02,4.0000e+00
IMP_SCORE,5862,GO:0007249,8.6807e-02,3.9000e+01
IMP_SCORE,5863,GO:0055067,8.6705e-02,2.7000e+01
IMP_SCORE,5864,GO:0030540,8.6697e-02,4.0000e+00
IMP_SCORE,5865,GO:0004089,8.6655e-02,8.6000e+01
IMP_SCORE,5866,GO:0006596,8.6607e-02,2.1000e+01
IMP_SCORE,5867,GO:0016894,8.6590e-02,3.0000e+01
IMP_SCORE,5868,GO:0030810,8.6578e-02,2.2000e+01
IMP_SCORE,5869,GO:0032410,8.6548e-02,1.0000e+01
IMP_SCORE,5870,GO:0005351,8.6544e-02,1.5000e+01
IMP_SCORE,5871,GO:2000104,8.6497e-02,1.6000e+01
IMP_SCORE,5872,GO:0021527,8.6495e-02,2.0000e+00
IMP_SCORE,5873,GO:0070059,8.6494e-02,5.0000e+00
IMP_SCORE,5874,GO:0000083,8.6384e-02,7.0000e+00
IMP_SCORE,5875,GO:0045540,8.6369e-02,9.0000e+00
IMP_SCORE,5876,GO:0001223,8.6365e-02,5.0000e+00
IMP_SCORE,5877,GO:0050688,8.6357e-02,2.8000e+01
IMP_SCORE,5878,GO:0099601,8.6353e-02,1.2000e+01
IMP_SCORE,5879,GO:0042535,8.6310e-02,1.0000e+01
IMP_SCORE,5880,GO:0000920,8.6304e-02,4.0000e+00
IMP_SCORE,5881,GO:0007566,8.6141e-02,1.4000e+01
IMP_SCORE,5882,GO:1904377,8.6116e-02,3.0000e+01
IMP_SCORE,5883,GO:0070268,8.6095e-02,9.3000e+01
IMP_SCORE,5884,GO:2000484,8.6093e-02,1.0000e+01
IMP_SCORE,5885,GO:0009119,8.6069e-02,3.6000e+01
IMP_SCORE,5886,GO:0042511,8.5722e-02,5.0000e+00
IMP_SCORE,5887,GO:0015695,8.5615e-02,1.8000e+01
IMP_SCORE,5888,GO:0002294,8.5613e-02,3.0000e+00
IMP_SCORE,5889,GO:0000974,8.5570e-02,2.0000e+00
IMP_SCORE,5890,GO:0006418,8.5560e-02,2.2000e+01
IMP_SCORE,5891,GO:0009124,8.5530e-02,1.9000e+01
IMP_SCORE,5892,GO:0006206,8.5518e-02,1.1000e+01
IMP_SCORE,5893,GO:0030819,8.5414e-02,1.8000e+01
IMP_SCORE,5894,GO:0048791,8.5391e-02,1.3000e+01
IMP_SCORE,5895,GO:0032928,8.5369e-02,1.3000e+01
IMP_SCORE,5896,GO:0072520,8.5282e-02,3.0000e+00
IMP_SCORE,5897,GO:0071826,8.5236e-02,7.9000e+01
IMP_SCORE,5898,GO:0004312,8.5150e-02,2.7000e+01
IMP_SCORE,5899,GO:0044441,8.5110e-02,1.7300e+02
IMP_SCORE,5900,GO:0051145,8.5047e-02,5.0000e+00
IMP_SCORE,5901,GO:0060997,8.5006e-02,6.0000e+00
IMP_SCORE,5902,GO:0006448,8.4959e-02,2.2000e+01
IMP_SCORE,5903,GO:0001578,8.4915e-02,2.0000e+01
IMP_SCORE,5904,GO:0051452,8.4913e-02,2.1000e+01
IMP_SCORE,5905,GO:0032369,8.4910e-02,8.0000e+00
IMP_SCORE,5906,GO:0008276,8.4899e-02,2.9000e+01
IMP_SCORE,5907,GO:0003697,8.4761e-02,1.6000e+01
IMP_SCORE,5908,GO:0035335,8.4640e-02,5.4000e+01
IMP_SCORE,5909,GO:0051276,8.4546e-02,9.6000e+01
IMP_SCORE,5910,GO:0033268,8.4495e-02,6.0000e+00
IMP_SCORE,5911,GO:0005778,8.4489e-02,4.5000e+01
IMP_SCORE,5912,GO:0015179,8.4427e-02,3.0000e+01
IMP_SCORE,5913,GO:0004549,8.4386e-02,1.0000e+01
IMP_SCORE,5914,GO:0036260,8.4376e-02,6.0000e+00
IMP_SCORE,5915,GO:0004383,8.4350e-02,1.0000e+00
IMP_SCORE,5916,GO:0070717,8.4270e-02,2.0000e+00
IMP_SCORE,5917,GO:0018195,8.4208e-02,2.4000e+01
IMP_SCORE,5918,GO:1902554,8.4173e-02,1.7000e+01
IMP_SCORE,5919,GO:0000272,8.4067e-02,1.2000e+01
IMP_SCORE,5920,GO:0004016,8.4012e-02,3.0000e+00
IMP_SCORE,5921,GO:0003707,8.3892e-02,2.0000e+01
IMP_SCORE,5922,GO:0042633,8.3868e-02,1.2000e+01
IMP_SCORE,5923,GO:0046036,8.3633e-02,4.0000e+00
IMP_SCORE,5924,GO:0006733,8.3618e-02,4.4000e+01
IMP_SCORE,5925,GO:0070085,8.3605e-02,1.1400e+02
IMP_SCORE,5926,GO:0001580,8.3601e-02,2.4000e+01
IMP_SCORE,5927,GO:0006063,8.3545e-02,2.3000e+01
IMP_SCORE,5928,GO:0007498,8.3545e-02,1.3000e+01
IMP_SCORE,5929,GO:1902493,8.3507e-02,3.0000e+01
IMP_SCORE,5930,GO:0043687,8.3459e-02,7.2000e+01
IMP_SCORE,5931,GO:0001706,8.3328e-02,6.0000e+00
IMP_SCORE,5932,GO:0015867,8.3231e-02,1.3000e+01
IMP_SCORE,5933,GO:0000381,8.3198e-02,1.4000e+01
IMP_SCORE,5934,GO:0006839,8.3119e-02,6.3000e+01
IMP_SCORE,5935,GO:0015693,8.3043e-02,2.0000e+01
IMP_SCORE,5936,GO:0030641,8.2909e-02,3.3000e+01
IMP_SCORE,5937,GO:0006338,8.2883e-02,4.1000e+01
IMP_SCORE,5938,GO:0030119,8.2778e-02,2.7000e+01
IMP_SCORE,5939,GO:0034501,8.2741e-02,8.0000e+00
IMP_SCORE,5940,GO:0035090,8.2668e-02,5.0000e+00
IMP_SCORE,5941,GO:0032232,8.2386e-02,7.0000e+00
IMP_SCORE,5942,GO:0008200,8.2366e-02,3.1000e+01
IMP_SCORE,5943,GO:1900119,8.2118e-02,2.0000e+00
IMP_SCORE,5944,GO:0048232,8.2099e-02,1.8800e+02
IMP_SCORE,5945,GO:0006544,8.2085e-02,1.1000e+01
IMP_SCORE,5946,GO:0097722,8.2060e-02,1.9000e+01
IMP_SCORE,5947,GO:0043217,8.2002e-02,2.2000e+01
IMP_SCORE,5948,GO:0097225,8.1959e-02,1.0000e+01
IMP_SCORE,5949,GO:0014829,8.1908e-02,2.0000e+00
IMP_SCORE,5950,GO:0001664,8.1886e-02,1.2800e+02
IMP_SCORE,5951,GO:0036498,8.1878e-02,3.4000e+01
IMP_SCORE,5952,GO:0000413,8.1778e-02,2.6000e+01
IMP_SCORE,5953,GO:0004222,8.1733e-02,7.7000e+01
IMP_SCORE,5954,GO:1905809,8.1732e-02,4.0000e+00
IMP_SCORE,5955,GO:0044703,8.1732e-02,9.4000e+01
IMP_SCORE,5956,GO:0006904,8.1731e-02,3.4000e+01
IMP_SCORE,5957,GO:0004859,8.1624e-02,4.8000e+01
IMP_SCORE,5958,GO:0070207,8.1449e-02,3.1000e+01
IMP_SCORE,5959,GO:0090128,8.1405e-02,4.0000e+00
IMP_SCORE,5960,GO:0045454,8.1357e-02,4.6000e+01
IMP_SCORE,5961,GO:0033692,8.1346e-02,1.3000e+01
IMP_SCORE,5962,GO:0010907,8.1301e-02,1.6000e+01
IMP_SCORE,5963,GO:0071804,8.1296e-02,4.4000e+01
IMP_SCORE,5964,GO:1903792,8.1091e-02,8.0000e+00
IMP_SCORE,5965,GO:0060076,8.0854e-02,1.3000e+01
IMP_SCORE,5966,GO:0006949,8.0792e-02,3.1000e+01
IMP_SCORE,5967,GO:0006465,8.0781e-02,1.2000e+01
IMP_SCORE,5968,GO:0035869,8.0649e-02,2.9000e+01
IMP_SCORE,5969,GO:0036459,8.0617e-02,6.5000e+01
IMP_SCORE,5970,GO:0046931,8.0612e-02,5.0000e+00
IMP_SCORE,5971,GO:0000768,8.0490e-02,1.9000e+01
IMP_SCORE,5972,GO:0035987,8.0348e-02,2.4000e+01
IMP_SCORE,5973,GO:0009109,8.0340e-02,7.0000e+00
IMP_SCORE,5974,GO:0071617,8.0236e-02,4.0000e+00
IMP_SCORE,5975,GO:0016917,7.9999e-02,1.9000e+01
IMP_SCORE,5976,GO:0004004,7.9999e-02,3.8000e+01
IMP_SCORE,5977,GO:0009948,7.9847e-02,1.8000e+01
IMP_SCORE,5978,GO:0008026,7.9667e-02,2.0000e+01
IMP_SCORE,5979,GO:0003382,7.9612e-02,1.5000e+01
IMP_SCORE,5980,GO:0010755,7.9565e-02,4.0000e+00
IMP_SCORE,5981,GO:1902254,7.9562e-02,1.8000e+01
IMP_SCORE,5982,GO:0046461,7.9460e-02,1.5000e+01
IMP_SCORE,5983,GO:0043624,7.9437e-02,4.1000e+01
IMP_SCORE,5984,GO:0002228,7.9426e-02,1.8000e+01
IMP_SCORE,5985,GO:0010954,7.9398e-02,1.1000e+01
IMP_SCORE,5986,GO:0005537,7.9392e-02,2.6000e+01
IMP_SCORE,5987,GO:0001942,7.9365e-02,1.6000e+01
IMP_SCORE,5988,GO:0071872,7.9190e-02,4.0000e+00
IMP_SCORE,5989,GO:0036002,7.9134e-02,1.7000e+01
IMP_SCORE,5990,GO:0016236,7.9130e-02,4.2000e+01
IMP_SCORE,5991,GO:0032943,7.9127e-02,2.9000e+01
IMP_SCORE,5992,GO:0019471,7.9034e-02,6.0000e+00
IMP_SCORE,5993,GO:1900116,7.8982e-02,1.0000e+00
IMP_SCORE,5994,GO:0042756,7.8899e-02,4.0000e+00
IMP_SCORE,5995,GO:0006605,7.8799e-02,7.6000e+01
IMP_SCORE,5996,GO:0000082,7.8740e-02,2.8000e+01
IMP_SCORE,5997,GO:0044615,7.8614e-02,2.0000e+00
IMP_SCORE,5998,GO:0051292,7.8598e-02,5.0000e+00
IMP_SCORE,5999,GO:0060562,7.8554e-02,3.2000e+01
IMP_SCORE,6000,GO:0030859,7.8478e-02,1.7000e+01
IMP_SCORE,6001,GO:0015106,7.8468e-02,1.1000e+01
IMP_SCORE,6002,GO:0030545,7.8450e-02,3.1000e+01
IMP_SCORE,6003,GO:0021604,7.8446e-02,1.3000e+01
IMP_SCORE,6004,GO:0002092,7.8311e-02,6.0000e+00
IMP_SCORE,6005,GO:1900015,7.8154e-02,1.4000e+01
IMP_SCORE,6006,GO:0016338,7.8135e-02,3.0000e+01
IMP_SCORE,6007,GO:0006369,7.8128e-02,3.2000e+01
IMP_SCORE,6008,GO:0030097,7.8088e-02,4.6000e+01
IMP_SCORE,6009,GO:0010212,7.8007e-02,5.1000e+01
IMP_SCORE,6010,GO:0045047,7.8006e-02,2.7000e+01
IMP_SCORE,6011,GO:0044550,7.7919e-02,5.0000e+00
IMP_SCORE,6012,GO:0006534,7.7875e-02,2.8000e+01
IMP_SCORE,6013,GO:0050684,7.7850e-02,2.8000e+01
IMP_SCORE,6014,GO:0016641,7.7645e-02,2.4000e+01
IMP_SCORE,6015,GO:0098719,7.7608e-02,5.0000e+00
IMP_SCORE,6016,GO:0031304,7.7483e-02,1.4000e+01
IMP_SCORE,6017,GO:0098847,7.7406e-02,4.0000e+00
IMP_SCORE,6018,GO:0007263,7.7396e-02,5.0000e+00
IMP_SCORE,6019,GO:0016339,7.7344e-02,1.1300e+02
IMP_SCORE,6020,GO:0021515,7.7344e-02,1.7000e+01
IMP_SCORE,6021,GO:0000775,7.7330e-02,2.5000e+01
IMP_SCORE,6022,GO:0060041,7.7251e-02,3.3000e+01
IMP_SCORE,6023,GO:0006354,7.7177e-02,2.7000e+01
IMP_SCORE,6024,GO:0048070,7.7100e-02,7.0000e+00
IMP_SCORE,6025,GO:0009205,7.7003e-02,4.7000e+01
IMP_SCORE,6026,GO:0042246,7.6978e-02,3.4000e+01
IMP_SCORE,6027,GO:0019203,7.6967e-02,7.0000e+00
IMP_SCORE,6028,GO:0040033,7.6938e-02,2.1000e+01
IMP_SCORE,6029,GO:2000136,7.6926e-02,1.7000e+01
IMP_SCORE,6030,GO:0050907,7.6779e-02,5.8000e+01
IMP_SCORE,6031,GO:0000313,7.6753e-02,2.2000e+01
IMP_SCORE,6032,GO:0030552,7.6684e-02,1.4000e+01
IMP_SCORE,6033,GO:0043240,7.6627e-02,6.0000e+00
IMP_SCORE,6034,GO:0033683,7.6615e-02,8.0000e+00
IMP_SCORE,6035,GO:0009952,7.6444e-02,3.3000e+01
IMP_SCORE,6036,GO:0001895,7.6431e-02,3.8000e+01
IMP_SCORE,6037,GO:0031128,7.6360e-02,8.0000e+00
IMP_SCORE,6038,GO:0016651,7.6203e-02,7.9000e+01
IMP_SCORE,6039,GO:0044774,7.6076e-02,1.1000e+01
IMP_SCORE,6040,GO:0000783,7.6010e-02,1.0000e+00
IMP_SCORE,6041,GO:0035267,7.6010e-02,1.0000e+00
IMP_SCORE,6042,GO:0070189,7.5940e-02,6.0000e+00
IMP_SCORE,6043,GO:0090049,7.5908e-02,4.0000e+00
IMP_SCORE,6044,GO:0051570,7.5867e-02,8.0000e+00
IMP_SCORE,6045,GO:0072349,7.5840e-02,1.4000e+01
IMP_SCORE,6046,GO:0030684,7.5837e-02,2.3000e+01
IMP_SCORE,6047,GO:0045814,7.5817e-02,2.6000e+01
IMP_SCORE,6048,GO:0055015,7.5788e-02,4.0000e+00
IMP_SCORE,6049,GO:0090025,7.5774e-02,4.0000e+00
IMP_SCORE,6050,GO:0051955,7.5712e-02,1.3000e+01
IMP_SCORE,6051,GO:0003684,7.5637e-02,1.6000e+01
IMP_SCORE,6052,GO:0042149,7.5631e-02,1.6000e+01
IMP_SCORE,6053,GO:0017022,7.5546e-02,3.3000e+01
IMP_SCORE,6054,GO:0008655,7.5500e-02,1.1000e+01
IMP_SCORE,6055,GO:0050912,7.5492e-02,1.6000e+01
IMP_SCORE,6056,GO:0030518,7.5443e-02,1.7000e+01
IMP_SCORE,6057,GO:0042574,7.5220e-02,7.0000e+00
IMP_SCORE,6058,GO:0002279,7.5220e-02,1.1000e+01
IMP_SCORE,6059,GO:0015296,7.5205e-02,2.1000e+01
IMP_SCORE,6060,GO:0005212,7.5192e-02,4.1000e+01
IMP_SCORE,6061,GO:0015385,7.5062e-02,3.0000e+00
IMP_SCORE,6062,GO:0046755,7.5003e-02,5.0000e+00
IMP_SCORE,6063,GO:0070273,7.4980e-02,1.4000e+01
IMP_SCORE,6064,GO:0006090,7.4973e-02,3.0000e+01
IMP_SCORE,6065,GO:0090174,7.4889e-02,4.4000e+01
IMP_SCORE,6066,GO:0016722,7.4788e-02,4.7000e+01
IMP_SCORE,6067,GO:0002832,7.4674e-02,1.5000e+01
IMP_SCORE,6068,GO:0007276,7.4660e-02,2.3700e+02
IMP_SCORE,6069,GO:0004521,7.4655e-02,5.2000e+01
IMP_SCORE,6070,GO:0031461,7.4479e-02,4.6000e+01
IMP_SCORE,6071,GO:0016655,7.4439e-02,3.4000e+01
IMP_SCORE,6072,GO:0002763,7.4420e-02,1.2000e+01
IMP_SCORE,6073,GO:0016056,7.4412e-02,5.0000e+00
IMP_SCORE,6074,GO:0006818,7.4369e-02,5.5000e+01
IMP_SCORE,6075,GO:0046885,7.4212e-02,4.0000e+00
IMP_SCORE,6076,GO:0007339,7.4159e-02,2.5000e+01
IMP_SCORE,6077,GO:0009713,7.4155e-02,5.0000e+00
IMP_SCORE,6078,GO:0046856,7.4110e-02,8.0000e+00
IMP_SCORE,6079,GO:0000184,7.4048e-02,1.0000e+01
IMP_SCORE,6080,GO:0032717,7.3925e-02,2.2000e+01
IMP_SCORE,6081,GO:0048280,7.3839e-02,3.0000e+00
IMP_SCORE,6082,GO:0034067,7.3809e-02,1.9000e+01
IMP_SCORE,6083,GO:0008168,7.3775e-02,2.1100e+02
IMP_SCORE,6084,GO:0060452,7.3747e-02,2.0000e+00
IMP_SCORE,6085,GO:0042398,7.3710e-02,4.7000e+01
IMP_SCORE,6086,GO:0005003,7.3642e-02,1.8000e+01
IMP_SCORE,6087,GO:1903214,7.3599e-02,3.4000e+01
IMP_SCORE,6088,GO:0031528,7.3585e-02,3.0000e+01
IMP_SCORE,6089,GO:0010927,7.3557e-02,2.8000e+01
IMP_SCORE,6090,GO:0010543,7.3547e-02,7.0000e+00
IMP_SCORE,6091,GO:0009125,7.3432e-02,7.0000e+00
IMP_SCORE,6092,GO:0015934,7.3396e-02,2.8000e+01
IMP_SCORE,6093,GO:0002440,7.3338e-02,1.6000e+01
IMP_SCORE,6094,GO:0005859,7.3321e-02,2.2000e+01
IMP_SCORE,6095,GO:0072488,7.3308e-02,1.5000e+01
IMP_SCORE,6096,GO:0005761,7.3306e-02,2.0000e+01
IMP_SCORE,6097,GO:0019206,7.3288e-02,1.0000e+00
IMP_SCORE,6098,GO:0065004,7.3273e-02,5.2000e+01
IMP_SCORE,6099,GO:0034143,7.3159e-02,5.0000e+00
IMP_SCORE,6100,GO:1905508,7.3072e-02,4.0000e+00
IMP_SCORE,6101,GO:0071294,7.3068e-02,5.7000e+01
IMP_SCORE,6102,GO:0001771,7.2906e-02,1.0000e+00
IMP_SCORE,6103,GO:0071712,7.2906e-02,1.0000e+00
IMP_SCORE,6104,GO:0043413,7.2868e-02,8.0000e+01
IMP_SCORE,6105,GO:0051588,7.2748e-02,1.7000e+01
IMP_SCORE,6106,GO:0042730,7.2668e-02,1.7000e+01
IMP_SCORE,6107,GO:0001540,7.2640e-02,8.4000e+01
IMP_SCORE,6108,GO:1901224,7.2639e-02,1.4000e+01
IMP_SCORE,6109,GO:0032259,7.2618e-02,2.3900e+02
IMP_SCORE,6110,GO:0042562,7.2589e-02,5.8000e+01
IMP_SCORE,6111,GO:0043489,7.2486e-02,4.0000e+00
IMP_SCORE,6112,GO:0005801,7.2450e-02,2.3000e+01
IMP_SCORE,6113,GO:0097381,7.2429e-02,5.0000e+00
IMP_SCORE,6114,GO:0043022,7.2405e-02,2.6000e+01
IMP_SCORE,6115,GO:0000922,7.2336e-02,1.0400e+02
IMP_SCORE,6116,GO:0051439,7.2301e-02,9.0000e+00
IMP_SCORE,6117,GO:0072531,7.2261e-02,1.1000e+01
IMP_SCORE,6118,GO:0097340,7.2094e-02,3.0000e+00
IMP_SCORE,6119,GO:0015923,7.2084e-02,2.5000e+01
IMP_SCORE,6120,GO:0001608,7.2039e-02,2.7000e+01
IMP_SCORE,6121,GO:0032048,7.1998e-02,1.8000e+01
IMP_SCORE,6122,GO:0098813,7.1842e-02,1.5000e+01
IMP_SCORE,6123,GO:0043301,7.1807e-02,2.0000e+00
IMP_SCORE,6124,GO:0070344,7.1759e-02,5.0000e+00
IMP_SCORE,6125,GO:0010257,7.1745e-02,2.3000e+01
IMP_SCORE,6126,GO:0043403,7.1656e-02,6.0000e+00
IMP_SCORE,6127,GO:0052744,7.1655e-02,3.0000e+00
IMP_SCORE,6128,GO:0000339,7.1386e-02,3.1000e+01
IMP_SCORE,6129,GO:0006409,7.1370e-02,7.0000e+00
IMP_SCORE,6130,GO:1904338,7.1247e-02,2.0000e+00
IMP_SCORE,6131,GO:0046030,7.1237e-02,3.0000e+00
IMP_SCORE,6132,GO:0030320,7.1195e-02,5.0000e+00
IMP_SCORE,6133,GO:0051085,7.1111e-02,5.0000e+00
IMP_SCORE,6134,GO:0005346,7.0686e-02,9.0000e+00
IMP_SCORE,6135,GO:1904380,7.0673e-02,6.0000e+00
IMP_SCORE,6136,GO:0015245,7.0634e-02,4.0000e+00
IMP_SCORE,6137,GO:0060170,7.0600e-02,3.4000e+01
IMP_SCORE,6138,GO:0009062,7.0565e-02,4.1000e+01
IMP_SCORE,6139,GO:0042753,7.0520e-02,4.0000e+00
IMP_SCORE,6140,GO:0010939,7.0452e-02,5.0000e+00
IMP_SCORE,6141,GO:0060485,7.0446e-02,2.6000e+01
IMP_SCORE,6142,GO:0006198,7.0446e-02,3.0000e+00
IMP_SCORE,6143,GO:0006312,7.0295e-02,1.0000e+01
IMP_SCORE,6144,GO:0007034,7.0287e-02,5.2000e+01
IMP_SCORE,6145,GO:1901797,7.0272e-02,1.8000e+01
IMP_SCORE,6146,GO:0071577,7.0264e-02,2.6000e+01
IMP_SCORE,6147,GO:0035307,7.0111e-02,2.3000e+01
IMP_SCORE,6148,GO:0008266,6.9944e-02,6.0000e+00
IMP_SCORE,6149,GO:0005844,6.9844e-02,2.4000e+01
IMP_SCORE,6150,GO:0016765,6.9776e-02,9.4000e+01
IMP_SCORE,6151,GO:1905368,6.9713e-02,5.2000e+01
IMP_SCORE,6152,GO:0050690,6.9693e-02,1.5000e+01
IMP_SCORE,6153,GO:0005496,6.9359e-02,9.0000e+01
IMP_SCORE,6154,GO:0050965,6.9246e-02,4.0000e+00
IMP_SCORE,6155,GO:0006536,6.9234e-02,1.8000e+01
IMP_SCORE,6156,GO:0098803,6.9221e-02,1.9000e+01
IMP_SCORE,6157,GO:0034374,6.9214e-02,8.0000e+00
IMP_SCORE,6158,GO:0030173,6.9112e-02,5.4000e+01
IMP_SCORE,6159,GO:0016460,6.8986e-02,2.2000e+01
IMP_SCORE,6160,GO:0046457,6.8911e-02,1.7000e+01
IMP_SCORE,6161,GO:0031124,6.8897e-02,2.1000e+01
IMP_SCORE,6162,GO:0008173,6.8864e-02,4.5000e+01
IMP_SCORE,6163,GO:0045947,6.8817e-02,2.1000e+01
IMP_SCORE,6164,GO:0097067,6.8755e-02,1.0000e+01
IMP_SCORE,6165,GO:0032461,6.8713e-02,7.0000e+00
IMP_SCORE,6166,GO:0004180,6.8696e-02,5.4000e+01
IMP_SCORE,6167,GO:0043666,6.8679e-02,7.0000e+00
IMP_SCORE,6168,GO:0043425,6.8600e-02,1.7000e+01
IMP_SCORE,6169,GO:0002724,6.8552e-02,5.0000e+00
IMP_SCORE,6170,GO:0046847,6.8545e-02,8.0000e+00
IMP_SCORE,6171,GO:0008378,6.8535e-02,4.0000e+01
IMP_SCORE,6172,GO:0040015,6.8464e-02,5.0000e+00
IMP_SCORE,6173,GO:0032433,6.8383e-02,5.0000e+00
IMP_SCORE,6174,GO:1901659,6.8335e-02,2.1000e+01
IMP_SCORE,6175,GO:0031272,6.8330e-02,7.0000e+00
IMP_SCORE,6176,GO:0016747,6.8231e-02,1.8500e+02
IMP_SCORE,6177,GO:0035051,6.7911e-02,8.0000e+00
IMP_SCORE,6178,GO:0043220,6.7678e-02,1.3000e+01
IMP_SCORE,6179,GO:1902590,6.7667e-02,4.0000e+00
IMP_SCORE,6180,GO:0099622,6.7660e-02,4.0000e+00
IMP_SCORE,6181,GO:0016859,6.7586e-02,3.7000e+01
IMP_SCORE,6182,GO:0060969,6.7508e-02,3.0000e+00
IMP_SCORE,6183,GO:0036258,6.7409e-02,5.0000e+00
IMP_SCORE,6184,GO:0018410,6.7375e-02,6.3000e+01
IMP_SCORE,6185,GO:0006352,6.7335e-02,5.3000e+01
IMP_SCORE,6186,GO:0071526,6.7284e-02,1.3000e+01
IMP_SCORE,6187,GO:0001682,6.7263e-02,5.0000e+00
IMP_SCORE,6188,GO:0005267,6.7199e-02,4.9000e+01
IMP_SCORE,6189,GO:1900750,6.7138e-02,1.2000e+01
IMP_SCORE,6190,GO:0021522,6.7122e-02,1.1000e+01
IMP_SCORE,6191,GO:0005747,6.7084e-02,1.2000e+01
IMP_SCORE,6192,GO:0051703,6.7041e-02,5.2000e+01
IMP_SCORE,6193,GO:0006323,6.7016e-02,5.0000e+00
IMP_SCORE,6194,GO:0006283,6.6972e-02,1.3000e+01
IMP_SCORE,6195,GO:0006479,6.6892e-02,4.4000e+01
IMP_SCORE,6196,GO:0045236,6.6856e-02,6.0000e+00
IMP_SCORE,6197,GO:0042069,6.6825e-02,8.0000e+00
IMP_SCORE,6198,GO:0045120,6.6789e-02,3.0000e+00
IMP_SCORE,6199,GO:0045823,6.6763e-02,2.0000e+00
IMP_SCORE,6200,GO:0019532,6.6737e-02,9.0000e+00
IMP_SCORE,6201,GO:0039535,6.6682e-02,5.0000e+00
IMP_SCORE,6202,GO:0006613,6.6477e-02,1.6000e+01
IMP_SCORE,6203,GO:0061647,6.6448e-02,4.0000e+00
IMP_SCORE,6204,GO:0060135,6.6434e-02,6.0000e+00
IMP_SCORE,6205,GO:0052866,6.6358e-02,2.3000e+01
IMP_SCORE,6206,GO:0030247,6.6315e-02,4.6000e+01
IMP_SCORE,6207,GO:0022404,6.6228e-02,1.6000e+01
IMP_SCORE,6208,GO:0090501,6.6113e-02,5.8000e+01
IMP_SCORE,6209,GO:0051294,6.6073e-02,5.0000e+00
IMP_SCORE,6210,GO:0043296,6.6059e-02,1.8000e+01
IMP_SCORE,6211,GO:0005814,6.6019e-02,7.1000e+01
IMP_SCORE,6212,GO:0046655,6.5855e-02,7.0000e+00
IMP_SCORE,6213,GO:0004190,6.5801e-02,4.7000e+01
IMP_SCORE,6214,GO:0005310,6.5761e-02,2.2000e+01
IMP_SCORE,6215,GO:0015145,6.5723e-02,2.2000e+01
IMP_SCORE,6216,GO:0008146,6.5628e-02,4.8000e+01
IMP_SCORE,6217,GO:0015294,6.5526e-02,4.1000e+01
IMP_SCORE,6218,GO:0002039,6.5440e-02,3.0000e+01
IMP_SCORE,6219,GO:0015937,6.5417e-02,2.0000e+00
IMP_SCORE,6220,GO:0051957,6.5325e-02,3.0000e+00
IMP_SCORE,6221,GO:0042625,6.5306e-02,4.0000e+01
IMP_SCORE,6222,GO:0001958,6.5257e-02,1.2000e+01
IMP_SCORE,6223,GO:1903861,6.5042e-02,4.0000e+00
IMP_SCORE,6224,GO:0051261,6.4811e-02,1.9000e+01
IMP_SCORE,6225,GO:0003341,6.4775e-02,1.3000e+01
IMP_SCORE,6226,GO:0015935,6.4732e-02,3.5000e+01
IMP_SCORE,6227,GO:0000731,6.4652e-02,1.8000e+01
IMP_SCORE,6228,GO:0003281,6.4611e-02,1.9000e+01
IMP_SCORE,6229,GO:0010863,6.4431e-02,8.0000e+00
IMP_SCORE,6230,GO:0070064,6.4390e-02,1.7000e+01
IMP_SCORE,6231,GO:0019400,6.4378e-02,1.0000e+01
IMP_SCORE,6232,GO:0032060,6.4324e-02,1.3000e+01
IMP_SCORE,6233,GO:0002161,6.4281e-02,1.9000e+01
IMP_SCORE,6234,GO:0044815,6.4273e-02,2.6000e+01
IMP_SCORE,6235,GO:0045912,6.4243e-02,3.0000e+01
IMP_SCORE,6236,GO:0019707,6.4235e-02,3.1000e+01
IMP_SCORE,6237,GO:0002363,6.4214e-02,1.5000e+01
IMP_SCORE,6238,GO:0051055,6.4128e-02,8.0000e+00
IMP_SCORE,6239,GO:0050832,6.4100e-02,1.2000e+01
IMP_SCORE,6240,GO:0009151,6.4022e-02,2.0000e+00
IMP_SCORE,6241,GO:0044068,6.3878e-02,4.0000e+00
IMP_SCORE,6242,GO:0005355,6.3848e-02,1.9000e+01
IMP_SCORE,6243,GO:0002088,6.3826e-02,2.2000e+01
IMP_SCORE,6244,GO:0021846,6.3790e-02,4.0000e+00
IMP_SCORE,6245,GO:0006743,6.3739e-02,9.0000e+00
IMP_SCORE,6246,GO:2000737,6.3663e-02,7.0000e+00
IMP_SCORE,6247,GO:0070202,6.3652e-02,2.0000e+00
IMP_SCORE,6248,GO:0043414,6.3612e-02,6.2000e+01
IMP_SCORE,6249,GO:0051785,6.3593e-02,8.0000e+00
IMP_SCORE,6250,GO:0003203,6.3439e-02,3.0000e+00
IMP_SCORE,6251,GO:0031122,6.3317e-02,1.6000e+01
IMP_SCORE,6252,GO:0031011,6.3299e-02,3.0000e+00
IMP_SCORE,6253,GO:0042401,6.3081e-02,2.2000e+01
IMP_SCORE,6254,GO:0045898,6.3043e-02,2.0000e+00
IMP_SCORE,6255,GO:0008194,6.3033e-02,9.8000e+01
IMP_SCORE,6256,GO:0014812,6.3003e-02,8.0000e+00
IMP_SCORE,6257,GO:1903894,6.2996e-02,2.0000e+00
IMP_SCORE,6258,GO:0030207,6.2895e-02,9.0000e+00
IMP_SCORE,6259,GO:0016208,6.2882e-02,1.7000e+01
IMP_SCORE,6260,GO:0043130,6.2867e-02,1.3300e+02
IMP_SCORE,6261,GO:0043038,6.2837e-02,2.0000e+01
IMP_SCORE,6262,GO:0000123,6.2827e-02,2.8000e+01
IMP_SCORE,6263,GO:0001104,6.2797e-02,4.4000e+01
IMP_SCORE,6264,GO:0016410,6.2745e-02,7.7000e+01
IMP_SCORE,6265,GO:0032469,6.2710e-02,4.0000e+00
IMP_SCORE,6266,GO:0046007,6.2531e-02,4.0000e+00
IMP_SCORE,6267,GO:0050691,6.2503e-02,2.0000e+00
IMP_SCORE,6268,GO:0009268,6.2477e-02,3.0000e+01
IMP_SCORE,6269,GO:0015813,6.2446e-02,1.6000e+01
IMP_SCORE,6270,GO:0035137,6.2411e-02,1.1000e+01
IMP_SCORE,6271,GO:0070932,6.2319e-02,2.0000e+00
IMP_SCORE,6272,GO:0005758,6.2119e-02,5.6000e+01
IMP_SCORE,6273,GO:0051668,6.2020e-02,2.4000e+01
IMP_SCORE,6274,GO:0032391,6.1826e-02,2.7000e+01
IMP_SCORE,6275,GO:0002821,6.1797e-02,1.8000e+01
IMP_SCORE,6276,GO:1905354,6.1548e-02,1.6000e+01
IMP_SCORE,6277,GO:0000729,6.1501e-02,4.0000e+00
IMP_SCORE,6278,GO:0071564,6.1486e-02,4.0000e+00
IMP_SCORE,6279,GO:1990023,6.1457e-02,2.0000e+00
IMP_SCORE,6280,GO:1902259,6.1323e-02,1.4000e+01
IMP_SCORE,6281,GO:0006089,6.1316e-02,4.0000e+00
IMP_SCORE,6282,GO:0005750,6.1302e-02,2.0000e+00
IMP_SCORE,6283,GO:0031231,6.0994e-02,1.2000e+01
IMP_SCORE,6284,GO:2000191,6.0896e-02,4.0000e+00
IMP_SCORE,6285,GO:0070006,6.0872e-02,1.2000e+01
IMP_SCORE,6286,GO:0045948,6.0778e-02,5.0000e+00
IMP_SCORE,6287,GO:0005832,6.0657e-02,2.0000e+00
IMP_SCORE,6288,GO:0008239,6.0647e-02,2.5000e+01
IMP_SCORE,6289,GO:1900121,6.0577e-02,5.0000e+00
IMP_SCORE,6290,GO:0006684,6.0528e-02,7.0000e+00
IMP_SCORE,6291,GO:0043194,6.0509e-02,3.0000e+00
IMP_SCORE,6292,GO:0010833,6.0372e-02,3.0000e+00
IMP_SCORE,6293,GO:0016235,6.0358e-02,3.4000e+01
IMP_SCORE,6294,GO:0015002,6.0328e-02,1.0000e+01
IMP_SCORE,6295,GO:0040020,6.0301e-02,8.0000e+00
IMP_SCORE,6296,GO:0044295,6.0181e-02,1.9000e+01
IMP_SCORE,6297,GO:0014902,6.0148e-02,5.0000e+00
IMP_SCORE,6298,GO:0016854,6.0106e-02,4.4000e+01
IMP_SCORE,6299,GO:0032836,5.9928e-02,5.0000e+00
IMP_SCORE,6300,GO:0031463,5.9848e-02,1.7000e+01
IMP_SCORE,6301,GO:0051289,5.9847e-02,3.4000e+01
IMP_SCORE,6302,GO:1905710,5.9820e-02,6.0000e+00
IMP_SCORE,6303,GO:2000194,5.9709e-02,3.0000e+00
IMP_SCORE,6304,GO:0051959,5.9655e-02,4.0000e+00
IMP_SCORE,6305,GO:0010881,5.9604e-02,3.0000e+00
IMP_SCORE,6306,GO:0008088,5.9588e-02,1.5000e+01
IMP_SCORE,6307,GO:0016279,5.9537e-02,8.0000e+00
IMP_SCORE,6308,GO:0052652,5.9306e-02,1.0000e+00
IMP_SCORE,6309,GO:0002562,5.9286e-02,4.0000e+00
IMP_SCORE,6310,GO:0071731,5.9246e-02,3.0000e+00
IMP_SCORE,6311,GO:0051233,5.9168e-02,1.5000e+01
IMP_SCORE,6312,GO:0016875,5.9093e-02,2.4000e+01
IMP_SCORE,6313,GO:0101031,5.9042e-02,2.0000e+00
IMP_SCORE,6314,GO:0003376,5.8981e-02,9.0000e+00
IMP_SCORE,6315,GO:0017091,5.8874e-02,2.2000e+01
IMP_SCORE,6316,GO:0006370,5.8874e-02,1.0000e+01
IMP_SCORE,6317,GO:0015101,5.8863e-02,6.0000e+00
IMP_SCORE,6318,GO:0008356,5.8780e-02,1.0000e+00
IMP_SCORE,6319,GO:0043422,5.8660e-02,1.1000e+01
IMP_SCORE,6320,GO:0032330,5.8558e-02,2.1000e+01
IMP_SCORE,6321,GO:1903543,5.8480e-02,6.0000e+00
IMP_SCORE,6322,GO:0016895,5.8455e-02,6.0000e+00
IMP_SCORE,6323,GO:0033962,5.8453e-02,5.0000e+00
IMP_SCORE,6324,GO:0015643,5.8422e-02,3.9000e+01
IMP_SCORE,6325,GO:0060732,5.8390e-02,7.0000e+00
IMP_SCORE,6326,GO:0007210,5.8286e-02,1.2000e+01
IMP_SCORE,6327,GO:0019054,5.8219e-02,3.0000e+00
IMP_SCORE,6328,GO:0043162,5.8215e-02,5.0000e+00
IMP_SCORE,6329,GO:0035050,5.8119e-02,4.0000e+00
IMP_SCORE,6330,GO:0098563,5.8088e-02,1.1000e+01
IMP_SCORE,6331,GO:0009262,5.8076e-02,8.0000e+00
IMP_SCORE,6332,GO:0006999,5.7875e-02,1.0000e+00
IMP_SCORE,6333,GO:0044247,5.7715e-02,1.0000e+01
IMP_SCORE,6334,GO:0006284,5.7662e-02,1.4000e+01
IMP_SCORE,6335,GO:0004520,5.7653e-02,2.5000e+01
IMP_SCORE,6336,GO:0034587,5.7584e-02,3.0000e+00
IMP_SCORE,6337,GO:0051646,5.7481e-02,1.2000e+01
IMP_SCORE,6338,GO:0050435,5.7452e-02,4.0000e+00
IMP_SCORE,6339,GO:0048706,5.7346e-02,2.6000e+01
IMP_SCORE,6340,GO:0071359,5.7318e-02,1.2000e+01
IMP_SCORE,6341,GO:0014904,5.7280e-02,1.9000e+01
IMP_SCORE,6342,GO:0048024,5.7128e-02,1.9000e+01
IMP_SCORE,6343,GO:0005681,5.7095e-02,4.2000e+01
IMP_SCORE,6344,GO:0000724,5.6990e-02,1.9000e+01
IMP_SCORE,6345,GO:1901380,5.6926e-02,2.0000e+00
IMP_SCORE,6346,GO:0007369,5.6878e-02,2.3000e+01
IMP_SCORE,6347,GO:0032350,5.6793e-02,8.0000e+00
IMP_SCORE,6348,GO:0006413,5.6746e-02,4.7000e+01
IMP_SCORE,6349,GO:0044769,5.6743e-02,2.0000e+00
IMP_SCORE,6350,GO:0080154,5.6629e-02,1.3000e+01
IMP_SCORE,6351,GO:0061631,5.6626e-02,3.5000e+01
IMP_SCORE,6352,GO:0071103,5.6577e-02,2.6000e+01
IMP_SCORE,6353,GO:0038061,5.6516e-02,7.0000e+00
IMP_SCORE,6354,GO:0036119,5.6492e-02,3.0000e+00
IMP_SCORE,6355,GO:0017147,5.6448e-02,2.1000e+01
IMP_SCORE,6356,GO:0042761,5.6413e-02,2.2000e+01
IMP_SCORE,6357,GO:0000387,5.6404e-02,1.8000e+01
IMP_SCORE,6358,GO:0000502,5.6307e-02,2.7000e+01
IMP_SCORE,6359,GO:0000737,5.6230e-02,8.0000e+00
IMP_SCORE,6360,GO:0005942,5.6230e-02,3.0000e+00
IMP_SCORE,6361,GO:0048103,5.6225e-02,2.0000e+00
IMP_SCORE,6362,GO:0045026,5.6163e-02,2.7000e+01
IMP_SCORE,6363,GO:0006692,5.6152e-02,1.8000e+01
[truncated: 2,208,935 more chars]
