# Supplementary material for: A new approach for interpreting Random Forest models and its application to the biology of ageing
Source: Bioinformatics. 2018 Feb 16;34(14):2449–56. doi: 10.1093/bioinformatics/bty087 (PMC6041990; doi:10.1093/bioinformatics/bty087)
Supplement: Supplementary Data [file bty087_src_code_and_dataset.zip › src_code_and_dataset/results/8_false.txt]

PARAM, Using dataset: /pi/home/cug/ff79/GCWA/datasets/go.arff
PARAM, Using class: class_expression_brain
PARAM, Number of iterations: 100,200,300,
PARAM, Max. depth: 0
PARAM, Random seed: 8
PARAM, Number of random selected features used in each split: 0.5,1.0,2.0,
PARAM, Do IB undersample: false
PARAM, N. of min. positive values: 10
PARAM, N. bins: -1
STATS_LATEX_DB & go.arff & class_expression_brain & 17716 & 7491 & N:17149 / O:420 / U:147 /  \\ 
CROSSVALID_STATS_BEGIN

Correctly Classified Instances       17138               96.7374 %
Incorrectly Classified Instances       578                3.2626 %
Kappa statistic                          0.012 
Mean absolute error                      0.0294
Root mean squared error                  0.1247
Relative absolute error                 94.1547 %
Root relative squared error             99.8803 %
Total Number of Instances            17716     

=== Detailed Accuracy By Class ===

                 TP Rate  FP Rate  Precision  Recall   F-Measure  MCC      ROC Area  PRC Area  Class
                 0.999    0.993    0.968      0.999    0.983      0.033    0.696     0.983     N
                 0.010    0.001    0.308      0.010    0.018      0.051    0.733     0.090     O
                 0.000    0.000    0.000      0.000    0.000      -0.002   0.659     0.018     U
                 0.000    0.000    0.000      0.000    0.000      0.000    ?         ?         ?
Weighted Avg.    0.967    0.961    0.944      0.967    0.952      0.033    0.697     0.954     

=== Confusion Matrix ===

     a     b     c     d   <-- classified as
 17134     9     6     0 |     a = N
   416     4     0     0 |     b = O
   147     0     0     0 |     c = U
     0     0     0     0 |     d = ?

CROSSVALID_STATS_END
STATS_LATEX_ACC & go.arff & class_expression_brain & 0.944 & 0.967 & 0.952 & 0.697 & 0.954 \\ 
STATS_LATEX_ACC_PER & go.arff & class_expression_brain & 0.968 & 0.999 & 0.983 & 0.696 & 0.983 & N \\ 
STATS_LATEX_ACC_PER & go.arff & class_expression_brain & 0.308 & 0.010 & 0.018 & 0.733 & 0.090 & O \\ 
STATS_LATEX_ACC_PER & go.arff & class_expression_brain & 0.000 & 0.000 & 0.000 & 0.659 & 0.018 & U \\ 
ROCPOINTS_N,0.0433,1.0000,1.0000,0.9680,1.0000
ROCPOINTS_N,0.0567,0.9982,1.0000,0.9680,1.0000
ROCPOINTS_N,0.0633,0.9965,1.0000,0.9681,1.0000
ROCPOINTS_N,0.1967,0.9947,1.0000,0.9682,1.0000
ROCPOINTS_N,0.2233,0.9929,1.0000,0.9682,1.0000
ROCPOINTS_N,0.3464,0.9929,0.9999,0.9682,0.9999
ROCPOINTS_N,0.3467,0.9929,0.9999,0.9682,0.9999
ROCPOINTS_N,0.3633,0.9929,0.9998,0.9682,0.9998
ROCPOINTS_N,0.3933,0.9929,0.9997,0.9682,0.9997
ROCPOINTS_N,0.3967,0.9929,0.9996,0.9682,0.9996
ROCPOINTS_N,0.4067,0.9929,0.9995,0.9682,0.9995
ROCPOINTS_N,0.4300,0.9929,0.9995,0.9682,0.9995
ROCPOINTS_N,0.4600,0.9929,0.9994,0.9682,0.9994
ROCPOINTS_N,0.4667,0.9929,0.9993,0.9682,0.9993
ROCPOINTS_N,0.4733,0.9929,0.9992,0.9682,0.9992
ROCPOINTS_N,0.4900,0.9929,0.9992,0.9682,0.9992
ROCPOINTS_N,0.4933,0.9929,0.9991,0.9682,0.9991
ROCPOINTS_N,0.5100,0.9929,0.9991,0.9682,0.9991
ROCPOINTS_N,0.5167,0.9929,0.9990,0.9682,0.9990
ROCPOINTS_N,0.5233,0.9912,0.9990,0.9682,0.9990
ROCPOINTS_N,0.5333,0.9912,0.9989,0.9682,0.9989
ROCPOINTS_N,0.5400,0.9912,0.9988,0.9682,0.9988
ROCPOINTS_N,0.5403,0.9912,0.9988,0.9682,0.9988
ROCPOINTS_N,0.5433,0.9912,0.9987,0.9682,0.9987
ROCPOINTS_N,0.5436,0.9912,0.9987,0.9682,0.9987
ROCPOINTS_N,0.5467,0.9912,0.9986,0.9682,0.9986
ROCPOINTS_N,0.5472,0.9912,0.9985,0.9682,0.9985
ROCPOINTS_N,0.5476,0.9912,0.9985,0.9682,0.9985
ROCPOINTS_N,0.5528,0.9912,0.9984,0.9682,0.9984
ROCPOINTS_N,0.5567,0.9912,0.9984,0.9682,0.9984
ROCPOINTS_N,0.5653,0.9912,0.9983,0.9682,0.9983
ROCPOINTS_N,0.5667,0.9912,0.9983,0.9682,0.9983
ROCPOINTS_N,0.5700,0.9894,0.9983,0.9683,0.9983
ROCPOINTS_N,0.5730,0.9894,0.9982,0.9683,0.9982
ROCPOINTS_N,0.5742,0.9894,0.9981,0.9683,0.9981
ROCPOINTS_N,0.5784,0.9894,0.9981,0.9683,0.9981
ROCPOINTS_N,0.5800,0.9894,0.9980,0.9683,0.9980
ROCPOINTS_N,0.5867,0.9894,0.9979,0.9683,0.9979
ROCPOINTS_N,0.5900,0.9894,0.9978,0.9683,0.9978
ROCPOINTS_N,0.5933,0.9877,0.9978,0.9683,0.9978
ROCPOINTS_N,0.5967,0.9877,0.9978,0.9683,0.9978
ROCPOINTS_N,0.6000,0.9877,0.9977,0.9683,0.9977
ROCPOINTS_N,0.6067,0.9877,0.9976,0.9683,0.9976
ROCPOINTS_N,0.6167,0.9877,0.9975,0.9683,0.9975
ROCPOINTS_N,0.6200,0.9877,0.9974,0.9683,0.9974
ROCPOINTS_N,0.6233,0.9877,0.9973,0.9683,0.9973
ROCPOINTS_N,0.6257,0.9877,0.9973,0.9683,0.9973
ROCPOINTS_N,0.6267,0.9877,0.9972,0.9683,0.9972
ROCPOINTS_N,0.6300,0.9877,0.9971,0.9683,0.9971
ROCPOINTS_N,0.6367,0.9877,0.9971,0.9683,0.9971
ROCPOINTS_N,0.6400,0.9877,0.9970,0.9683,0.9970
ROCPOINTS_N,0.6433,0.9877,0.9970,0.9683,0.9970
ROCPOINTS_N,0.6467,0.9877,0.9969,0.9683,0.9969
ROCPOINTS_N,0.6500,0.9877,0.9968,0.9683,0.9968
ROCPOINTS_N,0.6533,0.9877,0.9967,0.9683,0.9967
ROCPOINTS_N,0.6565,0.9877,0.9966,0.9683,0.9966
ROCPOINTS_N,0.6567,0.9877,0.9966,0.9683,0.9966
ROCPOINTS_N,0.6600,0.9859,0.9965,0.9683,0.9965
ROCPOINTS_N,0.6633,0.9841,0.9964,0.9684,0.9964
ROCPOINTS_N,0.6636,0.9824,0.9964,0.9684,0.9964
ROCPOINTS_N,0.6667,0.9824,0.9963,0.9684,0.9963
ROCPOINTS_N,0.6683,0.9824,0.9963,0.9684,0.9963
ROCPOINTS_N,0.6700,0.9824,0.9962,0.9684,0.9962
ROCPOINTS_N,0.6733,0.9824,0.9961,0.9684,0.9961
ROCPOINTS_N,0.6767,0.9824,0.9960,0.9684,0.9960
ROCPOINTS_N,0.6788,0.9788,0.9959,0.9685,0.9959
ROCPOINTS_N,0.6790,0.9771,0.9959,0.9686,0.9959
ROCPOINTS_N,0.6800,0.9771,0.9959,0.9686,0.9959
ROCPOINTS_N,0.6833,0.9771,0.9956,0.9686,0.9956
ROCPOINTS_N,0.6833,0.9771,0.9956,0.9686,0.9956
ROCPOINTS_N,0.6867,0.9753,0.9956,0.9686,0.9956
ROCPOINTS_N,0.6900,0.9753,0.9953,0.9686,0.9953
ROCPOINTS_N,0.6967,0.9735,0.9952,0.9687,0.9952
ROCPOINTS_N,0.6978,0.9700,0.9952,0.9688,0.9952
ROCPOINTS_N,0.7000,0.9700,0.9952,0.9688,0.9952
ROCPOINTS_N,0.7067,0.9700,0.9951,0.9688,0.9951
ROCPOINTS_N,0.7100,0.9683,0.9949,0.9688,0.9949
ROCPOINTS_N,0.7133,0.9683,0.9947,0.9688,0.9947
ROCPOINTS_N,0.7167,0.9665,0.9946,0.9689,0.9946
ROCPOINTS_N,0.7200,0.9665,0.9945,0.9689,0.9945
ROCPOINTS_N,0.7220,0.9647,0.9944,0.9689,0.9944
ROCPOINTS_N,0.7233,0.9647,0.9943,0.9689,0.9943
ROCPOINTS_N,0.7255,0.9647,0.9942,0.9689,0.9942
ROCPOINTS_N,0.7265,0.9647,0.9941,0.9689,0.9941
ROCPOINTS_N,0.7267,0.9647,0.9941,0.9689,0.9941
ROCPOINTS_N,0.7300,0.9630,0.9939,0.9690,0.9939
ROCPOINTS_N,0.7333,0.9630,0.9938,0.9690,0.9938
ROCPOINTS_N,0.7367,0.9630,0.9936,0.9690,0.9936
ROCPOINTS_N,0.7400,0.9612,0.9936,0.9690,0.9936
ROCPOINTS_N,0.7433,0.9612,0.9935,0.9690,0.9935
ROCPOINTS_N,0.7467,0.9594,0.9933,0.9691,0.9933
ROCPOINTS_N,0.7500,0.9577,0.9933,0.9691,0.9933
ROCPOINTS_N,0.7533,0.9577,0.9931,0.9691,0.9931
ROCPOINTS_N,0.7567,0.9577,0.9929,0.9691,0.9929
ROCPOINTS_N,0.7600,0.9559,0.9927,0.9691,0.9927
ROCPOINTS_N,0.7615,0.9559,0.9926,0.9691,0.9926
ROCPOINTS_N,0.7633,0.9559,0.9925,0.9691,0.9925
ROCPOINTS_N,0.7644,0.9559,0.9924,0.9691,0.9924
ROCPOINTS_N,0.7667,0.9559,0.9923,0.9691,0.9923
ROCPOINTS_N,0.7700,0.9559,0.9920,0.9691,0.9920
ROCPOINTS_N,0.7733,0.9541,0.9918,0.9692,0.9918
ROCPOINTS_N,0.7767,0.9541,0.9914,0.9692,0.9914
ROCPOINTS_N,0.7793,0.9541,0.9911,0.9692,0.9911
ROCPOINTS_N,0.7800,0.9524,0.9911,0.9692,0.9911
ROCPOINTS_N,0.7818,0.9471,0.9906,0.9694,0.9906
ROCPOINTS_N,0.7833,0.9471,0.9906,0.9694,0.9906
ROCPOINTS_N,0.7833,0.9471,0.9905,0.9694,0.9905
ROCPOINTS_N,0.7839,0.9453,0.9902,0.9694,0.9902
ROCPOINTS_N,0.7863,0.9453,0.9901,0.9694,0.9901
ROCPOINTS_N,0.7867,0.9453,0.9901,0.9694,0.9901
ROCPOINTS_N,0.7900,0.9453,0.9896,0.9694,0.9896
ROCPOINTS_N,0.7933,0.9453,0.9893,0.9694,0.9893
ROCPOINTS_N,0.7936,0.9436,0.9889,0.9694,0.9889
ROCPOINTS_N,0.7967,0.9436,0.9889,0.9694,0.9889
ROCPOINTS_N,0.8000,0.9400,0.9885,0.9695,0.9885
ROCPOINTS_N,0.8032,0.9365,0.9881,0.9696,0.9881
ROCPOINTS_N,0.8033,0.9365,0.9880,0.9696,0.9880
ROCPOINTS_N,0.8061,0.9347,0.9878,0.9697,0.9878
ROCPOINTS_N,0.8067,0.9347,0.9877,0.9697,0.9877
ROCPOINTS_N,0.8100,0.9330,0.9872,0.9697,0.9872
ROCPOINTS_N,0.8106,0.9330,0.9870,0.9697,0.9870
ROCPOINTS_N,0.8133,0.9330,0.9869,0.9697,0.9869
ROCPOINTS_N,0.8167,0.9295,0.9866,0.9698,0.9866
ROCPOINTS_N,0.8189,0.9242,0.9864,0.9700,0.9864
ROCPOINTS_N,0.8200,0.9242,0.9863,0.9700,0.9863
ROCPOINTS_N,0.8233,0.9189,0.9854,0.9701,0.9854
ROCPOINTS_N,0.8267,0.9171,0.9848,0.9701,0.9848
ROCPOINTS_N,0.8300,0.9171,0.9841,0.9701,0.9841
ROCPOINTS_N,0.8333,0.9118,0.9833,0.9703,0.9833
ROCPOINTS_N,0.8338,0.9101,0.9826,0.9703,0.9826
ROCPOINTS_N,0.8353,0.9101,0.9826,0.9703,0.9826
ROCPOINTS_N,0.8367,0.9101,0.9825,0.9703,0.9825
ROCPOINTS_N,0.8400,0.9048,0.9819,0.9704,0.9819
ROCPOINTS_N,0.8433,0.9030,0.9808,0.9705,0.9808
ROCPOINTS_N,0.8467,0.8977,0.9794,0.9706,0.9794
ROCPOINTS_N,0.8500,0.8907,0.9780,0.9708,0.9780
ROCPOINTS_N,0.8509,0.8854,0.9768,0.9709,0.9768
ROCPOINTS_N,0.8533,0.8854,0.9768,0.9709,0.9768
ROCPOINTS_N,0.8560,0.8783,0.9750,0.9711,0.9750
ROCPOINTS_N,0.8567,0.8783,0.9750,0.9711,0.9750
ROCPOINTS_N,0.8583,0.8695,0.9738,0.9713,0.9738
ROCPOINTS_N,0.8600,0.8695,0.9738,0.9713,0.9738
ROCPOINTS_N,0.8633,0.8677,0.9726,0.9713,0.9726
ROCPOINTS_N,0.8646,0.8624,0.9709,0.9715,0.9709
ROCPOINTS_N,0.8647,0.8624,0.9708,0.9715,0.9708
ROCPOINTS_N,0.8656,0.8624,0.9708,0.9715,0.9708
ROCPOINTS_N,0.8667,0.8624,0.9707,0.9715,0.9707
ROCPOINTS_N,0.8672,0.8501,0.9687,0.9718,0.9687
ROCPOINTS_N,0.8683,0.8501,0.9687,0.9718,0.9687
ROCPOINTS_N,0.8700,0.8501,0.9686,0.9718,0.9686
ROCPOINTS_N,0.8719,0.8395,0.9667,0.9721,0.9667
ROCPOINTS_N,0.8719,0.8395,0.9665,0.9721,0.9665
ROCPOINTS_N,0.8722,0.8395,0.9665,0.9721,0.9665
ROCPOINTS_N,0.8725,0.8377,0.9665,0.9721,0.9665
ROCPOINTS_N,0.8733,0.8377,0.9664,0.9721,0.9664
ROCPOINTS_N,0.8750,0.8325,0.9644,0.9723,0.9644
ROCPOINTS_N,0.8763,0.8325,0.9644,0.9723,0.9644
ROCPOINTS_N,0.8767,0.8325,0.9643,0.9722,0.9643
ROCPOINTS_N,0.8775,0.8307,0.9619,0.9722,0.9619
ROCPOINTS_N,0.8783,0.8289,0.9619,0.9723,0.9619
ROCPOINTS_N,0.8784,0.8289,0.9619,0.9723,0.9619
ROCPOINTS_N,0.8800,0.8289,0.9618,0.9723,0.9618
ROCPOINTS_N,0.8819,0.8201,0.9595,0.9725,0.9595
ROCPOINTS_N,0.8833,0.8201,0.9595,0.9725,0.9595
ROCPOINTS_N,0.8867,0.8113,0.9574,0.9727,0.9574
ROCPOINTS_N,0.8889,0.7954,0.9540,0.9732,0.9540
ROCPOINTS_N,0.8895,0.7954,0.9539,0.9732,0.9539
ROCPOINTS_N,0.8900,0.7954,0.9539,0.9732,0.9539
ROCPOINTS_N,0.8911,0.7848,0.9507,0.9734,0.9507
ROCPOINTS_N,0.8922,0.7848,0.9506,0.9734,0.9506
ROCPOINTS_N,0.8933,0.7848,0.9505,0.9734,0.9505
ROCPOINTS_N,0.8940,0.7848,0.9479,0.9734,0.9479
ROCPOINTS_N,0.8950,0.7848,0.9478,0.9734,0.9478
ROCPOINTS_N,0.8954,0.7848,0.9478,0.9734,0.9478
ROCPOINTS_N,0.8956,0.7848,0.9477,0.9733,0.9477
ROCPOINTS_N,0.8956,0.7848,0.9476,0.9733,0.9476
ROCPOINTS_N,0.8967,0.7848,0.9476,0.9733,0.9476
ROCPOINTS_N,0.8978,0.7690,0.9434,0.9738,0.9434
ROCPOINTS_N,0.8978,0.7690,0.9434,0.9738,0.9434
ROCPOINTS_N,0.8983,0.7690,0.9433,0.9738,0.9433
ROCPOINTS_N,0.8992,0.7690,0.9433,0.9738,0.9433
ROCPOINTS_N,0.9000,0.7690,0.9432,0.9738,0.9432
ROCPOINTS_N,0.9003,0.7619,0.9393,0.9739,0.9393
ROCPOINTS_N,0.9015,0.7619,0.9392,0.9739,0.9392
ROCPOINTS_N,0.9033,0.7619,0.9391,0.9739,0.9391
ROCPOINTS_N,0.9035,0.7549,0.9354,0.9740,0.9354
ROCPOINTS_N,0.9039,0.7549,0.9354,0.9740,0.9354
ROCPOINTS_N,0.9044,0.7549,0.9353,0.9740,0.9353
ROCPOINTS_N,0.9049,0.7549,0.9353,0.9740,0.9353
ROCPOINTS_N,0.9050,0.7549,0.9352,0.9740,0.9352
ROCPOINTS_N,0.9059,0.7549,0.9352,0.9740,0.9352
ROCPOINTS_N,0.9063,0.7549,0.9351,0.9740,0.9351
ROCPOINTS_N,0.9066,0.7549,0.9350,0.9740,0.9350
ROCPOINTS_N,0.9067,0.7549,0.9350,0.9740,0.9350
ROCPOINTS_N,0.9083,0.7513,0.9305,0.9740,0.9305
ROCPOINTS_N,0.9083,0.7513,0.9304,0.9740,0.9304
ROCPOINTS_N,0.9085,0.7513,0.9303,0.9740,0.9303
ROCPOINTS_N,0.9090,0.7513,0.9303,0.9740,0.9303
ROCPOINTS_N,0.9091,0.7513,0.9301,0.9740,0.9301
ROCPOINTS_N,0.9100,0.7513,0.9301,0.9740,0.9301
ROCPOINTS_N,0.9107,0.7478,0.9255,0.9740,0.9255
ROCPOINTS_N,0.9123,0.7478,0.9255,0.9740,0.9255
ROCPOINTS_N,0.9133,0.7478,0.9254,0.9740,0.9254
ROCPOINTS_N,0.9135,0.7284,0.9206,0.9745,0.9206
ROCPOINTS_N,0.9153,0.7284,0.9205,0.9745,0.9205
ROCPOINTS_N,0.9156,0.7284,0.9205,0.9745,0.9205
ROCPOINTS_N,0.9156,0.7284,0.9204,0.9745,0.9204
ROCPOINTS_N,0.9157,0.7284,0.9203,0.9745,0.9203
ROCPOINTS_N,0.9161,0.7284,0.9203,0.9745,0.9203
ROCPOINTS_N,0.9166,0.7266,0.9203,0.9746,0.9203
ROCPOINTS_N,0.9167,0.7266,0.9202,0.9746,0.9202
ROCPOINTS_N,0.9184,0.7108,0.9136,0.9749,0.9136
ROCPOINTS_N,0.9187,0.7108,0.9135,0.9749,0.9135
ROCPOINTS_N,0.9189,0.7108,0.9135,0.9749,0.9135
ROCPOINTS_N,0.9190,0.7108,0.9134,0.9749,0.9134
ROCPOINTS_N,0.9192,0.7108,0.9133,0.9749,0.9133
ROCPOINTS_N,0.9193,0.7108,0.9133,0.9749,0.9133
ROCPOINTS_N,0.9199,0.7108,0.9132,0.9749,0.9132
ROCPOINTS_N,0.9200,0.7108,0.9131,0.9749,0.9131
ROCPOINTS_N,0.9200,0.6984,0.9062,0.9752,0.9062
ROCPOINTS_N,0.9207,0.6984,0.9061,0.9751,0.9061
ROCPOINTS_N,0.9217,0.6984,0.9060,0.9751,0.9060
ROCPOINTS_N,0.9222,0.6984,0.9059,0.9751,0.9059
ROCPOINTS_N,0.9231,0.6984,0.9058,0.9751,0.9058
ROCPOINTS_N,0.9233,0.6984,0.9058,0.9751,0.9058
ROCPOINTS_N,0.9234,0.6931,0.8995,0.9752,0.8995
ROCPOINTS_N,0.9248,0.6931,0.8994,0.9752,0.8994
ROCPOINTS_N,0.9250,0.6931,0.8994,0.9752,0.8994
ROCPOINTS_N,0.9256,0.6914,0.8994,0.9752,0.8994
ROCPOINTS_N,0.9257,0.6914,0.8993,0.9752,0.8993
ROCPOINTS_N,0.9262,0.6914,0.8992,0.9752,0.8992
ROCPOINTS_N,0.9266,0.6914,0.8992,0.9752,0.8992
ROCPOINTS_N,0.9266,0.6914,0.8991,0.9752,0.8991
ROCPOINTS_N,0.9267,0.6914,0.8991,0.9752,0.8991
ROCPOINTS_N,0.9275,0.6825,0.8913,0.9753,0.8913
ROCPOINTS_N,0.9278,0.6825,0.8912,0.9753,0.8912
ROCPOINTS_N,0.9283,0.6825,0.8912,0.9753,0.8912
ROCPOINTS_N,0.9286,0.6825,0.8911,0.9753,0.8911
ROCPOINTS_N,0.9290,0.6825,0.8910,0.9753,0.8910
ROCPOINTS_N,0.9294,0.6825,0.8910,0.9753,0.8910
ROCPOINTS_N,0.9298,0.6825,0.8909,0.9753,0.8909
ROCPOINTS_N,0.9299,0.6825,0.8908,0.9753,0.8908
ROCPOINTS_N,0.9300,0.6825,0.8908,0.9753,0.8908
ROCPOINTS_N,0.9317,0.6578,0.8821,0.9759,0.8821
ROCPOINTS_N,0.9321,0.6578,0.8820,0.9759,0.8820
ROCPOINTS_N,0.9322,0.6578,0.8819,0.9759,0.8819
ROCPOINTS_N,0.9333,0.6578,0.8818,0.9759,0.8818
ROCPOINTS_N,0.9334,0.6349,0.8717,0.9765,0.8717
ROCPOINTS_N,0.9339,0.6349,0.8717,0.9765,0.8717
ROCPOINTS_N,0.9339,0.6349,0.8716,0.9765,0.8716
ROCPOINTS_N,0.9341,0.6349,0.8715,0.9765,0.8715
ROCPOINTS_N,0.9344,0.6349,0.8715,0.9765,0.8715
ROCPOINTS_N,0.9353,0.6349,0.8714,0.9765,0.8714
ROCPOINTS_N,0.9356,0.6349,0.8713,0.9765,0.8713
ROCPOINTS_N,0.9358,0.6349,0.8712,0.9765,0.8712
ROCPOINTS_N,0.9360,0.6349,0.8712,0.9765,0.8712
ROCPOINTS_N,0.9362,0.6349,0.8711,0.9765,0.8711
ROCPOINTS_N,0.9367,0.6349,0.8711,0.9765,0.8711
ROCPOINTS_N,0.9370,0.6226,0.8601,0.9766,0.8601
ROCPOINTS_N,0.9371,0.6226,0.8600,0.9766,0.8600
ROCPOINTS_N,0.9372,0.6226,0.8599,0.9766,0.8599
ROCPOINTS_N,0.9376,0.6226,0.8599,0.9766,0.8599
ROCPOINTS_N,0.9378,0.6226,0.8598,0.9766,0.8598
ROCPOINTS_N,0.9383,0.6208,0.8598,0.9767,0.8598
ROCPOINTS_N,0.9389,0.6190,0.8596,0.9767,0.8596
ROCPOINTS_N,0.9400,0.6190,0.8596,0.9767,0.8596
ROCPOINTS_N,0.9404,0.5979,0.8484,0.9772,0.8484
ROCPOINTS_N,0.9408,0.5979,0.8483,0.9772,0.8483
ROCPOINTS_N,0.9413,0.5979,0.8483,0.9772,0.8483
ROCPOINTS_N,0.9414,0.5979,0.8482,0.9772,0.8482
ROCPOINTS_N,0.9415,0.5979,0.8482,0.9772,0.8482
ROCPOINTS_N,0.9417,0.5979,0.8481,0.9772,0.8481
ROCPOINTS_N,0.9422,0.5979,0.8480,0.9772,0.8480
ROCPOINTS_N,0.9425,0.5979,0.8480,0.9772,0.8480
ROCPOINTS_N,0.9433,0.5979,0.8479,0.9772,0.8479
ROCPOINTS_N,0.9439,0.5820,0.8367,0.9775,0.8367
ROCPOINTS_N,0.9439,0.5820,0.8367,0.9775,0.8367
ROCPOINTS_N,0.9439,0.5820,0.8365,0.9775,0.8365
ROCPOINTS_N,0.9442,0.5820,0.8364,0.9775,0.8364
ROCPOINTS_N,0.9444,0.5820,0.8363,0.9775,0.8363
ROCPOINTS_N,0.9446,0.5820,0.8362,0.9775,0.8362
ROCPOINTS_N,0.9447,0.5820,0.8360,0.9775,0.8360
ROCPOINTS_N,0.9450,0.5820,0.8359,0.9775,0.8359
ROCPOINTS_N,0.9450,0.5802,0.8357,0.9776,0.8357
ROCPOINTS_N,0.9450,0.5802,0.8355,0.9776,0.8355
ROCPOINTS_N,0.9450,0.5785,0.8355,0.9776,0.8355
ROCPOINTS_N,0.9456,0.5785,0.8353,0.9776,0.8353
ROCPOINTS_N,0.9456,0.5785,0.8352,0.9776,0.8352
ROCPOINTS_N,0.9458,0.5785,0.8350,0.9776,0.8350
ROCPOINTS_N,0.9466,0.5785,0.8350,0.9776,0.8350
ROCPOINTS_N,0.9467,0.5785,0.8349,0.9776,0.8349
ROCPOINTS_N,0.9469,0.5626,0.8222,0.9779,0.8222
ROCPOINTS_N,0.9472,0.5626,0.8221,0.9779,0.8221
ROCPOINTS_N,0.9473,0.5626,0.8221,0.9779,0.8221
ROCPOINTS_N,0.9475,0.5626,0.8220,0.9779,0.8220
ROCPOINTS_N,0.9478,0.5626,0.8219,0.9779,0.8219
ROCPOINTS_N,0.9478,0.5626,0.8217,0.9779,0.8217
ROCPOINTS_N,0.9481,0.5626,0.8216,0.9779,0.8216
ROCPOINTS_N,0.9483,0.5626,0.8215,0.9779,0.8215
ROCPOINTS_N,0.9483,0.5626,0.8214,0.9779,0.8214
ROCPOINTS_N,0.9483,0.5626,0.8214,0.9779,0.8214
ROCPOINTS_N,0.9484,0.5626,0.8213,0.9779,0.8213
ROCPOINTS_N,0.9486,0.5626,0.8213,0.9779,0.8213
ROCPOINTS_N,0.9489,0.5626,0.8212,0.9778,0.8212
ROCPOINTS_N,0.9491,0.5626,0.8211,0.9778,0.8211
ROCPOINTS_N,0.9492,0.5626,0.8210,0.9778,0.8210
ROCPOINTS_N,0.9493,0.5626,0.8210,0.9778,0.8210
ROCPOINTS_N,0.9495,0.5626,0.8209,0.9778,0.8209
ROCPOINTS_N,0.9495,0.5626,0.8208,0.9778,0.8208
ROCPOINTS_N,0.9500,0.5626,0.8207,0.9778,0.8207
ROCPOINTS_N,0.9503,0.5414,0.8066,0.9783,0.8066
ROCPOINTS_N,0.9504,0.5414,0.8065,0.9783,0.8065
ROCPOINTS_N,0.9507,0.5414,0.8064,0.9783,0.8064
ROCPOINTS_N,0.9508,0.5414,0.8063,0.9783,0.8063
ROCPOINTS_N,0.9509,0.5414,0.8062,0.9783,0.8062
ROCPOINTS_N,0.9513,0.5414,0.8061,0.9783,0.8061
ROCPOINTS_N,0.9513,0.5414,0.8059,0.9783,0.8059
ROCPOINTS_N,0.9517,0.5414,0.8058,0.9783,0.8058
ROCPOINTS_N,0.9519,0.5414,0.8055,0.9783,0.8055
ROCPOINTS_N,0.9520,0.5414,0.8055,0.9783,0.8055
ROCPOINTS_N,0.9525,0.5414,0.8054,0.9783,0.8054
ROCPOINTS_N,0.9525,0.5414,0.8054,0.9783,0.8054
ROCPOINTS_N,0.9526,0.5414,0.8053,0.9783,0.8053
ROCPOINTS_N,0.9527,0.5414,0.8052,0.9783,0.8052
ROCPOINTS_N,0.9528,0.5414,0.8052,0.9783,0.8052
ROCPOINTS_N,0.9533,0.5414,0.8051,0.9782,0.8051
ROCPOINTS_N,0.9539,0.5220,0.7892,0.9786,0.7892
ROCPOINTS_N,0.9539,0.5220,0.7891,0.9786,0.7891
ROCPOINTS_N,0.9541,0.5220,0.7891,0.9786,0.7891
ROCPOINTS_N,0.9541,0.5220,0.7890,0.9786,0.7890
ROCPOINTS_N,0.9544,0.5220,0.7890,0.9786,0.7890
ROCPOINTS_N,0.9547,0.5220,0.7889,0.9786,0.7889
ROCPOINTS_N,0.9550,0.5220,0.7888,0.9786,0.7888
ROCPOINTS_N,0.9551,0.5220,0.7887,0.9786,0.7887
ROCPOINTS_N,0.9556,0.5220,0.7887,0.9786,0.7887
ROCPOINTS_N,0.9557,0.5220,0.7886,0.9786,0.7886
ROCPOINTS_N,0.9558,0.5220,0.7885,0.9786,0.7885
ROCPOINTS_N,0.9558,0.5220,0.7884,0.9786,0.7884
ROCPOINTS_N,0.9559,0.5220,0.7883,0.9786,0.7883
ROCPOINTS_N,0.9560,0.5220,0.7883,0.9786,0.7883
ROCPOINTS_N,0.9561,0.5220,0.7882,0.9786,0.7882
ROCPOINTS_N,0.9566,0.5220,0.7882,0.9786,0.7882
ROCPOINTS_N,0.9567,0.5220,0.7881,0.9786,0.7881
ROCPOINTS_N,0.9575,0.4903,0.7684,0.9793,0.7684
ROCPOINTS_N,0.9575,0.4903,0.7684,0.9793,0.7684
ROCPOINTS_N,0.9583,0.4903,0.7683,0.9793,0.7683
ROCPOINTS_N,0.9583,0.4903,0.7683,0.9793,0.7683
ROCPOINTS_N,0.9588,0.4903,0.7682,0.9793,0.7682
ROCPOINTS_N,0.9589,0.4903,0.7681,0.9793,0.7681
ROCPOINTS_N,0.9593,0.4903,0.7681,0.9793,0.7681
ROCPOINTS_N,0.9600,0.4903,0.7680,0.9793,0.7680
ROCPOINTS_N,0.9610,0.4603,0.7482,0.9801,0.7482
ROCPOINTS_N,0.9611,0.4603,0.7481,0.9801,0.7481
ROCPOINTS_N,0.9613,0.4603,0.7481,0.9801,0.7481
ROCPOINTS_N,0.9614,0.4603,0.7480,0.9801,0.7480
ROCPOINTS_N,0.9615,0.4603,0.7480,0.9801,0.7480
ROCPOINTS_N,0.9616,0.4603,0.7479,0.9801,0.7479
ROCPOINTS_N,0.9617,0.4603,0.7473,0.9800,0.7473
ROCPOINTS_N,0.9618,0.4586,0.7468,0.9801,0.7468
ROCPOINTS_N,0.9620,0.4586,0.7467,0.9801,0.7467
ROCPOINTS_N,0.9622,0.4586,0.7467,0.9801,0.7467
ROCPOINTS_N,0.9625,0.4586,0.7465,0.9801,0.7465
ROCPOINTS_N,0.9626,0.4586,0.7464,0.9801,0.7464
ROCPOINTS_N,0.9631,0.4568,0.7464,0.9802,0.7464
ROCPOINTS_N,0.9633,0.4568,0.7462,0.9802,0.7462
ROCPOINTS_N,0.9633,0.4568,0.7461,0.9802,0.7461
ROCPOINTS_N,0.9636,0.4356,0.7250,0.9805,0.7250
ROCPOINTS_N,0.9641,0.4356,0.7249,0.9805,0.7249
ROCPOINTS_N,0.9643,0.4356,0.7249,0.9805,0.7249
ROCPOINTS_N,0.9645,0.4356,0.7248,0.9805,0.7248
ROCPOINTS_N,0.9647,0.4356,0.7248,0.9805,0.7248
ROCPOINTS_N,0.9648,0.4356,0.7246,0.9805,0.7246
ROCPOINTS_N,0.9649,0.4356,0.7244,0.9805,0.7244
ROCPOINTS_N,0.9650,0.4356,0.7243,0.9805,0.7243
ROCPOINTS_N,0.9655,0.4356,0.7241,0.9805,0.7241
ROCPOINTS_N,0.9656,0.4356,0.7239,0.9805,0.7239
ROCPOINTS_N,0.9657,0.4356,0.7238,0.9805,0.7238
ROCPOINTS_N,0.9659,0.4356,0.7237,0.9805,0.7237
ROCPOINTS_N,0.9660,0.4356,0.7237,0.9805,0.7237
ROCPOINTS_N,0.9661,0.4356,0.7236,0.9805,0.7236
ROCPOINTS_N,0.9661,0.4356,0.7232,0.9805,0.7232
ROCPOINTS_N,0.9662,0.4356,0.7232,0.9805,0.7232
ROCPOINTS_N,0.9663,0.4356,0.7231,0.9805,0.7231
ROCPOINTS_N,0.9664,0.4356,0.7231,0.9805,0.7231
ROCPOINTS_N,0.9666,0.4356,0.7225,0.9805,0.7225
ROCPOINTS_N,0.9667,0.4356,0.7225,0.9805,0.7225
ROCPOINTS_N,0.9669,0.4109,0.6982,0.9809,0.6982
ROCPOINTS_N,0.9669,0.4109,0.6981,0.9809,0.6981
ROCPOINTS_N,0.9678,0.4109,0.6980,0.9809,0.6980
ROCPOINTS_N,0.9679,0.4109,0.6979,0.9809,0.6979
ROCPOINTS_N,0.9681,0.4109,0.6978,0.9809,0.6978
ROCPOINTS_N,0.9683,0.4109,0.6978,0.9809,0.6978
ROCPOINTS_N,0.9688,0.4109,0.6975,0.9809,0.6975
ROCPOINTS_N,0.9689,0.4109,0.6974,0.9809,0.6974
ROCPOINTS_N,0.9689,0.4109,0.6972,0.9809,0.6972
ROCPOINTS_N,0.9689,0.4109,0.6968,0.9809,0.6968
ROCPOINTS_N,0.9693,0.4109,0.6965,0.9809,0.6965
ROCPOINTS_N,0.9698,0.4109,0.6964,0.9809,0.6964
ROCPOINTS_N,0.9699,0.4109,0.6964,0.9809,0.6964
ROCPOINTS_N,0.9700,0.4109,0.6963,0.9809,0.6963
ROCPOINTS_N,0.9700,0.4109,0.6963,0.9809,0.6963
ROCPOINTS_N,0.9702,0.3704,0.6689,0.9820,0.6689
ROCPOINTS_N,0.9706,0.3704,0.6688,0.9820,0.6688
ROCPOINTS_N,0.9707,0.3704,0.6688,0.9820,0.6688
ROCPOINTS_N,0.9707,0.3704,0.6687,0.9820,0.6687
ROCPOINTS_N,0.9708,0.3704,0.6687,0.9820,0.6687
ROCPOINTS_N,0.9709,0.3704,0.6686,0.9820,0.6686
ROCPOINTS_N,0.9709,0.3704,0.6684,0.9820,0.6684
ROCPOINTS_N,0.9710,0.3704,0.6681,0.9820,0.6681
ROCPOINTS_N,0.9710,0.3704,0.6679,0.9820,0.6679
ROCPOINTS_N,0.9711,0.3704,0.6678,0.9820,0.6678
ROCPOINTS_N,0.9714,0.3704,0.6677,0.9820,0.6677
ROCPOINTS_N,0.9715,0.3704,0.6677,0.9820,0.6677
ROCPOINTS_N,0.9715,0.3704,0.6676,0.9820,0.6676
ROCPOINTS_N,0.9715,0.3704,0.6674,0.9820,0.6674
ROCPOINTS_N,0.9717,0.3704,0.6673,0.9820,0.6673
ROCPOINTS_N,0.9719,0.3704,0.6670,0.9820,0.6670
ROCPOINTS_N,0.9719,0.3704,0.6670,0.9820,0.6670
ROCPOINTS_N,0.9720,0.3704,0.6669,0.9820,0.6669
ROCPOINTS_N,0.9722,0.3704,0.6669,0.9820,0.6669
ROCPOINTS_N,0.9727,0.3704,0.6667,0.9820,0.6667
ROCPOINTS_N,0.9728,0.3704,0.6667,0.9820,0.6667
ROCPOINTS_N,0.9731,0.3704,0.6666,0.9820,0.6666
ROCPOINTS_N,0.9733,0.3704,0.6666,0.9820,0.6666
ROCPOINTS_N,0.9735,0.3386,0.6385,0.9828,0.6385
ROCPOINTS_N,0.9738,0.3386,0.6385,0.9828,0.6385
ROCPOINTS_N,0.9738,0.3386,0.6384,0.9828,0.6384
ROCPOINTS_N,0.9739,0.3386,0.6383,0.9828,0.6383
ROCPOINTS_N,0.9739,0.3386,0.6382,0.9828,0.6382
ROCPOINTS_N,0.9739,0.3386,0.6382,0.9828,0.6382
ROCPOINTS_N,0.9740,0.3386,0.6381,0.9828,0.6381
ROCPOINTS_N,0.9740,0.3386,0.6381,0.9828,0.6381
ROCPOINTS_N,0.9741,0.3386,0.6380,0.9828,0.6380
ROCPOINTS_N,0.9742,0.3386,0.6379,0.9828,0.6379
ROCPOINTS_N,0.9742,0.3386,0.6378,0.9827,0.6378
ROCPOINTS_N,0.9745,0.3386,0.6377,0.9827,0.6377
ROCPOINTS_N,0.9746,0.3386,0.6376,0.9827,0.6376
ROCPOINTS_N,0.9747,0.3386,0.6376,0.9827,0.6376
ROCPOINTS_N,0.9748,0.3386,0.6375,0.9827,0.6375
ROCPOINTS_N,0.9749,0.3386,0.6375,0.9827,0.6375
ROCPOINTS_N,0.9749,0.3386,0.6374,0.9827,0.6374
ROCPOINTS_N,0.9749,0.3386,0.6374,0.9827,0.6374
ROCPOINTS_N,0.9750,0.3386,0.6373,0.9827,0.6373
ROCPOINTS_N,0.9753,0.3386,0.6370,0.9827,0.6370
ROCPOINTS_N,0.9756,0.3386,0.6369,0.9827,0.6369
ROCPOINTS_N,0.9758,0.3386,0.6368,0.9827,0.6368
ROCPOINTS_N,0.9759,0.3386,0.6367,0.9827,0.6367
ROCPOINTS_N,0.9760,0.3386,0.6366,0.9827,0.6366
ROCPOINTS_N,0.9760,0.3386,0.6365,0.9827,0.6365
ROCPOINTS_N,0.9761,0.3386,0.6365,0.9827,0.6365
ROCPOINTS_N,0.9764,0.3386,0.6364,0.9827,0.6364
ROCPOINTS_N,0.9765,0.3386,0.6364,0.9827,0.6364
ROCPOINTS_N,0.9767,0.3386,0.6363,0.9827,0.6363
ROCPOINTS_N,0.9767,0.3139,0.6021,0.9831,0.6021
ROCPOINTS_N,0.9768,0.3139,0.6020,0.9831,0.6020
ROCPOINTS_N,0.9769,0.3139,0.6020,0.9830,0.6020
ROCPOINTS_N,0.9771,0.3139,0.6019,0.9830,0.6019
ROCPOINTS_N,0.9774,0.3139,0.6018,0.9830,0.6018
ROCPOINTS_N,0.9775,0.3139,0.6018,0.9830,0.6018
ROCPOINTS_N,0.9777,0.3139,0.6017,0.9830,0.6017
ROCPOINTS_N,0.9777,0.3139,0.6017,0.9830,0.6017
ROCPOINTS_N,0.9780,0.3139,0.6016,0.9830,0.6016
ROCPOINTS_N,0.9783,0.3139,0.6016,0.9830,0.6016
ROCPOINTS_N,0.9783,0.3139,0.6015,0.9830,0.6015
ROCPOINTS_N,0.9786,0.3139,0.6013,0.9830,0.6013
ROCPOINTS_N,0.9787,0.3139,0.6012,0.9830,0.6012
ROCPOINTS_N,0.9787,0.3139,0.6011,0.9830,0.6011
ROCPOINTS_N,0.9789,0.3139,0.6011,0.9830,0.6011
ROCPOINTS_N,0.9790,0.3139,0.6009,0.9830,0.6009
ROCPOINTS_N,0.9790,0.3139,0.6008,0.9830,0.6008
ROCPOINTS_N,0.9790,0.3139,0.6007,0.9830,0.6007
ROCPOINTS_N,0.9793,0.3139,0.6007,0.9830,0.6007
ROCPOINTS_N,0.9795,0.3139,0.6006,0.9830,0.6006
ROCPOINTS_N,0.9796,0.3139,0.6006,0.9830,0.6006
ROCPOINTS_N,0.9796,0.3139,0.6005,0.9830,0.6005
ROCPOINTS_N,0.9798,0.3139,0.6004,0.9830,0.6004
ROCPOINTS_N,0.9799,0.3139,0.6004,0.9830,0.6004
ROCPOINTS_N,0.9800,0.3139,0.6003,0.9830,0.6003
ROCPOINTS_N,0.9801,0.2787,0.5653,0.9840,0.5653
ROCPOINTS_N,0.9804,0.2787,0.5653,0.9840,0.5653
ROCPOINTS_N,0.9807,0.2769,0.5646,0.9840,0.5646
ROCPOINTS_N,0.9807,0.2769,0.5646,0.9840,0.5646
ROCPOINTS_N,0.9810,0.2751,0.5642,0.9841,0.5642
ROCPOINTS_N,0.9810,0.2751,0.5641,0.9841,0.5641
ROCPOINTS_N,0.9811,0.2751,0.5641,0.9841,0.5641
ROCPOINTS_N,0.9812,0.2751,0.5639,0.9841,0.5639
ROCPOINTS_N,0.9813,0.2751,0.5639,0.9841,0.5639
ROCPOINTS_N,0.9813,0.2751,0.5638,0.9841,0.5638
ROCPOINTS_N,0.9813,0.2751,0.5638,0.9841,0.5638
ROCPOINTS_N,0.9813,0.2751,0.5637,0.9841,0.5637
ROCPOINTS_N,0.9814,0.2751,0.5636,0.9841,0.5636
ROCPOINTS_N,0.9815,0.2751,0.5635,0.9841,0.5635
ROCPOINTS_N,0.9815,0.2751,0.5635,0.9841,0.5635
ROCPOINTS_N,0.9817,0.2751,0.5634,0.9841,0.5634
ROCPOINTS_N,0.9817,0.2751,0.5631,0.9841,0.5631
ROCPOINTS_N,0.9819,0.2751,0.5629,0.9841,0.5629
ROCPOINTS_N,0.9820,0.2751,0.5629,0.9841,0.5629
ROCPOINTS_N,0.9821,0.2751,0.5628,0.9841,0.5628
ROCPOINTS_N,0.9821,0.2751,0.5628,0.9841,0.5628
ROCPOINTS_N,0.9822,0.2751,0.5627,0.9841,0.5627
ROCPOINTS_N,0.9822,0.2751,0.5627,0.9841,0.5627
ROCPOINTS_N,0.9823,0.2751,0.5626,0.9841,0.5626
ROCPOINTS_N,0.9826,0.2751,0.5625,0.9841,0.5625
ROCPOINTS_N,0.9826,0.2751,0.5625,0.9841,0.5625
ROCPOINTS_N,0.9827,0.2751,0.5624,0.9841,0.5624
ROCPOINTS_N,0.9828,0.2751,0.5624,0.9841,0.5624
ROCPOINTS_N,0.9829,0.2751,0.5623,0.9841,0.5623
ROCPOINTS_N,0.9829,0.2751,0.5622,0.9841,0.5622
ROCPOINTS_N,0.9830,0.2751,0.5622,0.9841,0.5622
ROCPOINTS_N,0.9831,0.2751,0.5621,0.9841,0.5621
ROCPOINTS_N,0.9831,0.2751,0.5621,0.9841,0.5621
ROCPOINTS_N,0.9831,0.2751,0.5620,0.9841,0.5620
ROCPOINTS_N,0.9831,0.2751,0.5620,0.9841,0.5620
ROCPOINTS_N,0.9831,0.2751,0.5619,0.9841,0.5619
ROCPOINTS_N,0.9831,0.2751,0.5618,0.9841,0.5618
ROCPOINTS_N,0.9833,0.2751,0.5618,0.9841,0.5618
ROCPOINTS_N,0.9833,0.2751,0.5617,0.9841,0.5617
ROCPOINTS_N,0.9833,0.2751,0.5617,0.9841,0.5617
ROCPOINTS_N,0.9835,0.2416,0.5183,0.9848,0.5183
ROCPOINTS_N,0.9838,0.2416,0.5182,0.9848,0.5182
ROCPOINTS_N,0.9840,0.2416,0.5182,0.9848,0.5182
ROCPOINTS_N,0.9844,0.2416,0.5181,0.9848,0.5181
ROCPOINTS_N,0.9845,0.2416,0.5180,0.9848,0.5180
ROCPOINTS_N,0.9847,0.2416,0.5180,0.9848,0.5180
ROCPOINTS_N,0.9847,0.2416,0.5179,0.9848,0.5179
ROCPOINTS_N,0.9849,0.2416,0.5179,0.9848,0.5179
ROCPOINTS_N,0.9850,0.2416,0.5178,0.9848,0.5178
ROCPOINTS_N,0.9851,0.2416,0.5176,0.9848,0.5176
ROCPOINTS_N,0.9852,0.2416,0.5176,0.9848,0.5176
ROCPOINTS_N,0.9852,0.2416,0.5175,0.9848,0.5175
ROCPOINTS_N,0.9853,0.2416,0.5175,0.9848,0.5175
ROCPOINTS_N,0.9854,0.2416,0.5174,0.9848,0.5174
ROCPOINTS_N,0.9856,0.2416,0.5173,0.9848,0.5173
ROCPOINTS_N,0.9857,0.2416,0.5169,0.9848,0.5169
ROCPOINTS_N,0.9857,0.2416,0.5168,0.9848,0.5168
ROCPOINTS_N,0.9857,0.2416,0.5168,0.9848,0.5168
ROCPOINTS_N,0.9857,0.2416,0.5167,0.9848,0.5167
ROCPOINTS_N,0.9858,0.2416,0.5166,0.9848,0.5166
ROCPOINTS_N,0.9858,0.2416,0.5166,0.9848,0.5166
ROCPOINTS_N,0.9859,0.2416,0.5165,0.9848,0.5165
ROCPOINTS_N,0.9860,0.2416,0.5164,0.9848,0.5164
ROCPOINTS_N,0.9861,0.2416,0.5164,0.9848,0.5164
ROCPOINTS_N,0.9862,0.2416,0.5163,0.9848,0.5163
ROCPOINTS_N,0.9863,0.2416,0.5152,0.9847,0.5152
ROCPOINTS_N,0.9864,0.2416,0.5152,0.9847,0.5152
ROCPOINTS_N,0.9865,0.2416,0.5151,0.9847,0.5151
ROCPOINTS_N,0.9865,0.2416,0.5151,0.9847,0.5151
ROCPOINTS_N,0.9865,0.2416,0.5150,0.9847,0.5150
ROCPOINTS_N,0.9865,0.2416,0.5150,0.9847,0.5150
ROCPOINTS_N,0.9865,0.2416,0.5140,0.9847,0.5140
ROCPOINTS_N,0.9866,0.2416,0.5140,0.9847,0.5140
ROCPOINTS_N,0.9866,0.2381,0.5140,0.9849,0.5140
ROCPOINTS_N,0.9867,0.2381,0.5139,0.9849,0.5139
ROCPOINTS_N,0.9867,0.2152,0.4691,0.9851,0.4691
ROCPOINTS_N,0.9868,0.2152,0.4682,0.9850,0.4682
ROCPOINTS_N,0.9869,0.2152,0.4674,0.9850,0.4674
ROCPOINTS_N,0.9870,0.2152,0.4674,0.9850,0.4674
ROCPOINTS_N,0.9871,0.2152,0.4667,0.9850,0.4667
ROCPOINTS_N,0.9871,0.2152,0.4656,0.9849,0.4656
ROCPOINTS_N,0.9872,0.2152,0.4655,0.9849,0.4655
ROCPOINTS_N,0.9872,0.2152,0.4643,0.9849,0.4643
ROCPOINTS_N,0.9873,0.2152,0.4643,0.9849,0.4643
ROCPOINTS_N,0.9873,0.2152,0.4642,0.9849,0.4642
ROCPOINTS_N,0.9875,0.2152,0.4631,0.9849,0.4631
ROCPOINTS_N,0.9875,0.2152,0.4630,0.9849,0.4630
ROCPOINTS_N,0.9875,0.2152,0.4629,0.9849,0.4629
ROCPOINTS_N,0.9876,0.2152,0.4611,0.9848,0.4611
ROCPOINTS_N,0.9876,0.2152,0.4611,0.9848,0.4611
ROCPOINTS_N,0.9876,0.2152,0.4592,0.9847,0.4592
ROCPOINTS_N,0.9877,0.2152,0.4592,0.9847,0.4592
ROCPOINTS_N,0.9878,0.2152,0.4591,0.9847,0.4591
ROCPOINTS_N,0.9880,0.2152,0.4573,0.9847,0.4573
ROCPOINTS_N,0.9880,0.2152,0.4555,0.9846,0.4555
ROCPOINTS_N,0.9880,0.2152,0.4554,0.9846,0.4554
ROCPOINTS_N,0.9881,0.2152,0.4554,0.9846,0.4554
ROCPOINTS_N,0.9881,0.2152,0.4553,0.9846,0.4553
ROCPOINTS_N,0.9882,0.2152,0.4541,0.9846,0.4541
ROCPOINTS_N,0.9882,0.2152,0.4540,0.9846,0.4540
ROCPOINTS_N,0.9883,0.2152,0.4540,0.9846,0.4540
ROCPOINTS_N,0.9883,0.2152,0.4524,0.9845,0.4524
ROCPOINTS_N,0.9885,0.2152,0.4521,0.9845,0.4521
ROCPOINTS_N,0.9886,0.2152,0.4506,0.9845,0.4506
ROCPOINTS_N,0.9887,0.2152,0.4506,0.9845,0.4506
ROCPOINTS_N,0.9887,0.2152,0.4505,0.9845,0.4505
ROCPOINTS_N,0.9889,0.2152,0.4505,0.9845,0.4505
ROCPOINTS_N,0.9889,0.2152,0.4504,0.9845,0.4504
ROCPOINTS_N,0.9890,0.2152,0.4503,0.9844,0.4503
ROCPOINTS_N,0.9890,0.2152,0.4502,0.9844,0.4502
ROCPOINTS_N,0.9892,0.2152,0.4502,0.9844,0.4502
ROCPOINTS_N,0.9892,0.2152,0.4501,0.9844,0.4501
ROCPOINTS_N,0.9892,0.2152,0.4500,0.9844,0.4500
ROCPOINTS_N,0.9892,0.2152,0.4499,0.9844,0.4499
ROCPOINTS_N,0.9893,0.2152,0.4499,0.9844,0.4499
ROCPOINTS_N,0.9893,0.2152,0.4498,0.9844,0.4498
ROCPOINTS_N,0.9894,0.2152,0.4498,0.9844,0.4498
ROCPOINTS_N,0.9895,0.2152,0.4496,0.9844,0.4496
ROCPOINTS_N,0.9895,0.2152,0.4495,0.9844,0.4495
ROCPOINTS_N,0.9895,0.2152,0.4495,0.9844,0.4495
ROCPOINTS_N,0.9895,0.2152,0.4494,0.9844,0.4494
ROCPOINTS_N,0.9895,0.2152,0.4494,0.9844,0.4494
ROCPOINTS_N,0.9896,0.2152,0.4493,0.9844,0.4493
ROCPOINTS_N,0.9897,0.2152,0.4492,0.9844,0.4492
ROCPOINTS_N,0.9897,0.2152,0.4492,0.9844,0.4492
ROCPOINTS_N,0.9899,0.2152,0.4491,0.9844,0.4491
ROCPOINTS_N,0.9899,0.2152,0.4491,0.9844,0.4491
ROCPOINTS_N,0.9900,0.2152,0.4490,0.9844,0.4490
ROCPOINTS_N,0.9901,0.1817,0.3967,0.9851,0.3967
ROCPOINTS_N,0.9904,0.1817,0.3966,0.9851,0.3966
ROCPOINTS_N,0.9906,0.1817,0.3966,0.9851,0.3966
ROCPOINTS_N,0.9907,0.1817,0.3965,0.9851,0.3965
ROCPOINTS_N,0.9908,0.1817,0.3965,0.9851,0.3965
ROCPOINTS_N,0.9910,0.1817,0.3964,0.9851,0.3964
ROCPOINTS_N,0.9910,0.1817,0.3963,0.9851,0.3963
ROCPOINTS_N,0.9910,0.1817,0.3963,0.9851,0.3963
ROCPOINTS_N,0.9911,0.1817,0.3962,0.9851,0.3962
ROCPOINTS_N,0.9911,0.1817,0.3962,0.9851,0.3962
ROCPOINTS_N,0.9911,0.1817,0.3961,0.9851,0.3961
ROCPOINTS_N,0.9913,0.1817,0.3958,0.9851,0.3958
ROCPOINTS_N,0.9914,0.1817,0.3957,0.9850,0.3957
ROCPOINTS_N,0.9915,0.1817,0.3956,0.9850,0.3956
ROCPOINTS_N,0.9917,0.1817,0.3956,0.9850,0.3956
ROCPOINTS_N,0.9917,0.1817,0.3951,0.9850,0.3951
ROCPOINTS_N,0.9919,0.1817,0.3951,0.9850,0.3951
ROCPOINTS_N,0.9919,0.1817,0.3950,0.9850,0.3950
ROCPOINTS_N,0.9920,0.1799,0.3950,0.9852,0.3950
ROCPOINTS_N,0.9920,0.1799,0.3950,0.9852,0.3950
ROCPOINTS_N,0.9921,0.1799,0.3949,0.9852,0.3949
ROCPOINTS_N,0.9921,0.1799,0.3948,0.9852,0.3948
ROCPOINTS_N,0.9921,0.1799,0.3948,0.9852,0.3948
ROCPOINTS_N,0.9922,0.1781,0.3934,0.9853,0.3934
ROCPOINTS_N,0.9922,0.1781,0.3929,0.9852,0.3929
ROCPOINTS_N,0.9923,0.1781,0.3928,0.9852,0.3928
ROCPOINTS_N,0.9923,0.1764,0.3914,0.9853,0.3914
ROCPOINTS_N,0.9924,0.1764,0.3913,0.9853,0.3913
ROCPOINTS_N,0.9924,0.1764,0.3913,0.9853,0.3913
ROCPOINTS_N,0.9924,0.1746,0.3895,0.9854,0.3895
ROCPOINTS_N,0.9924,0.1746,0.3895,0.9854,0.3895
ROCPOINTS_N,0.9924,0.1746,0.3894,0.9854,0.3894
ROCPOINTS_N,0.9924,0.1746,0.3894,0.9854,0.3894
ROCPOINTS_N,0.9925,0.1746,0.3893,0.9854,0.3893
ROCPOINTS_N,0.9925,0.1746,0.3892,0.9854,0.3892
ROCPOINTS_N,0.9926,0.1746,0.3892,0.9854,0.3892
ROCPOINTS_N,0.9926,0.1746,0.3891,0.9854,0.3891
ROCPOINTS_N,0.9927,0.1746,0.3891,0.9854,0.3891
ROCPOINTS_N,0.9927,0.1746,0.3890,0.9854,0.3890
ROCPOINTS_N,0.9928,0.1746,0.3889,0.9854,0.3889
ROCPOINTS_N,0.9928,0.1746,0.3889,0.9854,0.3889
ROCPOINTS_N,0.9928,0.1746,0.3888,0.9854,0.3888
ROCPOINTS_N,0.9928,0.1746,0.3888,0.9854,0.3888
ROCPOINTS_N,0.9928,0.1746,0.3887,0.9854,0.3887
ROCPOINTS_N,0.9929,0.1746,0.3887,0.9854,0.3887
ROCPOINTS_N,0.9929,0.1746,0.3886,0.9854,0.3886
ROCPOINTS_N,0.9930,0.1746,0.3885,0.9854,0.3885
ROCPOINTS_N,0.9930,0.1728,0.3875,0.9855,0.3875
ROCPOINTS_N,0.9930,0.1728,0.3875,0.9855,0.3875
ROCPOINTS_N,0.9930,0.1728,0.3874,0.9855,0.3874
ROCPOINTS_N,0.9931,0.1728,0.3874,0.9855,0.3874
ROCPOINTS_N,0.9931,0.1728,0.3873,0.9855,0.3873
ROCPOINTS_N,0.9931,0.1728,0.3873,0.9855,0.3873
ROCPOINTS_N,0.9931,0.1728,0.3872,0.9855,0.3872
ROCPOINTS_N,0.9931,0.1728,0.3871,0.9855,0.3871
ROCPOINTS_N,0.9931,0.1728,0.3871,0.9855,0.3871
ROCPOINTS_N,0.9931,0.1728,0.3870,0.9854,0.3870
ROCPOINTS_N,0.9932,0.1728,0.3870,0.9854,0.3870
ROCPOINTS_N,0.9933,0.1728,0.3869,0.9854,0.3869
ROCPOINTS_N,0.9933,0.1728,0.3868,0.9854,0.3868
ROCPOINTS_N,0.9933,0.1728,0.3868,0.9854,0.3868
ROCPOINTS_N,0.9935,0.1287,0.3188,0.9868,0.3188
ROCPOINTS_N,0.9936,0.1287,0.3187,0.9868,0.3187
ROCPOINTS_N,0.9936,0.1287,0.3187,0.9868,0.3187
ROCPOINTS_N,0.9937,0.1287,0.3186,0.9868,0.3186
ROCPOINTS_N,0.9938,0.1287,0.3186,0.9868,0.3186
ROCPOINTS_N,0.9939,0.1270,0.3177,0.9870,0.3177
ROCPOINTS_N,0.9941,0.1270,0.3176,0.9870,0.3176
ROCPOINTS_N,0.9941,0.1270,0.3175,0.9869,0.3175
ROCPOINTS_N,0.9942,0.1270,0.3175,0.9869,0.3175
ROCPOINTS_N,0.9942,0.1270,0.3174,0.9869,0.3174
ROCPOINTS_N,0.9942,0.1270,0.3173,0.9869,0.3173
ROCPOINTS_N,0.9944,0.1270,0.3173,0.9869,0.3173
ROCPOINTS_N,0.9945,0.1270,0.3170,0.9869,0.3170
ROCPOINTS_N,0.9945,0.1270,0.3170,0.9869,0.3170
ROCPOINTS_N,0.9946,0.1270,0.3169,0.9869,0.3169
ROCPOINTS_N,0.9947,0.1270,0.3169,0.9869,0.3169
ROCPOINTS_N,0.9948,0.1270,0.3167,0.9869,0.3167
ROCPOINTS_N,0.9948,0.1270,0.3166,0.9869,0.3166
ROCPOINTS_N,0.9948,0.1270,0.3166,0.9869,0.3166
ROCPOINTS_N,0.9949,0.1270,0.3165,0.9869,0.3165
ROCPOINTS_N,0.9950,0.1270,0.3165,0.9869,0.3165
ROCPOINTS_N,0.9950,0.1270,0.3164,0.9869,0.3164
ROCPOINTS_N,0.9950,0.1270,0.3159,0.9869,0.3159
ROCPOINTS_N,0.9950,0.1270,0.3159,0.9869,0.3159
ROCPOINTS_N,0.9950,0.1270,0.3158,0.9869,0.3158
ROCPOINTS_N,0.9952,0.1270,0.3158,0.9869,0.3158
ROCPOINTS_N,0.9952,0.1270,0.3157,0.9869,0.3157
ROCPOINTS_N,0.9952,0.1270,0.3156,0.9869,0.3156
ROCPOINTS_N,0.9952,0.1270,0.3156,0.9869,0.3156
ROCPOINTS_N,0.9953,0.1270,0.3155,0.9869,0.3155
ROCPOINTS_N,0.9953,0.1270,0.3155,0.9869,0.3155
ROCPOINTS_N,0.9954,0.1270,0.3154,0.9869,0.3154
ROCPOINTS_N,0.9955,0.1270,0.3154,0.9869,0.3154
ROCPOINTS_N,0.9956,0.1270,0.3153,0.9869,0.3153
ROCPOINTS_N,0.9957,0.1270,0.3151,0.9869,0.3151
ROCPOINTS_N,0.9957,0.1270,0.3151,0.9868,0.3151
ROCPOINTS_N,0.9958,0.1270,0.3150,0.9868,0.3150
ROCPOINTS_N,0.9958,0.1270,0.3149,0.9868,0.3149
ROCPOINTS_N,0.9958,0.1270,0.3148,0.9868,0.3148
ROCPOINTS_N,0.9959,0.1270,0.3147,0.9868,0.3147
ROCPOINTS_N,0.9960,0.1270,0.3146,0.9868,0.3146
ROCPOINTS_N,0.9960,0.1270,0.3145,0.9868,0.3145
ROCPOINTS_N,0.9960,0.1270,0.3145,0.9868,0.3145
ROCPOINTS_N,0.9961,0.1270,0.3144,0.9868,0.3144
ROCPOINTS_N,0.9961,0.1270,0.3144,0.9868,0.3144
ROCPOINTS_N,0.9961,0.1270,0.3142,0.9868,0.3142
ROCPOINTS_N,0.9961,0.1270,0.3142,0.9868,0.3142
ROCPOINTS_N,0.9962,0.1270,0.3141,0.9868,0.3141
ROCPOINTS_N,0.9962,0.1270,0.3141,0.9868,0.3141
ROCPOINTS_N,0.9963,0.1270,0.3140,0.9868,0.3140
ROCPOINTS_N,0.9963,0.1270,0.3140,0.9868,0.3140
ROCPOINTS_N,0.9963,0.1270,0.3139,0.9868,0.3139
ROCPOINTS_N,0.9963,0.1270,0.3138,0.9868,0.3138
ROCPOINTS_N,0.9963,0.1270,0.3138,0.9868,0.3138
ROCPOINTS_N,0.9963,0.1270,0.3137,0.9868,0.3137
ROCPOINTS_N,0.9964,0.1270,0.3137,0.9868,0.3137
ROCPOINTS_N,0.9964,0.1270,0.3136,0.9868,0.3136
ROCPOINTS_N,0.9964,0.1270,0.3135,0.9868,0.3135
ROCPOINTS_N,0.9964,0.1270,0.3135,0.9868,0.3135
ROCPOINTS_N,0.9964,0.1270,0.3134,0.9868,0.3134
ROCPOINTS_N,0.9964,0.1270,0.3134,0.9868,0.3134
ROCPOINTS_N,0.9964,0.1270,0.3133,0.9868,0.3133
ROCPOINTS_N,0.9964,0.1270,0.3133,0.9868,0.3133
ROCPOINTS_N,0.9965,0.1252,0.3133,0.9870,0.3133
ROCPOINTS_N,0.9965,0.1252,0.3132,0.9870,0.3132
ROCPOINTS_N,0.9965,0.1252,0.3131,0.9870,0.3131
ROCPOINTS_N,0.9965,0.1252,0.3130,0.9869,0.3130
ROCPOINTS_N,0.9965,0.1252,0.3130,0.9869,0.3130
ROCPOINTS_N,0.9966,0.1252,0.3129,0.9869,0.3129
ROCPOINTS_N,0.9966,0.1252,0.3128,0.9869,0.3128
ROCPOINTS_N,0.9966,0.1252,0.3128,0.9869,0.3128
ROCPOINTS_N,0.9966,0.1235,0.3128,0.9871,0.3128
ROCPOINTS_N,0.9966,0.1235,0.3127,0.9871,0.3127
ROCPOINTS_N,0.9966,0.1235,0.3126,0.9871,0.3126
ROCPOINTS_N,0.9966,0.1235,0.3126,0.9871,0.3126
ROCPOINTS_N,0.9966,0.1235,0.3125,0.9871,0.3125
ROCPOINTS_N,0.9966,0.1235,0.3124,0.9871,0.3124
ROCPOINTS_N,0.9967,0.1235,0.3124,0.9871,0.3124
ROCPOINTS_N,0.9967,0.1235,0.3123,0.9871,0.3123
ROCPOINTS_N,0.9968,0.0847,0.2290,0.9879,0.2290
ROCPOINTS_N,0.9969,0.0847,0.2289,0.9879,0.2289
ROCPOINTS_N,0.9970,0.0847,0.2288,0.9879,0.2288
ROCPOINTS_N,0.9971,0.0847,0.2288,0.9879,0.2288
ROCPOINTS_N,0.9972,0.0847,0.2287,0.9879,0.2287
ROCPOINTS_N,0.9972,0.0847,0.2286,0.9879,0.2286
ROCPOINTS_N,0.9973,0.0847,0.2286,0.9879,0.2286
ROCPOINTS_N,0.9973,0.0847,0.2285,0.9879,0.2285
ROCPOINTS_N,0.9974,0.0847,0.2285,0.9879,0.2285
ROCPOINTS_N,0.9974,0.0847,0.2284,0.9879,0.2284
ROCPOINTS_N,0.9975,0.0847,0.2283,0.9879,0.2283
ROCPOINTS_N,0.9976,0.0847,0.2282,0.9879,0.2282
ROCPOINTS_N,0.9977,0.0847,0.2282,0.9879,0.2282
ROCPOINTS_N,0.9977,0.0847,0.2281,0.9879,0.2281
ROCPOINTS_N,0.9977,0.0847,0.2281,0.9879,0.2281
ROCPOINTS_N,0.9977,0.0847,0.2280,0.9879,0.2280
ROCPOINTS_N,0.9977,0.0847,0.2279,0.9879,0.2279
ROCPOINTS_N,0.9977,0.0847,0.2279,0.9879,0.2279
ROCPOINTS_N,0.9977,0.0847,0.2278,0.9879,0.2278
ROCPOINTS_N,0.9978,0.0847,0.2278,0.9879,0.2278
ROCPOINTS_N,0.9978,0.0847,0.2275,0.9878,0.2275
ROCPOINTS_N,0.9979,0.0847,0.2274,0.9878,0.2274
ROCPOINTS_N,0.9980,0.0847,0.2274,0.9878,0.2274
ROCPOINTS_N,0.9980,0.0847,0.2273,0.9878,0.2273
ROCPOINTS_N,0.9980,0.0847,0.2272,0.9878,0.2272
ROCPOINTS_N,0.9982,0.0847,0.2272,0.9878,0.2272
ROCPOINTS_N,0.9982,0.0847,0.2271,0.9878,0.2271
ROCPOINTS_N,0.9983,0.0847,0.2271,0.9878,0.2271
ROCPOINTS_N,0.9983,0.0847,0.2263,0.9878,0.2263
ROCPOINTS_N,0.9984,0.0847,0.2262,0.9878,0.2262
ROCPOINTS_N,0.9984,0.0847,0.2261,0.9878,0.2261
ROCPOINTS_N,0.9984,0.0847,0.2261,0.9878,0.2261
ROCPOINTS_N,0.9984,0.0847,0.2260,0.9878,0.2260
ROCPOINTS_N,0.9985,0.0847,0.2260,0.9878,0.2260
ROCPOINTS_N,0.9985,0.0847,0.2259,0.9878,0.2259
ROCPOINTS_N,0.9985,0.0847,0.2258,0.9878,0.2258
ROCPOINTS_N,0.9985,0.0847,0.2258,0.9878,0.2258
ROCPOINTS_N,0.9985,0.0847,0.2257,0.9878,0.2257
ROCPOINTS_N,0.9987,0.0847,0.2257,0.9877,0.2257
ROCPOINTS_N,0.9987,0.0847,0.2256,0.9877,0.2256
ROCPOINTS_N,0.9987,0.0847,0.2256,0.9877,0.2256
ROCPOINTS_N,0.9987,0.0847,0.2255,0.9877,0.2255
ROCPOINTS_N,0.9988,0.0847,0.2254,0.9877,0.2254
ROCPOINTS_N,0.9988,0.0847,0.2254,0.9877,0.2254
ROCPOINTS_N,0.9988,0.0847,0.2253,0.9877,0.2253
ROCPOINTS_N,0.9988,0.0847,0.2253,0.9877,0.2253
ROCPOINTS_N,0.9989,0.0847,0.2252,0.9877,0.2252
ROCPOINTS_N,0.9989,0.0847,0.2246,0.9877,0.2246
ROCPOINTS_N,0.9989,0.0847,0.2245,0.9877,0.2245
ROCPOINTS_N,0.9990,0.0847,0.2244,0.9877,0.2244
ROCPOINTS_N,0.9990,0.0847,0.2244,0.9877,0.2244
ROCPOINTS_N,0.9990,0.0847,0.2243,0.9877,0.2243
ROCPOINTS_N,0.9990,0.0847,0.2243,0.9877,0.2243
ROCPOINTS_N,0.9990,0.0847,0.2242,0.9877,0.2242
ROCPOINTS_N,0.9991,0.0847,0.2242,0.9877,0.2242
ROCPOINTS_N,0.9991,0.0847,0.2241,0.9877,0.2241
ROCPOINTS_N,0.9991,0.0847,0.2240,0.9877,0.2240
ROCPOINTS_N,0.9991,0.0847,0.2240,0.9877,0.2240
ROCPOINTS_N,0.9991,0.0847,0.2239,0.9877,0.2239
ROCPOINTS_N,0.9991,0.0847,0.2239,0.9877,0.2239
ROCPOINTS_N,0.9991,0.0847,0.2238,0.9876,0.2238
ROCPOINTS_N,0.9992,0.0847,0.2237,0.9876,0.2237
ROCPOINTS_N,0.9992,0.0847,0.2234,0.9876,0.2234
ROCPOINTS_N,0.9992,0.0829,0.2234,0.9879,0.2234
ROCPOINTS_N,0.9992,0.0829,0.2233,0.9879,0.2233
ROCPOINTS_N,0.9992,0.0829,0.2232,0.9879,0.2232
ROCPOINTS_N,0.9993,0.0829,0.2232,0.9879,0.2232
ROCPOINTS_N,0.9993,0.0829,0.2231,0.9879,0.2231
ROCPOINTS_N,0.9993,0.0829,0.2230,0.9879,0.2230
ROCPOINTS_N,0.9993,0.0829,0.2230,0.9879,0.2230
ROCPOINTS_N,0.9993,0.0829,0.2228,0.9878,0.2228
ROCPOINTS_N,0.9994,0.0829,0.2227,0.9878,0.2227
ROCPOINTS_N,0.9994,0.0829,0.2226,0.9878,0.2226
ROCPOINTS_N,0.9994,0.0829,0.2226,0.9878,0.2226
ROCPOINTS_N,0.9994,0.0829,0.2225,0.9878,0.2225
ROCPOINTS_N,0.9994,0.0829,0.2225,0.9878,0.2225
ROCPOINTS_N,0.9994,0.0829,0.2224,0.9878,0.2224
ROCPOINTS_N,0.9994,0.0829,0.2223,0.9878,0.2223
ROCPOINTS_N,0.9994,0.0829,0.2223,0.9878,0.2223
ROCPOINTS_N,0.9994,0.0829,0.2222,0.9878,0.2222
ROCPOINTS_N,0.9994,0.0829,0.2222,0.9878,0.2222
ROCPOINTS_N,0.9995,0.0829,0.2220,0.9878,0.2220
ROCPOINTS_N,0.9995,0.0829,0.2219,0.9878,0.2219
ROCPOINTS_N,0.9995,0.0829,0.2219,0.9878,0.2219
ROCPOINTS_N,0.9995,0.0829,0.2218,0.9878,0.2218
ROCPOINTS_N,0.9996,0.0829,0.2218,0.9878,0.2218
ROCPOINTS_N,0.9996,0.0829,0.2217,0.9878,0.2217
ROCPOINTS_N,0.9996,0.0829,0.2216,0.9878,0.2216
ROCPOINTS_N,0.9996,0.0829,0.2215,0.9878,0.2215
ROCPOINTS_N,0.9996,0.0829,0.2214,0.9878,0.2214
ROCPOINTS_N,0.9996,0.0829,0.2214,0.9878,0.2214
ROCPOINTS_N,0.9996,0.0829,0.2213,0.9878,0.2213
ROCPOINTS_N,0.9996,0.0829,0.2212,0.9878,0.2212
ROCPOINTS_N,0.9996,0.0829,0.2212,0.9878,0.2212
ROCPOINTS_N,0.9996,0.0829,0.2211,0.9878,0.2211
ROCPOINTS_N,0.9996,0.0829,0.2211,0.9878,0.2211
ROCPOINTS_N,0.9996,0.0829,0.2209,0.9877,0.2209
ROCPOINTS_N,0.9996,0.0811,0.2209,0.9880,0.2209
ROCPOINTS_N,0.9997,0.0811,0.2208,0.9880,0.2208
ROCPOINTS_N,0.9997,0.0811,0.2207,0.9880,0.2207
ROCPOINTS_N,0.9997,0.0811,0.2205,0.9880,0.2205
ROCPOINTS_N,0.9997,0.0811,0.2205,0.9880,0.2205
ROCPOINTS_N,0.9997,0.0811,0.2204,0.9880,0.2204
ROCPOINTS_N,0.9997,0.0811,0.2204,0.9880,0.2204
ROCPOINTS_N,0.9997,0.0811,0.2202,0.9880,0.2202
ROCPOINTS_N,0.9997,0.0811,0.2201,0.9880,0.2201
ROCPOINTS_N,0.9997,0.0811,0.2201,0.9880,0.2201
ROCPOINTS_N,0.9997,0.0811,0.2198,0.9879,0.2198
ROCPOINTS_N,0.9997,0.0811,0.2197,0.9879,0.2197
ROCPOINTS_N,0.9998,0.0811,0.2197,0.9879,0.2197
ROCPOINTS_N,0.9998,0.0811,0.2196,0.9879,0.2196
ROCPOINTS_N,0.9998,0.0811,0.2195,0.9879,0.2195
ROCPOINTS_N,0.9998,0.0811,0.2194,0.9879,0.2194
ROCPOINTS_N,0.9998,0.0811,0.2194,0.9879,0.2194
ROCPOINTS_N,0.9998,0.0811,0.2193,0.9879,0.2193
ROCPOINTS_N,0.9998,0.0811,0.2193,0.9879,0.2193
ROCPOINTS_N,0.9998,0.0811,0.2192,0.9879,0.2192
ROCPOINTS_N,0.9998,0.0811,0.2191,0.9879,0.2191
ROCPOINTS_N,0.9998,0.0811,0.2191,0.9879,0.2191
ROCPOINTS_N,0.9998,0.0811,0.2190,0.9879,0.2190
ROCPOINTS_N,0.9999,0.0811,0.2188,0.9879,0.2188
ROCPOINTS_N,0.9999,0.0811,0.2188,0.9879,0.2188
ROCPOINTS_N,0.9999,0.0811,0.2187,0.9879,0.2187
ROCPOINTS_N,0.9999,0.0811,0.2187,0.9879,0.2187
ROCPOINTS_N,0.9999,0.0811,0.2186,0.9879,0.2186
ROCPOINTS_N,0.9999,0.0811,0.2185,0.9879,0.2185
ROCPOINTS_N,0.9999,0.0811,0.2184,0.9879,0.2184
ROCPOINTS_N,0.9999,0.0811,0.2184,0.9879,0.2184
ROCPOINTS_N,0.9999,0.0811,0.2183,0.9879,0.2183
ROCPOINTS_N,0.9999,0.0811,0.2183,0.9879,0.2183
ROCPOINTS_N,1.0000,0.0794,0.2183,0.9881,0.2183
ROCPOINTS_N,1.0000,0.0794,0.2182,0.9881,0.2182
ROCPOINTS_N,1.0000,0.0794,0.2181,0.9881,0.2181
ROCPOINTS_N,1.0000,0.0794,0.2181,0.9881,0.2181
ROCPOINTS_N,1.0000,0.0794,0.2180,0.9881,0.2180
ROCPOINTS_N,1.0000,0.0794,0.2180,0.9881,0.2180
ROCPOINTS_N,1.0000,0.0794,0.2179,0.9881,0.2179
ROCPOINTS_N,1.0000,0.0794,0.2179,0.9881,0.2179
ROCPOINTS_N,1.0000,0.0794,0.2178,0.9881,0.2178
ROCPOINTS_N,1.0000,0.0794,0.2177,0.9881,0.2177
ROCPOINTS_N,1.0000,0.0000,0.0000,0.0000,0.0000
ROCPOINTS_O,0.0000,1.0000,1.0000,0.0237,1.0000
ROCPOINTS_O,0.0000,0.7117,0.9000,0.0298,0.9000
ROCPOINTS_O,0.0000,0.7117,0.8976,0.0297,0.8976
ROCPOINTS_O,0.0000,0.7116,0.8976,0.0297,0.8976
ROCPOINTS_O,0.0000,0.7116,0.8976,0.0297,0.8976
ROCPOINTS_O,0.0000,0.7115,0.8976,0.0297,0.8976
ROCPOINTS_O,0.0000,0.7114,0.8976,0.0297,0.8976
ROCPOINTS_O,0.0000,0.7114,0.8976,0.0297,0.8976
ROCPOINTS_O,0.0000,0.7113,0.8976,0.0297,0.8976
ROCPOINTS_O,0.0000,0.7113,0.8976,0.0297,0.8976
ROCPOINTS_O,0.0000,0.7112,0.8976,0.0297,0.8976
ROCPOINTS_O,0.0000,0.7111,0.8976,0.0297,0.8976
ROCPOINTS_O,0.0000,0.7111,0.8976,0.0297,0.8976
ROCPOINTS_O,0.0000,0.7110,0.8976,0.0297,0.8976
ROCPOINTS_O,0.0000,0.7110,0.8976,0.0297,0.8976
ROCPOINTS_O,0.0000,0.7109,0.8976,0.0297,0.8976
ROCPOINTS_O,0.0000,0.7109,0.8976,0.0298,0.8976
ROCPOINTS_O,0.0001,0.7108,0.8976,0.0298,0.8976
ROCPOINTS_O,0.0001,0.7107,0.8976,0.0298,0.8976
ROCPOINTS_O,0.0001,0.7107,0.8976,0.0298,0.8976
ROCPOINTS_O,0.0001,0.7106,0.8976,0.0298,0.8976
ROCPOINTS_O,0.0001,0.7106,0.8976,0.0298,0.8976
ROCPOINTS_O,0.0001,0.7105,0.8976,0.0298,0.8976
ROCPOINTS_O,0.0001,0.7104,0.8976,0.0298,0.8976
ROCPOINTS_O,0.0001,0.7103,0.8976,0.0298,0.8976
ROCPOINTS_O,0.0001,0.7103,0.8976,0.0298,0.8976
ROCPOINTS_O,0.0001,0.7102,0.8976,0.0298,0.8976
ROCPOINTS_O,0.0001,0.7102,0.8976,0.0298,0.8976
ROCPOINTS_O,0.0001,0.7101,0.8976,0.0298,0.8976
ROCPOINTS_O,0.0001,0.7100,0.8976,0.0298,0.8976
ROCPOINTS_O,0.0002,0.7099,0.8976,0.0298,0.8976
ROCPOINTS_O,0.0002,0.7098,0.8976,0.0298,0.8976
ROCPOINTS_O,0.0002,0.7098,0.8976,0.0298,0.8976
ROCPOINTS_O,0.0002,0.7097,0.8976,0.0298,0.8976
ROCPOINTS_O,0.0002,0.7096,0.8976,0.0298,0.8976
ROCPOINTS_O,0.0002,0.7096,0.8976,0.0298,0.8976
ROCPOINTS_O,0.0002,0.7095,0.8976,0.0298,0.8976
ROCPOINTS_O,0.0002,0.7095,0.8976,0.0298,0.8976
ROCPOINTS_O,0.0002,0.7094,0.8976,0.0298,0.8976
ROCPOINTS_O,0.0002,0.7094,0.8976,0.0298,0.8976
ROCPOINTS_O,0.0002,0.7093,0.8976,0.0298,0.8976
ROCPOINTS_O,0.0002,0.7092,0.8976,0.0298,0.8976
ROCPOINTS_O,0.0002,0.7091,0.8976,0.0298,0.8976
ROCPOINTS_O,0.0003,0.7091,0.8976,0.0298,0.8976
ROCPOINTS_O,0.0003,0.7090,0.8976,0.0298,0.8976
ROCPOINTS_O,0.0003,0.7089,0.8976,0.0298,0.8976
ROCPOINTS_O,0.0003,0.7088,0.8976,0.0298,0.8976
ROCPOINTS_O,0.0003,0.7087,0.8976,0.0298,0.8976
ROCPOINTS_O,0.0003,0.7086,0.8976,0.0298,0.8976
ROCPOINTS_O,0.0003,0.7085,0.8976,0.0298,0.8976
ROCPOINTS_O,0.0004,0.7085,0.8976,0.0298,0.8976
ROCPOINTS_O,0.0004,0.7084,0.8976,0.0298,0.8976
ROCPOINTS_O,0.0004,0.7084,0.8976,0.0299,0.8976
ROCPOINTS_O,0.0004,0.7083,0.8976,0.0299,0.8976
ROCPOINTS_O,0.0004,0.7083,0.8976,0.0299,0.8976
ROCPOINTS_O,0.0004,0.7082,0.8976,0.0299,0.8976
ROCPOINTS_O,0.0004,0.7081,0.8976,0.0299,0.8976
ROCPOINTS_O,0.0004,0.7081,0.8976,0.0299,0.8976
ROCPOINTS_O,0.0005,0.7080,0.8976,0.0299,0.8976
ROCPOINTS_O,0.0005,0.7080,0.8976,0.0299,0.8976
ROCPOINTS_O,0.0005,0.7079,0.8976,0.0299,0.8976
ROCPOINTS_O,0.0006,0.7079,0.8976,0.0299,0.8976
ROCPOINTS_O,0.0006,0.7078,0.8976,0.0299,0.8976
ROCPOINTS_O,0.0006,0.7077,0.8976,0.0299,0.8976
ROCPOINTS_O,0.0006,0.7076,0.8976,0.0299,0.8976
ROCPOINTS_O,0.0006,0.7075,0.8976,0.0299,0.8976
ROCPOINTS_O,0.0006,0.7074,0.8976,0.0299,0.8976
ROCPOINTS_O,0.0006,0.7074,0.8976,0.0299,0.8976
ROCPOINTS_O,0.0006,0.7073,0.8976,0.0299,0.8976
ROCPOINTS_O,0.0006,0.7073,0.8976,0.0299,0.8976
ROCPOINTS_O,0.0006,0.7072,0.8976,0.0299,0.8976
ROCPOINTS_O,0.0007,0.7072,0.8976,0.0299,0.8976
ROCPOINTS_O,0.0007,0.7069,0.8976,0.0299,0.8976
ROCPOINTS_O,0.0008,0.7069,0.8976,0.0299,0.8976
ROCPOINTS_O,0.0008,0.7068,0.8976,0.0299,0.8976
ROCPOINTS_O,0.0008,0.7068,0.8976,0.0299,0.8976
ROCPOINTS_O,0.0008,0.7067,0.8976,0.0299,0.8976
ROCPOINTS_O,0.0009,0.7065,0.8976,0.0299,0.8976
ROCPOINTS_O,0.0010,0.7065,0.8976,0.0299,0.8976
ROCPOINTS_O,0.0010,0.7064,0.8976,0.0299,0.8976
ROCPOINTS_O,0.0010,0.7063,0.8976,0.0299,0.8976
ROCPOINTS_O,0.0011,0.7062,0.8976,0.0299,0.8976
ROCPOINTS_O,0.0011,0.7061,0.8976,0.0299,0.8976
ROCPOINTS_O,0.0012,0.7058,0.8976,0.0300,0.8976
ROCPOINTS_O,0.0012,0.7057,0.8976,0.0300,0.8976
ROCPOINTS_O,0.0012,0.7057,0.8976,0.0300,0.8976
ROCPOINTS_O,0.0013,0.7056,0.8976,0.0300,0.8976
ROCPOINTS_O,0.0013,0.7055,0.8976,0.0300,0.8976
ROCPOINTS_O,0.0013,0.7054,0.8976,0.0300,0.8976
ROCPOINTS_O,0.0015,0.7054,0.8976,0.0300,0.8976
ROCPOINTS_O,0.0015,0.7053,0.8976,0.0300,0.8976
ROCPOINTS_O,0.0016,0.7052,0.8976,0.0300,0.8976
ROCPOINTS_O,0.0016,0.7052,0.8976,0.0300,0.8976
ROCPOINTS_O,0.0016,0.7051,0.8976,0.0300,0.8976
ROCPOINTS_O,0.0017,0.7051,0.8976,0.0300,0.8976
ROCPOINTS_O,0.0018,0.7043,0.8976,0.0300,0.8976
ROCPOINTS_O,0.0019,0.7043,0.8976,0.0300,0.8976
ROCPOINTS_O,0.0019,0.7042,0.8976,0.0300,0.8976
ROCPOINTS_O,0.0020,0.7042,0.8976,0.0300,0.8976
ROCPOINTS_O,0.0020,0.7040,0.8976,0.0300,0.8976
ROCPOINTS_O,0.0021,0.7040,0.8976,0.0300,0.8976
ROCPOINTS_O,0.0022,0.7039,0.8976,0.0300,0.8976
ROCPOINTS_O,0.0022,0.7037,0.8976,0.0300,0.8976
ROCPOINTS_O,0.0022,0.7036,0.8976,0.0300,0.8976
ROCPOINTS_O,0.0023,0.7035,0.8976,0.0301,0.8976
ROCPOINTS_O,0.0023,0.7035,0.8976,0.0301,0.8976
ROCPOINTS_O,0.0023,0.7034,0.8976,0.0301,0.8976
ROCPOINTS_O,0.0023,0.7033,0.8976,0.0301,0.8976
ROCPOINTS_O,0.0023,0.7033,0.8976,0.0301,0.8976
ROCPOINTS_O,0.0024,0.7032,0.8976,0.0301,0.8976
ROCPOINTS_O,0.0024,0.7032,0.8976,0.0301,0.8976
ROCPOINTS_O,0.0025,0.7031,0.8976,0.0301,0.8976
ROCPOINTS_O,0.0026,0.7031,0.8976,0.0301,0.8976
ROCPOINTS_O,0.0026,0.7029,0.8976,0.0301,0.8976
ROCPOINTS_O,0.0027,0.7029,0.8976,0.0301,0.8976
ROCPOINTS_O,0.0027,0.7028,0.8976,0.0301,0.8976
ROCPOINTS_O,0.0027,0.7027,0.8976,0.0301,0.8976
ROCPOINTS_O,0.0028,0.7026,0.8976,0.0301,0.8976
ROCPOINTS_O,0.0028,0.7026,0.8976,0.0301,0.8976
ROCPOINTS_O,0.0028,0.7025,0.8976,0.0301,0.8976
ROCPOINTS_O,0.0029,0.7025,0.8976,0.0301,0.8976
ROCPOINTS_O,0.0033,0.7024,0.8976,0.0301,0.8976
ROCPOINTS_O,0.0033,0.7022,0.8976,0.0301,0.8976
ROCPOINTS_O,0.0033,0.5963,0.8524,0.0335,0.8524
ROCPOINTS_O,0.0034,0.5962,0.8524,0.0336,0.8524
ROCPOINTS_O,0.0034,0.5962,0.8500,0.0335,0.8500
ROCPOINTS_O,0.0034,0.5961,0.8500,0.0335,0.8500
ROCPOINTS_O,0.0034,0.5961,0.8500,0.0335,0.8500
ROCPOINTS_O,0.0034,0.5960,0.8500,0.0335,0.8500
ROCPOINTS_O,0.0034,0.5960,0.8500,0.0335,0.8500
ROCPOINTS_O,0.0034,0.5959,0.8500,0.0335,0.8500
ROCPOINTS_O,0.0034,0.5958,0.8500,0.0335,0.8500
ROCPOINTS_O,0.0034,0.5940,0.8500,0.0336,0.8500
ROCPOINTS_O,0.0035,0.5940,0.8500,0.0336,0.8500
ROCPOINTS_O,0.0035,0.5939,0.8500,0.0336,0.8500
ROCPOINTS_O,0.0036,0.5938,0.8500,0.0336,0.8500
ROCPOINTS_O,0.0036,0.5938,0.8500,0.0336,0.8500
ROCPOINTS_O,0.0036,0.5937,0.8500,0.0336,0.8500
ROCPOINTS_O,0.0036,0.5937,0.8476,0.0335,0.8476
ROCPOINTS_O,0.0036,0.5937,0.8476,0.0335,0.8476
ROCPOINTS_O,0.0036,0.5936,0.8476,0.0335,0.8476
ROCPOINTS_O,0.0036,0.5935,0.8476,0.0335,0.8476
ROCPOINTS_O,0.0036,0.5935,0.8476,0.0335,0.8476
ROCPOINTS_O,0.0037,0.5934,0.8476,0.0335,0.8476
ROCPOINTS_O,0.0038,0.5934,0.8476,0.0335,0.8476
ROCPOINTS_O,0.0038,0.5919,0.8476,0.0336,0.8476
ROCPOINTS_O,0.0038,0.5919,0.8476,0.0336,0.8476
ROCPOINTS_O,0.0038,0.5918,0.8476,0.0336,0.8476
ROCPOINTS_O,0.0038,0.5918,0.8476,0.0336,0.8476
ROCPOINTS_O,0.0039,0.5917,0.8476,0.0336,0.8476
ROCPOINTS_O,0.0039,0.5916,0.8476,0.0336,0.8476
ROCPOINTS_O,0.0039,0.5915,0.8476,0.0336,0.8476
ROCPOINTS_O,0.0040,0.5915,0.8476,0.0336,0.8476
ROCPOINTS_O,0.0040,0.5896,0.8476,0.0337,0.8476
ROCPOINTS_O,0.0040,0.5896,0.8476,0.0337,0.8476
ROCPOINTS_O,0.0040,0.5895,0.8476,0.0337,0.8476
ROCPOINTS_O,0.0041,0.5894,0.8476,0.0337,0.8476
ROCPOINTS_O,0.0041,0.5879,0.8476,0.0338,0.8476
ROCPOINTS_O,0.0041,0.5867,0.8476,0.0339,0.8476
ROCPOINTS_O,0.0041,0.5867,0.8476,0.0339,0.8476
ROCPOINTS_O,0.0041,0.5866,0.8476,0.0339,0.8476
ROCPOINTS_O,0.0041,0.5866,0.8476,0.0339,0.8476
ROCPOINTS_O,0.0042,0.5852,0.8476,0.0340,0.8476
ROCPOINTS_O,0.0042,0.5851,0.8476,0.0340,0.8476
ROCPOINTS_O,0.0042,0.5849,0.8476,0.0340,0.8476
ROCPOINTS_O,0.0042,0.5849,0.8452,0.0339,0.8452
ROCPOINTS_O,0.0042,0.5831,0.8452,0.0340,0.8452
ROCPOINTS_O,0.0042,0.5831,0.8452,0.0340,0.8452
ROCPOINTS_O,0.0042,0.5830,0.8452,0.0340,0.8452
ROCPOINTS_O,0.0043,0.5811,0.8452,0.0341,0.8452
ROCPOINTS_O,0.0043,0.5794,0.8452,0.0342,0.8452
ROCPOINTS_O,0.0043,0.5793,0.8452,0.0342,0.8452
ROCPOINTS_O,0.0044,0.5793,0.8452,0.0342,0.8452
ROCPOINTS_O,0.0044,0.5792,0.8452,0.0342,0.8452
ROCPOINTS_O,0.0044,0.5790,0.8452,0.0342,0.8452
ROCPOINTS_O,0.0046,0.5790,0.8452,0.0342,0.8452
ROCPOINTS_O,0.0047,0.5789,0.8452,0.0342,0.8452
ROCPOINTS_O,0.0047,0.5789,0.8452,0.0342,0.8452
ROCPOINTS_O,0.0047,0.5788,0.8452,0.0342,0.8452
ROCPOINTS_O,0.0050,0.5787,0.8452,0.0342,0.8452
ROCPOINTS_O,0.0050,0.5781,0.8452,0.0343,0.8452
ROCPOINTS_O,0.0051,0.5781,0.8452,0.0343,0.8452
ROCPOINTS_O,0.0052,0.5780,0.8452,0.0343,0.8452
ROCPOINTS_O,0.0052,0.5779,0.8452,0.0343,0.8452
ROCPOINTS_O,0.0053,0.5779,0.8452,0.0343,0.8452
ROCPOINTS_O,0.0054,0.5778,0.8452,0.0343,0.8452
ROCPOINTS_O,0.0055,0.5778,0.8452,0.0343,0.8452
ROCPOINTS_O,0.0055,0.5777,0.8452,0.0343,0.8452
ROCPOINTS_O,0.0056,0.5776,0.8452,0.0343,0.8452
ROCPOINTS_O,0.0057,0.5775,0.8452,0.0343,0.8452
ROCPOINTS_O,0.0057,0.5775,0.8452,0.0343,0.8452
ROCPOINTS_O,0.0058,0.5774,0.8452,0.0343,0.8452
ROCPOINTS_O,0.0058,0.5774,0.8452,0.0343,0.8452
ROCPOINTS_O,0.0059,0.5772,0.8452,0.0343,0.8452
ROCPOINTS_O,0.0059,0.5772,0.8452,0.0343,0.8452
ROCPOINTS_O,0.0061,0.5771,0.8452,0.0343,0.8452
ROCPOINTS_O,0.0062,0.5771,0.8452,0.0343,0.8452
ROCPOINTS_O,0.0062,0.5761,0.8452,0.0344,0.8452
ROCPOINTS_O,0.0063,0.5750,0.8452,0.0345,0.8452
ROCPOINTS_O,0.0063,0.5739,0.8452,0.0345,0.8452
ROCPOINTS_O,0.0065,0.5738,0.8452,0.0345,0.8452
ROCPOINTS_O,0.0066,0.5730,0.8452,0.0346,0.8452
ROCPOINTS_O,0.0066,0.5719,0.8452,0.0346,0.8452
ROCPOINTS_O,0.0066,0.5712,0.8452,0.0347,0.8452
ROCPOINTS_O,0.0067,0.5702,0.8452,0.0347,0.8452
ROCPOINTS_O,0.0067,0.5700,0.8452,0.0348,0.8452
ROCPOINTS_O,0.0067,0.4914,0.8024,0.0381,0.8024
ROCPOINTS_O,0.0067,0.4913,0.8024,0.0381,0.8024
ROCPOINTS_O,0.0068,0.4913,0.8024,0.0381,0.8024
ROCPOINTS_O,0.0068,0.4912,0.8024,0.0382,0.8024
ROCPOINTS_O,0.0068,0.4912,0.8024,0.0382,0.8024
ROCPOINTS_O,0.0068,0.4911,0.8024,0.0382,0.8024
ROCPOINTS_O,0.0068,0.4910,0.8024,0.0382,0.8024
ROCPOINTS_O,0.0068,0.4900,0.8024,0.0382,0.8024
ROCPOINTS_O,0.0069,0.4899,0.8024,0.0382,0.8024
ROCPOINTS_O,0.0069,0.4899,0.8024,0.0383,0.8024
ROCPOINTS_O,0.0070,0.4898,0.8024,0.0383,0.8024
ROCPOINTS_O,0.0070,0.4898,0.8024,0.0383,0.8024
ROCPOINTS_O,0.0070,0.4897,0.8024,0.0383,0.8024
ROCPOINTS_O,0.0070,0.4896,0.8024,0.0383,0.8024
ROCPOINTS_O,0.0071,0.4895,0.8024,0.0383,0.8024
ROCPOINTS_O,0.0071,0.4895,0.8024,0.0383,0.8024
ROCPOINTS_O,0.0071,0.4886,0.8024,0.0383,0.8024
ROCPOINTS_O,0.0072,0.4886,0.8024,0.0384,0.8024
ROCPOINTS_O,0.0072,0.4885,0.8024,0.0384,0.8024
ROCPOINTS_O,0.0072,0.4884,0.8024,0.0384,0.8024
ROCPOINTS_O,0.0072,0.4884,0.8024,0.0384,0.8024
ROCPOINTS_O,0.0072,0.4883,0.8024,0.0384,0.8024
ROCPOINTS_O,0.0074,0.4883,0.8024,0.0384,0.8024
ROCPOINTS_O,0.0075,0.4882,0.8024,0.0384,0.8024
ROCPOINTS_O,0.0076,0.4881,0.8024,0.0384,0.8024
ROCPOINTS_O,0.0076,0.4881,0.8024,0.0384,0.8024
ROCPOINTS_O,0.0078,0.4880,0.8024,0.0384,0.8024
ROCPOINTS_O,0.0078,0.4879,0.8024,0.0384,0.8024
ROCPOINTS_O,0.0078,0.4878,0.8024,0.0384,0.8024
ROCPOINTS_O,0.0078,0.4875,0.8024,0.0384,0.8024
ROCPOINTS_O,0.0080,0.4875,0.8024,0.0384,0.8024
ROCPOINTS_O,0.0081,0.4874,0.8024,0.0384,0.8024
ROCPOINTS_O,0.0083,0.4873,0.8024,0.0384,0.8024
ROCPOINTS_O,0.0083,0.4872,0.8024,0.0385,0.8024
ROCPOINTS_O,0.0083,0.4870,0.8024,0.0385,0.8024
ROCPOINTS_O,0.0086,0.4870,0.8024,0.0385,0.8024
ROCPOINTS_O,0.0086,0.4869,0.8024,0.0385,0.8024
ROCPOINTS_O,0.0087,0.4869,0.8024,0.0385,0.8024
ROCPOINTS_O,0.0088,0.4868,0.8024,0.0385,0.8024
ROCPOINTS_O,0.0089,0.4868,0.8024,0.0385,0.8024
ROCPOINTS_O,0.0089,0.4867,0.8024,0.0385,0.8024
ROCPOINTS_O,0.0090,0.4866,0.8024,0.0385,0.8024
ROCPOINTS_O,0.0090,0.4865,0.8024,0.0385,0.8024
ROCPOINTS_O,0.0092,0.4865,0.8024,0.0385,0.8024
ROCPOINTS_O,0.0092,0.4864,0.8024,0.0385,0.8024
ROCPOINTS_O,0.0093,0.4863,0.8024,0.0385,0.8024
ROCPOINTS_O,0.0094,0.4862,0.8024,0.0385,0.8024
ROCPOINTS_O,0.0094,0.4862,0.8024,0.0385,0.8024
ROCPOINTS_O,0.0094,0.4861,0.8024,0.0385,0.8024
ROCPOINTS_O,0.0095,0.4861,0.8024,0.0385,0.8024
ROCPOINTS_O,0.0096,0.4860,0.8024,0.0385,0.8024
ROCPOINTS_O,0.0099,0.4860,0.8024,0.0385,0.8024
ROCPOINTS_O,0.0100,0.4859,0.8024,0.0386,0.8024
ROCPOINTS_O,0.0100,0.4858,0.8024,0.0386,0.8024
ROCPOINTS_O,0.0100,0.4269,0.7619,0.0415,0.7619
ROCPOINTS_O,0.0100,0.4267,0.7619,0.0416,0.7619
ROCPOINTS_O,0.0101,0.4267,0.7619,0.0416,0.7619
ROCPOINTS_O,0.0101,0.4266,0.7619,0.0416,0.7619
ROCPOINTS_O,0.0102,0.4266,0.7619,0.0416,0.7619
ROCPOINTS_O,0.0103,0.4265,0.7619,0.0416,0.7619
ROCPOINTS_O,0.0104,0.4265,0.7619,0.0416,0.7619
ROCPOINTS_O,0.0104,0.4264,0.7619,0.0416,0.7619
ROCPOINTS_O,0.0104,0.4263,0.7619,0.0416,0.7619
ROCPOINTS_O,0.0105,0.4263,0.7619,0.0416,0.7619
ROCPOINTS_O,0.0106,0.4262,0.7619,0.0416,0.7619
ROCPOINTS_O,0.0106,0.4262,0.7619,0.0416,0.7619
ROCPOINTS_O,0.0107,0.4261,0.7619,0.0416,0.7619
ROCPOINTS_O,0.0108,0.4260,0.7619,0.0416,0.7619
ROCPOINTS_O,0.0108,0.4259,0.7619,0.0416,0.7619
ROCPOINTS_O,0.0108,0.4259,0.7619,0.0416,0.7619
ROCPOINTS_O,0.0110,0.4258,0.7619,0.0416,0.7619
ROCPOINTS_O,0.0111,0.4256,0.7619,0.0417,0.7619
ROCPOINTS_O,0.0111,0.4256,0.7619,0.0417,0.7619
ROCPOINTS_O,0.0113,0.4255,0.7619,0.0417,0.7619
ROCPOINTS_O,0.0117,0.4255,0.7619,0.0417,0.7619
ROCPOINTS_O,0.0120,0.4251,0.7619,0.0417,0.7619
ROCPOINTS_O,0.0120,0.4251,0.7619,0.0417,0.7619
ROCPOINTS_O,0.0122,0.4250,0.7619,0.0417,0.7619
ROCPOINTS_O,0.0123,0.4250,0.7619,0.0417,0.7619
ROCPOINTS_O,0.0124,0.4249,0.7619,0.0417,0.7619
ROCPOINTS_O,0.0125,0.4248,0.7619,0.0417,0.7619
ROCPOINTS_O,0.0126,0.4248,0.7619,0.0417,0.7619
ROCPOINTS_O,0.0127,0.4247,0.7619,0.0417,0.7619
ROCPOINTS_O,0.0129,0.4247,0.7619,0.0417,0.7619
ROCPOINTS_O,0.0132,0.4246,0.7619,0.0418,0.7619
ROCPOINTS_O,0.0133,0.4245,0.7619,0.0418,0.7619
ROCPOINTS_O,0.0133,0.4245,0.7619,0.0418,0.7619
ROCPOINTS_O,0.0133,0.3772,0.7310,0.0449,0.7310
ROCPOINTS_O,0.0134,0.3771,0.7310,0.0450,0.7310
ROCPOINTS_O,0.0135,0.3771,0.7262,0.0447,0.7262
ROCPOINTS_O,0.0136,0.3770,0.7262,0.0447,0.7262
ROCPOINTS_O,0.0137,0.3770,0.7262,0.0447,0.7262
ROCPOINTS_O,0.0137,0.3769,0.7262,0.0447,0.7262
ROCPOINTS_O,0.0137,0.3769,0.7262,0.0447,0.7262
ROCPOINTS_O,0.0139,0.3768,0.7262,0.0447,0.7262
ROCPOINTS_O,0.0140,0.3767,0.7262,0.0447,0.7262
ROCPOINTS_O,0.0142,0.3767,0.7262,0.0447,0.7262
ROCPOINTS_O,0.0142,0.3766,0.7262,0.0447,0.7262
ROCPOINTS_O,0.0143,0.3766,0.7262,0.0447,0.7262
ROCPOINTS_O,0.0143,0.3765,0.7262,0.0447,0.7262
ROCPOINTS_O,0.0144,0.3764,0.7262,0.0447,0.7262
ROCPOINTS_O,0.0144,0.3764,0.7262,0.0448,0.7262
ROCPOINTS_O,0.0144,0.3763,0.7262,0.0448,0.7262
ROCPOINTS_O,0.0147,0.3762,0.7262,0.0448,0.7262
ROCPOINTS_O,0.0148,0.3761,0.7262,0.0448,0.7262
ROCPOINTS_O,0.0148,0.3760,0.7262,0.0448,0.7262
ROCPOINTS_O,0.0149,0.3760,0.7262,0.0448,0.7262
ROCPOINTS_O,0.0150,0.3759,0.7262,0.0448,0.7262
ROCPOINTS_O,0.0151,0.3754,0.7262,0.0449,0.7262
ROCPOINTS_O,0.0153,0.3753,0.7262,0.0449,0.7262
ROCPOINTS_O,0.0158,0.3752,0.7262,0.0449,0.7262
ROCPOINTS_O,0.0160,0.3752,0.7262,0.0449,0.7262
ROCPOINTS_O,0.0162,0.3751,0.7262,0.0449,0.7262
ROCPOINTS_O,0.0163,0.3751,0.7262,0.0449,0.7262
ROCPOINTS_O,0.0167,0.3750,0.7262,0.0449,0.7262
ROCPOINTS_O,0.0167,0.3749,0.7262,0.0449,0.7262
ROCPOINTS_O,0.0167,0.3304,0.6881,0.0481,0.6881
ROCPOINTS_O,0.0173,0.3304,0.6881,0.0481,0.6881
ROCPOINTS_O,0.0174,0.3303,0.6881,0.0482,0.6881
ROCPOINTS_O,0.0174,0.3302,0.6881,0.0482,0.6881
ROCPOINTS_O,0.0175,0.3302,0.6881,0.0482,0.6881
ROCPOINTS_O,0.0177,0.3301,0.6881,0.0482,0.6881
ROCPOINTS_O,0.0178,0.3301,0.6881,0.0482,0.6881
ROCPOINTS_O,0.0178,0.3300,0.6881,0.0482,0.6881
ROCPOINTS_O,0.0179,0.3300,0.6881,0.0482,0.6881
ROCPOINTS_O,0.0179,0.3299,0.6881,0.0482,0.6881
ROCPOINTS_O,0.0181,0.3298,0.6881,0.0482,0.6881
ROCPOINTS_O,0.0181,0.3298,0.6881,0.0482,0.6881
ROCPOINTS_O,0.0183,0.3297,0.6881,0.0482,0.6881
ROCPOINTS_O,0.0185,0.3296,0.6881,0.0482,0.6881
ROCPOINTS_O,0.0186,0.3296,0.6881,0.0483,0.6881
ROCPOINTS_O,0.0187,0.3295,0.6881,0.0483,0.6881
ROCPOINTS_O,0.0187,0.3294,0.6881,0.0483,0.6881
ROCPOINTS_O,0.0189,0.3294,0.6881,0.0483,0.6881
ROCPOINTS_O,0.0190,0.3293,0.6881,0.0483,0.6881
ROCPOINTS_O,0.0195,0.3293,0.6881,0.0483,0.6881
ROCPOINTS_O,0.0198,0.3292,0.6881,0.0483,0.6881
ROCPOINTS_O,0.0199,0.3292,0.6881,0.0483,0.6881
ROCPOINTS_O,0.0200,0.3291,0.6881,0.0483,0.6881
ROCPOINTS_O,0.0200,0.3290,0.6881,0.0483,0.6881
ROCPOINTS_O,0.0200,0.2944,0.6476,0.0507,0.6476
ROCPOINTS_O,0.0201,0.2943,0.6476,0.0507,0.6476
ROCPOINTS_O,0.0205,0.2943,0.6476,0.0507,0.6476
ROCPOINTS_O,0.0208,0.2942,0.6476,0.0507,0.6476
ROCPOINTS_O,0.0211,0.2942,0.6476,0.0507,0.6476
ROCPOINTS_O,0.0211,0.2941,0.6476,0.0508,0.6476
ROCPOINTS_O,0.0211,0.2940,0.6476,0.0508,0.6476
ROCPOINTS_O,0.0213,0.2939,0.6476,0.0508,0.6476
ROCPOINTS_O,0.0213,0.2939,0.6476,0.0508,0.6476
ROCPOINTS_O,0.0217,0.2938,0.6476,0.0508,0.6476
ROCPOINTS_O,0.0218,0.2935,0.6476,0.0509,0.6476
ROCPOINTS_O,0.0219,0.2935,0.6476,0.0509,0.6476
ROCPOINTS_O,0.0220,0.2934,0.6476,0.0509,0.6476
ROCPOINTS_O,0.0222,0.2934,0.6476,0.0509,0.6476
ROCPOINTS_O,0.0227,0.2932,0.6476,0.0509,0.6476
ROCPOINTS_O,0.0228,0.2931,0.6476,0.0509,0.6476
ROCPOINTS_O,0.0233,0.2931,0.6476,0.0509,0.6476
ROCPOINTS_O,0.0233,0.2930,0.6476,0.0509,0.6476
ROCPOINTS_O,0.0233,0.2930,0.6476,0.0509,0.6476
ROCPOINTS_O,0.0233,0.2637,0.6167,0.0537,0.6167
ROCPOINTS_O,0.0241,0.2636,0.6167,0.0538,0.6167
ROCPOINTS_O,0.0244,0.2635,0.6167,0.0538,0.6167
ROCPOINTS_O,0.0244,0.2635,0.6167,0.0538,0.6167
ROCPOINTS_O,0.0250,0.2634,0.6167,0.0538,0.6167
ROCPOINTS_O,0.0251,0.2633,0.6167,0.0538,0.6167
ROCPOINTS_O,0.0251,0.2632,0.6167,0.0538,0.6167
ROCPOINTS_O,0.0256,0.2632,0.6167,0.0538,0.6167
ROCPOINTS_O,0.0258,0.2631,0.6167,0.0538,0.6167
ROCPOINTS_O,0.0258,0.2630,0.6167,0.0539,0.6167
ROCPOINTS_O,0.0259,0.2630,0.6167,0.0539,0.6167
ROCPOINTS_O,0.0261,0.2629,0.6167,0.0539,0.6167
ROCPOINTS_O,0.0261,0.2628,0.6167,0.0539,0.6167
ROCPOINTS_O,0.0262,0.2628,0.6167,0.0539,0.6167
ROCPOINTS_O,0.0267,0.2627,0.6167,0.0539,0.6167
ROCPOINTS_O,0.0267,0.2356,0.5833,0.0567,0.5833
ROCPOINTS_O,0.0273,0.2355,0.5833,0.0567,0.5833
ROCPOINTS_O,0.0275,0.2355,0.5833,0.0567,0.5833
ROCPOINTS_O,0.0275,0.2354,0.5833,0.0568,0.5833
ROCPOINTS_O,0.0280,0.2353,0.5833,0.0568,0.5833
ROCPOINTS_O,0.0280,0.2353,0.5833,0.0568,0.5833
ROCPOINTS_O,0.0283,0.2352,0.5833,0.0568,0.5833
ROCPOINTS_O,0.0285,0.2350,0.5833,0.0568,0.5833
ROCPOINTS_O,0.0285,0.2349,0.5833,0.0569,0.5833
ROCPOINTS_O,0.0285,0.2347,0.5833,0.0569,0.5833
ROCPOINTS_O,0.0286,0.2346,0.5833,0.0569,0.5833
ROCPOINTS_O,0.0287,0.2346,0.5833,0.0570,0.5833
ROCPOINTS_O,0.0290,0.2345,0.5833,0.0570,0.5833
ROCPOINTS_O,0.0290,0.2344,0.5833,0.0570,0.5833
ROCPOINTS_O,0.0291,0.2342,0.5833,0.0570,0.5833
ROCPOINTS_O,0.0291,0.2342,0.5833,0.0570,0.5833
ROCPOINTS_O,0.0291,0.2339,0.5833,0.0571,0.5833
ROCPOINTS_O,0.0294,0.2336,0.5833,0.0572,0.5833
ROCPOINTS_O,0.0300,0.2336,0.5833,0.0572,0.5833
ROCPOINTS_O,0.0300,0.2335,0.5833,0.0572,0.5833
ROCPOINTS_O,0.0300,0.2076,0.5524,0.0607,0.5524
ROCPOINTS_O,0.0302,0.2076,0.5524,0.0607,0.5524
ROCPOINTS_O,0.0307,0.2075,0.5524,0.0607,0.5524
ROCPOINTS_O,0.0309,0.2074,0.5524,0.0607,0.5524
ROCPOINTS_O,0.0310,0.2074,0.5524,0.0607,0.5524
ROCPOINTS_O,0.0311,0.2073,0.5524,0.0608,0.5524
ROCPOINTS_O,0.0311,0.2070,0.5524,0.0609,0.5524
ROCPOINTS_O,0.0311,0.2066,0.5524,0.0610,0.5524
ROCPOINTS_O,0.0317,0.2066,0.5524,0.0610,0.5524
ROCPOINTS_O,0.0320,0.2065,0.5524,0.0610,0.5524
ROCPOINTS_O,0.0328,0.2065,0.5524,0.0610,0.5524
ROCPOINTS_O,0.0333,0.2064,0.5524,0.0610,0.5524
ROCPOINTS_O,0.0334,0.1885,0.5095,0.0616,0.5095
ROCPOINTS_O,0.0334,0.1884,0.5095,0.0616,0.5095
ROCPOINTS_O,0.0338,0.1884,0.5095,0.0616,0.5095
ROCPOINTS_O,0.0344,0.1883,0.5095,0.0617,0.5095
ROCPOINTS_O,0.0350,0.1881,0.5095,0.0617,0.5095
ROCPOINTS_O,0.0354,0.1879,0.5095,0.0618,0.5095
ROCPOINTS_O,0.0359,0.1878,0.5095,0.0618,0.5095
ROCPOINTS_O,0.0367,0.1878,0.5095,0.0618,0.5095
ROCPOINTS_O,0.0367,0.1877,0.5095,0.0618,0.5095
ROCPOINTS_O,0.0367,0.1722,0.4786,0.0632,0.4786
ROCPOINTS_O,0.0375,0.1721,0.4786,0.0632,0.4786
ROCPOINTS_O,0.0378,0.1721,0.4786,0.0633,0.4786
ROCPOINTS_O,0.0383,0.1720,0.4786,0.0633,0.4786
ROCPOINTS_O,0.0389,0.1719,0.4762,0.0630,0.4762
ROCPOINTS_O,0.0400,0.1719,0.4762,0.0630,0.4762
ROCPOINTS_O,0.0407,0.1565,0.4476,0.0649,0.4476
ROCPOINTS_O,0.0407,0.1564,0.4476,0.0650,0.4476
ROCPOINTS_O,0.0408,0.1563,0.4476,0.0650,0.4476
ROCPOINTS_O,0.0411,0.1563,0.4476,0.0650,0.4476
ROCPOINTS_O,0.0413,0.1562,0.4476,0.0651,0.4476
ROCPOINTS_O,0.0416,0.1562,0.4476,0.0651,0.4476
ROCPOINTS_O,0.0417,0.1561,0.4476,0.0651,0.4476
ROCPOINTS_O,0.0422,0.1560,0.4476,0.0651,0.4476
ROCPOINTS_O,0.0425,0.1559,0.4476,0.0652,0.4476
ROCPOINTS_O,0.0426,0.1559,0.4476,0.0652,0.4476
ROCPOINTS_O,0.0433,0.1558,0.4476,0.0652,0.4476
ROCPOINTS_O,0.0433,0.1558,0.4476,0.0652,0.4476
ROCPOINTS_O,0.0434,0.1429,0.4333,0.0686,0.4333
ROCPOINTS_O,0.0440,0.1429,0.4333,0.0686,0.4333
ROCPOINTS_O,0.0442,0.1428,0.4333,0.0686,0.4333
ROCPOINTS_O,0.0443,0.1427,0.4333,0.0687,0.4333
ROCPOINTS_O,0.0447,0.1427,0.4333,0.0687,0.4333
ROCPOINTS_O,0.0448,0.1426,0.4333,0.0687,0.4333
ROCPOINTS_O,0.0450,0.1426,0.4333,0.0687,0.4333
ROCPOINTS_O,0.0456,0.1425,0.4333,0.0688,0.4333
ROCPOINTS_O,0.0459,0.1425,0.4333,0.0688,0.4333
ROCPOINTS_O,0.0461,0.1424,0.4333,0.0688,0.4333
ROCPOINTS_O,0.0467,0.1423,0.4333,0.0688,0.4333
ROCPOINTS_O,0.0467,0.1299,0.4214,0.0730,0.4214
ROCPOINTS_O,0.0473,0.1299,0.4214,0.0730,0.4214
ROCPOINTS_O,0.0483,0.1298,0.4214,0.0731,0.4214
ROCPOINTS_O,0.0487,0.1296,0.4190,0.0728,0.4190
ROCPOINTS_O,0.0487,0.1295,0.4190,0.0728,0.4190
ROCPOINTS_O,0.0487,0.1294,0.4190,0.0729,0.4190
ROCPOINTS_O,0.0494,0.1292,0.4190,0.0730,0.4190
ROCPOINTS_O,0.0497,0.1292,0.4190,0.0730,0.4190
ROCPOINTS_O,0.0498,0.1290,0.4190,0.0731,0.4190
ROCPOINTS_O,0.0500,0.1290,0.4190,0.0731,0.4190
ROCPOINTS_O,0.0505,0.1165,0.3976,0.0765,0.3976
ROCPOINTS_O,0.0507,0.1164,0.3976,0.0766,0.3976
ROCPOINTS_O,0.0508,0.1164,0.3976,0.0766,0.3976
ROCPOINTS_O,0.0514,0.1163,0.3976,0.0766,0.3976
ROCPOINTS_O,0.0516,0.1162,0.3976,0.0767,0.3976
ROCPOINTS_O,0.0517,0.1162,0.3976,0.0767,0.3976
ROCPOINTS_O,0.0517,0.1161,0.3976,0.0768,0.3976
ROCPOINTS_O,0.0519,0.1160,0.3976,0.0768,0.3976
ROCPOINTS_O,0.0522,0.1160,0.3976,0.0769,0.3976
ROCPOINTS_O,0.0525,0.1159,0.3976,0.0769,0.3976
ROCPOINTS_O,0.0533,0.1157,0.3976,0.0770,0.3976
ROCPOINTS_O,0.0534,0.1046,0.3810,0.0812,0.3810
ROCPOINTS_O,0.0544,0.1046,0.3810,0.0813,0.3810
ROCPOINTS_O,0.0544,0.1045,0.3810,0.0813,0.3810
ROCPOINTS_O,0.0550,0.1044,0.3810,0.0814,0.3810
ROCPOINTS_O,0.0551,0.1044,0.3810,0.0814,0.3810
ROCPOINTS_O,0.0554,0.1043,0.3810,0.0815,0.3810
ROCPOINTS_O,0.0556,0.1041,0.3810,0.0816,0.3810
ROCPOINTS_O,0.0557,0.1041,0.3810,0.0816,0.3810
ROCPOINTS_O,0.0558,0.1040,0.3810,0.0817,0.3810
ROCPOINTS_O,0.0567,0.1039,0.3810,0.0818,0.3810
ROCPOINTS_O,0.0583,0.0941,0.3643,0.0859,0.3643
ROCPOINTS_O,0.0594,0.0941,0.3643,0.0860,0.3643
ROCPOINTS_O,0.0599,0.0940,0.3643,0.0860,0.3643
ROCPOINTS_O,0.0600,0.0940,0.3643,0.0861,0.3643
ROCPOINTS_O,0.0606,0.0863,0.3524,0.0902,0.3524
ROCPOINTS_O,0.0614,0.0863,0.3524,0.0902,0.3524
ROCPOINTS_O,0.0617,0.0862,0.3524,0.0903,0.3524
ROCPOINTS_O,0.0633,0.0861,0.3524,0.0904,0.3524
ROCPOINTS_O,0.0644,0.0798,0.3405,0.0938,0.3405
ROCPOINTS_O,0.0646,0.0798,0.3405,0.0939,0.3405
ROCPOINTS_O,0.0650,0.0797,0.3405,0.0940,0.3405
ROCPOINTS_O,0.0656,0.0797,0.3405,0.0940,0.3405
ROCPOINTS_O,0.0659,0.0796,0.3405,0.0941,0.3405
ROCPOINTS_O,0.0667,0.0796,0.3405,0.0941,0.3405
ROCPOINTS_O,0.0667,0.0731,0.3286,0.0984,0.3286
ROCPOINTS_O,0.0678,0.0730,0.3286,0.0985,0.3286
ROCPOINTS_O,0.0683,0.0730,0.3286,0.0986,0.3286
ROCPOINTS_O,0.0700,0.0729,0.3286,0.0986,0.3286
ROCPOINTS_O,0.0710,0.0667,0.3119,0.1019,0.3119
ROCPOINTS_O,0.0717,0.0667,0.3119,0.1020,0.3119
ROCPOINTS_O,0.0733,0.0666,0.3119,0.1021,0.3119
ROCPOINTS_O,0.0734,0.0618,0.3024,0.1062,0.3024
ROCPOINTS_O,0.0734,0.0617,0.3024,0.1063,0.3024
ROCPOINTS_O,0.0750,0.0617,0.3024,0.1064,0.3024
ROCPOINTS_O,0.0767,0.0616,0.3024,0.1065,0.3024
ROCPOINTS_O,0.0774,0.0568,0.2976,0.1129,0.2976
ROCPOINTS_O,0.0793,0.0567,0.2976,0.1130,0.2976
ROCPOINTS_O,0.0800,0.0566,0.2976,0.1132,0.2976
ROCPOINTS_O,0.0800,0.0565,0.2976,0.1133,0.2976
ROCPOINTS_O,0.0807,0.0526,0.2833,0.1156,0.2833
ROCPOINTS_O,0.0810,0.0525,0.2833,0.1159,0.2833
ROCPOINTS_O,0.0811,0.0524,0.2833,0.1160,0.2833
ROCPOINTS_O,0.0816,0.0524,0.2833,0.1161,0.2833
ROCPOINTS_O,0.0832,0.0523,0.2833,0.1163,0.2833
ROCPOINTS_O,0.0833,0.0522,0.2833,0.1164,0.2833
ROCPOINTS_O,0.0834,0.0486,0.2714,0.1194,0.2714
ROCPOINTS_O,0.0844,0.0486,0.2714,0.1195,0.2714
ROCPOINTS_O,0.0850,0.0485,0.2714,0.1196,0.2714
ROCPOINTS_O,0.0865,0.0485,0.2714,0.1197,0.2714
ROCPOINTS_O,0.0867,0.0484,0.2714,0.1199,0.2714
ROCPOINTS_O,0.0900,0.0453,0.2548,0.1202,0.2548
ROCPOINTS_O,0.0909,0.0425,0.2500,0.1250,0.2500
ROCPOINTS_O,0.0910,0.0424,0.2500,0.1251,0.2500
ROCPOINTS_O,0.0917,0.0423,0.2500,0.1254,0.2500
ROCPOINTS_O,0.0933,0.0422,0.2500,0.1257,0.2500
ROCPOINTS_O,0.0967,0.0397,0.2405,0.1283,0.2405
ROCPOINTS_O,0.0985,0.0365,0.2310,0.1331,0.2310
ROCPOINTS_O,0.1000,0.0364,0.2310,0.1336,0.2310
ROCPOINTS_O,0.1022,0.0346,0.2286,0.1383,0.2286
ROCPOINTS_O,0.1022,0.0345,0.2286,0.1385,0.2286
ROCPOINTS_O,0.1033,0.0345,0.2286,0.1387,0.2286
ROCPOINTS_O,0.1045,0.0316,0.2190,0.1442,0.2190
ROCPOINTS_O,0.1060,0.0315,0.2190,0.1444,0.2190
ROCPOINTS_O,0.1067,0.0315,0.2190,0.1447,0.2190
ROCPOINTS_O,0.1100,0.0299,0.2167,0.1497,0.2167
ROCPOINTS_O,0.1105,0.0280,0.2071,0.1521,0.2071
ROCPOINTS_O,0.1133,0.0280,0.2071,0.1524,0.2071
ROCPOINTS_O,0.1167,0.0265,0.1929,0.1500,0.1929
ROCPOINTS_O,0.1181,0.0252,0.1810,0.1487,0.1810
ROCPOINTS_O,0.1200,0.0251,0.1810,0.1490,0.1810
ROCPOINTS_O,0.1216,0.0231,0.1690,0.1507,0.1690
ROCPOINTS_O,0.1217,0.0231,0.1690,0.1511,0.1690
ROCPOINTS_O,0.1225,0.0230,0.1690,0.1514,0.1690
ROCPOINTS_O,0.1233,0.0230,0.1667,0.1496,0.1667
ROCPOINTS_O,0.1242,0.0216,0.1595,0.1519,0.1595
ROCPOINTS_O,0.1267,0.0216,0.1595,0.1523,0.1595
ROCPOINTS_O,0.1283,0.0204,0.1500,0.1518,0.1500
ROCPOINTS_O,0.1287,0.0203,0.1500,0.1522,0.1500
ROCPOINTS_O,0.1300,0.0202,0.1500,0.1525,0.1500
ROCPOINTS_O,0.1311,0.0194,0.1381,0.1476,0.1381
ROCPOINTS_O,0.1333,0.0193,0.1381,0.1480,0.1381
ROCPOINTS_O,0.1354,0.0179,0.1190,0.1389,0.1190
ROCPOINTS_O,0.1367,0.0179,0.1190,0.1393,0.1190
ROCPOINTS_O,0.1400,0.0172,0.1167,0.1416,0.1167
ROCPOINTS_O,0.1417,0.0160,0.1143,0.1477,0.1143
ROCPOINTS_O,0.1433,0.0160,0.1143,0.1481,0.1143
ROCPOINTS_O,0.1467,0.0151,0.1143,0.1548,0.1143
ROCPOINTS_O,0.1491,0.0144,0.1143,0.1616,0.1143
ROCPOINTS_O,0.1500,0.0143,0.1143,0.1622,0.1143
ROCPOINTS_O,0.1533,0.0135,0.1095,0.1643,0.1095
ROCPOINTS_O,0.1567,0.0132,0.1048,0.1612,0.1048
ROCPOINTS_O,0.1600,0.0123,0.1000,0.1647,0.1000
ROCPOINTS_O,0.1633,0.0117,0.0929,0.1618,0.0929
ROCPOINTS_O,0.1662,0.0112,0.0881,0.1602,0.0881
ROCPOINTS_O,0.1667,0.0112,0.0881,0.1609,0.0881
ROCPOINTS_O,0.1700,0.0105,0.0833,0.1613,0.0833
ROCPOINTS_O,0.1733,0.0101,0.0833,0.1675,0.0833
ROCPOINTS_O,0.1767,0.0099,0.0833,0.1691,0.0833
ROCPOINTS_O,0.1800,0.0096,0.0786,0.1658,0.0786
ROCPOINTS_O,0.1833,0.0092,0.0762,0.1675,0.0762
ROCPOINTS_O,0.1867,0.0090,0.0738,0.1658,0.0738
ROCPOINTS_O,0.1894,0.0088,0.0714,0.1648,0.0714
ROCPOINTS_O,0.1900,0.0087,0.0714,0.1657,0.0714
ROCPOINTS_O,0.1905,0.0085,0.0690,0.1648,0.0690
ROCPOINTS_O,0.1933,0.0084,0.0690,0.1657,0.0690
ROCPOINTS_O,0.1967,0.0084,0.0643,0.1570,0.0643
ROCPOINTS_O,0.1968,0.0079,0.0619,0.1595,0.0619
ROCPOINTS_O,0.2000,0.0079,0.0619,0.1605,0.0619
ROCPOINTS_O,0.2033,0.0076,0.0595,0.1592,0.0595
ROCPOINTS_O,0.2064,0.0075,0.0571,0.1569,0.0571
ROCPOINTS_O,0.2067,0.0074,0.0571,0.1579,0.0571
ROCPOINTS_O,0.2100,0.0072,0.0571,0.1611,0.0571
ROCPOINTS_O,0.2103,0.0069,0.0571,0.1678,0.0571
ROCPOINTS_O,0.2127,0.0068,0.0571,0.1690,0.0571
ROCPOINTS_O,0.2133,0.0068,0.0571,0.1702,0.0571
ROCPOINTS_O,0.2167,0.0065,0.0571,0.1752,0.0571
ROCPOINTS_O,0.2167,0.0064,0.0524,0.1667,0.0524
ROCPOINTS_O,0.2182,0.0063,0.0524,0.1679,0.0524
ROCPOINTS_O,0.2200,0.0062,0.0524,0.1692,0.0524
ROCPOINTS_O,0.2207,0.0060,0.0476,0.1613,0.0476
ROCPOINTS_O,0.2233,0.0060,0.0452,0.1545,0.0452
ROCPOINTS_O,0.2267,0.0060,0.0452,0.1557,0.0452
ROCPOINTS_O,0.2300,0.0057,0.0452,0.1624,0.0452
ROCPOINTS_O,0.2333,0.0054,0.0452,0.1681,0.0452
ROCPOINTS_O,0.2356,0.0053,0.0452,0.1712,0.0452
ROCPOINTS_O,0.2367,0.0053,0.0452,0.1727,0.0452
ROCPOINTS_O,0.2376,0.0051,0.0452,0.1759,0.0452
ROCPOINTS_O,0.2400,0.0051,0.0452,0.1776,0.0452
ROCPOINTS_O,0.2433,0.0049,0.0452,0.1827,0.0452
ROCPOINTS_O,0.2467,0.0049,0.0452,0.1845,0.0452
ROCPOINTS_O,0.2500,0.0048,0.0452,0.1863,0.0452
ROCPOINTS_O,0.2533,0.0046,0.0452,0.1919,0.0452
ROCPOINTS_O,0.2567,0.0046,0.0429,0.1856,0.0429
ROCPOINTS_O,0.2600,0.0045,0.0429,0.1895,0.0429
ROCPOINTS_O,0.2601,0.0044,0.0429,0.1915,0.0429
ROCPOINTS_O,0.2633,0.0043,0.0429,0.1935,0.0429
ROCPOINTS_O,0.2667,0.0042,0.0381,0.1798,0.0381
ROCPOINTS_O,0.2700,0.0042,0.0381,0.1818,0.0381
ROCPOINTS_O,0.2733,0.0041,0.0381,0.1839,0.0381
ROCPOINTS_O,0.2745,0.0040,0.0381,0.1860,0.0381
ROCPOINTS_O,0.2767,0.0040,0.0381,0.1882,0.0381
ROCPOINTS_O,0.2780,0.0038,0.0381,0.1951,0.0381
ROCPOINTS_O,0.2833,0.0038,0.0381,0.1975,0.0381
ROCPOINTS_O,0.2867,0.0037,0.0381,0.2000,0.0381
ROCPOINTS_O,0.2900,0.0035,0.0357,0.1974,0.0357
ROCPOINTS_O,0.2933,0.0034,0.0357,0.2027,0.0357
ROCPOINTS_O,0.2967,0.0033,0.0333,0.1972,0.0333
ROCPOINTS_O,0.3022,0.0033,0.0310,0.1857,0.0310
ROCPOINTS_O,0.3033,0.0032,0.0310,0.1884,0.0310
ROCPOINTS_O,0.3067,0.0032,0.0286,0.1765,0.0286
ROCPOINTS_O,0.3100,0.0032,0.0286,0.1791,0.0286
ROCPOINTS_O,0.3133,0.0031,0.0286,0.1818,0.0286
ROCPOINTS_O,0.3167,0.0031,0.0286,0.1846,0.0286
ROCPOINTS_O,0.3167,0.0030,0.0262,0.1746,0.0262
ROCPOINTS_O,0.3200,0.0029,0.0262,0.1774,0.0262
ROCPOINTS_O,0.3210,0.0028,0.0262,0.1864,0.0262
ROCPOINTS_O,0.3212,0.0027,0.0262,0.1897,0.0262
ROCPOINTS_O,0.3233,0.0027,0.0238,0.1754,0.0238
ROCPOINTS_O,0.3267,0.0026,0.0214,0.1667,0.0214
ROCPOINTS_O,0.3300,0.0025,0.0214,0.1731,0.0214
ROCPOINTS_O,0.3317,0.0024,0.0214,0.1765,0.0214
ROCPOINTS_O,0.3333,0.0024,0.0214,0.1800,0.0214
ROCPOINTS_O,0.3364,0.0023,0.0214,0.1837,0.0214
ROCPOINTS_O,0.3367,0.0023,0.0214,0.1875,0.0214
ROCPOINTS_O,0.3400,0.0022,0.0190,0.1739,0.0190
ROCPOINTS_O,0.3433,0.0021,0.0167,0.1591,0.0167
ROCPOINTS_O,0.3435,0.0021,0.0167,0.1628,0.0167
ROCPOINTS_O,0.3467,0.0020,0.0167,0.1667,0.0167
ROCPOINTS_O,0.3500,0.0020,0.0167,0.1707,0.0167
ROCPOINTS_O,0.3533,0.0019,0.0167,0.1750,0.0167
ROCPOINTS_O,0.3700,0.0018,0.0167,0.1842,0.0167
ROCPOINTS_O,0.3743,0.0017,0.0167,0.1944,0.0167
ROCPOINTS_O,0.3833,0.0016,0.0167,0.2000,0.0167
ROCPOINTS_O,0.4000,0.0016,0.0167,0.2059,0.0167
ROCPOINTS_O,0.4100,0.0014,0.0167,0.2258,0.0167
ROCPOINTS_O,0.4133,0.0014,0.0143,0.2000,0.0143
ROCPOINTS_O,0.4200,0.0013,0.0143,0.2069,0.0143
ROCPOINTS_O,0.4270,0.0012,0.0143,0.2222,0.0143
ROCPOINTS_O,0.4300,0.0012,0.0143,0.2308,0.0143
ROCPOINTS_O,0.4333,0.0011,0.0143,0.2400,0.0143
ROCPOINTS_O,0.4472,0.0011,0.0119,0.2083,0.0119
ROCPOINTS_O,0.4524,0.0010,0.0119,0.2174,0.0119
ROCPOINTS_O,0.4528,0.0010,0.0119,0.2273,0.0119
ROCPOINTS_O,0.4533,0.0009,0.0119,0.2381,0.0119
ROCPOINTS_O,0.4597,0.0008,0.0119,0.2632,0.0119
ROCPOINTS_O,0.4600,0.0008,0.0119,0.2778,0.0119
ROCPOINTS_O,0.4700,0.0006,0.0119,0.3125,0.0119
ROCPOINTS_O,0.4767,0.0006,0.0119,0.3333,0.0119
ROCPOINTS_O,0.4833,0.0005,0.0119,0.3571,0.0119
ROCPOINTS_O,0.5333,0.0005,0.0095,0.3077,0.0095
ROCPOINTS_O,0.5400,0.0005,0.0095,0.3333,0.0095
ROCPOINTS_O,0.5700,0.0004,0.0095,0.3636,0.0095
ROCPOINTS_O,0.5933,0.0003,0.0095,0.4000,0.0095
ROCPOINTS_O,0.6367,0.0003,0.0095,0.4444,0.0095
ROCPOINTS_O,0.6536,0.0001,0.0095,0.6667,0.0095
ROCPOINTS_O,0.7767,0.0001,0.0095,0.8000,0.0095
ROCPOINTS_O,0.7967,0.0000,0.0095,1.0000,0.0095
ROCPOINTS_O,0.9367,0.0000,0.0071,1.0000,0.0071
ROCPOINTS_O,0.9400,0.0000,0.0048,1.0000,0.0048
ROCPOINTS_O,0.9567,0.0000,0.0024,1.0000,0.0024
ROCPOINTS_O,0.9567,0.0000,0.0000,0.0000,0.0000
ROCPOINTS_U,0.0000,1.0000,1.0000,0.0083,1.0000
ROCPOINTS_U,0.0000,0.5153,0.7347,0.0118,0.7347
ROCPOINTS_U,0.0000,0.5152,0.7347,0.0118,0.7347
ROCPOINTS_U,0.0000,0.5152,0.7347,0.0118,0.7347
ROCPOINTS_U,0.0000,0.5151,0.7347,0.0118,0.7347
ROCPOINTS_U,0.0000,0.5151,0.7347,0.0118,0.7347
ROCPOINTS_U,0.0000,0.5149,0.7347,0.0118,0.7347
ROCPOINTS_U,0.0000,0.5149,0.7347,0.0118,0.7347
ROCPOINTS_U,0.0000,0.5148,0.7347,0.0118,0.7347
ROCPOINTS_U,0.0000,0.5148,0.7347,0.0118,0.7347
ROCPOINTS_U,0.0000,0.5147,0.7347,0.0118,0.7347
ROCPOINTS_U,0.0000,0.5147,0.7347,0.0118,0.7347
ROCPOINTS_U,0.0000,0.5146,0.7347,0.0118,0.7347
ROCPOINTS_U,0.0000,0.5145,0.7347,0.0118,0.7347
ROCPOINTS_U,0.0000,0.5145,0.7347,0.0118,0.7347
ROCPOINTS_U,0.0000,0.5144,0.7347,0.0118,0.7347
ROCPOINTS_U,0.0000,0.5144,0.7347,0.0118,0.7347
ROCPOINTS_U,0.0000,0.5144,0.7279,0.0117,0.7279
ROCPOINTS_U,0.0000,0.5143,0.7279,0.0117,0.7279
ROCPOINTS_U,0.0000,0.5142,0.7279,0.0117,0.7279
ROCPOINTS_U,0.0001,0.5141,0.7279,0.0117,0.7279
ROCPOINTS_U,0.0001,0.5140,0.7279,0.0117,0.7279
ROCPOINTS_U,0.0001,0.5140,0.7279,0.0117,0.7279
ROCPOINTS_U,0.0001,0.5139,0.7279,0.0117,0.7279
ROCPOINTS_U,0.0001,0.5139,0.7279,0.0117,0.7279
ROCPOINTS_U,0.0001,0.5138,0.7279,0.0117,0.7279
ROCPOINTS_U,0.0001,0.5137,0.7279,0.0117,0.7279
ROCPOINTS_U,0.0001,0.5137,0.7279,0.0117,0.7279
ROCPOINTS_U,0.0001,0.5136,0.7279,0.0117,0.7279
ROCPOINTS_U,0.0001,0.5135,0.7279,0.0117,0.7279
ROCPOINTS_U,0.0001,0.5135,0.7279,0.0117,0.7279
ROCPOINTS_U,0.0001,0.5134,0.7279,0.0117,0.7279
ROCPOINTS_U,0.0001,0.5133,0.7279,0.0117,0.7279
ROCPOINTS_U,0.0002,0.5133,0.7279,0.0117,0.7279
ROCPOINTS_U,0.0002,0.5132,0.7279,0.0117,0.7279
ROCPOINTS_U,0.0002,0.5132,0.7279,0.0117,0.7279
ROCPOINTS_U,0.0002,0.5131,0.7279,0.0117,0.7279
ROCPOINTS_U,0.0002,0.5131,0.7279,0.0117,0.7279
ROCPOINTS_U,0.0002,0.5130,0.7279,0.0117,0.7279
ROCPOINTS_U,0.0002,0.5129,0.7279,0.0117,0.7279
ROCPOINTS_U,0.0002,0.5129,0.7279,0.0117,0.7279
ROCPOINTS_U,0.0002,0.5128,0.7279,0.0117,0.7279
ROCPOINTS_U,0.0002,0.5128,0.7279,0.0117,0.7279
ROCPOINTS_U,0.0003,0.5127,0.7279,0.0117,0.7279
ROCPOINTS_U,0.0003,0.5127,0.7279,0.0117,0.7279
ROCPOINTS_U,0.0003,0.5126,0.7279,0.0117,0.7279
ROCPOINTS_U,0.0003,0.5126,0.7279,0.0117,0.7279
ROCPOINTS_U,0.0003,0.5124,0.7279,0.0117,0.7279
ROCPOINTS_U,0.0003,0.5123,0.7279,0.0117,0.7279
ROCPOINTS_U,0.0003,0.5123,0.7279,0.0117,0.7279
ROCPOINTS_U,0.0003,0.5122,0.7279,0.0118,0.7279
ROCPOINTS_U,0.0003,0.5121,0.7279,0.0118,0.7279
ROCPOINTS_U,0.0003,0.5120,0.7279,0.0118,0.7279
ROCPOINTS_U,0.0003,0.5120,0.7279,0.0118,0.7279
ROCPOINTS_U,0.0003,0.5119,0.7279,0.0118,0.7279
ROCPOINTS_U,0.0003,0.5119,0.7279,0.0118,0.7279
ROCPOINTS_U,0.0003,0.5118,0.7279,0.0118,0.7279
ROCPOINTS_U,0.0003,0.5118,0.7279,0.0118,0.7279
ROCPOINTS_U,0.0004,0.5116,0.7279,0.0118,0.7279
ROCPOINTS_U,0.0004,0.5115,0.7279,0.0118,0.7279
ROCPOINTS_U,0.0004,0.5115,0.7279,0.0118,0.7279
ROCPOINTS_U,0.0004,0.5114,0.7279,0.0118,0.7279
ROCPOINTS_U,0.0004,0.5114,0.7211,0.0117,0.7211
ROCPOINTS_U,0.0004,0.5112,0.7211,0.0117,0.7211
ROCPOINTS_U,0.0004,0.5112,0.7211,0.0117,0.7211
ROCPOINTS_U,0.0004,0.5111,0.7211,0.0117,0.7211
ROCPOINTS_U,0.0004,0.5111,0.7211,0.0117,0.7211
ROCPOINTS_U,0.0004,0.5110,0.7211,0.0117,0.7211
ROCPOINTS_U,0.0004,0.5110,0.7211,0.0117,0.7211
ROCPOINTS_U,0.0004,0.5109,0.7211,0.0117,0.7211
ROCPOINTS_U,0.0004,0.5108,0.7211,0.0117,0.7211
ROCPOINTS_U,0.0004,0.5108,0.7211,0.0117,0.7211
ROCPOINTS_U,0.0004,0.5107,0.7211,0.0117,0.7211
ROCPOINTS_U,0.0004,0.5105,0.7211,0.0117,0.7211
ROCPOINTS_U,0.0004,0.5104,0.7211,0.0117,0.7211
ROCPOINTS_U,0.0004,0.5103,0.7211,0.0117,0.7211
ROCPOINTS_U,0.0005,0.5102,0.7211,0.0117,0.7211
ROCPOINTS_U,0.0005,0.5102,0.7211,0.0117,0.7211
ROCPOINTS_U,0.0005,0.5101,0.7211,0.0117,0.7211
ROCPOINTS_U,0.0005,0.5100,0.7211,0.0117,0.7211
ROCPOINTS_U,0.0006,0.5100,0.7211,0.0117,0.7211
ROCPOINTS_U,0.0006,0.5099,0.7211,0.0117,0.7211
ROCPOINTS_U,0.0006,0.5098,0.7211,0.0117,0.7211
ROCPOINTS_U,0.0006,0.5098,0.7211,0.0117,0.7211
ROCPOINTS_U,0.0006,0.5097,0.7211,0.0117,0.7211
ROCPOINTS_U,0.0006,0.5096,0.7211,0.0117,0.7211
ROCPOINTS_U,0.0006,0.5096,0.7211,0.0117,0.7211
ROCPOINTS_U,0.0006,0.5095,0.7211,0.0117,0.7211
ROCPOINTS_U,0.0006,0.5095,0.7211,0.0117,0.7211
ROCPOINTS_U,0.0006,0.5094,0.7211,0.0117,0.7211
ROCPOINTS_U,0.0007,0.5094,0.7211,0.0117,0.7211
ROCPOINTS_U,0.0007,0.5093,0.7211,0.0117,0.7211
ROCPOINTS_U,0.0007,0.5091,0.7211,0.0117,0.7211
ROCPOINTS_U,0.0007,0.5090,0.7211,0.0117,0.7211
ROCPOINTS_U,0.0007,0.5090,0.7211,0.0117,0.7211
ROCPOINTS_U,0.0007,0.5089,0.7211,0.0117,0.7211
ROCPOINTS_U,0.0007,0.5089,0.7211,0.0117,0.7211
ROCPOINTS_U,0.0007,0.5088,0.7211,0.0117,0.7211
ROCPOINTS_U,0.0008,0.5087,0.7211,0.0117,0.7211
ROCPOINTS_U,0.0008,0.5087,0.7211,0.0117,0.7211
ROCPOINTS_U,0.0008,0.5086,0.7211,0.0117,0.7211
ROCPOINTS_U,0.0008,0.5086,0.7211,0.0117,0.7211
ROCPOINTS_U,0.0008,0.5085,0.7211,0.0117,0.7211
ROCPOINTS_U,0.0008,0.5084,0.7211,0.0117,0.7211
ROCPOINTS_U,0.0009,0.5083,0.7211,0.0117,0.7211
ROCPOINTS_U,0.0009,0.5083,0.7211,0.0117,0.7211
ROCPOINTS_U,0.0009,0.5082,0.7211,0.0117,0.7211
ROCPOINTS_U,0.0009,0.5082,0.7211,0.0117,0.7211
ROCPOINTS_U,0.0009,0.5081,0.7211,0.0117,0.7211
ROCPOINTS_U,0.0010,0.5081,0.7211,0.0117,0.7211
ROCPOINTS_U,0.0010,0.5080,0.7211,0.0117,0.7211
ROCPOINTS_U,0.0010,0.5079,0.7211,0.0117,0.7211
ROCPOINTS_U,0.0011,0.5079,0.7211,0.0117,0.7211
ROCPOINTS_U,0.0011,0.5078,0.7211,0.0117,0.7211
ROCPOINTS_U,0.0011,0.5075,0.7211,0.0117,0.7211
ROCPOINTS_U,0.0011,0.5071,0.7211,0.0118,0.7211
ROCPOINTS_U,0.0012,0.5071,0.7211,0.0118,0.7211
ROCPOINTS_U,0.0013,0.5070,0.7211,0.0118,0.7211
ROCPOINTS_U,0.0013,0.5070,0.7211,0.0118,0.7211
ROCPOINTS_U,0.0013,0.5069,0.7211,0.0118,0.7211
ROCPOINTS_U,0.0013,0.5069,0.7211,0.0118,0.7211
ROCPOINTS_U,0.0015,0.5068,0.7211,0.0118,0.7211
ROCPOINTS_U,0.0015,0.5067,0.7211,0.0118,0.7211
ROCPOINTS_U,0.0015,0.5067,0.7211,0.0118,0.7211
ROCPOINTS_U,0.0016,0.5066,0.7211,0.0118,0.7211
ROCPOINTS_U,0.0016,0.5066,0.7211,0.0118,0.7211
ROCPOINTS_U,0.0017,0.5065,0.7211,0.0118,0.7211
ROCPOINTS_U,0.0018,0.5061,0.7211,0.0118,0.7211
ROCPOINTS_U,0.0019,0.5061,0.7211,0.0118,0.7211
ROCPOINTS_U,0.0019,0.5060,0.7211,0.0118,0.7211
ROCPOINTS_U,0.0022,0.5059,0.7211,0.0118,0.7211
ROCPOINTS_U,0.0022,0.5059,0.7211,0.0118,0.7211
ROCPOINTS_U,0.0022,0.5058,0.7211,0.0118,0.7211
ROCPOINTS_U,0.0022,0.5058,0.7211,0.0118,0.7211
ROCPOINTS_U,0.0022,0.5057,0.7211,0.0118,0.7211
ROCPOINTS_U,0.0022,0.5055,0.7211,0.0118,0.7211
ROCPOINTS_U,0.0023,0.5054,0.7211,0.0118,0.7211
ROCPOINTS_U,0.0023,0.5054,0.7211,0.0118,0.7211
ROCPOINTS_U,0.0023,0.5053,0.7211,0.0118,0.7211
ROCPOINTS_U,0.0024,0.5053,0.7211,0.0118,0.7211
ROCPOINTS_U,0.0027,0.5052,0.7211,0.0118,0.7211
ROCPOINTS_U,0.0027,0.5052,0.7211,0.0118,0.7211
ROCPOINTS_U,0.0028,0.5051,0.7211,0.0118,0.7211
ROCPOINTS_U,0.0029,0.5050,0.7211,0.0118,0.7211
ROCPOINTS_U,0.0033,0.5050,0.7211,0.0118,0.7211
ROCPOINTS_U,0.0033,0.5045,0.7211,0.0118,0.7211
ROCPOINTS_U,0.0033,0.3556,0.5918,0.0137,0.5918
ROCPOINTS_U,0.0034,0.3552,0.5918,0.0138,0.5918
ROCPOINTS_U,0.0034,0.3551,0.5918,0.0138,0.5918
ROCPOINTS_U,0.0034,0.3551,0.5918,0.0138,0.5918
ROCPOINTS_U,0.0034,0.3550,0.5918,0.0138,0.5918
ROCPOINTS_U,0.0034,0.3549,0.5918,0.0138,0.5918
ROCPOINTS_U,0.0035,0.3549,0.5918,0.0138,0.5918
ROCPOINTS_U,0.0035,0.3548,0.5918,0.0138,0.5918
ROCPOINTS_U,0.0035,0.3547,0.5918,0.0138,0.5918
ROCPOINTS_U,0.0036,0.3547,0.5918,0.0138,0.5918
ROCPOINTS_U,0.0036,0.3546,0.5918,0.0138,0.5918
ROCPOINTS_U,0.0036,0.3545,0.5918,0.0138,0.5918
ROCPOINTS_U,0.0036,0.3545,0.5918,0.0138,0.5918
ROCPOINTS_U,0.0037,0.3544,0.5918,0.0138,0.5918
ROCPOINTS_U,0.0037,0.3544,0.5918,0.0138,0.5918
ROCPOINTS_U,0.0037,0.3543,0.5918,0.0138,0.5918
ROCPOINTS_U,0.0038,0.3543,0.5918,0.0138,0.5918
ROCPOINTS_U,0.0038,0.3542,0.5918,0.0138,0.5918
ROCPOINTS_U,0.0038,0.3529,0.5850,0.0137,0.5850
ROCPOINTS_U,0.0039,0.3528,0.5850,0.0137,0.5850
ROCPOINTS_U,0.0039,0.3528,0.5850,0.0137,0.5850
ROCPOINTS_U,0.0040,0.3527,0.5850,0.0137,0.5850
ROCPOINTS_U,0.0040,0.3527,0.5850,0.0137,0.5850
ROCPOINTS_U,0.0041,0.3526,0.5850,0.0137,0.5850
ROCPOINTS_U,0.0041,0.3526,0.5850,0.0137,0.5850
ROCPOINTS_U,0.0042,0.3525,0.5850,0.0137,0.5850
ROCPOINTS_U,0.0042,0.3524,0.5850,0.0137,0.5850
ROCPOINTS_U,0.0043,0.3507,0.5782,0.0136,0.5782
ROCPOINTS_U,0.0043,0.3507,0.5782,0.0136,0.5782
ROCPOINTS_U,0.0044,0.3506,0.5782,0.0136,0.5782
ROCPOINTS_U,0.0044,0.3506,0.5782,0.0136,0.5782
ROCPOINTS_U,0.0044,0.3504,0.5782,0.0136,0.5782
ROCPOINTS_U,0.0047,0.3503,0.5782,0.0136,0.5782
ROCPOINTS_U,0.0050,0.3503,0.5782,0.0136,0.5782
ROCPOINTS_U,0.0050,0.3502,0.5782,0.0136,0.5782
ROCPOINTS_U,0.0051,0.3499,0.5782,0.0136,0.5782
ROCPOINTS_U,0.0052,0.3498,0.5782,0.0136,0.5782
ROCPOINTS_U,0.0053,0.3498,0.5782,0.0136,0.5782
ROCPOINTS_U,0.0056,0.3497,0.5782,0.0136,0.5782
ROCPOINTS_U,0.0058,0.3496,0.5782,0.0137,0.5782
ROCPOINTS_U,0.0061,0.3495,0.5782,0.0137,0.5782
ROCPOINTS_U,0.0061,0.3484,0.5782,0.0137,0.5782
ROCPOINTS_U,0.0062,0.3483,0.5782,0.0137,0.5782
ROCPOINTS_U,0.0064,0.3475,0.5782,0.0137,0.5782
ROCPOINTS_U,0.0064,0.3474,0.5782,0.0137,0.5782
ROCPOINTS_U,0.0064,0.3467,0.5782,0.0138,0.5782
ROCPOINTS_U,0.0065,0.3467,0.5782,0.0138,0.5782
ROCPOINTS_U,0.0067,0.3456,0.5782,0.0138,0.5782
ROCPOINTS_U,0.0067,0.3448,0.5782,0.0138,0.5782
ROCPOINTS_U,0.0067,0.3447,0.5782,0.0138,0.5782
ROCPOINTS_U,0.0067,0.3446,0.5782,0.0138,0.5782
ROCPOINTS_U,0.0067,0.2584,0.4830,0.0154,0.4830
ROCPOINTS_U,0.0067,0.2582,0.4830,0.0154,0.4830
ROCPOINTS_U,0.0067,0.2582,0.4830,0.0154,0.4830
ROCPOINTS_U,0.0067,0.2571,0.4830,0.0155,0.4830
ROCPOINTS_U,0.0068,0.2570,0.4830,0.0155,0.4830
ROCPOINTS_U,0.0068,0.2570,0.4830,0.0155,0.4830
ROCPOINTS_U,0.0069,0.2561,0.4830,0.0155,0.4830
ROCPOINTS_U,0.0069,0.2560,0.4830,0.0155,0.4830
ROCPOINTS_U,0.0069,0.2560,0.4830,0.0155,0.4830
ROCPOINTS_U,0.0070,0.2559,0.4830,0.0155,0.4830
ROCPOINTS_U,0.0070,0.2558,0.4830,0.0155,0.4830
ROCPOINTS_U,0.0070,0.2548,0.4830,0.0156,0.4830
ROCPOINTS_U,0.0070,0.2548,0.4830,0.0156,0.4830
ROCPOINTS_U,0.0070,0.2547,0.4830,0.0156,0.4830
ROCPOINTS_U,0.0071,0.2537,0.4830,0.0157,0.4830
ROCPOINTS_U,0.0071,0.2536,0.4830,0.0157,0.4830
ROCPOINTS_U,0.0073,0.2536,0.4830,0.0157,0.4830
ROCPOINTS_U,0.0076,0.2535,0.4830,0.0157,0.4830
ROCPOINTS_U,0.0077,0.2535,0.4830,0.0157,0.4830
ROCPOINTS_U,0.0077,0.2520,0.4830,0.0158,0.4830
ROCPOINTS_U,0.0077,0.2506,0.4830,0.0159,0.4830
ROCPOINTS_U,0.0077,0.2505,0.4830,0.0159,0.4830
ROCPOINTS_U,0.0078,0.2491,0.4830,0.0160,0.4830
ROCPOINTS_U,0.0078,0.2490,0.4830,0.0160,0.4830
ROCPOINTS_U,0.0078,0.2488,0.4830,0.0160,0.4830
ROCPOINTS_U,0.0078,0.2470,0.4830,0.0161,0.4830
ROCPOINTS_U,0.0078,0.2470,0.4830,0.0161,0.4830
ROCPOINTS_U,0.0078,0.2469,0.4830,0.0161,0.4830
ROCPOINTS_U,0.0079,0.2457,0.4830,0.0162,0.4830
ROCPOINTS_U,0.0079,0.2440,0.4830,0.0163,0.4830
ROCPOINTS_U,0.0080,0.2440,0.4830,0.0163,0.4830
ROCPOINTS_U,0.0081,0.2439,0.4830,0.0163,0.4830
ROCPOINTS_U,0.0081,0.2438,0.4830,0.0163,0.4830
ROCPOINTS_U,0.0083,0.2438,0.4830,0.0163,0.4830
ROCPOINTS_U,0.0083,0.2420,0.4830,0.0164,0.4830
ROCPOINTS_U,0.0083,0.2420,0.4830,0.0164,0.4830
ROCPOINTS_U,0.0084,0.2418,0.4830,0.0164,0.4830
ROCPOINTS_U,0.0086,0.2400,0.4830,0.0166,0.4830
ROCPOINTS_U,0.0087,0.2399,0.4830,0.0166,0.4830
ROCPOINTS_U,0.0088,0.2398,0.4830,0.0166,0.4830
ROCPOINTS_U,0.0090,0.2397,0.4830,0.0166,0.4830
ROCPOINTS_U,0.0092,0.2397,0.4830,0.0166,0.4830
ROCPOINTS_U,0.0093,0.2396,0.4830,0.0166,0.4830
ROCPOINTS_U,0.0097,0.2396,0.4830,0.0166,0.4830
ROCPOINTS_U,0.0100,0.2395,0.4830,0.0166,0.4830
ROCPOINTS_U,0.0100,0.2395,0.4830,0.0166,0.4830
ROCPOINTS_U,0.0100,0.1841,0.4286,0.0191,0.4286
ROCPOINTS_U,0.0101,0.1841,0.4286,0.0191,0.4286
ROCPOINTS_U,0.0101,0.1840,0.4286,0.0191,0.4286
ROCPOINTS_U,0.0102,0.1840,0.4286,0.0191,0.4286
ROCPOINTS_U,0.0103,0.1839,0.4286,0.0191,0.4286
ROCPOINTS_U,0.0105,0.1838,0.4286,0.0191,0.4286
ROCPOINTS_U,0.0107,0.1838,0.4286,0.0191,0.4286
ROCPOINTS_U,0.0107,0.1837,0.4286,0.0191,0.4286
ROCPOINTS_U,0.0108,0.1837,0.4286,0.0191,0.4286
ROCPOINTS_U,0.0113,0.1836,0.4286,0.0192,0.4286
ROCPOINTS_U,0.0113,0.1836,0.4286,0.0192,0.4286
ROCPOINTS_U,0.0117,0.1835,0.4286,0.0192,0.4286
ROCPOINTS_U,0.0118,0.1833,0.4286,0.0192,0.4286
ROCPOINTS_U,0.0128,0.1832,0.4286,0.0192,0.4286
ROCPOINTS_U,0.0131,0.1832,0.4286,0.0192,0.4286
ROCPOINTS_U,0.0133,0.1831,0.4286,0.0192,0.4286
ROCPOINTS_U,0.0133,0.1830,0.4286,0.0192,0.4286
ROCPOINTS_U,0.0133,0.1451,0.3878,0.0219,0.3878
ROCPOINTS_U,0.0134,0.1450,0.3878,0.0219,0.3878
ROCPOINTS_U,0.0134,0.1449,0.3878,0.0219,0.3878
ROCPOINTS_U,0.0134,0.1449,0.3878,0.0219,0.3878
ROCPOINTS_U,0.0135,0.1448,0.3878,0.0219,0.3878
ROCPOINTS_U,0.0144,0.1447,0.3878,0.0219,0.3878
ROCPOINTS_U,0.0144,0.1447,0.3878,0.0219,0.3878
ROCPOINTS_U,0.0147,0.1446,0.3878,0.0219,0.3878
ROCPOINTS_U,0.0148,0.1446,0.3878,0.0219,0.3878
ROCPOINTS_U,0.0150,0.1445,0.3878,0.0220,0.3878
ROCPOINTS_U,0.0153,0.1445,0.3878,0.0220,0.3878
ROCPOINTS_U,0.0154,0.1444,0.3878,0.0220,0.3878
ROCPOINTS_U,0.0156,0.1443,0.3878,0.0220,0.3878
ROCPOINTS_U,0.0161,0.1443,0.3878,0.0220,0.3878
ROCPOINTS_U,0.0161,0.1442,0.3878,0.0220,0.3878
ROCPOINTS_U,0.0167,0.1442,0.3878,0.0220,0.3878
ROCPOINTS_U,0.0167,0.1441,0.3878,0.0220,0.3878
ROCPOINTS_U,0.0169,0.1167,0.3401,0.0238,0.3401
ROCPOINTS_U,0.0175,0.1166,0.3401,0.0238,0.3401
ROCPOINTS_U,0.0183,0.1166,0.3401,0.0238,0.3401
ROCPOINTS_U,0.0185,0.1165,0.3401,0.0238,0.3401
ROCPOINTS_U,0.0187,0.1165,0.3401,0.0239,0.3401
ROCPOINTS_U,0.0189,0.1164,0.3401,0.0239,0.3401
ROCPOINTS_U,0.0192,0.1163,0.3401,0.0239,0.3401
ROCPOINTS_U,0.0193,0.1163,0.3401,0.0239,0.3401
ROCPOINTS_U,0.0196,0.1159,0.3333,0.0235,0.3333
ROCPOINTS_U,0.0197,0.1153,0.3265,0.0232,0.3265
ROCPOINTS_U,0.0198,0.1152,0.3265,0.0232,0.3265
ROCPOINTS_U,0.0200,0.1151,0.3265,0.0232,0.3265
ROCPOINTS_U,0.0200,0.0950,0.2857,0.0245,0.2857
ROCPOINTS_U,0.0202,0.0949,0.2857,0.0246,0.2857
ROCPOINTS_U,0.0202,0.0949,0.2857,0.0246,0.2857
ROCPOINTS_U,0.0207,0.0948,0.2857,0.0246,0.2857
ROCPOINTS_U,0.0208,0.0948,0.2857,0.0246,0.2857
ROCPOINTS_U,0.0211,0.0947,0.2857,0.0246,0.2857
ROCPOINTS_U,0.0220,0.0947,0.2857,0.0246,0.2857
ROCPOINTS_U,0.0222,0.0946,0.2857,0.0246,0.2857
ROCPOINTS_U,0.0223,0.0945,0.2857,0.0247,0.2857
ROCPOINTS_U,0.0225,0.0945,0.2857,0.0247,0.2857
ROCPOINTS_U,0.0227,0.0944,0.2857,0.0247,0.2857
ROCPOINTS_U,0.0231,0.0944,0.2857,0.0247,0.2857
ROCPOINTS_U,0.0233,0.0943,0.2857,0.0247,0.2857
ROCPOINTS_U,0.0233,0.0943,0.2789,0.0241,0.2789
ROCPOINTS_U,0.0233,0.0804,0.2041,0.0208,0.2041
ROCPOINTS_U,0.0240,0.0803,0.2041,0.0208,0.2041
ROCPOINTS_U,0.0244,0.0803,0.2041,0.0208,0.2041
ROCPOINTS_U,0.0244,0.0802,0.2041,0.0208,0.2041
ROCPOINTS_U,0.0250,0.0801,0.2041,0.0209,0.2041
ROCPOINTS_U,0.0251,0.0800,0.2041,0.0209,0.2041
ROCPOINTS_U,0.0253,0.0800,0.2041,0.0209,0.2041
ROCPOINTS_U,0.0254,0.0799,0.2041,0.0209,0.2041
ROCPOINTS_U,0.0261,0.0799,0.2041,0.0209,0.2041
ROCPOINTS_U,0.0265,0.0798,0.2041,0.0209,0.2041
ROCPOINTS_U,0.0267,0.0797,0.2041,0.0210,0.2041
ROCPOINTS_U,0.0278,0.0684,0.1837,0.0220,0.1837
ROCPOINTS_U,0.0282,0.0684,0.1837,0.0220,0.1837
ROCPOINTS_U,0.0283,0.0683,0.1837,0.0220,0.1837
ROCPOINTS_U,0.0292,0.0682,0.1769,0.0212,0.1769
ROCPOINTS_U,0.0300,0.0682,0.1769,0.0212,0.1769
ROCPOINTS_U,0.0300,0.0577,0.1769,0.0250,0.1769
ROCPOINTS_U,0.0306,0.0576,0.1769,0.0250,0.1769
ROCPOINTS_U,0.0308,0.0575,0.1769,0.0251,0.1769
ROCPOINTS_U,0.0312,0.0574,0.1769,0.0251,0.1769
ROCPOINTS_U,0.0317,0.0573,0.1769,0.0252,0.1769
ROCPOINTS_U,0.0318,0.0572,0.1769,0.0252,0.1769
ROCPOINTS_U,0.0331,0.0571,0.1769,0.0253,0.1769
ROCPOINTS_U,0.0333,0.0570,0.1769,0.0253,0.1769
ROCPOINTS_U,0.0333,0.0489,0.1701,0.0283,0.1701
ROCPOINTS_U,0.0336,0.0488,0.1701,0.0283,0.1701
ROCPOINTS_U,0.0339,0.0483,0.1701,0.0286,0.1701
ROCPOINTS_U,0.0340,0.0480,0.1701,0.0288,0.1701
ROCPOINTS_U,0.0340,0.0479,0.1701,0.0288,0.1701
ROCPOINTS_U,0.0343,0.0479,0.1701,0.0289,0.1701
ROCPOINTS_U,0.0345,0.0478,0.1701,0.0289,0.1701
ROCPOINTS_U,0.0352,0.0476,0.1701,0.0290,0.1701
ROCPOINTS_U,0.0361,0.0473,0.1701,0.0292,0.1701
ROCPOINTS_U,0.0367,0.0472,0.1701,0.0292,0.1701
ROCPOINTS_U,0.0367,0.0413,0.1497,0.0295,0.1497
ROCPOINTS_U,0.0369,0.0412,0.1497,0.0295,0.1497
ROCPOINTS_U,0.0374,0.0410,0.1497,0.0296,0.1497
ROCPOINTS_U,0.0378,0.0410,0.1429,0.0283,0.1429
ROCPOINTS_U,0.0384,0.0409,0.1429,0.0284,0.1429
ROCPOINTS_U,0.0384,0.0404,0.1429,0.0288,0.1429
ROCPOINTS_U,0.0389,0.0403,0.1429,0.0288,0.1429
ROCPOINTS_U,0.0400,0.0402,0.1429,0.0288,0.1429
ROCPOINTS_U,0.0400,0.0401,0.1429,0.0289,0.1429
ROCPOINTS_U,0.0400,0.0347,0.1293,0.0302,0.1293
ROCPOINTS_U,0.0411,0.0347,0.1293,0.0303,0.1293
ROCPOINTS_U,0.0411,0.0346,0.1293,0.0303,0.1293
ROCPOINTS_U,0.0417,0.0345,0.1293,0.0304,0.1293
ROCPOINTS_U,0.0433,0.0345,0.1293,0.0304,0.1293
ROCPOINTS_U,0.0442,0.0305,0.1224,0.0325,0.1224
ROCPOINTS_U,0.0450,0.0305,0.1224,0.0325,0.1224
ROCPOINTS_U,0.0455,0.0305,0.1156,0.0308,0.1156
ROCPOINTS_U,0.0456,0.0305,0.1088,0.0290,0.1088
ROCPOINTS_U,0.0467,0.0304,0.1088,0.0291,0.1088
ROCPOINTS_U,0.0474,0.0274,0.1088,0.0321,0.1088
ROCPOINTS_U,0.0475,0.0274,0.1088,0.0322,0.1088
ROCPOINTS_U,0.0483,0.0273,0.1088,0.0323,0.1088
ROCPOINTS_U,0.0485,0.0273,0.1088,0.0323,0.1088
ROCPOINTS_U,0.0489,0.0272,0.1088,0.0324,0.1088
ROCPOINTS_U,0.0491,0.0272,0.1088,0.0325,0.1088
ROCPOINTS_U,0.0491,0.0271,0.1088,0.0325,0.1088
ROCPOINTS_U,0.0493,0.0270,0.1088,0.0327,0.1088
ROCPOINTS_U,0.0500,0.0269,0.1088,0.0328,0.1088
ROCPOINTS_U,0.0500,0.0245,0.0884,0.0293,0.0884
ROCPOINTS_U,0.0505,0.0245,0.0884,0.0293,0.0884
ROCPOINTS_U,0.0533,0.0244,0.0884,0.0295,0.0884
ROCPOINTS_U,0.0550,0.0225,0.0816,0.0294,0.0816
ROCPOINTS_U,0.0550,0.0223,0.0816,0.0297,0.0816
ROCPOINTS_U,0.0561,0.0221,0.0816,0.0300,0.0816
ROCPOINTS_U,0.0561,0.0220,0.0816,0.0301,0.0816
ROCPOINTS_U,0.0567,0.0219,0.0816,0.0303,0.0816
ROCPOINTS_U,0.0600,0.0200,0.0816,0.0330,0.0816
ROCPOINTS_U,0.0600,0.0200,0.0816,0.0331,0.0816
ROCPOINTS_U,0.0629,0.0183,0.0816,0.0360,0.0816
ROCPOINTS_U,0.0633,0.0182,0.0816,0.0361,0.0816
ROCPOINTS_U,0.0638,0.0165,0.0748,0.0365,0.0748
ROCPOINTS_U,0.0640,0.0164,0.0748,0.0367,0.0748
ROCPOINTS_U,0.0650,0.0164,0.0748,0.0368,0.0748
ROCPOINTS_U,0.0667,0.0163,0.0748,0.0369,0.0748
ROCPOINTS_U,0.0700,0.0152,0.0680,0.0361,0.0680
ROCPOINTS_U,0.0701,0.0142,0.0680,0.0385,0.0680
ROCPOINTS_U,0.0706,0.0142,0.0680,0.0386,0.0680
ROCPOINTS_U,0.0733,0.0142,0.0612,0.0349,0.0612
ROCPOINTS_U,0.0737,0.0137,0.0544,0.0323,0.0544
ROCPOINTS_U,0.0738,0.0136,0.0544,0.0324,0.0544
ROCPOINTS_U,0.0767,0.0135,0.0544,0.0325,0.0544
ROCPOINTS_U,0.0769,0.0127,0.0544,0.0345,0.0544
ROCPOINTS_U,0.0800,0.0127,0.0544,0.0346,0.0544
ROCPOINTS_U,0.0801,0.0116,0.0476,0.0333,0.0476
ROCPOINTS_U,0.0804,0.0115,0.0476,0.0335,0.0476
ROCPOINTS_U,0.0833,0.0114,0.0476,0.0337,0.0476
ROCPOINTS_U,0.0849,0.0106,0.0340,0.0262,0.0340
ROCPOINTS_U,0.0856,0.0105,0.0340,0.0263,0.0340
ROCPOINTS_U,0.0867,0.0105,0.0340,0.0265,0.0340
ROCPOINTS_U,0.0893,0.0100,0.0340,0.0276,0.0340
ROCPOINTS_U,0.0900,0.0100,0.0340,0.0278,0.0340
ROCPOINTS_U,0.0933,0.0094,0.0340,0.0294,0.0340
ROCPOINTS_U,0.0934,0.0087,0.0340,0.0316,0.0340
ROCPOINTS_U,0.0941,0.0087,0.0340,0.0318,0.0340
ROCPOINTS_U,0.0951,0.0086,0.0340,0.0321,0.0340
ROCPOINTS_U,0.0967,0.0085,0.0340,0.0323,0.0340
ROCPOINTS_U,0.0988,0.0079,0.0340,0.0350,0.0340
ROCPOINTS_U,0.0997,0.0078,0.0340,0.0352,0.0340
ROCPOINTS_U,0.1000,0.0077,0.0340,0.0355,0.0340
ROCPOINTS_U,0.1008,0.0074,0.0272,0.0299,0.0272
ROCPOINTS_U,0.1022,0.0073,0.0272,0.0301,0.0272
ROCPOINTS_U,0.1033,0.0073,0.0272,0.0303,0.0272
ROCPOINTS_U,0.1033,0.0068,0.0272,0.0323,0.0272
ROCPOINTS_U,0.1067,0.0068,0.0272,0.0325,0.0272
ROCPOINTS_U,0.1100,0.0065,0.0272,0.0339,0.0272
ROCPOINTS_U,0.1100,0.0064,0.0272,0.0345,0.0272
ROCPOINTS_U,0.1106,0.0063,0.0272,0.0348,0.0272
ROCPOINTS_U,0.1111,0.0063,0.0272,0.0351,0.0272
ROCPOINTS_U,0.1133,0.0062,0.0272,0.0354,0.0272
ROCPOINTS_U,0.1167,0.0060,0.0272,0.0364,0.0272
ROCPOINTS_U,0.1200,0.0058,0.0272,0.0377,0.0272
ROCPOINTS_U,0.1233,0.0054,0.0272,0.0408,0.0272
ROCPOINTS_U,0.1267,0.0051,0.0272,0.0430,0.0272
ROCPOINTS_U,0.1281,0.0049,0.0272,0.0444,0.0272
ROCPOINTS_U,0.1281,0.0048,0.0272,0.0449,0.0272
ROCPOINTS_U,0.1300,0.0047,0.0272,0.0465,0.0272
ROCPOINTS_U,0.1333,0.0046,0.0272,0.0476,0.0272
ROCPOINTS_U,0.1367,0.0043,0.0204,0.0380,0.0204
ROCPOINTS_U,0.1400,0.0040,0.0204,0.0405,0.0204
ROCPOINTS_U,0.1433,0.0040,0.0204,0.0411,0.0204
ROCPOINTS_U,0.1467,0.0038,0.0204,0.0435,0.0204
ROCPOINTS_U,0.1500,0.0036,0.0204,0.0455,0.0204
ROCPOINTS_U,0.1533,0.0035,0.0204,0.0469,0.0204
ROCPOINTS_U,0.1567,0.0032,0.0204,0.0508,0.0204
ROCPOINTS_U,0.1600,0.0031,0.0204,0.0526,0.0204
ROCPOINTS_U,0.1633,0.0030,0.0204,0.0536,0.0204
ROCPOINTS_U,0.1667,0.0030,0.0204,0.0545,0.0204
ROCPOINTS_U,0.1733,0.0028,0.0204,0.0577,0.0204
ROCPOINTS_U,0.1800,0.0027,0.0204,0.0588,0.0204
ROCPOINTS_U,0.1811,0.0027,0.0204,0.0600,0.0204
ROCPOINTS_U,0.1967,0.0026,0.0204,0.0612,0.0204
ROCPOINTS_U,0.2000,0.0026,0.0204,0.0625,0.0204
ROCPOINTS_U,0.2067,0.0025,0.0204,0.0638,0.0204
ROCPOINTS_U,0.2100,0.0024,0.0204,0.0652,0.0204
ROCPOINTS_U,0.2133,0.0024,0.0204,0.0667,0.0204
ROCPOINTS_U,0.2233,0.0022,0.0204,0.0714,0.0204
ROCPOINTS_U,0.2300,0.0021,0.0204,0.0750,0.0204
ROCPOINTS_U,0.2333,0.0020,0.0204,0.0769,0.0204
ROCPOINTS_U,0.2467,0.0020,0.0204,0.0789,0.0204
ROCPOINTS_U,0.2500,0.0019,0.0136,0.0571,0.0136
ROCPOINTS_U,0.2633,0.0018,0.0136,0.0588,0.0136
ROCPOINTS_U,0.2667,0.0018,0.0136,0.0606,0.0136
ROCPOINTS_U,0.2733,0.0017,0.0136,0.0625,0.0136
ROCPOINTS_U,0.2767,0.0017,0.0136,0.0645,0.0136
ROCPOINTS_U,0.2833,0.0017,0.0068,0.0333,0.0068
ROCPOINTS_U,0.2867,0.0015,0.0068,0.0357,0.0068
ROCPOINTS_U,0.2900,0.0015,0.0068,0.0370,0.0068
ROCPOINTS_U,0.3033,0.0014,0.0068,0.0385,0.0068
ROCPOINTS_U,0.3067,0.0014,0.0068,0.0400,0.0068
ROCPOINTS_U,0.3133,0.0013,0.0068,0.0435,0.0068
ROCPOINTS_U,0.3300,0.0012,0.0068,0.0455,0.0068
ROCPOINTS_U,0.3333,0.0011,0.0068,0.0476,0.0068
ROCPOINTS_U,0.3367,0.0011,0.0000,0.0000,0.0000
ROCPOINTS_U,0.3433,0.0011,0.0000,0.0000,0.0000
ROCPOINTS_U,0.3500,0.0010,0.0000,0.0000,0.0000
ROCPOINTS_U,0.3733,0.0010,0.0000,0.0000,0.0000
ROCPOINTS_U,0.3767,0.0009,0.0000,0.0000,0.0000
ROCPOINTS_U,0.3900,0.0009,0.0000,0.0000,0.0000
ROCPOINTS_U,0.3933,0.0008,0.0000,0.0000,0.0000
ROCPOINTS_U,0.4033,0.0007,0.0000,0.0000,0.0000
ROCPOINTS_U,0.4216,0.0007,0.0000,0.0000,0.0000
ROCPOINTS_U,0.4258,0.0006,0.0000,0.0000,0.0000
ROCPOINTS_U,0.4347,0.0006,0.0000,0.0000,0.0000
ROCPOINTS_U,0.4400,0.0005,0.0000,0.0000,0.0000
ROCPOINTS_U,0.4500,0.0005,0.0000,0.0000,0.0000
ROCPOINTS_U,0.4564,0.0004,0.0000,0.0000,0.0000
ROCPOINTS_U,0.4967,0.0003,0.0000,0.0000,0.0000
ROCPOINTS_U,0.5000,0.0003,0.0000,0.0000,0.0000
ROCPOINTS_U,0.5400,0.0002,0.0000,0.0000,0.0000
ROCPOINTS_U,0.5733,0.0002,0.0000,0.0000,0.0000
ROCPOINTS_U,0.6533,0.0001,0.0000,0.0000,0.0000
ROCPOINTS_U,0.6533,0.0000,0.0000,0.0000,0.0000
ROCPOINTS_?,0.0000,1.0000,0.0000,0.0000,0.0000
ROCPOINTS_?,0.0000,0.0000,0.0000,0.0000,0.0000
TIME,Seconds taken for cross-validation,252272.723000.
IMP_SCORE,1,GO:1900153,1.0000e+00,1.0000e+00
IMP_SCORE,2,GO:0007168,1.0000e+00,1.0000e+00
IMP_SCORE,3,GO:0033162,1.0000e+00,1.0000e+00
IMP_SCORE,4,GO:0032454,1.0000e+00,1.0000e+00
IMP_SCORE,5,GO:0048385,1.0000e+00,1.0000e+00
IMP_SCORE,6,GO:1901018,1.0000e+00,1.0000e+00
IMP_SCORE,7,GO:0003299,1.0000e+00,1.0000e+00
IMP_SCORE,8,GO:0045821,1.0000e+00,1.0000e+00
IMP_SCORE,9,GO:0010459,1.0000e+00,2.0000e+00
IMP_SCORE,10,GO:1990001,1.0000e+00,1.0000e+00
IMP_SCORE,11,GO:0098779,1.0000e+00,1.0000e+00
IMP_SCORE,12,GO:1904814,1.0000e+00,1.0000e+00
IMP_SCORE,13,GO:0045408,1.0000e+00,1.0000e+00
IMP_SCORE,14,GO:1990381,9.8548e-01,2.0000e+00
IMP_SCORE,15,GO:1905209,9.7277e-01,3.0000e+00
IMP_SCORE,16,GO:0003222,9.5176e-01,2.0000e+00
IMP_SCORE,17,GO:0002724,9.4553e-01,3.0000e+00
IMP_SCORE,18,GO:0051567,9.1830e-01,1.0000e+00
IMP_SCORE,19,GO:0090179,9.1830e-01,1.0000e+00
IMP_SCORE,20,GO:0032516,9.1830e-01,1.0000e+00
IMP_SCORE,21,GO:0048387,9.1830e-01,1.0000e+00
IMP_SCORE,22,GO:0048407,9.1830e-01,1.0000e+00
IMP_SCORE,23,GO:1904874,9.1830e-01,1.0000e+00
IMP_SCORE,24,GO:0045717,9.1830e-01,1.0000e+00
IMP_SCORE,25,GO:0035809,9.1830e-01,1.0000e+00
IMP_SCORE,26,GO:0010092,9.0564e-01,2.0000e+00
IMP_SCORE,27,GO:1904251,8.6312e-01,1.0000e+00
IMP_SCORE,28,GO:0036003,8.6312e-01,1.0000e+00
IMP_SCORE,29,GO:0035404,8.6096e-01,2.0000e+00
IMP_SCORE,30,GO:1905517,8.4440e-01,3.0000e+00
IMP_SCORE,31,GO:0051428,8.1128e-01,1.0000e+00
IMP_SCORE,32,GO:0014857,8.1128e-01,1.0000e+00
IMP_SCORE,33,GO:0002292,8.1128e-01,2.0000e+00
IMP_SCORE,34,GO:0010882,8.1128e-01,1.0000e+00
IMP_SCORE,35,GO:0039706,8.1128e-01,1.0000e+00
IMP_SCORE,36,GO:0060314,8.1128e-01,1.0000e+00
IMP_SCORE,37,GO:0014889,7.6660e-01,2.0000e+00
IMP_SCORE,38,GO:0048643,7.3022e-01,4.0000e+00
IMP_SCORE,39,GO:0036296,7.2331e-01,3.0000e+00
IMP_SCORE,40,GO:0033158,7.2193e-01,1.0000e+00
IMP_SCORE,41,GO:0035413,7.2193e-01,1.0000e+00
IMP_SCORE,42,GO:0004745,7.2100e-01,9.3000e+01
IMP_SCORE,43,GO:0002320,7.1527e-01,3.0000e+00
IMP_SCORE,44,GO:1900117,7.0671e-01,3.0000e+00
IMP_SCORE,45,GO:0031000,7.0230e-01,4.0000e+00
IMP_SCORE,46,GO:0031998,6.9784e-01,3.0000e+00
IMP_SCORE,47,GO:0003300,6.9614e-01,4.0000e+00
IMP_SCORE,48,GO:2000380,6.9232e-01,5.0000e+00
IMP_SCORE,49,GO:0032104,6.8270e-01,4.0000e+00
IMP_SCORE,50,GO:0032305,6.8028e-01,3.0000e+00
IMP_SCORE,51,GO:0031652,6.8028e-01,3.0000e+00
IMP_SCORE,52,GO:0034236,6.7954e-01,9.0000e+00
IMP_SCORE,53,GO:2000036,6.7621e-01,4.0000e+00
IMP_SCORE,54,GO:0060768,6.6917e-01,3.0000e+00
IMP_SCORE,55,GO:0045992,6.6867e-01,3.0000e+00
IMP_SCORE,56,GO:0017136,6.6738e-01,3.0000e+00
IMP_SCORE,57,GO:0055026,6.6045e-01,3.0000e+00
IMP_SCORE,58,GO:0044819,6.5564e-01,2.0000e+00
IMP_SCORE,59,GO:0010819,6.5564e-01,2.0000e+00
IMP_SCORE,60,GO:0006828,6.5417e-01,3.0000e+00
IMP_SCORE,61,GO:0048103,6.5405e-01,3.0000e+00
IMP_SCORE,62,GO:0072661,6.5050e-01,3.0000e+00
IMP_SCORE,63,GO:0003206,6.5018e-01,6.0000e+00
IMP_SCORE,64,GO:0071732,6.4177e-01,3.0000e+00
IMP_SCORE,65,GO:0070577,6.3944e-01,3.0000e+00
IMP_SCORE,66,GO:0002676,6.3521e-01,2.0000e+00
IMP_SCORE,67,GO:0002070,6.3153e-01,3.0000e+00
IMP_SCORE,68,GO:0070670,6.2055e-01,7.0000e+00
IMP_SCORE,69,GO:0051571,6.1514e-01,3.0000e+00
IMP_SCORE,70,GO:0031076,6.1232e-01,3.0000e+00
IMP_SCORE,71,GO:0021602,6.1105e-01,6.0000e+00
IMP_SCORE,72,GO:0050701,6.0652e-01,3.0000e+00
IMP_SCORE,73,GO:0016445,6.0235e-01,4.0000e+00
IMP_SCORE,74,GO:0051918,5.9540e-01,3.0000e+00
IMP_SCORE,75,GO:0000729,5.8548e-01,2.0000e+00
IMP_SCORE,76,GO:0072079,5.8496e-01,2.0000e+00
IMP_SCORE,77,GO:0030851,5.7866e-01,3.0000e+00
IMP_SCORE,78,GO:1902166,5.7863e-01,3.0000e+00
IMP_SCORE,79,GO:2000310,5.7798e-01,3.0000e+00
IMP_SCORE,80,GO:1905153,5.7419e-01,3.0000e+00
IMP_SCORE,81,GO:0090178,5.6404e-01,2.0000e+00
IMP_SCORE,82,GO:0010623,5.6128e-01,2.0000e+00
IMP_SCORE,83,GO:0071872,5.5948e-01,5.0000e+00
IMP_SCORE,84,GO:0014031,5.5856e-01,8.0000e+00
IMP_SCORE,85,GO:0043153,5.5774e-01,4.0000e+00
IMP_SCORE,86,GO:0010971,5.4217e-01,2.0000e+00
IMP_SCORE,87,GO:0010464,5.3374e-01,6.0000e+00
IMP_SCORE,88,GO:0061029,5.3284e-01,5.0000e+00
IMP_SCORE,89,GO:0045683,5.3106e-01,5.0000e+00
IMP_SCORE,90,GO:0051787,5.2987e-01,2.0000e+00
IMP_SCORE,91,GO:0071887,5.2954e-01,6.0000e+00
IMP_SCORE,92,GO:0046636,5.2866e-01,9.0000e+00
IMP_SCORE,93,GO:0048016,5.2799e-01,6.0000e+00
IMP_SCORE,94,GO:0031571,5.2732e-01,4.0000e+00
IMP_SCORE,95,GO:0090140,5.2721e-01,1.3000e+01
IMP_SCORE,96,GO:0014032,5.2495e-01,7.0000e+00
IMP_SCORE,97,GO:0051152,5.2421e-01,2.0000e+00
IMP_SCORE,98,GO:0003181,5.2408e-01,1.0000e+01
IMP_SCORE,99,GO:0035631,5.2392e-01,4.0000e+00
IMP_SCORE,100,GO:0042554,5.2057e-01,6.0000e+00
IMP_SCORE,101,GO:0055093,5.1750e-01,2.0000e+00
IMP_SCORE,102,GO:0014829,5.1720e-01,4.0000e+00
IMP_SCORE,103,GO:0045346,5.1664e-01,4.0000e+00
IMP_SCORE,104,GO:0097539,5.1486e-01,2.0000e+00
IMP_SCORE,105,GO:0071173,5.1362e-01,3.0000e+00
IMP_SCORE,106,GO:0045236,5.1356e-01,2.0000e+00
IMP_SCORE,107,GO:0010574,5.1300e-01,1.4000e+01
IMP_SCORE,108,GO:0060850,5.1295e-01,4.0000e+00
IMP_SCORE,109,GO:0051117,5.1219e-01,8.7000e+01
IMP_SCORE,110,GO:0035458,5.1158e-01,2.0000e+00
IMP_SCORE,111,GO:1905939,5.1110e-01,4.0000e+00
IMP_SCORE,112,GO:0010155,5.0935e-01,2.0000e+00
IMP_SCORE,113,GO:2000811,5.0816e-01,9.0000e+00
IMP_SCORE,114,GO:1902579,5.0795e-01,3.4000e+01
IMP_SCORE,115,GO:0010649,5.0746e-01,2.0000e+00
IMP_SCORE,116,GO:0043388,5.0692e-01,1.5000e+01
IMP_SCORE,117,GO:0072207,5.0596e-01,5.0000e+00
IMP_SCORE,118,GO:0070208,5.0559e-01,2.0000e+00
IMP_SCORE,119,GO:0018126,5.0494e-01,4.0000e+00
IMP_SCORE,120,GO:0042534,5.0460e-01,4.0000e+00
IMP_SCORE,121,GO:0090239,5.0158e-01,2.0000e+00
IMP_SCORE,122,GO:0019627,5.0127e-01,2.0000e+00
IMP_SCORE,123,GO:1900103,5.0100e-01,3.0000e+00
IMP_SCORE,124,GO:0071044,5.0016e-01,2.0000e+00
IMP_SCORE,125,GO:2001267,4.9907e-01,4.0000e+00
IMP_SCORE,126,GO:0045606,4.9835e-01,9.0000e+00
IMP_SCORE,127,GO:0010766,4.9758e-01,2.0000e+00
IMP_SCORE,128,GO:0001655,4.9693e-01,4.0000e+00
IMP_SCORE,129,GO:1903299,4.9560e-01,2.0000e+00
IMP_SCORE,130,GO:0090344,4.9560e-01,2.0000e+00
IMP_SCORE,131,GO:1900151,4.9489e-01,6.0000e+00
IMP_SCORE,132,GO:0051044,4.9486e-01,3.0000e+00
IMP_SCORE,133,GO:0098780,4.9484e-01,6.0000e+00
IMP_SCORE,134,GO:0061333,4.9383e-01,6.0000e+00
IMP_SCORE,135,GO:0043551,4.9342e-01,4.0000e+00
IMP_SCORE,136,GO:0006379,4.9320e-01,5.4000e+01
IMP_SCORE,137,GO:0008340,4.9111e-01,2.0000e+00
IMP_SCORE,138,GO:0061383,4.8972e-01,6.0000e+00
IMP_SCORE,139,GO:0048854,4.8760e-01,6.0000e+00
IMP_SCORE,140,GO:1900225,4.8717e-01,2.0000e+00
IMP_SCORE,141,GO:2000615,4.8674e-01,3.0000e+00
IMP_SCORE,142,GO:1902932,4.8662e-01,4.0000e+00
IMP_SCORE,143,GO:0060732,4.8630e-01,2.0000e+00
IMP_SCORE,144,GO:0032700,4.8353e-01,2.0000e+00
IMP_SCORE,145,GO:0010656,4.8349e-01,6.0000e+00
IMP_SCORE,146,GO:0033598,4.8135e-01,4.0000e+00
IMP_SCORE,147,GO:0060033,4.8027e-01,4.0000e+00
IMP_SCORE,148,GO:0010894,4.7933e-01,2.0000e+00
IMP_SCORE,149,GO:0019934,4.7714e-01,5.0000e+00
IMP_SCORE,150,GO:0001911,4.7562e-01,6.0000e+00
IMP_SCORE,151,GO:0019068,4.7365e-01,3.0000e+00
IMP_SCORE,152,GO:0015991,4.7232e-01,4.0000e+00
IMP_SCORE,153,GO:0032303,4.7175e-01,2.0000e+00
IMP_SCORE,154,GO:1904063,4.7047e-01,9.0000e+00
IMP_SCORE,155,GO:0001956,4.7019e-01,7.0000e+00
IMP_SCORE,156,GO:0002739,4.6957e-01,1.0000e+00
IMP_SCORE,157,GO:0051287,4.6956e-01,4.8000e+01
IMP_SCORE,158,GO:0030949,4.6880e-01,8.0000e+00
IMP_SCORE,159,GO:2001269,4.6767e-01,2.0000e+00
IMP_SCORE,160,GO:0002887,4.6718e-01,2.0000e+00
IMP_SCORE,161,GO:0034139,4.6692e-01,2.0000e+00
IMP_SCORE,162,GO:0045780,4.6339e-01,5.0000e+00
IMP_SCORE,163,GO:0015949,4.6259e-01,2.0000e+00
IMP_SCORE,164,GO:0090128,4.6194e-01,4.0000e+00
IMP_SCORE,165,GO:0090312,4.6154e-01,5.0000e+00
IMP_SCORE,166,GO:0007171,4.6103e-01,2.0000e+00
IMP_SCORE,167,GO:0060967,4.6087e-01,2.0000e+00
IMP_SCORE,168,GO:0050965,4.6046e-01,2.0000e+00
IMP_SCORE,169,GO:0002710,4.6021e-01,3.0000e+00
IMP_SCORE,170,GO:0070857,4.5921e-01,2.0000e+00
IMP_SCORE,171,GO:1904813,4.5640e-01,1.1000e+02
IMP_SCORE,172,GO:0006900,4.5624e-01,9.0000e+00
IMP_SCORE,173,GO:0006525,4.5507e-01,2.9000e+01
IMP_SCORE,174,GO:0032816,4.4877e-01,9.0000e+00
IMP_SCORE,175,GO:0031128,4.4803e-01,6.0000e+00
IMP_SCORE,176,GO:0045589,4.4711e-01,1.3000e+01
IMP_SCORE,177,GO:0002021,4.4570e-01,4.0000e+00
IMP_SCORE,178,GO:0060292,4.4556e-01,6.0000e+00
IMP_SCORE,179,GO:0002062,4.4553e-01,7.0000e+00
IMP_SCORE,180,GO:0050996,4.4524e-01,9.0000e+00
IMP_SCORE,181,GO:0035173,4.4495e-01,6.0000e+00
IMP_SCORE,182,GO:1904030,4.4326e-01,5.0000e+00
IMP_SCORE,183,GO:0032769,4.4259e-01,6.0000e+00
IMP_SCORE,184,GO:0010714,4.4247e-01,5.0000e+00
IMP_SCORE,185,GO:0009410,4.4206e-01,1.4000e+01
IMP_SCORE,186,GO:0070059,4.4080e-01,6.0000e+00
IMP_SCORE,187,GO:0046628,4.4003e-01,3.0000e+00
IMP_SCORE,188,GO:0061702,4.3924e-01,5.0000e+00
IMP_SCORE,189,GO:0055021,4.3861e-01,8.0000e+00
IMP_SCORE,190,GO:0001912,4.3808e-01,5.0000e+00
IMP_SCORE,191,GO:0010591,4.3699e-01,1.7000e+01
IMP_SCORE,192,GO:0032652,4.3440e-01,1.6000e+01
IMP_SCORE,193,GO:0050746,4.3423e-01,5.0000e+00
IMP_SCORE,194,GO:0097296,4.3343e-01,3.0000e+00
IMP_SCORE,195,GO:0032725,4.3315e-01,6.0000e+00
IMP_SCORE,196,GO:0043534,4.3223e-01,1.1000e+01
IMP_SCORE,197,GO:1903524,4.3122e-01,8.0000e+00
IMP_SCORE,198,GO:0016514,4.3107e-01,5.0000e+00
IMP_SCORE,199,GO:1902803,4.3101e-01,1.4000e+01
IMP_SCORE,200,GO:0071677,4.3025e-01,5.0000e+00
IMP_SCORE,201,GO:0034502,4.3015e-01,1.0000e+01
IMP_SCORE,202,GO:0055090,4.2840e-01,1.1000e+01
IMP_SCORE,203,GO:0032715,4.2821e-01,9.0000e+00
IMP_SCORE,204,GO:0052312,4.2794e-01,3.0000e+00
IMP_SCORE,205,GO:0006896,4.2661e-01,1.0000e+01
IMP_SCORE,206,GO:0035640,4.2576e-01,2.0000e+01
IMP_SCORE,207,GO:0010889,4.2464e-01,7.0000e+00
IMP_SCORE,208,GO:0045672,4.2399e-01,8.0000e+00
IMP_SCORE,209,GO:1902337,4.2276e-01,4.0000e+00
IMP_SCORE,210,GO:0021895,4.2248e-01,1.0000e+01
IMP_SCORE,211,GO:0010922,4.2227e-01,9.0000e+00
IMP_SCORE,212,GO:0042346,4.2207e-01,6.0000e+00
IMP_SCORE,213,GO:0071257,4.2202e-01,3.0000e+00
IMP_SCORE,214,GO:0009261,4.2171e-01,8.0000e+00
IMP_SCORE,215,GO:0071285,4.2166e-01,3.0000e+00
IMP_SCORE,216,GO:0060324,4.2130e-01,3.0000e+00
IMP_SCORE,217,GO:0032025,4.2129e-01,6.0000e+00
IMP_SCORE,218,GO:0032753,4.2109e-01,1.1000e+01
IMP_SCORE,219,GO:1905521,4.2087e-01,6.0000e+00
IMP_SCORE,220,GO:0032823,4.2063e-01,5.0000e+00
IMP_SCORE,221,GO:0042659,4.1997e-01,1.0000e+00
IMP_SCORE,222,GO:1900006,4.1931e-01,1.2000e+01
IMP_SCORE,223,GO:0048266,4.1712e-01,7.0000e+00
IMP_SCORE,224,GO:0060993,4.1698e-01,9.0000e+00
IMP_SCORE,225,GO:0042535,4.1590e-01,3.0000e+00
IMP_SCORE,226,GO:0046622,4.1560e-01,4.0000e+00
IMP_SCORE,227,GO:0046209,4.1554e-01,5.0000e+00
IMP_SCORE,228,GO:0010460,4.1448e-01,3.0000e+00
IMP_SCORE,229,GO:2001238,4.1413e-01,1.4000e+01
IMP_SCORE,230,GO:0000186,4.1411e-01,1.3000e+01
IMP_SCORE,231,GO:0010885,4.1375e-01,5.0000e+00
IMP_SCORE,232,GO:0045932,4.1278e-01,2.0000e+00
IMP_SCORE,233,GO:0010042,4.1206e-01,3.0000e+00
IMP_SCORE,234,GO:0005790,4.1137e-01,1.0000e+01
IMP_SCORE,235,GO:0060272,4.1113e-01,6.0000e+00
IMP_SCORE,236,GO:0033189,4.0917e-01,7.0000e+00
IMP_SCORE,237,GO:0001702,4.0894e-01,7.0000e+00
IMP_SCORE,238,GO:0090398,4.0865e-01,2.0000e+00
IMP_SCORE,239,GO:0045940,4.0789e-01,1.6000e+01
IMP_SCORE,240,GO:0036442,4.0707e-01,1.1000e+01
IMP_SCORE,241,GO:0060546,4.0611e-01,2.0000e+00
IMP_SCORE,242,GO:0032647,4.0581e-01,7.0000e+00
IMP_SCORE,243,GO:0010613,4.0557e-01,1.5000e+01
IMP_SCORE,244,GO:0032225,4.0476e-01,4.0000e+00
IMP_SCORE,245,GO:0071071,4.0439e-01,3.0000e+00
IMP_SCORE,246,GO:0051954,4.0403e-01,1.0000e+01
IMP_SCORE,247,GO:0009595,4.0384e-01,2.6000e+01
IMP_SCORE,248,GO:0001103,4.0383e-01,6.0000e+00
IMP_SCORE,249,GO:0032735,4.0262e-01,1.6000e+01
IMP_SCORE,250,GO:0043114,4.0254e-01,5.0000e+00
IMP_SCORE,251,GO:0042104,4.0219e-01,5.0000e+00
IMP_SCORE,252,GO:2000516,4.0138e-01,1.0000e+01
IMP_SCORE,253,GO:2001222,4.0136e-01,8.0000e+00
IMP_SCORE,254,GO:0048487,4.0122e-01,5.0000e+00
IMP_SCORE,255,GO:0010594,4.0118e-01,2.6000e+01
IMP_SCORE,256,total,4.0072e-01,7.4020e+03
IMP_SCORE,257,GO:0051893,4.0065e-01,1.4000e+01
IMP_SCORE,258,GO:0033574,4.0046e-01,1.1000e+01
IMP_SCORE,259,GO:0042523,4.0035e-01,3.0000e+00
IMP_SCORE,260,GO:0060544,3.9983e-01,3.0000e+00
IMP_SCORE,261,GO:0046426,3.9933e-01,2.0000e+01
IMP_SCORE,262,GO:0032433,3.9897e-01,2.0000e+00
IMP_SCORE,263,GO:0060070,3.9751e-01,2.7000e+01
IMP_SCORE,264,GO:0042304,3.9746e-01,1.1000e+01
IMP_SCORE,265,GO:0030823,3.9551e-01,7.0000e+00
IMP_SCORE,266,GO:0097284,3.9533e-01,3.0000e+00
IMP_SCORE,267,GO:0031018,3.9521e-01,6.0000e+00
IMP_SCORE,268,GO:0048645,3.9447e-01,5.0000e+00
IMP_SCORE,269,GO:0010829,3.9402e-01,7.0000e+00
IMP_SCORE,270,GO:0006636,3.9328e-01,4.1000e+01
IMP_SCORE,271,GO:0043395,3.9266e-01,1.6000e+01
IMP_SCORE,272,GO:0099132,3.9255e-01,1.0000e+01
IMP_SCORE,273,GO:0004843,3.9249e-01,7.1000e+01
IMP_SCORE,274,GO:0032660,3.9107e-01,1.2000e+01
IMP_SCORE,275,GO:1902855,3.9028e-01,3.0000e+00
IMP_SCORE,276,GO:0045056,3.9007e-01,3.0000e+00
IMP_SCORE,277,GO:0032673,3.9000e-01,1.0000e+01
IMP_SCORE,278,GO:0043030,3.8968e-01,1.0000e+01
IMP_SCORE,279,GO:0061005,3.8931e-01,1.0000e+01
IMP_SCORE,280,GO:0051145,3.8870e-01,3.0000e+00
IMP_SCORE,281,GO:0043496,3.8865e-01,6.0000e+00
IMP_SCORE,282,GO:2000316,3.8842e-01,3.0000e+00
IMP_SCORE,283,GO:0002690,3.8810e-01,2.2000e+01
IMP_SCORE,284,GO:0051560,3.8769e-01,5.0000e+00
IMP_SCORE,285,GO:0031227,3.8758e-01,1.2700e+02
IMP_SCORE,286,GO:0051482,3.8658e-01,8.0000e+00
IMP_SCORE,287,GO:1903897,3.8629e-01,2.0000e+00
IMP_SCORE,288,GO:0071305,3.8610e-01,3.0000e+00
IMP_SCORE,289,GO:0045907,3.8600e-01,8.0000e+00
IMP_SCORE,290,GO:0003071,3.8542e-01,1.1000e+01
IMP_SCORE,291,GO:1903036,3.8541e-01,2.0000e+01
IMP_SCORE,292,GO:0007164,3.8506e-01,1.4000e+01
IMP_SCORE,293,GO:0032088,3.8502e-01,2.3000e+01
IMP_SCORE,294,GO:1900740,3.8493e-01,1.7000e+01
IMP_SCORE,295,GO:0010517,3.8474e-01,1.2000e+01
IMP_SCORE,296,GO:0048261,3.8422e-01,6.0000e+00
IMP_SCORE,297,GO:0038166,3.8243e-01,1.2000e+01
IMP_SCORE,298,GO:1903725,3.8228e-01,1.2000e+01
IMP_SCORE,299,GO:0045651,3.8210e-01,3.0000e+00
IMP_SCORE,300,GO:0010611,3.8106e-01,8.0000e+00
IMP_SCORE,301,GO:0032890,3.8030e-01,1.1000e+01
IMP_SCORE,302,GO:0060174,3.8017e-01,1.1000e+01
IMP_SCORE,303,GO:1903115,3.8004e-01,7.0000e+00
IMP_SCORE,304,GO:0035418,3.8000e-01,9.0000e+00
IMP_SCORE,305,GO:0051569,3.7928e-01,5.0000e+00
IMP_SCORE,306,GO:0016004,3.7812e-01,9.0000e+00
IMP_SCORE,307,GO:0070938,3.7747e-01,1.4000e+01
IMP_SCORE,308,GO:0043921,3.7737e-01,3.0000e+00
IMP_SCORE,309,GO:1903076,3.7653e-01,2.2000e+01
IMP_SCORE,310,GO:1901213,3.7596e-01,4.0000e+00
IMP_SCORE,311,GO:0070402,3.7492e-01,1.1000e+01
IMP_SCORE,312,GO:0055025,3.7470e-01,3.0000e+00
IMP_SCORE,313,GO:0048557,3.7424e-01,5.0000e+00
IMP_SCORE,314,GO:2000352,3.7398e-01,5.0000e+00
IMP_SCORE,315,GO:0035327,3.7398e-01,1.1000e+01
IMP_SCORE,316,GO:0030176,3.7346e-01,1.3800e+02
IMP_SCORE,317,GO:0022848,3.7331e-01,6.0000e+00
IMP_SCORE,318,GO:0070566,3.7326e-01,7.0000e+00
IMP_SCORE,319,GO:0050919,3.7298e-01,6.0000e+00
IMP_SCORE,320,GO:0032809,3.7282e-01,3.4000e+01
IMP_SCORE,321,GO:1901989,3.7277e-01,3.4000e+01
IMP_SCORE,322,GO:0071380,3.7273e-01,3.0000e+00
IMP_SCORE,323,GO:0099623,3.7231e-01,2.0000e+00
IMP_SCORE,324,GO:1904894,3.7207e-01,1.4000e+01
IMP_SCORE,325,GO:0060402,3.7200e-01,5.0000e+00
IMP_SCORE,326,GO:0044126,3.7171e-01,5.0000e+00
IMP_SCORE,327,GO:0036452,3.7153e-01,4.0000e+00
IMP_SCORE,328,GO:0033344,3.7125e-01,9.0000e+00
IMP_SCORE,329,GO:0001938,3.7114e-01,3.4000e+01
IMP_SCORE,330,GO:0010744,3.7051e-01,5.0000e+00
IMP_SCORE,331,GO:2000209,3.6956e-01,8.0000e+00
IMP_SCORE,332,GO:0042089,3.6948e-01,4.0000e+00
IMP_SCORE,333,GO:0047496,3.6862e-01,9.0000e+00
IMP_SCORE,334,GO:2001251,3.6838e-01,2.6000e+01
IMP_SCORE,335,GO:0002762,3.6810e-01,2.7000e+01
IMP_SCORE,336,GO:0045191,3.6783e-01,3.0000e+00
IMP_SCORE,337,GO:0031953,3.6754e-01,3.0000e+00
IMP_SCORE,338,GO:1900745,3.6715e-01,1.0000e+01
IMP_SCORE,339,GO:0030836,3.6709e-01,5.0000e+00
IMP_SCORE,340,GO:0001846,3.6683e-01,2.7000e+01
IMP_SCORE,341,GO:0033753,3.6679e-01,3.0000e+00
IMP_SCORE,342,GO:0044224,3.6657e-01,4.0000e+00
IMP_SCORE,343,GO:0019218,3.6651e-01,1.4000e+01
IMP_SCORE,344,GO:0010522,3.6633e-01,1.7000e+01
IMP_SCORE,345,GO:0032732,3.6600e-01,1.1000e+01
IMP_SCORE,346,GO:0032757,3.6562e-01,1.0000e+01
IMP_SCORE,347,GO:0046847,3.6464e-01,1.1000e+01
IMP_SCORE,348,GO:0032435,3.6451e-01,5.0000e+00
IMP_SCORE,349,GO:0048844,3.6409e-01,8.0000e+00
IMP_SCORE,350,GO:0003081,3.6372e-01,8.0000e+00
IMP_SCORE,351,GO:0030205,3.6318e-01,3.0000e+00
IMP_SCORE,352,GO:0098911,3.6296e-01,3.0000e+00
IMP_SCORE,353,GO:0071361,3.6294e-01,3.0000e+00
IMP_SCORE,354,GO:0097067,3.6293e-01,1.3000e+01
IMP_SCORE,355,GO:0009209,3.6275e-01,3.0000e+00
IMP_SCORE,356,GO:0000983,3.6270e-01,1.0000e+01
IMP_SCORE,357,GO:0010661,3.6169e-01,6.0000e+00
IMP_SCORE,358,GO:0045740,3.6145e-01,9.0000e+00
IMP_SCORE,359,GO:0042517,3.6144e-01,1.8000e+01
IMP_SCORE,360,GO:0001765,3.6132e-01,5.0000e+00
IMP_SCORE,361,GO:0007004,3.6126e-01,3.0000e+00
IMP_SCORE,362,GO:0043507,3.6106e-01,2.5000e+01
IMP_SCORE,363,GO:0046501,3.6082e-01,1.0000e+01
IMP_SCORE,364,GO:0045823,3.5962e-01,3.0000e+00
IMP_SCORE,365,GO:0007340,3.5952e-01,9.0000e+00
IMP_SCORE,366,GO:0048636,3.5937e-01,6.0000e+00
IMP_SCORE,367,GO:0006919,3.5936e-01,3.8000e+01
IMP_SCORE,368,GO:1905331,3.5907e-01,6.0000e+00
IMP_SCORE,369,GO:0050691,3.5862e-01,5.0000e+00
IMP_SCORE,370,GO:0033138,3.5842e-01,2.2000e+01
IMP_SCORE,371,GO:0051797,3.5784e-01,3.0000e+00
IMP_SCORE,372,GO:0007176,3.5780e-01,1.1000e+01
IMP_SCORE,373,GO:0060547,3.5753e-01,3.0000e+00
IMP_SCORE,374,GO:0032232,3.5721e-01,4.0000e+00
IMP_SCORE,375,GO:0050860,3.5676e-01,1.0000e+01
IMP_SCORE,376,GO:0050772,3.5673e-01,2.3000e+01
IMP_SCORE,377,GO:0071868,3.5656e-01,8.0000e+00
IMP_SCORE,378,GO:2000171,3.5649e-01,1.4000e+01
IMP_SCORE,379,GO:0045429,3.5571e-01,1.6000e+01
IMP_SCORE,380,GO:0044766,3.5530e-01,2.5000e+01
IMP_SCORE,381,GO:0061326,3.5529e-01,7.0000e+00
IMP_SCORE,382,GO:0051019,3.5523e-01,8.0000e+00
IMP_SCORE,383,GO:0034143,3.5488e-01,6.0000e+00
IMP_SCORE,384,GO:0048703,3.5486e-01,8.0000e+00
IMP_SCORE,385,GO:0032075,3.5461e-01,6.0000e+00
IMP_SCORE,386,GO:0031210,3.5447e-01,1.2000e+01
IMP_SCORE,387,GO:1990845,3.5432e-01,3.0000e+00
IMP_SCORE,388,GO:0043394,3.5425e-01,5.0000e+01
IMP_SCORE,389,GO:0051280,3.5377e-01,4.0000e+00
IMP_SCORE,390,GO:0035240,3.5377e-01,3.0000e+00
IMP_SCORE,391,GO:0060968,3.5357e-01,1.3000e+01
IMP_SCORE,392,GO:0099500,3.5279e-01,1.1000e+01
IMP_SCORE,393,GO:0006957,3.5270e-01,2.5000e+01
IMP_SCORE,394,GO:0046934,3.5229e-01,7.0000e+00
IMP_SCORE,395,GO:0005484,3.5225e-01,1.1000e+01
IMP_SCORE,396,GO:0060413,3.5216e-01,6.0000e+00
IMP_SCORE,397,GO:0035051,3.5161e-01,6.0000e+00
IMP_SCORE,398,GO:2001275,3.5103e-01,6.0000e+00
IMP_SCORE,399,GO:0006646,3.5077e-01,1.1000e+01
IMP_SCORE,400,GO:1905898,3.5074e-01,8.0000e+00
IMP_SCORE,401,GO:2000136,3.5014e-01,1.1000e+01
IMP_SCORE,402,GO:0008277,3.5010e-01,1.0000e+02
IMP_SCORE,403,GO:0055024,3.4993e-01,1.0000e+01
IMP_SCORE,404,GO:0009396,3.4963e-01,5.0000e+00
IMP_SCORE,405,GO:0030890,3.4961e-01,1.5000e+01
IMP_SCORE,406,GO:0090280,3.4938e-01,1.2000e+01
IMP_SCORE,407,GO:0006293,3.4931e-01,7.0000e+00
IMP_SCORE,408,GO:0051283,3.4886e-01,7.0000e+00
IMP_SCORE,409,GO:0042698,3.4875e-01,8.0000e+00
IMP_SCORE,410,GO:0043568,3.4800e-01,3.0000e+00
IMP_SCORE,411,GO:0032655,3.4800e-01,1.8000e+01
IMP_SCORE,412,GO:1990089,3.4784e-01,1.4000e+01
IMP_SCORE,413,GO:0046929,3.4782e-01,9.0000e+00
IMP_SCORE,414,GO:0042166,3.4743e-01,1.3000e+01
IMP_SCORE,415,GO:0048771,3.4741e-01,3.4000e+01
IMP_SCORE,416,GO:0002279,3.4682e-01,1.0000e+01
IMP_SCORE,417,GO:0031116,3.4668e-01,3.0000e+00
IMP_SCORE,418,GO:0010508,3.4643e-01,4.8000e+01
IMP_SCORE,419,GO:0032205,3.4627e-01,4.0000e+00
IMP_SCORE,420,GO:0061081,3.4616e-01,9.0000e+00
IMP_SCORE,421,GO:0045446,3.4555e-01,3.0000e+00
IMP_SCORE,422,GO:0045723,3.4554e-01,7.0000e+00
IMP_SCORE,423,GO:0090231,3.4549e-01,1.0000e+01
IMP_SCORE,424,GO:2000778,3.4525e-01,3.0000e+00
IMP_SCORE,425,GO:0060538,3.4518e-01,1.2000e+01
IMP_SCORE,426,GO:0043627,3.4493e-01,4.2000e+01
IMP_SCORE,427,GO:0010596,3.4466e-01,1.9000e+01
IMP_SCORE,428,GO:0045987,3.4440e-01,8.0000e+00
IMP_SCORE,429,GO:0051875,3.4434e-01,7.0000e+00
IMP_SCORE,430,GO:0019048,3.4408e-01,1.3000e+01
IMP_SCORE,431,GO:0046513,3.4397e-01,2.6000e+01
IMP_SCORE,432,GO:1903861,3.4391e-01,3.0000e+00
IMP_SCORE,433,GO:0032642,3.4380e-01,3.6000e+01
IMP_SCORE,434,GO:0051353,3.4359e-01,8.0000e+00
IMP_SCORE,435,GO:0001676,3.4326e-01,1.0300e+02
IMP_SCORE,436,GO:0050706,3.4325e-01,7.0000e+00
IMP_SCORE,437,GO:0071360,3.4313e-01,1.1000e+01
IMP_SCORE,438,GO:2000134,3.4288e-01,1.4000e+01
IMP_SCORE,439,GO:0031577,3.4283e-01,7.0000e+00
IMP_SCORE,440,GO:0010523,3.4280e-01,3.0000e+00
IMP_SCORE,441,GO:0051532,3.4279e-01,1.2000e+01
IMP_SCORE,442,GO:0086064,3.4276e-01,5.0000e+00
IMP_SCORE,443,GO:0035094,3.4274e-01,7.0000e+00
IMP_SCORE,444,GO:0035065,3.4237e-01,1.7000e+01
IMP_SCORE,445,GO:0001707,3.4218e-01,2.1000e+01
IMP_SCORE,446,GO:0070231,3.4215e-01,3.0000e+00
IMP_SCORE,447,GO:0036257,3.4211e-01,3.0000e+00
IMP_SCORE,448,GO:0032332,3.4187e-01,8.0000e+00
IMP_SCORE,449,GO:0032965,3.4141e-01,7.0000e+00
IMP_SCORE,450,GO:0005123,3.4134e-01,1.7000e+01
IMP_SCORE,451,GO:0010676,3.4134e-01,1.6000e+01
IMP_SCORE,452,GO:0045445,3.4098e-01,8.0000e+00
IMP_SCORE,453,GO:0019433,3.4084e-01,9.0000e+00
IMP_SCORE,454,GO:0009262,3.4028e-01,3.0000e+00
IMP_SCORE,455,GO:1903429,3.4015e-01,8.0000e+00
IMP_SCORE,456,GO:0033604,3.3980e-01,3.0000e+00
IMP_SCORE,457,GO:2000116,3.3972e-01,9.9000e+01
IMP_SCORE,458,GO:0006623,3.3951e-01,1.5000e+01
IMP_SCORE,459,GO:0008209,3.3950e-01,3.8000e+01
IMP_SCORE,460,GO:0036109,3.3936e-01,1.9000e+01
IMP_SCORE,461,GO:0043279,3.3923e-01,3.4000e+01
IMP_SCORE,462,GO:0032689,3.3920e-01,6.0000e+00
IMP_SCORE,463,GO:1900274,3.3912e-01,8.0000e+00
IMP_SCORE,464,GO:1901861,3.3874e-01,2.0000e+01
IMP_SCORE,465,GO:0031034,3.3869e-01,8.0000e+00
IMP_SCORE,466,GO:0043508,3.3828e-01,6.0000e+00
IMP_SCORE,467,GO:0044298,3.3826e-01,3.2000e+01
IMP_SCORE,468,GO:0034381,3.3742e-01,7.0000e+00
IMP_SCORE,469,GO:1900407,3.3742e-01,2.5000e+01
IMP_SCORE,470,GO:0042405,3.3738e-01,3.0000e+00
IMP_SCORE,471,GO:0055069,3.3717e-01,3.0000e+00
IMP_SCORE,472,GO:0035329,3.3713e-01,9.0000e+00
IMP_SCORE,473,GO:0009435,3.3710e-01,1.6000e+01
IMP_SCORE,474,GO:0051058,3.3706e-01,9.0000e+00
IMP_SCORE,475,GO:0071157,3.3700e-01,4.0000e+00
IMP_SCORE,476,GO:0016444,3.3663e-01,6.0000e+00
IMP_SCORE,477,GO:0090196,3.3635e-01,2.1000e+01
IMP_SCORE,478,GO:0046685,3.3623e-01,2.4000e+01
IMP_SCORE,479,GO:1901654,3.3616e-01,3.2000e+01
IMP_SCORE,480,GO:0014704,3.3607e-01,1.0000e+01
IMP_SCORE,481,GO:0031985,3.3606e-01,3.0000e+00
IMP_SCORE,482,GO:1905207,3.3595e-01,1.1000e+01
IMP_SCORE,483,GO:0002756,3.3562e-01,4.0000e+00
IMP_SCORE,484,GO:0046330,3.3548e-01,2.4000e+01
IMP_SCORE,485,GO:0045840,3.3521e-01,1.8000e+01
IMP_SCORE,486,GO:0045920,3.3514e-01,2.8000e+01
IMP_SCORE,487,GO:0071276,3.3500e-01,9.3000e+01
IMP_SCORE,488,GO:0048156,3.3493e-01,1.2000e+01
IMP_SCORE,489,GO:0009113,3.3479e-01,3.0000e+00
IMP_SCORE,490,GO:0015172,3.3469e-01,1.1000e+01
IMP_SCORE,491,GO:1903649,3.3424e-01,1.2000e+01
IMP_SCORE,492,GO:0061213,3.3414e-01,4.0000e+00
IMP_SCORE,493,GO:0032785,3.3396e-01,3.0000e+00
IMP_SCORE,494,GO:0009168,3.3387e-01,1.1000e+01
IMP_SCORE,495,GO:0070198,3.3384e-01,3.0000e+00
IMP_SCORE,496,GO:0042730,3.3383e-01,1.4000e+01
IMP_SCORE,497,GO:0005001,3.3380e-01,3.1000e+01
IMP_SCORE,498,GO:1904903,3.3345e-01,2.0000e+00
IMP_SCORE,499,GO:0002763,3.3337e-01,9.0000e+00
IMP_SCORE,500,GO:0070696,3.3296e-01,6.0000e+00
IMP_SCORE,501,GO:0001946,3.3273e-01,4.0000e+00
IMP_SCORE,502,GO:0071624,3.3222e-01,9.0000e+00
IMP_SCORE,503,GO:0043198,3.3191e-01,1.1000e+01
IMP_SCORE,504,GO:0002523,3.3161e-01,7.0000e+00
IMP_SCORE,505,GO:0072182,3.3137e-01,4.0000e+00
IMP_SCORE,506,GO:0004298,3.3135e-01,2.2000e+01
IMP_SCORE,507,GO:2000846,3.3114e-01,1.1000e+01
IMP_SCORE,508,GO:0098801,3.3061e-01,1.2000e+01
IMP_SCORE,509,GO:0001977,3.3028e-01,1.2000e+01
IMP_SCORE,510,GO:0048715,3.3021e-01,1.4000e+01
IMP_SCORE,511,GO:0034766,3.3018e-01,1.0000e+01
IMP_SCORE,512,GO:1904707,3.2997e-01,3.0000e+00
IMP_SCORE,513,GO:0016493,3.2983e-01,6.0000e+00
IMP_SCORE,514,GO:0038083,3.2982e-01,1.0000e+01
IMP_SCORE,515,GO:0032365,3.2970e-01,3.0000e+00
IMP_SCORE,516,GO:2000785,3.2967e-01,1.6000e+01
IMP_SCORE,517,GO:0006513,3.2944e-01,2.1000e+01
IMP_SCORE,518,GO:0002526,3.2906e-01,6.4000e+01
IMP_SCORE,519,GO:0004532,3.2904e-01,6.0000e+00
IMP_SCORE,520,GO:0000819,3.2863e-01,9.0000e+00
IMP_SCORE,521,GO:0030546,3.2821e-01,1.1000e+01
IMP_SCORE,522,GO:2000300,3.2815e-01,1.0000e+01
IMP_SCORE,523,GO:1904591,3.2812e-01,1.6000e+01
IMP_SCORE,524,GO:0050687,3.2799e-01,1.2000e+01
IMP_SCORE,525,GO:0071318,3.2783e-01,4.0000e+00
IMP_SCORE,526,GO:0003203,3.2782e-01,3.0000e+00
IMP_SCORE,527,GO:0010332,3.2767e-01,9.0000e+00
IMP_SCORE,528,GO:0055117,3.2757e-01,1.1000e+01
IMP_SCORE,529,GO:0036148,3.2750e-01,6.0000e+00
IMP_SCORE,530,GO:0090136,3.2747e-01,1.9000e+01
IMP_SCORE,531,GO:0071559,3.2687e-01,1.0000e+01
IMP_SCORE,532,GO:0022038,3.2674e-01,1.3000e+01
IMP_SCORE,533,GO:0016922,3.2673e-01,3.0000e+00
IMP_SCORE,534,GO:0050909,3.2665e-01,9.0000e+00
IMP_SCORE,535,GO:0045844,3.2664e-01,6.0000e+00
IMP_SCORE,536,GO:0010569,3.2651e-01,4.0000e+00
IMP_SCORE,537,GO:0050869,3.2650e-01,6.0000e+00
IMP_SCORE,538,GO:0008038,3.2610e-01,9.8000e+01
IMP_SCORE,539,GO:0022821,3.2575e-01,6.0000e+00
IMP_SCORE,540,GO:0006978,3.2573e-01,9.0000e+00
IMP_SCORE,541,GO:0048302,3.2557e-01,4.0000e+00
IMP_SCORE,542,GO:0061339,3.2553e-01,1.3000e+01
IMP_SCORE,543,GO:0008266,3.2551e-01,6.0000e+00
IMP_SCORE,544,GO:0044253,3.2536e-01,8.0000e+00
IMP_SCORE,545,GO:0070230,3.2522e-01,3.0000e+00
IMP_SCORE,546,GO:0030877,3.2511e-01,3.0000e+00
IMP_SCORE,547,GO:0043092,3.2500e-01,3.0000e+00
IMP_SCORE,548,GO:0032354,3.2497e-01,3.0000e+00
IMP_SCORE,549,GO:0042101,3.2393e-01,1.0000e+01
IMP_SCORE,550,GO:0030330,3.2391e-01,2.0000e+01
IMP_SCORE,551,GO:0004708,3.2380e-01,1.8000e+01
IMP_SCORE,552,GO:1904035,3.2377e-01,1.2000e+01
IMP_SCORE,553,GO:0055006,3.2315e-01,6.0000e+00
IMP_SCORE,554,GO:0060600,3.2307e-01,8.0000e+00
IMP_SCORE,555,GO:0044217,3.2296e-01,1.0000e+01
IMP_SCORE,556,GO:0019209,3.2293e-01,2.7000e+01
IMP_SCORE,557,GO:0031929,3.2285e-01,8.0000e+00
IMP_SCORE,558,GO:0007569,3.2259e-01,6.0000e+00
IMP_SCORE,559,GO:0009312,3.2238e-01,2.5000e+01
IMP_SCORE,560,GO:0002889,3.2209e-01,1.2000e+01
IMP_SCORE,561,GO:1903050,3.2190e-01,4.1000e+01
IMP_SCORE,562,GO:1904589,3.2166e-01,6.4000e+01
IMP_SCORE,563,GO:1901186,3.2133e-01,1.8000e+01
IMP_SCORE,564,GO:0046686,3.2101e-01,9.9000e+01
IMP_SCORE,565,GO:0010719,3.2075e-01,1.0000e+01
IMP_SCORE,566,GO:2001026,3.2060e-01,3.0000e+00
IMP_SCORE,567,GO:1902749,3.2060e-01,3.6000e+01
IMP_SCORE,568,GO:0009065,3.2009e-01,4.7000e+01
IMP_SCORE,569,GO:0002052,3.2006e-01,2.3000e+01
IMP_SCORE,570,GO:0016553,3.1977e-01,3.0000e+00
IMP_SCORE,571,GO:0043371,3.1964e-01,1.0000e+01
IMP_SCORE,572,GO:0008045,3.1932e-01,2.5000e+01
IMP_SCORE,573,GO:0010560,3.1888e-01,4.0000e+00
IMP_SCORE,574,GO:0034399,3.1851e-01,1.9000e+01
IMP_SCORE,575,GO:0003334,3.1847e-01,6.0000e+00
IMP_SCORE,576,GO:0033089,3.1831e-01,1.0000e+01
IMP_SCORE,577,GO:0045058,3.1776e-01,1.0000e+01
IMP_SCORE,578,GO:1902235,3.1726e-01,1.0000e+01
IMP_SCORE,579,GO:0001102,3.1721e-01,2.1000e+01
IMP_SCORE,580,GO:1901983,3.1720e-01,2.6000e+01
IMP_SCORE,581,GO:2000403,3.1692e-01,5.0000e+00
IMP_SCORE,582,GO:0045214,3.1653e-01,8.0000e+00
IMP_SCORE,583,GO:0045898,3.1608e-01,3.0000e+00
IMP_SCORE,584,GO:0051590,3.1585e-01,1.3000e+01
IMP_SCORE,585,GO:1903140,3.1578e-01,9.0000e+00
IMP_SCORE,586,GO:0042310,3.1555e-01,5.0000e+00
IMP_SCORE,587,GO:0032369,3.1544e-01,1.5000e+01
IMP_SCORE,588,GO:0015872,3.1537e-01,6.0000e+00
IMP_SCORE,589,GO:0042756,3.1528e-01,4.0000e+00
IMP_SCORE,590,GO:0000940,3.1517e-01,3.0000e+00
IMP_SCORE,591,GO:0034616,3.1513e-01,8.0000e+00
IMP_SCORE,592,GO:0046677,3.1503e-01,2.2000e+01
IMP_SCORE,593,GO:0030072,3.1487e-01,1.2000e+01
IMP_SCORE,594,GO:0010310,3.1487e-01,8.0000e+00
IMP_SCORE,595,GO:0044246,3.1484e-01,1.3000e+01
IMP_SCORE,596,GO:0021954,3.1478e-01,7.0000e+00
IMP_SCORE,597,GO:0038179,3.1466e-01,1.4000e+01
IMP_SCORE,598,GO:0033612,3.1455e-01,5.0000e+00
IMP_SCORE,599,GO:0098581,3.1437e-01,1.8000e+01
IMP_SCORE,600,GO:0016594,3.1437e-01,9.0000e+00
IMP_SCORE,601,GO:0003007,3.1427e-01,7.0000e+00
IMP_SCORE,602,GO:0042149,3.1417e-01,2.0000e+01
IMP_SCORE,603,GO:0060253,3.1400e-01,7.0000e+00
IMP_SCORE,604,GO:0005388,3.1395e-01,9.0000e+00
IMP_SCORE,605,GO:1904315,3.1383e-01,7.0000e+00
IMP_SCORE,606,GO:0016331,3.1381e-01,5.0000e+00
IMP_SCORE,607,GO:0032587,3.1364e-01,3.5000e+01
IMP_SCORE,608,GO:0060231,3.1351e-01,1.0000e+01
IMP_SCORE,609,GO:0008009,3.1338e-01,1.1000e+01
IMP_SCORE,610,GO:0045843,3.1328e-01,1.8000e+01
IMP_SCORE,611,GO:0051384,3.1305e-01,6.0000e+01
IMP_SCORE,612,GO:0050765,3.1290e-01,4.0000e+00
IMP_SCORE,613,GO:0010662,3.1281e-01,1.6000e+01
IMP_SCORE,614,GO:0002433,3.1280e-01,2.2000e+01
IMP_SCORE,615,GO:0048678,3.1264e-01,1.8000e+01
IMP_SCORE,616,GO:0070665,3.1254e-01,3.9000e+01
IMP_SCORE,617,GO:0043403,3.1241e-01,8.0000e+00
IMP_SCORE,618,GO:0035019,3.1201e-01,1.6000e+01
IMP_SCORE,619,GO:0060740,3.1184e-01,1.4000e+01
IMP_SCORE,620,GO:0017156,3.1171e-01,2.9000e+01
IMP_SCORE,621,GO:1903793,3.1162e-01,1.2000e+01
IMP_SCORE,622,GO:0090026,3.1159e-01,8.0000e+00
IMP_SCORE,623,GO:0045989,3.1128e-01,1.0000e+00
IMP_SCORE,624,GO:0045910,3.1128e-01,1.0000e+00
IMP_SCORE,625,GO:0006878,3.1101e-01,1.2000e+01
IMP_SCORE,626,GO:1905332,3.1099e-01,4.0000e+00
IMP_SCORE,627,GO:0072132,3.1092e-01,4.0000e+00
IMP_SCORE,628,GO:1904294,3.1091e-01,3.0000e+00
IMP_SCORE,629,GO:2000406,3.1089e-01,8.0000e+00
IMP_SCORE,630,GO:0001569,3.1072e-01,7.0000e+00
IMP_SCORE,631,GO:2000826,3.1054e-01,1.5000e+01
IMP_SCORE,632,GO:0071331,3.1041e-01,3.5000e+01
IMP_SCORE,633,GO:0070628,3.1039e-01,3.0000e+00
IMP_SCORE,634,GO:1900077,3.1030e-01,2.3000e+01
IMP_SCORE,635,GO:0070555,3.1020e-01,2.3000e+01
IMP_SCORE,636,GO:0060765,3.0999e-01,5.0000e+00
IMP_SCORE,637,GO:0045851,3.0987e-01,1.7000e+01
IMP_SCORE,638,GO:0051282,3.0967e-01,2.6000e+01
IMP_SCORE,639,GO:0031572,3.0948e-01,1.2000e+01
IMP_SCORE,640,GO:0070303,3.0945e-01,1.4000e+01
IMP_SCORE,641,GO:0005847,3.0943e-01,3.0000e+00
IMP_SCORE,642,GO:0048168,3.0927e-01,3.4000e+01
IMP_SCORE,643,GO:1901881,3.0926e-01,2.0000e+01
IMP_SCORE,644,GO:0032794,3.0904e-01,1.8000e+01
IMP_SCORE,645,GO:0045444,3.0902e-01,8.4000e+01
IMP_SCORE,646,GO:0002825,3.0881e-01,8.0000e+00
IMP_SCORE,647,GO:0010755,3.0880e-01,3.0000e+00
IMP_SCORE,648,GO:0035855,3.0877e-01,2.3000e+01
IMP_SCORE,649,GO:0032944,3.0876e-01,5.4000e+01
IMP_SCORE,650,GO:0045182,3.0865e-01,2.9000e+01
IMP_SCORE,651,GO:0001771,3.0845e-01,3.0000e+00
IMP_SCORE,652,GO:0005436,3.0842e-01,3.0000e+00
IMP_SCORE,653,GO:0031669,3.0821e-01,5.3000e+01
IMP_SCORE,654,GO:0014742,3.0803e-01,7.0000e+00
IMP_SCORE,655,GO:0043651,3.0800e-01,3.5000e+01
IMP_SCORE,656,GO:0035729,3.0791e-01,4.0000e+00
IMP_SCORE,657,GO:0048488,3.0788e-01,1.1000e+01
IMP_SCORE,658,GO:0002313,3.0779e-01,8.0000e+00
IMP_SCORE,659,GO:2000193,3.0755e-01,3.0000e+00
IMP_SCORE,660,GO:0048505,3.0750e-01,3.0000e+00
IMP_SCORE,661,GO:0061448,3.0728e-01,1.1000e+01
IMP_SCORE,662,GO:0030277,3.0693e-01,2.1000e+01
IMP_SCORE,663,GO:0014014,3.0688e-01,1.5000e+01
IMP_SCORE,664,GO:2000727,3.0674e-01,7.0000e+00
IMP_SCORE,665,GO:0001936,3.0668e-01,4.6000e+01
IMP_SCORE,666,GO:0002544,3.0650e-01,1.5000e+01
IMP_SCORE,667,GO:0030705,3.0598e-01,6.0000e+01
IMP_SCORE,668,GO:0007026,3.0598e-01,9.0000e+00
IMP_SCORE,669,GO:0070536,3.0580e-01,4.1000e+01
IMP_SCORE,670,GO:0019843,3.0535e-01,7.7000e+01
IMP_SCORE,671,GO:0010857,3.0525e-01,2.4000e+01
IMP_SCORE,672,GO:0002792,3.0524e-01,3.4000e+01
IMP_SCORE,673,GO:0019098,3.0513e-01,2.9000e+01
IMP_SCORE,674,GO:2000178,3.0512e-01,7.0000e+00
IMP_SCORE,675,GO:0051349,3.0497e-01,8.0000e+00
IMP_SCORE,676,GO:0060562,3.0484e-01,3.4000e+01
IMP_SCORE,677,GO:0045779,3.0468e-01,1.5000e+01
IMP_SCORE,678,GO:0010874,3.0448e-01,8.0000e+00
IMP_SCORE,679,GO:0030149,3.0441e-01,2.8000e+01
IMP_SCORE,680,GO:0033081,3.0434e-01,1.7000e+01
IMP_SCORE,681,GO:0071158,3.0428e-01,2.0000e+01
IMP_SCORE,682,GO:1904724,3.0418e-01,6.0000e+01
IMP_SCORE,683,GO:0090079,3.0410e-01,1.5000e+01
IMP_SCORE,684,GO:0032729,3.0380e-01,3.0000e+01
IMP_SCORE,685,GO:0050660,3.0375e-01,4.7000e+01
IMP_SCORE,686,GO:0004697,3.0349e-01,1.0000e+01
IMP_SCORE,687,GO:0050779,3.0323e-01,6.0000e+00
IMP_SCORE,688,GO:0006098,3.0317e-01,8.0000e+00
IMP_SCORE,689,GO:0031960,3.0303e-01,5.1000e+01
IMP_SCORE,690,GO:0002548,3.0286e-01,1.8000e+01
IMP_SCORE,691,GO:0090183,3.0213e-01,1.6000e+01
IMP_SCORE,692,GO:0033045,3.0197e-01,9.0000e+00
IMP_SCORE,693,GO:0071675,3.0152e-01,1.1000e+01
IMP_SCORE,694,GO:0001562,3.0151e-01,2.3000e+01
IMP_SCORE,695,GO:0032693,3.0145e-01,1.2000e+01
IMP_SCORE,696,GO:0000018,3.0072e-01,1.2000e+01
IMP_SCORE,697,GO:0090185,3.0066e-01,4.0000e+00
IMP_SCORE,698,GO:0014874,3.0023e-01,9.0000e+00
IMP_SCORE,699,GO:0071709,3.0023e-01,9.0000e+00
IMP_SCORE,700,GO:0099131,3.0019e-01,1.4000e+01
IMP_SCORE,701,GO:0014072,3.0018e-01,1.1000e+01
IMP_SCORE,702,GO:0034385,3.0003e-01,4.0000e+00
IMP_SCORE,703,GO:0031650,2.9990e-01,1.0000e+00
IMP_SCORE,704,GO:0031529,2.9987e-01,1.5000e+01
IMP_SCORE,705,GO:0001158,2.9986e-01,2.3000e+01
IMP_SCORE,706,GO:0006836,2.9982e-01,5.0000e+01
IMP_SCORE,707,GO:0051900,2.9976e-01,8.0000e+00
IMP_SCORE,708,GO:0097581,2.9967e-01,1.4000e+01
IMP_SCORE,709,GO:0004714,2.9898e-01,2.8000e+01
IMP_SCORE,710,GO:0046148,2.9897e-01,1.9000e+01
IMP_SCORE,711,GO:1900115,2.9892e-01,4.0000e+00
IMP_SCORE,712,GO:0001704,2.9875e-01,1.7000e+01
IMP_SCORE,713,GO:0071498,2.9849e-01,1.3000e+01
IMP_SCORE,714,GO:0033127,2.9833e-01,1.0000e+01
IMP_SCORE,715,GO:0003188,2.9797e-01,8.0000e+00
IMP_SCORE,716,GO:0071243,2.9791e-01,1.4000e+01
IMP_SCORE,717,GO:0032092,2.9767e-01,2.5000e+01
IMP_SCORE,718,GO:0019883,2.9754e-01,1.0000e+01
IMP_SCORE,719,GO:0060394,2.9749e-01,1.1000e+01
IMP_SCORE,720,GO:0021510,2.9743e-01,1.6000e+01
IMP_SCORE,721,GO:0048265,2.9741e-01,7.0000e+00
IMP_SCORE,722,GO:0006882,2.9740e-01,5.0000e+00
IMP_SCORE,723,GO:0006188,2.9724e-01,5.0000e+00
IMP_SCORE,724,GO:0070542,2.9723e-01,2.5000e+01
IMP_SCORE,725,GO:0008630,2.9713e-01,2.3000e+01
IMP_SCORE,726,GO:2000725,2.9705e-01,5.0000e+00
IMP_SCORE,727,GO:0043295,2.9699e-01,1.3000e+01
IMP_SCORE,728,GO:0072175,2.9693e-01,2.5000e+01
IMP_SCORE,729,GO:0060560,2.9692e-01,5.4000e+01
IMP_SCORE,730,GO:0007584,2.9691e-01,6.3000e+01
IMP_SCORE,731,GO:0032490,2.9685e-01,1.9000e+01
IMP_SCORE,732,GO:0043274,2.9684e-01,4.0000e+00
IMP_SCORE,733,GO:0050868,2.9684e-01,3.6000e+01
IMP_SCORE,734,GO:0070821,2.9667e-01,6.1000e+01
IMP_SCORE,735,GO:0043195,2.9664e-01,2.9000e+01
IMP_SCORE,736,GO:0098960,2.9642e-01,9.0000e+00
IMP_SCORE,737,GO:0048708,2.9633e-01,2.1000e+01
IMP_SCORE,738,GO:1903779,2.9620e-01,4.3000e+01
IMP_SCORE,739,GO:0001968,2.9620e-01,1.7000e+01
IMP_SCORE,740,GO:0050805,2.9601e-01,1.3000e+01
IMP_SCORE,741,GO:0001223,2.9577e-01,1.2000e+01
IMP_SCORE,742,GO:0031674,2.9532e-01,2.0000e+01
IMP_SCORE,743,GO:0008542,2.9508e-01,1.4000e+01
IMP_SCORE,744,GO:0002705,2.9497e-01,2.3000e+01
IMP_SCORE,745,GO:0005109,2.9486e-01,1.3000e+01
IMP_SCORE,746,GO:0070528,2.9476e-01,1.1000e+01
IMP_SCORE,747,GO:0005795,2.9463e-01,6.0000e+01
IMP_SCORE,748,GO:0036499,2.9434e-01,5.0000e+00
IMP_SCORE,749,GO:0043302,2.9414e-01,1.7000e+01
IMP_SCORE,750,GO:0014061,2.9397e-01,8.0000e+00
IMP_SCORE,751,GO:0018209,2.9358e-01,7.4000e+01
IMP_SCORE,752,GO:0015464,2.9353e-01,1.9000e+01
IMP_SCORE,753,GO:0032728,2.9341e-01,1.0000e+01
IMP_SCORE,754,GO:1902532,2.9325e-01,1.3500e+02
IMP_SCORE,755,GO:0043535,2.9302e-01,1.8000e+01
IMP_SCORE,756,GO:0045599,2.9301e-01,2.7000e+01
IMP_SCORE,757,GO:0005172,2.9299e-01,1.2000e+01
IMP_SCORE,758,GO:0043278,2.9281e-01,1.8000e+01
IMP_SCORE,759,GO:0071479,2.9280e-01,2.1000e+01
IMP_SCORE,760,GO:0070848,2.9237e-01,7.8000e+01
IMP_SCORE,761,GO:0033178,2.9208e-01,5.0000e+00
IMP_SCORE,762,GO:0010832,2.9184e-01,1.5000e+01
IMP_SCORE,763,GO:0032006,2.9180e-01,7.5000e+01
IMP_SCORE,764,GO:1904181,2.9173e-01,4.0000e+00
IMP_SCORE,765,GO:2001022,2.9162e-01,1.9000e+01
IMP_SCORE,766,GO:0048535,2.9131e-01,4.0000e+00
IMP_SCORE,767,GO:0004875,2.9093e-01,9.0000e+00
IMP_SCORE,768,GO:0023026,2.9029e-01,2.2000e+01
IMP_SCORE,769,GO:0021680,2.9023e-01,1.1000e+01
IMP_SCORE,770,GO:0031252,2.8993e-01,1.5000e+01
IMP_SCORE,771,GO:0032801,2.8989e-01,8.0000e+00
IMP_SCORE,772,GO:0061515,2.8966e-01,3.2000e+01
IMP_SCORE,773,GO:0071548,2.8957e-01,7.0000e+00
IMP_SCORE,774,GO:0002675,2.8947e-01,1.6000e+01
IMP_SCORE,775,GO:0055001,2.8925e-01,5.2000e+01
IMP_SCORE,776,GO:0072164,2.8913e-01,1.6000e+01
IMP_SCORE,777,GO:0006337,2.8897e-01,2.5000e+01
IMP_SCORE,778,GO:0031293,2.8894e-01,1.7000e+01
IMP_SCORE,779,GO:0031033,2.8879e-01,6.0000e+00
IMP_SCORE,780,GO:0042451,2.8873e-01,4.0000e+00
IMP_SCORE,781,GO:0032462,2.8860e-01,1.2000e+01
IMP_SCORE,782,GO:0098901,2.8860e-01,8.0000e+00
IMP_SCORE,783,GO:0050670,2.8854e-01,5.5000e+01
IMP_SCORE,784,GO:1900046,2.8832e-01,3.7000e+01
IMP_SCORE,785,GO:1901998,2.8810e-01,5.3000e+01
IMP_SCORE,786,GO:0098751,2.8807e-01,3.0000e+01
IMP_SCORE,787,GO:0044321,2.8778e-01,9.0000e+00
IMP_SCORE,788,GO:0071346,2.8772e-01,5.7000e+01
IMP_SCORE,789,GO:0046487,2.8754e-01,4.6000e+01
IMP_SCORE,790,GO:0009611,2.8753e-01,8.0000e+01
IMP_SCORE,791,GO:0035580,2.8749e-01,4.6000e+01
IMP_SCORE,792,GO:0002639,2.8725e-01,2.0000e+01
IMP_SCORE,793,GO:0090103,2.8711e-01,4.0000e+00
IMP_SCORE,794,GO:0031272,2.8680e-01,6.0000e+00
IMP_SCORE,795,GO:0033500,2.8672e-01,4.2000e+01
IMP_SCORE,796,GO:0043177,2.8657e-01,1.0800e+02
IMP_SCORE,797,GO:0070914,2.8631e-01,1.9000e+01
IMP_SCORE,798,GO:0031098,2.8629e-01,4.1000e+01
IMP_SCORE,799,GO:0051024,2.8629e-01,1.6000e+01
IMP_SCORE,800,GO:0032330,2.8597e-01,1.6000e+01
IMP_SCORE,801,GO:0003208,2.8592e-01,5.0000e+00
IMP_SCORE,802,GO:0003151,2.8578e-01,1.7000e+01
IMP_SCORE,803,GO:0038128,2.8568e-01,2.2000e+01
IMP_SCORE,804,GO:0006862,2.8551e-01,1.2000e+01
IMP_SCORE,805,GO:0046386,2.8539e-01,4.0000e+00
IMP_SCORE,806,GO:0060147,2.8537e-01,1.1000e+01
IMP_SCORE,807,GO:0031072,2.8524e-01,7.1000e+01
IMP_SCORE,808,GO:0070076,2.8505e-01,1.2000e+01
IMP_SCORE,809,GO:0003093,2.8471e-01,7.0000e+00
IMP_SCORE,810,GO:0048485,2.8468e-01,1.1000e+01
IMP_SCORE,811,GO:0071889,2.8441e-01,1.2000e+01
IMP_SCORE,812,GO:0051930,2.8435e-01,2.7000e+01
IMP_SCORE,813,GO:0090023,2.8433e-01,1.0000e+01
IMP_SCORE,814,GO:0072178,2.8419e-01,4.0000e+00
IMP_SCORE,815,GO:0048642,2.8406e-01,8.0000e+00
IMP_SCORE,816,GO:1901184,2.8402e-01,2.5000e+01
IMP_SCORE,817,GO:0051972,2.8399e-01,2.2000e+01
IMP_SCORE,818,GO:0031434,2.8392e-01,7.0000e+00
IMP_SCORE,819,GO:0023019,2.8384e-01,4.0000e+00
IMP_SCORE,820,GO:0030866,2.8373e-01,4.7000e+01
IMP_SCORE,821,GO:2001244,2.8370e-01,1.6000e+01
IMP_SCORE,822,GO:0008206,2.8362e-01,2.2000e+01
IMP_SCORE,823,GO:0051147,2.8361e-01,8.2000e+01
IMP_SCORE,824,GO:0006984,2.8357e-01,8.0000e+00
IMP_SCORE,825,GO:0048841,2.8353e-01,8.0000e+00
IMP_SCORE,826,GO:0007204,2.8350e-01,4.8000e+01
IMP_SCORE,827,GO:0051764,2.8330e-01,2.3000e+01
IMP_SCORE,828,GO:0045638,2.8322e-01,3.2000e+01
IMP_SCORE,829,GO:0032846,2.8309e-01,5.5000e+01
IMP_SCORE,830,GO:0048169,2.8292e-01,1.0000e+01
IMP_SCORE,831,GO:1902175,2.8289e-01,1.4000e+01
IMP_SCORE,832,GO:0016627,2.8283e-01,6.6000e+01
IMP_SCORE,833,GO:0031994,2.8271e-01,8.0000e+00
IMP_SCORE,834,GO:0002824,2.8268e-01,1.8000e+01
IMP_SCORE,835,GO:0001958,2.8242e-01,9.0000e+00
IMP_SCORE,836,GO:1902117,2.8227e-01,5.0000e+01
IMP_SCORE,837,GO:0046688,2.8223e-01,1.9000e+01
IMP_SCORE,838,GO:0061154,2.8222e-01,4.0000e+00
IMP_SCORE,839,GO:0016358,2.8217e-01,2.7000e+01
IMP_SCORE,840,GO:0034374,2.8210e-01,1.2000e+01
IMP_SCORE,841,GO:0097440,2.8185e-01,5.0000e+00
IMP_SCORE,842,GO:0006305,2.8181e-01,1.5000e+01
IMP_SCORE,843,GO:0070663,2.8180e-01,5.1000e+01
IMP_SCORE,844,GO:1903206,2.8167e-01,4.0000e+00
IMP_SCORE,845,GO:0034774,2.8166e-01,1.2000e+02
IMP_SCORE,846,GO:0034705,2.8156e-01,5.6000e+01
IMP_SCORE,847,GO:0002691,2.8148e-01,4.0000e+00
IMP_SCORE,848,GO:0042287,2.8146e-01,3.4000e+01
IMP_SCORE,849,GO:1901201,2.8145e-01,2.0000e+00
IMP_SCORE,850,GO:0090207,2.8145e-01,1.2000e+01
IMP_SCORE,851,GO:0051385,2.8135e-01,1.4000e+01
IMP_SCORE,852,GO:0019724,2.8118e-01,1.2000e+01
IMP_SCORE,853,GO:1900025,2.8099e-01,8.0000e+00
IMP_SCORE,854,GO:0009145,2.8099e-01,1.5000e+01
IMP_SCORE,855,GO:0045744,2.8086e-01,2.1000e+01
IMP_SCORE,856,GO:0031941,2.8079e-01,2.5000e+01
IMP_SCORE,857,GO:1900076,2.8066e-01,3.1000e+01
IMP_SCORE,858,GO:2000045,2.8064e-01,4.3000e+01
IMP_SCORE,859,GO:0090559,2.8063e-01,3.8000e+01
IMP_SCORE,860,GO:0090181,2.8053e-01,5.0000e+00
IMP_SCORE,861,GO:0032395,2.8024e-01,1.6000e+01
IMP_SCORE,862,GO:0071280,2.8013e-01,2.5000e+01
IMP_SCORE,863,GO:0008139,2.8001e-01,2.1000e+01
IMP_SCORE,864,GO:0004623,2.7993e-01,3.0000e+01
IMP_SCORE,865,GO:0034767,2.7986e-01,2.9000e+01
IMP_SCORE,866,GO:0005048,2.7966e-01,2.2000e+01
IMP_SCORE,867,GO:0008344,2.7958e-01,5.0000e+01
IMP_SCORE,868,GO:0046500,2.7958e-01,1.8000e+01
IMP_SCORE,869,GO:0050810,2.7954e-01,1.9000e+01
IMP_SCORE,870,GO:2000377,2.7934e-01,4.4000e+01
IMP_SCORE,871,GO:0046887,2.7934e-01,3.6000e+01
IMP_SCORE,872,GO:0042542,2.7911e-01,3.4000e+01
IMP_SCORE,873,GO:0060632,2.7900e-01,8.0000e+00
IMP_SCORE,874,GO:0031503,2.7898e-01,3.8000e+01
IMP_SCORE,875,GO:0050851,2.7896e-01,5.6000e+01
IMP_SCORE,876,GO:2000678,2.7890e-01,5.0000e+00
IMP_SCORE,877,GO:0030296,2.7889e-01,1.1000e+01
IMP_SCORE,878,GO:0098719,2.7875e-01,8.0000e+00
IMP_SCORE,879,GO:0045132,2.7841e-01,5.0000e+00
IMP_SCORE,880,GO:0030809,2.7840e-01,1.1000e+01
IMP_SCORE,881,GO:0071322,2.7830e-01,3.5000e+01
IMP_SCORE,882,GO:0006939,2.7829e-01,2.8000e+01
IMP_SCORE,883,GO:0034375,2.7821e-01,4.0000e+00
IMP_SCORE,884,GO:1900101,2.7796e-01,4.0000e+00
IMP_SCORE,885,GO:0034260,2.7756e-01,1.5000e+01
IMP_SCORE,886,GO:1900408,2.7737e-01,1.7000e+01
IMP_SCORE,887,GO:0048839,2.7732e-01,4.9000e+01
IMP_SCORE,888,GO:0005777,2.7731e-01,1.4700e+02
IMP_SCORE,889,GO:0051250,2.7708e-01,4.7000e+01
IMP_SCORE,890,GO:1905954,2.7683e-01,1.7000e+01
IMP_SCORE,891,GO:0045070,2.7678e-01,9.0000e+00
IMP_SCORE,892,GO:0090109,2.7677e-01,1.7000e+01
IMP_SCORE,893,GO:1990138,2.7669e-01,3.3000e+01
IMP_SCORE,894,GO:0043536,2.7663e-01,9.0000e+00
IMP_SCORE,895,GO:0050872,2.7641e-01,5.0000e+00
IMP_SCORE,896,GO:0046427,2.7630e-01,1.7000e+01
IMP_SCORE,897,GO:0035591,2.7626e-01,5.0000e+01
IMP_SCORE,898,GO:0003198,2.7623e-01,3.0000e+00
IMP_SCORE,899,GO:0043558,2.7621e-01,4.0000e+00
IMP_SCORE,900,GO:0071549,2.7618e-01,9.0000e+00
IMP_SCORE,901,GO:0045792,2.7616e-01,3.0000e+00
IMP_SCORE,902,GO:0031062,2.7604e-01,4.0000e+00
IMP_SCORE,903,GO:0033032,2.7596e-01,1.2000e+01
IMP_SCORE,904,GO:0046710,2.7594e-01,8.0000e+00
IMP_SCORE,905,GO:0008308,2.7572e-01,1.3000e+01
IMP_SCORE,906,GO:0072215,2.7569e-01,5.0000e+00
IMP_SCORE,907,GO:2000273,2.7562e-01,1.9000e+01
IMP_SCORE,908,GO:0090025,2.7556e-01,8.0000e+00
IMP_SCORE,909,GO:0051101,2.7546e-01,2.3000e+01
IMP_SCORE,910,GO:0090662,2.7519e-01,1.7000e+01
IMP_SCORE,911,GO:0071384,2.7511e-01,2.0000e+01
IMP_SCORE,912,GO:0017158,2.7502e-01,4.2000e+01
IMP_SCORE,913,GO:0007159,2.7453e-01,2.7000e+01
IMP_SCORE,914,GO:0050892,2.7449e-01,1.4000e+01
IMP_SCORE,915,GO:0007220,2.7449e-01,5.0000e+00
IMP_SCORE,916,GO:0045956,2.7437e-01,2.4000e+01
IMP_SCORE,917,GO:0017127,2.7430e-01,9.0000e+00
IMP_SCORE,918,GO:0048208,2.7421e-01,3.5000e+01
IMP_SCORE,919,GO:0007568,2.7419e-01,9.4000e+01
IMP_SCORE,920,GO:0048333,2.7418e-01,3.0000e+00
IMP_SCORE,921,GO:0009064,2.7417e-01,7.5000e+01
IMP_SCORE,922,GO:0098732,2.7406e-01,2.9000e+01
IMP_SCORE,923,GO:0051984,2.7398e-01,4.0000e+00
IMP_SCORE,924,GO:0042537,2.7365e-01,1.2000e+01
IMP_SCORE,925,GO:0051403,2.7334e-01,3.5000e+01
IMP_SCORE,926,GO:0009411,2.7326e-01,4.2000e+01
IMP_SCORE,927,GO:1900121,2.7284e-01,5.0000e+00
IMP_SCORE,928,GO:0008143,2.7263e-01,6.0000e+00
IMP_SCORE,929,GO:0046332,2.7263e-01,4.7000e+01
IMP_SCORE,930,GO:0032869,2.7251e-01,4.4000e+01
IMP_SCORE,931,GO:0060412,2.7245e-01,9.0000e+00
IMP_SCORE,932,GO:0021794,2.7245e-01,1.1000e+01
IMP_SCORE,933,GO:0014910,2.7236e-01,3.0000e+01
IMP_SCORE,934,GO:0070168,2.7232e-01,1.2000e+01
IMP_SCORE,935,GO:0010470,2.7227e-01,5.0000e+00
IMP_SCORE,936,GO:0007257,2.7223e-01,1.3000e+01
IMP_SCORE,937,GO:0003014,2.7219e-01,3.8000e+01
IMP_SCORE,938,GO:0008287,2.7216e-01,3.2000e+01
IMP_SCORE,939,GO:0051784,2.7212e-01,1.0000e+01
IMP_SCORE,940,GO:0006206,2.7207e-01,1.8000e+01
IMP_SCORE,941,GO:0001967,2.7201e-01,8.0000e+00
IMP_SCORE,942,GO:0019789,2.7198e-01,3.0000e+00
IMP_SCORE,943,GO:0032656,2.7185e-01,5.0000e+00
IMP_SCORE,944,GO:1903202,2.7163e-01,1.6000e+01
IMP_SCORE,945,GO:0035728,2.7154e-01,7.0000e+00
IMP_SCORE,946,GO:0004860,2.7151e-01,5.5000e+01
IMP_SCORE,947,GO:0055003,2.7145e-01,4.0000e+00
IMP_SCORE,948,GO:0006672,2.7134e-01,7.3000e+01
IMP_SCORE,949,GO:0090734,2.7124e-01,1.3000e+01
IMP_SCORE,950,GO:0050433,2.7114e-01,1.3000e+01
IMP_SCORE,951,GO:2000738,2.7111e-01,3.0000e+00
IMP_SCORE,952,GO:0014812,2.7104e-01,1.1000e+01
IMP_SCORE,953,GO:0050730,2.7094e-01,7.2000e+01
IMP_SCORE,954,GO:0050858,2.7077e-01,1.8000e+01
IMP_SCORE,955,GO:0005104,2.7066e-01,4.0000e+00
IMP_SCORE,956,GO:0035097,2.7048e-01,2.4000e+01
IMP_SCORE,957,GO:1901888,2.7022e-01,2.3000e+01
IMP_SCORE,958,GO:0010804,2.7017e-01,5.0000e+00
IMP_SCORE,959,GO:0032770,2.7012e-01,5.0000e+00
IMP_SCORE,960,GO:0005921,2.6989e-01,2.3000e+01
IMP_SCORE,961,GO:1902624,2.6985e-01,1.0000e+01
IMP_SCORE,962,GO:0042448,2.6985e-01,8.0000e+00
IMP_SCORE,963,GO:0051642,2.6982e-01,5.0000e+00
IMP_SCORE,964,GO:0070633,2.6976e-01,1.8000e+01
IMP_SCORE,965,GO:0071356,2.6961e-01,4.8000e+01
IMP_SCORE,966,GO:0048514,2.6954e-01,8.0000e+00
IMP_SCORE,967,GO:0045072,2.6951e-01,9.0000e+00
IMP_SCORE,968,GO:0006892,2.6922e-01,5.0000e+01
IMP_SCORE,969,GO:0042953,2.6898e-01,1.3000e+01
IMP_SCORE,970,GO:0046885,2.6883e-01,8.0000e+00
IMP_SCORE,971,GO:0019992,2.6869e-01,2.3000e+01
IMP_SCORE,972,GO:0030183,2.6861e-01,2.9000e+01
IMP_SCORE,973,GO:0044090,2.6843e-01,1.2000e+01
IMP_SCORE,974,GO:0033599,2.6840e-01,5.0000e+00
IMP_SCORE,975,GO:0044344,2.6839e-01,2.0000e+01
IMP_SCORE,976,GO:0045741,2.6831e-01,1.0000e+01
IMP_SCORE,977,GO:2000060,2.6824e-01,1.2000e+01
IMP_SCORE,978,GO:0061138,2.6820e-01,6.2000e+01
IMP_SCORE,979,GO:0051000,2.6817e-01,8.0000e+00
IMP_SCORE,980,GO:0017121,2.6803e-01,7.0000e+00
IMP_SCORE,981,GO:0001948,2.6800e-01,7.7000e+01
IMP_SCORE,982,GO:0030799,2.6797e-01,3.2000e+01
IMP_SCORE,983,GO:0072350,2.6783e-01,5.0000e+01
IMP_SCORE,984,GO:0002712,2.6770e-01,1.5000e+01
IMP_SCORE,985,GO:0000060,2.6761e-01,1.1000e+01
IMP_SCORE,986,GO:0060315,2.6758e-01,2.0000e+00
IMP_SCORE,987,GO:0003148,2.6752e-01,4.0000e+00
IMP_SCORE,988,GO:0070936,2.6750e-01,2.6000e+01
IMP_SCORE,989,GO:0043405,2.6747e-01,9.4000e+01
IMP_SCORE,990,GO:0048872,2.6738e-01,3.9000e+01
IMP_SCORE,991,GO:0032872,2.6733e-01,5.7000e+01
IMP_SCORE,992,GO:1902041,2.6701e-01,3.0000e+01
IMP_SCORE,993,GO:2000779,2.6698e-01,1.3000e+01
IMP_SCORE,994,GO:0018904,2.6688e-01,3.7000e+01
IMP_SCORE,995,GO:0070302,2.6686e-01,5.3000e+01
IMP_SCORE,996,GO:0043525,2.6683e-01,1.0000e+01
IMP_SCORE,997,GO:0001657,2.6680e-01,2.4000e+01
IMP_SCORE,998,GO:0030878,2.6679e-01,6.0000e+00
IMP_SCORE,999,GO:0006469,2.6677e-01,8.1000e+01
IMP_SCORE,1000,GO:0051917,2.6676e-01,9.0000e+00
IMP_SCORE,1001,GO:0034198,2.6673e-01,9.0000e+00
IMP_SCORE,1002,GO:0003013,2.6666e-01,7.1000e+01
IMP_SCORE,1003,GO:0030865,2.6664e-01,5.5000e+01
IMP_SCORE,1004,GO:0033619,2.6661e-01,2.7000e+01
IMP_SCORE,1005,GO:0019838,2.6640e-01,1.7100e+02
IMP_SCORE,1006,GO:0001773,2.6636e-01,1.4000e+01
IMP_SCORE,1007,GO:0031526,2.6608e-01,2.7000e+01
IMP_SCORE,1008,GO:0032091,2.6605e-01,4.9000e+01
IMP_SCORE,1009,GO:0043065,2.6578e-01,1.5500e+02
IMP_SCORE,1010,GO:1904380,2.6578e-01,4.0000e+00
IMP_SCORE,1011,GO:0043292,2.6570e-01,5.4000e+01
IMP_SCORE,1012,GO:0051769,2.6568e-01,1.0000e+01
IMP_SCORE,1013,GO:0042136,2.6566e-01,2.8000e+01
IMP_SCORE,1014,GO:0086005,2.6560e-01,7.0000e+00
IMP_SCORE,1015,GO:0042776,2.6549e-01,4.0000e+00
IMP_SCORE,1016,GO:0046112,2.6545e-01,6.0000e+00
IMP_SCORE,1017,GO:0007212,2.6542e-01,3.7000e+01
IMP_SCORE,1018,GO:0032495,2.6541e-01,1.3000e+01
IMP_SCORE,1019,GO:0010225,2.6539e-01,4.0000e+00
IMP_SCORE,1020,GO:0003215,2.6528e-01,6.0000e+00
IMP_SCORE,1021,GO:1905477,2.6527e-01,3.5000e+01
IMP_SCORE,1022,GO:0032786,2.6516e-01,5.0000e+00
IMP_SCORE,1023,GO:2001204,2.6507e-01,1.2000e+01
IMP_SCORE,1024,GO:0045621,2.6498e-01,2.7000e+01
IMP_SCORE,1025,GO:0032680,2.6496e-01,3.5000e+01
IMP_SCORE,1026,GO:0000900,2.6494e-01,6.0000e+00
IMP_SCORE,1027,GO:2000179,2.6492e-01,3.4000e+01
IMP_SCORE,1028,GO:0071470,2.6470e-01,1.3000e+01
IMP_SCORE,1029,GO:0060487,2.6469e-01,5.0000e+00
IMP_SCORE,1030,GO:0002891,2.6454e-01,1.5000e+01
IMP_SCORE,1031,GO:0042594,2.6454e-01,5.4000e+01
IMP_SCORE,1032,GO:0006570,2.6452e-01,1.7000e+01
IMP_SCORE,1033,GO:0035690,2.6452e-01,4.6000e+01
IMP_SCORE,1034,GO:0016616,2.6444e-01,1.1000e+02
IMP_SCORE,1035,GO:0035735,2.6429e-01,3.1000e+01
IMP_SCORE,1036,GO:0090335,2.6426e-01,5.0000e+00
IMP_SCORE,1037,GO:0048260,2.6425e-01,1.6000e+01
IMP_SCORE,1038,GO:2000404,2.6396e-01,1.4000e+01
IMP_SCORE,1039,GO:0042430,2.6386e-01,2.2000e+01
IMP_SCORE,1040,GO:1901381,2.6385e-01,9.0000e+00
IMP_SCORE,1041,GO:0071364,2.6373e-01,1.0000e+01
IMP_SCORE,1042,GO:0001504,2.6371e-01,1.0000e+01
IMP_SCORE,1043,GO:0042307,2.6363e-01,2.5000e+01
IMP_SCORE,1044,GO:0090317,2.6362e-01,3.9000e+01
IMP_SCORE,1045,GO:0051974,2.6353e-01,4.0000e+00
IMP_SCORE,1046,GO:1903426,2.6315e-01,2.1000e+01
IMP_SCORE,1047,GO:0071214,2.6296e-01,9.7000e+01
IMP_SCORE,1048,GO:0001819,2.6293e-01,9.3000e+01
IMP_SCORE,1049,GO:1904037,2.6284e-01,1.5000e+01
IMP_SCORE,1050,GO:0043020,2.6281e-01,1.0000e+01
IMP_SCORE,1051,GO:0030195,2.6264e-01,2.2000e+01
IMP_SCORE,1052,GO:0051897,2.6263e-01,2.5000e+01
IMP_SCORE,1053,GO:0014068,2.6260e-01,3.1000e+01
IMP_SCORE,1054,GO:0045471,2.6250e-01,6.8000e+01
IMP_SCORE,1055,GO:1902402,2.6249e-01,1.1000e+01
IMP_SCORE,1056,GO:0032675,2.6236e-01,1.7000e+01
IMP_SCORE,1057,GO:0071168,2.6233e-01,4.0000e+00
IMP_SCORE,1058,GO:0001944,2.6224e-01,4.0000e+00
IMP_SCORE,1059,GO:1902307,2.6220e-01,1.6000e+01
IMP_SCORE,1060,GO:0044068,2.6217e-01,7.0000e+00
IMP_SCORE,1061,GO:0035306,2.6213e-01,3.5000e+01
IMP_SCORE,1062,GO:0010888,2.6200e-01,1.0000e+01
IMP_SCORE,1063,GO:0099518,2.6191e-01,8.0000e+00
IMP_SCORE,1064,GO:1902176,2.6184e-01,1.3000e+01
IMP_SCORE,1065,GO:0098815,2.6180e-01,8.0000e+00
IMP_SCORE,1066,GO:0000178,2.6165e-01,2.2000e+01
IMP_SCORE,1067,GO:0072676,2.6157e-01,1.8000e+01
IMP_SCORE,1068,GO:0071392,2.6152e-01,2.4000e+01
IMP_SCORE,1069,GO:0006362,2.6151e-01,4.0000e+00
IMP_SCORE,1070,GO:0019210,2.6144e-01,6.1000e+01
IMP_SCORE,1071,GO:0000307,2.6141e-01,8.0000e+00
IMP_SCORE,1072,GO:0043217,2.6139e-01,2.6000e+01
IMP_SCORE,1073,GO:0005876,2.6138e-01,2.8000e+01
IMP_SCORE,1074,GO:0008305,2.6129e-01,3.4000e+01
IMP_SCORE,1075,GO:0030517,2.6129e-01,8.0000e+00
IMP_SCORE,1076,GO:0060193,2.6124e-01,3.0000e+01
IMP_SCORE,1077,GO:1902894,2.6123e-01,4.0000e+00
IMP_SCORE,1078,GO:0006081,2.6101e-01,8.7000e+01
IMP_SCORE,1079,GO:0061077,2.6085e-01,6.7000e+01
IMP_SCORE,1080,GO:0019198,2.6084e-01,2.0000e+01
IMP_SCORE,1081,GO:0060333,2.6079e-01,1.1500e+02
IMP_SCORE,1082,GO:0043542,2.6071e-01,2.8000e+01
IMP_SCORE,1083,GO:0002700,2.6069e-01,2.9000e+01
IMP_SCORE,1084,GO:0014075,2.6060e-01,2.0000e+01
IMP_SCORE,1085,GO:0034204,2.6050e-01,1.0000e+01
IMP_SCORE,1086,GO:0006586,2.6044e-01,1.8000e+01
IMP_SCORE,1087,GO:1903671,2.6042e-01,1.0000e+01
IMP_SCORE,1088,GO:0006940,2.6026e-01,3.4000e+01
IMP_SCORE,1089,GO:0031282,2.6018e-01,5.0000e+00
IMP_SCORE,1090,GO:0008361,2.6016e-01,6.5000e+01
IMP_SCORE,1091,GO:0006893,2.6003e-01,3.0000e+01
IMP_SCORE,1092,GO:0033008,2.6001e-01,6.0000e+00
IMP_SCORE,1093,GO:0010592,2.5999e-01,6.0000e+00
IMP_SCORE,1094,GO:0019531,2.5975e-01,4.0000e+00
IMP_SCORE,1095,GO:1904036,2.5974e-01,1.4000e+01
IMP_SCORE,1096,GO:0045637,2.5972e-01,8.5000e+01
IMP_SCORE,1097,GO:0043303,2.5965e-01,9.0000e+00
IMP_SCORE,1098,GO:0050728,2.5958e-01,3.8000e+01
IMP_SCORE,1099,GO:0010390,2.5949e-01,4.0000e+00
IMP_SCORE,1100,GO:0032496,2.5944e-01,1.1500e+02
IMP_SCORE,1101,GO:1902745,2.5939e-01,1.2000e+01
IMP_SCORE,1102,GO:0098533,2.5933e-01,1.3000e+01
IMP_SCORE,1103,GO:0043267,2.5932e-01,4.0000e+00
IMP_SCORE,1104,GO:0021756,2.5927e-01,2.5000e+01
IMP_SCORE,1105,GO:0009081,2.5926e-01,6.2000e+01
IMP_SCORE,1106,GO:0016024,2.5925e-01,4.0000e+00
IMP_SCORE,1107,GO:0009179,2.5920e-01,2.3000e+01
IMP_SCORE,1108,GO:0070129,2.5909e-01,4.0000e+00
IMP_SCORE,1109,GO:0051896,2.5905e-01,5.3000e+01
IMP_SCORE,1110,GO:0005068,2.5902e-01,1.9000e+01
IMP_SCORE,1111,GO:0043304,2.5897e-01,1.6000e+01
IMP_SCORE,1112,GO:0045943,2.5897e-01,4.0000e+00
IMP_SCORE,1113,GO:0008306,2.5891e-01,3.6000e+01
IMP_SCORE,1114,GO:0009791,2.5885e-01,2.6000e+01
IMP_SCORE,1115,GO:0035315,2.5879e-01,5.0000e+00
IMP_SCORE,1116,GO:0030071,2.5875e-01,6.0000e+00
IMP_SCORE,1117,GO:0048255,2.5866e-01,4.0000e+00
IMP_SCORE,1118,GO:0000910,2.5861e-01,6.3000e+01
IMP_SCORE,1119,GO:0015867,2.5836e-01,1.6000e+01
IMP_SCORE,1120,GO:2000679,2.5832e-01,8.0000e+00
IMP_SCORE,1121,GO:0044089,2.5803e-01,1.4200e+02
IMP_SCORE,1122,GO:0071482,2.5803e-01,2.8000e+01
IMP_SCORE,1123,GO:0005640,2.5796e-01,5.5000e+01
IMP_SCORE,1124,GO:0009100,2.5758e-01,9.1000e+01
IMP_SCORE,1125,GO:0051693,2.5756e-01,2.0000e+01
IMP_SCORE,1126,GO:0071396,2.5750e-01,8.5000e+01
IMP_SCORE,1127,GO:0009886,2.5740e-01,1.5000e+01
IMP_SCORE,1128,GO:1903707,2.5739e-01,7.1000e+01
IMP_SCORE,1129,GO:0000793,2.5734e-01,2.4000e+01
IMP_SCORE,1130,GO:0042611,2.5732e-01,3.6000e+01
IMP_SCORE,1131,GO:0003700,2.5728e-01,3.2100e+02
IMP_SCORE,1132,GO:0045742,2.5723e-01,8.0000e+00
IMP_SCORE,1133,GO:0035195,2.5722e-01,1.5000e+01
IMP_SCORE,1134,GO:0043539,2.5719e-01,1.6000e+01
IMP_SCORE,1135,GO:1903792,2.5715e-01,6.0000e+00
IMP_SCORE,1136,GO:0032925,2.5710e-01,3.0000e+00
IMP_SCORE,1137,GO:0007625,2.5695e-01,2.5000e+01
IMP_SCORE,1138,GO:0010675,2.5692e-01,3.4000e+01
IMP_SCORE,1139,GO:0034367,2.5691e-01,9.0000e+00
IMP_SCORE,1140,GO:1903859,2.5674e-01,1.4000e+01
IMP_SCORE,1141,GO:1904950,2.5674e-01,6.2000e+01
IMP_SCORE,1142,GO:0043306,2.5672e-01,9.0000e+00
IMP_SCORE,1143,GO:0046460,2.5666e-01,3.4000e+01
IMP_SCORE,1144,GO:0030514,2.5666e-01,2.3000e+01
IMP_SCORE,1145,GO:0005154,2.5641e-01,1.6000e+01
IMP_SCORE,1146,GO:0000079,2.5637e-01,2.7000e+01
IMP_SCORE,1147,GO:0043691,2.5629e-01,8.0000e+00
IMP_SCORE,1148,GO:1901741,2.5613e-01,1.9000e+01
IMP_SCORE,1149,GO:1904264,2.5606e-01,4.0000e+00
IMP_SCORE,1150,GO:0006884,2.5577e-01,9.0000e+00
IMP_SCORE,1151,GO:0061053,2.5569e-01,4.7000e+01
IMP_SCORE,1152,GO:0031233,2.5567e-01,3.4000e+01
IMP_SCORE,1153,GO:0019955,2.5565e-01,1.2000e+02
IMP_SCORE,1154,GO:0006702,2.5552e-01,6.0000e+00
IMP_SCORE,1155,GO:0046683,2.5539e-01,2.8000e+01
IMP_SCORE,1156,GO:0085029,2.5539e-01,3.3000e+01
IMP_SCORE,1157,GO:0004715,2.5539e-01,5.0000e+00
IMP_SCORE,1158,GO:0032956,2.5535e-01,1.1500e+02
IMP_SCORE,1159,GO:0032148,2.5534e-01,1.0000e+01
IMP_SCORE,1160,GO:0048762,2.5526e-01,3.1000e+01
IMP_SCORE,1161,GO:0061134,2.5518e-01,9.3000e+01
IMP_SCORE,1162,GO:0043410,2.5516e-01,8.4000e+01
IMP_SCORE,1163,GO:0010447,2.5516e-01,7.0000e+00
IMP_SCORE,1164,GO:1902742,2.5515e-01,1.2000e+01
IMP_SCORE,1165,GO:0042990,2.5513e-01,3.2000e+01
IMP_SCORE,1166,GO:1903313,2.5503e-01,1.4000e+01
IMP_SCORE,1167,GO:2000108,2.5501e-01,1.7000e+01
IMP_SCORE,1168,GO:0032432,2.5500e-01,4.0000e+01
IMP_SCORE,1169,GO:1903828,2.5495e-01,7.2000e+01
IMP_SCORE,1170,GO:0019887,2.5491e-01,6.9000e+01
IMP_SCORE,1171,GO:0015026,2.5486e-01,4.4000e+01
IMP_SCORE,1172,GO:1901606,2.5475e-01,7.9000e+01
IMP_SCORE,1173,GO:0010664,2.5471e-01,4.0000e+00
IMP_SCORE,1174,GO:0045927,2.5470e-01,5.1000e+01
IMP_SCORE,1175,GO:2001233,2.5468e-01,1.0400e+02
IMP_SCORE,1176,GO:0051961,2.5463e-01,1.0000e+02
IMP_SCORE,1177,GO:0070252,2.5463e-01,1.8000e+01
IMP_SCORE,1178,GO:0022400,2.5461e-01,8.0000e+00
IMP_SCORE,1179,GO:0061045,2.5457e-01,2.9000e+01
IMP_SCORE,1180,GO:0070234,2.5456e-01,4.0000e+00
IMP_SCORE,1181,GO:0071277,2.5449e-01,2.9000e+01
IMP_SCORE,1182,GO:0044774,2.5444e-01,1.6000e+01
IMP_SCORE,1183,GO:0072524,2.5443e-01,5.9000e+01
IMP_SCORE,1184,GO:0006977,2.5443e-01,1.0000e+01
IMP_SCORE,1185,GO:0042056,2.5437e-01,1.7000e+01
IMP_SCORE,1186,GO:0044058,2.5429e-01,1.8000e+01
IMP_SCORE,1187,GO:1903205,2.5418e-01,6.0000e+00
IMP_SCORE,1188,GO:0030852,2.5413e-01,1.5000e+01
IMP_SCORE,1189,GO:1901216,2.5412e-01,1.7000e+01
IMP_SCORE,1190,GO:1902222,2.5402e-01,3.0000e+01
IMP_SCORE,1191,GO:0060707,2.5402e-01,1.2000e+01
IMP_SCORE,1192,GO:0048471,2.5387e-01,5.6500e+02
IMP_SCORE,1193,GO:0070229,2.5385e-01,1.6000e+01
IMP_SCORE,1194,GO:0034612,2.5379e-01,6.6000e+01
IMP_SCORE,1195,GO:0070851,2.5363e-01,9.1000e+01
IMP_SCORE,1196,GO:0042516,2.5351e-01,1.3000e+01
IMP_SCORE,1197,GO:0046794,2.5344e-01,1.2000e+01
IMP_SCORE,1198,GO:0031644,2.5338e-01,3.4000e+01
IMP_SCORE,1199,GO:0003044,2.5338e-01,1.3000e+01
IMP_SCORE,1200,GO:0002244,2.5337e-01,1.3700e+02
IMP_SCORE,1201,GO:0050926,2.5329e-01,1.2000e+01
IMP_SCORE,1202,GO:0060602,2.5328e-01,4.0000e+00
IMP_SCORE,1203,GO:1902105,2.5327e-01,1.1900e+02
IMP_SCORE,1204,GO:0046456,2.5320e-01,2.0000e+01
IMP_SCORE,1205,GO:0045240,2.5314e-01,1.4000e+01
IMP_SCORE,1206,GO:0045953,2.5309e-01,6.0000e+00
IMP_SCORE,1207,GO:0003352,2.5302e-01,5.0000e+00
IMP_SCORE,1208,GO:0050704,2.5302e-01,7.0000e+00
IMP_SCORE,1209,GO:0035872,2.5290e-01,1.3000e+01
IMP_SCORE,1210,GO:0045986,2.5287e-01,5.0000e+00
IMP_SCORE,1211,GO:1902806,2.5283e-01,6.6000e+01
IMP_SCORE,1212,GO:0048477,2.5283e-01,1.2000e+01
IMP_SCORE,1213,GO:0016799,2.5281e-01,9.0000e+00
IMP_SCORE,1214,GO:0001837,2.5273e-01,3.3000e+01
IMP_SCORE,1215,GO:0019903,2.5261e-01,6.4000e+01
IMP_SCORE,1216,GO:0034097,2.5259e-01,1.8000e+02
IMP_SCORE,1217,GO:0001649,2.5256e-01,4.7000e+01
IMP_SCORE,1218,GO:0010951,2.5240e-01,6.4000e+01
IMP_SCORE,1219,GO:0030316,2.5227e-01,7.0000e+00
IMP_SCORE,1220,GO:0051150,2.5226e-01,1.4000e+01
IMP_SCORE,1221,GO:0032881,2.5226e-01,1.2000e+01
IMP_SCORE,1222,GO:0045619,2.5211e-01,4.3000e+01
IMP_SCORE,1223,GO:1901017,2.5197e-01,4.0000e+00
IMP_SCORE,1224,GO:0019221,2.5190e-01,2.1500e+02
IMP_SCORE,1225,GO:0008053,2.5182e-01,9.0000e+00
IMP_SCORE,1226,GO:0016241,2.5177e-01,4.5000e+01
IMP_SCORE,1227,GO:0048259,2.5173e-01,2.4000e+01
IMP_SCORE,1228,GO:0001885,2.5172e-01,4.0000e+01
IMP_SCORE,1229,GO:0005057,2.5169e-01,1.1000e+02
IMP_SCORE,1230,GO:0050773,2.5169e-01,3.4000e+01
IMP_SCORE,1231,GO:0051098,2.5167e-01,9.7000e+01
IMP_SCORE,1232,GO:0007141,2.5163e-01,1.0000e+00
IMP_SCORE,1233,GO:0051194,2.5163e-01,1.0000e+00
IMP_SCORE,1234,GO:0007512,2.5163e-01,1.0000e+00
IMP_SCORE,1235,GO:1905941,2.5163e-01,1.0000e+00
IMP_SCORE,1236,GO:0006000,2.5148e-01,6.0000e+00
IMP_SCORE,1237,GO:0051447,2.5148e-01,7.0000e+00
IMP_SCORE,1238,GO:0051973,2.5147e-01,2.1000e+01
IMP_SCORE,1239,GO:0048147,2.5146e-01,3.0000e+01
IMP_SCORE,1240,GO:0051081,2.5136e-01,1.5000e+01
IMP_SCORE,1241,GO:0048873,2.5134e-01,1.0000e+01
IMP_SCORE,1242,GO:0070888,2.5130e-01,1.9000e+01
IMP_SCORE,1243,GO:0015693,2.5127e-01,1.7000e+01
IMP_SCORE,1244,GO:0042455,2.5113e-01,2.2000e+01
IMP_SCORE,1245,GO:0031967,2.5109e-01,1.4500e+02
IMP_SCORE,1246,GO:0045746,2.5108e-01,1.8000e+01
IMP_SCORE,1247,GO:0050731,2.5085e-01,3.1000e+01
IMP_SCORE,1248,GO:0030858,2.5082e-01,2.6000e+01
IMP_SCORE,1249,GO:0098876,2.5082e-01,5.7000e+01
IMP_SCORE,1250,GO:0050707,2.5077e-01,4.8000e+01
IMP_SCORE,1251,GO:0000717,2.5076e-01,3.0000e+00
IMP_SCORE,1252,GO:0050679,2.5065e-01,5.2000e+01
IMP_SCORE,1253,GO:0034614,2.5043e-01,2.8000e+01
IMP_SCORE,1254,GO:0042559,2.5036e-01,2.1000e+01
IMP_SCORE,1255,GO:0021545,2.5033e-01,1.3000e+01
IMP_SCORE,1256,GO:0046007,2.5032e-01,4.0000e+00
IMP_SCORE,1257,GO:0031594,2.5023e-01,5.9000e+01
IMP_SCORE,1258,GO:0030325,2.4984e-01,1.0000e+01
IMP_SCORE,1259,GO:0018198,2.4982e-01,1.5000e+01
IMP_SCORE,1260,GO:0061178,2.4938e-01,2.8000e+01
IMP_SCORE,1261,GO:0017144,2.4928e-01,3.8000e+01
IMP_SCORE,1262,GO:0042327,2.4923e-01,1.5000e+02
IMP_SCORE,1263,GO:0060347,2.4905e-01,4.0000e+00
IMP_SCORE,1264,GO:0032874,2.4905e-01,2.7000e+01
IMP_SCORE,1265,GO:0045766,2.4899e-01,6.8000e+01
IMP_SCORE,1266,GO:0006471,2.4895e-01,9.0000e+00
IMP_SCORE,1267,GO:1903053,2.4894e-01,1.1000e+01
IMP_SCORE,1268,GO:0032754,2.4892e-01,7.0000e+00
IMP_SCORE,1269,GO:0045580,2.4891e-01,3.0000e+01
IMP_SCORE,1270,GO:0002902,2.4887e-01,7.0000e+00
IMP_SCORE,1271,GO:0031307,2.4883e-01,4.0000e+00
IMP_SCORE,1272,GO:1902882,2.4874e-01,2.0000e+01
IMP_SCORE,1273,GO:2000021,2.4856e-01,5.2000e+01
IMP_SCORE,1274,GO:1904949,2.4854e-01,2.0000e+01
IMP_SCORE,1275,GO:0007259,2.4851e-01,1.8000e+01
IMP_SCORE,1276,GO:0007020,2.4848e-01,6.0000e+00
IMP_SCORE,1277,GO:0030027,2.4835e-01,6.8000e+01
IMP_SCORE,1278,GO:0046174,2.4820e-01,1.0000e+01
IMP_SCORE,1279,GO:0036342,2.4818e-01,5.0000e+00
IMP_SCORE,1280,GO:0072080,2.4812e-01,1.6000e+01
IMP_SCORE,1281,GO:0090102,2.4809e-01,1.2000e+01
IMP_SCORE,1282,GO:0032007,2.4801e-01,5.2000e+01
IMP_SCORE,1283,GO:0042579,2.4797e-01,1.7400e+02
IMP_SCORE,1284,GO:0051589,2.4789e-01,9.0000e+00
IMP_SCORE,1285,GO:0032460,2.4788e-01,1.6000e+01
IMP_SCORE,1286,GO:0051957,2.4787e-01,5.0000e+00
IMP_SCORE,1287,GO:0002237,2.4785e-01,1.2000e+02
IMP_SCORE,1288,GO:0060491,2.4783e-01,1.0600e+02
IMP_SCORE,1289,GO:0016763,2.4775e-01,1.2000e+02
IMP_SCORE,1290,GO:0043523,2.4775e-01,4.5000e+01
IMP_SCORE,1291,GO:0030212,2.4769e-01,4.6000e+01
IMP_SCORE,1292,GO:0046639,2.4763e-01,6.0000e+00
IMP_SCORE,1293,GO:1901160,2.4760e-01,1.4000e+01
IMP_SCORE,1294,GO:0005764,2.4759e-01,2.4500e+02
IMP_SCORE,1295,GO:0043039,2.4759e-01,2.2000e+01
IMP_SCORE,1296,GO:0071870,2.4755e-01,6.0000e+00
IMP_SCORE,1297,GO:0000188,2.4752e-01,3.0000e+01
IMP_SCORE,1298,GO:0004702,2.4751e-01,7.0000e+01
IMP_SCORE,1299,GO:0030803,2.4749e-01,8.0000e+00
IMP_SCORE,1300,GO:0051895,2.4745e-01,1.4000e+01
IMP_SCORE,1301,GO:1902911,2.4745e-01,2.1000e+01
IMP_SCORE,1302,GO:0050766,2.4741e-01,4.2000e+01
IMP_SCORE,1303,GO:0043231,2.4733e-01,1.6730e+03
IMP_SCORE,1304,GO:0019886,2.4703e-01,7.8000e+01
IMP_SCORE,1305,GO:0035861,2.4693e-01,1.1000e+01
IMP_SCORE,1306,GO:0048864,2.4691e-01,1.3000e+01
IMP_SCORE,1307,GO:0097746,2.4688e-01,3.7000e+01
IMP_SCORE,1308,GO:0042627,2.4684e-01,3.0000e+00
IMP_SCORE,1309,GO:1990778,2.4681e-01,8.2000e+01
IMP_SCORE,1310,GO:0098900,2.4671e-01,9.0000e+00
IMP_SCORE,1311,GO:0005515,2.4670e-01,3.0040e+03
IMP_SCORE,1312,GO:0051702,2.4668e-01,2.3000e+01
IMP_SCORE,1313,GO:1903391,2.4667e-01,2.5000e+01
IMP_SCORE,1314,GO:0060337,2.4653e-01,7.8000e+01
IMP_SCORE,1315,GO:0032412,2.4653e-01,5.8000e+01
IMP_SCORE,1316,GO:0022602,2.4652e-01,1.5000e+01
IMP_SCORE,1317,GO:2000181,2.4644e-01,3.3000e+01
IMP_SCORE,1318,GO:0048664,2.4633e-01,5.0000e+00
IMP_SCORE,1319,GO:1904018,2.4629e-01,6.6000e+01
IMP_SCORE,1320,GO:0005178,2.4617e-01,9.9000e+01
IMP_SCORE,1321,GO:0045807,2.4615e-01,3.4000e+01
IMP_SCORE,1322,GO:0007617,2.4605e-01,1.2000e+01
IMP_SCORE,1323,GO:0098636,2.4604e-01,2.8000e+01
IMP_SCORE,1324,GO:0046320,2.4604e-01,1.1000e+01
IMP_SCORE,1325,GO:0042339,2.4595e-01,3.9000e+01
IMP_SCORE,1326,GO:1902107,2.4593e-01,4.6000e+01
IMP_SCORE,1327,GO:0010559,2.4584e-01,1.1000e+01
IMP_SCORE,1328,GO:0001763,2.4583e-01,5.4000e+01
IMP_SCORE,1329,GO:0033674,2.4575e-01,1.0000e+02
IMP_SCORE,1330,GO:0097228,2.4573e-01,1.0000e+01
IMP_SCORE,1331,GO:0006099,2.4572e-01,3.7000e+01
IMP_SCORE,1332,GO:0042267,2.4571e-01,1.9000e+01
IMP_SCORE,1333,GO:0038127,2.4569e-01,3.8000e+01
IMP_SCORE,1334,GO:0000815,2.4558e-01,3.0000e+00
IMP_SCORE,1335,GO:0044297,2.4556e-01,2.3900e+02
IMP_SCORE,1336,GO:0006370,2.4556e-01,1.2000e+01
IMP_SCORE,1337,GO:1903039,2.4551e-01,6.5000e+01
IMP_SCORE,1338,GO:0032024,2.4549e-01,2.5000e+01
IMP_SCORE,1339,GO:1901222,2.4547e-01,1.2000e+01
IMP_SCORE,1340,GO:0051952,2.4545e-01,2.7000e+01
IMP_SCORE,1341,GO:0071229,2.4544e-01,3.7000e+01
IMP_SCORE,1342,GO:0031902,2.4531e-01,9.5000e+01
IMP_SCORE,1343,GO:2000463,2.4530e-01,1.0000e+01
IMP_SCORE,1344,GO:2000484,2.4527e-01,1.2000e+01
IMP_SCORE,1345,GO:0043485,2.4521e-01,6.0000e+00
IMP_SCORE,1346,GO:0034110,2.4520e-01,1.0000e+01
IMP_SCORE,1347,GO:0043537,2.4516e-01,1.9000e+01
IMP_SCORE,1348,GO:0044794,2.4505e-01,1.2000e+01
IMP_SCORE,1349,GO:0044827,2.4505e-01,5.0000e+00
IMP_SCORE,1350,GO:0051233,2.4492e-01,2.3000e+01
IMP_SCORE,1351,GO:0045616,2.4489e-01,1.1000e+01
IMP_SCORE,1352,GO:0032060,2.4480e-01,1.4000e+01
IMP_SCORE,1353,GO:1903556,2.4465e-01,1.7000e+01
IMP_SCORE,1354,GO:0044144,2.4464e-01,1.0000e+01
IMP_SCORE,1355,GO:0031543,2.4464e-01,5.0000e+00
IMP_SCORE,1356,GO:0060122,2.4456e-01,1.4000e+01
IMP_SCORE,1357,GO:0004467,2.4452e-01,1.3000e+01
IMP_SCORE,1358,GO:2000379,2.4438e-01,1.8000e+01
IMP_SCORE,1359,GO:0052813,2.4434e-01,2.8000e+01
IMP_SCORE,1360,GO:0042510,2.4434e-01,9.0000e+00
IMP_SCORE,1361,GO:0051489,2.4432e-01,3.7000e+01
IMP_SCORE,1362,GO:0045921,2.4422e-01,3.6000e+01
IMP_SCORE,1363,GO:0060606,2.4415e-01,1.8000e+01
IMP_SCORE,1364,GO:0061418,2.4409e-01,1.3000e+01
IMP_SCORE,1365,GO:0019674,2.4405e-01,2.6000e+01
IMP_SCORE,1366,GO:0005634,2.4389e-01,1.2040e+03
IMP_SCORE,1367,GO:0043254,2.4383e-01,1.2200e+02
IMP_SCORE,1368,GO:1901623,2.4378e-01,8.0000e+00
IMP_SCORE,1369,GO:0031952,2.4377e-01,1.7000e+01
IMP_SCORE,1370,GO:0032374,2.4365e-01,1.4000e+01
IMP_SCORE,1371,GO:1903307,2.4357e-01,2.1000e+01
IMP_SCORE,1372,GO:0033993,2.4355e-01,2.3500e+02
IMP_SCORE,1373,GO:0060759,2.4350e-01,4.1000e+01
IMP_SCORE,1374,GO:0019511,2.4345e-01,8.0000e+00
IMP_SCORE,1375,GO:0030397,2.4337e-01,1.5000e+01
IMP_SCORE,1376,GO:0016811,2.4336e-01,1.1600e+02
IMP_SCORE,1377,GO:0010942,2.4327e-01,1.6700e+02
IMP_SCORE,1378,GO:0016303,2.4327e-01,5.0000e+00
IMP_SCORE,1379,GO:0050435,2.4326e-01,9.0000e+00
IMP_SCORE,1380,GO:0032388,2.4312e-01,7.0000e+01
IMP_SCORE,1381,GO:0048185,2.4310e-01,1.4000e+01
IMP_SCORE,1382,GO:0060348,2.4303e-01,6.5000e+01
IMP_SCORE,1383,GO:0009062,2.4287e-01,5.4000e+01
IMP_SCORE,1384,GO:2000142,2.4284e-01,1.8000e+01
IMP_SCORE,1385,GO:0034122,2.4283e-01,7.0000e+00
IMP_SCORE,1386,GO:0032691,2.4282e-01,5.0000e+00
IMP_SCORE,1387,GO:0032376,2.4274e-01,1.2000e+01
IMP_SCORE,1388,GO:0046839,2.4268e-01,3.5000e+01
IMP_SCORE,1389,GO:0000226,2.4257e-01,1.1900e+02
IMP_SCORE,1390,GO:0048048,2.4251e-01,1.6000e+01
IMP_SCORE,1391,GO:0061036,2.4242e-01,1.3000e+01
IMP_SCORE,1392,GO:0060037,2.4242e-01,3.0000e+00
IMP_SCORE,1393,GO:0071900,2.4238e-01,1.2400e+02
IMP_SCORE,1394,GO:0006577,2.4234e-01,3.2000e+01
IMP_SCORE,1395,GO:0048863,2.4234e-01,3.7000e+01
IMP_SCORE,1396,GO:0072384,2.4234e-01,2.6000e+01
IMP_SCORE,1397,GO:0035577,2.4226e-01,8.8000e+01
IMP_SCORE,1398,GO:0046824,2.4202e-01,1.8000e+01
IMP_SCORE,1399,GO:0042770,2.4199e-01,2.0000e+01
IMP_SCORE,1400,GO:0070301,2.4199e-01,1.5000e+01
IMP_SCORE,1401,GO:0052547,2.4195e-01,1.6300e+02
IMP_SCORE,1402,GO:0055094,2.4172e-01,3.4000e+01
IMP_SCORE,1403,GO:0002674,2.4167e-01,5.0000e+00
IMP_SCORE,1404,GO:0005536,2.4164e-01,2.2000e+01
IMP_SCORE,1405,GO:0019852,2.4163e-01,5.0000e+00
IMP_SCORE,1406,GO:0051607,2.4161e-01,8.7000e+01
IMP_SCORE,1407,GO:0032986,2.4160e-01,9.0000e+00
IMP_SCORE,1408,GO:0003950,2.4143e-01,1.2000e+02
IMP_SCORE,1409,GO:0002643,2.4140e-01,2.3000e+01
IMP_SCORE,1410,GO:0006297,2.4134e-01,1.0000e+01
IMP_SCORE,1411,GO:0032768,2.4118e-01,1.6000e+01
IMP_SCORE,1412,GO:0060317,2.4114e-01,1.0000e+01
IMP_SCORE,1413,GO:0014819,2.4111e-01,2.0000e+00
IMP_SCORE,1414,GO:0019371,2.4111e-01,1.2000e+01
IMP_SCORE,1415,GO:0043271,2.4106e-01,3.1000e+01
IMP_SCORE,1416,GO:0061162,2.4105e-01,1.3000e+01
IMP_SCORE,1417,GO:0051785,2.4099e-01,1.6000e+01
IMP_SCORE,1418,GO:0005811,2.4096e-01,1.1800e+02
IMP_SCORE,1419,GO:0006366,2.4093e-01,1.9100e+02
IMP_SCORE,1420,GO:0008483,2.4091e-01,2.9000e+01
IMP_SCORE,1421,GO:0046425,2.4068e-01,2.8000e+01
IMP_SCORE,1422,GO:1900180,2.4066e-01,7.8000e+01
IMP_SCORE,1423,GO:0008347,2.4057e-01,4.1000e+01
IMP_SCORE,1424,GO:0032891,2.4048e-01,1.1000e+01
IMP_SCORE,1425,GO:0030669,2.4040e-01,2.5000e+01
IMP_SCORE,1426,GO:0002443,2.4036e-01,5.3000e+01
IMP_SCORE,1427,GO:0033750,2.4027e-01,5.0000e+00
IMP_SCORE,1428,GO:0031968,2.4024e-01,1.4700e+02
IMP_SCORE,1429,GO:0002161,2.4023e-01,2.6000e+01
IMP_SCORE,1430,GO:0006906,2.4022e-01,3.4000e+01
IMP_SCORE,1431,GO:0002820,2.4019e-01,1.9000e+01
IMP_SCORE,1432,GO:0060076,2.4011e-01,1.5000e+01
IMP_SCORE,1433,GO:0055070,2.4011e-01,1.3000e+01
IMP_SCORE,1434,GO:0038201,2.4003e-01,3.4000e+01
IMP_SCORE,1435,GO:0071310,2.4002e-01,3.1200e+02
IMP_SCORE,1436,GO:0060563,2.3994e-01,7.0000e+00
IMP_SCORE,1437,GO:0097517,2.3985e-01,3.0000e+01
IMP_SCORE,1438,GO:0072091,2.3984e-01,2.7000e+01
IMP_SCORE,1439,GO:1903051,2.3977e-01,1.0000e+01
IMP_SCORE,1440,GO:0050850,2.3974e-01,1.6000e+01
IMP_SCORE,1441,GO:0001818,2.3965e-01,8.4000e+01
IMP_SCORE,1442,GO:1904064,2.3962e-01,3.3000e+01
IMP_SCORE,1443,GO:0045579,2.3958e-01,4.0000e+00
IMP_SCORE,1444,GO:0055102,2.3957e-01,4.2000e+01
IMP_SCORE,1445,GO:0030159,2.3956e-01,3.8000e+01
IMP_SCORE,1446,GO:1903010,2.3953e-01,2.9000e+01
IMP_SCORE,1447,GO:0002446,2.3948e-01,4.0000e+00
IMP_SCORE,1448,GO:0032945,2.3946e-01,2.5000e+01
IMP_SCORE,1449,GO:0006953,2.3939e-01,4.8000e+01
IMP_SCORE,1450,GO:0008154,2.3926e-01,3.5000e+01
IMP_SCORE,1451,GO:0031279,2.3925e-01,2.6000e+01
IMP_SCORE,1452,GO:0009749,2.3921e-01,4.4000e+01
IMP_SCORE,1453,GO:0009164,2.3914e-01,2.1000e+01
IMP_SCORE,1454,GO:0042069,2.3913e-01,1.6000e+01
IMP_SCORE,1455,GO:0072665,2.3895e-01,1.5000e+01
IMP_SCORE,1456,GO:0030662,2.3893e-01,8.5000e+01
IMP_SCORE,1457,GO:0071385,2.3893e-01,1.9000e+01
IMP_SCORE,1458,GO:0010639,2.3884e-01,9.2000e+01
IMP_SCORE,1459,GO:0034333,2.3877e-01,3.3000e+01
IMP_SCORE,1460,GO:0002218,2.3872e-01,7.1000e+01
IMP_SCORE,1461,GO:0031349,2.3872e-01,9.8000e+01
IMP_SCORE,1462,GO:0055007,2.3867e-01,4.0000e+00
IMP_SCORE,1463,GO:0006626,2.3865e-01,1.7000e+01
IMP_SCORE,1464,GO:0097305,2.3864e-01,8.4000e+01
IMP_SCORE,1465,GO:0002224,2.3856e-01,4.3000e+01
IMP_SCORE,1466,GO:0007043,2.3855e-01,6.3000e+01
IMP_SCORE,1467,GO:0032892,2.3849e-01,7.0000e+00
IMP_SCORE,1468,GO:0042737,2.3841e-01,8.0000e+00
IMP_SCORE,1469,GO:0001816,2.3837e-01,3.4000e+01
IMP_SCORE,1470,GO:0002718,2.3836e-01,1.5000e+01
IMP_SCORE,1471,GO:1904375,2.3834e-01,3.4000e+01
IMP_SCORE,1472,GO:1902115,2.3833e-01,7.8000e+01
IMP_SCORE,1473,GO:0010950,2.3830e-01,3.9000e+01
IMP_SCORE,1474,GO:0045913,2.3828e-01,2.0000e+01
IMP_SCORE,1475,GO:0006833,2.3827e-01,3.1000e+01
IMP_SCORE,1476,GO:0072015,2.3825e-01,1.7000e+01
IMP_SCORE,1477,GO:0030198,2.3818e-01,1.4800e+02
IMP_SCORE,1478,GO:0035004,2.3810e-01,1.5000e+01
IMP_SCORE,1479,GO:0006491,2.3810e-01,2.5000e+01
IMP_SCORE,1480,GO:0002768,2.3807e-01,1.1200e+02
IMP_SCORE,1481,GO:0043174,2.3805e-01,2.4000e+01
IMP_SCORE,1482,GO:0050856,2.3802e-01,1.0000e+01
IMP_SCORE,1483,GO:0071901,2.3800e-01,5.0000e+01
IMP_SCORE,1484,GO:0010001,2.3797e-01,6.3000e+01
IMP_SCORE,1485,GO:1903052,2.3797e-01,4.1000e+01
IMP_SCORE,1486,GO:0007254,2.3790e-01,2.4000e+01
IMP_SCORE,1487,GO:0043487,2.3764e-01,4.1000e+01
IMP_SCORE,1488,GO:0090313,2.3763e-01,2.1000e+01
IMP_SCORE,1489,GO:0044309,2.3762e-01,7.5000e+01
IMP_SCORE,1490,GO:0010812,2.3761e-01,2.8000e+01
IMP_SCORE,1491,GO:0035578,2.3758e-01,7.3000e+01
IMP_SCORE,1492,GO:0015250,2.3748e-01,2.0000e+01
IMP_SCORE,1493,GO:0019058,2.3737e-01,6.0000e+00
IMP_SCORE,1494,GO:0051238,2.3733e-01,3.8000e+01
IMP_SCORE,1495,GO:0046697,2.3724e-01,9.0000e+00
IMP_SCORE,1496,GO:1901890,2.3721e-01,1.5000e+01
IMP_SCORE,1497,GO:0071383,2.3717e-01,2.2000e+01
IMP_SCORE,1498,GO:0002020,2.3711e-01,5.1000e+01
IMP_SCORE,1499,GO:1900181,2.3706e-01,5.6000e+01
IMP_SCORE,1500,GO:0060421,2.3705e-01,5.0000e+00
IMP_SCORE,1501,GO:0045671,2.3704e-01,1.6000e+01
IMP_SCORE,1502,GO:0043299,2.3704e-01,1.1000e+02
IMP_SCORE,1503,GO:0014074,2.3675e-01,3.4000e+01
IMP_SCORE,1504,GO:0008157,2.3674e-01,1.0000e+01
IMP_SCORE,1505,GO:0010039,2.3673e-01,3.1000e+01
IMP_SCORE,1506,GO:0006517,2.3669e-01,4.5000e+01
IMP_SCORE,1507,GO:0004622,2.3650e-01,3.5000e+01
IMP_SCORE,1508,GO:0001952,2.3625e-01,1.6000e+01
IMP_SCORE,1509,GO:1904748,2.3622e-01,1.0000e+01
IMP_SCORE,1510,GO:1902991,2.3621e-01,1.5000e+01
IMP_SCORE,1511,GO:0034103,2.3617e-01,2.7000e+01
IMP_SCORE,1512,GO:0010469,2.3610e-01,2.4000e+01
IMP_SCORE,1513,GO:0007612,2.3608e-01,3.4000e+01
IMP_SCORE,1514,GO:0001965,2.3605e-01,2.5000e+01
IMP_SCORE,1515,GO:2000756,2.3601e-01,1.5000e+01
IMP_SCORE,1516,GO:0002064,2.3594e-01,7.5000e+01
IMP_SCORE,1517,GO:0001848,2.3588e-01,2.2000e+01
IMP_SCORE,1518,GO:0046129,2.3577e-01,1.2000e+01
IMP_SCORE,1519,GO:0018210,2.3576e-01,4.3000e+01
IMP_SCORE,1520,GO:0002065,2.3576e-01,1.9000e+01
IMP_SCORE,1521,GO:0005488,2.3573e-01,2.0060e+03
IMP_SCORE,1522,GO:1901028,2.3570e-01,1.5000e+01
IMP_SCORE,1523,GO:0045667,2.3560e-01,5.1000e+01
IMP_SCORE,1524,GO:0009649,2.3545e-01,1.9000e+01
IMP_SCORE,1525,GO:0001959,2.3510e-01,5.4000e+01
IMP_SCORE,1526,GO:0045624,2.3506e-01,7.0000e+00
IMP_SCORE,1527,GO:0016051,2.3486e-01,8.0000e+01
IMP_SCORE,1528,GO:0010634,2.3484e-01,2.0000e+01
IMP_SCORE,1529,GO:0097192,2.3477e-01,1.3000e+01
IMP_SCORE,1530,GO:0003727,2.3473e-01,4.8000e+01
IMP_SCORE,1531,GO:0070062,2.3473e-01,8.7400e+02
IMP_SCORE,1532,GO:0005775,2.3471e-01,1.1600e+02
IMP_SCORE,1533,GO:0045833,2.3434e-01,4.3000e+01
IMP_SCORE,1534,GO:1903729,2.3433e-01,3.0000e+01
IMP_SCORE,1535,GO:0043068,2.3425e-01,1.6600e+02
IMP_SCORE,1536,GO:0030835,2.3422e-01,3.4000e+01
IMP_SCORE,1537,GO:0045086,2.3421e-01,3.0000e+00
IMP_SCORE,1538,GO:0060205,2.3418e-01,1.2200e+02
IMP_SCORE,1539,GO:0033273,2.3412e-01,2.5000e+01
IMP_SCORE,1540,GO:0043408,2.3409e-01,1.3600e+02
IMP_SCORE,1541,GO:1901863,2.3407e-01,9.0000e+00
IMP_SCORE,1542,GO:0043123,2.3401e-01,1.2400e+02
IMP_SCORE,1543,GO:0048640,2.3388e-01,2.6000e+01
IMP_SCORE,1544,GO:0050771,2.3386e-01,3.4000e+01
IMP_SCORE,1545,GO:0002830,2.3382e-01,1.7000e+01
IMP_SCORE,1546,GO:0032743,2.3375e-01,4.0000e+00
IMP_SCORE,1547,GO:2000479,2.3361e-01,1.4000e+01
IMP_SCORE,1548,GO:0008519,2.3353e-01,2.7000e+01
IMP_SCORE,1549,GO:0010614,2.3347e-01,5.0000e+00
IMP_SCORE,1550,GO:0030334,2.3344e-01,1.9600e+02
IMP_SCORE,1551,GO:0002701,2.3341e-01,1.1000e+01
IMP_SCORE,1552,GO:0032839,2.3338e-01,1.0000e+01
IMP_SCORE,1553,GO:0046627,2.3335e-01,1.6000e+01
IMP_SCORE,1554,GO:0000904,2.3335e-01,4.6000e+01
IMP_SCORE,1555,GO:0032649,2.3334e-01,3.3000e+01
IMP_SCORE,1556,GO:0032733,2.3322e-01,8.0000e+00
IMP_SCORE,1557,GO:0043422,2.3321e-01,1.2000e+01
IMP_SCORE,1558,GO:0045862,2.3319e-01,6.6000e+01
IMP_SCORE,1559,GO:0010919,2.3316e-01,1.2000e+01
IMP_SCORE,1560,GO:0005044,2.3312e-01,9.9000e+01
IMP_SCORE,1561,GO:0060537,2.3311e-01,2.9000e+01
IMP_SCORE,1562,GO:0009205,2.3310e-01,3.9000e+01
IMP_SCORE,1563,GO:0003735,2.3309e-01,9.4000e+01
IMP_SCORE,1564,GO:0090330,2.3309e-01,9.0000e+00
IMP_SCORE,1565,GO:0008593,2.3303e-01,3.0000e+01
IMP_SCORE,1566,GO:0006516,2.3295e-01,8.0000e+00
IMP_SCORE,1567,GO:1903561,2.3287e-01,9.0300e+02
IMP_SCORE,1568,GO:0045017,2.3287e-01,9.2000e+01
IMP_SCORE,1569,GO:0022824,2.3284e-01,2.2000e+01
IMP_SCORE,1570,GO:0032147,2.3282e-01,5.5000e+01
IMP_SCORE,1571,GO:0009199,2.3281e-01,4.1000e+01
IMP_SCORE,1572,GO:0002832,2.3276e-01,1.1000e+01
IMP_SCORE,1573,GO:0030295,2.3273e-01,3.3000e+01
IMP_SCORE,1574,GO:0070570,2.3269e-01,8.0000e+00
IMP_SCORE,1575,GO:0050848,2.3268e-01,2.6000e+01
IMP_SCORE,1576,GO:0030810,2.3256e-01,1.7000e+01
IMP_SCORE,1577,GO:1905475,2.3246e-01,5.4000e+01
IMP_SCORE,1578,GO:0007032,2.3245e-01,1.6000e+01
IMP_SCORE,1579,GO:0016137,2.3241e-01,3.7000e+01
IMP_SCORE,1580,GO:0035249,2.3241e-01,2.2000e+01
IMP_SCORE,1581,GO:0010575,2.3240e-01,1.4000e+01
IMP_SCORE,1582,GO:0042832,2.3228e-01,3.1000e+01
IMP_SCORE,1583,GO:2000647,2.3226e-01,1.0000e+01
IMP_SCORE,1584,GO:0051127,2.3224e-01,5.0000e+00
IMP_SCORE,1585,GO:0022409,2.3213e-01,7.0000e+01
IMP_SCORE,1586,GO:1901698,2.3206e-01,1.7300e+02
IMP_SCORE,1587,GO:1901522,2.3205e-01,4.0000e+00
IMP_SCORE,1588,GO:0047485,2.3203e-01,6.3000e+01
IMP_SCORE,1589,GO:0071514,2.3201e-01,9.0000e+00
IMP_SCORE,1590,GO:0042752,2.3200e-01,3.0000e+01
IMP_SCORE,1591,GO:0060143,2.3196e-01,1.9000e+01
IMP_SCORE,1592,GO:0030833,2.3193e-01,5.5000e+01
IMP_SCORE,1593,GO:0042789,2.3190e-01,8.0000e+00
IMP_SCORE,1594,GO:0070344,2.3188e-01,5.0000e+00
IMP_SCORE,1595,GO:0032736,2.3178e-01,9.0000e+00
IMP_SCORE,1596,GO:0007044,2.3176e-01,4.5000e+01
IMP_SCORE,1597,GO:0043393,2.3174e-01,7.4000e+01
IMP_SCORE,1598,GO:0043281,2.3164e-01,5.4000e+01
IMP_SCORE,1599,GO:0046461,2.3162e-01,1.2000e+01
IMP_SCORE,1600,GO:0005773,2.3162e-01,2.9400e+02
IMP_SCORE,1601,GO:0032813,2.3160e-01,1.9000e+01
IMP_SCORE,1602,GO:0060457,2.3154e-01,7.0000e+00
IMP_SCORE,1603,GO:0005769,2.3154e-01,1.8200e+02
IMP_SCORE,1604,GO:1904427,2.3136e-01,1.9000e+01
IMP_SCORE,1605,GO:0005829,2.3131e-01,1.6660e+03
IMP_SCORE,1606,GO:0016504,2.3127e-01,2.4000e+01
IMP_SCORE,1607,GO:0035902,2.3121e-01,1.2000e+01
IMP_SCORE,1608,GO:0050866,2.3119e-01,4.9000e+01
IMP_SCORE,1609,GO:0048568,2.3116e-01,3.3000e+01
IMP_SCORE,1610,GO:0031668,2.3115e-01,6.1000e+01
IMP_SCORE,1611,GO:0048593,2.3110e-01,1.1000e+01
IMP_SCORE,1612,GO:0051290,2.3104e-01,1.4000e+01
IMP_SCORE,1613,GO:0033176,2.3091e-01,1.7000e+01
IMP_SCORE,1614,GO:0035455,2.3088e-01,2.0000e+01
IMP_SCORE,1615,GO:0005765,2.3077e-01,2.4300e+02
IMP_SCORE,1616,GO:1905508,2.3066e-01,4.0000e+00
IMP_SCORE,1617,GO:0002664,2.3057e-01,1.4000e+01
IMP_SCORE,1618,GO:0010721,2.3051e-01,9.4000e+01
IMP_SCORE,1619,GO:0031005,2.3049e-01,2.5000e+01
IMP_SCORE,1620,GO:0002287,2.3047e-01,2.0000e+00
IMP_SCORE,1621,GO:0046037,2.3044e-01,1.7000e+01
IMP_SCORE,1622,GO:0010660,2.3038e-01,1.7000e+01
IMP_SCORE,1623,GO:0019228,2.3037e-01,1.0000e+01
IMP_SCORE,1624,GO:0051047,2.3037e-01,8.5000e+01
IMP_SCORE,1625,GO:0035646,2.3025e-01,1.2000e+01
IMP_SCORE,1626,GO:0043204,2.3024e-01,6.1000e+01
IMP_SCORE,1627,GO:0050715,2.3017e-01,2.3000e+01
IMP_SCORE,1628,GO:0032528,2.3010e-01,3.1000e+01
IMP_SCORE,1629,GO:0051568,2.2996e-01,6.0000e+00
IMP_SCORE,1630,GO:0010035,2.2996e-01,2.0100e+02
IMP_SCORE,1631,GO:0006779,2.2994e-01,1.6000e+01
IMP_SCORE,1632,GO:0051806,2.2991e-01,6.3000e+01
IMP_SCORE,1633,GO:0098802,2.2981e-01,1.1400e+02
IMP_SCORE,1634,GO:0006110,2.2977e-01,7.0000e+00
IMP_SCORE,1635,GO:0006972,2.2976e-01,7.0000e+00
IMP_SCORE,1636,GO:0042454,2.2973e-01,1.4000e+01
IMP_SCORE,1637,GO:0007051,2.2971e-01,6.7000e+01
IMP_SCORE,1638,GO:0051294,2.2970e-01,6.0000e+00
IMP_SCORE,1639,GO:0009975,2.2961e-01,2.0000e+00
IMP_SCORE,1640,GO:0001736,2.2956e-01,1.2000e+01
IMP_SCORE,1641,GO:0009083,2.2954e-01,5.2000e+01
IMP_SCORE,1642,GO:0060674,2.2952e-01,2.7000e+01
IMP_SCORE,1643,GO:0051055,2.2935e-01,1.1000e+01
IMP_SCORE,1644,GO:1902905,2.2935e-01,5.2000e+01
IMP_SCORE,1645,GO:0009713,2.2934e-01,1.0000e+01
IMP_SCORE,1646,GO:0019825,2.2934e-01,2.8000e+01
IMP_SCORE,1647,GO:0045682,2.2933e-01,1.9000e+01
IMP_SCORE,1648,GO:0050780,2.2932e-01,8.0000e+00
IMP_SCORE,1649,GO:0001954,2.2928e-01,1.5000e+01
IMP_SCORE,1650,GO:0051591,2.2924e-01,2.7000e+01
IMP_SCORE,1651,GO:0072401,2.2920e-01,1.2000e+01
IMP_SCORE,1652,GO:0033559,2.2898e-01,8.0000e+01
IMP_SCORE,1653,GO:1901032,2.2880e-01,8.0000e+00
IMP_SCORE,1654,GO:0043588,2.2876e-01,3.0000e+01
IMP_SCORE,1655,GO:0048536,2.2869e-01,9.0000e+00
IMP_SCORE,1656,GO:0043229,2.2857e-01,1.6390e+03
IMP_SCORE,1657,GO:0050680,2.2851e-01,3.7000e+01
IMP_SCORE,1658,GO:0032535,2.2847e-01,1.0800e+02
IMP_SCORE,1659,GO:0060326,2.2832e-01,7.0000e+01
IMP_SCORE,1660,GO:0033157,2.2831e-01,1.1000e+02
IMP_SCORE,1661,GO:0006534,2.2827e-01,2.4000e+01
IMP_SCORE,1662,GO:0050708,2.2825e-01,1.3000e+02
IMP_SCORE,1663,GO:0002683,2.2817e-01,1.6200e+02
IMP_SCORE,1664,GO:0001822,2.2817e-01,4.8000e+01
IMP_SCORE,1665,GO:0042073,2.2810e-01,2.7000e+01
IMP_SCORE,1666,GO:0004674,2.2809e-01,1.0700e+02
IMP_SCORE,1667,GO:0031228,2.2803e-01,7.0000e+01
IMP_SCORE,1668,GO:1901653,2.2802e-01,7.3000e+01
IMP_SCORE,1669,GO:0015386,2.2796e-01,3.0000e+00
IMP_SCORE,1670,GO:0035150,2.2792e-01,3.3000e+01
IMP_SCORE,1671,GO:0050796,2.2787e-01,5.4000e+01
IMP_SCORE,1672,GO:1901031,2.2773e-01,1.7000e+01
IMP_SCORE,1673,GO:0072507,2.2771e-01,1.0500e+02
IMP_SCORE,1674,GO:0031295,2.2769e-01,2.7000e+01
IMP_SCORE,1675,GO:0034329,2.2769e-01,1.2400e+02
IMP_SCORE,1676,GO:0032722,2.2762e-01,1.9000e+01
IMP_SCORE,1677,GO:0051149,2.2759e-01,5.0000e+01
IMP_SCORE,1678,GO:0071556,2.2751e-01,3.2000e+01
IMP_SCORE,1679,GO:0031579,2.2723e-01,1.4000e+01
IMP_SCORE,1680,GO:0071496,2.2718e-01,8.3000e+01
IMP_SCORE,1681,GO:1902230,2.2717e-01,1.1000e+01
IMP_SCORE,1682,GO:0044849,2.2703e-01,3.0000e+00
IMP_SCORE,1683,GO:1902903,2.2688e-01,1.1100e+02
IMP_SCORE,1684,GO:0007405,2.2683e-01,1.9000e+01
IMP_SCORE,1685,GO:2000117,2.2682e-01,2.7000e+01
IMP_SCORE,1686,GO:0001666,2.2682e-01,7.7000e+01
IMP_SCORE,1687,GO:0051051,2.2678e-01,1.3300e+02
IMP_SCORE,1688,GO:1903320,2.2670e-01,3.3000e+01
IMP_SCORE,1689,GO:0019867,2.2669e-01,1.3900e+02
IMP_SCORE,1690,GO:0006706,2.2664e-01,3.0000e+01
IMP_SCORE,1691,GO:0030154,2.2660e-01,6.7100e+02
IMP_SCORE,1692,GO:0016601,2.2645e-01,1.6000e+01
IMP_SCORE,1693,GO:0060627,2.2643e-01,1.3400e+02
IMP_SCORE,1694,GO:0046822,2.2642e-01,4.2000e+01
IMP_SCORE,1695,GO:0071219,2.2640e-01,4.6000e+01
IMP_SCORE,1696,GO:1901984,2.2638e-01,5.0000e+00
IMP_SCORE,1697,GO:0017048,2.2636e-01,4.5000e+01
IMP_SCORE,1698,GO:0001725,2.2631e-01,3.0000e+01
IMP_SCORE,1699,GO:0021604,2.2620e-01,1.0000e+01
IMP_SCORE,1700,GO:0046879,2.2619e-01,2.4000e+01
IMP_SCORE,1701,GO:0045820,2.2618e-01,6.0000e+00
IMP_SCORE,1702,GO:1903317,2.2618e-01,5.8000e+01
IMP_SCORE,1703,GO:0001836,2.2617e-01,3.3000e+01
IMP_SCORE,1704,GO:0030431,2.2615e-01,1.5000e+01
IMP_SCORE,1705,GO:0045954,2.2599e-01,7.0000e+00
IMP_SCORE,1706,GO:0061013,2.2598e-01,6.0000e+00
IMP_SCORE,1707,GO:0008093,2.2597e-01,1.4000e+01
IMP_SCORE,1708,GO:0007613,2.2591e-01,5.4000e+01
IMP_SCORE,1709,GO:0001709,2.2580e-01,1.7000e+01
IMP_SCORE,1710,GO:0050873,2.2574e-01,2.3000e+01
IMP_SCORE,1711,GO:0051017,2.2571e-01,4.0000e+01
IMP_SCORE,1712,GO:0016447,2.2570e-01,5.0000e+00
IMP_SCORE,1713,GO:0042481,2.2570e-01,1.7000e+01
IMP_SCORE,1714,GO:0043200,2.2564e-01,3.9000e+01
IMP_SCORE,1715,GO:0032507,2.2564e-01,3.3000e+01
IMP_SCORE,1716,GO:0030291,2.2563e-01,2.1000e+01
IMP_SCORE,1717,GO:0070482,2.2552e-01,5.4000e+01
IMP_SCORE,1718,GO:0007272,2.2548e-01,9.5000e+01
IMP_SCORE,1719,GO:0031099,2.2547e-01,6.6000e+01
IMP_SCORE,1720,GO:1902667,2.2541e-01,1.0000e+01
IMP_SCORE,1721,GO:0050910,2.2540e-01,9.0000e+00
IMP_SCORE,1722,GO:0045923,2.2540e-01,8.0000e+00
IMP_SCORE,1723,GO:0004950,2.2538e-01,1.3000e+01
IMP_SCORE,1724,GO:0031641,2.2531e-01,9.0000e+00
IMP_SCORE,1725,GO:0042326,2.2510e-01,1.1400e+02
IMP_SCORE,1726,GO:1901981,2.2504e-01,6.9000e+01
IMP_SCORE,1727,GO:0050709,2.2494e-01,3.0000e+01
IMP_SCORE,1728,GO:1902711,2.2485e-01,8.0000e+00
IMP_SCORE,1729,GO:0002696,2.2481e-01,7.0000e+01
IMP_SCORE,1730,GO:0006241,2.2480e-01,5.0000e+00
IMP_SCORE,1731,GO:2001237,2.2468e-01,3.7000e+01
IMP_SCORE,1732,GO:0070411,2.2452e-01,3.0000e+01
IMP_SCORE,1733,GO:0046466,2.2448e-01,2.6000e+01
IMP_SCORE,1734,GO:2000146,2.2446e-01,1.0200e+02
IMP_SCORE,1735,GO:0051437,2.2444e-01,5.0000e+00
IMP_SCORE,1736,GO:0043277,2.2439e-01,1.8000e+01
IMP_SCORE,1737,GO:0010828,2.2431e-01,3.1000e+01
IMP_SCORE,1738,GO:0042398,2.2427e-01,4.6000e+01
IMP_SCORE,1739,GO:0016202,2.2427e-01,2.3000e+01
IMP_SCORE,1740,GO:0032273,2.2426e-01,3.2000e+01
IMP_SCORE,1741,GO:0044319,2.2420e-01,2.0000e+01
IMP_SCORE,1742,GO:0048525,2.2413e-01,5.7000e+01
IMP_SCORE,1743,GO:0006641,2.2412e-01,4.8000e+01
IMP_SCORE,1744,GO:0046632,2.2409e-01,7.0000e+00
IMP_SCORE,1745,GO:0000783,2.2398e-01,3.0000e+00
IMP_SCORE,1746,GO:0071453,2.2390e-01,2.8000e+01
IMP_SCORE,1747,GO:0043502,2.2389e-01,2.3000e+01
IMP_SCORE,1748,GO:0070206,2.2389e-01,4.4000e+01
IMP_SCORE,1749,GO:0044770,2.2381e-01,7.9000e+01
IMP_SCORE,1750,GO:0030670,2.2379e-01,4.2000e+01
IMP_SCORE,1751,GO:0015467,2.2369e-01,4.5000e+01
IMP_SCORE,1752,GO:0048588,2.2368e-01,4.2000e+01
IMP_SCORE,1753,GO:0017015,2.2362e-01,3.4000e+01
IMP_SCORE,1754,GO:0031983,2.2352e-01,1.4200e+02
IMP_SCORE,1755,GO:0032233,2.2344e-01,4.0000e+01
IMP_SCORE,1756,GO:0090279,2.2343e-01,4.2000e+01
IMP_SCORE,1757,GO:0030659,2.2343e-01,2.8900e+02
IMP_SCORE,1758,GO:0042992,2.2342e-01,2.0000e+01
IMP_SCORE,1759,GO:0042742,2.2339e-01,8.7000e+01
IMP_SCORE,1760,GO:0000097,2.2332e-01,1.7000e+01
IMP_SCORE,1761,GO:0044440,2.2326e-01,2.5500e+02
IMP_SCORE,1762,GO:1904590,2.2326e-01,3.8000e+01
IMP_SCORE,1763,GO:0034250,2.2325e-01,1.9000e+01
IMP_SCORE,1764,GO:0035584,2.2322e-01,6.0000e+00
IMP_SCORE,1765,GO:0051865,2.2320e-01,4.3000e+01
IMP_SCORE,1766,GO:0014048,2.2320e-01,8.0000e+00
IMP_SCORE,1767,GO:0050865,2.2320e-01,1.1300e+02
IMP_SCORE,1768,GO:0043576,2.2307e-01,5.0000e+00
IMP_SCORE,1769,GO:0060191,2.2306e-01,3.0000e+01
IMP_SCORE,1770,GO:0002474,2.2293e-01,6.5000e+01
IMP_SCORE,1771,GO:0060142,2.2286e-01,2.2000e+01
IMP_SCORE,1772,GO:0033561,2.2281e-01,5.0000e+00
IMP_SCORE,1773,GO:0014823,2.2279e-01,2.6000e+01
IMP_SCORE,1774,GO:0004709,2.2275e-01,2.8000e+01
IMP_SCORE,1775,GO:0005654,2.2264e-01,1.0250e+03
IMP_SCORE,1776,GO:0097711,2.2263e-01,5.3000e+01
IMP_SCORE,1777,GO:0050673,2.2254e-01,2.7000e+01
IMP_SCORE,1778,GO:0030863,2.2241e-01,2.4000e+01
IMP_SCORE,1779,GO:0030522,2.2241e-01,3.1000e+01
IMP_SCORE,1780,GO:2000401,2.2239e-01,1.8000e+01
IMP_SCORE,1781,GO:0001525,2.2232e-01,1.1300e+02
IMP_SCORE,1782,GO:0000187,2.2231e-01,4.6000e+01
IMP_SCORE,1783,GO:0045995,2.2230e-01,3.2000e+01
IMP_SCORE,1784,GO:0010008,2.2211e-01,2.3500e+02
IMP_SCORE,1785,GO:0006734,2.2207e-01,1.2000e+01
IMP_SCORE,1786,GO:0051924,2.2199e-01,6.3000e+01
IMP_SCORE,1787,GO:2000105,2.2194e-01,8.0000e+00
IMP_SCORE,1788,GO:0022834,2.2188e-01,6.8000e+01
IMP_SCORE,1789,GO:0006493,2.2181e-01,1.0400e+02
IMP_SCORE,1790,GO:0005979,2.2180e-01,1.0000e+01
IMP_SCORE,1791,GO:0045453,2.2176e-01,1.4000e+01
IMP_SCORE,1792,GO:0032436,2.2175e-01,1.7000e+01
IMP_SCORE,1793,GO:0001667,2.2164e-01,6.2000e+01
IMP_SCORE,1794,GO:0002430,2.2163e-01,1.2000e+01
IMP_SCORE,1795,GO:0016242,2.2162e-01,6.0000e+00
IMP_SCORE,1796,GO:0046641,2.2158e-01,8.0000e+00
IMP_SCORE,1797,GO:0008037,2.2155e-01,1.7700e+02
IMP_SCORE,1798,GO:0070997,2.2151e-01,2.1000e+01
IMP_SCORE,1799,GO:0038034,2.2149e-01,1.1000e+01
IMP_SCORE,1800,GO:0045778,2.2144e-01,4.3000e+01
IMP_SCORE,1801,GO:0002367,2.2142e-01,9.0000e+00
IMP_SCORE,1802,GO:0007088,2.2139e-01,4.3000e+01
IMP_SCORE,1803,GO:0005545,2.2139e-01,4.0000e+01
IMP_SCORE,1804,GO:0050920,2.2130e-01,3.3000e+01
IMP_SCORE,1805,GO:0010544,2.2129e-01,8.0000e+00
IMP_SCORE,1806,GO:0009055,2.2125e-01,9.7000e+01
IMP_SCORE,1807,GO:0006446,2.2125e-01,3.6000e+01
IMP_SCORE,1808,GO:0071621,2.2120e-01,3.8000e+01
IMP_SCORE,1809,GO:0006531,2.2120e-01,1.4000e+01
IMP_SCORE,1810,GO:1901342,2.2118e-01,1.0900e+02
IMP_SCORE,1811,GO:0090003,2.2111e-01,2.5000e+01
IMP_SCORE,1812,GO:0043270,2.2109e-01,7.3000e+01
IMP_SCORE,1813,GO:0050867,2.2103e-01,8.4000e+01
IMP_SCORE,1814,GO:0051494,2.2102e-01,4.0000e+01
IMP_SCORE,1815,GO:0046626,2.2100e-01,2.5000e+01
IMP_SCORE,1816,GO:0031996,2.2082e-01,3.0000e+00
IMP_SCORE,1817,GO:0018279,2.2082e-01,4.2000e+01
IMP_SCORE,1818,GO:0072395,2.2072e-01,1.6000e+01
IMP_SCORE,1819,GO:0000982,2.2070e-01,9.0000e+01
IMP_SCORE,1820,GO:1903533,2.2068e-01,9.3000e+01
IMP_SCORE,1821,GO:0060760,2.2057e-01,3.2000e+01
IMP_SCORE,1822,GO:0005774,2.2050e-01,2.4900e+02
IMP_SCORE,1823,GO:0001573,2.2049e-01,4.2000e+01
IMP_SCORE,1824,GO:1902653,2.2048e-01,1.6000e+01
IMP_SCORE,1825,GO:0002711,2.2041e-01,1.3000e+01
IMP_SCORE,1826,GO:0005887,2.2040e-01,7.2100e+02
IMP_SCORE,1827,GO:0048814,2.2038e-01,1.8000e+01
IMP_SCORE,1828,GO:0045061,2.2037e-01,1.2000e+01
IMP_SCORE,1829,GO:0051402,2.2034e-01,8.0000e+00
IMP_SCORE,1830,GO:0051904,2.2032e-01,9.0000e+00
IMP_SCORE,1831,GO:0090051,2.2029e-01,9.0000e+00
IMP_SCORE,1832,GO:0070372,2.2029e-01,6.3000e+01
IMP_SCORE,1833,GO:1901797,2.2027e-01,2.0000e+01
IMP_SCORE,1834,GO:0051881,2.2018e-01,3.0000e+01
IMP_SCORE,1835,GO:0032355,2.2016e-01,6.1000e+01
IMP_SCORE,1836,GO:0071203,2.2006e-01,8.0000e+00
IMP_SCORE,1837,GO:0060548,2.1994e-01,2.8000e+02
IMP_SCORE,1838,GO:0043647,2.1992e-01,5.1000e+01
IMP_SCORE,1839,GO:1901990,2.1988e-01,6.7000e+01
IMP_SCORE,1840,GO:0040017,2.1975e-01,1.0100e+02
IMP_SCORE,1841,GO:0015721,2.1971e-01,1.5000e+01
IMP_SCORE,1842,GO:0032844,2.1970e-01,1.2400e+02
IMP_SCORE,1843,GO:0034162,2.1969e-01,2.0000e+01
IMP_SCORE,1844,GO:0044444,2.1965e-01,1.7130e+03
IMP_SCORE,1845,GO:0055022,2.1963e-01,4.0000e+00
IMP_SCORE,1846,GO:0031163,2.1953e-01,2.6000e+01
IMP_SCORE,1847,GO:0051154,2.1944e-01,2.4000e+01
IMP_SCORE,1848,GO:0007059,2.1938e-01,5.8000e+01
IMP_SCORE,1849,GO:0042177,2.1936e-01,3.9000e+01
IMP_SCORE,1850,GO:0032590,2.1935e-01,1.1000e+01
IMP_SCORE,1851,GO:0090192,2.1925e-01,3.0000e+00
IMP_SCORE,1852,GO:0061028,2.1916e-01,1.8000e+01
IMP_SCORE,1853,GO:0043230,2.1911e-01,8.7400e+02
IMP_SCORE,1854,GO:1990266,2.1906e-01,3.1000e+01
IMP_SCORE,1855,GO:0006457,2.1901e-01,2.0500e+02
IMP_SCORE,1856,GO:0090287,2.1899e-01,7.5000e+01
IMP_SCORE,1857,GO:0099643,2.1897e-01,4.2000e+01
IMP_SCORE,1858,GO:0051292,2.1894e-01,6.0000e+00
IMP_SCORE,1859,GO:0022029,2.1892e-01,1.6000e+01
IMP_SCORE,1860,GO:0030134,2.1891e-01,1.9000e+01
IMP_SCORE,1861,GO:0006935,2.1884e-01,1.1900e+02
IMP_SCORE,1862,GO:0009725,2.1884e-01,1.5500e+02
IMP_SCORE,1863,GO:0019894,2.1882e-01,2.6000e+01
IMP_SCORE,1864,GO:0042278,2.1880e-01,3.8000e+01
IMP_SCORE,1865,GO:0043066,2.1878e-01,2.5200e+02
IMP_SCORE,1866,GO:0051905,2.1878e-01,5.0000e+00
IMP_SCORE,1867,GO:0006596,2.1874e-01,2.4000e+01
IMP_SCORE,1868,GO:0060004,2.1866e-01,1.4000e+01
IMP_SCORE,1869,GO:0016180,2.1852e-01,5.0000e+00
IMP_SCORE,1870,GO:0045935,2.1848e-01,2.5600e+02
IMP_SCORE,1871,GO:1903531,2.1846e-01,6.1000e+01
IMP_SCORE,1872,GO:0030041,2.1845e-01,1.3000e+01
IMP_SCORE,1873,GO:0010669,2.1841e-01,2.3000e+01
IMP_SCORE,1874,GO:1901550,2.1835e-01,1.6000e+01
IMP_SCORE,1875,GO:0046173,2.1834e-01,3.1000e+01
IMP_SCORE,1876,GO:0043154,2.1834e-01,2.4000e+01
IMP_SCORE,1877,GO:1901976,2.1828e-01,1.2000e+01
IMP_SCORE,1878,GO:0007179,2.1824e-01,3.0000e+01
IMP_SCORE,1879,GO:0003995,2.1819e-01,2.0000e+01
IMP_SCORE,1880,GO:0060291,2.1816e-01,2.2000e+01
IMP_SCORE,1881,GO:0044003,2.1808e-01,1.6000e+01
IMP_SCORE,1882,GO:0032098,2.1807e-01,7.0000e+00
IMP_SCORE,1883,GO:0035821,2.1805e-01,3.5000e+01
IMP_SCORE,1884,GO:0000394,2.1802e-01,6.0000e+00
IMP_SCORE,1885,GO:0030510,2.1799e-01,4.1000e+01
IMP_SCORE,1886,GO:1900744,2.1787e-01,3.5000e+01
IMP_SCORE,1887,GO:0042119,2.1770e-01,9.6000e+01
IMP_SCORE,1888,GO:0004620,2.1764e-01,9.8000e+01
IMP_SCORE,1889,GO:0044428,2.1762e-01,1.2840e+03
IMP_SCORE,1890,GO:0042130,2.1756e-01,2.6000e+01
IMP_SCORE,1891,GO:0071773,2.1751e-01,7.0000e+00
IMP_SCORE,1892,GO:0008076,2.1746e-01,6.3000e+01
IMP_SCORE,1893,GO:0050663,2.1743e-01,1.7000e+01
IMP_SCORE,1894,GO:0010765,2.1743e-01,1.6000e+01
IMP_SCORE,1895,GO:0002263,2.1729e-01,1.4100e+02
IMP_SCORE,1896,GO:0031331,2.1728e-01,7.8000e+01
IMP_SCORE,1897,GO:0002719,2.1727e-01,3.0000e+00
IMP_SCORE,1898,GO:0014850,2.1727e-01,6.0000e+00
IMP_SCORE,1899,GO:0043029,2.1718e-01,6.0000e+00
IMP_SCORE,1900,GO:0019911,2.1705e-01,4.5000e+01
IMP_SCORE,1901,GO:0061098,2.1696e-01,1.6000e+01
IMP_SCORE,1902,GO:0001817,2.1696e-01,1.7500e+02
IMP_SCORE,1903,GO:0072331,2.1691e-01,5.2000e+01
IMP_SCORE,1904,GO:0060134,2.1687e-01,1.3000e+01
IMP_SCORE,1905,GO:1903305,2.1685e-01,5.3000e+01
IMP_SCORE,1906,GO:0042582,2.1683e-01,1.7000e+01
IMP_SCORE,1907,GO:2001235,2.1680e-01,4.5000e+01
IMP_SCORE,1908,GO:0097756,2.1672e-01,5.0000e+00
IMP_SCORE,1909,GO:0010827,2.1669e-01,4.6000e+01
IMP_SCORE,1910,GO:1901505,2.1656e-01,7.5000e+01
IMP_SCORE,1911,GO:0072044,2.1654e-01,1.3000e+01
IMP_SCORE,1912,GO:1901617,2.1651e-01,9.0000e+01
IMP_SCORE,1913,GO:0009311,2.1650e-01,7.2000e+01
IMP_SCORE,1914,GO:2001234,2.1646e-01,6.8000e+01
IMP_SCORE,1915,GO:0099536,2.1643e-01,1.4900e+02
IMP_SCORE,1916,GO:0035148,2.1641e-01,4.7000e+01
IMP_SCORE,1917,GO:0006101,2.1637e-01,4.5000e+01
IMP_SCORE,1918,GO:1902554,2.1628e-01,1.9000e+01
IMP_SCORE,1919,GO:0002687,2.1627e-01,2.6000e+01
IMP_SCORE,1920,GO:0046782,2.1626e-01,5.0000e+00
IMP_SCORE,1921,GO:0046579,2.1623e-01,1.4000e+01
IMP_SCORE,1922,GO:0060330,2.1623e-01,1.2000e+01
IMP_SCORE,1923,GO:0030814,2.1610e-01,2.7000e+01
IMP_SCORE,1924,GO:0030163,2.1608e-01,1.1000e+02
IMP_SCORE,1925,GO:0032411,2.1600e-01,2.8000e+01
IMP_SCORE,1926,GO:0010769,2.1599e-01,7.6000e+01
IMP_SCORE,1927,GO:2000249,2.1595e-01,2.1000e+01
IMP_SCORE,1928,GO:0043173,2.1595e-01,1.2000e+01
IMP_SCORE,1929,GO:0009142,2.1594e-01,1.8000e+01
IMP_SCORE,1930,GO:0003012,2.1590e-01,1.5300e+02
IMP_SCORE,1931,GO:0010718,2.1584e-01,2.1000e+01
IMP_SCORE,1932,GO:0051451,2.1583e-01,1.1000e+01
IMP_SCORE,1933,GO:0031401,2.1570e-01,1.5900e+02
IMP_SCORE,1934,GO:0034330,2.1570e-01,1.5000e+02
IMP_SCORE,1935,GO:0005416,2.1569e-01,9.0000e+00
IMP_SCORE,1936,GO:0007616,2.1563e-01,3.1000e+01
IMP_SCORE,1937,GO:1900273,2.1554e-01,1.6000e+01
IMP_SCORE,1938,GO:0072525,2.1552e-01,3.8000e+01
IMP_SCORE,1939,GO:0001508,2.1551e-01,2.5000e+01
IMP_SCORE,1940,GO:0043300,2.1533e-01,2.1000e+01
IMP_SCORE,1941,GO:0043122,2.1526e-01,1.3100e+02
IMP_SCORE,1942,GO:0033555,2.1516e-01,2.1000e+01
IMP_SCORE,1943,GO:0030100,2.1515e-01,6.0000e+01
IMP_SCORE,1944,GO:1902884,2.1509e-01,6.0000e+00
IMP_SCORE,1945,GO:0048736,2.1504e-01,4.2000e+01
IMP_SCORE,1946,GO:0016052,2.1502e-01,9.1000e+01
IMP_SCORE,1947,GO:0019882,2.1501e-01,1.0700e+02
IMP_SCORE,1948,GO:0031362,2.1500e-01,1.4000e+01
IMP_SCORE,1949,GO:0018212,2.1493e-01,5.4000e+01
IMP_SCORE,1950,GO:0032648,2.1493e-01,1.3000e+01
IMP_SCORE,1951,GO:0060284,2.1489e-01,1.6700e+02
IMP_SCORE,1952,GO:0060420,2.1489e-01,4.0000e+00
IMP_SCORE,1953,GO:0022625,2.1488e-01,1.4000e+01
IMP_SCORE,1954,GO:1905952,2.1487e-01,2.7000e+01
IMP_SCORE,1955,GO:0046133,2.1484e-01,1.3000e+01
IMP_SCORE,1956,GO:0097381,2.1482e-01,8.0000e+00
IMP_SCORE,1957,GO:0021952,2.1479e-01,2.2000e+01
IMP_SCORE,1958,GO:0046889,2.1473e-01,2.9000e+01
IMP_SCORE,1959,GO:0006898,2.1469e-01,1.7100e+02
IMP_SCORE,1960,GO:0050786,2.1463e-01,2.9000e+01
IMP_SCORE,1961,GO:0061035,2.1458e-01,2.3000e+01
IMP_SCORE,1962,GO:0002764,2.1446e-01,1.2700e+02
IMP_SCORE,1963,GO:0032543,2.1442e-01,2.5000e+01
IMP_SCORE,1964,GO:0019730,2.1436e-01,5.3000e+01
IMP_SCORE,1965,GO:0060746,2.1436e-01,2.7000e+01
IMP_SCORE,1966,GO:0016071,2.1435e-01,1.6900e+02
IMP_SCORE,1967,GO:0014066,2.1430e-01,6.0000e+01
IMP_SCORE,1968,GO:0030336,2.1429e-01,8.9000e+01
IMP_SCORE,1969,GO:0042629,2.1425e-01,2.1000e+01
IMP_SCORE,1970,GO:0001919,2.1423e-01,2.0000e+01
IMP_SCORE,1971,GO:0048011,2.1423e-01,1.8000e+01
IMP_SCORE,1972,GO:0031280,2.1420e-01,1.3000e+01
IMP_SCORE,1973,GO:0002793,2.1419e-01,5.8000e+01
IMP_SCORE,1974,GO:0061572,2.1417e-01,3.3000e+01
IMP_SCORE,1975,GO:1901652,2.1414e-01,9.7000e+01
IMP_SCORE,1976,GO:0072527,2.1404e-01,4.0000e+01
IMP_SCORE,1977,GO:0005548,2.1395e-01,1.1000e+01
IMP_SCORE,1978,GO:0030826,2.1394e-01,5.0000e+00
IMP_SCORE,1979,GO:0045933,2.1391e-01,1.8000e+01
IMP_SCORE,1980,GO:0040013,2.1383e-01,8.8000e+01
IMP_SCORE,1981,GO:0005080,2.1375e-01,3.3000e+01
IMP_SCORE,1982,GO:0043101,2.1374e-01,1.4000e+01
IMP_SCORE,1983,GO:0070585,2.1362e-01,2.1000e+01
IMP_SCORE,1984,GO:0015108,2.1360e-01,4.7000e+01
IMP_SCORE,1985,GO:0042487,2.1355e-01,2.2000e+01
IMP_SCORE,1986,GO:0009743,2.1354e-01,6.5000e+01
IMP_SCORE,1987,GO:0004016,2.1352e-01,4.0000e+00
IMP_SCORE,1988,GO:0032760,2.1342e-01,1.6000e+01
IMP_SCORE,1989,GO:0000726,2.1341e-01,1.1000e+01
IMP_SCORE,1990,GO:0006606,2.1337e-01,4.8000e+01
IMP_SCORE,1991,GO:0044437,2.1336e-01,3.3600e+02
IMP_SCORE,1992,GO:0045777,2.1335e-01,1.9000e+01
IMP_SCORE,1993,GO:0022600,2.1323e-01,3.6000e+01
IMP_SCORE,1994,GO:0051054,2.1316e-01,3.8000e+01
IMP_SCORE,1995,GO:1900078,2.1300e-01,8.0000e+00
IMP_SCORE,1996,GO:0002209,2.1295e-01,1.3000e+01
IMP_SCORE,1997,GO:0030667,2.1290e-01,1.2900e+02
IMP_SCORE,1998,GO:0004879,2.1290e-01,1.5000e+01
IMP_SCORE,1999,GO:0021782,2.1275e-01,6.0000e+01
IMP_SCORE,2000,GO:0009636,2.1273e-01,7.6000e+01
IMP_SCORE,2001,GO:0030118,2.1272e-01,4.0000e+01
IMP_SCORE,2002,GO:0032094,2.1270e-01,1.0000e+01
IMP_SCORE,2003,GO:0045879,2.1269e-01,6.0000e+00
IMP_SCORE,2004,GO:0006487,2.1268e-01,5.0000e+01
IMP_SCORE,2005,GO:0004896,2.1268e-01,1.5900e+02
IMP_SCORE,2006,GO:0005200,2.1263e-01,1.3000e+02
IMP_SCORE,2007,GO:0048713,2.1257e-01,1.6000e+01
IMP_SCORE,2008,GO:0036336,2.1251e-01,8.0000e+00
IMP_SCORE,2009,GO:0051129,2.1248e-01,1.7000e+02
IMP_SCORE,2010,GO:0009251,2.1237e-01,7.0000e+00
IMP_SCORE,2011,GO:0030278,2.1218e-01,7.5000e+01
IMP_SCORE,2012,GO:0006970,2.1202e-01,5.1000e+01
IMP_SCORE,2013,GO:0045737,2.1201e-01,1.0000e+01
IMP_SCORE,2014,GO:0060173,2.1191e-01,4.7000e+01
IMP_SCORE,2015,GO:0097300,2.1190e-01,2.4000e+01
IMP_SCORE,2016,GO:0050974,2.1182e-01,1.4000e+01
IMP_SCORE,2017,GO:0050678,2.1180e-01,1.0500e+02
IMP_SCORE,2018,GO:0000182,2.1174e-01,5.0000e+00
IMP_SCORE,2019,GO:0031623,2.1173e-01,2.4000e+01
IMP_SCORE,2020,GO:0030660,2.1170e-01,2.3000e+01
IMP_SCORE,2021,GO:0070207,2.1162e-01,2.9000e+01
IMP_SCORE,2022,GO:1902590,2.1161e-01,6.0000e+00
IMP_SCORE,2023,GO:1901214,2.1151e-01,8.4000e+01
IMP_SCORE,2024,GO:0090153,2.1151e-01,6.0000e+00
IMP_SCORE,2025,GO:0001892,2.1151e-01,1.1000e+01
IMP_SCORE,2026,GO:1901224,2.1148e-01,1.3000e+01
IMP_SCORE,2027,GO:0006625,2.1144e-01,1.2000e+01
IMP_SCORE,2028,GO:0030228,2.1140e-01,2.8000e+01
IMP_SCORE,2029,GO:0070423,2.1139e-01,7.0000e+00
IMP_SCORE,2030,GO:0061337,2.1138e-01,2.4000e+01
IMP_SCORE,2031,GO:0033613,2.1137e-01,2.8000e+01
IMP_SCORE,2032,GO:0031593,2.1137e-01,1.4000e+01
IMP_SCORE,2033,GO:0003207,2.1135e-01,1.1000e+01
IMP_SCORE,2034,GO:0000070,2.1135e-01,1.0000e+01
IMP_SCORE,2035,GO:0021549,2.1133e-01,4.5000e+01
IMP_SCORE,2036,GO:0090311,2.1132e-01,6.0000e+00
IMP_SCORE,2037,GO:0005547,2.1131e-01,4.6000e+01
IMP_SCORE,2038,GO:0032653,2.1126e-01,2.7000e+01
IMP_SCORE,2039,GO:0045931,2.1125e-01,2.9000e+01
IMP_SCORE,2040,GO:0045010,2.1120e-01,1.5000e+01
IMP_SCORE,2041,GO:0030175,2.1119e-01,6.9000e+01
IMP_SCORE,2042,GO:0043370,2.1117e-01,1.2000e+01
IMP_SCORE,2043,GO:0008016,2.1103e-01,1.1200e+02
IMP_SCORE,2044,GO:0000323,2.1102e-01,2.7000e+02
IMP_SCORE,2045,GO:0023014,2.1095e-01,1.0500e+02
IMP_SCORE,2046,GO:0046717,2.1089e-01,1.7000e+01
IMP_SCORE,2047,GO:0006600,2.1086e-01,3.2000e+01
IMP_SCORE,2048,GO:0061351,2.1084e-01,2.8000e+01
IMP_SCORE,2049,GO:0060049,2.1077e-01,1.2000e+01
IMP_SCORE,2050,GO:0009898,2.1077e-01,3.7000e+01
IMP_SCORE,2051,GO:0044389,2.1076e-01,1.3800e+02
IMP_SCORE,2052,GO:1904951,2.1072e-01,1.1800e+02
IMP_SCORE,2053,GO:0006261,2.1072e-01,1.8000e+01
IMP_SCORE,2054,GO:0030898,2.1069e-01,5.0000e+00
IMP_SCORE,2055,GO:2000050,2.1054e-01,2.0000e+01
IMP_SCORE,2056,GO:0071407,2.1048e-01,9.6000e+01
IMP_SCORE,2057,GO:0051953,2.1047e-01,1.2000e+01
IMP_SCORE,2058,GO:2000573,2.1046e-01,4.0000e+01
IMP_SCORE,2059,GO:2001252,2.1031e-01,3.8000e+01
IMP_SCORE,2060,GO:0002576,2.1025e-01,1.0300e+02
IMP_SCORE,2061,GO:0048247,2.1018e-01,1.8000e+01
IMP_SCORE,2062,GO:0090049,2.1009e-01,8.0000e+00
IMP_SCORE,2063,GO:0006954,2.0999e-01,2.4200e+02
IMP_SCORE,2064,GO:0060391,2.0998e-01,5.0000e+00
IMP_SCORE,2065,GO:0000932,2.0997e-01,8.4000e+01
IMP_SCORE,2066,GO:1903034,2.0997e-01,6.4000e+01
IMP_SCORE,2067,GO:0019915,2.0982e-01,3.2000e+01
IMP_SCORE,2068,GO:0071345,2.0981e-01,1.1000e+02
IMP_SCORE,2069,GO:0031300,2.0980e-01,1.1000e+02
IMP_SCORE,2070,GO:0030010,2.0976e-01,4.3000e+01
IMP_SCORE,2071,GO:0016801,2.0973e-01,4.1000e+01
IMP_SCORE,2072,GO:1904837,2.0973e-01,5.0000e+00
IMP_SCORE,2073,GO:0009313,2.0973e-01,5.0000e+01
IMP_SCORE,2074,GO:0051235,2.0948e-01,8.7000e+01
IMP_SCORE,2075,GO:0030048,2.0939e-01,3.9000e+01
IMP_SCORE,2076,GO:1900182,2.0935e-01,3.4000e+01
IMP_SCORE,2077,GO:0007264,2.0931e-01,1.8500e+02
IMP_SCORE,2078,GO:0002673,2.0930e-01,4.8000e+01
IMP_SCORE,2079,GO:0010952,2.0928e-01,6.3000e+01
IMP_SCORE,2080,GO:0030036,2.0916e-01,1.4700e+02
IMP_SCORE,2081,GO:0030371,2.0912e-01,3.3000e+01
IMP_SCORE,2082,GO:0008066,2.0911e-01,2.7000e+01
IMP_SCORE,2083,GO:0002695,2.0910e-01,4.3000e+01
IMP_SCORE,2084,GO:0048013,2.0910e-01,4.6000e+01
IMP_SCORE,2085,GO:0036066,2.0910e-01,5.0000e+00
IMP_SCORE,2086,GO:0006959,2.0908e-01,1.3400e+02
IMP_SCORE,2087,GO:0051861,2.0907e-01,3.4000e+01
IMP_SCORE,2088,GO:0051496,2.0905e-01,2.8000e+01
IMP_SCORE,2089,GO:1903532,2.0899e-01,9.0000e+01
IMP_SCORE,2090,GO:2000047,2.0898e-01,4.0000e+00
IMP_SCORE,2091,GO:0051090,2.0892e-01,1.1300e+02
IMP_SCORE,2092,GO:0009914,2.0888e-01,4.2000e+01
IMP_SCORE,2093,GO:0031201,2.0883e-01,4.1000e+01
IMP_SCORE,2094,GO:0045669,2.0872e-01,4.4000e+01
IMP_SCORE,2095,GO:1902656,2.0868e-01,7.0000e+00
IMP_SCORE,2096,GO:0045604,2.0865e-01,6.0000e+00
IMP_SCORE,2097,GO:0048869,2.0862e-01,8.9800e+02
IMP_SCORE,2098,GO:0010984,2.0859e-01,9.0000e+00
IMP_SCORE,2099,GO:0016769,2.0857e-01,3.9000e+01
IMP_SCORE,2100,GO:0030880,2.0852e-01,1.3000e+01
IMP_SCORE,2101,GO:0007417,2.0852e-01,1.3100e+02
IMP_SCORE,2102,GO:0097200,2.0852e-01,2.1000e+01
IMP_SCORE,2103,GO:0042176,2.0845e-01,9.8000e+01
IMP_SCORE,2104,GO:0035579,2.0840e-01,8.2000e+01
IMP_SCORE,2105,GO:0046324,2.0837e-01,3.0000e+01
IMP_SCORE,2106,GO:0018196,2.0836e-01,4.4000e+01
IMP_SCORE,2107,GO:0061842,2.0829e-01,7.0000e+00
IMP_SCORE,2108,GO:0032266,2.0827e-01,1.9000e+01
IMP_SCORE,2109,GO:0007271,2.0827e-01,1.7000e+01
IMP_SCORE,2110,GO:0060612,2.0825e-01,2.7000e+01
IMP_SCORE,2111,GO:0001960,2.0822e-01,1.6000e+01
IMP_SCORE,2112,GO:1903580,2.0822e-01,1.0000e+01
IMP_SCORE,2113,GO:0000902,2.0818e-01,6.4000e+01
IMP_SCORE,2114,GO:0007229,2.0817e-01,7.1000e+01
IMP_SCORE,2115,GO:0098590,2.0817e-01,5.1800e+02
IMP_SCORE,2116,GO:0002275,2.0813e-01,1.2700e+02
IMP_SCORE,2117,GO:0045216,2.0813e-01,1.4200e+02
IMP_SCORE,2118,GO:1902224,2.0812e-01,1.8000e+01
IMP_SCORE,2119,GO:1903523,2.0804e-01,5.0000e+00
IMP_SCORE,2120,GO:0072583,2.0799e-01,1.2000e+01
IMP_SCORE,2121,GO:0046323,2.0791e-01,5.0000e+00
IMP_SCORE,2122,GO:0060043,2.0790e-01,4.0000e+00
IMP_SCORE,2123,GO:0005886,2.0770e-01,1.6930e+03
IMP_SCORE,2124,GO:0050775,2.0770e-01,1.0000e+01
IMP_SCORE,2125,GO:1903959,2.0758e-01,1.6000e+01
IMP_SCORE,2126,GO:0048662,2.0754e-01,1.4000e+01
IMP_SCORE,2127,GO:0033048,2.0754e-01,5.0000e+00
IMP_SCORE,2128,GO:0042288,2.0751e-01,2.3000e+01
IMP_SCORE,2129,GO:0051023,2.0747e-01,9.0000e+00
IMP_SCORE,2130,GO:0045837,2.0747e-01,5.0000e+00
IMP_SCORE,2131,GO:0042113,2.0746e-01,6.8000e+01
IMP_SCORE,2132,GO:0046326,2.0742e-01,1.7000e+01
IMP_SCORE,2133,GO:0015923,2.0740e-01,1.4000e+01
IMP_SCORE,2134,GO:0032941,2.0737e-01,2.8000e+01
IMP_SCORE,2135,GO:0022408,2.0736e-01,5.6000e+01
IMP_SCORE,2136,GO:0031334,2.0735e-01,6.8000e+01
IMP_SCORE,2137,GO:0001190,2.0729e-01,3.6000e+01
IMP_SCORE,2138,GO:0046838,2.0727e-01,5.0000e+00
IMP_SCORE,2139,GO:0005504,2.0726e-01,3.0000e+01
IMP_SCORE,2140,GO:0030947,2.0724e-01,2.4000e+01
IMP_SCORE,2141,GO:0031175,2.0723e-01,5.9000e+01
IMP_SCORE,2142,GO:0050922,2.0715e-01,2.9000e+01
IMP_SCORE,2143,GO:0060341,2.0706e-01,2.2800e+02
IMP_SCORE,2144,GO:0050795,2.0699e-01,2.9000e+01
IMP_SCORE,2145,GO:0030857,2.0699e-01,5.0000e+00
IMP_SCORE,2146,GO:0010803,2.0690e-01,2.0000e+01
IMP_SCORE,2147,GO:0010565,2.0684e-01,4.4000e+01
IMP_SCORE,2148,GO:0002920,2.0679e-01,4.2000e+01
IMP_SCORE,2149,GO:0006690,2.0679e-01,5.4000e+01
IMP_SCORE,2150,GO:0044060,2.0677e-01,7.0000e+00
IMP_SCORE,2151,GO:0007193,2.0677e-01,4.8000e+01
IMP_SCORE,2152,GO:0051653,2.0676e-01,1.0000e+01
IMP_SCORE,2153,GO:0050672,2.0676e-01,2.5000e+01
IMP_SCORE,2154,GO:0048070,2.0675e-01,6.0000e+00
IMP_SCORE,2155,GO:0006047,2.0668e-01,4.2000e+01
IMP_SCORE,2156,GO:0002274,2.0665e-01,1.5100e+02
IMP_SCORE,2157,GO:0042475,2.0664e-01,4.9000e+01
IMP_SCORE,2158,GO:0003254,2.0663e-01,1.4000e+01
IMP_SCORE,2159,GO:0017081,2.0659e-01,2.1000e+01
IMP_SCORE,2160,GO:2000648,2.0657e-01,2.9000e+01
IMP_SCORE,2161,GO:0050792,2.0656e-01,9.6000e+01
IMP_SCORE,2162,GO:0071222,2.0651e-01,3.7000e+01
IMP_SCORE,2163,GO:1903510,2.0650e-01,6.4000e+01
IMP_SCORE,2164,GO:0098811,2.0649e-01,3.7000e+01
IMP_SCORE,2165,GO:0042613,2.0649e-01,1.6000e+01
IMP_SCORE,2166,GO:0019865,2.0643e-01,4.3000e+01
IMP_SCORE,2167,GO:0030507,2.0639e-01,1.4000e+01
IMP_SCORE,2168,GO:0002495,2.0639e-01,7.1000e+01
IMP_SCORE,2169,GO:0044772,2.0629e-01,1.0300e+02
IMP_SCORE,2170,GO:0006536,2.0619e-01,2.3000e+01
IMP_SCORE,2171,GO:0070374,2.0618e-01,4.2000e+01
IMP_SCORE,2172,GO:0005783,2.0616e-01,6.5400e+02
IMP_SCORE,2173,GO:0051348,2.0615e-01,9.4000e+01
IMP_SCORE,2174,GO:0005942,2.0611e-01,5.0000e+00
IMP_SCORE,2175,GO:0046006,2.0610e-01,7.0000e+00
IMP_SCORE,2176,GO:0005527,2.0609e-01,3.7000e+01
IMP_SCORE,2177,GO:0048565,2.0606e-01,2.2000e+01
IMP_SCORE,2178,GO:0005251,2.0605e-01,3.4000e+01
IMP_SCORE,2179,GO:0045860,2.0602e-01,7.8000e+01
IMP_SCORE,2180,GO:0006766,2.0602e-01,8.3000e+01
IMP_SCORE,2181,GO:1900271,2.0599e-01,2.5000e+01
IMP_SCORE,2182,GO:0046634,2.0597e-01,2.2000e+01
IMP_SCORE,2183,GO:0016500,2.0590e-01,1.2000e+01
IMP_SCORE,2184,GO:0048661,2.0587e-01,1.3000e+01
IMP_SCORE,2185,GO:0033014,2.0570e-01,1.5000e+01
IMP_SCORE,2186,GO:0090092,2.0553e-01,7.9000e+01
IMP_SCORE,2187,GO:0007507,2.0547e-01,7.1000e+01
IMP_SCORE,2188,GO:0002717,2.0544e-01,1.3000e+01
IMP_SCORE,2189,GO:0002262,2.0542e-01,1.8000e+01
IMP_SCORE,2190,GO:0043069,2.0539e-01,2.2400e+02
IMP_SCORE,2191,GO:0046580,2.0532e-01,1.0000e+01
IMP_SCORE,2192,GO:1901796,2.0527e-01,4.5000e+01
IMP_SCORE,2193,GO:0048468,2.0526e-01,2.9400e+02
IMP_SCORE,2194,GO:0010633,2.0526e-01,2.5000e+01
IMP_SCORE,2195,GO:0016893,2.0524e-01,3.2000e+01
IMP_SCORE,2196,GO:1904752,2.0523e-01,9.0000e+00
IMP_SCORE,2197,GO:0050870,2.0518e-01,6.7000e+01
IMP_SCORE,2198,GO:0045494,2.0514e-01,1.6000e+01
IMP_SCORE,2199,GO:0006707,2.0505e-01,8.0000e+00
IMP_SCORE,2200,GO:0034142,2.0494e-01,1.7000e+01
IMP_SCORE,2201,GO:0042108,2.0489e-01,1.2000e+01
IMP_SCORE,2202,GO:0071478,2.0489e-01,4.3000e+01
IMP_SCORE,2203,GO:0008284,2.0484e-01,3.1800e+02
IMP_SCORE,2204,GO:0101003,2.0483e-01,6.9000e+01
IMP_SCORE,2205,GO:0002252,2.0479e-01,2.4900e+02
IMP_SCORE,2206,GO:0007127,2.0479e-01,7.0000e+00
IMP_SCORE,2207,GO:0009147,2.0475e-01,6.0000e+00
IMP_SCORE,2208,GO:1901532,2.0473e-01,6.0000e+00
IMP_SCORE,2209,GO:0048870,2.0470e-01,3.5800e+02
IMP_SCORE,2210,GO:0002063,2.0468e-01,6.0000e+00
IMP_SCORE,2211,GO:0043197,2.0467e-01,6.1000e+01
IMP_SCORE,2212,GO:0033673,2.0467e-01,8.0000e+01
IMP_SCORE,2213,GO:0005035,2.0458e-01,1.7000e+01
IMP_SCORE,2214,GO:0006750,2.0458e-01,2.7000e+01
IMP_SCORE,2215,GO:0034587,2.0454e-01,5.0000e+00
IMP_SCORE,2216,GO:0046488,2.0452e-01,8.5000e+01
IMP_SCORE,2217,GO:0035020,2.0443e-01,1.0000e+00
IMP_SCORE,2218,GO:0042053,2.0441e-01,1.2000e+01
IMP_SCORE,2219,GO:0010226,2.0439e-01,7.0000e+00
IMP_SCORE,2220,GO:0060359,2.0439e-01,1.9000e+01
IMP_SCORE,2221,GO:0090557,2.0438e-01,1.0000e+01
IMP_SCORE,2222,GO:0048638,2.0437e-01,7.9000e+01
IMP_SCORE,2223,GO:0032897,2.0433e-01,7.0000e+00
IMP_SCORE,2224,GO:0051220,2.0431e-01,8.0000e+00
IMP_SCORE,2225,GO:0030214,2.0429e-01,2.8000e+01
IMP_SCORE,2226,GO:0008637,2.0429e-01,4.0000e+01
IMP_SCORE,2227,GO:0045648,2.0422e-01,8.0000e+00
IMP_SCORE,2228,GO:0006465,2.0404e-01,1.2000e+01
IMP_SCORE,2229,GO:0007165,2.0404e-01,1.1120e+03
IMP_SCORE,2230,GO:0098869,2.0402e-01,7.6000e+01
IMP_SCORE,2231,GO:0009069,2.0401e-01,4.1000e+01
IMP_SCORE,2232,GO:0031683,2.0394e-01,1.5000e+01
IMP_SCORE,2233,GO:0010823,2.0394e-01,2.5000e+01
IMP_SCORE,2234,GO:1904925,2.0392e-01,1.0000e+01
IMP_SCORE,2235,GO:0030864,2.0384e-01,3.6000e+01
IMP_SCORE,2236,GO:0046825,2.0382e-01,1.3000e+01
IMP_SCORE,2237,GO:0071326,2.0380e-01,3.8000e+01
IMP_SCORE,2238,GO:1901568,2.0370e-01,6.1000e+01
IMP_SCORE,2239,GO:1904377,2.0369e-01,2.8000e+01
IMP_SCORE,2240,GO:0030992,2.0366e-01,6.0000e+00
IMP_SCORE,2241,GO:0031570,2.0365e-01,2.9000e+01
IMP_SCORE,2242,GO:0006958,2.0349e-01,6.2000e+01
IMP_SCORE,2243,GO:0099086,2.0345e-01,9.0000e+00
IMP_SCORE,2244,GO:0006662,2.0336e-01,3.4000e+01
IMP_SCORE,2245,GO:0032570,2.0334e-01,2.3000e+01
IMP_SCORE,2246,GO:0051261,2.0333e-01,2.3000e+01
IMP_SCORE,2247,GO:0030193,2.0331e-01,4.2000e+01
IMP_SCORE,2248,GO:0022616,2.0327e-01,6.0000e+00
IMP_SCORE,2249,GO:0061037,2.0323e-01,6.0000e+00
IMP_SCORE,2250,GO:0048635,2.0321e-01,5.0000e+00
IMP_SCORE,2251,GO:0006936,2.0315e-01,1.2200e+02
IMP_SCORE,2252,GO:1903522,2.0308e-01,1.0800e+02
IMP_SCORE,2253,GO:0019083,2.0303e-01,1.6000e+01
IMP_SCORE,2254,GO:0005791,2.0296e-01,4.4000e+01
IMP_SCORE,2255,GO:0032387,2.0295e-01,5.5000e+01
IMP_SCORE,2256,GO:0071622,2.0292e-01,1.1000e+01
IMP_SCORE,2257,GO:0071397,2.0289e-01,2.2000e+01
IMP_SCORE,2258,GO:0034113,2.0289e-01,2.2000e+01
IMP_SCORE,2259,GO:0044818,2.0288e-01,8.0000e+00
IMP_SCORE,2260,GO:0045628,2.0287e-01,1.7000e+01
IMP_SCORE,2261,GO:0002312,2.0285e-01,1.4000e+01
IMP_SCORE,2262,GO:0051093,2.0266e-01,2.4500e+02
IMP_SCORE,2263,GO:0042493,2.0263e-01,1.2800e+02
IMP_SCORE,2264,GO:0070296,2.0262e-01,5.0000e+00
IMP_SCORE,2265,GO:0045687,2.0256e-01,1.7000e+01
IMP_SCORE,2266,GO:0042383,2.0255e-01,1.0700e+02
IMP_SCORE,2267,GO:1902253,2.0246e-01,1.1000e+01
IMP_SCORE,2268,GO:0001914,2.0244e-01,7.0000e+00
IMP_SCORE,2269,GO:0016709,2.0242e-01,2.7000e+01
IMP_SCORE,2270,GO:0042221,2.0242e-01,6.7800e+02
IMP_SCORE,2271,GO:0051495,2.0242e-01,6.4000e+01
IMP_SCORE,2272,GO:1902622,2.0236e-01,8.0000e+00
IMP_SCORE,2273,GO:0046164,2.0234e-01,2.3000e+01
IMP_SCORE,2274,GO:0071216,2.0233e-01,5.9000e+01
IMP_SCORE,2275,GO:0008366,2.0233e-01,1.0500e+02
IMP_SCORE,2276,GO:0019829,2.0229e-01,3.2000e+01
IMP_SCORE,2277,GO:0003156,2.0222e-01,1.3000e+01
IMP_SCORE,2278,GO:0043392,2.0222e-01,3.5000e+01
IMP_SCORE,2279,GO:0042552,2.0220e-01,9.8000e+01
IMP_SCORE,2280,GO:0048167,2.0219e-01,5.7000e+01
IMP_SCORE,2281,GO:0090277,2.0217e-01,2.4000e+01
IMP_SCORE,2282,GO:0030641,2.0215e-01,5.0000e+01
IMP_SCORE,2283,GO:0046640,2.0214e-01,6.0000e+00
IMP_SCORE,2284,GO:0016010,2.0212e-01,3.7000e+01
IMP_SCORE,2285,GO:0031346,2.0207e-01,9.0000e+01
IMP_SCORE,2286,GO:0019229,2.0201e-01,2.4000e+01
IMP_SCORE,2287,GO:0009967,2.0197e-01,2.7600e+02
IMP_SCORE,2288,GO:0004672,2.0196e-01,1.7500e+02
IMP_SCORE,2289,GO:0009746,2.0195e-01,4.6000e+01
IMP_SCORE,2290,GO:0032212,2.0194e-01,2.3000e+01
IMP_SCORE,2291,GO:1903901,2.0191e-01,4.1000e+01
IMP_SCORE,2292,GO:0072073,2.0190e-01,2.7000e+01
IMP_SCORE,2293,GO:0012505,2.0186e-01,1.5900e+02
IMP_SCORE,2294,GO:0046365,2.0186e-01,3.0000e+01
IMP_SCORE,2295,GO:0000272,2.0185e-01,1.5000e+01
IMP_SCORE,2296,GO:0035994,2.0185e-01,1.0000e+01
IMP_SCORE,2297,GO:0070527,2.0185e-01,4.9000e+01
IMP_SCORE,2298,GO:0019884,2.0181e-01,1.1200e+02
IMP_SCORE,2299,GO:0045785,2.0180e-01,1.1600e+02
IMP_SCORE,2300,GO:0046394,2.0169e-01,1.4500e+02
IMP_SCORE,2301,GO:1902547,2.0166e-01,9.0000e+00
IMP_SCORE,2302,GO:2001044,2.0164e-01,1.2000e+01
IMP_SCORE,2303,GO:0004871,2.0162e-01,5.1600e+02
IMP_SCORE,2304,GO:0001782,2.0162e-01,1.1000e+01
IMP_SCORE,2305,GO:0051100,2.0155e-01,6.1000e+01
IMP_SCORE,2306,GO:0050864,2.0155e-01,2.9000e+01
IMP_SCORE,2307,GO:0097730,2.0150e-01,1.7000e+01
IMP_SCORE,2308,GO:0048010,2.0144e-01,2.8000e+01
IMP_SCORE,2309,GO:2000303,2.0143e-01,8.0000e+00
IMP_SCORE,2310,GO:0031032,2.0137e-01,6.4000e+01
IMP_SCORE,2311,GO:0035871,2.0119e-01,2.9000e+01
IMP_SCORE,2312,GO:0016790,2.0117e-01,4.0000e+01
IMP_SCORE,2313,GO:0006937,2.0117e-01,4.5000e+01
IMP_SCORE,2314,GO:0070613,2.0113e-01,6.4000e+01
IMP_SCORE,2315,GO:0002363,2.0113e-01,1.2000e+01
IMP_SCORE,2316,GO:0043425,2.0112e-01,1.6000e+01
IMP_SCORE,2317,GO:1903201,2.0106e-01,1.9000e+01
IMP_SCORE,2318,GO:0098534,2.0103e-01,5.0000e+00
IMP_SCORE,2319,GO:0042402,2.0102e-01,4.8000e+01
IMP_SCORE,2320,GO:0071417,2.0096e-01,9.1000e+01
IMP_SCORE,2321,GO:0010518,2.0090e-01,1.0000e+01
IMP_SCORE,2322,GO:0030120,2.0090e-01,3.2000e+01
IMP_SCORE,2323,GO:0050667,2.0088e-01,1.5000e+01
IMP_SCORE,2324,GO:0043227,2.0085e-01,1.4580e+03
IMP_SCORE,2325,GO:0046596,2.0082e-01,2.6000e+01
IMP_SCORE,2326,GO:0042994,2.0075e-01,7.0000e+00
IMP_SCORE,2327,GO:0019932,2.0068e-01,4.0000e+01
IMP_SCORE,2328,GO:1901699,2.0064e-01,1.0900e+02
IMP_SCORE,2329,GO:0031057,2.0061e-01,1.2000e+01
IMP_SCORE,2330,GO:0000146,2.0054e-01,2.4000e+01
IMP_SCORE,2331,GO:0072657,2.0043e-01,1.3100e+02
IMP_SCORE,2332,GO:0030307,2.0042e-01,4.6000e+01
IMP_SCORE,2333,GO:0032069,2.0042e-01,5.0000e+00
IMP_SCORE,2334,GO:0090276,2.0041e-01,4.9000e+01
IMP_SCORE,2335,GO:0043603,2.0041e-01,2.5500e+02
IMP_SCORE,2336,GO:2001021,2.0041e-01,1.8000e+01
IMP_SCORE,2337,GO:0044839,2.0040e-01,6.5000e+01
IMP_SCORE,2338,GO:0046649,2.0040e-01,1.2400e+02
IMP_SCORE,2339,GO:0060123,2.0039e-01,1.1000e+01
IMP_SCORE,2340,GO:0046916,2.0036e-01,4.2000e+01
IMP_SCORE,2341,GO:0001656,2.0025e-01,1.2000e+01
IMP_SCORE,2342,GO:0051155,2.0021e-01,2.9000e+01
IMP_SCORE,2343,GO:0046966,2.0016e-01,5.0000e+00
IMP_SCORE,2344,GO:0006308,2.0014e-01,1.1000e+01
IMP_SCORE,2345,GO:0007498,2.0011e-01,1.5000e+01
IMP_SCORE,2346,GO:0044057,2.0010e-01,1.8400e+02
IMP_SCORE,2347,GO:0006302,2.0006e-01,3.7000e+01
IMP_SCORE,2348,GO:0071625,2.0004e-01,1.0000e+01
IMP_SCORE,2349,GO:0044242,2.0001e-01,8.7000e+01
IMP_SCORE,2350,GO:0060158,1.9995e-01,5.0000e+00
IMP_SCORE,2351,GO:0042035,1.9995e-01,3.1000e+01
IMP_SCORE,2352,GO:0043949,1.9988e-01,6.0000e+00
IMP_SCORE,2353,GO:0070228,1.9981e-01,2.6000e+01
IMP_SCORE,2354,GO:0006888,1.9981e-01,8.4000e+01
IMP_SCORE,2355,GO:0021533,1.9980e-01,1.2000e+01
IMP_SCORE,2356,GO:0005739,1.9979e-01,6.7800e+02
IMP_SCORE,2357,GO:0042625,1.9969e-01,3.2000e+01
IMP_SCORE,2358,GO:0003085,1.9967e-01,4.0000e+00
IMP_SCORE,2359,GO:0051272,1.9959e-01,1.0700e+02
IMP_SCORE,2360,GO:0006298,1.9959e-01,1.7000e+01
IMP_SCORE,2361,GO:0030141,1.9958e-01,1.6200e+02
IMP_SCORE,2362,GO:0033004,1.9958e-01,5.0000e+00
IMP_SCORE,2363,GO:0036294,1.9956e-01,2.4000e+01
IMP_SCORE,2364,GO:0050732,1.9954e-01,1.6000e+01
IMP_SCORE,2365,GO:0004712,1.9945e-01,4.4000e+01
IMP_SCORE,2366,GO:0031325,1.9944e-01,4.0100e+02
IMP_SCORE,2367,GO:0032922,1.9942e-01,2.1000e+01
IMP_SCORE,2368,GO:0036230,1.9938e-01,1.2800e+02
IMP_SCORE,2369,GO:0055065,1.9937e-01,1.7600e+02
IMP_SCORE,2370,GO:0061099,1.9929e-01,9.0000e+00
IMP_SCORE,2371,GO:0046339,1.9922e-01,1.1000e+01
IMP_SCORE,2372,GO:0045665,1.9919e-01,8.7000e+01
IMP_SCORE,2373,GO:0048732,1.9916e-01,1.1000e+02
IMP_SCORE,2374,GO:0072562,1.9915e-01,1.8200e+02
IMP_SCORE,2375,GO:0052548,1.9912e-01,1.2800e+02
IMP_SCORE,2376,GO:0009126,1.9911e-01,4.6000e+01
IMP_SCORE,2377,GO:0031398,1.9908e-01,2.7000e+01
IMP_SCORE,2378,GO:0031093,1.9907e-01,5.5000e+01
IMP_SCORE,2379,GO:0010107,1.9907e-01,4.1000e+01
IMP_SCORE,2380,GO:0009991,1.9899e-01,1.2600e+02
IMP_SCORE,2381,GO:0048634,1.9890e-01,1.9000e+01
IMP_SCORE,2382,GO:1904031,1.9890e-01,1.1000e+01
IMP_SCORE,2383,GO:0070873,1.9889e-01,1.4000e+01
IMP_SCORE,2384,GO:0005523,1.9888e-01,2.6000e+01
IMP_SCORE,2385,GO:0016208,1.9888e-01,1.6000e+01
IMP_SCORE,2386,GO:1901678,1.9885e-01,1.0000e+01
IMP_SCORE,2387,GO:0055038,1.9885e-01,7.4000e+01
IMP_SCORE,2388,GO:0010817,1.9882e-01,2.2900e+02
IMP_SCORE,2389,GO:0022407,1.9879e-01,1.0000e+02
IMP_SCORE,2390,GO:0031975,1.9875e-01,1.5600e+02
IMP_SCORE,2391,GO:0008138,1.9870e-01,1.9000e+01
IMP_SCORE,2392,GO:0090184,1.9865e-01,6.0000e+00
IMP_SCORE,2393,GO:0016323,1.9865e-01,2.1500e+02
IMP_SCORE,2394,GO:0033146,1.9864e-01,3.1000e+01
IMP_SCORE,2395,GO:0044788,1.9855e-01,1.3000e+01
IMP_SCORE,2396,GO:0048545,1.9852e-01,8.9000e+01
IMP_SCORE,2397,GO:0050681,1.9849e-01,1.8000e+01
IMP_SCORE,2398,GO:0021795,1.9843e-01,2.2000e+01
IMP_SCORE,2399,GO:2000114,1.9837e-01,1.5000e+01
IMP_SCORE,2400,GO:0033267,1.9834e-01,7.5000e+01
IMP_SCORE,2401,GO:0098840,1.9827e-01,2.6000e+01
IMP_SCORE,2402,GO:0001669,1.9820e-01,6.9000e+01
IMP_SCORE,2403,GO:0009266,1.9819e-01,9.2000e+01
IMP_SCORE,2404,GO:0030902,1.9817e-01,1.0000e+01
IMP_SCORE,2405,GO:0055119,1.9812e-01,1.0000e+00
IMP_SCORE,2406,GO:0098858,1.9811e-01,1.1400e+02
IMP_SCORE,2407,GO:0032781,1.9804e-01,4.1000e+01
IMP_SCORE,2408,GO:1901862,1.9796e-01,2.0000e+01
IMP_SCORE,2409,GO:0045944,1.9795e-01,1.7000e+02
IMP_SCORE,2410,GO:0090544,1.9793e-01,1.6000e+01
IMP_SCORE,2411,GO:0016289,1.9792e-01,3.2000e+01
IMP_SCORE,2412,GO:0045859,1.9790e-01,1.3500e+02
IMP_SCORE,2413,GO:0071156,1.9788e-01,2.0000e+01
IMP_SCORE,2414,GO:0048660,1.9781e-01,2.4000e+01
IMP_SCORE,2415,GO:0005095,1.9776e-01,7.0000e+00
IMP_SCORE,2416,GO:0099600,1.9757e-01,3.6100e+02
IMP_SCORE,2417,GO:0030145,1.9755e-01,6.4000e+01
IMP_SCORE,2418,GO:0043034,1.9750e-01,6.1000e+01
IMP_SCORE,2419,GO:0030817,1.9746e-01,2.0000e+01
IMP_SCORE,2420,GO:0002822,1.9741e-01,3.5000e+01
IMP_SCORE,2421,GO:2000106,1.9727e-01,4.8000e+01
IMP_SCORE,2422,GO:0030049,1.9721e-01,1.7000e+01
IMP_SCORE,2423,GO:1903508,1.9718e-01,1.8700e+02
IMP_SCORE,2424,GO:0031982,1.9712e-01,1.0520e+03
IMP_SCORE,2425,GO:0006638,1.9710e-01,7.0000e+01
IMP_SCORE,2426,GO:0010745,1.9698e-01,1.3000e+01
IMP_SCORE,2427,GO:0060251,1.9693e-01,6.0000e+00
IMP_SCORE,2428,GO:0016892,1.9691e-01,4.0000e+01
IMP_SCORE,2429,GO:0042577,1.9691e-01,4.1000e+01
IMP_SCORE,2430,GO:0044723,1.9690e-01,1.9700e+02
IMP_SCORE,2431,GO:0032527,1.9687e-01,5.0000e+00
IMP_SCORE,2432,GO:0044432,1.9684e-01,6.7200e+02
IMP_SCORE,2433,GO:0015672,1.9682e-01,1.2400e+02
IMP_SCORE,2434,GO:0010869,1.9681e-01,1.4000e+01
IMP_SCORE,2435,GO:0044033,1.9681e-01,1.3000e+01
IMP_SCORE,2436,GO:0060090,1.9679e-01,9.9000e+01
IMP_SCORE,2437,GO:0090004,1.9670e-01,2.7000e+01
IMP_SCORE,2438,GO:0006913,1.9667e-01,8.0000e+01
IMP_SCORE,2439,GO:0050778,1.9662e-01,1.6800e+02
IMP_SCORE,2440,GO:0002204,1.9657e-01,1.0000e+01
IMP_SCORE,2441,GO:1902165,1.9653e-01,5.0000e+00
IMP_SCORE,2442,GO:0016020,1.9650e-01,2.3520e+03
IMP_SCORE,2443,GO:1990204,1.9649e-01,4.2000e+01
IMP_SCORE,2444,GO:0016274,1.9645e-01,2.5000e+01
IMP_SCORE,2445,GO:0007163,1.9643e-01,7.5000e+01
IMP_SCORE,2446,GO:0010758,1.9640e-01,6.0000e+00
IMP_SCORE,2447,GO:0050900,1.9638e-01,1.5200e+02
IMP_SCORE,2448,GO:0051050,1.9638e-01,2.3800e+02
IMP_SCORE,2449,GO:0071902,1.9633e-01,7.6000e+01
IMP_SCORE,2450,GO:0043902,1.9628e-01,5.7000e+01
IMP_SCORE,2451,GO:0006677,1.9619e-01,2.8000e+01
IMP_SCORE,2452,GO:0000083,1.9618e-01,1.0000e+01
IMP_SCORE,2453,GO:0045815,1.9615e-01,3.7000e+01
IMP_SCORE,2454,GO:0003018,1.9611e-01,4.1000e+01
IMP_SCORE,2455,GO:0000076,1.9605e-01,5.0000e+00
IMP_SCORE,2456,GO:0051491,1.9603e-01,3.8000e+01
IMP_SCORE,2457,GO:0044767,1.9598e-01,1.2540e+03
IMP_SCORE,2458,GO:0001935,1.9596e-01,1.0000e+01
IMP_SCORE,2459,GO:0005546,1.9587e-01,3.4000e+01
IMP_SCORE,2460,GO:1904892,1.9581e-01,3.2000e+01
IMP_SCORE,2461,GO:0043312,1.9574e-01,1.3700e+02
IMP_SCORE,2462,GO:0042692,1.9574e-01,1.5000e+01
IMP_SCORE,2463,GO:0031625,1.9573e-01,1.3900e+02
IMP_SCORE,2464,GO:0044422,1.9571e-01,1.6020e+03
IMP_SCORE,2465,GO:1900034,1.9562e-01,4.1000e+01
IMP_SCORE,2466,GO:1903131,1.9561e-01,2.7000e+01
IMP_SCORE,2467,GO:1903555,1.9560e-01,4.5000e+01
IMP_SCORE,2468,GO:0045824,1.9556e-01,1.1000e+01
IMP_SCORE,2469,GO:0031061,1.9552e-01,1.0000e+01
IMP_SCORE,2470,GO:0070887,1.9552e-01,3.5200e+02
IMP_SCORE,2471,GO:0000038,1.9549e-01,3.0000e+01
IMP_SCORE,2472,GO:0006885,1.9548e-01,3.3000e+01
IMP_SCORE,2473,GO:0090665,1.9547e-01,2.1000e+01
IMP_SCORE,2474,GO:0050927,1.9543e-01,7.0000e+00
IMP_SCORE,2475,GO:0070013,1.9534e-01,4.7600e+02
IMP_SCORE,2476,GO:1903827,1.9533e-01,1.6100e+02
IMP_SCORE,2477,GO:0006897,1.9529e-01,3.4700e+02
IMP_SCORE,2478,GO:0033628,1.9524e-01,3.4000e+01
IMP_SCORE,2479,GO:0045581,1.9522e-01,9.0000e+00
IMP_SCORE,2480,GO:0089711,1.9519e-01,1.7000e+01
IMP_SCORE,2481,GO:0042107,1.9515e-01,1.0000e+01
IMP_SCORE,2482,GO:1903845,1.9512e-01,1.7000e+01
IMP_SCORE,2483,GO:0016831,1.9511e-01,4.6000e+01
IMP_SCORE,2484,GO:0051302,1.9511e-01,4.4000e+01
IMP_SCORE,2485,GO:0050880,1.9503e-01,3.8000e+01
IMP_SCORE,2486,GO:1902680,1.9496e-01,1.9700e+02
IMP_SCORE,2487,GO:0043631,1.9488e-01,1.2000e+01
IMP_SCORE,2488,GO:0036150,1.9483e-01,1.3000e+01
IMP_SCORE,2489,GO:0051173,1.9478e-01,2.7000e+02
IMP_SCORE,2490,GO:0048592,1.9477e-01,2.7000e+01
IMP_SCORE,2491,GO:0060999,1.9476e-01,7.0000e+00
IMP_SCORE,2492,GO:0001933,1.9475e-01,9.1000e+01
IMP_SCORE,2493,GO:0010976,1.9472e-01,7.6000e+01
IMP_SCORE,2494,GO:0006941,1.9471e-01,2.6000e+01
IMP_SCORE,2495,GO:1901099,1.9469e-01,2.0000e+01
IMP_SCORE,2496,GO:0005819,1.9469e-01,9.8000e+01
IMP_SCORE,2497,GO:0008190,1.9462e-01,3.0000e+01
IMP_SCORE,2498,GO:0046777,1.9457e-01,7.2000e+01
IMP_SCORE,2499,GO:0043550,1.9453e-01,1.2000e+01
IMP_SCORE,2500,GO:0042044,1.9452e-01,3.9000e+01
IMP_SCORE,2501,GO:0009395,1.9450e-01,2.3000e+01
IMP_SCORE,2502,GO:0045582,1.9446e-01,2.4000e+01
IMP_SCORE,2503,GO:0099537,1.9445e-01,1.7500e+02
IMP_SCORE,2504,GO:0033135,1.9445e-01,2.6000e+01
IMP_SCORE,2505,GO:0030516,1.9443e-01,3.4000e+01
IMP_SCORE,2506,GO:0071260,1.9440e-01,3.0000e+01
IMP_SCORE,2507,GO:0032403,1.9437e-01,4.1200e+02
IMP_SCORE,2508,GO:0035239,1.9431e-01,5.4000e+01
IMP_SCORE,2509,GO:0010647,1.9430e-01,2.9500e+02
IMP_SCORE,2510,GO:0008021,1.9427e-01,7.6000e+01
IMP_SCORE,2511,GO:0050690,1.9424e-01,1.2000e+01
IMP_SCORE,2512,GO:0051716,1.9419e-01,6.5900e+02
IMP_SCORE,2513,GO:0042058,1.9418e-01,2.8000e+01
IMP_SCORE,2514,GO:0005737,1.9416e-01,1.9260e+03
IMP_SCORE,2515,GO:0010720,1.9416e-01,9.7000e+01
IMP_SCORE,2516,GO:0019207,1.9414e-01,7.2000e+01
IMP_SCORE,2517,GO:0045603,1.9403e-01,3.1000e+01
IMP_SCORE,2518,GO:0090502,1.9402e-01,6.3000e+01
IMP_SCORE,2519,GO:0050994,1.9402e-01,2.6000e+01
IMP_SCORE,2520,GO:0002685,1.9400e-01,5.4000e+01
IMP_SCORE,2521,GO:0050714,1.9398e-01,7.0000e+01
IMP_SCORE,2522,GO:0071363,1.9393e-01,7.3000e+01
IMP_SCORE,2523,GO:0031226,1.9392e-01,7.2400e+02
IMP_SCORE,2524,GO:0035456,1.9390e-01,3.4000e+01
IMP_SCORE,2525,GO:0097696,1.9387e-01,2.6000e+01
IMP_SCORE,2526,GO:0001921,1.9387e-01,9.0000e+00
IMP_SCORE,2527,GO:0002688,1.9377e-01,2.3000e+01
IMP_SCORE,2528,GO:0034341,1.9371e-01,9.3000e+01
IMP_SCORE,2529,GO:1902533,1.9369e-01,1.9300e+02
IMP_SCORE,2530,GO:0045026,1.9366e-01,2.7000e+01
IMP_SCORE,2531,GO:0001726,1.9366e-01,5.6000e+01
IMP_SCORE,2532,GO:0034109,1.9365e-01,6.8000e+01
IMP_SCORE,2533,GO:0016279,1.9363e-01,1.9000e+01
IMP_SCORE,2534,GO:0090723,1.9360e-01,1.2000e+01
IMP_SCORE,2535,GO:0002102,1.9356e-01,2.6000e+01
IMP_SCORE,2536,GO:0015459,1.9347e-01,5.0000e+01
IMP_SCORE,2537,GO:0009066,1.9346e-01,6.8000e+01
IMP_SCORE,2538,GO:0002283,1.9339e-01,1.3900e+02
IMP_SCORE,2539,GO:0044446,1.9337e-01,1.5020e+03
IMP_SCORE,2540,GO:0005976,1.9328e-01,2.7000e+01
IMP_SCORE,2541,GO:0005794,1.9326e-01,5.7000e+02
IMP_SCORE,2542,GO:1905953,1.9324e-01,2.1000e+01
IMP_SCORE,2543,GO:0045596,1.9322e-01,1.9100e+02
IMP_SCORE,2544,GO:0001101,1.9319e-01,9.0000e+01
IMP_SCORE,2545,GO:0015698,1.9318e-01,8.2000e+01
IMP_SCORE,2546,GO:0098794,1.9318e-01,8.3000e+01
IMP_SCORE,2547,GO:0045666,1.9306e-01,6.9000e+01
IMP_SCORE,2548,GO:0045069,1.9300e-01,3.9000e+01
IMP_SCORE,2549,GO:0090005,1.9296e-01,7.0000e+00
IMP_SCORE,2550,GO:0044087,1.9293e-01,2.8900e+02
IMP_SCORE,2551,GO:0048712,1.9291e-01,1.1000e+01
IMP_SCORE,2552,GO:0019362,1.9290e-01,4.1000e+01
IMP_SCORE,2553,GO:0010824,1.9290e-01,7.0000e+00
IMP_SCORE,2554,GO:0007162,1.9283e-01,8.4000e+01
IMP_SCORE,2555,GO:0010810,1.9281e-01,7.9000e+01
IMP_SCORE,2556,GO:0045414,1.9276e-01,1.2000e+01
IMP_SCORE,2557,GO:0051602,1.9270e-01,2.6000e+01
IMP_SCORE,2558,GO:0045055,1.9270e-01,1.6500e+02
IMP_SCORE,2559,GO:0045745,1.9265e-01,2.9000e+01
IMP_SCORE,2560,GO:0032102,1.9262e-01,9.4000e+01
IMP_SCORE,2561,GO:1903578,1.9259e-01,1.5000e+01
IMP_SCORE,2562,GO:0008106,1.9258e-01,9.0000e+00
IMP_SCORE,2563,GO:0050820,1.9252e-01,1.7000e+01
IMP_SCORE,2564,GO:0003356,1.9252e-01,6.0000e+00
IMP_SCORE,2565,GO:0032231,1.9251e-01,4.4000e+01
IMP_SCORE,2566,GO:0048002,1.9246e-01,9.9000e+01
IMP_SCORE,2567,GO:0005789,1.9245e-01,5.0300e+02
IMP_SCORE,2568,GO:0010595,1.9242e-01,2.0000e+01
IMP_SCORE,2569,GO:0015491,1.9235e-01,1.9000e+01
IMP_SCORE,2570,GO:0098852,1.9215e-01,2.6600e+02
IMP_SCORE,2571,GO:0009925,1.9209e-01,2.7000e+01
IMP_SCORE,2572,GO:0098927,1.9203e-01,6.0000e+00
IMP_SCORE,2573,GO:0055075,1.9202e-01,4.0000e+00
IMP_SCORE,2574,GO:0060021,1.9202e-01,3.0000e+01
IMP_SCORE,2575,GO:0045747,1.9200e-01,1.5000e+01
IMP_SCORE,2576,GO:0006886,1.9200e-01,1.9500e+02
IMP_SCORE,2577,GO:0030011,1.9199e-01,1.3000e+01
IMP_SCORE,2578,GO:0002828,1.9197e-01,2.8000e+01
IMP_SCORE,2579,GO:0051493,1.9197e-01,1.5100e+02
IMP_SCORE,2580,GO:1903902,1.9195e-01,3.3000e+01
IMP_SCORE,2581,GO:1901565,1.9190e-01,2.1900e+02
IMP_SCORE,2582,GO:0048268,1.9186e-01,2.4000e+01
IMP_SCORE,2583,GO:0010907,1.9178e-01,1.7000e+01
IMP_SCORE,2584,GO:0022008,1.9174e-01,4.9000e+01
IMP_SCORE,2585,GO:0070266,1.9169e-01,1.9000e+01
IMP_SCORE,2586,GO:0018105,1.9168e-01,5.4000e+01
IMP_SCORE,2587,GO:0071577,1.9165e-01,2.6000e+01
IMP_SCORE,2588,GO:0010771,1.9164e-01,4.0000e+01
IMP_SCORE,2589,GO:0097485,1.9157e-01,1.4600e+02
IMP_SCORE,2590,GO:0033238,1.9150e-01,2.3000e+01
IMP_SCORE,2591,GO:1903364,1.9150e-01,5.5000e+01
IMP_SCORE,2592,GO:0090087,1.9148e-01,1.8800e+02
IMP_SCORE,2593,GO:0044409,1.9146e-01,6.7000e+01
IMP_SCORE,2594,GO:0008144,1.9144e-01,8.9000e+01
IMP_SCORE,2595,GO:0007169,1.9140e-01,2.3100e+02
IMP_SCORE,2596,GO:1903293,1.9136e-01,4.0000e+01
IMP_SCORE,2597,GO:0006767,1.9133e-01,5.5000e+01
IMP_SCORE,2598,GO:0051224,1.9131e-01,8.3000e+01
IMP_SCORE,2599,GO:0048770,1.9128e-01,8.5000e+01
IMP_SCORE,2600,GO:0005539,1.9119e-01,1.8800e+02
IMP_SCORE,2601,GO:0001775,1.9118e-01,2.6800e+02
IMP_SCORE,2602,GO:0046834,1.9115e-01,3.9000e+01
IMP_SCORE,2603,GO:0032101,1.9112e-01,1.8000e+02
IMP_SCORE,2604,GO:0044769,1.9108e-01,6.0000e+00
IMP_SCORE,2605,GO:0042102,1.9106e-01,3.1000e+01
IMP_SCORE,2606,GO:0004683,1.9104e-01,1.9000e+01
IMP_SCORE,2607,GO:0032946,1.9103e-01,4.1000e+01
IMP_SCORE,2608,GO:0055074,1.9099e-01,1.0700e+02
IMP_SCORE,2609,GO:0098805,1.9096e-01,5.3500e+02
IMP_SCORE,2610,GO:0045239,1.9094e-01,3.0000e+01
IMP_SCORE,2611,GO:0070828,1.9087e-01,1.0000e+00
IMP_SCORE,2612,GO:0045893,1.9084e-01,1.8900e+02
IMP_SCORE,2613,GO:0006220,1.9082e-01,1.3000e+01
IMP_SCORE,2614,GO:2001242,1.9077e-01,2.5000e+01
IMP_SCORE,2615,GO:0051303,1.9074e-01,2.3000e+01
IMP_SCORE,2616,GO:0051443,1.9073e-01,1.7000e+01
IMP_SCORE,2617,GO:0010524,1.9072e-01,5.0000e+00
IMP_SCORE,2618,GO:0055062,1.9071e-01,5.0000e+00
IMP_SCORE,2619,GO:0030208,1.9064e-01,7.0000e+00
IMP_SCORE,2620,GO:0000788,1.9057e-01,1.3000e+01
IMP_SCORE,2621,GO:0050885,1.9055e-01,4.5000e+01
IMP_SCORE,2622,GO:0034284,1.9054e-01,5.3000e+01
IMP_SCORE,2623,GO:0035102,1.9053e-01,7.0000e+00
IMP_SCORE,2624,GO:0043618,1.9047e-01,1.6000e+01
IMP_SCORE,2625,GO:0042572,1.9047e-01,3.5000e+01
IMP_SCORE,2626,GO:0010632,1.9042e-01,4.4000e+01
IMP_SCORE,2627,GO:0043243,1.9042e-01,1.2000e+01
IMP_SCORE,2628,GO:0019432,1.9038e-01,2.7000e+01
IMP_SCORE,2629,GO:0006650,1.9037e-01,1.2600e+02
IMP_SCORE,2630,GO:0001227,1.9028e-01,6.5000e+01
IMP_SCORE,2631,GO:0031327,1.9027e-01,2.4400e+02
IMP_SCORE,2632,GO:0016248,1.9027e-01,3.7000e+01
IMP_SCORE,2633,GO:1900026,1.9026e-01,1.3000e+01
IMP_SCORE,2634,GO:0035296,1.9026e-01,3.1000e+01
IMP_SCORE,2635,GO:0060536,1.9023e-01,7.0000e+00
IMP_SCORE,2636,GO:0045732,1.9013e-01,5.3000e+01
IMP_SCORE,2637,GO:0019899,1.9010e-01,9.6100e+02
IMP_SCORE,2638,GO:0002819,1.9008e-01,3.6000e+01
IMP_SCORE,2639,GO:0048146,1.9003e-01,1.5000e+01
IMP_SCORE,2640,GO:0045793,1.9002e-01,3.5000e+01
IMP_SCORE,2641,GO:0046902,1.9000e-01,2.7000e+01
IMP_SCORE,2642,GO:0005662,1.8999e-01,1.1000e+01
IMP_SCORE,2643,GO:0002227,1.8998e-01,8.0000e+00
IMP_SCORE,2644,GO:0099111,1.8998e-01,4.1000e+01
IMP_SCORE,2645,GO:0032479,1.8998e-01,4.1000e+01
IMP_SCORE,2646,GO:0043244,1.8992e-01,3.7000e+01
IMP_SCORE,2647,GO:0051240,1.8983e-01,3.4600e+02
IMP_SCORE,2648,GO:0007623,1.8983e-01,6.3000e+01
IMP_SCORE,2649,GO:0051130,1.8981e-01,3.3200e+02
IMP_SCORE,2650,GO:0046872,1.8980e-01,1.4520e+03
IMP_SCORE,2651,GO:1902221,1.8977e-01,2.4000e+01
IMP_SCORE,2652,GO:0043169,1.8972e-01,1.3890e+03
IMP_SCORE,2653,GO:0042472,1.8971e-01,3.9000e+01
IMP_SCORE,2654,GO:0007076,1.8968e-01,6.0000e+00
IMP_SCORE,2655,GO:0043044,1.8950e-01,1.4000e+01
IMP_SCORE,2656,GO:0043090,1.8948e-01,1.3000e+01
IMP_SCORE,2657,GO:0030029,1.8948e-01,1.3200e+02
IMP_SCORE,2658,GO:0061001,1.8944e-01,9.0000e+00
IMP_SCORE,2659,GO:0016053,1.8943e-01,1.6900e+02
IMP_SCORE,2660,GO:0033143,1.8941e-01,2.5000e+01
IMP_SCORE,2661,GO:0061384,1.8940e-01,4.0000e+00
IMP_SCORE,2662,GO:0007628,1.8939e-01,1.1000e+01
IMP_SCORE,2663,GO:0006805,1.8935e-01,1.3300e+02
IMP_SCORE,2664,GO:0099568,1.8935e-01,1.5000e+02
IMP_SCORE,2665,GO:0043001,1.8932e-01,1.4000e+01
IMP_SCORE,2666,GO:0010506,1.8929e-01,1.1400e+02
IMP_SCORE,2667,GO:0034979,1.8928e-01,4.0000e+00
IMP_SCORE,2668,GO:0045296,1.8920e-01,3.0100e+02
IMP_SCORE,2669,GO:0030742,1.8914e-01,9.0000e+00
IMP_SCORE,2670,GO:0031109,1.8912e-01,1.3000e+01
IMP_SCORE,2671,GO:0030676,1.8908e-01,8.0000e+00
IMP_SCORE,2672,GO:0002082,1.8905e-01,9.0000e+00
IMP_SCORE,2673,GO:0032873,1.8899e-01,2.0000e+00
IMP_SCORE,2674,GO:0008565,1.8895e-01,4.1000e+01
IMP_SCORE,2675,GO:0016328,1.8891e-01,2.6000e+01
IMP_SCORE,2676,GO:0071495,1.8884e-01,1.5800e+02
IMP_SCORE,2677,GO:0042803,1.8881e-01,4.2800e+02
IMP_SCORE,2678,GO:0098632,1.8877e-01,3.0000e+01
IMP_SCORE,2679,GO:0010608,1.8877e-01,1.0500e+02
IMP_SCORE,2680,GO:0000041,1.8857e-01,9.0000e+01
IMP_SCORE,2681,GO:0055002,1.8856e-01,4.8000e+01
IMP_SCORE,2682,GO:0032845,1.8855e-01,4.9000e+01
IMP_SCORE,2683,GO:0016836,1.8852e-01,1.4100e+02
IMP_SCORE,2684,GO:0035308,1.8850e-01,1.5000e+01
IMP_SCORE,2685,GO:0042641,1.8848e-01,4.1000e+01
IMP_SCORE,2686,GO:0043620,1.8844e-01,2.6000e+01
IMP_SCORE,2687,GO:0042470,1.8838e-01,8.5000e+01
IMP_SCORE,2688,GO:0097553,1.8834e-01,6.0000e+00
IMP_SCORE,2689,GO:0006633,1.8823e-01,5.6000e+01
IMP_SCORE,2690,GO:0006643,1.8815e-01,1.3900e+02
IMP_SCORE,2691,GO:0070064,1.8813e-01,1.7000e+01
IMP_SCORE,2692,GO:0030658,1.8812e-01,1.2600e+02
IMP_SCORE,2693,GO:0032155,1.8808e-01,6.4000e+01
IMP_SCORE,2694,GO:0000987,1.8807e-01,8.4000e+01
IMP_SCORE,2695,GO:0021879,1.8801e-01,1.2000e+01
IMP_SCORE,2696,GO:0030506,1.8792e-01,4.8000e+01
IMP_SCORE,2697,GO:0010288,1.8791e-01,1.6000e+01
IMP_SCORE,2698,GO:0086065,1.8788e-01,1.4000e+01
IMP_SCORE,2699,GO:0012506,1.8788e-01,2.9900e+02
IMP_SCORE,2700,GO:0030674,1.8784e-01,8.0000e+01
IMP_SCORE,2701,GO:0045321,1.8784e-01,2.1100e+02
IMP_SCORE,2702,GO:0042330,1.8780e-01,1.5000e+02
IMP_SCORE,2703,GO:0080134,1.8779e-01,3.0800e+02
IMP_SCORE,2704,GO:0048871,1.8773e-01,3.7000e+01
IMP_SCORE,2705,GO:2000113,1.8765e-01,2.0700e+02
IMP_SCORE,2706,GO:0048306,1.8765e-01,1.0200e+02
IMP_SCORE,2707,GO:0016810,1.8760e-01,1.6000e+02
IMP_SCORE,2708,GO:0008064,1.8755e-01,6.3000e+01
IMP_SCORE,2709,GO:0043409,1.8755e-01,4.7000e+01
IMP_SCORE,2710,GO:0060390,1.8750e-01,1.4000e+01
IMP_SCORE,2711,GO:0045071,1.8747e-01,3.8000e+01
IMP_SCORE,2712,GO:0005884,1.8743e-01,4.0000e+01
IMP_SCORE,2713,GO:0042531,1.8742e-01,1.7000e+01
IMP_SCORE,2714,GO:0003823,1.8725e-01,7.5000e+01
IMP_SCORE,2715,GO:0006654,1.8722e-01,1.9000e+01
IMP_SCORE,2716,GO:0046479,1.8722e-01,2.3000e+01
IMP_SCORE,2717,GO:1902531,1.8722e-01,4.2500e+02
IMP_SCORE,2718,GO:0017017,1.8721e-01,8.0000e+00
IMP_SCORE,2719,GO:0045684,1.8717e-01,7.0000e+00
IMP_SCORE,2720,GO:0051046,1.8717e-01,1.8700e+02
IMP_SCORE,2721,GO:0007040,1.8713e-01,2.8000e+01
IMP_SCORE,2722,GO:0045765,1.8713e-01,1.0900e+02
IMP_SCORE,2723,GO:0045806,1.8704e-01,7.0000e+00
IMP_SCORE,2724,GO:0060761,1.8700e-01,2.4000e+01
IMP_SCORE,2725,GO:0043226,1.8699e-01,1.5240e+03
IMP_SCORE,2726,GO:0006739,1.8699e-01,3.0000e+01
IMP_SCORE,2727,GO:2000514,1.8699e-01,1.3000e+01
IMP_SCORE,2728,GO:0000086,1.8696e-01,5.6000e+01
IMP_SCORE,2729,GO:1902229,1.8692e-01,1.3000e+01
IMP_SCORE,2730,GO:0008328,1.8691e-01,3.7000e+01
IMP_SCORE,2731,GO:1905348,1.8689e-01,6.0000e+00
IMP_SCORE,2732,GO:0019864,1.8688e-01,3.0000e+01
IMP_SCORE,2733,GO:2001240,1.8680e-01,4.1000e+01
IMP_SCORE,2734,GO:0090068,1.8674e-01,7.2000e+01
IMP_SCORE,2735,GO:1901700,1.8673e-01,3.7800e+02
IMP_SCORE,2736,GO:1901605,1.8673e-01,1.2900e+02
IMP_SCORE,2737,GO:0032206,1.8671e-01,1.6000e+01
IMP_SCORE,2738,GO:0070169,1.8667e-01,2.8000e+01
IMP_SCORE,2739,GO:0010762,1.8664e-01,1.5000e+01
IMP_SCORE,2740,GO:1901135,1.8662e-01,2.8200e+02
IMP_SCORE,2741,GO:0031347,1.8657e-01,1.8500e+02
IMP_SCORE,2742,GO:0071695,1.8656e-01,1.6000e+01
IMP_SCORE,2743,GO:0018108,1.8653e-01,5.9000e+01
IMP_SCORE,2744,GO:0015758,1.8651e-01,2.4000e+01
IMP_SCORE,2745,GO:0042711,1.8647e-01,1.9000e+01
IMP_SCORE,2746,GO:0005768,1.8647e-01,3.3300e+02
IMP_SCORE,2747,GO:1903749,1.8642e-01,5.0000e+01
IMP_SCORE,2748,GO:0014069,1.8641e-01,1.1500e+02
IMP_SCORE,2749,GO:0044763,1.8640e-01,1.3530e+03
IMP_SCORE,2750,GO:0034114,1.8632e-01,7.0000e+00
IMP_SCORE,2751,GO:0048666,1.8630e-01,6.1000e+01
IMP_SCORE,2752,GO:0048857,1.8628e-01,4.9000e+01
IMP_SCORE,2753,GO:0006614,1.8627e-01,1.1000e+01
IMP_SCORE,2754,GO:0055076,1.8625e-01,5.4000e+01
IMP_SCORE,2755,GO:1990777,1.8617e-01,3.7000e+01
IMP_SCORE,2756,GO:0033006,1.8612e-01,1.2000e+01
IMP_SCORE,2757,GO:0046942,1.8608e-01,9.8000e+01
IMP_SCORE,2758,GO:0097286,1.8603e-01,1.9000e+01
IMP_SCORE,2759,GO:0030318,1.8602e-01,1.9000e+01
IMP_SCORE,2760,GO:0071827,1.8596e-01,1.2000e+01
IMP_SCORE,2761,GO:0010033,1.8593e-01,5.7700e+02
IMP_SCORE,2762,GO:0042593,1.8593e-01,4.0000e+01
IMP_SCORE,2763,GO:0031954,1.8590e-01,1.6000e+01
IMP_SCORE,2764,GO:0072009,1.8582e-01,1.3000e+01
IMP_SCORE,2765,GO:0098602,1.8580e-01,1.5300e+02
IMP_SCORE,2766,GO:0009295,1.8579e-01,3.4000e+01
IMP_SCORE,2767,GO:0000122,1.8573e-01,1.3700e+02
IMP_SCORE,2768,GO:1903209,1.8571e-01,6.0000e+00
IMP_SCORE,2769,GO:0032271,1.8571e-01,4.8000e+01
IMP_SCORE,2770,GO:0015791,1.8570e-01,6.0000e+00
IMP_SCORE,2771,GO:0002009,1.8562e-01,1.0600e+02
IMP_SCORE,2772,GO:0051186,1.8551e-01,1.5200e+02
IMP_SCORE,2773,GO:0045980,1.8551e-01,1.3000e+01
IMP_SCORE,2774,GO:0046395,1.8550e-01,1.4400e+02
IMP_SCORE,2775,GO:0043086,1.8546e-01,2.5400e+02
IMP_SCORE,2776,GO:0044459,1.8546e-01,1.0400e+03
IMP_SCORE,2777,GO:0001105,1.8542e-01,2.3000e+01
IMP_SCORE,2778,GO:1900542,1.8541e-01,3.9000e+01
IMP_SCORE,2779,GO:0030500,1.8539e-01,3.9000e+01
IMP_SCORE,2780,GO:0033077,1.8539e-01,7.0000e+00
IMP_SCORE,2781,GO:1902743,1.8533e-01,1.4000e+01
IMP_SCORE,2782,GO:0045776,1.8533e-01,2.9000e+01
IMP_SCORE,2783,GO:1903311,1.8523e-01,3.6000e+01
IMP_SCORE,2784,GO:0031667,1.8523e-01,1.3000e+02
IMP_SCORE,2785,GO:0042060,1.8522e-01,2.4000e+01
IMP_SCORE,2786,GO:0030301,1.8521e-01,1.4000e+01
IMP_SCORE,2787,GO:0042308,1.8520e-01,4.5000e+01
IMP_SCORE,2788,GO:0035615,1.8513e-01,6.0000e+00
IMP_SCORE,2789,GO:0060840,1.8513e-01,7.0000e+00
IMP_SCORE,2790,GO:0030968,1.8512e-01,6.5000e+01
IMP_SCORE,2791,GO:0006140,1.8509e-01,4.9000e+01
IMP_SCORE,2792,GO:0032780,1.8507e-01,1.9000e+01
IMP_SCORE,2793,GO:0021535,1.8504e-01,6.0000e+00
IMP_SCORE,2794,GO:0001556,1.8496e-01,8.0000e+00
IMP_SCORE,2795,GO:0015197,1.8493e-01,6.7000e+01
IMP_SCORE,2796,GO:0090066,1.8480e-01,1.1700e+02
IMP_SCORE,2797,GO:0009161,1.8480e-01,4.9000e+01
IMP_SCORE,2798,GO:0031143,1.8478e-01,1.3000e+01
IMP_SCORE,2799,GO:0048096,1.8475e-01,8.0000e+00
IMP_SCORE,2800,GO:1990126,1.8470e-01,5.7000e+01
IMP_SCORE,2801,GO:0031970,1.8468e-01,5.2000e+01
IMP_SCORE,2802,GO:0006109,1.8465e-01,4.7000e+01
IMP_SCORE,2803,GO:0022853,1.8462e-01,5.2000e+01
IMP_SCORE,2804,GO:0006903,1.8459e-01,2.8000e+01
IMP_SCORE,2805,GO:0043903,1.8458e-01,9.1000e+01
IMP_SCORE,2806,GO:0090329,1.8448e-01,2.3000e+01
IMP_SCORE,2807,GO:1902936,1.8445e-01,6.3000e+01
IMP_SCORE,2808,GO:0015081,1.8440e-01,7.0000e+01
IMP_SCORE,2809,GO:2000107,1.8432e-01,3.7000e+01
IMP_SCORE,2810,GO:2001020,1.8431e-01,4.9000e+01
IMP_SCORE,2811,GO:0007411,1.8427e-01,1.5800e+02
IMP_SCORE,2812,GO:0032368,1.8426e-01,2.7000e+01
IMP_SCORE,2813,GO:0014855,1.8424e-01,1.2000e+01
IMP_SCORE,2814,GO:0016525,1.8423e-01,3.4000e+01
IMP_SCORE,2815,GO:0032549,1.8420e-01,1.6200e+02
IMP_SCORE,2816,GO:0009896,1.8410e-01,1.0200e+02
IMP_SCORE,2817,GO:0048646,1.8403e-01,3.0100e+02
IMP_SCORE,2818,GO:0048017,1.8400e-01,4.5000e+01
IMP_SCORE,2819,GO:0045762,1.8395e-01,1.3000e+01
IMP_SCORE,2820,GO:0051648,1.8393e-01,3.6000e+01
IMP_SCORE,2821,GO:0016337,1.8392e-01,1.6300e+02
IMP_SCORE,2822,GO:0043005,1.8390e-01,4.4600e+02
IMP_SCORE,2823,GO:0051251,1.8390e-01,7.7000e+01
IMP_SCORE,2824,GO:0043436,1.8389e-01,2.7700e+02
IMP_SCORE,2825,GO:0033197,1.8388e-01,5.0000e+00
IMP_SCORE,2826,GO:0032502,1.8384e-01,1.4070e+03
IMP_SCORE,2827,GO:0002478,1.8372e-01,9.0000e+01
IMP_SCORE,2828,GO:0004864,1.8367e-01,2.3000e+01
IMP_SCORE,2829,GO:0040019,1.8364e-01,8.0000e+00
IMP_SCORE,2830,GO:0036464,1.8354e-01,9.8000e+01
IMP_SCORE,2831,GO:0051271,1.8346e-01,7.6000e+01
IMP_SCORE,2832,GO:0044743,1.8343e-01,2.0000e+01
IMP_SCORE,2833,GO:0050818,1.8340e-01,5.3000e+01
IMP_SCORE,2834,GO:0030424,1.8339e-01,1.4700e+02
IMP_SCORE,2835,GO:0031410,1.8332e-01,5.8500e+02
IMP_SCORE,2836,GO:0002221,1.8332e-01,4.2000e+01
IMP_SCORE,2837,GO:0010628,1.8328e-01,2.3100e+02
IMP_SCORE,2838,GO:0036149,1.8323e-01,1.9000e+01
IMP_SCORE,2839,GO:0046903,1.8321e-01,2.1900e+02
IMP_SCORE,2840,GO:0015931,1.8320e-01,7.8000e+01
IMP_SCORE,2841,GO:0001772,1.8316e-01,7.2000e+01
IMP_SCORE,2842,GO:0031100,1.8314e-01,4.4000e+01
IMP_SCORE,2843,GO:0022891,1.8314e-01,2.8800e+02
IMP_SCORE,2844,GO:0046597,1.8313e-01,2.3000e+01
IMP_SCORE,2845,GO:0032270,1.8312e-01,2.2600e+02
IMP_SCORE,2846,GO:0035770,1.8310e-01,1.2500e+02
IMP_SCORE,2847,GO:0032836,1.8292e-01,7.0000e+00
IMP_SCORE,2848,GO:0070304,1.8291e-01,2.3000e+01
IMP_SCORE,2849,GO:0006554,1.8291e-01,2.4000e+01
IMP_SCORE,2850,GO:0005856,1.8290e-01,5.0500e+02
IMP_SCORE,2851,GO:0006703,1.8288e-01,2.0000e+01
IMP_SCORE,2852,GO:0009642,1.8288e-01,6.0000e+00
IMP_SCORE,2853,GO:0043167,1.8287e-01,1.5410e+03
IMP_SCORE,2854,GO:0019827,1.8285e-01,3.8000e+01
IMP_SCORE,2855,GO:0031111,1.8285e-01,1.6000e+01
IMP_SCORE,2856,GO:0048754,1.8282e-01,3.4000e+01
IMP_SCORE,2857,GO:0007265,1.8281e-01,6.9000e+01
IMP_SCORE,2858,GO:0009074,1.8275e-01,3.5000e+01
IMP_SCORE,2859,GO:0002360,1.8272e-01,9.0000e+00
IMP_SCORE,2860,GO:0070365,1.8271e-01,6.0000e+00
IMP_SCORE,2861,GO:0030687,1.8271e-01,1.1000e+01
IMP_SCORE,2862,GO:0051247,1.8270e-01,2.6400e+02
IMP_SCORE,2863,GO:0009063,1.8268e-01,8.6000e+01
IMP_SCORE,2864,GO:1903428,1.8268e-01,1.4000e+01
IMP_SCORE,2865,GO:0007517,1.8268e-01,6.7000e+01
IMP_SCORE,2866,GO:0060441,1.8267e-01,8.0000e+00
IMP_SCORE,2867,GO:1902017,1.8264e-01,4.1000e+01
IMP_SCORE,2868,GO:0010977,1.8261e-01,8.9000e+01
IMP_SCORE,2869,GO:0014912,1.8255e-01,5.0000e+00
IMP_SCORE,2870,GO:0040008,1.8250e-01,3.0100e+02
IMP_SCORE,2871,GO:0051094,1.8247e-01,3.0200e+02
IMP_SCORE,2872,GO:0090596,1.8247e-01,2.8000e+01
IMP_SCORE,2873,GO:0090190,1.8246e-01,7.0000e+00
IMP_SCORE,2874,GO:0031589,1.8246e-01,1.1500e+02
IMP_SCORE,2875,GO:0008285,1.8246e-01,2.7000e+02
IMP_SCORE,2876,GO:2001257,1.8245e-01,3.6000e+01
IMP_SCORE,2877,GO:0051592,1.8242e-01,7.3000e+01
IMP_SCORE,2878,GO:0010638,1.8239e-01,1.4700e+02
IMP_SCORE,2879,GO:0045124,1.8236e-01,2.0000e+01
IMP_SCORE,2880,GO:0009890,1.8235e-01,2.5000e+02
IMP_SCORE,2881,GO:0007492,1.8231e-01,4.0000e+00
IMP_SCORE,2882,GO:0016192,1.8228e-01,5.0600e+02
IMP_SCORE,2883,GO:0051604,1.8227e-01,1.3900e+02
IMP_SCORE,2884,GO:0072163,1.8226e-01,1.3000e+01
IMP_SCORE,2885,GO:0008134,1.8226e-01,1.6900e+02
IMP_SCORE,2886,GO:0021522,1.8223e-01,1.8000e+01
IMP_SCORE,2887,GO:0050921,1.8222e-01,3.4000e+01
IMP_SCORE,2888,GO:0030816,1.8219e-01,1.2000e+01
IMP_SCORE,2889,GO:0035254,1.8218e-01,8.0000e+00
IMP_SCORE,2890,GO:0009070,1.8216e-01,2.0000e+01
IMP_SCORE,2891,GO:0008201,1.8214e-01,1.1800e+02
IMP_SCORE,2892,GO:0060079,1.8214e-01,3.1000e+01
IMP_SCORE,2893,GO:0045686,1.8211e-01,1.3000e+01
IMP_SCORE,2894,GO:0016054,1.8207e-01,1.2900e+02
IMP_SCORE,2895,GO:1901615,1.8204e-01,2.0900e+02
IMP_SCORE,2896,GO:0043406,1.8203e-01,5.4000e+01
IMP_SCORE,2897,GO:0001067,1.8200e-01,2.1700e+02
IMP_SCORE,2898,GO:0043462,1.8199e-01,4.4000e+01
IMP_SCORE,2899,GO:0030178,1.8199e-01,4.7000e+01
IMP_SCORE,2900,GO:0051828,1.8194e-01,5.3000e+01
IMP_SCORE,2901,GO:1904062,1.8193e-01,8.2000e+01
IMP_SCORE,2902,GO:1901658,1.8188e-01,4.0000e+01
IMP_SCORE,2903,GO:0048878,1.8186e-01,2.7500e+02
IMP_SCORE,2904,GO:0048641,1.8182e-01,1.9000e+01
IMP_SCORE,2905,GO:0000242,1.8176e-01,7.0000e+00
IMP_SCORE,2906,GO:0050794,1.8171e-01,1.1770e+03
IMP_SCORE,2907,GO:0002790,1.8168e-01,4.9000e+01
IMP_SCORE,2908,GO:0046040,1.8167e-01,6.0000e+00
IMP_SCORE,2909,GO:0019395,1.8167e-01,5.0000e+01
IMP_SCORE,2910,GO:0008198,1.8167e-01,1.1000e+01
IMP_SCORE,2911,GO:0030217,1.8162e-01,2.1000e+01
IMP_SCORE,2912,GO:0008360,1.8161e-01,7.4000e+01
IMP_SCORE,2913,GO:0032465,1.8160e-01,4.0000e+01
IMP_SCORE,2914,GO:0043516,1.8152e-01,2.7000e+01
IMP_SCORE,2915,GO:0031932,1.8144e-01,2.9000e+01
IMP_SCORE,2916,GO:0097530,1.8142e-01,3.9000e+01
IMP_SCORE,2917,GO:0035295,1.8139e-01,5.9000e+01
IMP_SCORE,2918,GO:0061024,1.8136e-01,3.5300e+02
IMP_SCORE,2919,GO:0010498,1.8135e-01,6.0000e+01
IMP_SCORE,2920,GO:1905268,1.8135e-01,1.1000e+01
IMP_SCORE,2921,GO:0031091,1.8134e-01,2.0000e+01
IMP_SCORE,2922,GO:0042445,1.8133e-01,1.2000e+02
IMP_SCORE,2923,GO:0070830,1.8133e-01,3.3000e+01
IMP_SCORE,2924,GO:0006558,1.8132e-01,2.1000e+01
IMP_SCORE,2925,GO:0010921,1.8132e-01,5.7000e+01
IMP_SCORE,2926,GO:0050767,1.8127e-01,1.6100e+02
IMP_SCORE,2927,GO:0035066,1.8127e-01,9.0000e+00
IMP_SCORE,2928,GO:0006778,1.8122e-01,2.2000e+01
IMP_SCORE,2929,GO:0035259,1.8120e-01,8.0000e+00
IMP_SCORE,2930,GO:0000792,1.8109e-01,4.4000e+01
IMP_SCORE,2931,GO:0030218,1.8098e-01,1.8000e+01
IMP_SCORE,2932,GO:0051341,1.8096e-01,2.1000e+01
IMP_SCORE,2933,GO:0032026,1.8095e-01,2.9000e+01
IMP_SCORE,2934,GO:0034613,1.8090e-01,2.4000e+02
IMP_SCORE,2935,GO:1900746,1.8089e-01,1.1000e+01
IMP_SCORE,2936,GO:0014015,1.8089e-01,2.1000e+01
IMP_SCORE,2937,GO:0021955,1.8080e-01,1.6000e+01
IMP_SCORE,2938,GO:0007413,1.8074e-01,3.0000e+01
IMP_SCORE,2939,GO:0006997,1.8071e-01,3.1000e+01
IMP_SCORE,2940,GO:0005622,1.8068e-01,7.7300e+02
IMP_SCORE,2941,GO:0051048,1.8066e-01,7.8000e+01
IMP_SCORE,2942,GO:0002479,1.8066e-01,6.5000e+01
IMP_SCORE,2943,GO:0006928,1.8057e-01,5.4000e+02
IMP_SCORE,2944,GO:1902895,1.8056e-01,6.0000e+00
IMP_SCORE,2945,GO:0097386,1.8054e-01,6.0000e+00
IMP_SCORE,2946,GO:0008527,1.8049e-01,3.3000e+01
IMP_SCORE,2947,GO:0043015,1.8041e-01,2.2000e+01
IMP_SCORE,2948,GO:0021675,1.8036e-01,1.7000e+01
IMP_SCORE,2949,GO:0050768,1.8034e-01,9.1000e+01
IMP_SCORE,2950,GO:0017075,1.8027e-01,2.2000e+01
IMP_SCORE,2951,GO:0051052,1.8026e-01,9.1000e+01
IMP_SCORE,2952,GO:0030098,1.8025e-01,4.7000e+01
IMP_SCORE,2953,GO:0048534,1.8022e-01,5.2000e+01
IMP_SCORE,2954,GO:0001934,1.8016e-01,1.4700e+02
IMP_SCORE,2955,GO:0003841,1.8012e-01,7.0000e+00
IMP_SCORE,2956,GO:0097194,1.8005e-01,4.2000e+01
IMP_SCORE,2957,GO:0033327,1.8002e-01,1.1000e+01
IMP_SCORE,2958,GO:1903035,1.8000e-01,3.4000e+01
IMP_SCORE,2959,GO:0031432,1.7996e-01,1.1000e+01
IMP_SCORE,2960,GO:0003924,1.7993e-01,1.3200e+02
IMP_SCORE,2961,GO:0016324,1.7990e-01,2.2400e+02
IMP_SCORE,2962,GO:0001953,1.7978e-01,2.1000e+01
IMP_SCORE,2963,GO:0042423,1.7976e-01,1.0000e+01
IMP_SCORE,2964,GO:0002253,1.7969e-01,1.4700e+02
IMP_SCORE,2965,GO:0002366,1.7967e-01,1.3400e+02
IMP_SCORE,2966,GO:0006875,1.7960e-01,1.3300e+02
IMP_SCORE,2967,GO:0001071,1.7957e-01,2.9700e+02
IMP_SCORE,2968,GO:0007030,1.7956e-01,5.5000e+01
IMP_SCORE,2969,GO:0042036,1.7949e-01,2.3000e+01
IMP_SCORE,2970,GO:0016485,1.7947e-01,1.0100e+02
IMP_SCORE,2971,GO:0005544,1.7940e-01,4.9000e+01
IMP_SCORE,2972,GO:0051043,1.7935e-01,6.0000e+00
IMP_SCORE,2973,GO:0099738,1.7924e-01,6.0000e+00
IMP_SCORE,2974,GO:0005198,1.7924e-01,5.1600e+02
IMP_SCORE,2975,GO:0002708,1.7923e-01,3.0000e+01
IMP_SCORE,2976,GO:0099572,1.7922e-01,1.1100e+02
IMP_SCORE,2977,GO:0034123,1.7920e-01,9.0000e+00
IMP_SCORE,2978,GO:0006006,1.7920e-01,5.5000e+01
IMP_SCORE,2979,GO:1903708,1.7909e-01,4.1000e+01
IMP_SCORE,2980,GO:0016505,1.7906e-01,1.7000e+01
IMP_SCORE,2981,GO:0005770,1.7906e-01,1.2300e+02
IMP_SCORE,2982,GO:0045649,1.7898e-01,1.9000e+01
IMP_SCORE,2983,GO:0097708,1.7896e-01,6.2300e+02
IMP_SCORE,2984,GO:0002068,1.7893e-01,7.0000e+00
IMP_SCORE,2985,GO:2001053,1.7891e-01,5.0000e+00
IMP_SCORE,2986,GO:0043506,1.7886e-01,2.2000e+01
IMP_SCORE,2987,GO:0007205,1.7866e-01,2.4000e+01
IMP_SCORE,2988,GO:0051898,1.7862e-01,2.0000e+01
IMP_SCORE,2989,GO:0006825,1.7861e-01,2.9000e+01
IMP_SCORE,2990,GO:0060055,1.7857e-01,1.7000e+01
IMP_SCORE,2991,GO:0005623,1.7853e-01,2.9000e+01
IMP_SCORE,2992,GO:0044282,1.7850e-01,1.6500e+02
IMP_SCORE,2993,GO:0042802,1.7850e-01,1.1720e+03
IMP_SCORE,2994,GO:0080135,1.7846e-01,1.6800e+02
IMP_SCORE,2995,GO:0040012,1.7845e-01,2.2000e+02
IMP_SCORE,2996,GO:0045475,1.7844e-01,2.0000e+01
IMP_SCORE,2997,GO:0004252,1.7842e-01,1.8400e+02
IMP_SCORE,2998,GO:0010243,1.7841e-01,1.6800e+02
IMP_SCORE,2999,GO:0045295,1.7839e-01,1.3000e+01
IMP_SCORE,3000,GO:0055088,1.7839e-01,3.6000e+01
IMP_SCORE,3001,GO:0006244,1.7838e-01,7.0000e+00
IMP_SCORE,3002,GO:1901987,1.7835e-01,9.5000e+01
IMP_SCORE,3003,GO:0009891,1.7827e-01,2.7300e+02
IMP_SCORE,3004,GO:0034703,1.7823e-01,9.4000e+01
IMP_SCORE,3005,GO:0071300,1.7822e-01,2.0000e+01
IMP_SCORE,3006,GO:0031329,1.7818e-01,2.0800e+02
IMP_SCORE,3007,GO:0031103,1.7816e-01,1.3000e+01
IMP_SCORE,3008,GO:0045622,1.7814e-01,1.0000e+01
IMP_SCORE,3009,GO:0002460,1.7814e-01,5.2000e+01
IMP_SCORE,3010,GO:0016405,1.7813e-01,2.5000e+01
IMP_SCORE,3011,GO:0050793,1.7811e-01,5.6600e+02
IMP_SCORE,3012,GO:0001191,1.7810e-01,3.3000e+01
IMP_SCORE,3013,GO:0006904,1.7810e-01,4.1000e+01
IMP_SCORE,3014,GO:0016813,1.7810e-01,1.6000e+01
IMP_SCORE,3015,GO:0010501,1.7806e-01,3.0000e+01
IMP_SCORE,3016,GO:0006796,1.7805e-01,4.5900e+02
IMP_SCORE,3017,GO:0005741,1.7803e-01,1.2500e+02
IMP_SCORE,3018,GO:0043043,1.7799e-01,6.4000e+01
IMP_SCORE,3019,GO:0045861,1.7798e-01,8.2000e+01
IMP_SCORE,3020,GO:0045595,1.7794e-01,4.4000e+02
IMP_SCORE,3021,GO:0010562,1.7792e-01,1.7600e+02
IMP_SCORE,3022,GO:1901215,1.7791e-01,4.7000e+01
IMP_SCORE,3023,GO:0031901,1.7790e-01,7.8000e+01
IMP_SCORE,3024,GO:0095500,1.7789e-01,2.0000e+01
IMP_SCORE,3025,GO:0007166,1.7788e-01,7.1700e+02
IMP_SCORE,3026,GO:0007154,1.7784e-01,3.4600e+02
IMP_SCORE,3027,GO:0045620,1.7782e-01,9.0000e+00
IMP_SCORE,3028,GO:0001516,1.7777e-01,2.1000e+01
IMP_SCORE,3029,GO:0001891,1.7776e-01,3.5000e+01
IMP_SCORE,3030,GO:0002831,1.7773e-01,5.0000e+01
IMP_SCORE,3031,GO:0046983,1.7771e-01,6.1700e+02
IMP_SCORE,3032,GO:0004629,1.7770e-01,4.3000e+01
IMP_SCORE,3033,GO:0030595,1.7768e-01,3.9000e+01
IMP_SCORE,3034,GO:0005796,1.7768e-01,3.2000e+01
IMP_SCORE,3035,GO:0098813,1.7766e-01,1.9000e+01
IMP_SCORE,3036,GO:0050840,1.7765e-01,5.1000e+01
IMP_SCORE,3037,GO:0071682,1.7765e-01,8.0000e+00
IMP_SCORE,3038,GO:0009893,1.7762e-01,4.3700e+02
IMP_SCORE,3039,GO:0010975,1.7755e-01,1.2500e+02
IMP_SCORE,3040,GO:0051347,1.7754e-01,9.2000e+01
IMP_SCORE,3041,GO:0055080,1.7752e-01,1.8900e+02
IMP_SCORE,3042,GO:0010941,1.7751e-01,4.1500e+02
IMP_SCORE,3043,GO:0036293,1.7748e-01,6.6000e+01
IMP_SCORE,3044,GO:0044699,1.7740e-01,1.5750e+03
IMP_SCORE,3045,GO:0016021,1.7738e-01,1.3550e+03
IMP_SCORE,3046,GO:0016620,1.7738e-01,7.0000e+01
IMP_SCORE,3047,GO:0015718,1.7737e-01,3.5000e+01
IMP_SCORE,3048,GO:1902106,1.7737e-01,7.2000e+01
IMP_SCORE,3049,GO:0030512,1.7736e-01,3.1000e+01
IMP_SCORE,3050,GO:0030501,1.7736e-01,1.9000e+01
IMP_SCORE,3051,GO:1904029,1.7734e-01,3.6000e+01
IMP_SCORE,3052,GO:0005578,1.7733e-01,2.9700e+02
IMP_SCORE,3053,GO:0042269,1.7733e-01,1.4000e+01
IMP_SCORE,3054,GO:0042306,1.7731e-01,4.7000e+01
IMP_SCORE,3055,GO:0007605,1.7726e-01,1.3800e+02
IMP_SCORE,3056,GO:0005996,1.7723e-01,9.5000e+01
IMP_SCORE,3057,GO:0006090,1.7721e-01,3.3000e+01
IMP_SCORE,3058,GO:1990837,1.7716e-01,1.0600e+02
IMP_SCORE,3059,GO:0051336,1.7716e-01,4.3000e+02
IMP_SCORE,3060,GO:0016043,1.7710e-01,1.2850e+03
IMP_SCORE,3061,GO:0040014,1.7705e-01,3.1000e+01
IMP_SCORE,3062,GO:0045121,1.7703e-01,1.2800e+02
IMP_SCORE,3063,GO:0031369,1.7702e-01,3.2000e+01
IMP_SCORE,3064,GO:1990380,1.7698e-01,1.4000e+01
IMP_SCORE,3065,GO:0000027,1.7690e-01,6.1000e+01
IMP_SCORE,3066,GO:0006887,1.7684e-01,1.8900e+02
IMP_SCORE,3067,GO:0007267,1.7684e-01,2.3400e+02
IMP_SCORE,3068,GO:0051169,1.7680e-01,7.4000e+01
IMP_SCORE,3069,GO:0009187,1.7678e-01,1.8000e+01
IMP_SCORE,3070,GO:0009628,1.7677e-01,3.8200e+02
IMP_SCORE,3071,GO:0001228,1.7676e-01,7.4000e+01
IMP_SCORE,3072,GO:0045974,1.7672e-01,1.8000e+01
IMP_SCORE,3073,GO:0010800,1.7670e-01,1.0000e+01
IMP_SCORE,3074,GO:0051187,1.7670e-01,1.1000e+01
IMP_SCORE,3075,GO:0016126,1.7667e-01,1.6000e+01
IMP_SCORE,3076,GO:0004722,1.7659e-01,4.2000e+01
IMP_SCORE,3077,GO:0046328,1.7659e-01,5.1000e+01
IMP_SCORE,3078,GO:0004721,1.7659e-01,7.4000e+01
IMP_SCORE,3079,GO:1903844,1.7658e-01,4.1000e+01
IMP_SCORE,3080,GO:0045930,1.7658e-01,6.6000e+01
IMP_SCORE,3081,GO:0051239,1.7654e-01,6.6200e+02
IMP_SCORE,3082,GO:0044765,1.7649e-01,5.2700e+02
IMP_SCORE,3083,GO:0050863,1.7641e-01,8.5000e+01
IMP_SCORE,3084,GO:0010557,1.7641e-01,2.2100e+02
IMP_SCORE,3085,GO:0042116,1.7639e-01,3.0000e+01
IMP_SCORE,3086,GO:0007213,1.7624e-01,1.9000e+01
IMP_SCORE,3087,GO:0005802,1.7624e-01,1.2200e+02
IMP_SCORE,3088,GO:0030207,1.7623e-01,1.1000e+01
IMP_SCORE,3089,GO:0002791,1.7618e-01,1.0800e+02
IMP_SCORE,3090,GO:0030099,1.7611e-01,5.2000e+01
IMP_SCORE,3091,GO:0016581,1.7596e-01,1.5000e+01
IMP_SCORE,3092,GO:0031341,1.7596e-01,1.7000e+01
IMP_SCORE,3093,GO:0040018,1.7589e-01,1.4000e+01
IMP_SCORE,3094,GO:0060045,1.7586e-01,1.0000e+00
IMP_SCORE,3095,GO:0016307,1.7584e-01,3.9000e+01
IMP_SCORE,3096,GO:0006027,1.7579e-01,7.7000e+01
IMP_SCORE,3097,GO:0015908,1.7577e-01,2.1000e+01
IMP_SCORE,3098,GO:0009268,1.7572e-01,2.7000e+01
IMP_SCORE,3099,GO:0036314,1.7572e-01,1.8000e+01
IMP_SCORE,3100,GO:0031974,1.7571e-01,4.8600e+02
IMP_SCORE,3101,GO:0017154,1.7563e-01,1.0000e+01
IMP_SCORE,3102,GO:0051270,1.7563e-01,2.4800e+02
IMP_SCORE,3103,GO:0000228,1.7563e-01,2.3000e+01
IMP_SCORE,3104,GO:1902679,1.7561e-01,1.9600e+02
IMP_SCORE,3105,GO:0042599,1.7557e-01,2.9000e+01
IMP_SCORE,3106,GO:2000242,1.7556e-01,2.0000e+01
IMP_SCORE,3107,GO:0032555,1.7555e-01,4.5400e+02
IMP_SCORE,3108,GO:0015347,1.7553e-01,5.3000e+01
IMP_SCORE,3109,GO:0032588,1.7551e-01,4.5000e+01
IMP_SCORE,3110,GO:0000096,1.7543e-01,3.4000e+01
IMP_SCORE,3111,GO:0031294,1.7540e-01,2.7000e+01
IMP_SCORE,3112,GO:0007632,1.7539e-01,1.6000e+01
IMP_SCORE,3113,GO:0060119,1.7535e-01,1.2000e+01
IMP_SCORE,3114,GO:0007049,1.7534e-01,2.4500e+02
IMP_SCORE,3115,GO:0019318,1.7533e-01,9.3000e+01
IMP_SCORE,3116,GO:0005938,1.7529e-01,1.7500e+02
IMP_SCORE,3117,GO:0032727,1.7526e-01,5.0000e+00
IMP_SCORE,3118,GO:0019439,1.7520e-01,1.4800e+02
IMP_SCORE,3119,GO:0043028,1.7520e-01,1.7000e+01
IMP_SCORE,3120,GO:0038187,1.7518e-01,1.5000e+01
IMP_SCORE,3121,GO:0034599,1.7517e-01,3.8000e+01
IMP_SCORE,3122,GO:0023051,1.7508e-01,6.6800e+02
IMP_SCORE,3123,GO:0031435,1.7504e-01,2.2000e+01
IMP_SCORE,3124,GO:0034504,1.7496e-01,4.8000e+01
IMP_SCORE,3125,GO:0004521,1.7495e-01,6.5000e+01
IMP_SCORE,3126,GO:0022011,1.7493e-01,2.3000e+01
IMP_SCORE,3127,GO:0019216,1.7490e-01,9.8000e+01
IMP_SCORE,3128,GO:0086001,1.7485e-01,1.4000e+01
IMP_SCORE,3129,GO:0007093,1.7479e-01,2.4000e+01
IMP_SCORE,3130,GO:0044764,1.7478e-01,2.4200e+02
IMP_SCORE,3131,GO:0043549,1.7475e-01,1.4400e+02
IMP_SCORE,3132,GO:0001608,1.7472e-01,2.0000e+01
IMP_SCORE,3133,GO:0045892,1.7471e-01,1.7400e+02
IMP_SCORE,3134,GO:0006509,1.7469e-01,6.0000e+00
IMP_SCORE,3135,GO:0009067,1.7469e-01,2.1000e+01
IMP_SCORE,3136,GO:1903507,1.7466e-01,1.9200e+02
IMP_SCORE,3137,GO:0006950,1.7464e-01,9.6300e+02
IMP_SCORE,3138,GO:0031399,1.7458e-01,2.9200e+02
IMP_SCORE,3139,GO:0044711,1.7458e-01,3.1300e+02
IMP_SCORE,3140,GO:0051260,1.7454e-01,1.7600e+02
IMP_SCORE,3141,GO:0004707,1.7448e-01,1.8000e+01
IMP_SCORE,3142,GO:0051960,1.7444e-01,2.1400e+02
IMP_SCORE,3143,GO:0051963,1.7444e-01,5.3000e+01
IMP_SCORE,3144,GO:0015276,1.7438e-01,9.1000e+01
IMP_SCORE,3145,GO:0043407,1.7437e-01,3.7000e+01
IMP_SCORE,3146,GO:0006721,1.7436e-01,6.1000e+01
IMP_SCORE,3147,GO:0016477,1.7434e-01,3.4600e+02
IMP_SCORE,3148,GO:0008408,1.7431e-01,1.2000e+01
IMP_SCORE,3149,GO:0031663,1.7429e-01,2.4000e+01
IMP_SCORE,3150,GO:0051707,1.7427e-01,2.2400e+02
IMP_SCORE,3151,GO:0010563,1.7424e-01,1.4100e+02
IMP_SCORE,3152,GO:0098916,1.7424e-01,1.9300e+02
IMP_SCORE,3153,GO:0009612,1.7422e-01,6.5000e+01
IMP_SCORE,3154,GO:0009144,1.7422e-01,3.8000e+01
IMP_SCORE,3155,GO:0045936,1.7419e-01,1.4500e+02
IMP_SCORE,3156,GO:0007519,1.7417e-01,2.0000e+01
IMP_SCORE,3157,GO:0016572,1.7413e-01,1.0000e+01
IMP_SCORE,3158,GO:0042787,1.7410e-01,3.9000e+01
IMP_SCORE,3159,GO:1900024,1.7409e-01,1.5000e+01
IMP_SCORE,3160,GO:0038084,1.7407e-01,6.0000e+00
IMP_SCORE,3161,GO:0032559,1.7406e-01,3.8100e+02
IMP_SCORE,3162,GO:0051703,1.7402e-01,5.1000e+01
IMP_SCORE,3163,GO:0023061,1.7398e-01,6.8000e+01
IMP_SCORE,3164,GO:0031344,1.7397e-01,2.0200e+02
IMP_SCORE,3165,GO:0022603,1.7397e-01,2.8500e+02
IMP_SCORE,3166,GO:0005088,1.7395e-01,1.4100e+02
IMP_SCORE,3167,GO:0006559,1.7393e-01,3.4000e+01
IMP_SCORE,3168,GO:0043648,1.7391e-01,5.8000e+01
IMP_SCORE,3169,GO:0046635,1.7391e-01,1.3000e+01
IMP_SCORE,3170,GO:0046883,1.7386e-01,6.7000e+01
IMP_SCORE,3171,GO:0071456,1.7385e-01,2.9000e+01
IMP_SCORE,3172,GO:0038093,1.7383e-01,5.6000e+01
IMP_SCORE,3173,GO:0043369,1.7382e-01,1.1000e+01
IMP_SCORE,3174,GO:0016049,1.7380e-01,5.9000e+01
IMP_SCORE,3175,GO:0035067,1.7378e-01,1.0000e+00
IMP_SCORE,3176,GO:0097480,1.7378e-01,2.9000e+01
IMP_SCORE,3177,GO:0030155,1.7377e-01,2.5800e+02
IMP_SCORE,3178,GO:0045670,1.7373e-01,5.3000e+01
IMP_SCORE,3179,GO:0007015,1.7369e-01,1.1700e+02
IMP_SCORE,3180,GO:0006793,1.7367e-01,5.6100e+02
IMP_SCORE,3181,GO:1902930,1.7366e-01,2.5000e+01
IMP_SCORE,3182,GO:1902186,1.7364e-01,1.3000e+01
IMP_SCORE,3183,GO:1903825,1.7362e-01,4.9000e+01
IMP_SCORE,3184,GO:0006999,1.7360e-01,8.0000e+00
IMP_SCORE,3185,GO:0044843,1.7355e-01,3.2000e+01
IMP_SCORE,3186,GO:0042461,1.7348e-01,3.0000e+01
IMP_SCORE,3187,GO:0043457,1.7347e-01,2.8000e+01
IMP_SCORE,3188,GO:0050854,1.7342e-01,2.7000e+01
IMP_SCORE,3189,GO:0048519,1.7342e-01,9.6400e+02
IMP_SCORE,3190,GO:0010821,1.7341e-01,7.7000e+01
IMP_SCORE,3191,GO:1903706,1.7341e-01,1.4200e+02
IMP_SCORE,3192,GO:0016668,1.7337e-01,1.2000e+01
IMP_SCORE,3193,GO:0032309,1.7333e-01,7.0000e+00
IMP_SCORE,3194,GO:1901800,1.7332e-01,3.5000e+01
IMP_SCORE,3195,GO:0099513,1.7330e-01,2.9000e+02
IMP_SCORE,3196,GO:0017076,1.7330e-01,4.6200e+02
IMP_SCORE,3197,GO:0048667,1.7329e-01,9.0000e+00
IMP_SCORE,3198,GO:0042590,1.7328e-01,7.6000e+01
IMP_SCORE,3199,GO:0034121,1.7325e-01,2.0000e+01
IMP_SCORE,3200,GO:0007045,1.7324e-01,2.1000e+01
IMP_SCORE,3201,GO:0009310,1.7317e-01,5.5000e+01
IMP_SCORE,3202,GO:0019201,1.7311e-01,1.5000e+01
IMP_SCORE,3203,GO:0002429,1.7311e-01,9.2000e+01
IMP_SCORE,3204,GO:0015297,1.7309e-01,4.8000e+01
IMP_SCORE,3205,GO:0018958,1.7304e-01,5.6000e+01
IMP_SCORE,3206,GO:0019901,1.7301e-01,3.3100e+02
IMP_SCORE,3207,GO:0045727,1.7297e-01,1.8000e+01
IMP_SCORE,3208,GO:0030135,1.7297e-01,6.6000e+01
IMP_SCORE,3209,GO:0030055,1.7292e-01,2.4000e+02
IMP_SCORE,3210,GO:0034332,1.7290e-01,5.1000e+01
IMP_SCORE,3211,GO:0032787,1.7286e-01,2.0700e+02
IMP_SCORE,3212,GO:0032530,1.7286e-01,2.3000e+01
IMP_SCORE,3213,GO:0044255,1.7285e-01,3.2800e+02
IMP_SCORE,3214,GO:1901739,1.7279e-01,2.5000e+01
IMP_SCORE,3215,GO:0071564,1.7278e-01,3.0000e+00
IMP_SCORE,3216,GO:0019226,1.7278e-01,2.2000e+01
IMP_SCORE,3217,GO:0046457,1.7278e-01,1.6000e+01
IMP_SCORE,3218,GO:0051782,1.7277e-01,1.9000e+01
IMP_SCORE,3219,GO:0055037,1.7277e-01,8.1000e+01
IMP_SCORE,3220,GO:0071850,1.7273e-01,5.0000e+00
IMP_SCORE,3221,GO:0070006,1.7271e-01,1.2000e+01
IMP_SCORE,3222,GO:0098589,1.7268e-01,2.1700e+02
IMP_SCORE,3223,GO:0051603,1.7267e-01,1.6800e+02
IMP_SCORE,3224,GO:0040011,1.7264e-01,4.7000e+02
IMP_SCORE,3225,GO:0042476,1.7263e-01,5.6000e+01
IMP_SCORE,3226,GO:0070571,1.7262e-01,1.0000e+01
IMP_SCORE,3227,GO:2000241,1.7258e-01,3.1000e+01
IMP_SCORE,3228,GO:0098631,1.7255e-01,3.8000e+01
IMP_SCORE,3229,GO:1901799,1.7253e-01,9.0000e+00
IMP_SCORE,3230,GO:0046835,1.7253e-01,1.0000e+01
IMP_SCORE,3231,GO:0022607,1.7251e-01,7.2400e+02
IMP_SCORE,3232,GO:0008217,1.7250e-01,9.7000e+01
IMP_SCORE,3233,GO:0016614,1.7248e-01,1.3400e+02
IMP_SCORE,3234,GO:0009987,1.7244e-01,1.2010e+03
IMP_SCORE,3235,GO:0043901,1.7244e-01,6.6000e+01
IMP_SCORE,3236,GO:0048145,1.7244e-01,4.4000e+01
IMP_SCORE,3237,GO:1903008,1.7239e-01,1.7000e+01
IMP_SCORE,3238,GO:0007215,1.7239e-01,2.9000e+01
IMP_SCORE,3239,GO:0034641,1.7237e-01,4.9800e+02
IMP_SCORE,3240,GO:0045185,1.7231e-01,4.0000e+01
IMP_SCORE,3241,GO:0016646,1.7230e-01,3.4000e+01
IMP_SCORE,3242,GO:0097028,1.7230e-01,1.6000e+01
IMP_SCORE,3243,GO:0019752,1.7229e-01,2.3100e+02
IMP_SCORE,3244,GO:0001894,1.7228e-01,7.6000e+01
IMP_SCORE,3245,GO:0051645,1.7220e-01,1.4000e+01
IMP_SCORE,3246,GO:0098727,1.7220e-01,3.4000e+01
IMP_SCORE,3247,GO:0042981,1.7218e-01,4.0500e+02
IMP_SCORE,3248,GO:0000075,1.7218e-01,3.7000e+01
IMP_SCORE,3249,GO:0035924,1.7218e-01,2.5000e+01
IMP_SCORE,3250,GO:0005242,1.7211e-01,4.0000e+01
IMP_SCORE,3251,GO:0022604,1.7208e-01,1.8400e+02
IMP_SCORE,3252,GO:0006879,1.7206e-01,3.2000e+01
IMP_SCORE,3253,GO:0005778,1.7206e-01,3.5000e+01
IMP_SCORE,3254,GO:0008654,1.7204e-01,9.1000e+01
IMP_SCORE,3255,GO:0098562,1.7198e-01,3.2000e+01
IMP_SCORE,3256,GO:0044306,1.7195e-01,5.8000e+01
IMP_SCORE,3257,GO:0048285,1.7194e-01,1.3800e+02
IMP_SCORE,3258,GO:0022411,1.7192e-01,1.2100e+02
IMP_SCORE,3259,GO:0006468,1.7185e-01,2.4600e+02
IMP_SCORE,3260,GO:0043489,1.7183e-01,6.0000e+00
IMP_SCORE,3261,GO:0060135,1.7178e-01,1.5000e+01
IMP_SCORE,3262,GO:0006213,1.7167e-01,2.1000e+01
IMP_SCORE,3263,GO:0031984,1.7166e-01,1.3600e+02
IMP_SCORE,3264,GO:0032991,1.7164e-01,1.4630e+03
IMP_SCORE,3265,GO:0007019,1.7160e-01,7.0000e+00
IMP_SCORE,3266,GO:0006611,1.7160e-01,2.1000e+01
IMP_SCORE,3267,GO:1901570,1.7159e-01,2.6000e+01
IMP_SCORE,3268,GO:0016645,1.7155e-01,5.1000e+01
IMP_SCORE,3269,GO:0050806,1.7154e-01,5.4000e+01
IMP_SCORE,3270,GO:0098791,1.7151e-01,1.2400e+02
IMP_SCORE,3271,GO:0006895,1.7146e-01,1.6000e+01
IMP_SCORE,3272,GO:1903169,1.7146e-01,3.6000e+01
IMP_SCORE,3273,GO:2000482,1.7144e-01,2.1000e+01
IMP_SCORE,3274,GO:0021983,1.7144e-01,1.0000e+01
IMP_SCORE,3275,GO:0051851,1.7141e-01,1.4000e+01
IMP_SCORE,3276,GO:0009615,1.7140e-01,9.5000e+01
IMP_SCORE,3277,GO:0045309,1.7139e-01,1.1000e+01
IMP_SCORE,3278,GO:0048246,1.7137e-01,4.0000e+00
IMP_SCORE,3279,GO:0048284,1.7137e-01,5.7000e+01
IMP_SCORE,3280,GO:1903362,1.7136e-01,4.4000e+01
IMP_SCORE,3281,GO:0010564,1.7134e-01,1.4400e+02
IMP_SCORE,3282,GO:0016597,1.7133e-01,5.3000e+01
IMP_SCORE,3283,GO:0090150,1.7133e-01,6.3000e+01
IMP_SCORE,3284,GO:0006901,1.7132e-01,3.2000e+01
IMP_SCORE,3285,GO:0030426,1.7129e-01,8.8000e+01
IMP_SCORE,3286,GO:0002444,1.7126e-01,9.0000e+00
IMP_SCORE,3287,GO:0043025,1.7113e-01,1.7900e+02
IMP_SCORE,3288,GO:0072330,1.7109e-01,7.2000e+01
IMP_SCORE,3289,GO:0015932,1.7108e-01,3.3000e+01
IMP_SCORE,3290,GO:0006733,1.7108e-01,5.4000e+01
IMP_SCORE,3291,GO:1901880,1.7104e-01,4.6000e+01
IMP_SCORE,3292,GO:2001259,1.7102e-01,1.6000e+01
IMP_SCORE,3293,GO:0098798,1.7099e-01,4.8000e+01
IMP_SCORE,3294,GO:0045722,1.7095e-01,1.0000e+00
IMP_SCORE,3295,GO:0003906,1.7095e-01,1.0000e+00
IMP_SCORE,3296,GO:0055008,1.7095e-01,1.3000e+01
IMP_SCORE,3297,GO:0044700,1.7094e-01,2.5800e+02
IMP_SCORE,3298,GO:0004197,1.7093e-01,7.4000e+01
IMP_SCORE,3299,GO:0051053,1.7093e-01,3.7000e+01
IMP_SCORE,3300,GO:0048513,1.7084e-01,4.7400e+02
IMP_SCORE,3301,GO:0042157,1.7082e-01,5.4000e+01
IMP_SCORE,3302,GO:0052742,1.7080e-01,3.0000e+01
IMP_SCORE,3303,GO:0009226,1.7078e-01,4.5000e+01
IMP_SCORE,3304,GO:0002250,1.7077e-01,1.9600e+02
IMP_SCORE,3305,GO:0002707,1.7075e-01,1.5000e+01
IMP_SCORE,3306,GO:0055023,1.7073e-01,4.0000e+00
IMP_SCORE,3307,GO:0098857,1.7060e-01,1.5500e+02
IMP_SCORE,3308,GO:0038096,1.7057e-01,1.8000e+01
IMP_SCORE,3309,GO:0030808,1.7050e-01,2.8000e+01
IMP_SCORE,3310,GO:0005615,1.7045e-01,1.0300e+03
IMP_SCORE,3311,GO:0032870,1.7044e-01,8.1000e+01
IMP_SCORE,3312,GO:0048589,1.7043e-01,1.3900e+02
IMP_SCORE,3313,GO:0010799,1.7040e-01,9.0000e+00
IMP_SCORE,3314,GO:0008191,1.7033e-01,8.0000e+00
IMP_SCORE,3315,GO:0022617,1.7030e-01,7.0000e+01
IMP_SCORE,3316,GO:0050764,1.7026e-01,3.2000e+01
IMP_SCORE,3317,GO:0004435,1.7025e-01,4.1000e+01
IMP_SCORE,3318,GO:0017049,1.7020e-01,6.0000e+00
IMP_SCORE,3319,GO:0046655,1.7015e-01,8.0000e+00
IMP_SCORE,3320,GO:0061640,1.7014e-01,2.1000e+01
IMP_SCORE,3321,GO:0032103,1.7009e-01,8.5000e+01
IMP_SCORE,3322,GO:0042168,1.7005e-01,1.8000e+01
IMP_SCORE,3323,GO:0002706,1.7005e-01,4.3000e+01
IMP_SCORE,3324,GO:1903530,1.7005e-01,1.4800e+02
IMP_SCORE,3325,GO:0051656,1.7004e-01,9.4000e+01
IMP_SCORE,3326,GO:0006661,1.7004e-01,5.1000e+01
IMP_SCORE,3327,GO:0030173,1.6995e-01,5.8000e+01
IMP_SCORE,3328,GO:0034358,1.6994e-01,3.8000e+01
IMP_SCORE,3329,GO:0044425,1.6993e-01,1.4680e+03
IMP_SCORE,3330,GO:0035641,1.6992e-01,1.4000e+01
IMP_SCORE,3331,GO:0034754,1.6992e-01,7.3000e+01
IMP_SCORE,3332,GO:0001662,1.6991e-01,1.5000e+01
IMP_SCORE,3333,GO:0009894,1.6987e-01,2.1000e+02
IMP_SCORE,3334,GO:0021766,1.6986e-01,4.1000e+01
IMP_SCORE,3335,GO:0050729,1.6986e-01,4.2000e+01
IMP_SCORE,3336,GO:0001932,1.6985e-01,2.2300e+02
IMP_SCORE,3337,GO:0048786,1.6982e-01,2.5000e+01
IMP_SCORE,3338,GO:0000377,1.6982e-01,6.2000e+01
IMP_SCORE,3339,GO:0022610,1.6982e-01,6.6700e+02
IMP_SCORE,3340,GO:0030335,1.6980e-01,1.1300e+02
IMP_SCORE,3341,GO:0071359,1.6980e-01,1.1000e+01
IMP_SCORE,3342,GO:0006687,1.6979e-01,7.7000e+01
IMP_SCORE,3343,GO:0044456,1.6976e-01,3.7600e+02
IMP_SCORE,3344,GO:0048008,1.6972e-01,1.8000e+01
IMP_SCORE,3345,GO:0043087,1.6970e-01,2.5500e+02
IMP_SCORE,3346,GO:0001503,1.6968e-01,4.6000e+01
IMP_SCORE,3347,GO:0014013,1.6966e-01,4.0000e+01
IMP_SCORE,3348,GO:0042755,1.6965e-01,1.1000e+01
IMP_SCORE,3349,GO:0033866,1.6965e-01,6.0000e+00
IMP_SCORE,3350,GO:0043434,1.6963e-01,8.9000e+01
IMP_SCORE,3351,GO:0010648,1.6960e-01,3.1100e+02
IMP_SCORE,3352,GO:0044271,1.6960e-01,3.4000e+02
IMP_SCORE,3353,GO:1904893,1.6956e-01,2.1000e+01
IMP_SCORE,3354,GO:0004385,1.6952e-01,1.3000e+01
IMP_SCORE,3355,GO:0061650,1.6951e-01,2.8000e+01
IMP_SCORE,3356,GO:0007160,1.6947e-01,8.3000e+01
IMP_SCORE,3357,GO:0051171,1.6947e-01,4.3200e+02
IMP_SCORE,3358,GO:0031527,1.6944e-01,1.8000e+01
IMP_SCORE,3359,GO:0035601,1.6944e-01,3.2000e+01
IMP_SCORE,3360,GO:0050999,1.6942e-01,8.0000e+00
IMP_SCORE,3361,GO:0030033,1.6939e-01,2.1000e+01
IMP_SCORE,3362,GO:0046165,1.6938e-01,4.7000e+01
IMP_SCORE,3363,GO:0051345,1.6935e-01,3.1200e+02
IMP_SCORE,3364,GO:0044390,1.6929e-01,1.0000e+01
IMP_SCORE,3365,GO:0005452,1.6927e-01,2.4000e+01
IMP_SCORE,3366,GO:0045937,1.6927e-01,1.8500e+02
IMP_SCORE,3367,GO:0048858,1.6923e-01,1.1900e+02
IMP_SCORE,3368,GO:0045190,1.6913e-01,2.0000e+00
IMP_SCORE,3369,GO:0009605,1.6907e-01,4.4900e+02
IMP_SCORE,3370,GO:0002888,1.6898e-01,1.5000e+01
IMP_SCORE,3371,GO:0031519,1.6896e-01,3.2000e+01
IMP_SCORE,3372,GO:1902074,1.6896e-01,9.0000e+00
IMP_SCORE,3373,GO:0019787,1.6892e-01,1.7100e+02
IMP_SCORE,3374,GO:0048729,1.6887e-01,1.0800e+02
IMP_SCORE,3375,GO:0009072,1.6887e-01,2.9000e+01
IMP_SCORE,3376,GO:0030315,1.6885e-01,2.0000e+01
IMP_SCORE,3377,GO:0002684,1.6882e-01,2.1900e+02
IMP_SCORE,3378,GO:0070935,1.6879e-01,5.0000e+00
IMP_SCORE,3379,GO:0008286,1.6870e-01,4.8000e+01
IMP_SCORE,3380,GO:0031058,1.6868e-01,2.0000e+01
IMP_SCORE,3381,GO:0046620,1.6867e-01,1.2000e+01
IMP_SCORE,3382,GO:0006355,1.6858e-01,3.3200e+02
IMP_SCORE,3383,GO:0016973,1.6855e-01,7.0000e+00
IMP_SCORE,3384,GO:0019900,1.6855e-01,3.5700e+02
IMP_SCORE,3385,GO:0032943,1.6846e-01,2.0000e+01
IMP_SCORE,3386,GO:0033630,1.6844e-01,1.8000e+01
IMP_SCORE,3387,GO:0009968,1.6838e-01,2.8800e+02
IMP_SCORE,3388,GO:0021762,1.6834e-01,5.3000e+01
IMP_SCORE,3389,GO:0005903,1.6833e-01,4.4000e+01
IMP_SCORE,3390,GO:0097435,1.6831e-01,1.4800e+02
IMP_SCORE,3391,GO:0030150,1.6829e-01,7.0000e+00
IMP_SCORE,3392,GO:0006754,1.6825e-01,6.0000e+00
IMP_SCORE,3393,GO:1902187,1.6825e-01,3.0000e+00
IMP_SCORE,3394,GO:2000810,1.6818e-01,1.5000e+01
IMP_SCORE,3395,GO:0048585,1.6815e-01,3.3800e+02
IMP_SCORE,3396,GO:0043062,1.6815e-01,1.6200e+02
IMP_SCORE,3397,GO:0017038,1.6812e-01,5.2000e+01
IMP_SCORE,3398,GO:0048731,1.6809e-01,4.8200e+02
IMP_SCORE,3399,GO:0006865,1.6804e-01,5.2000e+01
IMP_SCORE,3400,GO:0099503,1.6804e-01,2.0000e+02
IMP_SCORE,3401,GO:0001708,1.6798e-01,2.2000e+01
IMP_SCORE,3402,GO:0070925,1.6798e-01,1.9000e+02
IMP_SCORE,3403,GO:0002573,1.6798e-01,5.0000e+01
IMP_SCORE,3404,GO:0045912,1.6797e-01,2.4000e+01
IMP_SCORE,3405,GO:0050727,1.6797e-01,1.0800e+02
IMP_SCORE,3406,GO:0031224,1.6797e-01,1.4420e+03
IMP_SCORE,3407,GO:0016605,1.6795e-01,4.0000e+01
IMP_SCORE,3408,GO:0051213,1.6794e-01,7.6000e+01
IMP_SCORE,3409,GO:0006811,1.6787e-01,4.4100e+02
IMP_SCORE,3410,GO:0038094,1.6783e-01,4.2000e+01
IMP_SCORE,3411,GO:0015079,1.6779e-01,5.7000e+01
IMP_SCORE,3412,GO:0035136,1.6778e-01,2.7000e+01
IMP_SCORE,3413,GO:0051248,1.6776e-01,2.1800e+02
IMP_SCORE,3414,GO:0036508,1.6775e-01,7.0000e+00
IMP_SCORE,3415,GO:0006693,1.6771e-01,1.3000e+01
IMP_SCORE,3416,GO:0019835,1.6770e-01,1.8000e+01
IMP_SCORE,3417,GO:0043220,1.6767e-01,8.0000e+00
IMP_SCORE,3418,GO:0001570,1.6758e-01,1.4000e+01
IMP_SCORE,3419,GO:0003143,1.6755e-01,1.8000e+01
IMP_SCORE,3420,GO:0034719,1.6750e-01,7.0000e+00
IMP_SCORE,3421,GO:0030003,1.6750e-01,1.4700e+02
IMP_SCORE,3422,GO:0030672,1.6749e-01,7.0000e+01
IMP_SCORE,3423,GO:0002637,1.6746e-01,1.7000e+01
IMP_SCORE,3424,GO:0070727,1.6745e-01,2.7500e+02
IMP_SCORE,3425,GO:0010833,1.6742e-01,7.0000e+00
IMP_SCORE,3426,GO:0071426,1.6742e-01,8.0000e+00
IMP_SCORE,3427,GO:0060828,1.6740e-01,6.9000e+01
IMP_SCORE,3428,GO:1902305,1.6737e-01,4.6000e+01
IMP_SCORE,3429,GO:0031904,1.6735e-01,3.6000e+01
IMP_SCORE,3430,GO:0044248,1.6735e-01,4.8200e+02
IMP_SCORE,3431,GO:0015248,1.6733e-01,1.6000e+01
IMP_SCORE,3432,GO:0050808,1.6725e-01,8.2000e+01
IMP_SCORE,3433,GO:0045271,1.6724e-01,1.2000e+01
IMP_SCORE,3434,GO:0033700,1.6718e-01,5.0000e+00
IMP_SCORE,3435,GO:0043649,1.6717e-01,2.7000e+01
IMP_SCORE,3436,GO:0008200,1.6714e-01,2.7000e+01
IMP_SCORE,3437,GO:1904358,1.6713e-01,2.8000e+01
IMP_SCORE,3438,GO:1901361,1.6710e-01,1.4800e+02
IMP_SCORE,3439,GO:0031234,1.6709e-01,3.5000e+01
IMP_SCORE,3440,GO:0019956,1.6708e-01,2.4000e+01
IMP_SCORE,3441,GO:0007399,1.6704e-01,3.3500e+02
IMP_SCORE,3442,GO:0009798,1.6694e-01,3.3000e+01
IMP_SCORE,3443,GO:0043067,1.6691e-01,3.7300e+02
IMP_SCORE,3444,GO:0072522,1.6691e-01,3.5000e+01
IMP_SCORE,3445,GO:0005125,1.6691e-01,1.8000e+02
IMP_SCORE,3446,GO:0004497,1.6688e-01,5.3000e+01
IMP_SCORE,3447,GO:0007200,1.6685e-01,6.3000e+01
IMP_SCORE,3448,GO:0043228,1.6680e-01,9.9300e+02
IMP_SCORE,3449,GO:0009653,1.6679e-01,5.6600e+02
IMP_SCORE,3450,GO:0090316,1.6673e-01,6.5000e+01
IMP_SCORE,3451,GO:0016592,1.6673e-01,1.2000e+01
IMP_SCORE,3452,GO:0048523,1.6673e-01,8.6500e+02
IMP_SCORE,3453,GO:0050839,1.6673e-01,3.9800e+02
IMP_SCORE,3454,GO:0006082,1.6671e-01,2.8400e+02
IMP_SCORE,3455,GO:0005892,1.6670e-01,6.0000e+00
IMP_SCORE,3456,GO:0060047,1.6668e-01,8.0000e+00
IMP_SCORE,3457,GO:0005528,1.6667e-01,3.0000e+01
IMP_SCORE,3458,GO:1903170,1.6667e-01,7.0000e+00
IMP_SCORE,3459,GO:0071634,1.6658e-01,2.3000e+01
IMP_SCORE,3460,GO:0034764,1.6652e-01,2.5000e+01
IMP_SCORE,3461,GO:0051775,1.6651e-01,1.7000e+01
IMP_SCORE,3462,GO:0043524,1.6643e-01,4.5000e+01
IMP_SCORE,3463,GO:1901575,1.6640e-01,4.4000e+02
IMP_SCORE,3464,GO:0097320,1.6639e-01,7.0000e+00
IMP_SCORE,3465,GO:0046890,1.6638e-01,5.2000e+01
IMP_SCORE,3466,GO:0004177,1.6637e-01,6.6000e+01
IMP_SCORE,3467,GO:0023057,1.6635e-01,3.1700e+02
IMP_SCORE,3468,GO:0007268,1.6633e-01,1.4500e+02
IMP_SCORE,3469,GO:0021700,1.6631e-01,8.7000e+01
IMP_SCORE,3470,GO:0044802,1.6629e-01,2.3000e+02
IMP_SCORE,3471,GO:0010468,1.6627e-01,4.7900e+02
IMP_SCORE,3472,GO:0010770,1.6623e-01,3.9000e+01
IMP_SCORE,3473,GO:0006656,1.6619e-01,2.7000e+01
IMP_SCORE,3474,GO:0001505,1.6610e-01,6.7000e+01
IMP_SCORE,3475,GO:0071840,1.6610e-01,1.2070e+03
IMP_SCORE,3476,GO:0007250,1.6607e-01,1.6000e+01
IMP_SCORE,3477,GO:0050819,1.6606e-01,4.2000e+01
IMP_SCORE,3478,GO:0034377,1.6603e-01,2.0000e+00
IMP_SCORE,3479,GO:0030554,1.6601e-01,3.9800e+02
IMP_SCORE,3480,GO:0000281,1.6598e-01,1.7000e+01
IMP_SCORE,3481,GO:0045597,1.6593e-01,2.4500e+02
IMP_SCORE,3482,GO:0036151,1.6591e-01,3.6000e+01
IMP_SCORE,3483,GO:0072662,1.6588e-01,1.2000e+01
IMP_SCORE,3484,GO:0045981,1.6586e-01,2.3000e+01
IMP_SCORE,3485,GO:0005902,1.6586e-01,5.8000e+01
IMP_SCORE,3486,GO:0038023,1.6585e-01,3.3100e+02
IMP_SCORE,3487,GO:1990351,1.6575e-01,1.5900e+02
IMP_SCORE,3488,GO:0004888,1.6566e-01,3.2600e+02
IMP_SCORE,3489,GO:0033280,1.6563e-01,6.0000e+00
IMP_SCORE,3490,GO:0032880,1.6558e-01,2.4900e+02
IMP_SCORE,3491,GO:0052695,1.6558e-01,1.0000e+01
IMP_SCORE,3492,GO:0003016,1.6557e-01,8.0000e+00
IMP_SCORE,3493,GO:0051254,1.6557e-01,1.8100e+02
IMP_SCORE,3494,GO:0048518,1.6555e-01,8.8700e+02
IMP_SCORE,3495,GO:0043032,1.6555e-01,1.5000e+01
IMP_SCORE,3496,GO:1902099,1.6550e-01,7.0000e+00
IMP_SCORE,3497,GO:0051246,1.6545e-01,4.8100e+02
IMP_SCORE,3498,GO:0045664,1.6543e-01,1.3500e+02
IMP_SCORE,3499,GO:0065007,1.6541e-01,1.1970e+03
IMP_SCORE,3500,GO:0005730,1.6540e-01,4.3400e+02
IMP_SCORE,3501,GO:0045088,1.6533e-01,1.1100e+02
IMP_SCORE,3502,GO:0002758,1.6530e-01,8.0000e+01
IMP_SCORE,3503,GO:0004857,1.6530e-01,1.7200e+02
IMP_SCORE,3504,GO:0002699,1.6530e-01,4.6000e+01
IMP_SCORE,3505,GO:0032553,1.6523e-01,4.6700e+02
IMP_SCORE,3506,GO:0032963,1.6523e-01,3.3000e+01
IMP_SCORE,3507,GO:0005905,1.6519e-01,6.3000e+01
IMP_SCORE,3508,GO:1903037,1.6518e-01,9.7000e+01
IMP_SCORE,3509,GO:0050890,1.6517e-01,1.4700e+02
IMP_SCORE,3510,GO:0031324,1.6517e-01,3.6400e+02
IMP_SCORE,3511,GO:0005516,1.6513e-01,4.4900e+02
IMP_SCORE,3512,GO:0051172,1.6512e-01,2.0800e+02
IMP_SCORE,3513,GO:0006163,1.6511e-01,5.7000e+01
IMP_SCORE,3514,GO:0031069,1.6511e-01,5.0000e+00
IMP_SCORE,3515,GO:0046873,1.6507e-01,1.3300e+02
IMP_SCORE,3516,GO:0045787,1.6506e-01,6.5000e+01
IMP_SCORE,3517,GO:1905037,1.6505e-01,1.3000e+01
IMP_SCORE,3518,GO:0042325,1.6497e-01,2.3600e+02
IMP_SCORE,3519,GO:1902578,1.6496e-01,5.9700e+02
IMP_SCORE,3520,GO:0000278,1.6495e-01,1.6000e+01
IMP_SCORE,3521,GO:0043242,1.6494e-01,2.8000e+01
IMP_SCORE,3522,GO:1901701,1.6492e-01,1.7800e+02
IMP_SCORE,3523,GO:0006915,1.6491e-01,3.7100e+02
IMP_SCORE,3524,GO:0050431,1.6490e-01,4.0000e+01
IMP_SCORE,3525,GO:0045187,1.6489e-01,7.0000e+00
IMP_SCORE,3526,GO:0042127,1.6485e-01,5.1400e+02
IMP_SCORE,3527,GO:0030801,1.6484e-01,1.6000e+01
IMP_SCORE,3528,GO:0001659,1.6482e-01,9.0000e+00
IMP_SCORE,3529,GO:0033013,1.6478e-01,4.7000e+01
IMP_SCORE,3530,GO:0048741,1.6473e-01,2.7000e+01
IMP_SCORE,3531,GO:1903214,1.6473e-01,4.5000e+01
IMP_SCORE,3532,GO:0007009,1.6466e-01,1.2600e+02
IMP_SCORE,3533,GO:0090257,1.6463e-01,6.8000e+01
IMP_SCORE,3534,GO:0005102,1.6457e-01,8.9200e+02
IMP_SCORE,3535,GO:0001650,1.6450e-01,9.3000e+01
IMP_SCORE,3536,GO:0051084,1.6450e-01,1.3000e+01
IMP_SCORE,3537,GO:0030168,1.6445e-01,5.9000e+01
IMP_SCORE,3538,GO:0030593,1.6444e-01,4.7000e+01
IMP_SCORE,3539,GO:0070328,1.6443e-01,1.8000e+01
IMP_SCORE,3540,GO:0071941,1.6441e-01,1.0000e+01
IMP_SCORE,3541,GO:0035586,1.6441e-01,3.7000e+01
IMP_SCORE,3542,GO:0002011,1.6439e-01,1.0000e+01
IMP_SCORE,3543,GO:0030030,1.6438e-01,2.8000e+02
IMP_SCORE,3544,GO:0042509,1.6436e-01,2.4000e+01
IMP_SCORE,3545,GO:0031090,1.6433e-01,8.5000e+02
IMP_SCORE,3546,GO:0000920,1.6427e-01,3.0000e+00
IMP_SCORE,3547,GO:0006910,1.6427e-01,3.2000e+01
IMP_SCORE,3548,GO:1903319,1.6426e-01,7.0000e+00
IMP_SCORE,3549,GO:2000649,1.6422e-01,4.7000e+01
IMP_SCORE,3550,GO:0030815,1.6422e-01,2.2000e+01
IMP_SCORE,3551,GO:0000280,1.6419e-01,1.1900e+02
IMP_SCORE,3552,GO:0042059,1.6415e-01,1.0000e+01
IMP_SCORE,3553,GO:0070201,1.6413e-01,2.0900e+02
IMP_SCORE,3554,GO:0010605,1.6400e-01,4.0900e+02
IMP_SCORE,3555,GO:0043679,1.6400e-01,4.9000e+01
IMP_SCORE,3556,GO:0050685,1.6397e-01,7.0000e+00
IMP_SCORE,3557,GO:0044433,1.6395e-01,4.3300e+02
IMP_SCORE,3558,GO:0006397,1.6394e-01,1.3900e+02
IMP_SCORE,3559,GO:0016830,1.6391e-01,5.5000e+01
IMP_SCORE,3560,GO:0042555,1.6391e-01,2.0000e+00
IMP_SCORE,3561,GO:0019731,1.6390e-01,1.7000e+01
IMP_SCORE,3562,GO:0032580,1.6388e-01,7.3000e+01
IMP_SCORE,3563,GO:0055013,1.6386e-01,1.3000e+01
IMP_SCORE,3564,GO:0017171,1.6386e-01,2.4500e+02
IMP_SCORE,3565,GO:0098542,1.6383e-01,1.7300e+02
IMP_SCORE,3566,GO:0005766,1.6383e-01,2.2000e+01
IMP_SCORE,3567,GO:0043433,1.6380e-01,3.5000e+01
IMP_SCORE,3568,GO:0008104,1.6375e-01,5.5000e+02
IMP_SCORE,3569,GO:0007067,1.6375e-01,1.1500e+02
IMP_SCORE,3570,GO:0043207,1.6374e-01,2.5000e+02
IMP_SCORE,3571,GO:0008643,1.6371e-01,6.1000e+01
IMP_SCORE,3572,GO:0042462,1.6371e-01,2.9000e+01
IMP_SCORE,3573,GO:0004029,1.6358e-01,4.7000e+01
IMP_SCORE,3574,GO:0014002,1.6358e-01,2.0000e+01
IMP_SCORE,3575,GO:0007034,1.6357e-01,4.4000e+01
IMP_SCORE,3576,GO:0007010,1.6355e-01,3.0800e+02
IMP_SCORE,3577,GO:1905038,1.6354e-01,7.0000e+00
IMP_SCORE,3578,GO:0022618,1.6353e-01,9.6000e+01
IMP_SCORE,3579,GO:0001205,1.6352e-01,1.8000e+01
IMP_SCORE,3580,GO:1900372,1.6350e-01,1.5000e+01
IMP_SCORE,3581,GO:0042995,1.6350e-01,8.7100e+02
IMP_SCORE,3582,GO:0043232,1.6345e-01,9.2800e+02
IMP_SCORE,3583,GO:0000375,1.6343e-01,6.4000e+01
IMP_SCORE,3584,GO:0016773,1.6340e-01,2.0500e+02
IMP_SCORE,3585,GO:0071801,1.6338e-01,4.1000e+01
IMP_SCORE,3586,GO:0032413,1.6337e-01,1.4000e+01
IMP_SCORE,3587,GO:0006541,1.6336e-01,1.1000e+01
IMP_SCORE,3588,GO:0048813,1.6335e-01,3.0000e+01
IMP_SCORE,3589,GO:0060456,1.6334e-01,5.0000e+00
IMP_SCORE,3590,GO:0030449,1.6331e-01,3.8000e+01
IMP_SCORE,3591,GO:0070717,1.6329e-01,7.0000e+00
IMP_SCORE,3592,GO:0061615,1.6328e-01,1.0000e+01
IMP_SCORE,3593,GO:0016301,1.6325e-01,2.3100e+02
IMP_SCORE,3594,GO:1901988,1.6320e-01,5.2000e+01
IMP_SCORE,3595,GO:0042391,1.6319e-01,1.3000e+02
IMP_SCORE,3596,GO:0008238,1.6313e-01,1.4800e+02
IMP_SCORE,3597,GO:0071825,1.6311e-01,1.1000e+01
IMP_SCORE,3598,GO:0015696,1.6305e-01,4.0000e+01
IMP_SCORE,3599,GO:0033690,1.6299e-01,2.0000e+01
IMP_SCORE,3600,GO:0007346,1.6298e-01,1.4200e+02
IMP_SCORE,3601,GO:0001906,1.6298e-01,4.8000e+01
IMP_SCORE,3602,GO:0046530,1.6291e-01,6.0000e+00
IMP_SCORE,3603,GO:0051446,1.6291e-01,2.0000e+00
IMP_SCORE,3604,GO:0044548,1.6290e-01,4.7000e+01
IMP_SCORE,3605,GO:0018193,1.6290e-01,2.8600e+02
IMP_SCORE,3606,GO:0032434,1.6285e-01,3.1000e+01
IMP_SCORE,3607,GO:0051899,1.6282e-01,2.6000e+01
IMP_SCORE,3608,GO:0048806,1.6282e-01,1.8000e+01
IMP_SCORE,3609,GO:0046471,1.6277e-01,2.8000e+01
IMP_SCORE,3610,GO:0032731,1.6268e-01,1.8000e+01
IMP_SCORE,3611,GO:1903409,1.6267e-01,2.2000e+01
IMP_SCORE,3612,GO:0048522,1.6260e-01,7.8200e+02
IMP_SCORE,3613,GO:1903363,1.6258e-01,1.4000e+01
IMP_SCORE,3614,GO:0050789,1.6255e-01,1.0330e+03
IMP_SCORE,3615,GO:0009167,1.6254e-01,4.5000e+01
IMP_SCORE,3616,GO:0007096,1.6250e-01,1.8000e+01
IMP_SCORE,3617,GO:0002702,1.6238e-01,3.4000e+01
IMP_SCORE,3618,GO:0042574,1.6234e-01,1.2000e+01
IMP_SCORE,3619,GO:0031214,1.6224e-01,8.0000e+01
IMP_SCORE,3620,GO:0000930,1.6212e-01,1.3000e+01
IMP_SCORE,3621,GO:0023056,1.6208e-01,2.8700e+02
IMP_SCORE,3622,GO:0002755,1.6208e-01,1.4000e+01
IMP_SCORE,3623,GO:0021953,1.6207e-01,4.6000e+01
IMP_SCORE,3624,GO:0044728,1.6204e-01,1.6000e+01
IMP_SCORE,3625,GO:1901659,1.6204e-01,1.1000e+01
IMP_SCORE,3626,GO:0015645,1.6202e-01,2.0000e+01
IMP_SCORE,3627,GO:0043209,1.6200e-01,1.9500e+02
IMP_SCORE,3628,GO:0008652,1.6200e-01,9.3000e+01
IMP_SCORE,3629,GO:0030203,1.6199e-01,8.6000e+01
IMP_SCORE,3630,GO:0007187,1.6194e-01,7.9000e+01
IMP_SCORE,3631,GO:0019898,1.6192e-01,1.0300e+02
IMP_SCORE,3632,GO:0035371,1.6192e-01,8.0000e+00
IMP_SCORE,3633,GO:0044212,1.6189e-01,1.6700e+02
IMP_SCORE,3634,GO:0046638,1.6187e-01,1.6000e+01
IMP_SCORE,3635,GO:0032970,1.6182e-01,1.0300e+02
IMP_SCORE,3636,GO:0016064,1.6182e-01,1.9000e+01
IMP_SCORE,3637,GO:0051252,1.6180e-01,3.6500e+02
IMP_SCORE,3638,GO:0033554,1.6179e-01,4.1500e+02
IMP_SCORE,3639,GO:0071822,1.6178e-01,4.5200e+02
IMP_SCORE,3640,GO:0035326,1.6177e-01,3.0000e+01
IMP_SCORE,3641,GO:0030234,1.6172e-01,4.3200e+02
IMP_SCORE,3642,GO:0015980,1.6171e-01,5.3000e+01
IMP_SCORE,3643,GO:0051049,1.6170e-01,4.6600e+02
IMP_SCORE,3644,GO:0019438,1.6170e-01,2.4300e+02
IMP_SCORE,3645,GO:0044710,1.6164e-01,8.2400e+02
IMP_SCORE,3646,GO:0005978,1.6163e-01,1.4000e+01
IMP_SCORE,3647,GO:0032105,1.6160e-01,3.0000e+00
IMP_SCORE,3648,GO:0000780,1.6156e-01,6.0000e+00
IMP_SCORE,3649,GO:1903557,1.6155e-01,2.1000e+01
IMP_SCORE,3650,GO:0043085,1.6155e-01,3.8200e+02
IMP_SCORE,3651,GO:0048562,1.6152e-01,3.7000e+01
IMP_SCORE,3652,GO:1903509,1.6152e-01,7.8000e+01
IMP_SCORE,3653,GO:0017111,1.6150e-01,2.5700e+02
IMP_SCORE,3654,GO:1903900,1.6149e-01,5.2000e+01
IMP_SCORE,3655,GO:0050770,1.6149e-01,6.3000e+01
IMP_SCORE,3656,GO:0048512,1.6149e-01,2.4000e+01
IMP_SCORE,3657,GO:1902807,1.6148e-01,2.1000e+01
IMP_SCORE,3658,GO:0032663,1.6144e-01,1.3000e+01
IMP_SCORE,3659,GO:0043547,1.6138e-01,2.4100e+02
IMP_SCORE,3660,GO:0014070,1.6136e-01,2.3700e+02
IMP_SCORE,3661,GO:0051225,1.6135e-01,4.7000e+01
IMP_SCORE,3662,GO:0016042,1.6130e-01,1.8200e+02
IMP_SCORE,3663,GO:0006622,1.6128e-01,6.0000e+00
IMP_SCORE,3664,GO:0045089,1.6126e-01,7.6000e+01
IMP_SCORE,3665,GO:0032982,1.6123e-01,2.5000e+01
IMP_SCORE,3666,GO:0050878,1.6122e-01,1.3800e+02
IMP_SCORE,3667,GO:0016460,1.6118e-01,2.5000e+01
IMP_SCORE,3668,GO:0002223,1.6117e-01,2.3000e+01
IMP_SCORE,3669,GO:0051289,1.6113e-01,2.7000e+01
IMP_SCORE,3670,GO:0009986,1.6112e-01,4.2900e+02
IMP_SCORE,3671,GO:0043491,1.6110e-01,6.0000e+00
IMP_SCORE,3672,GO:0030276,1.6109e-01,5.0000e+01
IMP_SCORE,3673,GO:1990440,1.6102e-01,2.0000e+00
IMP_SCORE,3674,GO:0031089,1.6101e-01,3.3000e+01
IMP_SCORE,3675,GO:0051241,1.6094e-01,2.9700e+02
IMP_SCORE,3676,GO:0000077,1.6080e-01,2.8000e+01
IMP_SCORE,3677,GO:0042645,1.6079e-01,3.6000e+01
IMP_SCORE,3678,GO:0030511,1.6079e-01,8.0000e+00
IMP_SCORE,3679,GO:0051492,1.6078e-01,3.0000e+01
IMP_SCORE,3680,GO:0051726,1.6073e-01,3.1500e+02
IMP_SCORE,3681,GO:0045324,1.6072e-01,7.0000e+00
IMP_SCORE,3682,GO:0000152,1.6071e-01,1.2000e+01
IMP_SCORE,3683,GO:0030038,1.6067e-01,1.6000e+01
IMP_SCORE,3684,GO:1900750,1.6064e-01,1.6000e+01
IMP_SCORE,3685,GO:0002089,1.6064e-01,9.0000e+00
IMP_SCORE,3686,GO:0090314,1.6060e-01,1.4000e+01
IMP_SCORE,3687,GO:0030139,1.6059e-01,6.6000e+01
IMP_SCORE,3688,GO:0071774,1.6056e-01,1.5000e+01
IMP_SCORE,3689,GO:0005925,1.6054e-01,2.8200e+02
IMP_SCORE,3690,GO:0006069,1.6054e-01,4.1000e+01
IMP_SCORE,3691,GO:0060429,1.6047e-01,6.4000e+01
IMP_SCORE,3692,GO:0032674,1.6046e-01,1.1000e+01
IMP_SCORE,3693,GO:0048856,1.6045e-01,1.0960e+03
IMP_SCORE,3694,GO:0006357,1.6041e-01,3.4600e+02
IMP_SCORE,3695,GO:0001106,1.6040e-01,1.3000e+01
IMP_SCORE,3696,GO:0006760,1.6035e-01,1.4000e+01
IMP_SCORE,3697,GO:0002200,1.6034e-01,6.0000e+00
IMP_SCORE,3698,GO:0098655,1.6031e-01,1.7300e+02
IMP_SCORE,3699,GO:0002521,1.6024e-01,1.0300e+02
IMP_SCORE,3700,GO:0017022,1.6023e-01,2.3000e+01
IMP_SCORE,3701,GO:0010466,1.6017e-01,8.9000e+01
IMP_SCORE,3702,GO:1903829,1.6013e-01,1.1100e+02
IMP_SCORE,3703,GO:0030509,1.6005e-01,1.9000e+01
IMP_SCORE,3704,GO:0044247,1.6004e-01,1.5000e+01
IMP_SCORE,3705,GO:0015629,1.6003e-01,1.4000e+02
IMP_SCORE,3706,GO:0035305,1.6003e-01,7.8000e+01
IMP_SCORE,3707,GO:0051059,1.6002e-01,1.7000e+01
IMP_SCORE,3708,GO:0023052,1.6002e-01,3.0200e+02
IMP_SCORE,3709,GO:0005913,1.6001e-01,6.6000e+01
IMP_SCORE,3710,GO:0019725,1.5999e-01,2.5000e+02
IMP_SCORE,3711,GO:0051966,1.5999e-01,1.4000e+01
IMP_SCORE,3712,GO:0035265,1.5994e-01,1.1000e+01
IMP_SCORE,3713,GO:0030258,1.5992e-01,1.2600e+02
IMP_SCORE,3714,GO:0033116,1.5987e-01,6.0000e+01
IMP_SCORE,3715,GO:0016701,1.5983e-01,2.7000e+01
IMP_SCORE,3716,GO:0060997,1.5983e-01,5.0000e+00
IMP_SCORE,3717,GO:0003009,1.5982e-01,1.9000e+01
IMP_SCORE,3718,GO:0005874,1.5981e-01,2.4300e+02
IMP_SCORE,3719,GO:0051588,1.5977e-01,2.0000e+01
IMP_SCORE,3720,GO:0010996,1.5976e-01,3.0000e+00
IMP_SCORE,3721,GO:0010923,1.5972e-01,5.5000e+01
IMP_SCORE,3722,GO:0006890,1.5969e-01,5.7000e+01
IMP_SCORE,3723,GO:1902400,1.5968e-01,1.0000e+01
IMP_SCORE,3724,GO:0032373,1.5964e-01,8.0000e+00
IMP_SCORE,3725,GO:0045663,1.5952e-01,1.8000e+01
IMP_SCORE,3726,GO:0042100,1.5952e-01,1.0000e+01
IMP_SCORE,3727,GO:0048812,1.5951e-01,1.1300e+02
IMP_SCORE,3728,GO:0071711,1.5948e-01,1.6000e+01
IMP_SCORE,3729,GO:0050657,1.5948e-01,4.9000e+01
IMP_SCORE,3730,GO:0005924,1.5946e-01,2.6500e+02
IMP_SCORE,3731,GO:0097164,1.5938e-01,1.4400e+02
IMP_SCORE,3732,GO:0070265,1.5937e-01,1.9000e+01
IMP_SCORE,3733,GO:0017157,1.5934e-01,7.8000e+01
IMP_SCORE,3734,GO:0072594,1.5931e-01,1.0300e+02
IMP_SCORE,3735,GO:1903047,1.5931e-01,2.5500e+02
IMP_SCORE,3736,GO:0070588,1.5929e-01,5.9000e+01
IMP_SCORE,3737,GO:0048584,1.5928e-01,4.3100e+02
IMP_SCORE,3738,GO:0005875,1.5927e-01,8.3000e+01
IMP_SCORE,3739,GO:0044238,1.5922e-01,9.0700e+02
IMP_SCORE,3740,GO:1990904,1.5917e-01,2.4700e+02
IMP_SCORE,3741,GO:0045601,1.5916e-01,2.9000e+01
IMP_SCORE,3742,GO:0019538,1.5916e-01,8.8600e+02
IMP_SCORE,3743,GO:0007005,1.5915e-01,1.0000e+02
IMP_SCORE,3744,GO:0034368,1.5914e-01,8.0000e+00
IMP_SCORE,3745,GO:0008233,1.5911e-01,3.5700e+02
IMP_SCORE,3746,GO:0005845,1.5905e-01,6.0000e+00
IMP_SCORE,3747,GO:0090575,1.5903e-01,2.1000e+01
IMP_SCORE,3748,GO:0032272,1.5901e-01,2.2000e+01
IMP_SCORE,3749,GO:2000026,1.5898e-01,4.4800e+02
IMP_SCORE,3750,GO:0009889,1.5894e-01,4.2300e+02
IMP_SCORE,3751,GO:0000302,1.5892e-01,7.5000e+01
IMP_SCORE,3752,GO:0032984,1.5892e-01,5.1000e+01
IMP_SCORE,3753,GO:0031638,1.5889e-01,3.1000e+01
IMP_SCORE,3754,GO:0050905,1.5886e-01,6.2000e+01
IMP_SCORE,3755,GO:0099081,1.5884e-01,3.1200e+02
IMP_SCORE,3756,GO:0031396,1.5881e-01,4.1000e+01
IMP_SCORE,3757,GO:0006955,1.5880e-01,5.7200e+02
IMP_SCORE,3758,GO:0034389,1.5879e-01,4.1000e+01
IMP_SCORE,3759,GO:0010038,1.5868e-01,1.9000e+02
IMP_SCORE,3760,GO:0008047,1.5865e-01,2.7200e+02
IMP_SCORE,3761,GO:0008088,1.5863e-01,1.5000e+01
IMP_SCORE,3762,GO:0035987,1.5858e-01,1.6000e+01
IMP_SCORE,3763,GO:0030162,1.5855e-01,1.8800e+02
IMP_SCORE,3764,GO:0016877,1.5850e-01,3.1000e+01
IMP_SCORE,3765,GO:0006814,1.5847e-01,7.3000e+01
IMP_SCORE,3766,GO:0098660,1.5845e-01,1.3100e+02
IMP_SCORE,3767,GO:0099003,1.5844e-01,3.0000e+01
IMP_SCORE,3768,GO:0036041,1.5844e-01,2.9000e+01
IMP_SCORE,3769,GO:0021772,1.5843e-01,1.2000e+01
IMP_SCORE,3770,GO:0031965,1.5840e-01,3.1500e+02
IMP_SCORE,3771,GO:0046348,1.5840e-01,3.1000e+01
IMP_SCORE,3772,GO:2001141,1.5839e-01,3.1100e+02
IMP_SCORE,3773,GO:0097755,1.5838e-01,1.7000e+01
IMP_SCORE,3774,GO:0005161,1.5829e-01,2.0000e+00
IMP_SCORE,3775,GO:0044262,1.5822e-01,8.9000e+01
IMP_SCORE,3776,GO:0032036,1.5822e-01,1.8000e+01
IMP_SCORE,3777,GO:0007155,1.5821e-01,6.8100e+02
IMP_SCORE,3778,GO:2001236,1.5820e-01,4.7000e+01
IMP_SCORE,3779,GO:0051338,1.5816e-01,1.6900e+02
IMP_SCORE,3780,GO:0031345,1.5811e-01,6.3000e+01
IMP_SCORE,3781,GO:0002715,1.5808e-01,1.9000e+01
IMP_SCORE,3782,GO:0044449,1.5808e-01,1.2800e+02
IMP_SCORE,3783,GO:0045202,1.5807e-01,2.3600e+02
IMP_SCORE,3784,GO:0006732,1.5807e-01,1.2800e+02
IMP_SCORE,3785,GO:0015085,1.5807e-01,5.9000e+01
IMP_SCORE,3786,GO:0007520,1.5800e-01,3.5000e+01
IMP_SCORE,3787,GO:0007586,1.5799e-01,8.9000e+01
IMP_SCORE,3788,GO:0010830,1.5799e-01,3.2000e+01
IMP_SCORE,3789,GO:0046464,1.5790e-01,1.8000e+01
IMP_SCORE,3790,GO:0090200,1.5789e-01,9.0000e+00
IMP_SCORE,3791,GO:0018393,1.5788e-01,2.0000e+01
IMP_SCORE,3792,GO:0001774,1.5788e-01,2.8000e+01
IMP_SCORE,3793,GO:1901292,1.5786e-01,2.3000e+01
IMP_SCORE,3794,GO:0046606,1.5784e-01,2.0000e+00
IMP_SCORE,3795,GO:0043900,1.5781e-01,1.2500e+02
IMP_SCORE,3796,GO:0046470,1.5773e-01,8.5000e+01
IMP_SCORE,3797,GO:0016641,1.5772e-01,2.0000e+01
IMP_SCORE,3798,GO:1902236,1.5769e-01,4.0000e+00
IMP_SCORE,3799,GO:0097159,1.5767e-01,1.2780e+03
IMP_SCORE,3800,GO:0099601,1.5765e-01,2.3000e+01
IMP_SCORE,3801,GO:0051099,1.5765e-01,1.9000e+01
IMP_SCORE,3802,GO:0005254,1.5765e-01,4.5000e+01
IMP_SCORE,3803,GO:0051195,1.5764e-01,1.0000e+01
IMP_SCORE,3804,GO:0009267,1.5763e-01,5.7000e+01
IMP_SCORE,3805,GO:0043492,1.5763e-01,4.3000e+01
IMP_SCORE,3806,GO:0042178,1.5761e-01,7.0000e+00
IMP_SCORE,3807,GO:0044877,1.5759e-01,4.4400e+02
IMP_SCORE,3808,GO:0060078,1.5757e-01,3.1000e+01
IMP_SCORE,3809,GO:0030331,1.5755e-01,2.9000e+01
IMP_SCORE,3810,GO:1902750,1.5754e-01,1.2000e+01
IMP_SCORE,3811,GO:0004713,1.5752e-01,5.1000e+01
IMP_SCORE,3812,GO:0000776,1.5752e-01,5.4000e+01
IMP_SCORE,3813,GO:0044237,1.5751e-01,9.2500e+02
IMP_SCORE,3814,GO:0014041,1.5744e-01,6.0000e+00
IMP_SCORE,3815,GO:0000266,1.5743e-01,8.0000e+00
IMP_SCORE,3816,GO:0044093,1.5742e-01,4.7400e+02
IMP_SCORE,3817,GO:0098793,1.5738e-01,6.3000e+01
IMP_SCORE,3818,GO:0009409,1.5737e-01,2.3000e+01
IMP_SCORE,3819,GO:0007270,1.5737e-01,2.0000e+01
IMP_SCORE,3820,GO:0012507,1.5730e-01,6.1000e+01
IMP_SCORE,3821,GO:0006753,1.5729e-01,1.1500e+02
IMP_SCORE,3822,GO:0097542,1.5726e-01,1.6000e+01
IMP_SCORE,3823,GO:0044712,1.5725e-01,3.3900e+02
IMP_SCORE,3824,GO:0006607,1.5724e-01,2.0000e+01
IMP_SCORE,3825,GO:0051153,1.5722e-01,2.6000e+01
IMP_SCORE,3826,GO:0045600,1.5712e-01,3.3000e+01
IMP_SCORE,3827,GO:0033293,1.5712e-01,4.8000e+01
IMP_SCORE,3828,GO:0003407,1.5709e-01,6.0000e+00
IMP_SCORE,3829,GO:0001910,1.5707e-01,1.7000e+01
IMP_SCORE,3830,GO:0050871,1.5702e-01,1.6000e+01
IMP_SCORE,3831,GO:0030427,1.5702e-01,6.5000e+01
IMP_SCORE,3832,GO:0046519,1.5702e-01,9.0000e+00
IMP_SCORE,3833,GO:0008235,1.5695e-01,4.2000e+01
IMP_SCORE,3834,GO:0072329,1.5690e-01,6.9000e+01
IMP_SCORE,3835,GO:0061387,1.5688e-01,3.4000e+01
IMP_SCORE,3836,GO:2001057,1.5681e-01,6.0000e+00
IMP_SCORE,3837,GO:0048041,1.5680e-01,2.7000e+01
IMP_SCORE,3838,GO:0015216,1.5680e-01,1.0000e+01
IMP_SCORE,3839,GO:0043604,1.5679e-01,1.0800e+02
IMP_SCORE,3840,GO:0005635,1.5677e-01,1.5100e+02
IMP_SCORE,3841,GO:0005767,1.5675e-01,1.9000e+01
IMP_SCORE,3842,GO:0043266,1.5671e-01,2.7000e+01
IMP_SCORE,3843,GO:0045655,1.5666e-01,6.0000e+00
IMP_SCORE,3844,GO:0030837,1.5665e-01,1.9000e+01
IMP_SCORE,3845,GO:0019637,1.5664e-01,2.6800e+02
IMP_SCORE,3846,GO:0004602,1.5657e-01,3.2000e+01
IMP_SCORE,3847,GO:0060425,1.5651e-01,1.3000e+01
IMP_SCORE,3848,GO:0001990,1.5649e-01,1.2000e+01
IMP_SCORE,3849,GO:0070491,1.5649e-01,1.5000e+01
IMP_SCORE,3850,GO:0031301,1.5647e-01,1.1000e+02
IMP_SCORE,3851,GO:0051222,1.5646e-01,1.1600e+02
IMP_SCORE,3852,GO:0031256,1.5644e-01,6.5000e+01
IMP_SCORE,3853,GO:0035091,1.5638e-01,2.1200e+02
IMP_SCORE,3854,GO:0001658,1.5636e-01,1.9000e+01
IMP_SCORE,3855,GO:0016101,1.5634e-01,4.7000e+01
IMP_SCORE,3856,GO:0048520,1.5632e-01,1.6000e+01
IMP_SCORE,3857,GO:0005346,1.5625e-01,9.0000e+00
IMP_SCORE,3858,GO:0044421,1.5625e-01,1.4580e+03
IMP_SCORE,3859,GO:0033627,1.5624e-01,1.4000e+01
IMP_SCORE,3860,GO:0070840,1.5620e-01,2.0000e+00
IMP_SCORE,3861,GO:0044291,1.5620e-01,5.8000e+01
IMP_SCORE,3862,GO:0010866,1.5620e-01,1.1000e+01
IMP_SCORE,3863,GO:0005782,1.5619e-01,2.0000e+01
IMP_SCORE,3864,GO:0006111,1.5617e-01,2.4000e+01
IMP_SCORE,3865,GO:0045835,1.5617e-01,2.0000e+00
IMP_SCORE,3866,GO:0051184,1.5616e-01,1.3000e+01
IMP_SCORE,3867,GO:0002039,1.5614e-01,3.5000e+01
IMP_SCORE,3868,GO:0098588,1.5610e-01,7.0000e+02
IMP_SCORE,3869,GO:1901657,1.5610e-01,8.8000e+01
IMP_SCORE,3870,GO:0006979,1.5609e-01,1.5500e+02
IMP_SCORE,3871,GO:0060255,1.5608e-01,5.8300e+02
IMP_SCORE,3872,GO:0035810,1.5605e-01,2.0000e+00
IMP_SCORE,3873,GO:0046906,1.5604e-01,1.1700e+02
IMP_SCORE,3874,GO:1905360,1.5602e-01,3.9000e+01
IMP_SCORE,3875,GO:0007033,1.5602e-01,8.1000e+01
IMP_SCORE,3876,GO:0000578,1.5601e-01,1.9000e+01
IMP_SCORE,3877,GO:0051928,1.5599e-01,4.7000e+01
IMP_SCORE,3878,GO:0045111,1.5596e-01,6.7000e+01
IMP_SCORE,3879,GO:0035666,1.5593e-01,8.0000e+00
IMP_SCORE,3880,GO:0051236,1.5583e-01,6.0000e+01
IMP_SCORE,3881,GO:0003674,1.5580e-01,1.3600e+03
IMP_SCORE,3882,GO:0071295,1.5577e-01,3.0000e+00
IMP_SCORE,3883,GO:2000145,1.5576e-01,2.1800e+02
IMP_SCORE,3884,GO:0006639,1.5575e-01,6.9000e+01
IMP_SCORE,3885,GO:0031497,1.5572e-01,6.0000e+00
IMP_SCORE,3886,GO:0090322,1.5568e-01,2.5000e+01
IMP_SCORE,3887,GO:0035335,1.5567e-01,3.7000e+01
IMP_SCORE,3888,GO:0051639,1.5566e-01,1.8000e+01
IMP_SCORE,3889,GO:0097503,1.5566e-01,3.6000e+01
IMP_SCORE,3890,GO:0031406,1.5563e-01,1.0600e+02
IMP_SCORE,3891,GO:0009056,1.5561e-01,5.8900e+02
IMP_SCORE,3892,GO:0004872,1.5560e-01,6.5100e+02
IMP_SCORE,3893,GO:0070232,1.5552e-01,2.1000e+01
IMP_SCORE,3894,GO:0002003,1.5544e-01,1.2000e+01
IMP_SCORE,3895,GO:0006743,1.5541e-01,7.0000e+00
IMP_SCORE,3896,GO:0015662,1.5541e-01,3.9000e+01
IMP_SCORE,3897,GO:0030101,1.5536e-01,2.6000e+01
IMP_SCORE,3898,GO:0015669,1.5535e-01,9.0000e+00
IMP_SCORE,3899,GO:0010604,1.5535e-01,4.1300e+02
IMP_SCORE,3900,GO:0005771,1.5531e-01,7.0000e+00
IMP_SCORE,3901,GO:0007409,1.5529e-01,1.0100e+02
IMP_SCORE,3902,GO:0008391,1.5525e-01,9.0000e+00
IMP_SCORE,3903,GO:0005089,1.5522e-01,4.9000e+01
IMP_SCORE,3904,GO:0045109,1.5517e-01,1.1000e+01
IMP_SCORE,3905,GO:0006275,1.5516e-01,2.2000e+01
IMP_SCORE,3906,GO:1901991,1.5515e-01,4.9000e+01
IMP_SCORE,3907,GO:1902259,1.5513e-01,8.0000e+00
IMP_SCORE,3908,GO:0045165,1.5513e-01,4.0000e+01
IMP_SCORE,3909,GO:0048015,1.5509e-01,3.3000e+01
IMP_SCORE,3910,GO:0003777,1.5503e-01,3.1000e+01
IMP_SCORE,3911,GO:1904680,1.5500e-01,2.2000e+01
IMP_SCORE,3912,GO:0051310,1.5499e-01,1.9000e+01
IMP_SCORE,3913,GO:0000979,1.5498e-01,1.8000e+01
IMP_SCORE,3914,GO:1903078,1.5497e-01,2.3000e+01
IMP_SCORE,3915,GO:0016705,1.5496e-01,9.3000e+01
IMP_SCORE,3916,GO:0046364,1.5496e-01,2.2000e+01
IMP_SCORE,3917,GO:0051234,1.5494e-01,9.3600e+02
IMP_SCORE,3918,GO:0045725,1.5493e-01,1.7000e+01
IMP_SCORE,3919,GO:0060590,1.5484e-01,3.0000e+01
IMP_SCORE,3920,GO:1901564,1.5483e-01,4.8900e+02
IMP_SCORE,3921,GO:0001889,1.5482e-01,2.9000e+01
IMP_SCORE,3922,GO:0032269,1.5470e-01,2.2500e+02
IMP_SCORE,3923,GO:0006986,1.5465e-01,5.4000e+01
IMP_SCORE,3924,GO:0042340,1.5459e-01,1.9000e+01
IMP_SCORE,3925,GO:0071804,1.5459e-01,5.3000e+01
IMP_SCORE,3926,GO:0042379,1.5457e-01,2.5000e+01
IMP_SCORE,3927,GO:0051646,1.5455e-01,9.0000e+00
IMP_SCORE,3928,GO:0005041,1.5452e-01,1.6000e+01
IMP_SCORE,3929,GO:0047617,1.5452e-01,1.7000e+01
IMP_SCORE,3930,GO:0070161,1.5447e-01,3.1400e+02
IMP_SCORE,3931,GO:1903541,1.5434e-01,5.0000e+00
IMP_SCORE,3932,GO:0035794,1.5431e-01,7.0000e+00
IMP_SCORE,3933,GO:0051253,1.5431e-01,1.7500e+02
IMP_SCORE,3934,GO:0006505,1.5428e-01,9.0000e+00
IMP_SCORE,3935,GO:0042110,1.5427e-01,6.4000e+01
IMP_SCORE,3936,GO:0030032,1.5426e-01,1.3000e+01
IMP_SCORE,3937,GO:0043202,1.5425e-01,1.0700e+02
IMP_SCORE,3938,GO:0050750,1.5424e-01,9.0000e+00
IMP_SCORE,3939,GO:0071704,1.5423e-01,8.7600e+02
IMP_SCORE,3940,GO:0006289,1.5416e-01,2.0000e+01
IMP_SCORE,3941,GO:0043113,1.5415e-01,1.9000e+01
IMP_SCORE,3942,GO:0033043,1.5414e-01,3.3000e+02
IMP_SCORE,3943,GO:0006635,1.5411e-01,2.6000e+01
IMP_SCORE,3944,GO:0071241,1.5409e-01,8.1000e+01
IMP_SCORE,3945,GO:0051701,1.5405e-01,7.8000e+01
IMP_SCORE,3946,GO:0043233,1.5405e-01,4.9600e+02
IMP_SCORE,3947,GO:0051258,1.5404e-01,1.6000e+01
IMP_SCORE,3948,GO:0032989,1.5403e-01,1.7200e+02
IMP_SCORE,3949,GO:0098827,1.5402e-01,1.4000e+01
IMP_SCORE,3950,GO:0004438,1.5402e-01,1.0000e+01
IMP_SCORE,3951,GO:0035338,1.5391e-01,5.8000e+01
IMP_SCORE,3952,GO:0006023,1.5388e-01,3.5000e+01
IMP_SCORE,3953,GO:0040007,1.5387e-01,1.3100e+02
IMP_SCORE,3954,GO:0016114,1.5387e-01,9.0000e+00
IMP_SCORE,3955,GO:0010646,1.5386e-01,6.1300e+02
IMP_SCORE,3956,GO:0034361,1.5386e-01,9.0000e+00
IMP_SCORE,3957,GO:0099587,1.5382e-01,1.4000e+01
IMP_SCORE,3958,GO:2001258,1.5381e-01,1.0000e+01
IMP_SCORE,3959,GO:0051452,1.5379e-01,1.8000e+01
IMP_SCORE,3960,GO:0097458,1.5379e-01,6.1000e+02
IMP_SCORE,3961,GO:0005975,1.5376e-01,2.7200e+02
IMP_SCORE,3962,GO:0055085,1.5370e-01,3.9900e+02
IMP_SCORE,3963,GO:0005721,1.5368e-01,6.0000e+00
IMP_SCORE,3964,GO:0045598,1.5367e-01,5.8000e+01
IMP_SCORE,3965,GO:0006022,1.5364e-01,1.0400e+02
IMP_SCORE,3966,GO:0010822,1.5361e-01,6.4000e+01
IMP_SCORE,3967,GO:0051174,1.5354e-01,3.0300e+02
IMP_SCORE,3968,GO:0031124,1.5354e-01,1.9000e+01
IMP_SCORE,3969,GO:0016925,1.5348e-01,3.2000e+01
IMP_SCORE,3970,GO:0001501,1.5347e-01,1.2000e+02
IMP_SCORE,3971,GO:0097431,1.5345e-01,8.0000e+00
IMP_SCORE,3972,GO:0006631,1.5343e-01,1.3100e+02
IMP_SCORE,3973,GO:0072413,1.5335e-01,8.0000e+00
IMP_SCORE,3974,GO:0048675,1.5335e-01,2.5000e+01
IMP_SCORE,3975,GO:0072655,1.5331e-01,2.1000e+01
IMP_SCORE,3976,GO:0097066,1.5329e-01,1.3000e+01
IMP_SCORE,3977,GO:0018216,1.5325e-01,1.7000e+01
IMP_SCORE,3978,GO:0035556,1.5323e-01,5.5500e+02
IMP_SCORE,3979,GO:0060334,1.5315e-01,9.0000e+00
IMP_SCORE,3980,GO:0004867,1.5311e-01,6.6000e+01
IMP_SCORE,3981,GO:0004842,1.5308e-01,1.6700e+02
IMP_SCORE,3982,GO:0005262,1.5306e-01,5.1000e+01
IMP_SCORE,3983,GO:0044260,1.5306e-01,7.6800e+02
IMP_SCORE,3984,GO:0006974,1.5306e-01,1.8300e+02
IMP_SCORE,3985,GO:0030425,1.5304e-01,2.1000e+02
IMP_SCORE,3986,GO:0030224,1.5297e-01,3.2000e+01
IMP_SCORE,3987,GO:0004869,1.5295e-01,6.1000e+01
IMP_SCORE,3988,GO:0097191,1.5294e-01,2.9000e+01
IMP_SCORE,3989,GO:0009719,1.5293e-01,2.7900e+02
IMP_SCORE,3990,GO:0034405,1.5283e-01,8.0000e+00
IMP_SCORE,3991,GO:0050896,1.5279e-01,1.3900e+03
IMP_SCORE,3992,GO:0050710,1.5276e-01,2.3000e+01
IMP_SCORE,3993,GO:0000790,1.5274e-01,4.3000e+01
IMP_SCORE,3994,GO:0031281,1.5272e-01,2.1000e+01
IMP_SCORE,3995,GO:1901385,1.5269e-01,1.8000e+01
IMP_SCORE,3996,GO:0016032,1.5267e-01,2.8900e+02
IMP_SCORE,3997,GO:0007274,1.5265e-01,2.7000e+01
IMP_SCORE,3998,GO:0010558,1.5265e-01,2.3400e+02
IMP_SCORE,3999,GO:0042129,1.5261e-01,4.0000e+01
IMP_SCORE,4000,GO:1901293,1.5259e-01,4.6000e+01
IMP_SCORE,4001,GO:0051015,1.5256e-01,9.3000e+01
IMP_SCORE,4002,GO:0045724,1.5256e-01,7.0000e+00
IMP_SCORE,4003,GO:0010556,1.5254e-01,3.4100e+02
IMP_SCORE,4004,GO:0050671,1.5251e-01,3.0000e+01
IMP_SCORE,4005,GO:0005581,1.5248e-01,1.6900e+02
IMP_SCORE,4006,GO:0070325,1.5248e-01,7.0000e+00
IMP_SCORE,4007,GO:0009966,1.5244e-01,5.9400e+02
IMP_SCORE,4008,GO:0007611,1.5243e-01,9.0000e+01
IMP_SCORE,4009,GO:0031146,1.5241e-01,1.0000e+01
IMP_SCORE,4010,GO:0003713,1.5240e-01,8.1000e+01
IMP_SCORE,4011,GO:0044707,1.5239e-01,9.0000e+02
IMP_SCORE,4012,GO:0035108,1.5236e-01,3.5000e+01
IMP_SCORE,4013,GO:0097202,1.5236e-01,5.0000e+00
IMP_SCORE,4014,GO:0019692,1.5230e-01,1.0000e+01
IMP_SCORE,4015,GO:0061458,1.5225e-01,1.1000e+01
IMP_SCORE,4016,GO:1901343,1.5221e-01,2.6000e+01
IMP_SCORE,4017,GO:1903651,1.5216e-01,7.0000e+00
IMP_SCORE,4018,GO:0006595,1.5215e-01,2.0000e+01
IMP_SCORE,4019,GO:0044431,1.5210e-01,4.2700e+02
IMP_SCORE,4020,GO:0010717,1.5209e-01,2.4000e+01
IMP_SCORE,4021,GO:0034644,1.5207e-01,2.0000e+01
IMP_SCORE,4022,GO:0099094,1.5205e-01,4.7000e+01
IMP_SCORE,4023,GO:0007597,1.5204e-01,2.0000e+01
IMP_SCORE,4024,GO:0098552,1.5201e-01,2.1500e+02
IMP_SCORE,4025,GO:0098862,1.5201e-01,4.9000e+01
IMP_SCORE,4026,GO:0045080,1.5201e-01,1.0000e+00
IMP_SCORE,4027,GO:0034709,1.5201e-01,1.0000e+00
IMP_SCORE,4028,GO:0048469,1.5196e-01,3.4000e+01
IMP_SCORE,4029,GO:1902589,1.5188e-01,3.1500e+02
IMP_SCORE,4030,GO:0010257,1.5187e-01,1.9000e+01
IMP_SCORE,4031,GO:1902476,1.5186e-01,4.1000e+01
IMP_SCORE,4032,GO:0032438,1.5182e-01,1.2000e+01
IMP_SCORE,4033,GO:0030656,1.5181e-01,7.0000e+00
IMP_SCORE,4034,GO:0044325,1.5180e-01,5.7000e+01
IMP_SCORE,4035,GO:0051128,1.5179e-01,6.3600e+02
IMP_SCORE,4036,GO:0030955,1.5163e-01,1.4000e+01
IMP_SCORE,4037,GO:1901566,1.5159e-01,2.6200e+02
IMP_SCORE,4038,GO:0048490,1.5158e-01,4.0000e+00
IMP_SCORE,4039,GO:0006476,1.5151e-01,2.2000e+01
IMP_SCORE,4040,GO:2000311,1.5149e-01,9.0000e+00
IMP_SCORE,4041,GO:0005637,1.5147e-01,6.5000e+01
IMP_SCORE,4042,GO:1990090,1.5146e-01,9.0000e+00
IMP_SCORE,4043,GO:0072593,1.5144e-01,3.5000e+01
IMP_SCORE,4044,GO:0006520,1.5144e-01,1.5000e+02
IMP_SCORE,4045,GO:0033762,1.5142e-01,1.8000e+01
IMP_SCORE,4046,GO:0034364,1.5141e-01,3.8000e+01
IMP_SCORE,4047,GO:0046982,1.5138e-01,2.2600e+02
IMP_SCORE,4048,GO:0048278,1.5134e-01,3.6000e+01
IMP_SCORE,4049,GO:0035035,1.5134e-01,1.3000e+01
IMP_SCORE,4050,GO:0035725,1.5132e-01,3.6000e+01
IMP_SCORE,4051,GO:0044283,1.5130e-01,1.6800e+02
IMP_SCORE,4052,GO:0044424,1.5129e-01,1.3600e+03
IMP_SCORE,4053,GO:0031326,1.5126e-01,4.1000e+02
IMP_SCORE,4054,GO:0051721,1.5124e-01,1.5000e+01
IMP_SCORE,4055,GO:2000027,1.5122e-01,5.0000e+01
IMP_SCORE,4056,GO:0035050,1.5122e-01,1.0000e+00
IMP_SCORE,4057,GO:0045334,1.5119e-01,7.0000e+00
IMP_SCORE,4058,GO:0009154,1.5118e-01,7.0000e+00
IMP_SCORE,4059,GO:0045184,1.5118e-01,4.1700e+02
IMP_SCORE,4060,GO:0048583,1.5118e-01,8.2000e+02
IMP_SCORE,4061,GO:0030136,1.5117e-01,7.1000e+01
IMP_SCORE,4062,GO:0051766,1.5113e-01,2.3000e+01
IMP_SCORE,4063,GO:0006807,1.5109e-01,6.3700e+02
IMP_SCORE,4064,GO:0030057,1.5109e-01,4.2000e+01
IMP_SCORE,4065,GO:0005525,1.5109e-01,1.6400e+02
IMP_SCORE,4066,GO:0031267,1.5108e-01,1.7800e+02
IMP_SCORE,4067,GO:0030111,1.5107e-01,9.1000e+01
IMP_SCORE,4068,GO:0019751,1.5106e-01,7.3000e+01
IMP_SCORE,4069,GO:0034643,1.5101e-01,5.0000e+00
IMP_SCORE,4070,GO:0035023,1.5098e-01,5.8000e+01
IMP_SCORE,4071,GO:0005911,1.5096e-01,2.9800e+02
IMP_SCORE,4072,GO:0006952,1.5094e-01,4.9100e+02
IMP_SCORE,4073,GO:0051091,1.5083e-01,5.8000e+01
IMP_SCORE,4074,GO:0010893,1.5077e-01,8.0000e+00
IMP_SCORE,4075,GO:1905114,1.5076e-01,1.1600e+02
IMP_SCORE,4076,GO:0019220,1.5075e-01,2.9100e+02
IMP_SCORE,4077,GO:0002697,1.5075e-01,8.8000e+01
IMP_SCORE,4078,GO:0036094,1.5074e-01,7.9100e+02
IMP_SCORE,4079,GO:0022892,1.5072e-01,3.7600e+02
IMP_SCORE,4080,GO:0046907,1.5068e-01,3.5000e+02
IMP_SCORE,4081,GO:0007422,1.5065e-01,3.7000e+01
IMP_SCORE,4082,GO:0014706,1.5065e-01,2.3000e+01
IMP_SCORE,4083,GO:0051321,1.5065e-01,3.6000e+01
IMP_SCORE,4084,GO:0030279,1.5064e-01,2.3000e+01
IMP_SCORE,4085,GO:0032682,1.5050e-01,1.6000e+01
IMP_SCORE,4086,GO:0035258,1.5048e-01,3.7000e+01
IMP_SCORE,4087,GO:0043170,1.5039e-01,9.3900e+02
IMP_SCORE,4088,GO:0043325,1.5037e-01,9.0000e+00
IMP_SCORE,4089,GO:0065003,1.5037e-01,5.3700e+02
IMP_SCORE,4090,GO:0009416,1.5025e-01,8.8000e+01
IMP_SCORE,4091,GO:0032592,1.5022e-01,1.9000e+01
IMP_SCORE,4092,GO:0043186,1.5017e-01,1.8000e+01
IMP_SCORE,4093,GO:0006644,1.5016e-01,1.8800e+02
IMP_SCORE,4094,GO:0032879,1.5015e-01,6.4400e+02
IMP_SCORE,4095,GO:0007018,1.5012e-01,5.7000e+01
IMP_SCORE,4096,GO:0019003,1.5011e-01,5.4000e+01
IMP_SCORE,4097,GO:1902495,1.5010e-01,1.4900e+02
IMP_SCORE,4098,GO:0006874,1.5009e-01,8.6000e+01
IMP_SCORE,4099,GO:0051170,1.5009e-01,5.1000e+01
IMP_SCORE,4100,GO:0042762,1.5008e-01,1.8000e+01
IMP_SCORE,4101,GO:0009112,1.5007e-01,1.5000e+01
IMP_SCORE,4102,GO:0010631,1.5003e-01,4.4000e+01
IMP_SCORE,4103,GO:0002761,1.4993e-01,6.1000e+01
IMP_SCORE,4104,GO:0016878,1.4977e-01,2.4000e+01
IMP_SCORE,4105,GO:0008156,1.4975e-01,2.2000e+01
IMP_SCORE,4106,GO:0008094,1.4968e-01,9.0000e+00
IMP_SCORE,4107,GO:0002440,1.4964e-01,2.3000e+01
IMP_SCORE,4108,GO:0071248,1.4962e-01,8.8000e+01
IMP_SCORE,4109,GO:0034976,1.4960e-01,8.7000e+01
IMP_SCORE,4110,GO:0002682,1.4952e-01,4.7800e+02
IMP_SCORE,4111,GO:0070160,1.4936e-01,1.6300e+02
IMP_SCORE,4112,GO:0051641,1.4933e-01,4.9900e+02
IMP_SCORE,4113,GO:0003008,1.4923e-01,5.8000e+02
IMP_SCORE,4114,GO:0015291,1.4921e-01,1.1500e+02
IMP_SCORE,4115,GO:0007202,1.4918e-01,8.0000e+00
IMP_SCORE,4116,GO:1990782,1.4917e-01,5.2000e+01
IMP_SCORE,4117,GO:0006730,1.4911e-01,5.2000e+01
IMP_SCORE,4118,GO:0050662,1.4911e-01,1.4100e+02
IMP_SCORE,4119,GO:0009887,1.4904e-01,2.2100e+02
IMP_SCORE,4120,GO:0034605,1.4899e-01,5.8000e+01
IMP_SCORE,4121,GO:0035325,1.4899e-01,2.4000e+01
IMP_SCORE,4122,GO:0045211,1.4898e-01,1.4100e+02
IMP_SCORE,4123,GO:0044380,1.4897e-01,1.2000e+01
IMP_SCORE,4124,GO:0005310,1.4895e-01,1.4000e+01
IMP_SCORE,4125,GO:0051293,1.4890e-01,4.0000e+00
IMP_SCORE,4126,GO:0010948,1.4890e-01,7.5000e+01
IMP_SCORE,4127,GO:0031646,1.4886e-01,1.3000e+01
IMP_SCORE,4128,GO:2000147,1.4885e-01,1.0900e+02
IMP_SCORE,4129,GO:0048489,1.4884e-01,3.1000e+01
IMP_SCORE,4130,GO:0030054,1.4879e-01,6.9600e+02
IMP_SCORE,4131,GO:0050829,1.4872e-01,3.3000e+01
IMP_SCORE,4132,GO:0006942,1.4870e-01,1.5000e+01
IMP_SCORE,4133,GO:0019370,1.4867e-01,1.1000e+01
IMP_SCORE,4134,GO:0005524,1.4863e-01,3.7200e+02
IMP_SCORE,4135,GO:2001028,1.4862e-01,7.0000e+00
IMP_SCORE,4136,GO:0015992,1.4860e-01,6.3000e+01
IMP_SCORE,4137,GO:0050853,1.4858e-01,3.2000e+01
IMP_SCORE,4138,GO:0006694,1.4854e-01,5.9000e+01
IMP_SCORE,4139,GO:0035137,1.4853e-01,7.0000e+00
IMP_SCORE,4140,GO:0032838,1.4847e-01,2.1000e+01
IMP_SCORE,4141,GO:0016772,1.4846e-01,3.0800e+02
IMP_SCORE,4142,GO:0006066,1.4842e-01,1.6700e+02
IMP_SCORE,4143,GO:0038095,1.4841e-01,2.2000e+01
IMP_SCORE,4144,GO:0046031,1.4838e-01,2.5000e+01
IMP_SCORE,4145,GO:0001541,1.4829e-01,7.0000e+00
IMP_SCORE,4146,GO:0022803,1.4826e-01,1.4000e+02
IMP_SCORE,4147,GO:0007077,1.4821e-01,1.5000e+01
IMP_SCORE,4148,GO:1901576,1.4813e-01,5.0700e+02
IMP_SCORE,4149,GO:0031333,1.4807e-01,3.9000e+01
IMP_SCORE,4150,GO:0006464,1.4807e-01,6.0000e+02
IMP_SCORE,4151,GO:0000976,1.4805e-01,1.3900e+02
IMP_SCORE,4152,GO:1905818,1.4803e-01,1.0000e+01
IMP_SCORE,4153,GO:0008543,1.4801e-01,2.1000e+01
IMP_SCORE,4154,GO:0045947,1.4790e-01,2.2000e+01
IMP_SCORE,4155,GO:0031047,1.4787e-01,2.7000e+01
IMP_SCORE,4156,GO:0098797,1.4787e-01,1.5400e+02
IMP_SCORE,4157,GO:0032268,1.4785e-01,3.8000e+02
IMP_SCORE,4158,GO:0005605,1.4784e-01,7.0000e+00
IMP_SCORE,4159,GO:0009892,1.4779e-01,4.6400e+02
IMP_SCORE,4160,GO:0061097,1.4774e-01,3.3000e+01
IMP_SCORE,4161,GO:0007530,1.4772e-01,9.0000e+00
IMP_SCORE,4162,GO:0030529,1.4765e-01,2.9400e+02
IMP_SCORE,4163,GO:0098657,1.4764e-01,3.6000e+01
IMP_SCORE,4164,GO:0033033,1.4763e-01,5.0000e+00
IMP_SCORE,4165,GO:0003723,1.4756e-01,8.3300e+02
IMP_SCORE,4166,GO:1902275,1.4754e-01,4.2000e+01
IMP_SCORE,4167,GO:0016835,1.4749e-01,1.3500e+02
IMP_SCORE,4168,GO:0019935,1.4748e-01,1.0000e+01
IMP_SCORE,4169,GO:1903077,1.4747e-01,9.0000e+00
IMP_SCORE,4170,GO:0032452,1.4745e-01,8.0000e+00
IMP_SCORE,4171,GO:0050901,1.4742e-01,1.2000e+01
IMP_SCORE,4172,GO:1900048,1.4731e-01,1.8000e+01
IMP_SCORE,4173,GO:0003705,1.4726e-01,5.4000e+01
IMP_SCORE,4174,GO:0042887,1.4723e-01,5.8000e+01
IMP_SCORE,4175,GO:0042345,1.4717e-01,2.7000e+01
IMP_SCORE,4176,GO:0003779,1.4715e-01,3.9300e+02
IMP_SCORE,4177,GO:0072503,1.4714e-01,8.7000e+01
IMP_SCORE,4178,GO:1902668,1.4713e-01,9.0000e+00
IMP_SCORE,4179,GO:0044724,1.4711e-01,8.0000e+01
IMP_SCORE,4180,GO:0015405,1.4709e-01,3.7000e+01
IMP_SCORE,4181,GO:0006518,1.4708e-01,1.7600e+02
IMP_SCORE,4182,GO:0006584,1.4691e-01,2.7000e+01
IMP_SCORE,4183,GO:0002829,1.4690e-01,9.0000e+00
IMP_SCORE,4184,GO:0032947,1.4690e-01,5.4000e+01
IMP_SCORE,4185,GO:1901363,1.4690e-01,1.1600e+03
IMP_SCORE,4186,GO:0005342,1.4687e-01,7.9000e+01
IMP_SCORE,4187,GO:0009124,1.4686e-01,2.2000e+01
IMP_SCORE,4188,GO:0019215,1.4685e-01,1.0000e+01
IMP_SCORE,4189,GO:0098771,1.4679e-01,1.6700e+02
IMP_SCORE,4190,GO:0036075,1.4676e-01,9.0000e+00
IMP_SCORE,4191,GO:0065008,1.4675e-01,9.6600e+02
IMP_SCORE,4192,GO:0010389,1.4670e-01,2.2000e+01
IMP_SCORE,4193,GO:1903318,1.4666e-01,1.3000e+01
IMP_SCORE,4194,GO:0030133,1.4665e-01,1.8300e+02
IMP_SCORE,4195,GO:0039531,1.4665e-01,7.0000e+00
IMP_SCORE,4196,GO:0043234,1.4661e-01,1.0930e+03
IMP_SCORE,4197,GO:0000781,1.4660e-01,4.8000e+01
IMP_SCORE,4198,GO:0009190,1.4659e-01,7.0000e+00
IMP_SCORE,4199,GO:0030520,1.4659e-01,1.0000e+01
IMP_SCORE,4200,GO:0030374,1.4657e-01,2.1000e+01
IMP_SCORE,4201,GO:0043933,1.4657e-01,5.6300e+02
IMP_SCORE,4202,GO:0001159,1.4657e-01,9.3000e+01
IMP_SCORE,4203,GO:0033865,1.4656e-01,1.4000e+01
IMP_SCORE,4204,GO:0051262,1.4650e-01,5.0000e+01
IMP_SCORE,4205,GO:0019933,1.4649e-01,9.0000e+00
IMP_SCORE,4206,GO:0055114,1.4649e-01,4.6900e+02
IMP_SCORE,4207,GO:0009117,1.4648e-01,1.2000e+02
IMP_SCORE,4208,GO:0061014,1.4646e-01,1.0000e+01
IMP_SCORE,4209,GO:0060325,1.4645e-01,3.9000e+01
IMP_SCORE,4210,GO:0043412,1.4645e-01,6.6900e+02
IMP_SCORE,4211,GO:0006576,1.4641e-01,5.0000e+01
IMP_SCORE,4212,GO:0046486,1.4638e-01,1.5100e+02
IMP_SCORE,4213,GO:0044453,1.4635e-01,2.3000e+01
IMP_SCORE,4214,GO:0080090,1.4631e-01,6.0400e+02
IMP_SCORE,4215,GO:0044267,1.4627e-01,6.7600e+02
IMP_SCORE,4216,GO:0005216,1.4626e-01,1.4300e+02
IMP_SCORE,4217,GO:0090197,1.4624e-01,1.6000e+01
IMP_SCORE,4218,GO:1903019,1.4624e-01,1.4000e+01
IMP_SCORE,4219,GO:0051962,1.4622e-01,1.3600e+02
IMP_SCORE,4220,GO:0071459,1.4619e-01,7.0000e+00
IMP_SCORE,4221,GO:0016298,1.4615e-01,1.1500e+02
IMP_SCORE,4222,GO:0000166,1.4613e-01,6.8800e+02
IMP_SCORE,4223,GO:2000257,1.4611e-01,3.3000e+01
IMP_SCORE,4224,GO:0050997,1.4610e-01,8.0000e+00
IMP_SCORE,4225,GO:0005201,1.4608e-01,1.0000e+02
IMP_SCORE,4226,GO:0051480,1.4603e-01,7.0000e+01
IMP_SCORE,4227,GO:0006909,1.4600e-01,7.4000e+01
IMP_SCORE,4228,GO:0005451,1.4597e-01,7.0000e+00
IMP_SCORE,4229,GO:0019205,1.4596e-01,1.6000e+01
IMP_SCORE,4230,GO:0048532,1.4596e-01,7.0000e+00
IMP_SCORE,4231,GO:0016310,1.4591e-01,2.8400e+02
IMP_SCORE,4232,GO:0005246,1.4590e-01,2.7000e+01
IMP_SCORE,4233,GO:0032204,1.4587e-01,2.9000e+01
IMP_SCORE,4234,GO:0032645,1.4585e-01,6.0000e+00
IMP_SCORE,4235,GO:0007606,1.4579e-01,4.2000e+01
IMP_SCORE,4236,GO:1900409,1.4575e-01,9.0000e+00
IMP_SCORE,4237,GO:0018107,1.4574e-01,3.3000e+01
IMP_SCORE,4238,GO:0006004,1.4573e-01,3.6000e+01
IMP_SCORE,4239,GO:0060261,1.4572e-01,1.2000e+01
IMP_SCORE,4240,GO:0007420,1.4570e-01,1.4200e+02
IMP_SCORE,4241,GO:0032755,1.4570e-01,2.0000e+01
IMP_SCORE,4242,GO:0016776,1.4569e-01,3.6000e+01
IMP_SCORE,4243,GO:0021542,1.4563e-01,1.0000e+00
IMP_SCORE,4244,GO:0043531,1.4562e-01,1.9000e+01
IMP_SCORE,4245,GO:0033120,1.4558e-01,2.1000e+01
IMP_SCORE,4246,GO:0006221,1.4555e-01,9.0000e+00
IMP_SCORE,4247,GO:0040020,1.4554e-01,7.0000e+00
IMP_SCORE,4248,GO:0072337,1.4551e-01,2.7000e+01
IMP_SCORE,4249,GO:0017016,1.4549e-01,1.8000e+02
IMP_SCORE,4250,GO:1902904,1.4548e-01,5.8000e+01
IMP_SCORE,4251,GO:0008373,1.4532e-01,3.9000e+01
IMP_SCORE,4252,GO:0061630,1.4531e-01,7.0000e+01
IMP_SCORE,4253,GO:0002385,1.4531e-01,2.0000e+01
IMP_SCORE,4254,GO:0001046,1.4530e-01,3.8000e+01
IMP_SCORE,4255,GO:0051056,1.4520e-01,1.2100e+02
IMP_SCORE,4256,GO:0002504,1.4519e-01,8.1000e+01
IMP_SCORE,4257,GO:0033198,1.4518e-01,9.0000e+00
IMP_SCORE,4258,GO:1900739,1.4516e-01,1.7000e+01
IMP_SCORE,4259,GO:0009712,1.4516e-01,3.2000e+01
IMP_SCORE,4260,GO:0090083,1.4512e-01,1.7000e+01
IMP_SCORE,4261,GO:0051179,1.4512e-01,1.0270e+03
IMP_SCORE,4262,GO:0016070,1.4509e-01,2.6700e+02
IMP_SCORE,4263,GO:0071404,1.4509e-01,2.7000e+01
IMP_SCORE,4264,GO:0072431,1.4506e-01,7.0000e+00
IMP_SCORE,4265,GO:0006629,1.4502e-01,4.2600e+02
IMP_SCORE,4266,GO:0015804,1.4497e-01,1.6000e+01
IMP_SCORE,4267,GO:1903955,1.4496e-01,2.1000e+01
IMP_SCORE,4268,GO:0015918,1.4490e-01,1.6000e+01
IMP_SCORE,4269,GO:0015215,1.4484e-01,1.2000e+01
IMP_SCORE,4270,GO:0042276,1.4482e-01,1.1000e+01
IMP_SCORE,4271,GO:0099080,1.4481e-01,2.9600e+02
IMP_SCORE,4272,GO:0031328,1.4473e-01,2.4700e+02
IMP_SCORE,4273,GO:1901265,1.4472e-01,6.4600e+02
IMP_SCORE,4274,GO:0098878,1.4472e-01,3.1000e+01
IMP_SCORE,4275,GO:0009895,1.4470e-01,7.1000e+01
IMP_SCORE,4276,GO:0030182,1.4469e-01,5.9000e+01
IMP_SCORE,4277,GO:0051092,1.4463e-01,4.7000e+01
IMP_SCORE,4278,GO:0009057,1.4462e-01,2.6300e+02
IMP_SCORE,4279,GO:0000165,1.4456e-01,6.7000e+01
IMP_SCORE,4280,GO:0007252,1.4455e-01,1.0000e+01
IMP_SCORE,4281,GO:0008210,1.4455e-01,2.6000e+01
IMP_SCORE,4282,GO:0044092,1.4455e-01,3.0300e+02
IMP_SCORE,4283,GO:0044448,1.4448e-01,6.9000e+01
IMP_SCORE,4284,GO:0044281,1.4444e-01,4.3900e+02
IMP_SCORE,4285,GO:0046676,1.4444e-01,1.0000e+01
IMP_SCORE,4286,GO:0032550,1.4444e-01,1.7100e+02
IMP_SCORE,4287,GO:0031123,1.4440e-01,3.1000e+01
IMP_SCORE,4288,GO:0005496,1.4439e-01,8.3000e+01
IMP_SCORE,4289,GO:0002821,1.4437e-01,1.7000e+01
IMP_SCORE,4290,GO:0046496,1.4435e-01,7.2000e+01
IMP_SCORE,4291,GO:0000209,1.4434e-01,7.3000e+01
IMP_SCORE,4292,GO:0034704,1.4429e-01,4.8000e+01
IMP_SCORE,4293,GO:0046658,1.4424e-01,3.9000e+01
IMP_SCORE,4294,GO:0043175,1.4423e-01,9.0000e+00
IMP_SCORE,4295,GO:0002689,1.4421e-01,1.0000e+01
IMP_SCORE,4296,GO:0008152,1.4419e-01,1.0260e+03
IMP_SCORE,4297,GO:0030496,1.4409e-01,1.1400e+02
IMP_SCORE,4298,GO:0000978,1.4409e-01,7.2000e+01
IMP_SCORE,4299,GO:2000191,1.4406e-01,4.0000e+00
IMP_SCORE,4300,GO:0005844,1.4405e-01,1.4000e+01
IMP_SCORE,4301,GO:0097659,1.4404e-01,1.8300e+02
IMP_SCORE,4302,GO:0045761,1.4404e-01,1.4000e+01
IMP_SCORE,4303,GO:0007595,1.4397e-01,1.5000e+01
IMP_SCORE,4304,GO:0046578,1.4395e-01,9.8000e+01
IMP_SCORE,4305,GO:0009954,1.4392e-01,7.0000e+00
IMP_SCORE,4306,GO:0009152,1.4391e-01,3.2000e+01
IMP_SCORE,4307,GO:0043168,1.4390e-01,8.9400e+02
IMP_SCORE,4308,GO:0009897,1.4388e-01,1.9100e+02
IMP_SCORE,4309,GO:0072521,1.4385e-01,8.4000e+01
IMP_SCORE,4310,GO:0010962,1.4381e-01,1.0000e+01
IMP_SCORE,4311,GO:0097060,1.4378e-01,1.5400e+02
IMP_SCORE,4312,GO:0003676,1.4377e-01,9.5700e+02
IMP_SCORE,4313,GO:0031110,1.4375e-01,3.0000e+01
IMP_SCORE,4314,GO:1903506,1.4373e-01,3.3300e+02
IMP_SCORE,4315,GO:0016411,1.4370e-01,1.8000e+01
IMP_SCORE,4316,GO:0086080,1.4368e-01,1.4000e+01
IMP_SCORE,4317,GO:0045934,1.4366e-01,2.1100e+02
IMP_SCORE,4318,GO:0070509,1.4364e-01,1.8000e+01
IMP_SCORE,4319,GO:0005834,1.4359e-01,6.0000e+01
IMP_SCORE,4320,GO:0014911,1.4358e-01,2.3000e+01
IMP_SCORE,4321,GO:0004553,1.4354e-01,1.5300e+02
IMP_SCORE,4322,GO:0006461,1.4353e-01,4.3800e+02
IMP_SCORE,4323,GO:0031023,1.4353e-01,2.4000e+01
IMP_SCORE,4324,GO:0046914,1.4351e-01,9.0000e+02
IMP_SCORE,4325,GO:0019693,1.4349e-01,8.0000e+01
IMP_SCORE,4326,GO:0008083,1.4344e-01,1.3400e+02
IMP_SCORE,4327,GO:0021799,1.4342e-01,1.3000e+01
IMP_SCORE,4328,GO:0006482,1.4324e-01,1.8000e+01
IMP_SCORE,4329,GO:0031966,1.4314e-01,3.0900e+02
IMP_SCORE,4330,GO:0032292,1.4314e-01,1.8000e+01
IMP_SCORE,4331,GO:0045739,1.4313e-01,6.0000e+00
IMP_SCORE,4332,GO:0010959,1.4312e-01,1.3100e+02
IMP_SCORE,4333,GO:0098662,1.4311e-01,1.1000e+02
IMP_SCORE,4334,GO:2001273,1.4310e-01,4.0000e+00
IMP_SCORE,4335,GO:0035590,1.4303e-01,3.5000e+01
IMP_SCORE,4336,GO:0010629,1.4303e-01,2.3900e+02
IMP_SCORE,4337,GO:0009058,1.4303e-01,5.6200e+02
IMP_SCORE,4338,GO:0070293,1.4303e-01,1.1000e+01
IMP_SCORE,4339,GO:0045721,1.4301e-01,1.9000e+01
IMP_SCORE,4340,GO:0016491,1.4297e-01,4.7100e+02
IMP_SCORE,4341,GO:0044249,1.4292e-01,4.9400e+02
IMP_SCORE,4342,GO:0005788,1.4285e-01,1.5700e+02
IMP_SCORE,4343,GO:0002042,1.4284e-01,1.2000e+01
IMP_SCORE,4344,GO:1901379,1.4283e-01,3.4000e+01
IMP_SCORE,4345,GO:0042813,1.4281e-01,1.1000e+01
IMP_SCORE,4346,GO:0042834,1.4280e-01,1.4000e+01
IMP_SCORE,4347,GO:0030031,1.4278e-01,1.1400e+02
IMP_SCORE,4348,GO:0001974,1.4278e-01,1.9000e+01
IMP_SCORE,4349,GO:0070723,1.4274e-01,2.2000e+01
IMP_SCORE,4350,GO:0090288,1.4274e-01,4.7000e+01
IMP_SCORE,4351,GO:0030165,1.4273e-01,1.4200e+02
IMP_SCORE,4352,GO:0004930,1.4266e-01,1.9500e+02
IMP_SCORE,4353,GO:0034702,1.4263e-01,1.2000e+02
IMP_SCORE,4354,GO:0001776,1.4261e-01,2.5000e+01
IMP_SCORE,4355,GO:0038024,1.4260e-01,9.9000e+01
IMP_SCORE,4356,GO:0009123,1.4253e-01,4.9000e+01
IMP_SCORE,4357,GO:0097610,1.4247e-01,4.8000e+01
IMP_SCORE,4358,GO:0051580,1.4224e-01,3.0000e+00
IMP_SCORE,4359,GO:0005031,1.4224e-01,2.9000e+01
IMP_SCORE,4360,GO:0036211,1.4223e-01,6.4200e+02
IMP_SCORE,4361,GO:0050769,1.4218e-01,9.2000e+01
IMP_SCORE,4362,GO:0034314,1.4213e-01,1.0000e+01
IMP_SCORE,4363,GO:0004175,1.4211e-01,3.1700e+02
IMP_SCORE,4364,GO:0006361,1.4211e-01,9.0000e+00
IMP_SCORE,4365,GO:0051216,1.4211e-01,4.3000e+01
IMP_SCORE,4366,GO:1902593,1.4207e-01,4.5000e+01
IMP_SCORE,4367,GO:2000786,1.4206e-01,1.4000e+01
IMP_SCORE,4368,GO:0042254,1.4204e-01,2.7000e+01
IMP_SCORE,4369,GO:0002827,1.4200e-01,7.0000e+00
IMP_SCORE,4370,GO:0006612,1.4200e-01,3.4000e+01
IMP_SCORE,4371,GO:0042589,1.4195e-01,1.4000e+01
IMP_SCORE,4372,GO:0006810,1.4193e-01,9.1700e+02
IMP_SCORE,4373,GO:0051668,1.4192e-01,2.0000e+01
IMP_SCORE,4374,GO:0005267,1.4189e-01,3.7000e+01
IMP_SCORE,4375,GO:0046823,1.4186e-01,5.1000e+01
IMP_SCORE,4376,GO:1903830,1.4185e-01,2.1000e+01
IMP_SCORE,4377,GO:0044853,1.4181e-01,3.5000e+01
IMP_SCORE,4378,GO:1905897,1.4179e-01,1.5000e+01
IMP_SCORE,4379,GO:0071705,1.4177e-01,4.6600e+02
IMP_SCORE,4380,GO:0051010,1.4173e-01,9.0000e+00
IMP_SCORE,4381,GO:0007602,1.4173e-01,2.9000e+01
IMP_SCORE,4382,GO:0099501,1.4169e-01,7.5000e+01
IMP_SCORE,4383,GO:0016607,1.4168e-01,2.2300e+02
IMP_SCORE,4384,GO:1903846,1.4167e-01,1.0000e+01
IMP_SCORE,4385,GO:0032501,1.4162e-01,1.1190e+03
IMP_SCORE,4386,GO:0032386,1.4161e-01,1.4200e+02
IMP_SCORE,4387,GO:0030534,1.4158e-01,1.0700e+02
IMP_SCORE,4388,GO:0043116,1.4155e-01,3.0000e+00
IMP_SCORE,4389,GO:0006270,1.4153e-01,1.2000e+01
IMP_SCORE,4390,GO:0032414,1.4148e-01,1.3000e+01
IMP_SCORE,4391,GO:0019079,1.4145e-01,1.0000e+01
IMP_SCORE,4392,GO:0021987,1.4143e-01,1.2000e+01
IMP_SCORE,4393,GO:0048709,1.4142e-01,3.0000e+01
IMP_SCORE,4394,GO:2000757,1.4140e-01,2.0000e+00
IMP_SCORE,4395,GO:0022402,1.4137e-01,3.4400e+02
IMP_SCORE,4396,GO:0044438,1.4135e-01,5.3000e+01
IMP_SCORE,4397,GO:0000387,1.4135e-01,1.5000e+01
IMP_SCORE,4398,GO:0044429,1.4134e-01,4.1500e+02
IMP_SCORE,4399,GO:0016502,1.4131e-01,3.6000e+01
IMP_SCORE,4400,GO:0000082,1.4130e-01,3.3000e+01
IMP_SCORE,4401,GO:2001239,1.4130e-01,2.2000e+01
IMP_SCORE,4402,GO:0007398,1.4129e-01,3.0000e+00
IMP_SCORE,4403,GO:0090090,1.4128e-01,3.3000e+01
IMP_SCORE,4404,GO:0006417,1.4126e-01,1.0400e+02
IMP_SCORE,4405,GO:0051346,1.4126e-01,1.3600e+02
IMP_SCORE,4406,GO:0051193,1.4124e-01,2.0000e+01
IMP_SCORE,4407,GO:0004364,1.4123e-01,5.9000e+01
IMP_SCORE,4408,GO:0046718,1.4119e-01,4.4000e+01
IMP_SCORE,4409,GO:0022612,1.4119e-01,1.9000e+01
IMP_SCORE,4410,GO:0050804,1.4115e-01,1.1600e+02
IMP_SCORE,4411,GO:0032008,1.4114e-01,1.3000e+01
IMP_SCORE,4412,GO:0006873,1.4110e-01,1.6200e+02
IMP_SCORE,4413,GO:0061041,1.4110e-01,6.6000e+01
IMP_SCORE,4414,GO:0001568,1.4103e-01,4.7000e+01
IMP_SCORE,4415,GO:0008385,1.4103e-01,3.0000e+00
IMP_SCORE,4416,GO:0003725,1.4099e-01,7.2000e+01
IMP_SCORE,4417,GO:0012501,1.4098e-01,4.2600e+02
IMP_SCORE,4418,GO:0051879,1.4096e-01,1.6000e+01
IMP_SCORE,4419,GO:0051955,1.4094e-01,9.0000e+00
IMP_SCORE,4420,GO:0008237,1.4091e-01,1.0600e+02
IMP_SCORE,4421,GO:0010224,1.4091e-01,7.0000e+00
IMP_SCORE,4422,GO:0050776,1.4083e-01,3.1200e+02
IMP_SCORE,4423,GO:0019233,1.4081e-01,2.5000e+01
IMP_SCORE,4424,GO:2000104,1.4079e-01,1.6000e+01
IMP_SCORE,4425,GO:0015631,1.4078e-01,2.0500e+02
IMP_SCORE,4426,GO:0007610,1.4078e-01,2.2400e+02
IMP_SCORE,4427,GO:1903020,1.4076e-01,6.0000e+00
IMP_SCORE,4428,GO:0050918,1.4075e-01,2.0000e+01
IMP_SCORE,4429,GO:2000112,1.4072e-01,3.6000e+02
IMP_SCORE,4430,GO:0097061,1.4070e-01,9.0000e+00
IMP_SCORE,4431,GO:0002757,1.4070e-01,1.0900e+02
IMP_SCORE,4432,GO:0010324,1.4069e-01,3.8000e+01
IMP_SCORE,4433,GO:0002376,1.4063e-01,6.7900e+02
IMP_SCORE,4434,GO:0006107,1.4061e-01,8.0000e+00
IMP_SCORE,4435,GO:0044815,1.4058e-01,3.1000e+01
IMP_SCORE,4436,GO:0019199,1.4056e-01,5.4000e+01
IMP_SCORE,4437,GO:0031348,1.4056e-01,6.3000e+01
IMP_SCORE,4438,GO:0086002,1.4052e-01,3.0000e+00
IMP_SCORE,4439,GO:0035025,1.4046e-01,8.0000e+00
IMP_SCORE,4440,GO:0044419,1.4046e-01,3.1300e+02
IMP_SCORE,4441,GO:0099512,1.4044e-01,3.1500e+02
IMP_SCORE,4442,GO:0071242,1.4044e-01,1.0000e+01
IMP_SCORE,4443,GO:0006775,1.4029e-01,1.6000e+01
IMP_SCORE,4444,GO:0010212,1.4028e-01,4.8000e+01
IMP_SCORE,4445,GO:0007167,1.4027e-01,2.5900e+02
IMP_SCORE,4446,GO:0030194,1.4021e-01,2.2000e+01
IMP_SCORE,4447,GO:0042301,1.4006e-01,1.0000e+01
IMP_SCORE,4448,GO:0001706,1.4006e-01,2.0000e+00
IMP_SCORE,4449,GO:0098754,1.4005e-01,9.0000e+01
IMP_SCORE,4450,GO:0046463,1.4004e-01,3.3000e+01
IMP_SCORE,4451,GO:0060397,1.4002e-01,8.0000e+00
IMP_SCORE,4452,GO:0005543,1.4000e-01,2.8300e+02
IMP_SCORE,4453,GO:0042415,1.3999e-01,1.4000e+01
IMP_SCORE,4454,GO:0051649,1.3991e-01,4.5400e+02
IMP_SCORE,4455,GO:2001056,1.3986e-01,3.5000e+01
IMP_SCORE,4456,GO:0009607,1.3984e-01,3.6600e+02
IMP_SCORE,4457,GO:0002449,1.3983e-01,4.4000e+01
IMP_SCORE,4458,GO:0002833,1.3976e-01,4.3000e+01
IMP_SCORE,4459,GO:0042558,1.3975e-01,2.3000e+01
IMP_SCORE,4460,GO:0009068,1.3972e-01,3.7000e+01
IMP_SCORE,4461,GO:0051705,1.3968e-01,7.0000e+01
IMP_SCORE,4462,GO:0032940,1.3965e-01,2.2500e+02
IMP_SCORE,4463,GO:0006282,1.3964e-01,1.5000e+01
IMP_SCORE,4464,GO:0044265,1.3958e-01,1.6000e+02
IMP_SCORE,4465,GO:0043650,1.3953e-01,1.0000e+01
IMP_SCORE,4466,GO:0008015,1.3949e-01,4.5000e+01
IMP_SCORE,4467,GO:1903831,1.3932e-01,2.8000e+01
IMP_SCORE,4468,GO:0051223,1.3930e-01,2.0800e+02
IMP_SCORE,4469,GO:0030856,1.3920e-01,3.4000e+01
IMP_SCORE,4470,GO:0097367,1.3915e-01,6.8600e+02
IMP_SCORE,4471,GO:0017148,1.3913e-01,4.4000e+01
IMP_SCORE,4472,GO:0030800,1.3911e-01,1.1000e+01
IMP_SCORE,4473,GO:0030666,1.3908e-01,8.6000e+01
IMP_SCORE,4474,GO:0044427,1.3901e-01,2.4000e+02
IMP_SCORE,4475,GO:0010677,1.3893e-01,2.8000e+01
IMP_SCORE,4476,GO:0045078,1.3891e-01,9.0000e+00
IMP_SCORE,4477,GO:0001618,1.3885e-01,4.7000e+01
IMP_SCORE,4478,GO:0006725,1.3884e-01,4.6400e+02
IMP_SCORE,4479,GO:0072686,1.3880e-01,3.5000e+01
IMP_SCORE,4480,GO:0016740,1.3877e-01,9.1600e+02
IMP_SCORE,4481,GO:0002028,1.3875e-01,7.2000e+01
IMP_SCORE,4482,GO:0033137,1.3874e-01,2.0000e+00
IMP_SCORE,4483,GO:1903146,1.3862e-01,1.6000e+01
IMP_SCORE,4484,GO:0043330,1.3858e-01,2.1000e+01
IMP_SCORE,4485,GO:0030900,1.3852e-01,3.2000e+01
IMP_SCORE,4486,GO:2000772,1.3847e-01,8.0000e+00
IMP_SCORE,4487,GO:0060349,1.3841e-01,7.0000e+00
IMP_SCORE,4488,GO:0032370,1.3840e-01,1.5000e+01
IMP_SCORE,4489,GO:0005901,1.3835e-01,3.0000e+01
IMP_SCORE,4490,GO:0065009,1.3832e-01,7.1200e+02
IMP_SCORE,4491,GO:0042605,1.3828e-01,4.0000e+01
IMP_SCORE,4492,GO:0033268,1.3828e-01,1.0000e+01
IMP_SCORE,4493,GO:0004033,1.3824e-01,2.2000e+01
IMP_SCORE,4494,GO:0009888,1.3823e-01,2.7400e+02
IMP_SCORE,4495,GO:0009855,1.3819e-01,2.2000e+01
IMP_SCORE,4496,GO:0009306,1.3819e-01,5.6000e+01
IMP_SCORE,4497,GO:0004952,1.3817e-01,8.0000e+00
IMP_SCORE,4498,GO:0007626,1.3815e-01,1.0200e+02
IMP_SCORE,4499,GO:0002694,1.3813e-01,1.2800e+02
IMP_SCORE,4500,GO:0080171,1.3809e-01,3.8000e+01
IMP_SCORE,4501,GO:0016247,1.3803e-01,8.6000e+01
IMP_SCORE,4502,GO:0042482,1.3802e-01,1.0000e+01
IMP_SCORE,4503,GO:0044430,1.3801e-01,5.9000e+02
IMP_SCORE,4504,GO:0042743,1.3801e-01,1.1000e+01
IMP_SCORE,4505,GO:0006295,1.3800e-01,6.0000e+00
IMP_SCORE,4506,GO:0048524,1.3795e-01,4.1000e+01
IMP_SCORE,4507,GO:0043161,1.3791e-01,7.2000e+01
IMP_SCORE,4508,GO:0019217,1.3788e-01,3.5000e+01
IMP_SCORE,4509,GO:0061157,1.3787e-01,7.0000e+00
IMP_SCORE,4510,GO:0001909,1.3785e-01,3.1000e+01
IMP_SCORE,4511,GO:1903038,1.3780e-01,3.4000e+01
IMP_SCORE,4512,GO:0019219,1.3778e-01,3.6700e+02
IMP_SCORE,4513,GO:0043368,1.3775e-01,9.0000e+00
IMP_SCORE,4514,GO:0035639,1.3770e-01,4.6900e+02
IMP_SCORE,4515,GO:0051188,1.3766e-01,9.8000e+01
IMP_SCORE,4516,GO:0019222,1.3762e-01,6.5500e+02
IMP_SCORE,4517,GO:1904407,1.3759e-01,1.0000e+01
IMP_SCORE,4518,GO:0001756,1.3750e-01,5.0000e+00
IMP_SCORE,4519,GO:0030308,1.3749e-01,6.9000e+01
IMP_SCORE,4520,GO:0006020,1.3748e-01,7.0000e+00
IMP_SCORE,4521,GO:0019897,1.3747e-01,4.2000e+01
IMP_SCORE,4522,GO:0048639,1.3744e-01,2.4000e+01
IMP_SCORE,4523,GO:0002220,1.3743e-01,3.8000e+01
IMP_SCORE,4524,GO:0030001,1.3742e-01,2.0400e+02
IMP_SCORE,4525,GO:0005859,1.3742e-01,1.3000e+01
IMP_SCORE,4526,GO:0005840,1.3740e-01,5.2000e+01
IMP_SCORE,4527,GO:0031430,1.3739e-01,3.9000e+01
IMP_SCORE,4528,GO:0042734,1.3736e-01,3.6000e+01
IMP_SCORE,4529,GO:0001076,1.3734e-01,6.1000e+01
IMP_SCORE,4530,GO:0007622,1.3731e-01,3.0000e+01
IMP_SCORE,4531,GO:0099024,1.3729e-01,4.2000e+01
IMP_SCORE,4532,GO:0005126,1.3720e-01,1.9000e+02
IMP_SCORE,4533,GO:0070646,1.3720e-01,9.3000e+01
IMP_SCORE,4534,GO:0043666,1.3719e-01,8.0000e+00
IMP_SCORE,4535,GO:0035304,1.3718e-01,3.2000e+01
IMP_SCORE,4536,GO:0051249,1.3717e-01,1.0400e+02
IMP_SCORE,4537,GO:0005759,1.3711e-01,1.8800e+02
IMP_SCORE,4538,GO:1901137,1.3711e-01,1.2500e+02
IMP_SCORE,4539,GO:0008219,1.3709e-01,4.4900e+02
IMP_SCORE,4540,GO:0001779,1.3707e-01,1.4000e+01
IMP_SCORE,4541,GO:0001540,1.3705e-01,8.1000e+01
IMP_SCORE,4542,GO:1902403,1.3697e-01,1.5000e+01
IMP_SCORE,4543,GO:0030246,1.3690e-01,8.0300e+02
IMP_SCORE,4544,GO:0071869,1.3690e-01,1.1000e+01
IMP_SCORE,4545,GO:0010883,1.3689e-01,2.4000e+01
IMP_SCORE,4546,GO:0045646,1.3686e-01,1.0000e+01
IMP_SCORE,4547,GO:0032885,1.3679e-01,1.6000e+01
IMP_SCORE,4548,GO:0070849,1.3673e-01,1.5000e+01
IMP_SCORE,4549,GO:0019755,1.3671e-01,2.5000e+01
IMP_SCORE,4550,GO:0043027,1.3671e-01,9.0000e+00
IMP_SCORE,4551,GO:0034116,1.3669e-01,1.0000e+01
IMP_SCORE,4552,GO:0018130,1.3665e-01,2.6700e+02
IMP_SCORE,4553,GO:0071837,1.3665e-01,1.2000e+01
IMP_SCORE,4554,GO:0007031,1.3664e-01,2.2000e+01
IMP_SCORE,4555,GO:0048020,1.3663e-01,1.5000e+01
IMP_SCORE,4556,GO:0031323,1.3658e-01,6.3400e+02
IMP_SCORE,4557,GO:0032868,1.3658e-01,5.5000e+01
IMP_SCORE,4558,GO:0090002,1.3652e-01,2.7000e+01
IMP_SCORE,4559,GO:0034248,1.3646e-01,1.3200e+02
IMP_SCORE,4560,GO:0055089,1.3646e-01,6.0000e+00
IMP_SCORE,4561,GO:0006665,1.3644e-01,1.1500e+02
IMP_SCORE,4562,GO:1900027,1.3640e-01,1.6000e+01
IMP_SCORE,4563,GO:0022898,1.3638e-01,8.1000e+01
IMP_SCORE,4564,GO:0042886,1.3636e-01,3.5100e+02
IMP_SCORE,4565,GO:0031092,1.3632e-01,1.3000e+01
IMP_SCORE,4566,GO:0007157,1.3631e-01,3.4000e+01
IMP_SCORE,4567,GO:1905269,1.3625e-01,1.9000e+01
IMP_SCORE,4568,GO:0050962,1.3625e-01,8.0000e+00
IMP_SCORE,4569,GO:0001654,1.3624e-01,4.8000e+01
IMP_SCORE,4570,GO:1901360,1.3621e-01,5.1900e+02
IMP_SCORE,4571,GO:0016755,1.3616e-01,4.0000e+01
IMP_SCORE,4572,GO:0098739,1.3615e-01,2.1000e+01
IMP_SCORE,4573,GO:0030539,1.3614e-01,8.0000e+00
IMP_SCORE,4574,GO:0016197,1.3611e-01,1.3600e+02
IMP_SCORE,4575,GO:0002698,1.3609e-01,3.7000e+01
IMP_SCORE,4576,GO:0045685,1.3607e-01,3.6000e+01
IMP_SCORE,4577,GO:0006575,1.3605e-01,1.0900e+02
IMP_SCORE,4578,GO:0006040,1.3601e-01,5.3000e+01
IMP_SCORE,4579,GO:0051561,1.3601e-01,8.0000e+00
IMP_SCORE,4580,GO:0046474,1.3596e-01,7.4000e+01
IMP_SCORE,4581,GO:0045623,1.3595e-01,7.0000e+00
IMP_SCORE,4582,GO:0006949,1.3585e-01,4.1000e+01
IMP_SCORE,4583,GO:0046888,1.3585e-01,1.4000e+01
IMP_SCORE,4584,GO:0008236,1.3583e-01,2.1900e+02
IMP_SCORE,4585,GO:0050832,1.3570e-01,1.5000e+01
IMP_SCORE,4586,GO:0002026,1.3569e-01,4.0000e+00
IMP_SCORE,4587,GO:0048679,1.3564e-01,3.0000e+00
IMP_SCORE,4588,GO:0031229,1.3561e-01,1.7000e+01
IMP_SCORE,4589,GO:0090303,1.3559e-01,2.6000e+01
IMP_SCORE,4590,GO:0060998,1.3558e-01,1.7000e+01
IMP_SCORE,4591,GO:0005509,1.3551e-01,7.3300e+02
IMP_SCORE,4592,GO:0048608,1.3551e-01,6.6000e+01
IMP_SCORE,4593,GO:0090399,1.3550e-01,3.0000e+00
IMP_SCORE,4594,GO:0051259,1.3548e-01,2.1100e+02
IMP_SCORE,4595,GO:0061000,1.3546e-01,8.0000e+00
IMP_SCORE,4596,GO:0006783,1.3542e-01,1.5000e+01
IMP_SCORE,4597,GO:0009314,1.3538e-01,1.5500e+02
IMP_SCORE,4598,GO:0033144,1.3536e-01,9.0000e+00
IMP_SCORE,4599,GO:0033363,1.3534e-01,1.4000e+01
IMP_SCORE,4600,GO:0060384,1.3528e-01,2.0000e+01
IMP_SCORE,4601,GO:0016712,1.3521e-01,9.0000e+00
IMP_SCORE,4602,GO:1903670,1.3520e-01,1.3000e+01
IMP_SCORE,4603,GO:0000975,1.3516e-01,1.6300e+02
IMP_SCORE,4604,GO:0033044,1.3514e-01,8.5000e+01
IMP_SCORE,4605,GO:0007017,1.3513e-01,2.0200e+02
IMP_SCORE,4606,GO:0044295,1.3499e-01,1.7000e+01
IMP_SCORE,4607,GO:0001750,1.3491e-01,2.3000e+01
IMP_SCORE,4608,GO:1903963,1.3487e-01,1.4000e+01
IMP_SCORE,4609,GO:0060089,1.3486e-01,6.6000e+02
IMP_SCORE,4610,GO:0014065,1.3480e-01,1.1000e+01
IMP_SCORE,4611,GO:0015682,1.3474e-01,2.3000e+01
IMP_SCORE,4612,GO:0001047,1.3474e-01,6.8000e+01
IMP_SCORE,4613,GO:0001558,1.3473e-01,1.7900e+02
IMP_SCORE,4614,GO:0016604,1.3470e-01,3.6500e+02
IMP_SCORE,4615,GO:0001077,1.3470e-01,4.9000e+01
IMP_SCORE,4616,GO:0015077,1.3469e-01,1.0900e+02
IMP_SCORE,4617,GO:0043372,1.3467e-01,1.1000e+01
IMP_SCORE,4618,GO:0005158,1.3465e-01,1.6000e+01
IMP_SCORE,4619,GO:0032456,1.3461e-01,1.8000e+01
IMP_SCORE,4620,GO:0034762,1.3461e-01,1.1300e+02
IMP_SCORE,4621,GO:0003091,1.3460e-01,1.6000e+01
IMP_SCORE,4622,GO:0006012,1.3455e-01,1.0000e+01
IMP_SCORE,4623,GO:0043038,1.3451e-01,1.7000e+01
IMP_SCORE,4624,GO:0098742,1.3451e-01,1.6700e+02
IMP_SCORE,4625,GO:0052744,1.3451e-01,1.0000e+01
IMP_SCORE,4626,GO:0008585,1.3449e-01,8.0000e+00
IMP_SCORE,4627,GO:0046854,1.3447e-01,4.7000e+01
IMP_SCORE,4628,GO:0055082,1.3442e-01,1.6600e+02
IMP_SCORE,4629,GO:0060077,1.3441e-01,1.0000e+01
IMP_SCORE,4630,GO:0016363,1.3440e-01,3.9000e+01
IMP_SCORE,4631,GO:0042771,1.3439e-01,1.6000e+01
IMP_SCORE,4632,GO:0033194,1.3438e-01,9.0000e+00
IMP_SCORE,4633,GO:0016254,1.3430e-01,1.3000e+01
IMP_SCORE,4634,GO:0006351,1.3428e-01,1.9400e+02
IMP_SCORE,4635,GO:0030201,1.3421e-01,1.3000e+01
IMP_SCORE,4636,GO:1902003,1.3416e-01,1.4000e+01
IMP_SCORE,4637,GO:0006790,1.3415e-01,1.8800e+02
IMP_SCORE,4638,GO:0005793,1.3415e-01,6.2000e+01
IMP_SCORE,4639,GO:0030177,1.3414e-01,4.3000e+01
IMP_SCORE,4640,GO:0035383,1.3407e-01,6.7000e+01
IMP_SCORE,4641,GO:0061245,1.3401e-01,3.6000e+01
IMP_SCORE,4642,GO:0036152,1.3397e-01,5.4000e+01
IMP_SCORE,4643,GO:0051168,1.3392e-01,4.8000e+01
IMP_SCORE,4644,GO:0002066,1.3385e-01,1.2000e+01
IMP_SCORE,4645,GO:0042769,1.3378e-01,2.1000e+01
IMP_SCORE,4646,GO:0051018,1.3375e-01,4.1000e+01
IMP_SCORE,4647,GO:1904115,1.3373e-01,1.0000e+01
IMP_SCORE,4648,GO:1901685,1.3372e-01,3.2000e+01
IMP_SCORE,4649,GO:0032526,1.3371e-01,5.4000e+01
IMP_SCORE,4650,GO:0006664,1.3363e-01,9.1000e+01
IMP_SCORE,4651,GO:0000164,1.3360e-01,5.0000e+00
IMP_SCORE,4652,GO:0001701,1.3358e-01,5.2000e+01
IMP_SCORE,4653,GO:0008307,1.3358e-01,4.5000e+01
IMP_SCORE,4654,GO:0006448,1.3358e-01,2.7000e+01
IMP_SCORE,4655,GO:0044272,1.3357e-01,1.1300e+02
IMP_SCORE,4656,GO:0006165,1.3343e-01,2.0000e+01
IMP_SCORE,4657,GO:0033558,1.3329e-01,1.5000e+01
IMP_SCORE,4658,GO:0001755,1.3325e-01,8.0000e+00
IMP_SCORE,4659,GO:0006026,1.3320e-01,9.7000e+01
IMP_SCORE,4660,GO:0071230,1.3319e-01,1.9000e+01
IMP_SCORE,4661,GO:0019213,1.3316e-01,2.5000e+01
IMP_SCORE,4662,GO:0061564,1.3315e-01,3.4000e+01
IMP_SCORE,4663,GO:0039703,1.3312e-01,4.0000e+00
IMP_SCORE,4664,GO:0051082,1.3310e-01,9.9000e+01
IMP_SCORE,4665,GO:0004806,1.3307e-01,1.9000e+01
IMP_SCORE,4666,GO:0034219,1.3305e-01,2.5000e+01
IMP_SCORE,4667,GO:0008283,1.3304e-01,3.1800e+02
IMP_SCORE,4668,GO:0051453,1.3303e-01,3.5000e+01
IMP_SCORE,4669,GO:0032154,1.3303e-01,6.0000e+01
IMP_SCORE,4670,GO:0043623,1.3302e-01,1.1700e+02
IMP_SCORE,4671,GO:0015144,1.3302e-01,3.0000e+01
IMP_SCORE,4672,GO:1901362,1.3302e-01,3.0200e+02
IMP_SCORE,4673,GO:1905276,1.3299e-01,3.0000e+00
IMP_SCORE,4674,GO:0010955,1.3299e-01,1.7000e+01
IMP_SCORE,4675,GO:0008022,1.3297e-01,9.8000e+01
IMP_SCORE,4676,GO:0006637,1.3293e-01,7.3000e+01
IMP_SCORE,4677,GO:0006699,1.3292e-01,3.0000e+01
IMP_SCORE,4678,GO:0015833,1.3291e-01,3.7600e+02
IMP_SCORE,4679,GO:0001883,1.3291e-01,1.7300e+02
IMP_SCORE,4680,GO:0022406,1.3287e-01,7.9000e+01
IMP_SCORE,4681,GO:0000139,1.3287e-01,3.6000e+02
IMP_SCORE,4682,GO:0099106,1.3286e-01,6.3000e+01
IMP_SCORE,4683,GO:0030260,1.3283e-01,5.7000e+01
IMP_SCORE,4684,GO:0006569,1.3283e-01,8.0000e+00
IMP_SCORE,4685,GO:0016050,1.3283e-01,1.2700e+02
IMP_SCORE,4686,GO:0071347,1.3281e-01,1.6000e+01
IMP_SCORE,4687,GO:0032480,1.3279e-01,9.0000e+00
IMP_SCORE,4688,GO:0055106,1.3277e-01,1.2000e+01
IMP_SCORE,4689,GO:0072341,1.3277e-01,8.9000e+01
IMP_SCORE,4690,GO:0022857,1.3275e-01,3.0300e+02
IMP_SCORE,4691,GO:0048484,1.3269e-01,9.0000e+00
IMP_SCORE,4692,GO:0034440,1.3268e-01,4.5000e+01
IMP_SCORE,4693,GO:0009931,1.3267e-01,1.7000e+01
IMP_SCORE,4694,GO:0042592,1.3264e-01,4.6400e+02
IMP_SCORE,4695,GO:0016788,1.3263e-01,4.8700e+02
IMP_SCORE,4696,GO:0046850,1.3260e-01,1.0000e+01
IMP_SCORE,4697,GO:0010743,1.3256e-01,1.5000e+01
IMP_SCORE,4698,GO:1903322,1.3251e-01,2.3000e+01
IMP_SCORE,4699,GO:0009953,1.3247e-01,2.4000e+01
IMP_SCORE,4700,GO:1901476,1.3244e-01,3.0000e+01
IMP_SCORE,4701,GO:0032814,1.3235e-01,8.0000e+00
IMP_SCORE,4702,GO:0051281,1.3230e-01,7.0000e+00
IMP_SCORE,4703,GO:0003712,1.3220e-01,1.8300e+02
IMP_SCORE,4704,GO:0046337,1.3219e-01,1.5000e+01
IMP_SCORE,4705,GO:0003714,1.3216e-01,8.1000e+01
IMP_SCORE,4706,GO:0072511,1.3213e-01,1.1800e+02
IMP_SCORE,4707,GO:0043280,1.3207e-01,2.7000e+01
IMP_SCORE,4708,GO:2000677,1.3206e-01,1.7000e+01
IMP_SCORE,4709,GO:0007062,1.3204e-01,4.2000e+01
IMP_SCORE,4710,GO:0044801,1.3198e-01,7.1000e+01
IMP_SCORE,4711,GO:0003690,1.3198e-01,1.3100e+02
IMP_SCORE,4712,GO:0045177,1.3196e-01,4.1000e+01
IMP_SCORE,4713,GO:0015294,1.3196e-01,4.4000e+01
IMP_SCORE,4714,GO:0006821,1.3195e-01,5.2000e+01
IMP_SCORE,4715,GO:1900371,1.3193e-01,3.0000e+01
IMP_SCORE,4716,GO:0050817,1.3190e-01,7.4000e+01
IMP_SCORE,4717,GO:0061695,1.3189e-01,4.8000e+01
IMP_SCORE,4718,GO:0032878,1.3187e-01,1.2000e+01
IMP_SCORE,4719,GO:0032048,1.3184e-01,2.4000e+01
IMP_SCORE,4720,GO:0043966,1.3184e-01,8.0000e+00
IMP_SCORE,4721,GO:0050995,1.3180e-01,2.6000e+01
IMP_SCORE,4722,GO:0032536,1.3178e-01,1.4000e+01
IMP_SCORE,4723,GO:1902043,1.3178e-01,5.0000e+00
IMP_SCORE,4724,GO:0007063,1.3176e-01,3.0000e+00
IMP_SCORE,4725,GO:0030324,1.3170e-01,3.6000e+01
IMP_SCORE,4726,GO:0042522,1.3165e-01,3.0000e+00
IMP_SCORE,4727,GO:0006869,1.3165e-01,1.2600e+02
IMP_SCORE,4728,GO:0043094,1.3164e-01,2.5000e+01
IMP_SCORE,4729,GO:0019320,1.3159e-01,3.0000e+01
IMP_SCORE,4730,GO:0046185,1.3156e-01,1.3000e+01
IMP_SCORE,4731,GO:0046605,1.3155e-01,1.2000e+01
IMP_SCORE,4732,GO:0005179,1.3155e-01,1.8100e+02
IMP_SCORE,4733,GO:0005839,1.3154e-01,1.2000e+01
IMP_SCORE,4734,GO:0042772,1.3153e-01,7.0000e+00
IMP_SCORE,4735,GO:0001764,1.3152e-01,1.1600e+02
IMP_SCORE,4736,GO:0044708,1.3152e-01,1.7500e+02
IMP_SCORE,4737,GO:0051301,1.3151e-01,1.9600e+02
IMP_SCORE,4738,GO:0098772,1.3151e-01,5.4500e+02
IMP_SCORE,4739,GO:0050321,1.3144e-01,2.0000e+01
IMP_SCORE,4740,GO:0006511,1.3139e-01,7.9000e+01
IMP_SCORE,4741,GO:0051028,1.3129e-01,5.2000e+01
IMP_SCORE,4742,GO:0002286,1.3127e-01,1.0000e+01
IMP_SCORE,4743,GO:0043548,1.3125e-01,2.9000e+01
IMP_SCORE,4744,GO:0043331,1.3122e-01,3.1000e+01
IMP_SCORE,4745,GO:0042581,1.3116e-01,1.9000e+01
IMP_SCORE,4746,GO:0015266,1.3103e-01,1.4000e+01
IMP_SCORE,4747,GO:1901687,1.3098e-01,3.1000e+01
IMP_SCORE,4748,GO:0019363,1.3098e-01,2.0000e+01
IMP_SCORE,4749,GO:0006720,1.3098e-01,6.0000e+01
IMP_SCORE,4750,GO:0060048,1.3089e-01,1.2000e+01
IMP_SCORE,4751,GO:0035904,1.3085e-01,8.0000e+00
IMP_SCORE,4752,GO:0005540,1.3082e-01,7.7000e+01
IMP_SCORE,4753,GO:0030971,1.3081e-01,5.7000e+01
IMP_SCORE,4754,GO:0048598,1.3079e-01,1.8300e+02
IMP_SCORE,4755,GO:0016441,1.3079e-01,1.1000e+01
IMP_SCORE,4756,GO:0034369,1.3065e-01,1.1000e+01
IMP_SCORE,4757,GO:0034220,1.3065e-01,2.1100e+02
IMP_SCORE,4758,GO:0009127,1.3064e-01,1.1000e+01
IMP_SCORE,4759,GO:0001917,1.3062e-01,1.8000e+01
IMP_SCORE,4760,GO:0043149,1.3062e-01,5.0000e+00
IMP_SCORE,4761,GO:0008631,1.3059e-01,7.0000e+00
IMP_SCORE,4762,GO:0019888,1.3056e-01,7.8000e+01
IMP_SCORE,4763,GO:0007173,1.3052e-01,4.2000e+01
IMP_SCORE,4764,GO:0032228,1.3052e-01,1.0000e+01
IMP_SCORE,4765,GO:0040029,1.3049e-01,6.5000e+01
IMP_SCORE,4766,GO:0000981,1.3045e-01,1.7400e+02
IMP_SCORE,4767,GO:0031145,1.3041e-01,8.0000e+00
IMP_SCORE,4768,GO:0016903,1.3041e-01,8.8000e+01
IMP_SCORE,4769,GO:0035235,1.3025e-01,2.5000e+01
IMP_SCORE,4770,GO:1901879,1.3024e-01,3.1000e+01
IMP_SCORE,4771,GO:0019369,1.3023e-01,3.4000e+01
IMP_SCORE,4772,GO:0009582,1.3022e-01,6.0000e+01
IMP_SCORE,4773,GO:0006067,1.3021e-01,6.0000e+01
IMP_SCORE,4774,GO:0050852,1.3019e-01,4.1000e+01
IMP_SCORE,4775,GO:0046189,1.3015e-01,9.0000e+00
IMP_SCORE,4776,GO:0045814,1.3013e-01,2.4000e+01
IMP_SCORE,4777,GO:0051606,1.3008e-01,1.3600e+02
IMP_SCORE,4778,GO:0071526,1.3005e-01,1.2000e+01
IMP_SCORE,4779,GO:0016818,1.3002e-01,3.0600e+02
IMP_SCORE,4780,GO:0034654,1.2995e-01,2.1700e+02
IMP_SCORE,4781,GO:0030104,1.2981e-01,2.9000e+01
IMP_SCORE,4782,GO:0051156,1.2976e-01,9.0000e+00
IMP_SCORE,4783,GO:0030832,1.2974e-01,5.9000e+01
IMP_SCORE,4784,GO:0046700,1.2974e-01,1.3000e+02
IMP_SCORE,4785,GO:0001942,1.2974e-01,1.8000e+01
IMP_SCORE,4786,GO:0006089,1.2973e-01,7.0000e+00
IMP_SCORE,4787,GO:0033036,1.2973e-01,5.3600e+02
IMP_SCORE,4788,GO:0051427,1.2971e-01,5.5000e+01
IMP_SCORE,4789,GO:0042573,1.2970e-01,1.7000e+01
IMP_SCORE,4790,GO:0030665,1.2967e-01,5.6000e+01
IMP_SCORE,4791,GO:0017053,1.2963e-01,4.3000e+01
IMP_SCORE,4792,GO:0016889,1.2962e-01,8.0000e+00
IMP_SCORE,4793,GO:0007528,1.2959e-01,8.0000e+00
IMP_SCORE,4794,GO:0005779,1.2957e-01,1.6000e+01
IMP_SCORE,4795,GO:0006700,1.2957e-01,7.0000e+00
IMP_SCORE,4796,GO:0030513,1.2957e-01,1.8000e+01
IMP_SCORE,4797,GO:0005604,1.2955e-01,1.2000e+02
IMP_SCORE,4798,GO:0001614,1.2953e-01,2.7000e+01
IMP_SCORE,4799,GO:0001012,1.2946e-01,1.1200e+02
IMP_SCORE,4800,GO:0045955,1.2941e-01,1.2000e+01
IMP_SCORE,4801,GO:0051651,1.2938e-01,4.5000e+01
IMP_SCORE,4802,GO:0048365,1.2933e-01,2.9000e+01
IMP_SCORE,4803,GO:0009617,1.2929e-01,1.1000e+02
IMP_SCORE,4804,GO:0048029,1.2926e-01,6.9000e+01
IMP_SCORE,4805,GO:1902692,1.2923e-01,1.6000e+01
IMP_SCORE,4806,GO:0060041,1.2922e-01,5.0000e+01
IMP_SCORE,4807,GO:0006914,1.2918e-01,9.7000e+01
IMP_SCORE,4808,GO:0031012,1.2914e-01,3.7700e+02
IMP_SCORE,4809,GO:0006164,1.2913e-01,2.5000e+01
IMP_SCORE,4810,GO:0051704,1.2911e-01,5.5500e+02
IMP_SCORE,4811,GO:0035303,1.2911e-01,8.7000e+01
IMP_SCORE,4812,GO:0050891,1.2909e-01,2.6000e+01
IMP_SCORE,4813,GO:0016787,1.2909e-01,1.1860e+03
IMP_SCORE,4814,GO:0006812,1.2909e-01,2.5100e+02
IMP_SCORE,4815,GO:0044403,1.2907e-01,2.7300e+02
IMP_SCORE,4816,GO:1902652,1.2902e-01,6.6000e+01
IMP_SCORE,4817,GO:0009913,1.2899e-01,3.7000e+01
IMP_SCORE,4818,GO:0060589,1.2893e-01,2.0800e+02
IMP_SCORE,4819,GO:0002823,1.2884e-01,1.2000e+01
IMP_SCORE,4820,GO:0006590,1.2881e-01,8.0000e+00
IMP_SCORE,4821,GO:0071805,1.2878e-01,3.2000e+01
IMP_SCORE,4822,GO:0007186,1.2873e-01,3.2400e+02
IMP_SCORE,4823,GO:0042347,1.2869e-01,1.6000e+01
IMP_SCORE,4824,GO:0046503,1.2863e-01,1.7000e+01
IMP_SCORE,4825,GO:0098796,1.2862e-01,2.8600e+02
IMP_SCORE,4826,GO:0006470,1.2861e-01,1.0500e+02
IMP_SCORE,4827,GO:1904376,1.2856e-01,1.6000e+01
IMP_SCORE,4828,GO:0034030,1.2854e-01,1.1000e+01
IMP_SCORE,4829,GO:0032717,1.2851e-01,2.8000e+01
IMP_SCORE,4830,GO:0015031,1.2847e-01,3.4700e+02
IMP_SCORE,4831,GO:0036020,1.2843e-01,6.0000e+00
IMP_SCORE,4832,GO:0065005,1.2835e-01,1.1000e+01
IMP_SCORE,4833,GO:0006259,1.2830e-01,1.8400e+02
IMP_SCORE,4834,GO:0033764,1.2819e-01,3.1000e+01
IMP_SCORE,4835,GO:0050830,1.2818e-01,2.0000e+01
IMP_SCORE,4836,GO:0015078,1.2818e-01,3.3000e+01
IMP_SCORE,4837,GO:0030016,1.2818e-01,3.5000e+01
IMP_SCORE,4838,GO:0000977,1.2818e-01,9.6000e+01
IMP_SCORE,4839,GO:0005984,1.2816e-01,9.0000e+00
IMP_SCORE,4840,GO:0006996,1.2811e-01,7.3000e+02
IMP_SCORE,4841,GO:0003682,1.2810e-01,1.4900e+02
IMP_SCORE,4842,GO:0007589,1.2809e-01,3.1000e+01
IMP_SCORE,4843,GO:0042093,1.2809e-01,1.0000e+00
IMP_SCORE,4844,GO:0016684,1.2808e-01,4.2000e+01
IMP_SCORE,4845,GO:2000351,1.2801e-01,2.2000e+01
IMP_SCORE,4846,GO:0071814,1.2801e-01,8.0000e+00
IMP_SCORE,4847,GO:0002092,1.2797e-01,1.3000e+01
IMP_SCORE,4848,GO:0004198,1.2786e-01,2.5000e+01
IMP_SCORE,4849,GO:0055086,1.2780e-01,1.2300e+02
IMP_SCORE,4850,GO:0034185,1.2780e-01,1.0000e+01
IMP_SCORE,4851,GO:0007275,1.2770e-01,3.6200e+02
IMP_SCORE,4852,GO:0016722,1.2769e-01,3.1000e+01
IMP_SCORE,4853,GO:0045926,1.2767e-01,1.0900e+02
IMP_SCORE,4854,GO:0032561,1.2766e-01,1.9700e+02
IMP_SCORE,4855,GO:0034622,1.2763e-01,2.4000e+02
IMP_SCORE,4856,GO:0016791,1.2760e-01,1.5700e+02
IMP_SCORE,4857,GO:0046851,1.2756e-01,1.4000e+01
IMP_SCORE,4858,GO:0035088,1.2755e-01,3.2000e+01
IMP_SCORE,4859,GO:0005234,1.2753e-01,2.2000e+01
IMP_SCORE,4860,GO:1902751,1.2747e-01,4.0000e+00
IMP_SCORE,4861,GO:0051640,1.2746e-01,1.0200e+02
IMP_SCORE,4862,GO:0046390,1.2741e-01,3.3000e+01
IMP_SCORE,4863,GO:0050658,1.2734e-01,6.0000e+01
IMP_SCORE,4864,GO:0046467,1.2728e-01,6.5000e+01
IMP_SCORE,4865,GO:0033218,1.2723e-01,2.7300e+02
IMP_SCORE,4866,GO:0010181,1.2720e-01,1.5000e+01
IMP_SCORE,4867,GO:0001673,1.2717e-01,1.7000e+01
IMP_SCORE,4868,GO:0007269,1.2714e-01,3.4000e+01
IMP_SCORE,4869,GO:1901185,1.2713e-01,1.3000e+01
IMP_SCORE,4870,GO:0032990,1.2712e-01,9.4000e+01
IMP_SCORE,4871,GO:0001678,1.2704e-01,3.3000e+01
IMP_SCORE,4872,GO:0006835,1.2697e-01,2.3000e+01
IMP_SCORE,4873,GO:0010259,1.2692e-01,1.9000e+01
IMP_SCORE,4874,GO:0070371,1.2690e-01,1.3000e+01
IMP_SCORE,4875,GO:0019001,1.2690e-01,1.7200e+02
IMP_SCORE,4876,GO:0003730,1.2688e-01,2.4000e+01
IMP_SCORE,4877,GO:0031253,1.2688e-01,1.2500e+02
IMP_SCORE,4878,GO:0043112,1.2686e-01,3.0000e+01
IMP_SCORE,4879,GO:0004222,1.2683e-01,6.9000e+01
IMP_SCORE,4880,GO:0046459,1.2674e-01,1.3000e+01
IMP_SCORE,4881,GO:0009128,1.2674e-01,7.0000e+00
IMP_SCORE,4882,GO:0061088,1.2673e-01,1.6000e+01
IMP_SCORE,4883,GO:0002285,1.2673e-01,2.5000e+01
IMP_SCORE,4884,GO:0007223,1.2669e-01,2.8000e+01
IMP_SCORE,4885,GO:0090659,1.2668e-01,1.7000e+01
IMP_SCORE,4886,GO:0097421,1.2666e-01,1.1000e+01
IMP_SCORE,4887,GO:0008556,1.2661e-01,1.7000e+01
IMP_SCORE,4888,GO:0006998,1.2661e-01,2.5000e+01
IMP_SCORE,4889,GO:0010906,1.2660e-01,2.6000e+01
IMP_SCORE,4890,GO:0001530,1.2659e-01,3.4000e+01
IMP_SCORE,4891,GO:0051540,1.2657e-01,5.0000e+01
IMP_SCORE,4892,GO:0009309,1.2650e-01,2.4000e+01
IMP_SCORE,4893,GO:0051983,1.2646e-01,1.7000e+01
IMP_SCORE,4894,GO:0044463,1.2643e-01,4.6200e+02
IMP_SCORE,4895,GO:0001754,1.2642e-01,1.0000e+01
IMP_SCORE,4896,GO:1905523,1.2640e-01,1.1000e+01
IMP_SCORE,4897,GO:0007266,1.2639e-01,2.9000e+01
IMP_SCORE,4898,GO:1901677,1.2635e-01,9.0000e+00
IMP_SCORE,4899,GO:0070664,1.2626e-01,2.7000e+01
IMP_SCORE,4900,GO:0031102,1.2626e-01,1.5000e+01
IMP_SCORE,4901,GO:0072529,1.2625e-01,2.5000e+01
IMP_SCORE,4902,GO:0009110,1.2622e-01,2.5000e+01
IMP_SCORE,4903,GO:0010875,1.2621e-01,8.0000e+00
IMP_SCORE,4904,GO:0004653,1.2620e-01,4.2000e+01
IMP_SCORE,4905,GO:0043632,1.2620e-01,1.1900e+02
IMP_SCORE,4906,GO:0071674,1.2616e-01,1.1000e+01
IMP_SCORE,4907,GO:0042428,1.2611e-01,1.1000e+01
IMP_SCORE,4908,GO:0030547,1.2610e-01,8.0000e+00
IMP_SCORE,4909,GO:0004559,1.2609e-01,1.9000e+01
IMP_SCORE,4910,GO:0046849,1.2605e-01,7.0000e+00
IMP_SCORE,4911,GO:0030855,1.2602e-01,1.1300e+02
IMP_SCORE,4912,GO:0043574,1.2598e-01,1.4000e+01
IMP_SCORE,4913,GO:0055098,1.2593e-01,3.1000e+01
IMP_SCORE,4914,GO:0048037,1.2591e-01,2.1300e+02
IMP_SCORE,4915,GO:0070382,1.2591e-01,7.7000e+01
IMP_SCORE,4916,GO:0043241,1.2591e-01,5.2000e+01
IMP_SCORE,4917,GO:0070875,1.2590e-01,1.4000e+01
IMP_SCORE,4918,GO:0030148,1.2587e-01,5.5000e+01
IMP_SCORE,4919,GO:0046434,1.2587e-01,2.8000e+01
IMP_SCORE,4920,GO:0031078,1.2583e-01,2.0000e+00
IMP_SCORE,4921,GO:0008324,1.2577e-01,2.1000e+02
IMP_SCORE,4922,GO:0061462,1.2573e-01,1.4000e+01
IMP_SCORE,4923,GO:0016702,1.2573e-01,4.4000e+01
IMP_SCORE,4924,GO:0043981,1.2571e-01,8.0000e+00
IMP_SCORE,4925,GO:0019902,1.2567e-01,1.5600e+02
IMP_SCORE,4926,GO:0016482,1.2567e-01,6.1000e+01
IMP_SCORE,4927,GO:0032481,1.2565e-01,5.3000e+01
IMP_SCORE,4928,GO:0097479,1.2558e-01,3.3000e+01
IMP_SCORE,4929,GO:0090520,1.2555e-01,1.0000e+01
IMP_SCORE,4930,GO:0030695,1.2545e-01,1.9800e+02
IMP_SCORE,4931,GO:0043488,1.2544e-01,4.8000e+01
IMP_SCORE,4932,GO:0055072,1.2543e-01,4.4000e+01
IMP_SCORE,4933,GO:0090084,1.2543e-01,2.0000e+01
IMP_SCORE,4934,GO:0031338,1.2537e-01,2.0000e+01
IMP_SCORE,4935,GO:0048738,1.2537e-01,1.0000e+01
IMP_SCORE,4936,GO:0008017,1.2533e-01,1.9400e+02
IMP_SCORE,4937,GO:0033270,1.2523e-01,1.4000e+01
IMP_SCORE,4938,GO:0046483,1.2523e-01,4.2800e+02
IMP_SCORE,4939,GO:0008213,1.2520e-01,4.1000e+01
IMP_SCORE,4940,GO:0008645,1.2519e-01,3.0000e+01
IMP_SCORE,4941,GO:0030220,1.2517e-01,1.2000e+01
IMP_SCORE,4942,GO:0071375,1.2513e-01,4.9000e+01
IMP_SCORE,4943,GO:0042135,1.2503e-01,1.9000e+01
IMP_SCORE,4944,GO:0004520,1.2499e-01,1.9000e+01
IMP_SCORE,4945,GO:1903203,1.2497e-01,1.0000e+01
IMP_SCORE,4946,GO:0034453,1.2492e-01,8.0000e+00
IMP_SCORE,4947,GO:0030170,1.2491e-01,6.9000e+01
IMP_SCORE,4948,GO:0007050,1.2490e-01,7.0000e+01
IMP_SCORE,4949,GO:0048714,1.2488e-01,1.5000e+01
IMP_SCORE,4950,GO:0006278,1.2485e-01,3.0000e+00
IMP_SCORE,4951,GO:0015030,1.2471e-01,3.7000e+01
IMP_SCORE,4952,GO:0016706,1.2470e-01,1.1000e+01
IMP_SCORE,4953,GO:0009135,1.2469e-01,2.4000e+01
IMP_SCORE,4954,GO:0006555,1.2467e-01,2.6000e+01
IMP_SCORE,4955,GO:0006688,1.2466e-01,3.2000e+01
IMP_SCORE,4956,GO:1904355,1.2464e-01,2.8000e+01
IMP_SCORE,4957,GO:0006376,1.2460e-01,1.0000e+01
IMP_SCORE,4958,GO:0005003,1.2458e-01,2.4000e+01
IMP_SCORE,4959,GO:0008329,1.2456e-01,3.2000e+01
IMP_SCORE,4960,GO:0032409,1.2454e-01,1.0100e+02
IMP_SCORE,4961,GO:0032774,1.2453e-01,1.7200e+02
IMP_SCORE,4962,GO:0051125,1.2449e-01,8.0000e+00
IMP_SCORE,4963,GO:0001523,1.2446e-01,4.7000e+01
IMP_SCORE,4964,GO:0048193,1.2442e-01,1.3700e+02
IMP_SCORE,4965,GO:0016342,1.2441e-01,4.0000e+00
IMP_SCORE,4966,GO:1902170,1.2441e-01,9.0000e+00
IMP_SCORE,4967,GO:0090545,1.2440e-01,1.6000e+01
IMP_SCORE,4968,GO:0005639,1.2438e-01,1.3000e+01
IMP_SCORE,4969,GO:0006907,1.2437e-01,1.9000e+01
IMP_SCORE,4970,GO:0003677,1.2436e-01,5.7900e+02
IMP_SCORE,4971,GO:1990752,1.2430e-01,1.6000e+01
IMP_SCORE,4972,GO:0004535,1.2430e-01,4.0000e+00
IMP_SCORE,4973,GO:0002714,1.2430e-01,2.1000e+01
IMP_SCORE,4974,GO:1901021,1.2428e-01,7.0000e+00
IMP_SCORE,4975,GO:1990748,1.2414e-01,9.5000e+01
IMP_SCORE,4976,GO:0090304,1.2413e-01,3.3200e+02
IMP_SCORE,4977,GO:0042738,1.2412e-01,7.0000e+00
IMP_SCORE,4978,GO:0097120,1.2409e-01,1.3000e+01
IMP_SCORE,4979,GO:0000470,1.2394e-01,1.6000e+01
IMP_SCORE,4980,GO:0006402,1.2386e-01,3.0000e+01
IMP_SCORE,4981,GO:0014897,1.2382e-01,3.0000e+00
IMP_SCORE,4982,GO:0043171,1.2381e-01,2.4000e+01
IMP_SCORE,4983,GO:0004312,1.2374e-01,2.8000e+01
IMP_SCORE,4984,GO:0050801,1.2373e-01,1.6700e+02
IMP_SCORE,4985,GO:0035587,1.2366e-01,3.0000e+01
IMP_SCORE,4986,GO:0070972,1.2366e-01,2.1000e+01
IMP_SCORE,4987,GO:0097193,1.2364e-01,4.8000e+01
IMP_SCORE,4988,GO:0006508,1.2354e-01,4.4500e+02
IMP_SCORE,4989,GO:0002475,1.2352e-01,1.1000e+01
IMP_SCORE,4990,GO:0065004,1.2348e-01,4.7000e+01
IMP_SCORE,4991,GO:0051926,1.2345e-01,1.3000e+01
IMP_SCORE,4992,GO:0004407,1.2344e-01,1.5000e+01
IMP_SCORE,4993,GO:0048747,1.2330e-01,4.2000e+01
IMP_SCORE,4994,GO:0044042,1.2330e-01,2.8000e+01
IMP_SCORE,4995,GO:0016746,1.2327e-01,2.4500e+02
IMP_SCORE,4996,GO:1901030,1.2323e-01,1.0000e+01
IMP_SCORE,4997,GO:1905354,1.2320e-01,2.9000e+01
IMP_SCORE,4998,GO:1900015,1.2318e-01,9.0000e+00
IMP_SCORE,4999,GO:0016894,1.2318e-01,2.9000e+01
IMP_SCORE,5000,GO:0005184,1.2316e-01,2.4000e+01
IMP_SCORE,5001,GO:0048670,1.2313e-01,9.0000e+00
IMP_SCORE,5002,GO:0042826,1.2310e-01,6.7000e+01
IMP_SCORE,5003,GO:0045786,1.2302e-01,1.7500e+02
IMP_SCORE,5004,GO:0031490,1.2301e-01,2.8000e+01
IMP_SCORE,5005,GO:0019904,1.2295e-01,4.9400e+02
IMP_SCORE,5006,GO:0004953,1.2286e-01,8.0000e+00
IMP_SCORE,5007,GO:0005537,1.2285e-01,2.1000e+01
IMP_SCORE,5008,GO:0008380,1.2276e-01,1.0800e+02
IMP_SCORE,5009,GO:0072659,1.2266e-01,7.1000e+01
IMP_SCORE,5010,GO:0016887,1.2265e-01,1.3300e+02
IMP_SCORE,5011,GO:0021885,1.2261e-01,2.8000e+01
IMP_SCORE,5012,GO:0006412,1.2260e-01,6.8000e+01
IMP_SCORE,5013,GO:0000813,1.2256e-01,1.0000e+00
IMP_SCORE,5014,GO:0033962,1.2256e-01,1.0000e+00
IMP_SCORE,5015,GO:0004115,1.2256e-01,1.0000e+00
IMP_SCORE,5016,GO:0036120,1.2256e-01,1.0000e+00
IMP_SCORE,5017,GO:0044783,1.2256e-01,1.0000e+00
IMP_SCORE,5018,GO:0032740,1.2255e-01,9.0000e+00
IMP_SCORE,5019,GO:0050790,1.2247e-01,5.8700e+02
IMP_SCORE,5020,GO:0017124,1.2237e-01,8.9000e+01
IMP_SCORE,5021,GO:0090407,1.2227e-01,1.5900e+02
IMP_SCORE,5022,GO:0008610,1.2226e-01,1.9100e+02
IMP_SCORE,5023,GO:0032651,1.2226e-01,1.4000e+01
IMP_SCORE,5024,GO:0015807,1.2221e-01,2.0000e+01
IMP_SCORE,5025,GO:0030126,1.2214e-01,1.0000e+01
IMP_SCORE,5026,GO:0005506,1.2214e-01,1.0700e+02
IMP_SCORE,5027,GO:0031907,1.2212e-01,2.9000e+01
IMP_SCORE,5028,GO:0048566,1.2209e-01,1.2000e+01
IMP_SCORE,5029,GO:0035246,1.2202e-01,1.9000e+01
IMP_SCORE,5030,GO:0035914,1.2196e-01,4.8000e+01
IMP_SCORE,5031,GO:0051297,1.2179e-01,2.9000e+01
IMP_SCORE,5032,GO:0015914,1.2178e-01,1.5000e+01
IMP_SCORE,5033,GO:0016266,1.2177e-01,4.1000e+01
IMP_SCORE,5034,GO:0001882,1.2173e-01,1.7100e+02
IMP_SCORE,5035,GO:0016462,1.2170e-01,2.9500e+02
IMP_SCORE,5036,GO:0008270,1.2170e-01,8.2400e+02
IMP_SCORE,5037,GO:0035107,1.2169e-01,3.5000e+01
IMP_SCORE,5038,GO:0072509,1.2165e-01,9.5000e+01
IMP_SCORE,5039,GO:0016079,1.2158e-01,1.8000e+01
IMP_SCORE,5040,GO:0099516,1.2157e-01,3.9000e+01
IMP_SCORE,5041,GO:1900047,1.2153e-01,2.0000e+01
IMP_SCORE,5042,GO:0006094,1.2147e-01,1.8000e+01
IMP_SCORE,5043,GO:0035637,1.2146e-01,2.6000e+01
IMP_SCORE,5044,GO:0008392,1.2144e-01,1.2000e+01
IMP_SCORE,5045,GO:0005085,1.2139e-01,1.5200e+02
IMP_SCORE,5046,GO:0043467,1.2136e-01,3.1000e+01
IMP_SCORE,5047,GO:0032934,1.2133e-01,3.1000e+01
IMP_SCORE,5048,GO:0006826,1.2130e-01,2.5000e+01
IMP_SCORE,5049,GO:1903018,1.2128e-01,1.3000e+01
IMP_SCORE,5050,GO:0090189,1.2126e-01,3.0000e+00
IMP_SCORE,5051,GO:0030834,1.2126e-01,3.4000e+01
IMP_SCORE,5052,GO:0003006,1.2119e-01,2.0800e+02
IMP_SCORE,5053,GO:0035307,1.2118e-01,2.2000e+01
IMP_SCORE,5054,GO:0016577,1.2118e-01,1.9000e+01
IMP_SCORE,5055,GO:0034595,1.2117e-01,1.1000e+01
IMP_SCORE,5056,GO:0006294,1.2115e-01,9.0000e+00
IMP_SCORE,5057,GO:0046631,1.2102e-01,1.4000e+01
IMP_SCORE,5058,GO:0051781,1.2099e-01,3.9000e+01
IMP_SCORE,5059,GO:0042436,1.2094e-01,1.0000e+01
IMP_SCORE,5060,GO:0000028,1.2090e-01,4.0000e+00
IMP_SCORE,5061,GO:0005160,1.2084e-01,9.0000e+00
IMP_SCORE,5062,GO:0044464,1.2080e-01,1.2450e+03
IMP_SCORE,5063,GO:0006112,1.2077e-01,2.9000e+01
IMP_SCORE,5064,GO:0005813,1.2076e-01,2.2500e+02
IMP_SCORE,5065,GO:0003824,1.2073e-01,1.4940e+03
IMP_SCORE,5066,GO:0051279,1.2067e-01,1.2000e+01
IMP_SCORE,5067,GO:0008207,1.2066e-01,1.7000e+01
IMP_SCORE,5068,GO:0071782,1.2060e-01,1.3000e+01
IMP_SCORE,5069,GO:0000784,1.2054e-01,3.3000e+01
IMP_SCORE,5070,GO:0051354,1.2050e-01,1.1000e+01
IMP_SCORE,5071,GO:0031420,1.2044e-01,1.5000e+01
IMP_SCORE,5072,GO:0000988,1.2041e-01,1.7900e+02
IMP_SCORE,5073,GO:1904872,1.2038e-01,4.0000e+00
IMP_SCORE,5074,GO:0007416,1.2035e-01,5.6000e+01
IMP_SCORE,5075,GO:0002090,1.2022e-01,1.4000e+01
IMP_SCORE,5076,GO:0003724,1.2022e-01,2.8000e+01
IMP_SCORE,5077,GO:0072663,1.2019e-01,1.3000e+01
IMP_SCORE,5078,GO:0046856,1.2018e-01,1.0000e+01
IMP_SCORE,5079,GO:0034505,1.2014e-01,9.0000e+00
IMP_SCORE,5080,GO:0010831,1.1997e-01,2.5000e+01
IMP_SCORE,5081,GO:1901607,1.1995e-01,5.8000e+01
IMP_SCORE,5082,GO:0036119,1.1994e-01,5.0000e+00
IMP_SCORE,5083,GO:0044454,1.1989e-01,1.3400e+02
IMP_SCORE,5084,GO:0007194,1.1987e-01,4.0000e+00
IMP_SCORE,5085,GO:0001671,1.1986e-01,3.3000e+01
IMP_SCORE,5086,GO:0043021,1.1984e-01,3.2000e+01
IMP_SCORE,5087,GO:0016209,1.1982e-01,1.0900e+02
IMP_SCORE,5088,GO:0005092,1.1982e-01,2.0000e+01
IMP_SCORE,5089,GO:0045880,1.1980e-01,1.1000e+01
IMP_SCORE,5090,GO:0044451,1.1977e-01,3.8800e+02
IMP_SCORE,5091,GO:0042180,1.1973e-01,4.7000e+01
IMP_SCORE,5092,GO:0022890,1.1971e-01,1.3900e+02
IMP_SCORE,5093,GO:0030904,1.1964e-01,1.0000e+01
IMP_SCORE,5094,GO:0035850,1.1963e-01,1.6000e+01
IMP_SCORE,5095,GO:0005217,1.1961e-01,2.6000e+01
IMP_SCORE,5096,GO:0051020,1.1959e-01,2.0300e+02
IMP_SCORE,5097,GO:0046949,1.1959e-01,3.4000e+01
IMP_SCORE,5098,GO:0014887,1.1953e-01,2.0000e+00
IMP_SCORE,5099,GO:0071702,1.1952e-01,5.8100e+02
IMP_SCORE,5100,GO:0008242,1.1951e-01,1.5000e+01
IMP_SCORE,5101,GO:0043235,1.1949e-01,2.2100e+02
IMP_SCORE,5102,GO:0033003,1.1949e-01,1.4000e+01
IMP_SCORE,5103,GO:0051291,1.1946e-01,3.3000e+01
IMP_SCORE,5104,GO:0000794,1.1946e-01,2.4000e+01
IMP_SCORE,5105,GO:0031647,1.1929e-01,9.1000e+01
IMP_SCORE,5106,GO:1901068,1.1929e-01,2.0000e+01
IMP_SCORE,5107,GO:0008406,1.1928e-01,3.0000e+01
IMP_SCORE,5108,GO:0005518,1.1928e-01,5.1000e+01
IMP_SCORE,5109,GO:2000272,1.1926e-01,1.0000e+01
IMP_SCORE,5110,GO:0043269,1.1922e-01,1.9100e+02
IMP_SCORE,5111,GO:0000786,1.1919e-01,2.2000e+01
IMP_SCORE,5112,GO:0050877,1.1908e-01,4.3300e+02
IMP_SCORE,5113,GO:0009792,1.1907e-01,5.7000e+01
IMP_SCORE,5114,GO:0045087,1.1901e-01,2.2600e+02
IMP_SCORE,5115,GO:0045335,1.1893e-01,3.0000e+01
IMP_SCORE,5116,GO:0046514,1.1890e-01,3.3000e+01
IMP_SCORE,5117,GO:0036498,1.1888e-01,4.6000e+01
IMP_SCORE,5118,GO:0014821,1.1882e-01,1.4000e+01
IMP_SCORE,5119,GO:0031330,1.1865e-01,3.9000e+01
IMP_SCORE,5120,GO:0044550,1.1864e-01,5.0000e+00
IMP_SCORE,5121,GO:1901681,1.1858e-01,2.0200e+02
IMP_SCORE,5122,GO:0045073,1.1852e-01,2.0000e+00
IMP_SCORE,5123,GO:0006139,1.1844e-01,4.0100e+02
IMP_SCORE,5124,GO:0006271,1.1841e-01,7.0000e+00
IMP_SCORE,5125,GO:0070268,1.1837e-01,6.1000e+01
IMP_SCORE,5126,GO:0002431,1.1836e-01,2.8000e+01
IMP_SCORE,5127,GO:0005891,1.1835e-01,2.8000e+01
IMP_SCORE,5128,GO:1901136,1.1834e-01,9.7000e+01
IMP_SCORE,5129,GO:0051438,1.1832e-01,1.5000e+01
IMP_SCORE,5130,GO:0008013,1.1826e-01,6.0000e+01
IMP_SCORE,5131,GO:0044270,1.1815e-01,1.0000e+02
IMP_SCORE,5132,GO:0000725,1.1813e-01,2.1000e+01
IMP_SCORE,5133,GO:0007041,1.1808e-01,3.9000e+01
IMP_SCORE,5134,GO:0055067,1.1806e-01,4.5000e+01
IMP_SCORE,5135,GO:1903306,1.1793e-01,1.5000e+01
IMP_SCORE,5136,GO:0006855,1.1792e-01,8.0000e+00
IMP_SCORE,5137,GO:1990234,1.1791e-01,2.1200e+02
IMP_SCORE,5138,GO:0050931,1.1786e-01,2.1000e+01
IMP_SCORE,5139,GO:0050954,1.1784e-01,1.1200e+02
IMP_SCORE,5140,GO:0031643,1.1777e-01,2.4000e+01
IMP_SCORE,5141,GO:0090342,1.1774e-01,1.2000e+01
IMP_SCORE,5142,GO:0016486,1.1772e-01,2.9000e+01
IMP_SCORE,5143,GO:0050807,1.1772e-01,6.8000e+01
IMP_SCORE,5144,GO:0030532,1.1764e-01,2.4000e+01
IMP_SCORE,5145,GO:0070534,1.1763e-01,1.0000e+01
IMP_SCORE,5146,GO:0099531,1.1759e-01,4.4000e+01
IMP_SCORE,5147,GO:0007585,1.1756e-01,2.4000e+01
IMP_SCORE,5148,GO:0048681,1.1738e-01,7.0000e+00
IMP_SCORE,5149,GO:0043124,1.1738e-01,2.7000e+01
IMP_SCORE,5150,GO:0005576,1.1736e-01,1.4670e+03
IMP_SCORE,5151,GO:0006911,1.1722e-01,3.0000e+01
IMP_SCORE,5152,GO:0032886,1.1710e-01,6.1000e+01
IMP_SCORE,5153,GO:0007178,1.1701e-01,4.2000e+01
IMP_SCORE,5154,GO:0048024,1.1700e-01,2.3000e+01
IMP_SCORE,5155,GO:0061135,1.1692e-01,8.4000e+01
IMP_SCORE,5156,GO:0016864,1.1687e-01,1.4000e+01
IMP_SCORE,5157,GO:1904705,1.1685e-01,6.0000e+00
IMP_SCORE,5158,GO:0042511,1.1683e-01,3.0000e+00
IMP_SCORE,5159,GO:0016239,1.1678e-01,2.3000e+01
IMP_SCORE,5160,GO:0009437,1.1678e-01,2.3000e+01
IMP_SCORE,5161,GO:0045605,1.1676e-01,4.0000e+00
IMP_SCORE,5162,GO:0016226,1.1676e-01,2.4000e+01
IMP_SCORE,5163,GO:0033688,1.1676e-01,1.5000e+01
IMP_SCORE,5164,GO:0016236,1.1673e-01,2.6000e+01
IMP_SCORE,5165,GO:0070167,1.1666e-01,4.4000e+01
IMP_SCORE,5166,GO:0032720,1.1664e-01,2.0000e+01
IMP_SCORE,5167,GO:0022884,1.1651e-01,1.6000e+01
IMP_SCORE,5168,GO:0010510,1.1649e-01,1.9000e+01
IMP_SCORE,5169,GO:0031060,1.1645e-01,2.1000e+01
IMP_SCORE,5170,GO:0019722,1.1644e-01,2.2000e+01
IMP_SCORE,5171,GO:2000278,1.1642e-01,2.7000e+01
IMP_SCORE,5172,GO:0006342,1.1641e-01,2.5000e+01
IMP_SCORE,5173,GO:1902494,1.1641e-01,4.2300e+02
IMP_SCORE,5174,GO:0005643,1.1638e-01,1.1000e+01
IMP_SCORE,5175,GO:0005070,1.1626e-01,5.2000e+01
IMP_SCORE,5176,GO:0042596,1.1619e-01,2.7000e+01
IMP_SCORE,5177,GO:0060395,1.1611e-01,2.6000e+01
IMP_SCORE,5178,GO:0015630,1.1605e-01,1.6400e+02
IMP_SCORE,5179,GO:0043954,1.1603e-01,1.5000e+01
IMP_SCORE,5180,GO:0044183,1.1603e-01,2.9000e+01
IMP_SCORE,5181,GO:0007158,1.1601e-01,1.4000e+01
IMP_SCORE,5182,GO:0009150,1.1600e-01,6.7000e+01
IMP_SCORE,5183,GO:1901019,1.1595e-01,1.9000e+01
IMP_SCORE,5184,GO:0060401,1.1594e-01,1.5000e+01
IMP_SCORE,5185,GO:1990542,1.1584e-01,1.6000e+01
IMP_SCORE,5186,GO:0003382,1.1583e-01,1.3000e+01
IMP_SCORE,5187,GO:0030119,1.1580e-01,2.8000e+01
IMP_SCORE,5188,GO:0045661,1.1571e-01,1.9000e+01
IMP_SCORE,5189,GO:0061631,1.1569e-01,4.5000e+01
IMP_SCORE,5190,GO:0015101,1.1567e-01,9.0000e+00
IMP_SCORE,5191,GO:0006479,1.1563e-01,5.5000e+01
IMP_SCORE,5192,GO:0048875,1.1558e-01,2.5000e+01
IMP_SCORE,5193,GO:0008234,1.1553e-01,1.3000e+02
IMP_SCORE,5194,GO:0044259,1.1546e-01,4.8000e+01
IMP_SCORE,5195,GO:2001243,1.1545e-01,2.6000e+01
IMP_SCORE,5196,GO:0046653,1.1544e-01,1.2000e+01
IMP_SCORE,5197,GO:0036092,1.1538e-01,1.0000e+01
IMP_SCORE,5198,GO:0016339,1.1538e-01,9.3000e+01
IMP_SCORE,5199,GO:0008195,1.1537e-01,5.0000e+01
IMP_SCORE,5200,GO:0010970,1.1536e-01,3.2000e+01
IMP_SCORE,5201,GO:0032515,1.1533e-01,7.0000e+00
IMP_SCORE,5202,GO:0017112,1.1530e-01,6.8000e+01
IMP_SCORE,5203,GO:0030117,1.1527e-01,4.2000e+01
IMP_SCORE,5204,GO:0009200,1.1526e-01,4.0000e+00
IMP_SCORE,5205,GO:0009111,1.1524e-01,5.0000e+00
IMP_SCORE,5206,GO:0022839,1.1521e-01,2.8000e+01
IMP_SCORE,5207,GO:0048531,1.1521e-01,1.3000e+01
IMP_SCORE,5208,GO:0005798,1.1511e-01,2.4000e+01
IMP_SCORE,5209,GO:0031424,1.1507e-01,7.5000e+01
IMP_SCORE,5210,GO:0046637,1.1507e-01,2.6000e+01
IMP_SCORE,5211,GO:0042246,1.1482e-01,4.5000e+01
IMP_SCORE,5212,GO:0090281,1.1476e-01,9.0000e+00
IMP_SCORE,5213,GO:0016765,1.1473e-01,8.7000e+01
IMP_SCORE,5214,GO:0044702,1.1469e-01,4.0900e+02
IMP_SCORE,5215,GO:0070741,1.1459e-01,1.4000e+01
IMP_SCORE,5216,GO:0008187,1.1456e-01,5.0000e+00
IMP_SCORE,5217,GO:1903579,1.1454e-01,9.0000e+00
IMP_SCORE,5218,GO:0097190,1.1443e-01,1.2400e+02
IMP_SCORE,5219,GO:0009308,1.1439e-01,4.9000e+01
IMP_SCORE,5220,GO:0019005,1.1431e-01,1.2000e+01
IMP_SCORE,5221,GO:0001843,1.1429e-01,1.3000e+01
IMP_SCORE,5222,GO:0042147,1.1429e-01,4.1000e+01
IMP_SCORE,5223,GO:1901616,1.1428e-01,4.4000e+01
IMP_SCORE,5224,GO:0000002,1.1428e-01,1.7000e+01
IMP_SCORE,5225,GO:0043552,1.1427e-01,4.0000e+00
IMP_SCORE,5226,GO:0019377,1.1426e-01,1.6000e+01
IMP_SCORE,5227,GO:0010884,1.1425e-01,9.0000e+00
IMP_SCORE,5228,GO:0008203,1.1421e-01,4.6000e+01
IMP_SCORE,5229,GO:0007035,1.1411e-01,9.0000e+00
IMP_SCORE,5230,GO:1900543,1.1408e-01,1.5000e+01
IMP_SCORE,5231,GO:0071108,1.1408e-01,3.9000e+01
IMP_SCORE,5232,GO:0032410,1.1403e-01,1.5000e+01
IMP_SCORE,5233,GO:0005244,1.1400e-01,7.0000e+01
IMP_SCORE,5234,GO:0016874,1.1398e-01,1.0300e+02
IMP_SCORE,5235,GO:0030216,1.1398e-01,3.9000e+01
IMP_SCORE,5236,GO:0061136,1.1398e-01,4.7000e+01
IMP_SCORE,5237,GO:0070011,1.1394e-01,3.4200e+02
IMP_SCORE,5238,GO:0009880,1.1389e-01,2.4000e+01
IMP_SCORE,5239,GO:0044420,1.1384e-01,1.4300e+02
IMP_SCORE,5240,GO:1902808,1.1382e-01,4.1000e+01
IMP_SCORE,5241,GO:1901264,1.1377e-01,6.0000e+01
IMP_SCORE,5242,GO:0017134,1.1364e-01,1.4000e+01
IMP_SCORE,5243,GO:0052689,1.1360e-01,1.9600e+02
IMP_SCORE,5244,GO:0015279,1.1359e-01,3.0000e+00
IMP_SCORE,5245,GO:0003774,1.1357e-01,8.6000e+01
IMP_SCORE,5246,GO:0006260,1.1357e-01,6.5000e+01
IMP_SCORE,5247,GO:0016829,1.1353e-01,1.9200e+02
IMP_SCORE,5248,GO:0006401,1.1352e-01,6.6000e+01
IMP_SCORE,5249,GO:0032391,1.1352e-01,2.3000e+01
IMP_SCORE,5250,GO:0009408,1.1348e-01,6.4000e+01
IMP_SCORE,5251,GO:0019866,1.1343e-01,2.1900e+02
IMP_SCORE,5252,GO:0051968,1.1342e-01,4.0000e+00
IMP_SCORE,5253,GO:0015935,1.1340e-01,2.1000e+01
IMP_SCORE,5254,GO:0015075,1.1335e-01,2.8700e+02
IMP_SCORE,5255,GO:0042754,1.1332e-01,5.0000e+00
IMP_SCORE,5256,GO:0007219,1.1330e-01,4.6000e+01
IMP_SCORE,5257,GO:0001682,1.1325e-01,5.0000e+00
IMP_SCORE,5258,GO:0019985,1.1324e-01,7.0000e+00
IMP_SCORE,5259,GO:0031306,1.1321e-01,1.0000e+01
IMP_SCORE,5260,GO:0008528,1.1318e-01,5.5000e+01
IMP_SCORE,5261,GO:0009141,1.1314e-01,5.0000e+01
IMP_SCORE,5262,GO:0003684,1.1307e-01,2.1000e+01
IMP_SCORE,5263,GO:0030317,1.1304e-01,2.0000e+01
IMP_SCORE,5264,GO:0033145,1.1298e-01,1.5000e+01
IMP_SCORE,5265,GO:0023023,1.1298e-01,3.3000e+01
IMP_SCORE,5266,GO:0055081,1.1279e-01,1.3000e+01
IMP_SCORE,5267,GO:0045668,1.1278e-01,5.0000e+00
IMP_SCORE,5268,GO:0044773,1.1275e-01,1.0000e+01
IMP_SCORE,5269,GO:0048511,1.1273e-01,1.5800e+02
IMP_SCORE,5270,GO:0022836,1.1273e-01,1.2000e+02
IMP_SCORE,5271,GO:0043010,1.1270e-01,3.4000e+01
IMP_SCORE,5272,GO:0001824,1.1270e-01,1.7000e+01
IMP_SCORE,5273,GO:0006418,1.1265e-01,2.3000e+01
IMP_SCORE,5274,GO:0016459,1.1265e-01,7.2000e+01
IMP_SCORE,5275,GO:0032446,1.1263e-01,2.3000e+02
IMP_SCORE,5276,GO:0010811,1.1254e-01,7.2000e+01
IMP_SCORE,5277,GO:0042626,1.1247e-01,4.8000e+01
IMP_SCORE,5278,GO:0034308,1.1247e-01,7.1000e+01
IMP_SCORE,5279,GO:0043565,1.1246e-01,2.5900e+02
IMP_SCORE,5280,GO:0032041,1.1237e-01,2.0000e+00
IMP_SCORE,5281,GO:0031056,1.1237e-01,3.4000e+01
IMP_SCORE,5282,GO:0015850,1.1233e-01,3.2000e+01
IMP_SCORE,5283,GO:0060271,1.1228e-01,7.3000e+01
IMP_SCORE,5284,GO:0043687,1.1226e-01,5.6000e+01
IMP_SCORE,5285,GO:0006325,1.1226e-01,1.8600e+02
IMP_SCORE,5286,GO:0008289,1.1222e-01,5.6400e+02
IMP_SCORE,5287,GO:0032039,1.1219e-01,4.0000e+00
IMP_SCORE,5288,GO:0004675,1.1219e-01,1.6000e+01
IMP_SCORE,5289,GO:0002934,1.1219e-01,4.0000e+00
IMP_SCORE,5290,GO:0009059,1.1218e-01,2.8800e+02
IMP_SCORE,5291,GO:0043401,1.1210e-01,4.1000e+01
IMP_SCORE,5292,GO:0040023,1.1208e-01,7.0000e+00
IMP_SCORE,5293,GO:0072505,1.1204e-01,6.0000e+00
IMP_SCORE,5294,GO:0034765,1.1201e-01,1.2000e+02
IMP_SCORE,5295,GO:0043517,1.1200e-01,3.0000e+00
IMP_SCORE,5296,GO:0018149,1.1192e-01,2.7000e+01
IMP_SCORE,5297,GO:0031670,1.1191e-01,5.0000e+00
IMP_SCORE,5298,GO:0016820,1.1183e-01,5.6000e+01
IMP_SCORE,5299,GO:0099118,1.1173e-01,3.0000e+01
IMP_SCORE,5300,GO:0048663,1.1171e-01,2.4000e+01
IMP_SCORE,5301,GO:1903432,1.1170e-01,7.0000e+00
IMP_SCORE,5302,GO:0040036,1.1155e-01,1.2000e+01
IMP_SCORE,5303,GO:0043255,1.1151e-01,4.2000e+01
IMP_SCORE,5304,GO:0060964,1.1150e-01,7.0000e+00
IMP_SCORE,5305,GO:0042169,1.1149e-01,2.0000e+01
IMP_SCORE,5306,GO:0008092,1.1140e-01,5.2400e+02
IMP_SCORE,5307,GO:0007286,1.1139e-01,3.3000e+01
IMP_SCORE,5308,GO:1903747,1.1133e-01,3.8000e+01
IMP_SCORE,5309,GO:2000378,1.1133e-01,2.0000e+01
IMP_SCORE,5310,GO:0098609,1.1130e-01,3.1400e+02
IMP_SCORE,5311,GO:0005372,1.1127e-01,4.1000e+01
IMP_SCORE,5312,GO:0032210,1.1126e-01,1.9000e+01
IMP_SCORE,5313,GO:0090100,1.1111e-01,2.0000e+01
IMP_SCORE,5314,GO:0009593,1.1110e-01,6.1000e+01
IMP_SCORE,5315,GO:0030225,1.1109e-01,1.3000e+01
IMP_SCORE,5316,GO:0016876,1.1100e-01,2.8000e+01
IMP_SCORE,5317,GO:0009235,1.1100e-01,2.6000e+01
IMP_SCORE,5318,GO:2001198,1.1099e-01,6.4000e+01
IMP_SCORE,5319,GO:0030326,1.1088e-01,2.4000e+01
IMP_SCORE,5320,GO:0003159,1.1077e-01,5.0000e+00
IMP_SCORE,5321,GO:1901992,1.1071e-01,2.0000e+01
IMP_SCORE,5322,GO:0007052,1.1061e-01,3.2000e+01
IMP_SCORE,5323,GO:0018195,1.1052e-01,3.4000e+01
IMP_SCORE,5324,GO:0090174,1.1051e-01,3.4000e+01
IMP_SCORE,5325,GO:0032371,1.1050e-01,1.8000e+01
IMP_SCORE,5326,GO:0015934,1.1048e-01,4.5000e+01
IMP_SCORE,5327,GO:0001786,1.1036e-01,6.0000e+01
IMP_SCORE,5328,GO:0060038,1.1032e-01,3.0000e+00
IMP_SCORE,5329,GO:0005912,1.1031e-01,3.4800e+02
IMP_SCORE,5330,GO:0005096,1.1031e-01,1.8100e+02
IMP_SCORE,5331,GO:0031532,1.1013e-01,2.0000e+01
IMP_SCORE,5332,GO:0044106,1.1004e-01,5.4000e+01
IMP_SCORE,5333,GO:0072310,1.0998e-01,4.0000e+00
IMP_SCORE,5334,GO:0060688,1.0998e-01,1.8000e+01
IMP_SCORE,5335,GO:0098656,1.0997e-01,1.0500e+02
IMP_SCORE,5336,GO:0005215,1.0989e-01,4.7800e+02
IMP_SCORE,5337,GO:0050857,1.0983e-01,1.1000e+01
IMP_SCORE,5338,GO:0032589,1.0971e-01,2.4000e+01
IMP_SCORE,5339,GO:0031690,1.0967e-01,5.0000e+00
IMP_SCORE,5340,GO:0007190,1.0962e-01,3.0000e+00
IMP_SCORE,5341,GO:0051497,1.0962e-01,5.0000e+00
IMP_SCORE,5342,GO:0048286,1.0951e-01,1.0000e+01
IMP_SCORE,5343,GO:0007588,1.0950e-01,1.5000e+01
IMP_SCORE,5344,GO:1902600,1.0948e-01,2.6000e+01
IMP_SCORE,5345,GO:0020037,1.0943e-01,8.5000e+01
IMP_SCORE,5346,GO:0005743,1.0942e-01,2.0000e+02
IMP_SCORE,5347,GO:1900544,1.0941e-01,2.0000e+01
IMP_SCORE,5348,GO:0019842,1.0941e-01,1.3600e+02
IMP_SCORE,5349,GO:0006310,1.0937e-01,5.2000e+01
IMP_SCORE,5350,GO:0031343,1.0936e-01,1.6000e+01
IMP_SCORE,5351,GO:0030819,1.0935e-01,1.6000e+01
IMP_SCORE,5352,GO:0005583,1.0934e-01,4.0000e+00
IMP_SCORE,5353,GO:0016575,1.0934e-01,2.1000e+01
IMP_SCORE,5354,GO:0000722,1.0931e-01,8.0000e+00
IMP_SCORE,5355,GO:0008568,1.0930e-01,4.0000e+00
IMP_SCORE,5356,GO:0016779,1.0921e-01,9.0000e+01
IMP_SCORE,5357,GO:0045576,1.0920e-01,1.8000e+01
IMP_SCORE,5358,GO:0030502,1.0918e-01,2.5000e+01
IMP_SCORE,5359,GO:0006983,1.0917e-01,1.0000e+00
IMP_SCORE,5360,GO:0035497,1.0917e-01,1.0000e+00
IMP_SCORE,5361,GO:0000989,1.0915e-01,1.7900e+02
IMP_SCORE,5362,GO:0016311,1.0913e-01,1.7900e+02
IMP_SCORE,5363,GO:0031492,1.0902e-01,1.1000e+01
IMP_SCORE,5364,GO:0008033,1.0898e-01,3.6000e+01
IMP_SCORE,5365,GO:0030018,1.0897e-01,7.5000e+01
IMP_SCORE,5366,GO:0070403,1.0895e-01,4.0000e+00
IMP_SCORE,5367,GO:0009755,1.0888e-01,4.8000e+01
IMP_SCORE,5368,GO:0046939,1.0887e-01,1.3000e+01
IMP_SCORE,5369,GO:0003179,1.0883e-01,9.0000e+00
IMP_SCORE,5370,GO:0016408,1.0883e-01,4.4000e+01
IMP_SCORE,5371,GO:0016817,1.0881e-01,3.0100e+02
IMP_SCORE,5372,GO:0016747,1.0877e-01,2.0400e+02
IMP_SCORE,5373,GO:0080008,1.0872e-01,1.1000e+01
IMP_SCORE,5374,GO:0044257,1.0862e-01,1.6000e+01
IMP_SCORE,5375,GO:0033047,1.0862e-01,6.0000e+00
IMP_SCORE,5376,GO:0004089,1.0859e-01,7.3000e+01
IMP_SCORE,5377,GO:0032331,1.0836e-01,1.2000e+01
IMP_SCORE,5378,GO:1901722,1.0836e-01,3.0000e+00
IMP_SCORE,5379,GO:0042043,1.0829e-01,1.4000e+01
IMP_SCORE,5380,GO:0048710,1.0829e-01,1.0000e+01
IMP_SCORE,5381,GO:0016846,1.0823e-01,1.9000e+01
IMP_SCORE,5382,GO:0016758,1.0814e-01,1.5700e+02
IMP_SCORE,5383,GO:0034660,1.0808e-01,1.3100e+02
IMP_SCORE,5384,GO:0009109,1.0808e-01,5.0000e+00
IMP_SCORE,5385,GO:0072376,1.0805e-01,6.2000e+01
IMP_SCORE,5386,GO:0007188,1.0784e-01,5.1000e+01
IMP_SCORE,5387,GO:0070492,1.0779e-01,1.0400e+02
IMP_SCORE,5388,GO:0035264,1.0774e-01,3.1000e+01
IMP_SCORE,5389,GO:0098664,1.0773e-01,1.3000e+01
IMP_SCORE,5390,GO:0061158,1.0772e-01,2.0000e+00
IMP_SCORE,5391,GO:0001664,1.0771e-01,1.3800e+02
IMP_SCORE,5392,GO:0019372,1.0769e-01,1.9000e+01
IMP_SCORE,5393,GO:0005776,1.0761e-01,3.8000e+01
IMP_SCORE,5394,GO:0010965,1.0759e-01,6.0000e+00
IMP_SCORE,5395,GO:0010043,1.0758e-01,7.3000e+01
IMP_SCORE,5396,GO:2000641,1.0756e-01,1.0000e+01
IMP_SCORE,5397,GO:0034708,1.0755e-01,3.8000e+01
IMP_SCORE,5398,GO:0022804,1.0750e-01,1.4000e+02
IMP_SCORE,5399,GO:0015849,1.0744e-01,9.3000e+01
IMP_SCORE,5400,GO:0030802,1.0742e-01,3.3000e+01
IMP_SCORE,5401,GO:0060749,1.0735e-01,3.0000e+00
IMP_SCORE,5402,GO:0042490,1.0732e-01,8.0000e+00
IMP_SCORE,5403,GO:0043616,1.0730e-01,3.0000e+00
IMP_SCORE,5404,GO:0022627,1.0728e-01,1.4000e+01
IMP_SCORE,5405,GO:0070911,1.0727e-01,5.0000e+00
IMP_SCORE,5406,GO:1903427,1.0719e-01,7.0000e+00
IMP_SCORE,5407,GO:0006281,1.0718e-01,1.0000e+02
IMP_SCORE,5408,GO:0051103,1.0713e-01,3.0000e+00
IMP_SCORE,5409,GO:0009260,1.0711e-01,2.4000e+01
IMP_SCORE,5410,GO:0007599,1.0708e-01,7.4000e+01
IMP_SCORE,5411,GO:0000118,1.0703e-01,3.3000e+01
IMP_SCORE,5412,GO:0072666,1.0699e-01,1.5000e+01
IMP_SCORE,5413,GO:0042165,1.0695e-01,9.0000e+00
IMP_SCORE,5414,GO:0009108,1.0677e-01,7.5000e+01
IMP_SCORE,5415,GO:0015103,1.0676e-01,9.0000e+01
IMP_SCORE,5416,GO:0001078,1.0676e-01,5.0000e+01
IMP_SCORE,5417,GO:0001085,1.0671e-01,4.4000e+01
IMP_SCORE,5418,GO:1903393,1.0667e-01,8.0000e+00
IMP_SCORE,5419,GO:0044236,1.0662e-01,4.9000e+01
IMP_SCORE,5420,GO:0006405,1.0659e-01,2.8000e+01
IMP_SCORE,5421,GO:0005225,1.0649e-01,3.7000e+01
IMP_SCORE,5422,GO:0000774,1.0647e-01,3.0000e+00
IMP_SCORE,5423,GO:0098641,1.0641e-01,2.6000e+01
IMP_SCORE,5424,GO:0070838,1.0637e-01,1.0400e+02
IMP_SCORE,5425,GO:0048665,1.0637e-01,3.0000e+00
IMP_SCORE,5426,GO:0043138,1.0631e-01,3.0000e+00
IMP_SCORE,5427,GO:0030881,1.0630e-01,1.6000e+01
IMP_SCORE,5428,GO:0090533,1.0621e-01,2.3000e+01
IMP_SCORE,5429,GO:0030414,1.0618e-01,8.6000e+01
IMP_SCORE,5430,GO:0019359,1.0617e-01,2.9000e+01
IMP_SCORE,5431,GO:1900087,1.0614e-01,1.5000e+01
IMP_SCORE,5432,GO:0031629,1.0614e-01,9.0000e+00
IMP_SCORE,5433,GO:0009790,1.0602e-01,7.4000e+01
IMP_SCORE,5434,GO:0050000,1.0602e-01,1.9000e+01
IMP_SCORE,5435,GO:0070932,1.0597e-01,7.0000e+00
IMP_SCORE,5436,GO:0070182,1.0596e-01,2.0000e+00
IMP_SCORE,5437,GO:0002080,1.0591e-01,1.1000e+01
IMP_SCORE,5438,GO:0005815,1.0587e-01,3.2500e+02
IMP_SCORE,5439,GO:0015749,1.0585e-01,3.5000e+01
IMP_SCORE,5440,GO:0006105,1.0583e-01,2.5000e+01
IMP_SCORE,5441,GO:0090199,1.0581e-01,8.0000e+00
IMP_SCORE,5442,GO:2001241,1.0580e-01,4.0000e+00
IMP_SCORE,5443,GO:0090307,1.0575e-01,2.4000e+01
IMP_SCORE,5444,GO:0031402,1.0572e-01,3.0000e+00
IMP_SCORE,5445,GO:0031231,1.0568e-01,1.3000e+01
IMP_SCORE,5446,GO:0000723,1.0568e-01,2.0000e+01
IMP_SCORE,5447,GO:0071806,1.0567e-01,2.9000e+01
IMP_SCORE,5448,GO:0016075,1.0565e-01,4.0000e+00
IMP_SCORE,5449,GO:0034655,1.0564e-01,7.5000e+01
IMP_SCORE,5450,GO:0098661,1.0562e-01,5.7000e+01
IMP_SCORE,5451,GO:0043621,1.0557e-01,5.8000e+01
IMP_SCORE,5452,GO:0050661,1.0549e-01,3.5000e+01
IMP_SCORE,5453,GO:0016853,1.0547e-01,1.6100e+02
IMP_SCORE,5454,GO:0022414,1.0544e-01,5.9600e+02
IMP_SCORE,5455,GO:0007006,1.0539e-01,3.2000e+01
IMP_SCORE,5456,GO:0030238,1.0530e-01,3.0000e+00
IMP_SCORE,5457,GO:0045047,1.0524e-01,1.0000e+01
IMP_SCORE,5458,GO:0005164,1.0524e-01,1.1000e+01
IMP_SCORE,5459,GO:0071715,1.0517e-01,9.0000e+00
IMP_SCORE,5460,GO:0042054,1.0514e-01,2.5000e+01
IMP_SCORE,5461,GO:0008250,1.0506e-01,2.6000e+01
IMP_SCORE,5462,GO:0006691,1.0505e-01,1.9000e+01
IMP_SCORE,5463,GO:0021537,1.0502e-01,1.2000e+01
IMP_SCORE,5464,GO:0016570,1.0501e-01,9.2000e+01
IMP_SCORE,5465,GO:0015298,1.0494e-01,2.4000e+01
IMP_SCORE,5466,GO:0000062,1.0492e-01,4.7000e+01
IMP_SCORE,5467,GO:0009166,1.0490e-01,2.4000e+01
IMP_SCORE,5468,GO:0034645,1.0489e-01,2.6600e+02
IMP_SCORE,5469,GO:0042273,1.0489e-01,2.1000e+01
IMP_SCORE,5470,GO:0000980,1.0469e-01,2.1000e+01
IMP_SCORE,5471,GO:0009129,1.0465e-01,1.2000e+01
IMP_SCORE,5472,GO:0097529,1.0464e-01,4.2000e+01
IMP_SCORE,5473,GO:0044273,1.0462e-01,4.1000e+01
IMP_SCORE,5474,GO:0008299,1.0461e-01,2.9000e+01
IMP_SCORE,5475,GO:0006450,1.0452e-01,2.8000e+01
IMP_SCORE,5476,GO:0051412,1.0449e-01,6.0000e+00
IMP_SCORE,5477,GO:0031665,1.0447e-01,4.0000e+00
IMP_SCORE,5478,GO:0022412,1.0442e-01,9.5000e+01
IMP_SCORE,5479,GO:0015929,1.0442e-01,2.0000e+01
IMP_SCORE,5480,GO:0010842,1.0437e-01,3.1000e+01
IMP_SCORE,5481,GO:0046875,1.0427e-01,1.9000e+01
IMP_SCORE,5482,GO:0034724,1.0427e-01,1.1000e+01
IMP_SCORE,5483,GO:0017147,1.0422e-01,3.1000e+01
IMP_SCORE,5484,GO:0043011,1.0421e-01,9.0000e+00
IMP_SCORE,5485,GO:0000398,1.0416e-01,6.0000e+01
IMP_SCORE,5486,GO:0033365,1.0416e-01,1.3600e+02
IMP_SCORE,5487,GO:0051444,1.0408e-01,1.1000e+01
IMP_SCORE,5488,GO:0050718,1.0404e-01,5.0000e+00
IMP_SCORE,5489,GO:0061659,1.0392e-01,6.7000e+01
IMP_SCORE,5490,GO:0043486,1.0390e-01,1.1000e+01
IMP_SCORE,5491,GO:0005507,1.0386e-01,4.3000e+01
IMP_SCORE,5492,GO:0031225,1.0383e-01,1.2000e+02
IMP_SCORE,5493,GO:0035966,1.0377e-01,4.5000e+01
IMP_SCORE,5494,GO:0015368,1.0374e-01,1.1000e+01
IMP_SCORE,5495,GO:0030818,1.0373e-01,1.1000e+01
IMP_SCORE,5496,GO:1904356,1.0370e-01,2.3000e+01
IMP_SCORE,5497,GO:0019430,1.0370e-01,2.0000e+00
IMP_SCORE,5498,GO:0008150,1.0366e-01,1.3710e+03
IMP_SCORE,5499,GO:0042744,1.0366e-01,1.3000e+01
IMP_SCORE,5500,GO:0006085,1.0365e-01,2.2000e+01
IMP_SCORE,5501,GO:0005881,1.0361e-01,6.8000e+01
IMP_SCORE,5502,GO:0004970,1.0352e-01,1.5000e+01
IMP_SCORE,5503,GO:0000185,1.0336e-01,4.0000e+00
IMP_SCORE,5504,GO:0017146,1.0328e-01,1.2000e+01
IMP_SCORE,5505,GO:1900449,1.0326e-01,1.8000e+01
IMP_SCORE,5506,GO:0018023,1.0326e-01,3.0000e+00
IMP_SCORE,5507,GO:0006486,1.0320e-01,9.1000e+01
IMP_SCORE,5508,GO:0060249,1.0318e-01,1.0100e+02
IMP_SCORE,5509,GO:0007276,1.0313e-01,2.3200e+02
IMP_SCORE,5510,GO:0030004,1.0310e-01,5.3000e+01
IMP_SCORE,5511,GO:0007249,1.0309e-01,3.8000e+01
IMP_SCORE,5512,GO:0033177,1.0303e-01,4.0000e+00
IMP_SCORE,5513,GO:0044070,1.0302e-01,5.5000e+01
IMP_SCORE,5514,GO:0005319,1.0299e-01,8.7000e+01
IMP_SCORE,5515,GO:1902580,1.0293e-01,1.9000e+02
IMP_SCORE,5516,GO:0001653,1.0275e-01,5.5000e+01
IMP_SCORE,5517,GO:0030594,1.0275e-01,3.3000e+01
IMP_SCORE,5518,GO:0019941,1.0268e-01,1.0900e+02
IMP_SCORE,5519,GO:0005385,1.0258e-01,1.3000e+01
IMP_SCORE,5520,GO:0060260,1.0256e-01,1.5000e+01
IMP_SCORE,5521,GO:0009259,1.0250e-01,7.0000e+01
IMP_SCORE,5522,GO:0035257,1.0232e-01,5.3000e+01
IMP_SCORE,5523,GO:0006820,1.0231e-01,2.5000e+02
IMP_SCORE,5524,GO:0010543,1.0231e-01,1.4000e+01
IMP_SCORE,5525,GO:1902254,1.0229e-01,1.7000e+01
IMP_SCORE,5526,GO:0031463,1.0221e-01,1.4000e+01
IMP_SCORE,5527,GO:0043455,1.0219e-01,1.0000e+00
IMP_SCORE,5528,GO:0004112,1.0217e-01,1.0000e+01
IMP_SCORE,5529,GO:0004859,1.0208e-01,3.7000e+01
IMP_SCORE,5530,GO:0043413,1.0207e-01,9.9000e+01
IMP_SCORE,5531,GO:0086009,1.0203e-01,1.1000e+01
IMP_SCORE,5532,GO:0048172,1.0203e-01,2.1000e+01
IMP_SCORE,5533,GO:0001759,1.0199e-01,4.0000e+00
IMP_SCORE,5534,GO:0051457,1.0197e-01,1.1000e+01
IMP_SCORE,5535,GO:0007389,1.0192e-01,9.2000e+01
IMP_SCORE,5536,GO:0008180,1.0192e-01,1.2000e+01
IMP_SCORE,5537,GO:0030097,1.0186e-01,5.0000e+01
IMP_SCORE,5538,GO:0090175,1.0177e-01,1.8000e+01
IMP_SCORE,5539,GO:0061003,1.0174e-01,3.0000e+00
IMP_SCORE,5540,GO:0044439,1.0166e-01,6.8000e+01
IMP_SCORE,5541,GO:0070988,1.0164e-01,3.3000e+01
IMP_SCORE,5542,GO:0048791,1.0161e-01,1.2000e+01
IMP_SCORE,5543,GO:0015800,1.0160e-01,1.4000e+01
IMP_SCORE,5544,GO:0060159,1.0151e-01,3.0000e+00
IMP_SCORE,5545,GO:0003333,1.0133e-01,2.2000e+01
IMP_SCORE,5546,GO:0071616,1.0131e-01,5.7000e+01
IMP_SCORE,5547,GO:0003376,1.0117e-01,1.3000e+01
IMP_SCORE,5548,GO:0035358,1.0114e-01,5.0000e+00
IMP_SCORE,5549,GO:0009247,1.0109e-01,3.8000e+01
IMP_SCORE,5550,GO:0016895,1.0106e-01,2.0000e+00
IMP_SCORE,5551,GO:0006368,1.0106e-01,1.8000e+01
IMP_SCORE,5552,GO:0071312,1.0099e-01,1.0000e+01
IMP_SCORE,5553,GO:0070085,1.0099e-01,9.1000e+01
IMP_SCORE,5554,GO:0044275,1.0092e-01,1.8000e+01
IMP_SCORE,5555,GO:0015748,1.0077e-01,3.4000e+01
IMP_SCORE,5556,GO:0035282,1.0069e-01,1.4000e+01
IMP_SCORE,5557,GO:1904353,1.0066e-01,1.9000e+01
IMP_SCORE,5558,GO:0061025,1.0065e-01,5.9000e+01
IMP_SCORE,5559,GO:0070647,1.0063e-01,2.4900e+02
IMP_SCORE,5560,GO:0007283,1.0058e-01,2.1800e+02
IMP_SCORE,5561,GO:0006378,1.0053e-01,1.2000e+01
IMP_SCORE,5562,GO:0006458,1.0050e-01,2.8000e+01
IMP_SCORE,5563,GO:0004540,1.0050e-01,7.4000e+01
IMP_SCORE,5564,GO:0046132,1.0040e-01,8.0000e+00
IMP_SCORE,5565,GO:0006605,1.0025e-01,7.9000e+01
IMP_SCORE,5566,GO:0042982,1.0022e-01,1.0000e+01
IMP_SCORE,5567,GO:0005245,1.0022e-01,1.1000e+01
IMP_SCORE,5568,GO:0005667,1.0008e-01,8.3000e+01
IMP_SCORE,5569,GO:0031461,1.0007e-01,4.0000e+01
IMP_SCORE,5570,GO:0042761,1.0001e-01,1.8000e+01
IMP_SCORE,5571,GO:0015245,9.9989e-02,6.0000e+00
IMP_SCORE,5572,GO:0016055,9.9939e-02,1.2900e+02
IMP_SCORE,5573,GO:0090568,9.9931e-02,1.8000e+01
IMP_SCORE,5574,GO:0035194,9.9920e-02,1.3000e+01
IMP_SCORE,5575,GO:0070498,9.9901e-02,4.0000e+00
IMP_SCORE,5576,GO:0008202,9.9801e-02,9.9000e+01
IMP_SCORE,5577,GO:0071398,9.9734e-02,1.0000e+01
IMP_SCORE,5578,GO:0006956,9.9727e-02,4.9000e+01
IMP_SCORE,5579,GO:0005930,9.9656e-02,4.8000e+01
IMP_SCORE,5580,GO:0070507,9.9616e-02,4.4000e+01
IMP_SCORE,5581,GO:0002834,9.9587e-02,2.0000e+00
IMP_SCORE,5582,GO:0015267,9.9571e-02,1.6100e+02
IMP_SCORE,5583,GO:0036315,9.9547e-02,1.6000e+01
IMP_SCORE,5584,GO:1905330,9.9543e-02,3.3000e+01
IMP_SCORE,5585,GO:1903573,9.9429e-02,1.2000e+01
IMP_SCORE,5586,GO:0016571,9.9237e-02,3.2000e+01
IMP_SCORE,5587,GO:0006195,9.9226e-02,1.3000e+01
IMP_SCORE,5588,GO:0032095,9.9130e-02,5.0000e+00
IMP_SCORE,5589,GO:0042805,9.9102e-02,2.6000e+01
IMP_SCORE,5590,GO:0045197,9.9049e-02,2.8000e+01
IMP_SCORE,5591,GO:0003323,9.9023e-02,4.0000e+00
IMP_SCORE,5592,GO:0043236,9.8854e-02,3.4000e+01
IMP_SCORE,5593,GO:0005253,9.8833e-02,5.5000e+01
IMP_SCORE,5594,GO:0090305,9.8806e-02,9.6000e+01
IMP_SCORE,5595,GO:0042446,9.8742e-02,3.3000e+01
IMP_SCORE,5596,GO:0008374,9.8723e-02,2.7000e+01
IMP_SCORE,5597,GO:0000287,9.8559e-02,2.2700e+02
IMP_SCORE,5598,GO:0016125,9.8523e-02,6.7000e+01
IMP_SCORE,5599,GO:0010463,9.8473e-02,1.8000e+01
IMP_SCORE,5600,GO:0031063,9.8439e-02,1.6000e+01
IMP_SCORE,5601,GO:0098800,9.8414e-02,3.4000e+01
IMP_SCORE,5602,GO:1902582,9.8384e-02,1.3400e+02
IMP_SCORE,5603,GO:1900003,9.8217e-02,1.0000e+01
IMP_SCORE,5604,GO:0042733,9.8182e-02,3.4000e+01
IMP_SCORE,5605,GO:0032993,9.8088e-02,3.5000e+01
IMP_SCORE,5606,GO:0070279,9.8087e-02,5.8000e+01
IMP_SCORE,5607,GO:0044232,9.7975e-02,1.1000e+01
IMP_SCORE,5608,GO:0000724,9.7959e-02,1.2000e+01
IMP_SCORE,5609,GO:0006829,9.7930e-02,2.9000e+01
IMP_SCORE,5610,GO:0030140,9.7870e-02,1.3000e+01
IMP_SCORE,5611,GO:0017080,9.7840e-02,3.7000e+01
IMP_SCORE,5612,GO:0045948,9.7806e-02,6.0000e+00
IMP_SCORE,5613,GO:0050812,9.7680e-02,1.8000e+01
IMP_SCORE,5614,GO:0018394,9.7677e-02,1.3000e+01
IMP_SCORE,5615,GO:1902475,9.7546e-02,1.4000e+01
IMP_SCORE,5616,GO:0043142,9.7485e-02,6.0000e+00
IMP_SCORE,5617,GO:0070373,9.7444e-02,2.6000e+01
IMP_SCORE,5618,GO:0042133,9.7411e-02,5.2000e+01
IMP_SCORE,5619,GO:0005682,9.7372e-02,9.0000e+00
IMP_SCORE,5620,GO:0000159,9.7350e-02,4.1000e+01
IMP_SCORE,5621,GO:0090501,9.7297e-02,5.5000e+01
IMP_SCORE,5622,GO:0055092,9.7294e-02,2.3000e+01
IMP_SCORE,5623,GO:0000777,9.7278e-02,5.7000e+01
IMP_SCORE,5624,GO:0043500,9.7253e-02,1.2000e+01
IMP_SCORE,5625,GO:0034593,9.7222e-02,1.3000e+01
IMP_SCORE,5626,GO:0000295,9.7210e-02,1.8000e+01
IMP_SCORE,5627,GO:0030199,9.7196e-02,1.2000e+01
IMP_SCORE,5628,GO:2000177,9.7092e-02,3.5000e+01
IMP_SCORE,5629,GO:0005261,9.7067e-02,1.0900e+02
IMP_SCORE,5630,GO:0071320,9.7029e-02,1.3000e+01
IMP_SCORE,5631,GO:0005248,9.6932e-02,1.3000e+01
IMP_SCORE,5632,GO:0004812,9.6925e-02,2.7000e+01
IMP_SCORE,5633,GO:0043414,9.6903e-02,8.3000e+01
IMP_SCORE,5634,GO:0071813,9.6890e-02,1.4000e+01
IMP_SCORE,5635,GO:0046134,9.6876e-02,1.4000e+01
IMP_SCORE,5636,GO:0045103,9.6856e-02,3.0000e+01
IMP_SCORE,5637,GO:0051085,9.6797e-02,5.0000e+00
IMP_SCORE,5638,GO:0004993,9.6784e-02,1.2000e+01
IMP_SCORE,5639,GO:0015813,9.6781e-02,1.1000e+01
IMP_SCORE,5640,GO:0032469,9.6728e-02,6.0000e+00
IMP_SCORE,5641,GO:0016567,9.6718e-02,2.1200e+02
IMP_SCORE,5642,GO:0070098,9.6632e-02,3.7000e+01
IMP_SCORE,5643,GO:0097722,9.6430e-02,2.1000e+01
IMP_SCORE,5644,GO:0031400,9.6428e-02,1.1800e+02
IMP_SCORE,5645,GO:0070603,9.6284e-02,3.6000e+01
IMP_SCORE,5646,GO:0014003,9.6234e-02,3.0000e+01
IMP_SCORE,5647,GO:0019200,9.6186e-02,1.1000e+01
IMP_SCORE,5648,GO:0031342,9.6085e-02,1.1000e+01
IMP_SCORE,5649,GO:0009116,9.6085e-02,4.3000e+01
IMP_SCORE,5650,GO:0015399,9.6050e-02,4.1000e+01
IMP_SCORE,5651,GO:0065002,9.6031e-02,2.3000e+01
IMP_SCORE,5652,GO:0050982,9.6000e-02,1.4000e+01
IMP_SCORE,5653,GO:0098687,9.5987e-02,8.0000e+01
IMP_SCORE,5654,GO:0043473,9.5931e-02,2.8000e+01
IMP_SCORE,5655,GO:0007224,9.5735e-02,4.3000e+01
IMP_SCORE,5656,GO:0006658,9.5669e-02,2.7000e+01
IMP_SCORE,5657,GO:0015711,9.5642e-02,1.5800e+02
IMP_SCORE,5658,GO:0071803,9.5564e-02,4.8000e+01
IMP_SCORE,5659,GO:0006103,9.5489e-02,1.5000e+01
IMP_SCORE,5660,GO:0016540,9.5321e-02,4.0000e+01
IMP_SCORE,5661,GO:0045104,9.5287e-02,2.0000e+01
IMP_SCORE,5662,GO:0000381,9.5186e-02,1.3000e+01
IMP_SCORE,5663,GO:0051536,9.5089e-02,4.2000e+01
IMP_SCORE,5664,GO:0032459,9.5088e-02,8.0000e+00
IMP_SCORE,5665,GO:0071637,9.5050e-02,1.4000e+01
IMP_SCORE,5666,GO:0002709,9.5048e-02,1.6000e+01
IMP_SCORE,5667,GO:0042923,9.5026e-02,1.8000e+01
IMP_SCORE,5668,GO:0005402,9.5007e-02,9.0000e+00
IMP_SCORE,5669,GO:0015893,9.4996e-02,1.1000e+01
IMP_SCORE,5670,GO:0031440,9.4982e-02,1.1000e+01
IMP_SCORE,5671,GO:0045028,9.4915e-02,1.9000e+01
IMP_SCORE,5672,GO:0061718,9.4751e-02,8.0000e+00
IMP_SCORE,5673,GO:0019840,9.4719e-02,4.0000e+01
IMP_SCORE,5674,GO:0030859,9.4669e-02,2.2000e+01
IMP_SCORE,5675,GO:0015238,9.4647e-02,1.2000e+01
IMP_SCORE,5676,GO:0015171,9.4619e-02,4.7000e+01
IMP_SCORE,5677,GO:0007423,9.4372e-02,7.1000e+01
IMP_SCORE,5678,GO:0006396,9.4333e-02,1.7400e+02
IMP_SCORE,5679,GO:0032467,9.4290e-02,2.9000e+01
IMP_SCORE,5680,GO:0030825,9.4239e-02,4.0000e+00
IMP_SCORE,5681,GO:0018214,9.4200e-02,7.0000e+00
IMP_SCORE,5682,GO:0030518,9.4135e-02,3.3000e+01
IMP_SCORE,5683,GO:0010715,9.4018e-02,1.0000e+00
IMP_SCORE,5684,GO:0000785,9.3962e-02,1.3000e+02
IMP_SCORE,5685,GO:0007601,9.3958e-02,1.4300e+02
IMP_SCORE,5686,GO:0035255,9.3844e-02,1.0000e+01
IMP_SCORE,5687,GO:0001947,9.3530e-02,1.5000e+01
IMP_SCORE,5688,GO:0046128,9.3448e-02,3.9000e+01
IMP_SCORE,5689,GO:0002921,9.3383e-02,7.0000e+00
IMP_SCORE,5690,GO:0042417,9.3326e-02,1.1000e+01
IMP_SCORE,5691,GO:0035588,9.3262e-02,2.3000e+01
IMP_SCORE,5692,GO:0072111,9.3159e-02,2.0000e+00
IMP_SCORE,5693,GO:0009415,9.3090e-02,9.0000e+00
IMP_SCORE,5694,GO:0009948,9.3004e-02,1.8000e+01
IMP_SCORE,5695,GO:0016917,9.2986e-02,2.2000e+01
IMP_SCORE,5696,GO:0006695,9.2955e-02,1.8000e+01
IMP_SCORE,5697,GO:0018146,9.2937e-02,1.2000e+01
IMP_SCORE,5698,GO:0048148,9.2915e-02,9.0000e+00
IMP_SCORE,5699,GO:0005575,9.2896e-02,7.2500e+02
IMP_SCORE,5700,GO:0071880,9.2889e-02,1.0000e+00
IMP_SCORE,5701,GO:0000145,9.2860e-02,1.1000e+01
IMP_SCORE,5702,GO:0051650,9.2783e-02,3.9000e+01
IMP_SCORE,5703,GO:0016471,9.2714e-02,1.1000e+01
IMP_SCORE,5704,GO:0072523,9.2629e-02,1.7000e+01
IMP_SCORE,5705,GO:0005747,9.2507e-02,1.5000e+01
IMP_SCORE,5706,GO:0015293,9.2483e-02,8.5000e+01
IMP_SCORE,5707,GO:0006501,9.2438e-02,6.4000e+01
IMP_SCORE,5708,GO:0051503,9.2286e-02,1.4000e+01
IMP_SCORE,5709,GO:1901618,9.2252e-02,2.1000e+01
IMP_SCORE,5710,GO:0051209,9.2235e-02,7.0000e+00
IMP_SCORE,5711,GO:0000768,9.2197e-02,2.6000e+01
IMP_SCORE,5712,GO:0071103,9.2196e-02,2.5000e+01
IMP_SCORE,5713,GO:0004601,9.2132e-02,4.3000e+01
IMP_SCORE,5714,GO:0009119,9.2129e-02,4.0000e+01
IMP_SCORE,5715,GO:0048232,9.2103e-02,2.0100e+02
IMP_SCORE,5716,GO:0044243,9.2042e-02,4.6000e+01
IMP_SCORE,5717,GO:0043624,9.2037e-02,3.9000e+01
IMP_SCORE,5718,GO:0022843,9.2029e-02,5.9000e+01
IMP_SCORE,5719,GO:0003887,9.1998e-02,8.0000e+00
IMP_SCORE,5720,GO:0042578,9.1939e-02,2.4200e+02
IMP_SCORE,5721,GO:0043543,9.1926e-02,4.5000e+01
IMP_SCORE,5722,GO:0016278,9.1906e-02,2.0000e+01
IMP_SCORE,5723,GO:2001014,9.1871e-02,5.0000e+00
IMP_SCORE,5724,GO:0007281,9.1854e-02,3.8000e+01
IMP_SCORE,5725,GO:0034249,9.1831e-02,6.4000e+01
IMP_SCORE,5726,GO:0016327,9.1818e-02,4.2000e+01
IMP_SCORE,5727,GO:0001916,9.1629e-02,9.0000e+00
IMP_SCORE,5728,GO:0008334,9.1610e-02,1.0000e+01
IMP_SCORE,5729,GO:0086091,9.1457e-02,1.4000e+01
IMP_SCORE,5730,GO:0003002,9.1455e-02,7.6000e+01
IMP_SCORE,5731,GO:0042474,9.1414e-02,1.2000e+01
IMP_SCORE,5732,GO:0036037,9.1350e-02,7.0000e+00
IMP_SCORE,5733,GO:0060170,9.1348e-02,3.7000e+01
IMP_SCORE,5734,GO:0002686,9.1345e-02,1.5000e+01
IMP_SCORE,5735,GO:0044665,9.1260e-02,4.0000e+00
IMP_SCORE,5736,GO:0055029,9.1213e-02,1.3000e+01
IMP_SCORE,5737,GO:0008333,9.1147e-02,1.5000e+01
IMP_SCORE,5738,GO:0046928,9.1043e-02,1.9000e+01
IMP_SCORE,5739,GO:0043560,9.0941e-02,2.0000e+00
IMP_SCORE,5740,GO:0098531,9.0883e-02,1.0000e+01
IMP_SCORE,5741,GO:0044782,9.0877e-02,6.7000e+01
IMP_SCORE,5742,GO:0000339,9.0871e-02,2.3000e+01
IMP_SCORE,5743,GO:0010507,9.0770e-02,2.5000e+01
IMP_SCORE,5744,GO:0003785,9.0691e-02,1.5000e+01
IMP_SCORE,5745,GO:0099023,9.0689e-02,2.8000e+01
IMP_SCORE,5746,GO:1904659,9.0669e-02,1.9000e+01
IMP_SCORE,5747,GO:0005758,9.0661e-02,6.0000e+01
IMP_SCORE,5748,GO:0051393,9.0609e-02,2.9000e+01
IMP_SCORE,5749,GO:1901889,9.0606e-02,8.0000e+00
IMP_SCORE,5750,GO:0032930,9.0559e-02,7.0000e+00
IMP_SCORE,5751,GO:0000049,9.0550e-02,2.6000e+01
IMP_SCORE,5752,GO:0042562,9.0538e-02,7.3000e+01
IMP_SCORE,5753,GO:0009185,9.0457e-02,2.3000e+01
IMP_SCORE,5754,GO:0070192,9.0451e-02,2.2000e+01
IMP_SCORE,5755,GO:0050482,9.0444e-02,7.0000e+00
IMP_SCORE,5756,GO:0008194,9.0397e-02,1.0300e+02
IMP_SCORE,5757,GO:0061436,9.0257e-02,7.0000e+00
IMP_SCORE,5758,GO:0042277,9.0185e-02,2.5000e+02
IMP_SCORE,5759,GO:1905039,9.0052e-02,3.2000e+01
IMP_SCORE,5760,GO:0005391,9.0026e-02,1.7000e+01
IMP_SCORE,5761,GO:0015149,9.0005e-02,1.6000e+01
IMP_SCORE,5762,GO:0002260,8.9976e-02,1.7000e+01
IMP_SCORE,5763,GO:0019585,8.9960e-02,2.2000e+01
IMP_SCORE,5764,GO:0008276,8.9864e-02,2.6000e+01
IMP_SCORE,5765,GO:0015701,8.9842e-02,6.5000e+01
IMP_SCORE,5766,GO:0051988,8.9722e-02,1.0000e+01
IMP_SCORE,5767,GO:0072678,8.9677e-02,1.2000e+01
IMP_SCORE,5768,GO:0090218,8.9666e-02,6.0000e+00
IMP_SCORE,5769,GO:1901661,8.9633e-02,1.6000e+01
IMP_SCORE,5770,GO:0033235,8.9544e-02,4.0000e+00
IMP_SCORE,5771,GO:0032793,8.9536e-02,1.0000e+01
IMP_SCORE,5772,GO:0009581,8.9536e-02,5.3000e+01
IMP_SCORE,5773,GO:0033147,8.9510e-02,6.0000e+00
IMP_SCORE,5774,GO:0036459,8.9308e-02,4.8000e+01
IMP_SCORE,5775,GO:1900424,8.9202e-02,6.0000e+00
IMP_SCORE,5776,GO:0007600,8.9117e-02,2.8800e+02
IMP_SCORE,5777,GO:0005871,8.9048e-02,2.7000e+01
IMP_SCORE,5778,GO:0014743,8.9002e-02,2.0000e+00
IMP_SCORE,5779,GO:0005882,8.8973e-02,1.0700e+02
IMP_SCORE,5780,GO:0006063,8.8901e-02,2.2000e+01
IMP_SCORE,5781,GO:0090022,8.8888e-02,9.0000e+00
IMP_SCORE,5782,GO:0090075,8.8871e-02,4.0000e+00
IMP_SCORE,5783,GO:0031648,8.8867e-02,1.8000e+01
IMP_SCORE,5784,GO:0070227,8.8773e-02,4.0000e+00
IMP_SCORE,5785,GO:0009952,8.8726e-02,4.0000e+01
IMP_SCORE,5786,GO:0008188,8.8715e-02,2.6000e+01
IMP_SCORE,5787,GO:0071391,8.8685e-02,1.3000e+01
IMP_SCORE,5788,GO:0044452,8.8628e-02,1.2400e+02
IMP_SCORE,5789,GO:0031113,8.8618e-02,2.0000e+01
IMP_SCORE,5790,GO:0016798,8.8494e-02,1.6500e+02
IMP_SCORE,5791,GO:0033209,8.8482e-02,4.3000e+01
IMP_SCORE,5792,GO:0031397,8.8366e-02,1.6000e+01
IMP_SCORE,5793,GO:0031664,8.8222e-02,2.3000e+01
IMP_SCORE,5794,GO:0022832,8.8195e-02,6.9000e+01
IMP_SCORE,5795,GO:0048609,8.8167e-02,2.6100e+02
IMP_SCORE,5796,GO:0005801,8.8128e-02,3.4000e+01
IMP_SCORE,5797,GO:0046329,8.8074e-02,6.0000e+00
IMP_SCORE,5798,GO:1905476,8.8073e-02,1.8000e+01
IMP_SCORE,5799,GO:0070306,8.8002e-02,6.0000e+00
IMP_SCORE,5800,GO:0022404,8.8000e-02,1.8000e+01
IMP_SCORE,5801,GO:0044872,8.7987e-02,1.2000e+01
IMP_SCORE,5802,GO:0050777,8.7972e-02,4.7000e+01
IMP_SCORE,5803,GO:0035176,8.7949e-02,5.8000e+01
IMP_SCORE,5804,GO:0060081,8.7940e-02,6.0000e+00
IMP_SCORE,5805,GO:0061469,8.7908e-02,4.0000e+00
IMP_SCORE,5806,GO:0060071,8.7902e-02,1.4000e+01
IMP_SCORE,5807,GO:0045730,8.7895e-02,7.0000e+00
IMP_SCORE,5808,GO:0005868,8.7789e-02,1.1000e+01
IMP_SCORE,5809,GO:0016234,8.7683e-02,4.2000e+01
IMP_SCORE,5810,GO:0005272,8.7666e-02,2.0000e+01
IMP_SCORE,5811,GO:0030914,8.7586e-02,2.0000e+00
IMP_SCORE,5812,GO:2000696,8.7586e-02,2.0000e+00
IMP_SCORE,5813,GO:0006354,8.7567e-02,2.7000e+01
IMP_SCORE,5814,GO:0008375,8.7487e-02,6.7000e+01
IMP_SCORE,5815,GO:0000149,8.7478e-02,9.2000e+01
IMP_SCORE,5816,GO:0036503,8.7469e-02,1.0000e+01
IMP_SCORE,5817,GO:0034067,8.7444e-02,2.0000e+01
IMP_SCORE,5818,GO:0004866,8.7358e-02,9.2000e+01
IMP_SCORE,5819,GO:0009165,8.7231e-02,4.5000e+01
IMP_SCORE,5820,GO:0030131,8.7166e-02,7.0000e+00
IMP_SCORE,5821,GO:0007368,8.6970e-02,2.8000e+01
IMP_SCORE,5822,GO:0016854,8.6965e-02,3.3000e+01
IMP_SCORE,5823,GO:0022838,8.6766e-02,1.3900e+02
IMP_SCORE,5824,GO:0006333,8.6756e-02,2.4000e+01
IMP_SCORE,5825,GO:0071772,8.6705e-02,8.0000e+00
IMP_SCORE,5826,GO:0007130,8.6658e-02,1.2000e+01
IMP_SCORE,5827,GO:0009988,8.6566e-02,7.6000e+01
IMP_SCORE,5828,GO:0014741,8.6545e-02,2.0000e+00
IMP_SCORE,5829,GO:0009225,8.6529e-02,3.2000e+01
IMP_SCORE,5830,GO:0072698,8.6473e-02,7.0000e+00
IMP_SCORE,5831,GO:0008239,8.6421e-02,2.5000e+01
IMP_SCORE,5832,GO:0009201,8.6343e-02,9.0000e+00
IMP_SCORE,5833,GO:0071867,8.6146e-02,8.0000e+00
IMP_SCORE,5834,GO:0000380,8.6103e-02,4.0000e+00
IMP_SCORE,5835,GO:0032525,8.6068e-02,5.0000e+00
IMP_SCORE,5836,GO:0005923,8.6028e-02,1.5400e+02
IMP_SCORE,5837,GO:0060307,8.5971e-02,3.0000e+00
IMP_SCORE,5838,GO:1901655,8.5968e-02,1.7000e+01
IMP_SCORE,5839,GO:0090630,8.5880e-02,3.5000e+01
IMP_SCORE,5840,GO:0030964,8.5783e-02,1.0000e+01
IMP_SCORE,5841,GO:0031112,8.5762e-02,1.2000e+01
IMP_SCORE,5842,GO:0031016,8.5684e-02,2.0000e+00
IMP_SCORE,5843,GO:0004180,8.5673e-02,3.6000e+01
IMP_SCORE,5844,GO:0061512,8.5668e-02,1.0000e+01
IMP_SCORE,5845,GO:0035589,8.5661e-02,2.8000e+01
IMP_SCORE,5846,GO:0008081,8.5607e-02,6.9000e+01
IMP_SCORE,5847,GO:0014888,8.5602e-02,4.0000e+00
IMP_SCORE,5848,GO:0008509,8.5584e-02,1.6800e+02
IMP_SCORE,5849,GO:0016273,8.5582e-02,1.1000e+01
IMP_SCORE,5850,GO:0015671,8.5503e-02,1.1000e+01
IMP_SCORE,5851,GO:0050664,8.5449e-02,2.8000e+01
IMP_SCORE,5852,GO:0009263,8.5393e-02,3.0000e+00
IMP_SCORE,5853,GO:0032994,8.5357e-02,4.3000e+01
IMP_SCORE,5854,GO:0042026,8.5294e-02,1.9000e+01
IMP_SCORE,5855,GO:0045171,8.5293e-02,4.1000e+01
IMP_SCORE,5856,GO:0006497,8.5280e-02,8.9000e+01
IMP_SCORE,5857,GO:0043046,8.5224e-02,5.0000e+00
IMP_SCORE,5858,GO:0045060,8.5223e-02,4.0000e+00
IMP_SCORE,5859,GO:0045830,8.5205e-02,5.0000e+00
IMP_SCORE,5860,GO:0032276,8.5196e-02,3.0000e+00
IMP_SCORE,5861,GO:0006364,8.5178e-02,5.8000e+01
IMP_SCORE,5862,GO:0051151,8.5159e-02,8.0000e+00
IMP_SCORE,5863,GO:0001975,8.5038e-02,5.0000e+00
IMP_SCORE,5864,GO:0042633,8.5014e-02,1.6000e+01
IMP_SCORE,5865,GO:0015802,8.5004e-02,2.0000e+00
IMP_SCORE,5866,GO:2000831,8.4895e-02,1.0000e+01
IMP_SCORE,5867,GO:0070987,8.4829e-02,1.1000e+01
IMP_SCORE,5868,GO:0032981,8.4790e-02,1.2000e+01
IMP_SCORE,5869,GO:0007596,8.4728e-02,8.0000e+01
IMP_SCORE,5870,GO:0003073,8.4716e-02,2.0000e+01
IMP_SCORE,5871,GO:0004536,8.4679e-02,2.6000e+01
IMP_SCORE,5872,GO:0051181,8.4661e-02,1.2000e+01
IMP_SCORE,5873,GO:0016458,8.4645e-02,2.9000e+01
IMP_SCORE,5874,GO:0006968,8.4622e-02,1.2000e+02
IMP_SCORE,5875,GO:0001838,8.4608e-02,1.1000e+01
IMP_SCORE,5876,GO:0090162,8.4583e-02,2.8000e+01
IMP_SCORE,5877,GO:0090263,8.4578e-02,2.2000e+01
IMP_SCORE,5878,GO:0008514,8.4571e-02,9.5000e+01
IMP_SCORE,5879,GO:0045773,8.4496e-02,1.1000e+01
IMP_SCORE,5880,GO:0090208,8.4447e-02,8.0000e+00
IMP_SCORE,5881,GO:0030684,8.4440e-02,4.3000e+01
IMP_SCORE,5882,GO:0034706,8.4416e-02,5.0000e+00
IMP_SCORE,5883,GO:0006809,8.4396e-02,5.0000e+00
IMP_SCORE,5884,GO:0039702,8.4328e-02,5.0000e+00
IMP_SCORE,5885,GO:0043225,8.4274e-02,4.0000e+00
IMP_SCORE,5886,GO:0010467,8.4217e-02,1.5000e+01
IMP_SCORE,5887,GO:0033005,8.4210e-02,1.0000e+01
IMP_SCORE,5888,GO:0008589,8.4202e-02,2.5000e+01
IMP_SCORE,5889,GO:0070193,8.4178e-02,1.2000e+01
IMP_SCORE,5890,GO:0005614,8.4056e-02,1.5000e+01
IMP_SCORE,5891,GO:0045736,8.3844e-02,6.0000e+00
IMP_SCORE,5892,GO:0016569,8.3668e-02,1.0300e+02
IMP_SCORE,5893,GO:0008026,8.3636e-02,3.5000e+01
IMP_SCORE,5894,GO:0033233,8.3633e-02,9.0000e+00
IMP_SCORE,5895,GO:0016814,8.3590e-02,2.0000e+01
IMP_SCORE,5896,GO:1904357,8.3463e-02,4.0000e+00
IMP_SCORE,5897,GO:0045178,8.3294e-02,1.9000e+01
IMP_SCORE,5898,GO:0006091,8.3216e-02,9.8000e+01
IMP_SCORE,5899,GO:0051539,8.3199e-02,2.3000e+01
IMP_SCORE,5900,GO:0009452,8.3162e-02,8.0000e+00
IMP_SCORE,5901,GO:0046915,8.3141e-02,2.9000e+01
IMP_SCORE,5902,GO:0032281,8.3120e-02,1.7000e+01
IMP_SCORE,5903,GO:0043178,8.3113e-02,4.6000e+01
IMP_SCORE,5904,GO:0015301,8.3092e-02,2.7000e+01
IMP_SCORE,5905,GO:0010872,8.3070e-02,6.0000e+00
IMP_SCORE,5906,GO:0002437,8.3036e-02,4.0000e+00
IMP_SCORE,5907,GO:0034391,8.2980e-02,4.0000e+00
IMP_SCORE,5908,GO:0006306,8.2963e-02,1.4000e+01
IMP_SCORE,5909,GO:0051965,8.2954e-02,5.3000e+01
IMP_SCORE,5910,GO:0034446,8.2929e-02,3.0000e+01
IMP_SCORE,5911,GO:0097729,8.2890e-02,1.4000e+01
IMP_SCORE,5912,GO:0031489,8.2832e-02,2.0000e+00
IMP_SCORE,5913,GO:0015926,8.2650e-02,2.2000e+01
IMP_SCORE,5914,GO:0016891,8.2611e-02,3.3000e+01
IMP_SCORE,5915,GO:0071353,8.2516e-02,8.0000e+00
IMP_SCORE,5916,GO:0043121,8.2430e-02,1.7000e+01
IMP_SCORE,5917,GO:0030888,8.2351e-02,1.5000e+01
IMP_SCORE,5918,GO:0000050,8.2176e-02,1.1000e+01
IMP_SCORE,5919,GO:0045839,8.2167e-02,7.0000e+00
IMP_SCORE,5920,GO:0046034,8.2142e-02,1.7000e+01
IMP_SCORE,5921,GO:0071402,8.1938e-02,3.4000e+01
IMP_SCORE,5922,GO:0050821,8.1891e-02,5.3000e+01
IMP_SCORE,5923,GO:0034637,8.1797e-02,2.9000e+01
IMP_SCORE,5924,GO:0051894,8.1686e-02,8.0000e+00
IMP_SCORE,5925,GO:0070001,8.1628e-02,5.2000e+01
IMP_SCORE,5926,GO:0003746,8.1625e-02,5.0000e+00
IMP_SCORE,5927,GO:0070405,8.1592e-02,3.1000e+01
IMP_SCORE,5928,GO:0004519,8.1464e-02,7.0000e+01
IMP_SCORE,5929,GO:0070233,8.1401e-02,2.1000e+01
IMP_SCORE,5930,GO:0007095,8.1366e-02,9.0000e+00
IMP_SCORE,5931,GO:0006692,8.1359e-02,1.7000e+01
IMP_SCORE,5932,GO:0097576,8.1262e-02,1.5000e+01
IMP_SCORE,5933,GO:0030073,8.1174e-02,1.0000e+01
IMP_SCORE,5934,GO:0001890,8.1120e-02,1.6000e+01
IMP_SCORE,5935,GO:0008171,8.1097e-02,1.7000e+01
IMP_SCORE,5936,GO:0010927,8.1078e-02,3.0000e+01
IMP_SCORE,5937,GO:0006369,8.1054e-02,2.1000e+01
IMP_SCORE,5938,GO:0016875,8.1014e-02,3.1000e+01
IMP_SCORE,5939,GO:0036126,8.1000e-02,1.7000e+01
IMP_SCORE,5940,GO:0005977,8.0876e-02,2.6000e+01
IMP_SCORE,5941,GO:0046135,8.0841e-02,1.6000e+01
IMP_SCORE,5942,GO:0030320,8.0742e-02,5.0000e+00
IMP_SCORE,5943,GO:0050886,8.0724e-02,7.0000e+00
IMP_SCORE,5944,GO:0097153,8.0696e-02,1.5000e+01
IMP_SCORE,5945,GO:0016796,8.0650e-02,1.5000e+01
IMP_SCORE,5946,GO:0017137,8.0646e-02,9.4000e+01
IMP_SCORE,5947,GO:0030828,8.0634e-02,7.0000e+00
IMP_SCORE,5948,GO:0033683,8.0530e-02,3.0000e+00
IMP_SCORE,5949,GO:0000731,8.0438e-02,1.3000e+01
IMP_SCORE,5950,GO:0019373,8.0290e-02,4.0000e+00
IMP_SCORE,5951,GO:0034969,8.0279e-02,1.8000e+01
IMP_SCORE,5952,GO:0005249,8.0219e-02,3.9000e+01
IMP_SCORE,5953,GO:0006816,8.0217e-02,8.0000e+01
IMP_SCORE,5954,GO:0030017,8.0189e-02,2.3000e+01
IMP_SCORE,5955,GO:0015936,8.0180e-02,6.0000e+00
IMP_SCORE,5956,GO:0015036,8.0108e-02,2.1000e+01
IMP_SCORE,5957,GO:0015114,7.9953e-02,1.2000e+01
IMP_SCORE,5958,GO:0043555,7.9902e-02,1.0000e+01
IMP_SCORE,5959,GO:0050684,7.9745e-02,3.4000e+01
IMP_SCORE,5960,GO:0010972,7.9698e-02,2.0000e+01
IMP_SCORE,5961,GO:0048853,7.9696e-02,4.0000e+00
IMP_SCORE,5962,GO:0030673,7.9628e-02,3.0000e+00
IMP_SCORE,5963,GO:0005694,7.9560e-02,1.2200e+02
IMP_SCORE,5964,GO:1990841,7.9507e-02,1.6000e+01
IMP_SCORE,5965,GO:0045428,7.9449e-02,1.8000e+01
IMP_SCORE,5966,GO:0001895,7.9440e-02,3.8000e+01
IMP_SCORE,5967,GO:1901016,7.9399e-02,2.3000e+01
IMP_SCORE,5968,GO:0051148,7.9297e-02,2.7000e+01
IMP_SCORE,5969,GO:2000505,7.9142e-02,8.0000e+00
IMP_SCORE,5970,GO:0035561,7.9068e-02,3.0000e+00
IMP_SCORE,5971,GO:0009084,7.9060e-02,2.2000e+01
IMP_SCORE,5972,GO:0042753,7.8982e-02,3.0000e+00
IMP_SCORE,5973,GO:0005885,7.8889e-02,9.0000e+00
IMP_SCORE,5974,GO:0031702,7.8875e-02,3.0000e+00
IMP_SCORE,5975,GO:0002703,7.8869e-02,5.0000e+01
IMP_SCORE,5976,GO:0001961,7.8813e-02,2.5000e+01
IMP_SCORE,5977,GO:0035267,7.8738e-02,4.0000e+00
IMP_SCORE,5978,GO:2000425,7.8587e-02,1.8000e+01
IMP_SCORE,5979,GO:0002251,7.8558e-02,8.0000e+00
IMP_SCORE,5980,GO:0006044,7.8537e-02,2.2000e+01
IMP_SCORE,5981,GO:0046943,7.8517e-02,6.8000e+01
IMP_SCORE,5982,GO:0050688,7.8516e-02,2.1000e+01
IMP_SCORE,5983,GO:0035336,7.8474e-02,3.5000e+01
IMP_SCORE,5984,GO:0051057,7.8463e-02,1.8000e+01
IMP_SCORE,5985,GO:0030838,7.8442e-02,3.1000e+01
IMP_SCORE,5986,GO:0070273,7.8358e-02,1.4000e+01
IMP_SCORE,5987,GO:0071294,7.8200e-02,6.0000e+01
IMP_SCORE,5988,GO:0005313,7.8186e-02,1.5000e+01
IMP_SCORE,5989,GO:1903321,7.8089e-02,1.9000e+01
IMP_SCORE,5990,GO:0006704,7.8049e-02,1.0000e+01
IMP_SCORE,5991,GO:0007338,7.7951e-02,3.8000e+01
IMP_SCORE,5992,GO:0000956,7.7886e-02,2.5000e+01
IMP_SCORE,5993,GO:0016651,7.7885e-02,8.2000e+01
IMP_SCORE,5994,GO:0015909,7.7872e-02,1.8000e+01
IMP_SCORE,5995,GO:0034728,7.7748e-02,5.3000e+01
IMP_SCORE,5996,GO:0030804,7.7744e-02,1.6000e+01
IMP_SCORE,5997,GO:0042219,7.7618e-02,3.0000e+01
IMP_SCORE,5998,GO:0008376,7.7579e-02,4.8000e+01
IMP_SCORE,5999,GO:0044441,7.7567e-02,1.8900e+02
IMP_SCORE,6000,GO:0015179,7.7511e-02,3.6000e+01
IMP_SCORE,6001,GO:0060485,7.7475e-02,3.1000e+01
IMP_SCORE,6002,GO:0015295,7.7445e-02,3.1000e+01
IMP_SCORE,6003,GO:0005247,7.7433e-02,7.0000e+00
IMP_SCORE,6004,GO:0001580,7.7411e-02,1.9000e+01
IMP_SCORE,6005,GO:0031248,7.7386e-02,3.7000e+01
IMP_SCORE,6006,GO:1901071,7.7347e-02,4.4000e+01
IMP_SCORE,6007,GO:0006818,7.7259e-02,6.5000e+01
IMP_SCORE,6008,GO:0051276,7.7239e-02,1.1800e+02
IMP_SCORE,6009,GO:0032392,7.7238e-02,1.3000e+01
IMP_SCORE,6010,GO:0061061,7.7219e-02,6.3000e+01
IMP_SCORE,6011,GO:0006547,7.7205e-02,6.0000e+00
IMP_SCORE,6012,GO:0006073,7.7149e-02,2.6000e+01
IMP_SCORE,6013,GO:0042551,7.7067e-02,1.3000e+01
IMP_SCORE,6014,GO:0046621,7.6951e-02,6.0000e+00
IMP_SCORE,6015,GO:0045834,7.6874e-02,2.5000e+01
IMP_SCORE,6016,GO:0044450,7.6873e-02,7.9000e+01
IMP_SCORE,6017,GO:0006024,7.6869e-02,4.2000e+01
IMP_SCORE,6018,GO:0010954,7.6844e-02,6.0000e+00
IMP_SCORE,6019,GO:0070300,7.6838e-02,2.4000e+01
IMP_SCORE,6020,GO:0007156,7.6813e-02,1.3200e+02
IMP_SCORE,6021,GO:0060411,7.6800e-02,1.0000e+01
IMP_SCORE,6022,GO:0006613,7.6789e-02,2.0000e+01
IMP_SCORE,6023,GO:0014854,7.6771e-02,5.0000e+00
IMP_SCORE,6024,GO:0042975,7.6670e-02,2.0000e+00
IMP_SCORE,6025,GO:0008170,7.6669e-02,4.2000e+01
IMP_SCORE,6026,GO:0017145,7.6608e-02,5.0000e+00
IMP_SCORE,6027,GO:0005922,7.6594e-02,3.5000e+01
IMP_SCORE,6028,GO:0016579,7.6589e-02,8.1000e+01
IMP_SCORE,6029,GO:0016072,7.6408e-02,8.7000e+01
IMP_SCORE,6030,GO:0044798,7.6358e-02,2.8000e+01
IMP_SCORE,6031,GO:0071379,7.6251e-02,6.0000e+00
IMP_SCORE,6032,GO:0072422,7.6224e-02,1.1000e+01
IMP_SCORE,6033,GO:0051817,7.6223e-02,2.5000e+01
IMP_SCORE,6034,GO:0086012,7.6127e-02,2.0000e+00
IMP_SCORE,6035,GO:0060966,7.6116e-02,4.0000e+00
IMP_SCORE,6036,GO:0021904,7.6010e-02,1.0000e+00
IMP_SCORE,6037,GO:0060026,7.5965e-02,3.0000e+00
IMP_SCORE,6038,GO:0033572,7.5950e-02,1.2000e+01
IMP_SCORE,6039,GO:0006813,7.5899e-02,5.4000e+01
IMP_SCORE,6040,GO:0030286,7.5870e-02,2.4000e+01
IMP_SCORE,6041,GO:0008484,7.5870e-02,4.3000e+01
IMP_SCORE,6042,GO:0015385,7.5868e-02,3.0000e+00
IMP_SCORE,6043,GO:0002027,7.5851e-02,4.6000e+01
IMP_SCORE,6044,GO:0002181,7.5806e-02,1.3000e+01
IMP_SCORE,6045,GO:0008395,7.5727e-02,2.9000e+01
IMP_SCORE,6046,GO:0045639,7.5554e-02,1.0000e+01
IMP_SCORE,6047,GO:0051219,7.5528e-02,3.3000e+01
IMP_SCORE,6048,GO:1902493,7.5513e-02,3.9000e+01
IMP_SCORE,6049,GO:0015296,7.5398e-02,2.1000e+01
IMP_SCORE,6050,GO:0060192,7.5283e-02,6.0000e+00
IMP_SCORE,6051,GO:0098803,7.5184e-02,1.8000e+01
IMP_SCORE,6052,GO:0048538,7.5080e-02,5.0000e+00
IMP_SCORE,6053,GO:0015485,7.5008e-02,2.5000e+01
IMP_SCORE,6054,GO:0090224,7.4971e-02,7.0000e+00
IMP_SCORE,6055,GO:0070035,7.4933e-02,2.8000e+01
IMP_SCORE,6056,GO:0035064,7.4873e-02,6.2000e+01
IMP_SCORE,6057,GO:0008574,7.4865e-02,7.0000e+00
IMP_SCORE,6058,GO:0002040,7.4770e-02,2.4000e+01
IMP_SCORE,6059,GO:0008757,7.4684e-02,1.0800e+02
IMP_SCORE,6060,GO:0040033,7.4608e-02,2.4000e+01
IMP_SCORE,6061,GO:0009163,7.4585e-02,2.0000e+01
IMP_SCORE,6062,GO:1905369,7.4507e-02,2.7000e+01
IMP_SCORE,6063,GO:0044703,7.4495e-02,8.5000e+01
IMP_SCORE,6064,GO:0051196,7.4475e-02,1.2000e+01
IMP_SCORE,6065,GO:0097306,7.4464e-02,1.6000e+01
IMP_SCORE,6066,GO:0043367,7.4419e-02,7.0000e+00
IMP_SCORE,6067,GO:0031957,7.4353e-02,2.1000e+01
IMP_SCORE,6068,GO:0002903,7.4309e-02,8.0000e+00
IMP_SCORE,6069,GO:0046051,7.4204e-02,2.0000e+00
IMP_SCORE,6070,GO:0050849,7.4202e-02,6.0000e+00
IMP_SCORE,6071,GO:0006123,7.4171e-02,5.0000e+00
IMP_SCORE,6072,GO:0005761,7.4135e-02,2.3000e+01
IMP_SCORE,6073,GO:0034397,7.3996e-02,5.0000e+00
IMP_SCORE,6074,GO:0010665,7.3913e-02,6.0000e+00
IMP_SCORE,6075,GO:0002931,7.3885e-02,9.0000e+00
IMP_SCORE,6076,GO:0052743,7.3736e-02,7.0000e+00
IMP_SCORE,6077,GO:0008186,7.3728e-02,3.2000e+01
IMP_SCORE,6078,GO:0014894,7.3601e-02,3.0000e+00
IMP_SCORE,6079,GO:0000782,7.3587e-02,3.0000e+00
IMP_SCORE,6080,GO:0051574,7.3537e-02,3.0000e+00
IMP_SCORE,6081,GO:0035869,7.3497e-02,2.3000e+01
IMP_SCORE,6082,GO:0007126,7.3426e-02,3.1000e+01
IMP_SCORE,6083,GO:0098563,7.3417e-02,1.7000e+01
IMP_SCORE,6084,GO:0032200,7.3396e-02,2.7000e+01
IMP_SCORE,6085,GO:0045176,7.3339e-02,3.0000e+00
IMP_SCORE,6086,GO:0046415,7.3328e-02,7.0000e+00
IMP_SCORE,6087,GO:0042623,7.3292e-02,7.0000e+01
IMP_SCORE,6088,GO:1904019,7.3133e-02,5.0000e+00
IMP_SCORE,6089,GO:0005929,7.3073e-02,2.7900e+02
IMP_SCORE,6090,GO:1902883,7.3031e-02,7.0000e+00
IMP_SCORE,6091,GO:0097493,7.3031e-02,2.0000e+01
IMP_SCORE,6092,GO:0019321,7.3008e-02,1.4000e+01
IMP_SCORE,6093,GO:0018208,7.2978e-02,2.8000e+01
IMP_SCORE,6094,GO:0015095,7.2977e-02,2.5000e+01
IMP_SCORE,6095,GO:0004725,7.2947e-02,3.7000e+01
IMP_SCORE,6096,GO:1905368,7.2930e-02,4.4000e+01
IMP_SCORE,6097,GO:0098573,7.2857e-02,1.5000e+01
IMP_SCORE,6098,GO:0046349,7.2841e-02,3.5000e+01
IMP_SCORE,6099,GO:0008272,7.2816e-02,3.0000e+00
IMP_SCORE,6100,GO:0034199,7.2774e-02,5.0000e+00
IMP_SCORE,6101,GO:0015868,7.2599e-02,8.0000e+00
IMP_SCORE,6102,GO:0050881,7.2596e-02,3.0000e+00
IMP_SCORE,6103,GO:0046651,7.2595e-02,2.4000e+01
IMP_SCORE,6104,GO:0002720,7.2418e-02,7.0000e+00
IMP_SCORE,6105,GO:0006553,7.2377e-02,1.4000e+01
IMP_SCORE,6106,GO:1990939,7.2320e-02,7.0000e+00
IMP_SCORE,6107,GO:0032400,7.2303e-02,9.0000e+00
IMP_SCORE,6108,GO:0002088,7.2299e-02,2.1000e+01
IMP_SCORE,6109,GO:0043923,7.2276e-02,2.0000e+00
IMP_SCORE,6110,GO:0000184,7.2260e-02,1.1000e+01
IMP_SCORE,6111,GO:0004954,7.2237e-02,7.0000e+00
IMP_SCORE,6112,GO:0032928,7.2174e-02,1.2000e+01
IMP_SCORE,6113,GO:0034470,7.2131e-02,9.2000e+01
IMP_SCORE,6114,GO:0006399,7.1967e-02,5.5000e+01
IMP_SCORE,6115,GO:0005229,7.1961e-02,2.0000e+01
IMP_SCORE,6116,GO:0016469,7.1958e-02,1.7000e+01
IMP_SCORE,6117,GO:0008320,7.1930e-02,2.1000e+01
IMP_SCORE,6118,GO:0032677,7.1902e-02,3.1000e+01
IMP_SCORE,6119,GO:0006353,7.1895e-02,2.2000e+01
IMP_SCORE,6120,GO:0097110,7.1820e-02,2.6000e+01
IMP_SCORE,6121,GO:0072089,7.1795e-02,1.6000e+01
IMP_SCORE,6122,GO:0022835,7.1681e-02,1.4000e+01
IMP_SCORE,6123,GO:1901020,7.1621e-02,8.0000e+00
IMP_SCORE,6124,GO:0043518,7.1578e-02,2.1000e+01
IMP_SCORE,6125,GO:0022904,7.1569e-02,3.4000e+01
IMP_SCORE,6126,GO:0000422,7.1451e-02,9.0000e+00
IMP_SCORE,6127,GO:0051119,7.1345e-02,2.0000e+01
IMP_SCORE,6128,GO:0000301,7.1320e-02,1.7000e+01
IMP_SCORE,6129,GO:0006839,7.1300e-02,5.0000e+01
IMP_SCORE,6130,GO:0071107,7.1240e-02,5.0000e+00
IMP_SCORE,6131,GO:0003729,7.1125e-02,6.3000e+01
IMP_SCORE,6132,GO:0019208,7.1084e-02,7.4000e+01
IMP_SCORE,6133,GO:0033002,7.1034e-02,2.3000e+01
IMP_SCORE,6134,GO:0061620,7.0994e-02,8.0000e+00
IMP_SCORE,6135,GO:0030897,7.0989e-02,6.0000e+00
IMP_SCORE,6136,GO:0016741,7.0979e-02,2.1100e+02
IMP_SCORE,6137,GO:0016235,7.0880e-02,3.7000e+01
IMP_SCORE,6138,GO:0043252,7.0853e-02,3.6000e+01
IMP_SCORE,6139,GO:0090484,7.0810e-02,1.7000e+01
IMP_SCORE,6140,GO:0032695,7.0646e-02,4.0000e+00
IMP_SCORE,6141,GO:0019783,7.0436e-02,7.9000e+01
IMP_SCORE,6142,GO:0035116,7.0346e-02,5.0000e+00
IMP_SCORE,6143,GO:0006473,7.0312e-02,2.7000e+01
IMP_SCORE,6144,GO:0034452,7.0310e-02,2.0000e+00
IMP_SCORE,6145,GO:0030282,7.0298e-02,2.4000e+01
IMP_SCORE,6146,GO:0016863,7.0237e-02,1.1000e+01
IMP_SCORE,6147,GO:0007369,7.0208e-02,1.8000e+01
IMP_SCORE,6148,GO:0010642,7.0180e-02,3.0000e+00
IMP_SCORE,6149,GO:0009130,7.0068e-02,7.0000e+00
IMP_SCORE,6150,GO:0031312,6.9974e-02,4.1000e+01
IMP_SCORE,6151,GO:0005165,6.9910e-02,1.0000e+00
IMP_SCORE,6152,GO:0044130,6.9909e-02,9.0000e+00
IMP_SCORE,6153,GO:0030285,6.9826e-02,1.6000e+01
IMP_SCORE,6154,GO:0016780,6.9752e-02,1.7000e+01
IMP_SCORE,6155,GO:0044030,6.9662e-02,4.0000e+00
IMP_SCORE,6156,GO:0000715,6.9642e-02,3.0000e+00
IMP_SCORE,6157,GO:0070003,6.9630e-02,2.2000e+01
IMP_SCORE,6158,GO:0018410,6.9629e-02,5.6000e+01
IMP_SCORE,6159,GO:0046930,6.9558e-02,4.0000e+00
IMP_SCORE,6160,GO:0005520,6.9531e-02,3.7000e+01
IMP_SCORE,6161,GO:0036064,6.9258e-02,3.1000e+01
IMP_SCORE,6162,GO:1900373,6.9196e-02,2.0000e+01
IMP_SCORE,6163,GO:0071985,6.9181e-02,8.0000e+00
IMP_SCORE,6164,GO:0042440,6.9168e-02,2.3000e+01
IMP_SCORE,6165,GO:0019184,6.9098e-02,2.5000e+01
IMP_SCORE,6166,GO:0006007,6.9016e-02,1.4000e+01
IMP_SCORE,6167,GO:0048384,6.8975e-02,4.0000e+00
IMP_SCORE,6168,GO:0055015,6.8908e-02,2.0000e+00
IMP_SCORE,6169,GO:0090193,6.8892e-02,4.0000e+00
IMP_SCORE,6170,GO:0070530,6.8879e-02,1.4000e+01
IMP_SCORE,6171,GO:0051031,6.8724e-02,7.0000e+00
IMP_SCORE,6172,GO:0007218,6.8688e-02,7.8000e+01
IMP_SCORE,6173,GO:0005230,6.8615e-02,2.8000e+01
IMP_SCORE,6174,GO:0015605,6.8607e-02,9.0000e+00
IMP_SCORE,6175,GO:0034707,6.8594e-02,3.3000e+01
IMP_SCORE,6176,GO:0008214,6.8555e-02,1.8000e+01
IMP_SCORE,6177,GO:0007007,6.8542e-02,4.0000e+00
IMP_SCORE,6178,GO:0061365,6.8475e-02,5.0000e+00
IMP_SCORE,6179,GO:0101005,6.8470e-02,4.6000e+01
IMP_SCORE,6180,GO:0008656,6.8462e-02,1.0000e+01
IMP_SCORE,6181,GO:0000132,6.8455e-02,2.0000e+00
IMP_SCORE,6182,GO:0048705,6.8429e-02,4.1000e+01
IMP_SCORE,6183,GO:0043022,6.8272e-02,1.3000e+01
IMP_SCORE,6184,GO:0044264,6.8261e-02,3.3000e+01
IMP_SCORE,6185,GO:0097346,6.8246e-02,6.0000e+00
IMP_SCORE,6186,GO:0035384,6.8195e-02,4.3000e+01
IMP_SCORE,6187,GO:0005720,6.8053e-02,7.0000e+00
IMP_SCORE,6188,GO:0031065,6.8003e-02,4.0000e+00
IMP_SCORE,6189,GO:0046475,6.8000e-02,1.0000e+01
IMP_SCORE,6190,GO:0016757,6.7913e-02,2.2000e+02
IMP_SCORE,6191,GO:0050961,6.7893e-02,6.0000e+00
IMP_SCORE,6192,GO:0031418,6.7827e-02,1.8000e+01
IMP_SCORE,6193,GO:1905515,6.7764e-02,9.0000e+00
IMP_SCORE,6194,GO:0016725,6.7444e-02,5.0000e+00
IMP_SCORE,6195,GO:0035036,6.7273e-02,3.5000e+01
IMP_SCORE,6196,GO:0000922,6.7229e-02,9.5000e+01
IMP_SCORE,6197,GO:0016783,6.7205e-02,5.0000e+00
IMP_SCORE,6198,GO:0035774,6.7189e-02,1.8000e+01
IMP_SCORE,6199,GO:0007566,6.7186e-02,8.0000e+00
IMP_SCORE,6200,GO:0009250,6.7020e-02,7.0000e+00
IMP_SCORE,6201,GO:0016667,6.6911e-02,4.1000e+01
IMP_SCORE,6202,GO:0051783,6.6793e-02,4.1000e+01
IMP_SCORE,6203,GO:0016338,6.6716e-02,4.3000e+01
IMP_SCORE,6204,GO:0033875,6.6714e-02,1.4000e+01
IMP_SCORE,6205,GO:0030433,6.6624e-02,2.0000e+01
IMP_SCORE,6206,GO:0001056,6.6612e-02,3.0000e+00
IMP_SCORE,6207,GO:0060644,6.6598e-02,4.0000e+00
IMP_SCORE,6208,GO:0016896,6.6592e-02,1.1000e+01
IMP_SCORE,6209,GO:0008135,6.6576e-02,6.8000e+01
IMP_SCORE,6210,GO:0097009,6.6563e-02,4.0000e+00
IMP_SCORE,6211,GO:0071688,6.6479e-02,1.3000e+01
IMP_SCORE,6212,GO:0030545,6.6416e-02,3.2000e+01
IMP_SCORE,6213,GO:0009206,6.6374e-02,1.0000e+01
IMP_SCORE,6214,GO:0005657,6.6341e-02,4.0000e+00
IMP_SCORE,6215,GO:0003755,6.6323e-02,3.2000e+01
IMP_SCORE,6216,GO:0000151,6.6285e-02,7.9000e+01
IMP_SCORE,6217,GO:0015740,6.6201e-02,9.0000e+00
IMP_SCORE,6218,GO:0016127,6.6189e-02,3.0000e+00
IMP_SCORE,6219,GO:0010165,6.6118e-02,2.1000e+01
IMP_SCORE,6220,GO:0050907,6.6082e-02,5.9000e+01
IMP_SCORE,6221,GO:0036065,6.6031e-02,1.3000e+01
IMP_SCORE,6222,GO:0046931,6.6001e-02,2.0000e+00
IMP_SCORE,6223,GO:1903727,6.5995e-02,7.0000e+00
IMP_SCORE,6224,GO:0000407,6.5961e-02,1.5000e+01
IMP_SCORE,6225,GO:0042171,6.5942e-02,8.0000e+00
IMP_SCORE,6226,GO:0018205,6.5907e-02,7.4000e+01
IMP_SCORE,6227,GO:0044391,6.5778e-02,2.8000e+01
IMP_SCORE,6228,GO:0043189,6.5698e-02,4.0000e+00
IMP_SCORE,6229,GO:0060706,6.5623e-02,1.1000e+01
IMP_SCORE,6230,GO:1990391,6.5596e-02,4.0000e+00
IMP_SCORE,6231,GO:0071481,6.5463e-02,1.1000e+01
IMP_SCORE,6232,GO:2000637,6.5408e-02,2.0000e+00
IMP_SCORE,6233,GO:1903046,6.5389e-02,5.4000e+01
IMP_SCORE,6234,GO:1901386,6.5365e-02,2.0000e+00
IMP_SCORE,6235,GO:0044455,6.5360e-02,7.0000e+01
IMP_SCORE,6236,GO:0071560,6.5359e-02,4.0000e+00
IMP_SCORE,6237,GO:0004693,6.5304e-02,1.3000e+01
IMP_SCORE,6238,GO:0071826,6.5296e-02,8.4000e+01
IMP_SCORE,6239,GO:0040037,6.5160e-02,4.0000e+00
IMP_SCORE,6240,GO:0006283,6.5158e-02,1.6000e+01
IMP_SCORE,6241,GO:0008544,6.5102e-02,4.0000e+01
IMP_SCORE,6242,GO:0016805,6.4963e-02,1.9000e+01
IMP_SCORE,6243,GO:0031258,6.4963e-02,1.2000e+01
IMP_SCORE,6244,GO:0010837,6.4901e-02,1.3000e+01
IMP_SCORE,6245,GO:0060218,6.4875e-02,2.0000e+00
IMP_SCORE,6246,GO:0009583,6.4812e-02,4.7000e+01
IMP_SCORE,6247,GO:0071944,6.4811e-02,1.0700e+02
IMP_SCORE,6248,GO:0051923,6.4775e-02,9.0000e+00
IMP_SCORE,6249,GO:0008168,6.4773e-02,2.0700e+02
IMP_SCORE,6250,GO:0002861,6.4648e-02,1.6000e+01
IMP_SCORE,6251,GO:0097223,6.4610e-02,1.0100e+02
IMP_SCORE,6252,GO:0002704,6.4567e-02,1.0000e+01
IMP_SCORE,6253,GO:0044085,6.4535e-02,9.0000e+01
IMP_SCORE,6254,GO:0072528,6.4508e-02,1.4000e+01
IMP_SCORE,6255,GO:0006474,6.4317e-02,6.0000e+00
IMP_SCORE,6256,GO:0046030,6.4307e-02,7.0000e+00
IMP_SCORE,6257,GO:0098748,6.4223e-02,4.0000e+00
IMP_SCORE,6258,GO:0005685,6.3938e-02,5.0000e+00
IMP_SCORE,6259,GO:0004065,6.3925e-02,2.6000e+01
IMP_SCORE,6260,GO:1901571,6.3897e-02,9.0000e+00
IMP_SCORE,6261,GO:0001510,6.3771e-02,3.0000e+01
IMP_SCORE,6262,GO:0031122,6.3729e-02,1.3000e+01
IMP_SCORE,6263,GO:0070126,6.3587e-02,2.8000e+01
IMP_SCORE,6264,GO:0014904,6.3524e-02,1.0000e+01
IMP_SCORE,6265,GO:0000400,6.3386e-02,5.0000e+00
IMP_SCORE,6266,GO:0015865,6.3354e-02,9.0000e+00
IMP_SCORE,6267,GO:0045277,6.3281e-02,5.0000e+00
IMP_SCORE,6268,GO:0050953,6.3191e-02,1.5500e+02
IMP_SCORE,6269,GO:0043248,6.3165e-02,1.4000e+01
IMP_SCORE,6270,GO:0015271,6.3161e-02,1.6000e+01
IMP_SCORE,6271,GO:0072488,6.3060e-02,1.2000e+01
IMP_SCORE,6272,GO:0035567,6.3046e-02,2.6000e+01
IMP_SCORE,6273,GO:0002837,6.3014e-02,2.0000e+00
IMP_SCORE,6274,GO:0060306,6.2849e-02,5.0000e+00
IMP_SCORE,6275,GO:0034498,6.2833e-02,5.0000e+00
IMP_SCORE,6276,GO:0060393,6.2739e-02,1.4000e+01
IMP_SCORE,6277,GO:0005355,6.2669e-02,1.8000e+01
IMP_SCORE,6278,GO:0005326,6.2577e-02,8.0000e+00
IMP_SCORE,6279,GO:0009132,6.2465e-02,3.2000e+01
IMP_SCORE,6280,GO:0006301,6.2414e-02,9.0000e+00
IMP_SCORE,6281,GO:0051378,6.2263e-02,6.0000e+00
IMP_SCORE,6282,GO:0048038,6.2148e-02,1.8000e+01
IMP_SCORE,6283,GO:0046473,6.2110e-02,1.4000e+01
IMP_SCORE,6284,GO:1904152,6.2083e-02,3.0000e+00
IMP_SCORE,6285,GO:0061117,6.2013e-02,1.0000e+01
IMP_SCORE,6286,GO:0002753,6.1814e-02,7.0000e+00
IMP_SCORE,6287,GO:0016407,6.1738e-02,6.2000e+01
IMP_SCORE,6288,GO:0005762,6.1606e-02,2.9000e+01
IMP_SCORE,6289,GO:0006359,6.1598e-02,2.0000e+01
IMP_SCORE,6290,GO:0071480,6.1548e-02,1.0000e+01
IMP_SCORE,6291,GO:0022613,6.1273e-02,5.2000e+01
IMP_SCORE,6292,GO:0006304,6.1166e-02,2.8000e+01
IMP_SCORE,6293,GO:0050855,6.1081e-02,1.5000e+01
IMP_SCORE,6294,GO:0038061,6.1073e-02,1.4000e+01
IMP_SCORE,6295,GO:0070986,6.1031e-02,5.0000e+00
IMP_SCORE,6296,GO:0042255,6.1008e-02,7.0000e+00
IMP_SCORE,6297,GO:0034032,6.0988e-02,1.9000e+01
IMP_SCORE,6298,GO:0010369,6.0935e-02,1.4000e+01
IMP_SCORE,6299,GO:0032107,6.0832e-02,3.0000e+00
IMP_SCORE,6300,GO:0051969,6.0785e-02,5.0000e+00
IMP_SCORE,6301,GO:0048821,6.0774e-02,6.0000e+00
IMP_SCORE,6302,GO:0052652,6.0576e-02,5.0000e+00
IMP_SCORE,6303,GO:0061783,6.0564e-02,3.2000e+01
IMP_SCORE,6304,GO:0052866,6.0522e-02,3.1000e+01
IMP_SCORE,6305,GO:0034763,6.0498e-02,7.0000e+00
IMP_SCORE,6306,GO:2000279,6.0334e-02,1.0000e+00
IMP_SCORE,6307,GO:0005212,6.0274e-02,4.2000e+01
IMP_SCORE,6308,GO:0044146,6.0224e-02,1.1000e+01
IMP_SCORE,6309,GO:0016782,6.0184e-02,8.1000e+01
IMP_SCORE,6310,GO:0033139,6.0177e-02,2.0000e+00
IMP_SCORE,6311,GO:0061548,6.0152e-02,3.0000e+00
IMP_SCORE,6312,GO:0051371,6.0108e-02,1.3000e+01
[truncated: 2,218,914 more chars]
