# Supplementary material for: A new approach for interpreting Random Forest models and its application to the biology of ageing
Source: Bioinformatics. 2018 Feb 16;34(14):2449–56. doi: 10.1093/bioinformatics/bty087 (PMC6041990; doi:10.1093/bioinformatics/bty087)
Supplement: Supplementary Data [file bty087_src_code_and_dataset.zip › src_code_and_dataset/results/16_true.txt]

PARAM, Using dataset: /pi/home/cug/ff79/GCWA/datasets/go.arff
PARAM, Using class: class_expression_brain
PARAM, Number of iterations: 100,200,300,
PARAM, Max. depth: 0
PARAM, Random seed: 16
PARAM, Number of random selected features used in each split: 0.5,1.0,2.0,
PARAM, Do IB undersample: true
PARAM, N. of min. positive values: 10
PARAM, N. bins: -1
STATS_LATEX_DB & go.arff & class_expression_brain & 17716 & 7491 & N:17149 / O:420 / U:147 /  \\ 
CROSSVALID_STATS_BEGIN

Correctly Classified Instances       12570               70.9528 %
Incorrectly Classified Instances      5146               29.0472 %
Kappa statistic                          0.067 
Mean absolute error                      0.2503
Root mean squared error                  0.3349
Relative absolute error                800.5465 %
Root relative squared error            268.2265 %
Total Number of Instances            17716     

=== Detailed Accuracy By Class ===

                 TP Rate  FP Rate  Precision  Recall   F-Measure  MCC      ROC Area  PRC Area  Class
                 0.716    0.402    0.982      0.716    0.828      0.121    0.703     0.985     N
                 0.583    0.193    0.068      0.583    0.123      0.148    0.756     0.091     O
                 0.347    0.090    0.031      0.347    0.057      0.080    0.676     0.022     U
                 0.000    0.000    0.000      0.000    0.000      0.000    ?         ?         ?
Weighted Avg.    0.710    0.395    0.952      0.710    0.805      0.121    0.704     0.955     

=== Confusion Matrix ===

     a     b     c     d   <-- classified as
 12274  3307  1568     0 |     a = N
   158   245    17     0 |     b = O
    70    26    51     0 |     c = U
     0     0     0     0 |     d = ?

CROSSVALID_STATS_END
STATS_LATEX_ACC & go.arff & class_expression_brain & 0.952 & 0.710 & 0.805 & 0.704 & 0.955 \\ 
STATS_LATEX_ACC_PER & go.arff & class_expression_brain & 0.982 & 0.716 & 0.828 & 0.703 & 0.985 & N \\ 
STATS_LATEX_ACC_PER & go.arff & class_expression_brain & 0.068 & 0.583 & 0.123 & 0.756 & 0.091 & O \\ 
STATS_LATEX_ACC_PER & go.arff & class_expression_brain & 0.031 & 0.347 & 0.057 & 0.676 & 0.022 & U \\ 
ROCPOINTS_N,0.0733,1.0000,1.0000,0.9680,1.0000
ROCPOINTS_N,0.0767,0.9982,1.0000,0.9680,1.0000
ROCPOINTS_N,0.0800,0.9982,0.9999,0.9680,0.9999
ROCPOINTS_N,0.0833,0.9982,0.9998,0.9680,0.9998
ROCPOINTS_N,0.0867,0.9982,0.9998,0.9680,0.9998
ROCPOINTS_N,0.0900,0.9965,0.9998,0.9681,0.9998
ROCPOINTS_N,0.0933,0.9965,0.9997,0.9681,0.9997
ROCPOINTS_N,0.0967,0.9965,0.9997,0.9681,0.9997
ROCPOINTS_N,0.1000,0.9947,0.9996,0.9681,0.9996
ROCPOINTS_N,0.1033,0.9912,0.9994,0.9683,0.9994
ROCPOINTS_N,0.1067,0.9877,0.9992,0.9684,0.9992
ROCPOINTS_N,0.1100,0.9859,0.9988,0.9684,0.9988
ROCPOINTS_N,0.1133,0.9841,0.9987,0.9684,0.9987
ROCPOINTS_N,0.1167,0.9806,0.9984,0.9685,0.9984
ROCPOINTS_N,0.1200,0.9788,0.9983,0.9686,0.9983
ROCPOINTS_N,0.1233,0.9753,0.9978,0.9687,0.9978
ROCPOINTS_N,0.1267,0.9735,0.9972,0.9687,0.9972
ROCPOINTS_N,0.1300,0.9735,0.9969,0.9687,0.9969
ROCPOINTS_N,0.1305,0.9683,0.9964,0.9689,0.9964
ROCPOINTS_N,0.1333,0.9683,0.9963,0.9689,0.9963
ROCPOINTS_N,0.1367,0.9665,0.9958,0.9689,0.9958
ROCPOINTS_N,0.1400,0.9665,0.9954,0.9689,0.9954
ROCPOINTS_N,0.1433,0.9647,0.9953,0.9689,0.9953
ROCPOINTS_N,0.1438,0.9630,0.9946,0.9690,0.9946
ROCPOINTS_N,0.1460,0.9630,0.9945,0.9690,0.9945
ROCPOINTS_N,0.1467,0.9630,0.9945,0.9690,0.9945
ROCPOINTS_N,0.1489,0.9506,0.9937,0.9693,0.9937
ROCPOINTS_N,0.1500,0.9489,0.9937,0.9694,0.9937
ROCPOINTS_N,0.1533,0.9436,0.9931,0.9695,0.9931
ROCPOINTS_N,0.1539,0.9418,0.9924,0.9696,0.9924
ROCPOINTS_N,0.1547,0.9418,0.9924,0.9696,0.9924
ROCPOINTS_N,0.1550,0.9418,0.9923,0.9696,0.9923
ROCPOINTS_N,0.1567,0.9418,0.9922,0.9696,0.9922
ROCPOINTS_N,0.1600,0.9400,0.9910,0.9696,0.9910
ROCPOINTS_N,0.1628,0.9347,0.9901,0.9697,0.9901
ROCPOINTS_N,0.1633,0.9347,0.9900,0.9697,0.9900
ROCPOINTS_N,0.1667,0.9330,0.9892,0.9698,0.9892
ROCPOINTS_N,0.1700,0.9224,0.9884,0.9701,0.9884
ROCPOINTS_N,0.1733,0.9171,0.9871,0.9702,0.9871
ROCPOINTS_N,0.1752,0.9101,0.9859,0.9704,0.9859
ROCPOINTS_N,0.1767,0.9101,0.9859,0.9704,0.9859
ROCPOINTS_N,0.1800,0.9030,0.9842,0.9706,0.9842
ROCPOINTS_N,0.1833,0.8995,0.9827,0.9706,0.9827
ROCPOINTS_N,0.1845,0.8907,0.9817,0.9709,0.9817
ROCPOINTS_N,0.1867,0.8907,0.9813,0.9709,0.9813
ROCPOINTS_N,0.1868,0.8854,0.9799,0.9710,0.9799
ROCPOINTS_N,0.1878,0.8854,0.9799,0.9710,0.9799
ROCPOINTS_N,0.1885,0.8854,0.9798,0.9710,0.9798
ROCPOINTS_N,0.1890,0.8854,0.9795,0.9710,0.9795
ROCPOINTS_N,0.1900,0.8854,0.9795,0.9710,0.9795
ROCPOINTS_N,0.1911,0.8783,0.9771,0.9711,0.9771
ROCPOINTS_N,0.1928,0.8783,0.9770,0.9711,0.9770
ROCPOINTS_N,0.1932,0.8765,0.9770,0.9712,0.9770
ROCPOINTS_N,0.1933,0.8765,0.9770,0.9712,0.9770
ROCPOINTS_N,0.1960,0.8748,0.9757,0.9712,0.9757
ROCPOINTS_N,0.1967,0.8748,0.9756,0.9712,0.9756
ROCPOINTS_N,0.1981,0.8660,0.9742,0.9715,0.9742
ROCPOINTS_N,0.1994,0.8660,0.9739,0.9714,0.9739
ROCPOINTS_N,0.2000,0.8660,0.9738,0.9714,0.9738
ROCPOINTS_N,0.2033,0.8571,0.9713,0.9717,0.9713
ROCPOINTS_N,0.2053,0.8536,0.9697,0.9717,0.9697
ROCPOINTS_N,0.2067,0.8536,0.9697,0.9717,0.9697
ROCPOINTS_N,0.2083,0.8483,0.9671,0.9718,0.9671
ROCPOINTS_N,0.2098,0.8483,0.9671,0.9718,0.9671
ROCPOINTS_N,0.2100,0.8483,0.9666,0.9718,0.9666
ROCPOINTS_N,0.2105,0.8377,0.9642,0.9721,0.9642
ROCPOINTS_N,0.2129,0.8377,0.9641,0.9721,0.9641
ROCPOINTS_N,0.2133,0.8377,0.9636,0.9721,0.9636
ROCPOINTS_N,0.2148,0.8325,0.9615,0.9722,0.9615
ROCPOINTS_N,0.2161,0.8325,0.9611,0.9722,0.9611
ROCPOINTS_N,0.2162,0.8325,0.9610,0.9722,0.9610
ROCPOINTS_N,0.2167,0.8325,0.9610,0.9722,0.9610
ROCPOINTS_N,0.2183,0.8219,0.9589,0.9724,0.9589
ROCPOINTS_N,0.2193,0.8219,0.9588,0.9724,0.9588
ROCPOINTS_N,0.2193,0.8219,0.9588,0.9724,0.9588
ROCPOINTS_N,0.2200,0.8219,0.9587,0.9724,0.9587
ROCPOINTS_N,0.2214,0.8166,0.9557,0.9725,0.9557
ROCPOINTS_N,0.2233,0.8166,0.9557,0.9725,0.9557
ROCPOINTS_N,0.2238,0.8042,0.9528,0.9728,0.9528
ROCPOINTS_N,0.2243,0.8042,0.9527,0.9728,0.9527
ROCPOINTS_N,0.2250,0.8042,0.9527,0.9728,0.9527
ROCPOINTS_N,0.2267,0.8042,0.9526,0.9728,0.9526
ROCPOINTS_N,0.2273,0.8007,0.9506,0.9729,0.9506
ROCPOINTS_N,0.2287,0.8007,0.9505,0.9729,0.9505
ROCPOINTS_N,0.2289,0.8007,0.9504,0.9729,0.9504
ROCPOINTS_N,0.2300,0.8007,0.9504,0.9729,0.9504
ROCPOINTS_N,0.2304,0.7972,0.9476,0.9729,0.9476
ROCPOINTS_N,0.2314,0.7972,0.9476,0.9729,0.9476
ROCPOINTS_N,0.2317,0.7972,0.9473,0.9729,0.9473
ROCPOINTS_N,0.2318,0.7972,0.9473,0.9729,0.9473
ROCPOINTS_N,0.2322,0.7972,0.9472,0.9729,0.9472
ROCPOINTS_N,0.2324,0.7972,0.9472,0.9729,0.9472
ROCPOINTS_N,0.2333,0.7972,0.9471,0.9729,0.9471
ROCPOINTS_N,0.2347,0.7901,0.9446,0.9731,0.9446
ROCPOINTS_N,0.2352,0.7901,0.9445,0.9731,0.9445
ROCPOINTS_N,0.2354,0.7901,0.9440,0.9731,0.9440
ROCPOINTS_N,0.2367,0.7901,0.9439,0.9731,0.9439
ROCPOINTS_N,0.2380,0.7831,0.9412,0.9732,0.9412
ROCPOINTS_N,0.2383,0.7831,0.9412,0.9732,0.9412
ROCPOINTS_N,0.2388,0.7831,0.9411,0.9732,0.9411
ROCPOINTS_N,0.2389,0.7831,0.9410,0.9732,0.9410
ROCPOINTS_N,0.2400,0.7831,0.9410,0.9732,0.9410
ROCPOINTS_N,0.2404,0.7778,0.9384,0.9733,0.9384
ROCPOINTS_N,0.2417,0.7778,0.9383,0.9733,0.9383
ROCPOINTS_N,0.2420,0.7778,0.9382,0.9733,0.9382
ROCPOINTS_N,0.2422,0.7778,0.9382,0.9733,0.9382
ROCPOINTS_N,0.2422,0.7778,0.9381,0.9733,0.9381
ROCPOINTS_N,0.2428,0.7760,0.9381,0.9734,0.9381
ROCPOINTS_N,0.2433,0.7760,0.9380,0.9734,0.9380
ROCPOINTS_N,0.2439,0.7672,0.9348,0.9736,0.9348
ROCPOINTS_N,0.2441,0.7672,0.9347,0.9736,0.9347
ROCPOINTS_N,0.2448,0.7672,0.9347,0.9736,0.9347
ROCPOINTS_N,0.2455,0.7672,0.9346,0.9736,0.9346
ROCPOINTS_N,0.2456,0.7672,0.9345,0.9736,0.9345
ROCPOINTS_N,0.2457,0.7672,0.9344,0.9736,0.9344
ROCPOINTS_N,0.2460,0.7672,0.9343,0.9736,0.9343
ROCPOINTS_N,0.2461,0.7672,0.9342,0.9736,0.9342
ROCPOINTS_N,0.2467,0.7672,0.9342,0.9736,0.9342
ROCPOINTS_N,0.2478,0.7619,0.9313,0.9737,0.9313
ROCPOINTS_N,0.2487,0.7619,0.9312,0.9737,0.9312
ROCPOINTS_N,0.2487,0.7619,0.9312,0.9737,0.9312
ROCPOINTS_N,0.2500,0.7619,0.9311,0.9737,0.9311
ROCPOINTS_N,0.2511,0.7566,0.9279,0.9737,0.9279
ROCPOINTS_N,0.2513,0.7566,0.9278,0.9737,0.9278
ROCPOINTS_N,0.2517,0.7566,0.9276,0.9737,0.9276
ROCPOINTS_N,0.2522,0.7566,0.9275,0.9737,0.9275
ROCPOINTS_N,0.2529,0.7566,0.9275,0.9737,0.9275
ROCPOINTS_N,0.2533,0.7566,0.9274,0.9737,0.9274
ROCPOINTS_N,0.2540,0.7513,0.9246,0.9738,0.9246
ROCPOINTS_N,0.2542,0.7513,0.9245,0.9738,0.9245
ROCPOINTS_N,0.2542,0.7513,0.9245,0.9738,0.9245
ROCPOINTS_N,0.2543,0.7513,0.9244,0.9738,0.9244
ROCPOINTS_N,0.2547,0.7513,0.9242,0.9738,0.9242
ROCPOINTS_N,0.2550,0.7513,0.9241,0.9738,0.9241
ROCPOINTS_N,0.2556,0.7513,0.9240,0.9738,0.9240
ROCPOINTS_N,0.2567,0.7513,0.9240,0.9738,0.9240
ROCPOINTS_N,0.2569,0.7354,0.9205,0.9743,0.9205
ROCPOINTS_N,0.2573,0.7354,0.9204,0.9743,0.9204
ROCPOINTS_N,0.2578,0.7337,0.9204,0.9743,0.9204
ROCPOINTS_N,0.2583,0.7337,0.9203,0.9743,0.9203
ROCPOINTS_N,0.2585,0.7337,0.9202,0.9743,0.9202
ROCPOINTS_N,0.2589,0.7337,0.9201,0.9743,0.9201
ROCPOINTS_N,0.2589,0.7337,0.9201,0.9743,0.9201
ROCPOINTS_N,0.2600,0.7337,0.9200,0.9743,0.9200
ROCPOINTS_N,0.2617,0.7231,0.9164,0.9746,0.9164
ROCPOINTS_N,0.2622,0.7231,0.9163,0.9746,0.9163
ROCPOINTS_N,0.2633,0.7231,0.9162,0.9746,0.9162
ROCPOINTS_N,0.2639,0.7090,0.9126,0.9750,0.9126
ROCPOINTS_N,0.2640,0.7090,0.9125,0.9750,0.9125
ROCPOINTS_N,0.2644,0.7090,0.9124,0.9750,0.9124
ROCPOINTS_N,0.2662,0.7090,0.9123,0.9749,0.9123
ROCPOINTS_N,0.2667,0.7090,0.9122,0.9749,0.9122
ROCPOINTS_N,0.2673,0.7002,0.9091,0.9752,0.9091
ROCPOINTS_N,0.2675,0.7002,0.9090,0.9752,0.9090
ROCPOINTS_N,0.2681,0.7002,0.9090,0.9752,0.9090
ROCPOINTS_N,0.2682,0.7002,0.9089,0.9752,0.9089
ROCPOINTS_N,0.2687,0.7002,0.9089,0.9752,0.9089
ROCPOINTS_N,0.2694,0.7002,0.9088,0.9752,0.9088
ROCPOINTS_N,0.2700,0.6984,0.9088,0.9752,0.9088
ROCPOINTS_N,0.2706,0.6896,0.9054,0.9754,0.9054
ROCPOINTS_N,0.2707,0.6896,0.9052,0.9754,0.9052
ROCPOINTS_N,0.2709,0.6896,0.9052,0.9754,0.9052
ROCPOINTS_N,0.2717,0.6896,0.9051,0.9754,0.9051
ROCPOINTS_N,0.2722,0.6896,0.9050,0.9754,0.9050
ROCPOINTS_N,0.2733,0.6896,0.9050,0.9754,0.9050
ROCPOINTS_N,0.2748,0.6808,0.9010,0.9756,0.9010
ROCPOINTS_N,0.2749,0.6808,0.9010,0.9756,0.9010
ROCPOINTS_N,0.2750,0.6808,0.9009,0.9756,0.9009
ROCPOINTS_N,0.2755,0.6808,0.9008,0.9756,0.9008
ROCPOINTS_N,0.2761,0.6808,0.9008,0.9756,0.9008
ROCPOINTS_N,0.2767,0.6808,0.9007,0.9756,0.9007
ROCPOINTS_N,0.2771,0.6720,0.8968,0.9758,0.8968
ROCPOINTS_N,0.2773,0.6720,0.8968,0.9758,0.8968
ROCPOINTS_N,0.2777,0.6702,0.8968,0.9759,0.8968
ROCPOINTS_N,0.2778,0.6702,0.8967,0.9759,0.8967
ROCPOINTS_N,0.2779,0.6702,0.8967,0.9759,0.8967
ROCPOINTS_N,0.2800,0.6702,0.8966,0.9759,0.8966
ROCPOINTS_N,0.2801,0.6667,0.8933,0.9759,0.8933
ROCPOINTS_N,0.2807,0.6667,0.8932,0.9759,0.8932
ROCPOINTS_N,0.2808,0.6649,0.8932,0.9760,0.8932
ROCPOINTS_N,0.2810,0.6649,0.8931,0.9760,0.8931
ROCPOINTS_N,0.2814,0.6649,0.8931,0.9760,0.8931
ROCPOINTS_N,0.2817,0.6649,0.8930,0.9760,0.8930
ROCPOINTS_N,0.2820,0.6649,0.8929,0.9760,0.8929
ROCPOINTS_N,0.2831,0.6649,0.8927,0.9760,0.8927
ROCPOINTS_N,0.2833,0.6649,0.8926,0.9760,0.8926
ROCPOINTS_N,0.2842,0.6543,0.8879,0.9762,0.8879
ROCPOINTS_N,0.2842,0.6543,0.8879,0.9762,0.8879
ROCPOINTS_N,0.2844,0.6543,0.8878,0.9762,0.8878
ROCPOINTS_N,0.2848,0.6543,0.8877,0.9762,0.8877
ROCPOINTS_N,0.2849,0.6543,0.8877,0.9762,0.8877
ROCPOINTS_N,0.2850,0.6543,0.8876,0.9762,0.8876
ROCPOINTS_N,0.2855,0.6543,0.8875,0.9762,0.8875
ROCPOINTS_N,0.2858,0.6543,0.8875,0.9762,0.8875
ROCPOINTS_N,0.2867,0.6543,0.8874,0.9762,0.8874
ROCPOINTS_N,0.2878,0.6490,0.8834,0.9763,0.8834
ROCPOINTS_N,0.2888,0.6490,0.8834,0.9763,0.8834
ROCPOINTS_N,0.2891,0.6490,0.8833,0.9763,0.8833
ROCPOINTS_N,0.2893,0.6490,0.8833,0.9763,0.8833
ROCPOINTS_N,0.2900,0.6490,0.8832,0.9763,0.8832
ROCPOINTS_N,0.2913,0.6420,0.8792,0.9764,0.8792
ROCPOINTS_N,0.2914,0.6420,0.8792,0.9764,0.8792
ROCPOINTS_N,0.2917,0.6420,0.8791,0.9764,0.8791
ROCPOINTS_N,0.2928,0.6420,0.8791,0.9764,0.8791
ROCPOINTS_N,0.2933,0.6420,0.8790,0.9764,0.8790
ROCPOINTS_N,0.2944,0.6349,0.8749,0.9766,0.8749
ROCPOINTS_N,0.2946,0.6349,0.8749,0.9766,0.8749
ROCPOINTS_N,0.2950,0.6349,0.8748,0.9766,0.8748
ROCPOINTS_N,0.2952,0.6349,0.8747,0.9766,0.8747
ROCPOINTS_N,0.2953,0.6349,0.8746,0.9766,0.8746
ROCPOINTS_N,0.2955,0.6349,0.8746,0.9766,0.8746
ROCPOINTS_N,0.2956,0.6349,0.8745,0.9766,0.8745
ROCPOINTS_N,0.2956,0.6349,0.8745,0.9766,0.8745
ROCPOINTS_N,0.2960,0.6349,0.8744,0.9766,0.8744
ROCPOINTS_N,0.2963,0.6349,0.8743,0.9766,0.8743
ROCPOINTS_N,0.2967,0.6349,0.8743,0.9766,0.8743
ROCPOINTS_N,0.2973,0.6208,0.8701,0.9770,0.8701
ROCPOINTS_N,0.2987,0.6208,0.8700,0.9770,0.8700
ROCPOINTS_N,0.2991,0.6208,0.8699,0.9769,0.8699
ROCPOINTS_N,0.2994,0.6208,0.8698,0.9769,0.8698
ROCPOINTS_N,0.3000,0.6208,0.8698,0.9769,0.8698
ROCPOINTS_N,0.3007,0.6190,0.8660,0.9769,0.8660
ROCPOINTS_N,0.3008,0.6190,0.8659,0.9769,0.8659
ROCPOINTS_N,0.3011,0.6190,0.8658,0.9769,0.8658
ROCPOINTS_N,0.3016,0.6190,0.8658,0.9769,0.8658
ROCPOINTS_N,0.3017,0.6190,0.8657,0.9769,0.8657
ROCPOINTS_N,0.3022,0.6190,0.8655,0.9769,0.8655
ROCPOINTS_N,0.3022,0.6190,0.8654,0.9769,0.8654
ROCPOINTS_N,0.3032,0.6190,0.8654,0.9769,0.8654
ROCPOINTS_N,0.3033,0.6190,0.8653,0.9769,0.8653
ROCPOINTS_N,0.3038,0.6173,0.8613,0.9769,0.8613
ROCPOINTS_N,0.3043,0.6173,0.8613,0.9769,0.8613
ROCPOINTS_N,0.3044,0.6173,0.8612,0.9769,0.8612
ROCPOINTS_N,0.3050,0.6173,0.8612,0.9768,0.8612
ROCPOINTS_N,0.3053,0.6173,0.8610,0.9768,0.8610
ROCPOINTS_N,0.3056,0.6155,0.8610,0.9769,0.8610
ROCPOINTS_N,0.3056,0.6155,0.8609,0.9769,0.8609
ROCPOINTS_N,0.3067,0.6155,0.8609,0.9769,0.8609
ROCPOINTS_N,0.3069,0.6102,0.8563,0.9770,0.8563
ROCPOINTS_N,0.3070,0.6102,0.8561,0.9770,0.8561
ROCPOINTS_N,0.3074,0.6102,0.8561,0.9770,0.8561
ROCPOINTS_N,0.3083,0.6102,0.8560,0.9770,0.8560
ROCPOINTS_N,0.3089,0.6102,0.8559,0.9770,0.8559
ROCPOINTS_N,0.3092,0.6085,0.8559,0.9770,0.8559
ROCPOINTS_N,0.3100,0.6085,0.8558,0.9770,0.8558
ROCPOINTS_N,0.3103,0.6014,0.8514,0.9772,0.8514
ROCPOINTS_N,0.3104,0.6014,0.8514,0.9772,0.8514
ROCPOINTS_N,0.3105,0.6014,0.8513,0.9772,0.8513
ROCPOINTS_N,0.3106,0.6014,0.8512,0.9772,0.8512
ROCPOINTS_N,0.3107,0.6014,0.8512,0.9772,0.8512
ROCPOINTS_N,0.3111,0.6014,0.8511,0.9772,0.8511
ROCPOINTS_N,0.3114,0.6014,0.8511,0.9772,0.8511
ROCPOINTS_N,0.3117,0.6014,0.8510,0.9772,0.8510
ROCPOINTS_N,0.3122,0.6014,0.8510,0.9772,0.8510
ROCPOINTS_N,0.3128,0.6014,0.8509,0.9772,0.8509
ROCPOINTS_N,0.3130,0.6014,0.8508,0.9772,0.8508
ROCPOINTS_N,0.3133,0.6014,0.8508,0.9772,0.8508
ROCPOINTS_N,0.3139,0.5979,0.8461,0.9772,0.8461
ROCPOINTS_N,0.3140,0.5979,0.8460,0.9772,0.8460
ROCPOINTS_N,0.3144,0.5979,0.8459,0.9772,0.8459
ROCPOINTS_N,0.3147,0.5979,0.8459,0.9772,0.8459
ROCPOINTS_N,0.3148,0.5979,0.8458,0.9772,0.8458
ROCPOINTS_N,0.3150,0.5979,0.8458,0.9772,0.8458
ROCPOINTS_N,0.3153,0.5979,0.8457,0.9772,0.8457
ROCPOINTS_N,0.3154,0.5979,0.8456,0.9772,0.8456
ROCPOINTS_N,0.3156,0.5961,0.8456,0.9772,0.8456
ROCPOINTS_N,0.3167,0.5961,0.8456,0.9772,0.8456
ROCPOINTS_N,0.3172,0.5891,0.8398,0.9773,0.8398
ROCPOINTS_N,0.3173,0.5891,0.8397,0.9773,0.8397
ROCPOINTS_N,0.3174,0.5873,0.8397,0.9774,0.8397
ROCPOINTS_N,0.3178,0.5873,0.8396,0.9774,0.8396
ROCPOINTS_N,0.3178,0.5873,0.8396,0.9774,0.8396
ROCPOINTS_N,0.3183,0.5873,0.8395,0.9774,0.8395
ROCPOINTS_N,0.3185,0.5873,0.8395,0.9774,0.8395
ROCPOINTS_N,0.3187,0.5873,0.8394,0.9774,0.8394
ROCPOINTS_N,0.3189,0.5873,0.8393,0.9774,0.8393
ROCPOINTS_N,0.3193,0.5873,0.8393,0.9774,0.8393
ROCPOINTS_N,0.3200,0.5873,0.8392,0.9774,0.8392
ROCPOINTS_N,0.3201,0.5802,0.8350,0.9775,0.8350
ROCPOINTS_N,0.3207,0.5802,0.8349,0.9775,0.8349
ROCPOINTS_N,0.3208,0.5802,0.8348,0.9775,0.8348
ROCPOINTS_N,0.3217,0.5802,0.8347,0.9775,0.8347
ROCPOINTS_N,0.3220,0.5802,0.8346,0.9775,0.8346
ROCPOINTS_N,0.3224,0.5802,0.8346,0.9775,0.8346
ROCPOINTS_N,0.3226,0.5802,0.8345,0.9775,0.8345
ROCPOINTS_N,0.3233,0.5802,0.8345,0.9775,0.8345
ROCPOINTS_N,0.3237,0.5785,0.8306,0.9775,0.8306
ROCPOINTS_N,0.3239,0.5785,0.8305,0.9775,0.8305
ROCPOINTS_N,0.3240,0.5785,0.8305,0.9775,0.8305
ROCPOINTS_N,0.3244,0.5785,0.8303,0.9775,0.8303
ROCPOINTS_N,0.3247,0.5785,0.8303,0.9775,0.8303
ROCPOINTS_N,0.3248,0.5785,0.8301,0.9775,0.8301
ROCPOINTS_N,0.3253,0.5785,0.8301,0.9775,0.8301
ROCPOINTS_N,0.3256,0.5785,0.8300,0.9775,0.8300
ROCPOINTS_N,0.3257,0.5785,0.8299,0.9775,0.8299
ROCPOINTS_N,0.3259,0.5785,0.8298,0.9775,0.8298
ROCPOINTS_N,0.3267,0.5785,0.8298,0.9775,0.8298
ROCPOINTS_N,0.3267,0.5750,0.8253,0.9775,0.8253
ROCPOINTS_N,0.3272,0.5750,0.8252,0.9775,0.8252
ROCPOINTS_N,0.3273,0.5750,0.8252,0.9775,0.8252
ROCPOINTS_N,0.3278,0.5750,0.8251,0.9775,0.8251
ROCPOINTS_N,0.3281,0.5750,0.8251,0.9775,0.8251
ROCPOINTS_N,0.3283,0.5750,0.8250,0.9775,0.8250
ROCPOINTS_N,0.3289,0.5732,0.8248,0.9775,0.8248
ROCPOINTS_N,0.3300,0.5732,0.8247,0.9775,0.8247
ROCPOINTS_N,0.3302,0.5679,0.8196,0.9776,0.8196
ROCPOINTS_N,0.3303,0.5679,0.8195,0.9776,0.8195
ROCPOINTS_N,0.3307,0.5661,0.8195,0.9777,0.8195
ROCPOINTS_N,0.3308,0.5661,0.8193,0.9777,0.8193
ROCPOINTS_N,0.3312,0.5644,0.8193,0.9777,0.8193
ROCPOINTS_N,0.3313,0.5644,0.8193,0.9777,0.8193
ROCPOINTS_N,0.3314,0.5644,0.8192,0.9777,0.8192
ROCPOINTS_N,0.3319,0.5626,0.8192,0.9778,0.8192
ROCPOINTS_N,0.3320,0.5626,0.8192,0.9778,0.8192
ROCPOINTS_N,0.3321,0.5626,0.8191,0.9778,0.8191
ROCPOINTS_N,0.3322,0.5626,0.8191,0.9778,0.8191
ROCPOINTS_N,0.3325,0.5626,0.8190,0.9778,0.8190
ROCPOINTS_N,0.3331,0.5626,0.8189,0.9778,0.8189
ROCPOINTS_N,0.3333,0.5626,0.8188,0.9778,0.8188
ROCPOINTS_N,0.3339,0.5538,0.8152,0.9780,0.8152
ROCPOINTS_N,0.3339,0.5538,0.8151,0.9780,0.8151
ROCPOINTS_N,0.3340,0.5538,0.8150,0.9780,0.8150
ROCPOINTS_N,0.3342,0.5538,0.8150,0.9780,0.8150
ROCPOINTS_N,0.3342,0.5538,0.8149,0.9780,0.8149
ROCPOINTS_N,0.3344,0.5538,0.8149,0.9780,0.8149
ROCPOINTS_N,0.3344,0.5538,0.8148,0.9780,0.8148
ROCPOINTS_N,0.3346,0.5520,0.8147,0.9781,0.8147
ROCPOINTS_N,0.3348,0.5520,0.8147,0.9781,0.8147
ROCPOINTS_N,0.3348,0.5520,0.8146,0.9781,0.8146
ROCPOINTS_N,0.3350,0.5520,0.8146,0.9781,0.8146
ROCPOINTS_N,0.3355,0.5520,0.8144,0.9781,0.8144
ROCPOINTS_N,0.3355,0.5520,0.8143,0.9781,0.8143
ROCPOINTS_N,0.3355,0.5503,0.8143,0.9781,0.8143
ROCPOINTS_N,0.3356,0.5503,0.8143,0.9781,0.8143
ROCPOINTS_N,0.3358,0.5503,0.8141,0.9781,0.8141
ROCPOINTS_N,0.3360,0.5503,0.8140,0.9781,0.8140
ROCPOINTS_N,0.3364,0.5503,0.8140,0.9781,0.8140
ROCPOINTS_N,0.3367,0.5503,0.8139,0.9781,0.8139
ROCPOINTS_N,0.3371,0.5450,0.8097,0.9782,0.8097
ROCPOINTS_N,0.3371,0.5450,0.8097,0.9782,0.8097
ROCPOINTS_N,0.3373,0.5432,0.8097,0.9783,0.8097
ROCPOINTS_N,0.3377,0.5414,0.8097,0.9784,0.8097
ROCPOINTS_N,0.3386,0.5414,0.8096,0.9784,0.8096
ROCPOINTS_N,0.3389,0.5414,0.8096,0.9784,0.8096
ROCPOINTS_N,0.3389,0.5414,0.8095,0.9784,0.8095
ROCPOINTS_N,0.3389,0.5414,0.8094,0.9784,0.8094
ROCPOINTS_N,0.3392,0.5414,0.8094,0.9784,0.8094
ROCPOINTS_N,0.3393,0.5414,0.8093,0.9784,0.8093
ROCPOINTS_N,0.3398,0.5414,0.8093,0.9784,0.8093
ROCPOINTS_N,0.3400,0.5414,0.8092,0.9784,0.8092
ROCPOINTS_N,0.3404,0.5326,0.8051,0.9786,0.8051
ROCPOINTS_N,0.3404,0.5326,0.8050,0.9786,0.8050
ROCPOINTS_N,0.3406,0.5326,0.8049,0.9786,0.8049
ROCPOINTS_N,0.3406,0.5309,0.8049,0.9787,0.8049
ROCPOINTS_N,0.3408,0.5309,0.8049,0.9787,0.8049
ROCPOINTS_N,0.3411,0.5309,0.8048,0.9787,0.8048
ROCPOINTS_N,0.3417,0.5309,0.8048,0.9787,0.8048
ROCPOINTS_N,0.3419,0.5309,0.8047,0.9787,0.8047
ROCPOINTS_N,0.3422,0.5309,0.8047,0.9787,0.8047
ROCPOINTS_N,0.3422,0.5309,0.8045,0.9786,0.8045
ROCPOINTS_N,0.3425,0.5309,0.8044,0.9786,0.8044
ROCPOINTS_N,0.3429,0.5309,0.8043,0.9786,0.8043
ROCPOINTS_N,0.3431,0.5309,0.8042,0.9786,0.8042
ROCPOINTS_N,0.3431,0.5309,0.8042,0.9786,0.8042
ROCPOINTS_N,0.3431,0.5309,0.8041,0.9786,0.8041
ROCPOINTS_N,0.3433,0.5309,0.8041,0.9786,0.8041
ROCPOINTS_N,0.3439,0.5203,0.7998,0.9789,0.7998
ROCPOINTS_N,0.3440,0.5203,0.7997,0.9789,0.7997
ROCPOINTS_N,0.3442,0.5203,0.7996,0.9789,0.7996
ROCPOINTS_N,0.3444,0.5203,0.7996,0.9789,0.7996
ROCPOINTS_N,0.3445,0.5203,0.7995,0.9789,0.7995
ROCPOINTS_N,0.3447,0.5203,0.7995,0.9789,0.7995
ROCPOINTS_N,0.3447,0.5203,0.7994,0.9789,0.7994
ROCPOINTS_N,0.3447,0.5203,0.7993,0.9789,0.7993
ROCPOINTS_N,0.3452,0.5203,0.7993,0.9789,0.7993
ROCPOINTS_N,0.3454,0.5203,0.7992,0.9789,0.7992
ROCPOINTS_N,0.3458,0.5203,0.7992,0.9789,0.7992
ROCPOINTS_N,0.3463,0.5203,0.7991,0.9789,0.7991
ROCPOINTS_N,0.3467,0.5203,0.7991,0.9789,0.7991
ROCPOINTS_N,0.3468,0.5132,0.7952,0.9791,0.7952
ROCPOINTS_N,0.3472,0.5132,0.7951,0.9791,0.7951
ROCPOINTS_N,0.3473,0.5132,0.7951,0.9791,0.7951
ROCPOINTS_N,0.3474,0.5115,0.7951,0.9792,0.7951
ROCPOINTS_N,0.3475,0.5115,0.7950,0.9792,0.7950
ROCPOINTS_N,0.3478,0.5115,0.7950,0.9792,0.7950
ROCPOINTS_N,0.3478,0.5115,0.7949,0.9792,0.7949
ROCPOINTS_N,0.3480,0.5115,0.7949,0.9792,0.7949
ROCPOINTS_N,0.3483,0.5115,0.7948,0.9792,0.7948
ROCPOINTS_N,0.3485,0.5115,0.7947,0.9792,0.7947
ROCPOINTS_N,0.3487,0.5115,0.7946,0.9792,0.7946
ROCPOINTS_N,0.3489,0.5115,0.7946,0.9792,0.7946
ROCPOINTS_N,0.3489,0.5115,0.7945,0.9792,0.7945
ROCPOINTS_N,0.3489,0.5115,0.7944,0.9792,0.7944
ROCPOINTS_N,0.3489,0.5115,0.7944,0.9792,0.7944
ROCPOINTS_N,0.3495,0.5115,0.7943,0.9792,0.7943
ROCPOINTS_N,0.3500,0.5115,0.7943,0.9792,0.7943
ROCPOINTS_N,0.3506,0.5079,0.7903,0.9792,0.7903
ROCPOINTS_N,0.3510,0.5079,0.7901,0.9792,0.7901
ROCPOINTS_N,0.3514,0.5079,0.7901,0.9792,0.7901
ROCPOINTS_N,0.3517,0.5079,0.7900,0.9792,0.7900
ROCPOINTS_N,0.3520,0.5079,0.7897,0.9792,0.7897
ROCPOINTS_N,0.3522,0.5079,0.7897,0.9792,0.7897
ROCPOINTS_N,0.3523,0.5079,0.7896,0.9792,0.7896
ROCPOINTS_N,0.3528,0.5079,0.7896,0.9792,0.7896
ROCPOINTS_N,0.3529,0.5079,0.7895,0.9792,0.7895
ROCPOINTS_N,0.3533,0.5079,0.7894,0.9792,0.7894
ROCPOINTS_N,0.3533,0.5062,0.7894,0.9792,0.7894
ROCPOINTS_N,0.3533,0.5062,0.7893,0.9792,0.7893
ROCPOINTS_N,0.3537,0.4938,0.7849,0.9796,0.7849
ROCPOINTS_N,0.3538,0.4938,0.7849,0.9796,0.7849
ROCPOINTS_N,0.3539,0.4938,0.7848,0.9796,0.7848
ROCPOINTS_N,0.3542,0.4938,0.7848,0.9796,0.7848
ROCPOINTS_N,0.3542,0.4938,0.7847,0.9796,0.7847
ROCPOINTS_N,0.3544,0.4938,0.7847,0.9796,0.7847
ROCPOINTS_N,0.3545,0.4938,0.7846,0.9796,0.7846
ROCPOINTS_N,0.3545,0.4938,0.7845,0.9796,0.7845
ROCPOINTS_N,0.3547,0.4938,0.7845,0.9796,0.7845
ROCPOINTS_N,0.3550,0.4938,0.7844,0.9796,0.7844
ROCPOINTS_N,0.3556,0.4938,0.7841,0.9796,0.7841
ROCPOINTS_N,0.3558,0.4938,0.7841,0.9796,0.7841
ROCPOINTS_N,0.3561,0.4938,0.7840,0.9796,0.7840
ROCPOINTS_N,0.3567,0.4938,0.7840,0.9796,0.7840
ROCPOINTS_N,0.3571,0.4885,0.7790,0.9797,0.7790
ROCPOINTS_N,0.3573,0.4885,0.7789,0.9797,0.7789
ROCPOINTS_N,0.3575,0.4885,0.7789,0.9797,0.7789
ROCPOINTS_N,0.3579,0.4885,0.7788,0.9797,0.7788
ROCPOINTS_N,0.3583,0.4885,0.7788,0.9797,0.7788
ROCPOINTS_N,0.3595,0.4885,0.7787,0.9797,0.7787
ROCPOINTS_N,0.3600,0.4868,0.7787,0.9798,0.7787
ROCPOINTS_N,0.3605,0.4815,0.7739,0.9798,0.7739
ROCPOINTS_N,0.3610,0.4815,0.7738,0.9798,0.7738
ROCPOINTS_N,0.3611,0.4815,0.7737,0.9798,0.7737
ROCPOINTS_N,0.3612,0.4815,0.7737,0.9798,0.7737
ROCPOINTS_N,0.3617,0.4815,0.7736,0.9798,0.7736
ROCPOINTS_N,0.3617,0.4815,0.7735,0.9798,0.7735
ROCPOINTS_N,0.3622,0.4815,0.7735,0.9798,0.7735
ROCPOINTS_N,0.3625,0.4815,0.7734,0.9798,0.7734
ROCPOINTS_N,0.3631,0.4797,0.7734,0.9799,0.7734
ROCPOINTS_N,0.3632,0.4797,0.7733,0.9799,0.7733
ROCPOINTS_N,0.3633,0.4797,0.7733,0.9799,0.7733
ROCPOINTS_N,0.3634,0.4762,0.7685,0.9799,0.7685
ROCPOINTS_N,0.3639,0.4762,0.7684,0.9799,0.7684
ROCPOINTS_N,0.3640,0.4762,0.7684,0.9799,0.7684
ROCPOINTS_N,0.3640,0.4762,0.7683,0.9799,0.7683
ROCPOINTS_N,0.3642,0.4762,0.7682,0.9799,0.7682
ROCPOINTS_N,0.3646,0.4762,0.7681,0.9799,0.7681
ROCPOINTS_N,0.3650,0.4762,0.7681,0.9799,0.7681
ROCPOINTS_N,0.3656,0.4762,0.7679,0.9799,0.7679
ROCPOINTS_N,0.3658,0.4762,0.7679,0.9799,0.7679
ROCPOINTS_N,0.3664,0.4762,0.7677,0.9799,0.7677
ROCPOINTS_N,0.3665,0.4762,0.7677,0.9799,0.7677
ROCPOINTS_N,0.3667,0.4762,0.7676,0.9799,0.7676
ROCPOINTS_N,0.3667,0.4691,0.7640,0.9801,0.7640
ROCPOINTS_N,0.3672,0.4691,0.7639,0.9801,0.7639
ROCPOINTS_N,0.3673,0.4691,0.7638,0.9801,0.7638
ROCPOINTS_N,0.3678,0.4691,0.7638,0.9801,0.7638
ROCPOINTS_N,0.3682,0.4691,0.7637,0.9801,0.7637
ROCPOINTS_N,0.3683,0.4691,0.7637,0.9801,0.7637
ROCPOINTS_N,0.3689,0.4691,0.7633,0.9801,0.7633
ROCPOINTS_N,0.3689,0.4691,0.7631,0.9801,0.7631
ROCPOINTS_N,0.3695,0.4691,0.7630,0.9801,0.7630
ROCPOINTS_N,0.3699,0.4691,0.7630,0.9801,0.7630
ROCPOINTS_N,0.3700,0.4691,0.7629,0.9801,0.7629
ROCPOINTS_N,0.3706,0.4621,0.7581,0.9802,0.7581
ROCPOINTS_N,0.3706,0.4621,0.7580,0.9802,0.7580
ROCPOINTS_N,0.3708,0.4603,0.7580,0.9803,0.7580
ROCPOINTS_N,0.3714,0.4603,0.7579,0.9803,0.7579
ROCPOINTS_N,0.3715,0.4603,0.7579,0.9803,0.7579
ROCPOINTS_N,0.3717,0.4603,0.7578,0.9803,0.7578
ROCPOINTS_N,0.3718,0.4603,0.7576,0.9803,0.7576
ROCPOINTS_N,0.3718,0.4603,0.7575,0.9803,0.7575
ROCPOINTS_N,0.3720,0.4603,0.7575,0.9803,0.7575
ROCPOINTS_N,0.3721,0.4603,0.7574,0.9803,0.7574
ROCPOINTS_N,0.3721,0.4603,0.7573,0.9803,0.7573
ROCPOINTS_N,0.3722,0.4603,0.7572,0.9803,0.7572
ROCPOINTS_N,0.3724,0.4603,0.7572,0.9803,0.7572
ROCPOINTS_N,0.3727,0.4603,0.7571,0.9803,0.7571
ROCPOINTS_N,0.3733,0.4586,0.7571,0.9804,0.7571
ROCPOINTS_N,0.3733,0.4586,0.7571,0.9804,0.7571
ROCPOINTS_N,0.3739,0.4533,0.7521,0.9805,0.7521
ROCPOINTS_N,0.3740,0.4533,0.7519,0.9805,0.7519
ROCPOINTS_N,0.3741,0.4533,0.7519,0.9805,0.7519
ROCPOINTS_N,0.3742,0.4533,0.7518,0.9805,0.7518
ROCPOINTS_N,0.3744,0.4533,0.7518,0.9805,0.7518
ROCPOINTS_N,0.3744,0.4533,0.7517,0.9805,0.7517
ROCPOINTS_N,0.3745,0.4533,0.7516,0.9805,0.7516
ROCPOINTS_N,0.3750,0.4533,0.7516,0.9805,0.7516
ROCPOINTS_N,0.3754,0.4533,0.7512,0.9804,0.7512
ROCPOINTS_N,0.3754,0.4533,0.7511,0.9804,0.7511
ROCPOINTS_N,0.3756,0.4533,0.7511,0.9804,0.7511
ROCPOINTS_N,0.3758,0.4533,0.7509,0.9804,0.7509
ROCPOINTS_N,0.3758,0.4515,0.7508,0.9805,0.7508
ROCPOINTS_N,0.3760,0.4515,0.7507,0.9805,0.7507
ROCPOINTS_N,0.3762,0.4515,0.7507,0.9805,0.7507
ROCPOINTS_N,0.3767,0.4515,0.7506,0.9805,0.7506
ROCPOINTS_N,0.3773,0.4409,0.7452,0.9808,0.7452
ROCPOINTS_N,0.3775,0.4409,0.7451,0.9808,0.7451
ROCPOINTS_N,0.3775,0.4409,0.7450,0.9808,0.7450
ROCPOINTS_N,0.3775,0.4409,0.7449,0.9808,0.7449
ROCPOINTS_N,0.3775,0.4409,0.7449,0.9808,0.7449
ROCPOINTS_N,0.3778,0.4409,0.7448,0.9808,0.7448
ROCPOINTS_N,0.3782,0.4409,0.7448,0.9808,0.7448
ROCPOINTS_N,0.3783,0.4409,0.7447,0.9808,0.7447
ROCPOINTS_N,0.3789,0.4409,0.7445,0.9808,0.7445
ROCPOINTS_N,0.3792,0.4409,0.7444,0.9808,0.7444
ROCPOINTS_N,0.3793,0.4409,0.7444,0.9808,0.7444
ROCPOINTS_N,0.3796,0.4409,0.7443,0.9808,0.7443
ROCPOINTS_N,0.3798,0.4409,0.7442,0.9808,0.7442
ROCPOINTS_N,0.3800,0.4409,0.7442,0.9808,0.7442
ROCPOINTS_N,0.3801,0.4339,0.7407,0.9810,0.7407
ROCPOINTS_N,0.3802,0.4339,0.7406,0.9810,0.7406
ROCPOINTS_N,0.3806,0.4339,0.7405,0.9810,0.7405
ROCPOINTS_N,0.3806,0.4339,0.7404,0.9810,0.7404
ROCPOINTS_N,0.3808,0.4339,0.7403,0.9810,0.7403
ROCPOINTS_N,0.3811,0.4321,0.7401,0.9811,0.7401
ROCPOINTS_N,0.3813,0.4321,0.7400,0.9811,0.7400
ROCPOINTS_N,0.3814,0.4321,0.7400,0.9811,0.7400
ROCPOINTS_N,0.3815,0.4321,0.7399,0.9811,0.7399
ROCPOINTS_N,0.3816,0.4321,0.7399,0.9811,0.7399
ROCPOINTS_N,0.3817,0.4303,0.7399,0.9811,0.7399
ROCPOINTS_N,0.3820,0.4268,0.7398,0.9813,0.7398
ROCPOINTS_N,0.3822,0.4268,0.7397,0.9813,0.7397
ROCPOINTS_N,0.3822,0.4268,0.7396,0.9813,0.7396
ROCPOINTS_N,0.3822,0.4268,0.7396,0.9813,0.7396
ROCPOINTS_N,0.3827,0.4268,0.7395,0.9813,0.7395
ROCPOINTS_N,0.3829,0.4268,0.7395,0.9813,0.7395
ROCPOINTS_N,0.3833,0.4268,0.7394,0.9813,0.7394
ROCPOINTS_N,0.3836,0.4268,0.7341,0.9811,0.7341
ROCPOINTS_N,0.3836,0.4268,0.7340,0.9811,0.7340
ROCPOINTS_N,0.3837,0.4268,0.7340,0.9811,0.7340
ROCPOINTS_N,0.3839,0.4268,0.7339,0.9811,0.7339
ROCPOINTS_N,0.3839,0.4268,0.7338,0.9811,0.7338
ROCPOINTS_N,0.3840,0.4268,0.7337,0.9811,0.7337
ROCPOINTS_N,0.3844,0.4250,0.7336,0.9812,0.7336
ROCPOINTS_N,0.3845,0.4250,0.7336,0.9812,0.7336
ROCPOINTS_N,0.3847,0.4250,0.7335,0.9812,0.7335
ROCPOINTS_N,0.3847,0.4250,0.7335,0.9812,0.7335
ROCPOINTS_N,0.3848,0.4250,0.7334,0.9812,0.7334
ROCPOINTS_N,0.3848,0.4250,0.7333,0.9812,0.7333
ROCPOINTS_N,0.3850,0.4250,0.7333,0.9812,0.7333
ROCPOINTS_N,0.3850,0.4250,0.7332,0.9812,0.7332
ROCPOINTS_N,0.3850,0.4250,0.7330,0.9812,0.7330
ROCPOINTS_N,0.3851,0.4250,0.7330,0.9812,0.7330
ROCPOINTS_N,0.3851,0.4250,0.7329,0.9812,0.7329
ROCPOINTS_N,0.3855,0.4250,0.7329,0.9812,0.7329
ROCPOINTS_N,0.3856,0.4250,0.7328,0.9812,0.7328
ROCPOINTS_N,0.3856,0.4250,0.7326,0.9812,0.7326
ROCPOINTS_N,0.3858,0.4250,0.7325,0.9812,0.7325
ROCPOINTS_N,0.3858,0.4250,0.7325,0.9812,0.7325
ROCPOINTS_N,0.3859,0.4233,0.7325,0.9813,0.7325
ROCPOINTS_N,0.3859,0.4233,0.7324,0.9813,0.7324
ROCPOINTS_N,0.3862,0.4233,0.7323,0.9812,0.7323
ROCPOINTS_N,0.3863,0.4233,0.7323,0.9812,0.7323
ROCPOINTS_N,0.3867,0.4233,0.7322,0.9812,0.7322
ROCPOINTS_N,0.3870,0.4180,0.7285,0.9814,0.7285
ROCPOINTS_N,0.3872,0.4180,0.7284,0.9814,0.7284
ROCPOINTS_N,0.3872,0.4180,0.7284,0.9814,0.7284
ROCPOINTS_N,0.3872,0.4180,0.7283,0.9814,0.7283
ROCPOINTS_N,0.3872,0.4180,0.7283,0.9814,0.7283
ROCPOINTS_N,0.3872,0.4180,0.7282,0.9814,0.7282
ROCPOINTS_N,0.3873,0.4180,0.7280,0.9814,0.7280
ROCPOINTS_N,0.3873,0.4180,0.7280,0.9814,0.7280
ROCPOINTS_N,0.3873,0.4180,0.7277,0.9814,0.7277
ROCPOINTS_N,0.3874,0.4180,0.7277,0.9814,0.7277
ROCPOINTS_N,0.3875,0.4180,0.7276,0.9814,0.7276
ROCPOINTS_N,0.3878,0.4180,0.7276,0.9814,0.7276
ROCPOINTS_N,0.3878,0.4180,0.7274,0.9814,0.7274
ROCPOINTS_N,0.3878,0.4180,0.7273,0.9814,0.7273
ROCPOINTS_N,0.3879,0.4180,0.7272,0.9814,0.7272
ROCPOINTS_N,0.3881,0.4180,0.7272,0.9813,0.7272
ROCPOINTS_N,0.3883,0.4180,0.7271,0.9813,0.7271
ROCPOINTS_N,0.3883,0.4180,0.7270,0.9813,0.7270
ROCPOINTS_N,0.3885,0.4180,0.7270,0.9813,0.7270
ROCPOINTS_N,0.3886,0.4180,0.7269,0.9813,0.7269
ROCPOINTS_N,0.3887,0.4180,0.7269,0.9813,0.7269
ROCPOINTS_N,0.3889,0.4180,0.7268,0.9813,0.7268
ROCPOINTS_N,0.3891,0.4180,0.7267,0.9813,0.7267
ROCPOINTS_N,0.3892,0.4162,0.7267,0.9814,0.7267
ROCPOINTS_N,0.3893,0.4145,0.7267,0.9815,0.7267
ROCPOINTS_N,0.3896,0.4145,0.7267,0.9815,0.7267
ROCPOINTS_N,0.3898,0.4145,0.7266,0.9815,0.7266
ROCPOINTS_N,0.3900,0.4145,0.7266,0.9815,0.7266
ROCPOINTS_N,0.3901,0.4127,0.7209,0.9814,0.7209
ROCPOINTS_N,0.3901,0.4127,0.7209,0.9814,0.7209
ROCPOINTS_N,0.3902,0.4127,0.7208,0.9814,0.7208
ROCPOINTS_N,0.3903,0.4127,0.7207,0.9814,0.7207
ROCPOINTS_N,0.3903,0.4127,0.7207,0.9814,0.7207
ROCPOINTS_N,0.3904,0.4127,0.7206,0.9814,0.7206
ROCPOINTS_N,0.3905,0.4127,0.7206,0.9814,0.7206
ROCPOINTS_N,0.3905,0.4127,0.7205,0.9814,0.7205
ROCPOINTS_N,0.3906,0.4127,0.7205,0.9814,0.7205
ROCPOINTS_N,0.3907,0.4127,0.7204,0.9814,0.7204
ROCPOINTS_N,0.3908,0.4127,0.7202,0.9814,0.7202
ROCPOINTS_N,0.3909,0.4127,0.7202,0.9814,0.7202
ROCPOINTS_N,0.3910,0.4127,0.7201,0.9814,0.7201
ROCPOINTS_N,0.3910,0.4127,0.7200,0.9814,0.7200
ROCPOINTS_N,0.3913,0.4127,0.7200,0.9814,0.7200
ROCPOINTS_N,0.3913,0.4127,0.7199,0.9814,0.7199
ROCPOINTS_N,0.3914,0.4127,0.7199,0.9814,0.7199
ROCPOINTS_N,0.3916,0.4127,0.7198,0.9814,0.7198
ROCPOINTS_N,0.3917,0.4127,0.7198,0.9814,0.7198
ROCPOINTS_N,0.3917,0.4127,0.7196,0.9814,0.7196
ROCPOINTS_N,0.3917,0.4127,0.7196,0.9814,0.7196
ROCPOINTS_N,0.3918,0.4109,0.7196,0.9815,0.7196
ROCPOINTS_N,0.3919,0.4109,0.7195,0.9815,0.7195
ROCPOINTS_N,0.3920,0.4109,0.7195,0.9815,0.7195
ROCPOINTS_N,0.3920,0.4109,0.7193,0.9815,0.7193
ROCPOINTS_N,0.3921,0.4109,0.7193,0.9815,0.7193
ROCPOINTS_N,0.3922,0.4109,0.7192,0.9815,0.7192
ROCPOINTS_N,0.3926,0.4109,0.7191,0.9815,0.7191
ROCPOINTS_N,0.3927,0.4109,0.7191,0.9815,0.7191
ROCPOINTS_N,0.3927,0.4109,0.7190,0.9815,0.7190
ROCPOINTS_N,0.3928,0.4109,0.7189,0.9815,0.7189
ROCPOINTS_N,0.3933,0.4109,0.7189,0.9815,0.7189
ROCPOINTS_N,0.3935,0.4021,0.7144,0.9817,0.7144
ROCPOINTS_N,0.3936,0.4004,0.7144,0.9818,0.7144
ROCPOINTS_N,0.3939,0.4004,0.7144,0.9818,0.7144
ROCPOINTS_N,0.3940,0.4004,0.7143,0.9818,0.7143
ROCPOINTS_N,0.3944,0.4004,0.7142,0.9818,0.7142
ROCPOINTS_N,0.3947,0.4004,0.7141,0.9818,0.7141
ROCPOINTS_N,0.3948,0.4004,0.7140,0.9818,0.7140
ROCPOINTS_N,0.3950,0.4004,0.7140,0.9818,0.7140
ROCPOINTS_N,0.3950,0.4004,0.7139,0.9818,0.7139
ROCPOINTS_N,0.3952,0.4004,0.7136,0.9818,0.7136
ROCPOINTS_N,0.3954,0.4004,0.7136,0.9818,0.7136
ROCPOINTS_N,0.3956,0.4004,0.7135,0.9818,0.7135
ROCPOINTS_N,0.3957,0.4004,0.7134,0.9818,0.7134
ROCPOINTS_N,0.3958,0.4004,0.7133,0.9818,0.7133
ROCPOINTS_N,0.3960,0.4004,0.7132,0.9818,0.7132
ROCPOINTS_N,0.3961,0.4004,0.7132,0.9818,0.7132
ROCPOINTS_N,0.3966,0.4004,0.7130,0.9818,0.7130
ROCPOINTS_N,0.3966,0.4004,0.7130,0.9818,0.7130
ROCPOINTS_N,0.3967,0.4004,0.7129,0.9818,0.7129
ROCPOINTS_N,0.3967,0.3951,0.7089,0.9819,0.7089
ROCPOINTS_N,0.3973,0.3951,0.7088,0.9819,0.7088
ROCPOINTS_N,0.3973,0.3951,0.7088,0.9819,0.7088
ROCPOINTS_N,0.3975,0.3951,0.7087,0.9819,0.7087
ROCPOINTS_N,0.3978,0.3951,0.7087,0.9819,0.7087
ROCPOINTS_N,0.3983,0.3951,0.7086,0.9819,0.7086
ROCPOINTS_N,0.3983,0.3951,0.7085,0.9819,0.7085
ROCPOINTS_N,0.3984,0.3951,0.7083,0.9819,0.7083
ROCPOINTS_N,0.3986,0.3951,0.7082,0.9819,0.7082
ROCPOINTS_N,0.3987,0.3951,0.7081,0.9819,0.7081
ROCPOINTS_N,0.3988,0.3933,0.7081,0.9820,0.7081
ROCPOINTS_N,0.3989,0.3933,0.7081,0.9820,0.7081
ROCPOINTS_N,0.3989,0.3933,0.7080,0.9820,0.7080
ROCPOINTS_N,0.3992,0.3933,0.7077,0.9820,0.7077
ROCPOINTS_N,0.3993,0.3933,0.7076,0.9820,0.7076
ROCPOINTS_N,0.3994,0.3933,0.7075,0.9820,0.7075
ROCPOINTS_N,0.3996,0.3933,0.7074,0.9820,0.7074
ROCPOINTS_N,0.3997,0.3933,0.7074,0.9819,0.7074
ROCPOINTS_N,0.4000,0.3933,0.7073,0.9819,0.7073
ROCPOINTS_N,0.4000,0.3933,0.7073,0.9819,0.7073
ROCPOINTS_N,0.4001,0.3898,0.7022,0.9820,0.7022
ROCPOINTS_N,0.4002,0.3898,0.7021,0.9820,0.7021
ROCPOINTS_N,0.4004,0.3898,0.7021,0.9820,0.7021
ROCPOINTS_N,0.4007,0.3898,0.7020,0.9820,0.7020
ROCPOINTS_N,0.4008,0.3898,0.7020,0.9820,0.7020
ROCPOINTS_N,0.4010,0.3898,0.7019,0.9820,0.7019
ROCPOINTS_N,0.4014,0.3898,0.7018,0.9820,0.7018
ROCPOINTS_N,0.4017,0.3898,0.7017,0.9820,0.7017
ROCPOINTS_N,0.4022,0.3898,0.7015,0.9820,0.7015
ROCPOINTS_N,0.4022,0.3898,0.7014,0.9820,0.7014
ROCPOINTS_N,0.4022,0.3898,0.7014,0.9820,0.7014
ROCPOINTS_N,0.4025,0.3898,0.7013,0.9820,0.7013
ROCPOINTS_N,0.4025,0.3898,0.7012,0.9820,0.7012
ROCPOINTS_N,0.4025,0.3898,0.7011,0.9820,0.7011
ROCPOINTS_N,0.4027,0.3898,0.7011,0.9820,0.7011
ROCPOINTS_N,0.4028,0.3898,0.7010,0.9819,0.7010
ROCPOINTS_N,0.4030,0.3898,0.7010,0.9819,0.7010
ROCPOINTS_N,0.4033,0.3898,0.7009,0.9819,0.7009
ROCPOINTS_N,0.4037,0.3880,0.6965,0.9819,0.6965
ROCPOINTS_N,0.4039,0.3880,0.6964,0.9819,0.6964
ROCPOINTS_N,0.4039,0.3880,0.6964,0.9819,0.6964
ROCPOINTS_N,0.4040,0.3880,0.6963,0.9819,0.6963
ROCPOINTS_N,0.4041,0.3880,0.6962,0.9819,0.6962
ROCPOINTS_N,0.4042,0.3880,0.6961,0.9819,0.6961
ROCPOINTS_N,0.4043,0.3880,0.6961,0.9819,0.6961
ROCPOINTS_N,0.4043,0.3880,0.6960,0.9819,0.6960
ROCPOINTS_N,0.4044,0.3880,0.6960,0.9819,0.6960
ROCPOINTS_N,0.4046,0.3880,0.6959,0.9819,0.6959
ROCPOINTS_N,0.4048,0.3880,0.6958,0.9819,0.6958
ROCPOINTS_N,0.4050,0.3880,0.6957,0.9819,0.6957
ROCPOINTS_N,0.4050,0.3880,0.6957,0.9819,0.6957
ROCPOINTS_N,0.4053,0.3880,0.6955,0.9819,0.6955
ROCPOINTS_N,0.4055,0.3880,0.6954,0.9819,0.6954
ROCPOINTS_N,0.4056,0.3880,0.6954,0.9819,0.6954
ROCPOINTS_N,0.4058,0.3880,0.6953,0.9819,0.6953
ROCPOINTS_N,0.4059,0.3880,0.6953,0.9819,0.6953
ROCPOINTS_N,0.4061,0.3880,0.6952,0.9819,0.6952
ROCPOINTS_N,0.4061,0.3880,0.6951,0.9819,0.6951
ROCPOINTS_N,0.4067,0.3880,0.6951,0.9819,0.6951
ROCPOINTS_N,0.4071,0.3792,0.6911,0.9822,0.6911
ROCPOINTS_N,0.4072,0.3792,0.6911,0.9822,0.6911
ROCPOINTS_N,0.4073,0.3792,0.6910,0.9822,0.6910
ROCPOINTS_N,0.4073,0.3792,0.6909,0.9822,0.6909
ROCPOINTS_N,0.4073,0.3792,0.6909,0.9822,0.6909
ROCPOINTS_N,0.4076,0.3792,0.6908,0.9822,0.6908
ROCPOINTS_N,0.4076,0.3792,0.6907,0.9822,0.6907
ROCPOINTS_N,0.4077,0.3792,0.6907,0.9822,0.6907
ROCPOINTS_N,0.4078,0.3792,0.6906,0.9822,0.6906
ROCPOINTS_N,0.4079,0.3792,0.6905,0.9822,0.6905
ROCPOINTS_N,0.4080,0.3792,0.6905,0.9822,0.6905
ROCPOINTS_N,0.4081,0.3792,0.6904,0.9822,0.6904
ROCPOINTS_N,0.4083,0.3792,0.6903,0.9822,0.6903
ROCPOINTS_N,0.4086,0.3792,0.6901,0.9822,0.6901
ROCPOINTS_N,0.4087,0.3792,0.6901,0.9822,0.6901
ROCPOINTS_N,0.4087,0.3792,0.6900,0.9822,0.6900
ROCPOINTS_N,0.4089,0.3792,0.6900,0.9822,0.6900
ROCPOINTS_N,0.4089,0.3792,0.6899,0.9822,0.6899
ROCPOINTS_N,0.4091,0.3792,0.6898,0.9821,0.6898
ROCPOINTS_N,0.4093,0.3792,0.6897,0.9821,0.6897
ROCPOINTS_N,0.4095,0.3792,0.6897,0.9821,0.6897
ROCPOINTS_N,0.4098,0.3792,0.6896,0.9821,0.6896
ROCPOINTS_N,0.4098,0.3792,0.6895,0.9821,0.6895
ROCPOINTS_N,0.4100,0.3792,0.6895,0.9821,0.6895
ROCPOINTS_N,0.4103,0.3721,0.6854,0.9824,0.6854
ROCPOINTS_N,0.4106,0.3721,0.6853,0.9824,0.6853
ROCPOINTS_N,0.4107,0.3721,0.6853,0.9824,0.6853
ROCPOINTS_N,0.4108,0.3721,0.6852,0.9824,0.6852
ROCPOINTS_N,0.4108,0.3704,0.6852,0.9824,0.6852
ROCPOINTS_N,0.4110,0.3704,0.6851,0.9824,0.6851
ROCPOINTS_N,0.4111,0.3704,0.6851,0.9824,0.6851
ROCPOINTS_N,0.4112,0.3704,0.6849,0.9824,0.6849
ROCPOINTS_N,0.4113,0.3704,0.6849,0.9824,0.6849
ROCPOINTS_N,0.4114,0.3704,0.6848,0.9824,0.6848
ROCPOINTS_N,0.4114,0.3704,0.6848,0.9824,0.6848
ROCPOINTS_N,0.4116,0.3704,0.6847,0.9824,0.6847
ROCPOINTS_N,0.4117,0.3704,0.6846,0.9824,0.6846
ROCPOINTS_N,0.4119,0.3704,0.6845,0.9824,0.6845
ROCPOINTS_N,0.4120,0.3704,0.6844,0.9824,0.6844
ROCPOINTS_N,0.4120,0.3704,0.6844,0.9824,0.6844
ROCPOINTS_N,0.4120,0.3704,0.6843,0.9824,0.6843
ROCPOINTS_N,0.4120,0.3704,0.6842,0.9824,0.6842
ROCPOINTS_N,0.4122,0.3704,0.6842,0.9824,0.6842
ROCPOINTS_N,0.4126,0.3704,0.6841,0.9824,0.6841
ROCPOINTS_N,0.4130,0.3704,0.6841,0.9824,0.6841
ROCPOINTS_N,0.4130,0.3704,0.6840,0.9824,0.6840
ROCPOINTS_N,0.4133,0.3704,0.6839,0.9824,0.6839
ROCPOINTS_N,0.4133,0.3704,0.6839,0.9824,0.6839
ROCPOINTS_N,0.4137,0.3651,0.6784,0.9825,0.6784
ROCPOINTS_N,0.4138,0.3651,0.6783,0.9825,0.6783
ROCPOINTS_N,0.4140,0.3651,0.6783,0.9825,0.6783
ROCPOINTS_N,0.4144,0.3651,0.6782,0.9825,0.6782
ROCPOINTS_N,0.4144,0.3651,0.6782,0.9825,0.6782
ROCPOINTS_N,0.4147,0.3651,0.6781,0.9825,0.6781
ROCPOINTS_N,0.4148,0.3651,0.6781,0.9825,0.6781
ROCPOINTS_N,0.4150,0.3651,0.6780,0.9825,0.6780
ROCPOINTS_N,0.4151,0.3651,0.6776,0.9825,0.6776
ROCPOINTS_N,0.4152,0.3633,0.6776,0.9826,0.6776
ROCPOINTS_N,0.4152,0.3616,0.6776,0.9827,0.6776
ROCPOINTS_N,0.4153,0.3616,0.6776,0.9827,0.6776
ROCPOINTS_N,0.4156,0.3616,0.6775,0.9827,0.6775
ROCPOINTS_N,0.4158,0.3616,0.6774,0.9827,0.6774
ROCPOINTS_N,0.4161,0.3616,0.6773,0.9827,0.6773
ROCPOINTS_N,0.4163,0.3616,0.6772,0.9827,0.6772
ROCPOINTS_N,0.4163,0.3616,0.6772,0.9827,0.6772
ROCPOINTS_N,0.4166,0.3616,0.6771,0.9827,0.6771
ROCPOINTS_N,0.4167,0.3616,0.6771,0.9827,0.6771
ROCPOINTS_N,0.4168,0.3545,0.6733,0.9829,0.6733
ROCPOINTS_N,0.4168,0.3545,0.6732,0.9829,0.6732
ROCPOINTS_N,0.4169,0.3545,0.6732,0.9829,0.6732
ROCPOINTS_N,0.4170,0.3545,0.6731,0.9829,0.6731
ROCPOINTS_N,0.4170,0.3545,0.6730,0.9829,0.6730
ROCPOINTS_N,0.4172,0.3545,0.6730,0.9829,0.6730
ROCPOINTS_N,0.4172,0.3545,0.6729,0.9829,0.6729
ROCPOINTS_N,0.4173,0.3545,0.6729,0.9829,0.6729
ROCPOINTS_N,0.4174,0.3545,0.6728,0.9829,0.6728
ROCPOINTS_N,0.4176,0.3545,0.6728,0.9829,0.6728
ROCPOINTS_N,0.4177,0.3545,0.6727,0.9829,0.6727
ROCPOINTS_N,0.4178,0.3545,0.6726,0.9829,0.6726
ROCPOINTS_N,0.4178,0.3545,0.6725,0.9829,0.6725
ROCPOINTS_N,0.4180,0.3545,0.6725,0.9829,0.6725
ROCPOINTS_N,0.4181,0.3545,0.6724,0.9829,0.6724
ROCPOINTS_N,0.4182,0.3545,0.6723,0.9829,0.6723
ROCPOINTS_N,0.4183,0.3545,0.6723,0.9829,0.6723
ROCPOINTS_N,0.4183,0.3545,0.6722,0.9829,0.6722
ROCPOINTS_N,0.4184,0.3545,0.6720,0.9829,0.6720
ROCPOINTS_N,0.4186,0.3545,0.6719,0.9829,0.6719
ROCPOINTS_N,0.4186,0.3545,0.6719,0.9829,0.6719
ROCPOINTS_N,0.4187,0.3545,0.6718,0.9829,0.6718
ROCPOINTS_N,0.4189,0.3545,0.6718,0.9829,0.6718
ROCPOINTS_N,0.4189,0.3545,0.6717,0.9828,0.6717
ROCPOINTS_N,0.4191,0.3545,0.6716,0.9828,0.6716
ROCPOINTS_N,0.4192,0.3545,0.6714,0.9828,0.6714
ROCPOINTS_N,0.4193,0.3545,0.6714,0.9828,0.6714
ROCPOINTS_N,0.4196,0.3545,0.6713,0.9828,0.6713
ROCPOINTS_N,0.4196,0.3545,0.6712,0.9828,0.6712
ROCPOINTS_N,0.4200,0.3545,0.6712,0.9828,0.6712
ROCPOINTS_N,0.4200,0.3510,0.6674,0.9829,0.6674
ROCPOINTS_N,0.4201,0.3510,0.6674,0.9829,0.6674
ROCPOINTS_N,0.4202,0.3510,0.6673,0.9829,0.6673
ROCPOINTS_N,0.4205,0.3510,0.6673,0.9829,0.6673
ROCPOINTS_N,0.4205,0.3510,0.6672,0.9829,0.6672
ROCPOINTS_N,0.4206,0.3510,0.6672,0.9829,0.6672
ROCPOINTS_N,0.4207,0.3510,0.6671,0.9829,0.6671
ROCPOINTS_N,0.4210,0.3510,0.6670,0.9829,0.6670
ROCPOINTS_N,0.4210,0.3510,0.6670,0.9829,0.6670
ROCPOINTS_N,0.4210,0.3510,0.6669,0.9829,0.6669
ROCPOINTS_N,0.4211,0.3510,0.6668,0.9829,0.6668
ROCPOINTS_N,0.4211,0.3510,0.6667,0.9829,0.6667
ROCPOINTS_N,0.4213,0.3510,0.6667,0.9829,0.6667
ROCPOINTS_N,0.4215,0.3510,0.6666,0.9829,0.6666
ROCPOINTS_N,0.4216,0.3510,0.6666,0.9829,0.6666
ROCPOINTS_N,0.4216,0.3510,0.6665,0.9829,0.6665
ROCPOINTS_N,0.4217,0.3510,0.6665,0.9829,0.6665
ROCPOINTS_N,0.4221,0.3510,0.6663,0.9829,0.6663
ROCPOINTS_N,0.4222,0.3510,0.6663,0.9829,0.6663
ROCPOINTS_N,0.4226,0.3510,0.6662,0.9829,0.6662
ROCPOINTS_N,0.4227,0.3510,0.6662,0.9829,0.6662
ROCPOINTS_N,0.4227,0.3510,0.6661,0.9829,0.6661
ROCPOINTS_N,0.4232,0.3510,0.6660,0.9829,0.6660
ROCPOINTS_N,0.4232,0.3510,0.6659,0.9829,0.6659
ROCPOINTS_N,0.4233,0.3510,0.6659,0.9829,0.6659
ROCPOINTS_N,0.4238,0.3457,0.6601,0.9830,0.6601
ROCPOINTS_N,0.4239,0.3457,0.6600,0.9830,0.6600
ROCPOINTS_N,0.4239,0.3457,0.6599,0.9830,0.6599
ROCPOINTS_N,0.4239,0.3457,0.6599,0.9830,0.6599
ROCPOINTS_N,0.4240,0.3457,0.6598,0.9830,0.6598
ROCPOINTS_N,0.4242,0.3439,0.6597,0.9831,0.6597
ROCPOINTS_N,0.4242,0.3439,0.6597,0.9831,0.6597
ROCPOINTS_N,0.4244,0.3439,0.6596,0.9831,0.6596
ROCPOINTS_N,0.4245,0.3439,0.6596,0.9831,0.6596
ROCPOINTS_N,0.4245,0.3439,0.6595,0.9831,0.6595
ROCPOINTS_N,0.4250,0.3439,0.6595,0.9830,0.6595
ROCPOINTS_N,0.4251,0.3422,0.6592,0.9831,0.6592
ROCPOINTS_N,0.4253,0.3422,0.6591,0.9831,0.6591
ROCPOINTS_N,0.4253,0.3422,0.6590,0.9831,0.6590
ROCPOINTS_N,0.4254,0.3422,0.6590,0.9831,0.6590
ROCPOINTS_N,0.4256,0.3422,0.6589,0.9831,0.6589
ROCPOINTS_N,0.4256,0.3422,0.6588,0.9831,0.6588
ROCPOINTS_N,0.4259,0.3422,0.6587,0.9831,0.6587
ROCPOINTS_N,0.4259,0.3422,0.6586,0.9831,0.6586
ROCPOINTS_N,0.4260,0.3422,0.6586,0.9831,0.6586
ROCPOINTS_N,0.4260,0.3404,0.6586,0.9832,0.6586
ROCPOINTS_N,0.4260,0.3404,0.6585,0.9832,0.6585
ROCPOINTS_N,0.4261,0.3404,0.6585,0.9832,0.6585
ROCPOINTS_N,0.4263,0.3404,0.6584,0.9832,0.6584
ROCPOINTS_N,0.4264,0.3404,0.6583,0.9832,0.6583
ROCPOINTS_N,0.4264,0.3404,0.6583,0.9832,0.6583
ROCPOINTS_N,0.4266,0.3404,0.6582,0.9832,0.6582
ROCPOINTS_N,0.4267,0.3404,0.6582,0.9832,0.6582
ROCPOINTS_N,0.4269,0.3386,0.6535,0.9832,0.6535
ROCPOINTS_N,0.4269,0.3386,0.6534,0.9832,0.6534
ROCPOINTS_N,0.4273,0.3386,0.6534,0.9832,0.6534
ROCPOINTS_N,0.4274,0.3386,0.6533,0.9832,0.6533
ROCPOINTS_N,0.4274,0.3386,0.6533,0.9832,0.6533
ROCPOINTS_N,0.4274,0.3386,0.6532,0.9831,0.6532
ROCPOINTS_N,0.4275,0.3386,0.6532,0.9831,0.6532
ROCPOINTS_N,0.4275,0.3386,0.6531,0.9831,0.6531
ROCPOINTS_N,0.4276,0.3386,0.6530,0.9831,0.6530
ROCPOINTS_N,0.4278,0.3369,0.6530,0.9832,0.6530
ROCPOINTS_N,0.4278,0.3369,0.6529,0.9832,0.6529
ROCPOINTS_N,0.4279,0.3369,0.6528,0.9832,0.6528
ROCPOINTS_N,0.4280,0.3369,0.6527,0.9832,0.6527
ROCPOINTS_N,0.4283,0.3369,0.6527,0.9832,0.6527
ROCPOINTS_N,0.4286,0.3369,0.6525,0.9832,0.6525
ROCPOINTS_N,0.4289,0.3369,0.6525,0.9832,0.6525
ROCPOINTS_N,0.4289,0.3369,0.6524,0.9832,0.6524
ROCPOINTS_N,0.4290,0.3369,0.6523,0.9832,0.6523
ROCPOINTS_N,0.4292,0.3369,0.6522,0.9832,0.6522
ROCPOINTS_N,0.4295,0.3369,0.6522,0.9832,0.6522
ROCPOINTS_N,0.4296,0.3369,0.6521,0.9832,0.6521
ROCPOINTS_N,0.4297,0.3369,0.6520,0.9832,0.6520
ROCPOINTS_N,0.4298,0.3369,0.6520,0.9832,0.6520
ROCPOINTS_N,0.4299,0.3369,0.6519,0.9832,0.6519
ROCPOINTS_N,0.4300,0.3369,0.6519,0.9832,0.6519
ROCPOINTS_N,0.4303,0.3333,0.6473,0.9833,0.6473
ROCPOINTS_N,0.4304,0.3333,0.6473,0.9833,0.6473
ROCPOINTS_N,0.4306,0.3333,0.6472,0.9833,0.6472
ROCPOINTS_N,0.4309,0.3333,0.6472,0.9833,0.6472
ROCPOINTS_N,0.4309,0.3333,0.6471,0.9833,0.6471
ROCPOINTS_N,0.4311,0.3333,0.6470,0.9833,0.6470
ROCPOINTS_N,0.4313,0.3333,0.6469,0.9832,0.6469
ROCPOINTS_N,0.4314,0.3333,0.6469,0.9832,0.6469
ROCPOINTS_N,0.4316,0.3333,0.6468,0.9832,0.6468
ROCPOINTS_N,0.4316,0.3333,0.6464,0.9832,0.6464
ROCPOINTS_N,0.4316,0.3333,0.6463,0.9832,0.6463
ROCPOINTS_N,0.4317,0.3316,0.6463,0.9833,0.6463
ROCPOINTS_N,0.4317,0.3316,0.6463,0.9833,0.6463
ROCPOINTS_N,0.4318,0.3316,0.6460,0.9833,0.6460
ROCPOINTS_N,0.4318,0.3316,0.6460,0.9833,0.6460
ROCPOINTS_N,0.4318,0.3316,0.6459,0.9833,0.6459
ROCPOINTS_N,0.4320,0.3316,0.6459,0.9833,0.6459
ROCPOINTS_N,0.4322,0.3316,0.6458,0.9833,0.6458
ROCPOINTS_N,0.4323,0.3316,0.6457,0.9833,0.6457
ROCPOINTS_N,0.4324,0.3316,0.6456,0.9833,0.6456
ROCPOINTS_N,0.4325,0.3316,0.6456,0.9833,0.6456
ROCPOINTS_N,0.4325,0.3316,0.6455,0.9833,0.6455
ROCPOINTS_N,0.4327,0.3316,0.6454,0.9833,0.6454
ROCPOINTS_N,0.4329,0.3316,0.6453,0.9833,0.6453
ROCPOINTS_N,0.4332,0.3316,0.6453,0.9833,0.6453
ROCPOINTS_N,0.4333,0.3316,0.6452,0.9833,0.6452
ROCPOINTS_N,0.4334,0.3280,0.6394,0.9833,0.6394
ROCPOINTS_N,0.4340,0.3280,0.6393,0.9833,0.6393
ROCPOINTS_N,0.4342,0.3280,0.6393,0.9833,0.6393
ROCPOINTS_N,0.4342,0.3280,0.6392,0.9833,0.6392
ROCPOINTS_N,0.4343,0.3280,0.6391,0.9833,0.6391
ROCPOINTS_N,0.4344,0.3280,0.6390,0.9833,0.6390
ROCPOINTS_N,0.4348,0.3280,0.6390,0.9833,0.6390
ROCPOINTS_N,0.4349,0.3280,0.6389,0.9833,0.6389
ROCPOINTS_N,0.4350,0.3280,0.6389,0.9833,0.6389
ROCPOINTS_N,0.4351,0.3263,0.6384,0.9834,0.6384
ROCPOINTS_N,0.4351,0.3263,0.6383,0.9834,0.6383
ROCPOINTS_N,0.4352,0.3263,0.6383,0.9834,0.6383
ROCPOINTS_N,0.4353,0.3263,0.6382,0.9834,0.6382
ROCPOINTS_N,0.4353,0.3263,0.6382,0.9834,0.6382
ROCPOINTS_N,0.4356,0.3263,0.6381,0.9834,0.6381
ROCPOINTS_N,0.4356,0.3263,0.6381,0.9834,0.6381
ROCPOINTS_N,0.4356,0.3263,0.6378,0.9834,0.6378
ROCPOINTS_N,0.4357,0.3263,0.6377,0.9834,0.6377
ROCPOINTS_N,0.4358,0.3263,0.6376,0.9834,0.6376
ROCPOINTS_N,0.4358,0.3263,0.6376,0.9834,0.6376
ROCPOINTS_N,0.4359,0.3263,0.6375,0.9834,0.6375
ROCPOINTS_N,0.4359,0.3263,0.6375,0.9834,0.6375
ROCPOINTS_N,0.4359,0.3263,0.6374,0.9834,0.6374
ROCPOINTS_N,0.4360,0.3263,0.6374,0.9834,0.6374
ROCPOINTS_N,0.4360,0.3263,0.6373,0.9834,0.6373
ROCPOINTS_N,0.4362,0.3263,0.6372,0.9834,0.6372
ROCPOINTS_N,0.4362,0.3263,0.6372,0.9834,0.6372
ROCPOINTS_N,0.4364,0.3263,0.6371,0.9833,0.6371
ROCPOINTS_N,0.4367,0.3263,0.6371,0.9833,0.6371
ROCPOINTS_N,0.4367,0.3263,0.6320,0.9832,0.6320
ROCPOINTS_N,0.4367,0.3263,0.6319,0.9832,0.6319
ROCPOINTS_N,0.4368,0.3263,0.6319,0.9832,0.6319
ROCPOINTS_N,0.4368,0.3263,0.6318,0.9832,0.6318
ROCPOINTS_N,0.4369,0.3263,0.6318,0.9832,0.6318
ROCPOINTS_N,0.4371,0.3263,0.6317,0.9832,0.6317
ROCPOINTS_N,0.4372,0.3263,0.6316,0.9832,0.6316
ROCPOINTS_N,0.4372,0.3263,0.6316,0.9832,0.6316
ROCPOINTS_N,0.4373,0.3245,0.6316,0.9833,0.6316
ROCPOINTS_N,0.4373,0.3245,0.6315,0.9833,0.6315
ROCPOINTS_N,0.4374,0.3245,0.6315,0.9833,0.6315
ROCPOINTS_N,0.4375,0.3245,0.6314,0.9833,0.6314
ROCPOINTS_N,0.4377,0.3245,0.6313,0.9833,0.6313
ROCPOINTS_N,0.4378,0.3245,0.6313,0.9833,0.6313
ROCPOINTS_N,0.4378,0.3245,0.6312,0.9833,0.6312
ROCPOINTS_N,0.4381,0.3245,0.6311,0.9833,0.6311
ROCPOINTS_N,0.4383,0.3245,0.6311,0.9833,0.6311
ROCPOINTS_N,0.4384,0.3228,0.6309,0.9834,0.6309
ROCPOINTS_N,0.4385,0.3228,0.6308,0.9834,0.6308
ROCPOINTS_N,0.4386,0.3228,0.6308,0.9834,0.6308
ROCPOINTS_N,0.4387,0.3228,0.6307,0.9834,0.6307
ROCPOINTS_N,0.4387,0.3228,0.6306,0.9834,0.6306
ROCPOINTS_N,0.4389,0.3228,0.6306,0.9834,0.6306
ROCPOINTS_N,0.4389,0.3228,0.6305,0.9834,0.6305
ROCPOINTS_N,0.4392,0.3228,0.6304,0.9834,0.6304
ROCPOINTS_N,0.4392,0.3228,0.6302,0.9834,0.6302
ROCPOINTS_N,0.4394,0.3228,0.6302,0.9833,0.6302
ROCPOINTS_N,0.4394,0.3228,0.6301,0.9833,0.6301
ROCPOINTS_N,0.4395,0.3228,0.6301,0.9833,0.6301
ROCPOINTS_N,0.4396,0.3228,0.6300,0.9833,0.6300
ROCPOINTS_N,0.4397,0.3228,0.6299,0.9833,0.6299
ROCPOINTS_N,0.4397,0.3228,0.6299,0.9833,0.6299
ROCPOINTS_N,0.4398,0.3228,0.6298,0.9833,0.6298
ROCPOINTS_N,0.4400,0.3228,0.6298,0.9833,0.6298
ROCPOINTS_N,0.4403,0.3157,0.6253,0.9836,0.6253
ROCPOINTS_N,0.4403,0.3157,0.6253,0.9836,0.6253
ROCPOINTS_N,0.4404,0.3157,0.6252,0.9836,0.6252
ROCPOINTS_N,0.4406,0.3157,0.6252,0.9836,0.6252
ROCPOINTS_N,0.4407,0.3157,0.6251,0.9836,0.6251
ROCPOINTS_N,0.4408,0.3157,0.6251,0.9836,0.6251
ROCPOINTS_N,0.4408,0.3157,0.6250,0.9836,0.6250
ROCPOINTS_N,0.4410,0.3139,0.6249,0.9837,0.6249
ROCPOINTS_N,0.4411,0.3139,0.6249,0.9837,0.6249
ROCPOINTS_N,0.4412,0.3139,0.6248,0.9837,0.6248
ROCPOINTS_N,0.4412,0.3139,0.6247,0.9837,0.6247
ROCPOINTS_N,0.4413,0.3139,0.6246,0.9837,0.6246
ROCPOINTS_N,0.4413,0.3139,0.6246,0.9837,0.6246
ROCPOINTS_N,0.4414,0.3139,0.6245,0.9837,0.6245
ROCPOINTS_N,0.4414,0.3139,0.6245,0.9837,0.6245
ROCPOINTS_N,0.4416,0.3139,0.6244,0.9836,0.6244
ROCPOINTS_N,0.4416,0.3139,0.6244,0.9836,0.6244
ROCPOINTS_N,0.4417,0.3139,0.6243,0.9836,0.6243
ROCPOINTS_N,0.4422,0.3139,0.6242,0.9836,0.6242
ROCPOINTS_N,0.4422,0.3139,0.6242,0.9836,0.6242
ROCPOINTS_N,0.4422,0.3139,0.6241,0.9836,0.6241
ROCPOINTS_N,0.4422,0.3139,0.6239,0.9836,0.6239
ROCPOINTS_N,0.4423,0.3139,0.6238,0.9836,0.6238
ROCPOINTS_N,0.4425,0.3139,0.6238,0.9836,0.6238
ROCPOINTS_N,0.4426,0.3139,0.6237,0.9836,0.6237
ROCPOINTS_N,0.4427,0.3139,0.6236,0.9836,0.6236
ROCPOINTS_N,0.4428,0.3139,0.6235,0.9836,0.6235
ROCPOINTS_N,0.4428,0.3139,0.6235,0.9836,0.6235
ROCPOINTS_N,0.4429,0.3139,0.6234,0.9836,0.6234
ROCPOINTS_N,0.4429,0.3139,0.6234,0.9836,0.6234
ROCPOINTS_N,0.4429,0.3139,0.6233,0.9836,0.6233
ROCPOINTS_N,0.4429,0.3139,0.6232,0.9836,0.6232
ROCPOINTS_N,0.4431,0.3139,0.6232,0.9836,0.6232
ROCPOINTS_N,0.4433,0.3139,0.6231,0.9836,0.6231
ROCPOINTS_N,0.4434,0.3104,0.6188,0.9837,0.6188
ROCPOINTS_N,0.4434,0.3104,0.6188,0.9837,0.6188
ROCPOINTS_N,0.4436,0.3104,0.6187,0.9837,0.6187
ROCPOINTS_N,0.4436,0.3104,0.6186,0.9837,0.6186
ROCPOINTS_N,0.4436,0.3104,0.6186,0.9837,0.6186
ROCPOINTS_N,0.4438,0.3104,0.6183,0.9837,0.6183
ROCPOINTS_N,0.4440,0.3104,0.6183,0.9837,0.6183
ROCPOINTS_N,0.4441,0.3104,0.6182,0.9837,0.6182
ROCPOINTS_N,0.4441,0.3104,0.6182,0.9837,0.6182
ROCPOINTS_N,0.4441,0.3104,0.6181,0.9837,0.6181
ROCPOINTS_N,0.4443,0.3104,0.6179,0.9837,0.6179
ROCPOINTS_N,0.4443,0.3104,0.6179,0.9837,0.6179
ROCPOINTS_N,0.4444,0.3104,0.6178,0.9837,0.6178
ROCPOINTS_N,0.4444,0.3104,0.6178,0.9837,0.6178
ROCPOINTS_N,0.4444,0.3104,0.6177,0.9837,0.6177
ROCPOINTS_N,0.4445,0.3104,0.6176,0.9837,0.6176
ROCPOINTS_N,0.4446,0.3104,0.6176,0.9837,0.6176
ROCPOINTS_N,0.4447,0.3104,0.6175,0.9837,0.6175
ROCPOINTS_N,0.4447,0.3104,0.6175,0.9837,0.6175
ROCPOINTS_N,0.4449,0.3104,0.6174,0.9836,0.6174
ROCPOINTS_N,0.4450,0.3104,0.6174,0.9836,0.6174
ROCPOINTS_N,0.4450,0.3104,0.6173,0.9836,0.6173
ROCPOINTS_N,0.4450,0.3104,0.6172,0.9836,0.6172
ROCPOINTS_N,0.4450,0.3104,0.6170,0.9836,0.6170
ROCPOINTS_N,0.4453,0.3104,0.6169,0.9836,0.6169
ROCPOINTS_N,0.4454,0.3104,0.6169,0.9836,0.6169
ROCPOINTS_N,0.4455,0.3104,0.6168,0.9836,0.6168
ROCPOINTS_N,0.4455,0.3104,0.6168,0.9836,0.6168
ROCPOINTS_N,0.4456,0.3104,0.6167,0.9836,0.6167
ROCPOINTS_N,0.4456,0.3104,0.6167,0.9836,0.6167
ROCPOINTS_N,0.4456,0.3104,0.6165,0.9836,0.6165
ROCPOINTS_N,0.4456,0.3104,0.6165,0.9836,0.6165
ROCPOINTS_N,0.4457,0.3104,0.6164,0.9836,0.6164
ROCPOINTS_N,0.4457,0.3104,0.6164,0.9836,0.6164
ROCPOINTS_N,0.4458,0.3104,0.6163,0.9836,0.6163
ROCPOINTS_N,0.4459,0.3104,0.6162,0.9836,0.6162
ROCPOINTS_N,0.4461,0.3086,0.6162,0.9837,0.6162
ROCPOINTS_N,0.4461,0.3086,0.6161,0.9837,0.6161
ROCPOINTS_N,0.4462,0.3086,0.6161,0.9837,0.6161
ROCPOINTS_N,0.4463,0.3086,0.6160,0.9837,0.6160
ROCPOINTS_N,0.4464,0.3086,0.6159,0.9837,0.6159
ROCPOINTS_N,0.4466,0.3086,0.6158,0.9837,0.6158
ROCPOINTS_N,0.4466,0.3086,0.6158,0.9837,0.6158
ROCPOINTS_N,0.4467,0.3086,0.6157,0.9837,0.6157
ROCPOINTS_N,0.4469,0.3069,0.6116,0.9837,0.6116
ROCPOINTS_N,0.4470,0.3069,0.6115,0.9837,0.6115
ROCPOINTS_N,0.4471,0.3069,0.6115,0.9837,0.6115
ROCPOINTS_N,0.4472,0.3069,0.6114,0.9837,0.6114
ROCPOINTS_N,0.4473,0.3069,0.6113,0.9837,0.6113
ROCPOINTS_N,0.4473,0.3069,0.6113,0.9837,0.6113
ROCPOINTS_N,0.4473,0.3069,0.6112,0.9837,0.6112
ROCPOINTS_N,0.4473,0.3069,0.6112,0.9837,0.6112
ROCPOINTS_N,0.4475,0.3069,0.6109,0.9837,0.6109
ROCPOINTS_N,0.4475,0.3069,0.6109,0.9837,0.6109
ROCPOINTS_N,0.4476,0.3069,0.6108,0.9837,0.6108
ROCPOINTS_N,0.4478,0.3069,0.6107,0.9837,0.6107
ROCPOINTS_N,0.4478,0.3069,0.6106,0.9837,0.6106
ROCPOINTS_N,0.4480,0.3069,0.6106,0.9837,0.6106
ROCPOINTS_N,0.4481,0.3069,0.6103,0.9836,0.6103
ROCPOINTS_N,0.4481,0.3069,0.6102,0.9836,0.6102
ROCPOINTS_N,0.4482,0.3069,0.6102,0.9836,0.6102
ROCPOINTS_N,0.4483,0.3069,0.6101,0.9836,0.6101
ROCPOINTS_N,0.4483,0.3069,0.6101,0.9836,0.6101
ROCPOINTS_N,0.4484,0.3069,0.6099,0.9836,0.6099
ROCPOINTS_N,0.4487,0.3069,0.6098,0.9836,0.6098
ROCPOINTS_N,0.4489,0.3069,0.6098,0.9836,0.6098
ROCPOINTS_N,0.4489,0.3069,0.6097,0.9836,0.6097
ROCPOINTS_N,0.4490,0.3051,0.6097,0.9837,0.6097
ROCPOINTS_N,0.4492,0.3051,0.6096,0.9837,0.6096
ROCPOINTS_N,0.4493,0.3051,0.6095,0.9837,0.6095
ROCPOINTS_N,0.4494,0.3051,0.6094,0.9837,0.6094
ROCPOINTS_N,0.4498,0.3051,0.6094,0.9837,0.6094
ROCPOINTS_N,0.4500,0.3051,0.6093,0.9837,0.6093
ROCPOINTS_N,0.4501,0.3034,0.6045,0.9837,0.6045
ROCPOINTS_N,0.4502,0.3034,0.6044,0.9837,0.6044
ROCPOINTS_N,0.4503,0.3034,0.6044,0.9837,0.6044
ROCPOINTS_N,0.4503,0.3034,0.6042,0.9837,0.6042
ROCPOINTS_N,0.4508,0.3034,0.6041,0.9837,0.6041
ROCPOINTS_N,0.4510,0.3034,0.6039,0.9837,0.6039
ROCPOINTS_N,0.4510,0.3034,0.6039,0.9837,0.6039
ROCPOINTS_N,0.4510,0.3034,0.6038,0.9837,0.6038
ROCPOINTS_N,0.4511,0.3034,0.6038,0.9837,0.6038
ROCPOINTS_N,0.4512,0.3034,0.6036,0.9837,0.6036
ROCPOINTS_N,0.4516,0.3034,0.6035,0.9837,0.6035
ROCPOINTS_N,0.4517,0.3034,0.6035,0.9837,0.6035
ROCPOINTS_N,0.4517,0.3034,0.6033,0.9836,0.6033
ROCPOINTS_N,0.4520,0.3034,0.6032,0.9836,0.6032
ROCPOINTS_N,0.4522,0.3034,0.6032,0.9836,0.6032
ROCPOINTS_N,0.4522,0.3034,0.6031,0.9836,0.6031
ROCPOINTS_N,0.4523,0.3034,0.6031,0.9836,0.6031
ROCPOINTS_N,0.4523,0.3034,0.6030,0.9836,0.6030
ROCPOINTS_N,0.4524,0.3034,0.6030,0.9836,0.6030
ROCPOINTS_N,0.4525,0.3034,0.6029,0.9836,0.6029
ROCPOINTS_N,0.4526,0.3016,0.6029,0.9837,0.6029
ROCPOINTS_N,0.4527,0.3016,0.6028,0.9837,0.6028
ROCPOINTS_N,0.4527,0.3016,0.6028,0.9837,0.6028
ROCPOINTS_N,0.4527,0.3016,0.6027,0.9837,0.6027
ROCPOINTS_N,0.4529,0.3016,0.6026,0.9837,0.6026
ROCPOINTS_N,0.4529,0.3016,0.6025,0.9837,0.6025
ROCPOINTS_N,0.4529,0.3016,0.6025,0.9837,0.6025
ROCPOINTS_N,0.4530,0.3016,0.6024,0.9837,0.6024
ROCPOINTS_N,0.4533,0.3016,0.6023,0.9837,0.6023
ROCPOINTS_N,0.4534,0.2981,0.5974,0.9838,0.5974
ROCPOINTS_N,0.4536,0.2981,0.5974,0.9838,0.5974
ROCPOINTS_N,0.4539,0.2981,0.5973,0.9838,0.5973
ROCPOINTS_N,0.4539,0.2981,0.5972,0.9838,0.5972
ROCPOINTS_N,0.4540,0.2981,0.5971,0.9838,0.5971
ROCPOINTS_N,0.4541,0.2981,0.5971,0.9838,0.5971
ROCPOINTS_N,0.4542,0.2981,0.5970,0.9838,0.5970
ROCPOINTS_N,0.4542,0.2981,0.5968,0.9838,0.5968
ROCPOINTS_N,0.4542,0.2981,0.5968,0.9838,0.5968
ROCPOINTS_N,0.4542,0.2981,0.5967,0.9838,0.5967
ROCPOINTS_N,0.4543,0.2981,0.5967,0.9838,0.5967
ROCPOINTS_N,0.4544,0.2981,0.5966,0.9838,0.5966
ROCPOINTS_N,0.4544,0.2981,0.5965,0.9837,0.5965
ROCPOINTS_N,0.4544,0.2981,0.5964,0.9837,0.5964
ROCPOINTS_N,0.4547,0.2981,0.5964,0.9837,0.5964
ROCPOINTS_N,0.4548,0.2981,0.5963,0.9837,0.5963
ROCPOINTS_N,0.4549,0.2981,0.5962,0.9837,0.5962
ROCPOINTS_N,0.4550,0.2981,0.5961,0.9837,0.5961
ROCPOINTS_N,0.4550,0.2981,0.5958,0.9837,0.5958
ROCPOINTS_N,0.4553,0.2981,0.5957,0.9837,0.5957
ROCPOINTS_N,0.4554,0.2981,0.5957,0.9837,0.5957
ROCPOINTS_N,0.4556,0.2981,0.5956,0.9837,0.5956
ROCPOINTS_N,0.4556,0.2981,0.5955,0.9837,0.5955
ROCPOINTS_N,0.4558,0.2981,0.5954,0.9837,0.5954
ROCPOINTS_N,0.4558,0.2981,0.5953,0.9837,0.5953
ROCPOINTS_N,0.4560,0.2981,0.5951,0.9837,0.5951
ROCPOINTS_N,0.4561,0.2981,0.5951,0.9837,0.5951
ROCPOINTS_N,0.4565,0.2981,0.5950,0.9837,0.5950
ROCPOINTS_N,0.4565,0.2981,0.5949,0.9837,0.5949
ROCPOINTS_N,0.4567,0.2963,0.5949,0.9838,0.5949
ROCPOINTS_N,0.4569,0.2945,0.5904,0.9838,0.5904
ROCPOINTS_N,0.4569,0.2945,0.5904,0.9838,0.5904
ROCPOINTS_N,0.4570,0.2945,0.5902,0.9838,0.5902
ROCPOINTS_N,0.4572,0.2945,0.5900,0.9838,0.5900
ROCPOINTS_N,0.4573,0.2945,0.5899,0.9838,0.5899
ROCPOINTS_N,0.4573,0.2945,0.5899,0.9838,0.5899
ROCPOINTS_N,0.4575,0.2945,0.5898,0.9838,0.5898
ROCPOINTS_N,0.4575,0.2945,0.5898,0.9838,0.5898
ROCPOINTS_N,0.4578,0.2945,0.5897,0.9838,0.5897
ROCPOINTS_N,0.4578,0.2945,0.5895,0.9837,0.5895
ROCPOINTS_N,0.4579,0.2945,0.5894,0.9837,0.5894
ROCPOINTS_N,0.4581,0.2945,0.5894,0.9837,0.5894
ROCPOINTS_N,0.4581,0.2945,0.5893,0.9837,0.5893
ROCPOINTS_N,0.4582,0.2945,0.5892,0.9837,0.5892
ROCPOINTS_N,0.4583,0.2945,0.5892,0.9837,0.5892
ROCPOINTS_N,0.4583,0.2945,0.5891,0.9837,0.5891
ROCPOINTS_N,0.4583,0.2945,0.5891,0.9837,0.5891
ROCPOINTS_N,0.4585,0.2945,0.5890,0.9837,0.5890
ROCPOINTS_N,0.4586,0.2945,0.5890,0.9837,0.5890
ROCPOINTS_N,0.4587,0.2945,0.5889,0.9837,0.5889
ROCPOINTS_N,0.4587,0.2945,0.5888,0.9837,0.5888
ROCPOINTS_N,0.4588,0.2945,0.5887,0.9837,0.5887
ROCPOINTS_N,0.4589,0.2945,0.5887,0.9837,0.5887
ROCPOINTS_N,0.4589,0.2945,0.5886,0.9837,0.5886
ROCPOINTS_N,0.4590,0.2945,0.5885,0.9837,0.5885
ROCPOINTS_N,0.4591,0.2945,0.5884,0.9837,0.5884
ROCPOINTS_N,0.4592,0.2945,0.5884,0.9837,0.5884
ROCPOINTS_N,0.4593,0.2945,0.5883,0.9837,0.5883
ROCPOINTS_N,0.4593,0.2945,0.5883,0.9837,0.5883
ROCPOINTS_N,0.4594,0.2945,0.5881,0.9837,0.5881
ROCPOINTS_N,0.4596,0.2945,0.5881,0.9837,0.5881
ROCPOINTS_N,0.4599,0.2945,0.5880,0.9837,0.5880
ROCPOINTS_N,0.4600,0.2945,0.5880,0.9837,0.5880
ROCPOINTS_N,0.4600,0.2910,0.5841,0.9838,0.5841
ROCPOINTS_N,0.4601,0.2910,0.5841,0.9838,0.5841
ROCPOINTS_N,0.4601,0.2910,0.5840,0.9838,0.5840
ROCPOINTS_N,0.4602,0.2910,0.5839,0.9838,0.5839
ROCPOINTS_N,0.4602,0.2892,0.5839,0.9839,0.5839
ROCPOINTS_N,0.4603,0.2892,0.5838,0.9839,0.5838
ROCPOINTS_N,0.4606,0.2892,0.5837,0.9839,0.5837
ROCPOINTS_N,0.4606,0.2892,0.5836,0.9839,0.5836
ROCPOINTS_N,0.4607,0.2892,0.5836,0.9839,0.5836
ROCPOINTS_N,0.4607,0.2892,0.5835,0.9839,0.5835
ROCPOINTS_N,0.4608,0.2892,0.5834,0.9839,0.5834
ROCPOINTS_N,0.4611,0.2892,0.5834,0.9839,0.5834
ROCPOINTS_N,0.4611,0.2892,0.5832,0.9839,0.5832
ROCPOINTS_N,0.4611,0.2892,0.5831,0.9839,0.5831
ROCPOINTS_N,0.4613,0.2892,0.5831,0.9839,0.5831
ROCPOINTS_N,0.4613,0.2892,0.5830,0.9839,0.5830
ROCPOINTS_N,0.4614,0.2892,0.5829,0.9839,0.5829
ROCPOINTS_N,0.4615,0.2892,0.5829,0.9839,0.5829
ROCPOINTS_N,0.4616,0.2892,0.5828,0.9839,0.5828
ROCPOINTS_N,0.4617,0.2892,0.5828,0.9839,0.5828
ROCPOINTS_N,0.4618,0.2892,0.5824,0.9838,0.5824
ROCPOINTS_N,0.4618,0.2892,0.5824,0.9838,0.5824
ROCPOINTS_N,0.4619,0.2892,0.5823,0.9838,0.5823
ROCPOINTS_N,0.4619,0.2892,0.5822,0.9838,0.5822
ROCPOINTS_N,0.4620,0.2892,0.5822,0.9838,0.5822
ROCPOINTS_N,0.4622,0.2892,0.5821,0.9838,0.5821
ROCPOINTS_N,0.4622,0.2892,0.5821,0.9838,0.5821
ROCPOINTS_N,0.4622,0.2892,0.5818,0.9838,0.5818
ROCPOINTS_N,0.4623,0.2892,0.5818,0.9838,0.5818
ROCPOINTS_N,0.4624,0.2892,0.5817,0.9838,0.5817
ROCPOINTS_N,0.4624,0.2892,0.5817,0.9838,0.5817
ROCPOINTS_N,0.4624,0.2892,0.5816,0.9838,0.5816
ROCPOINTS_N,0.4625,0.2892,0.5815,0.9838,0.5815
ROCPOINTS_N,0.4625,0.2892,0.5815,0.9838,0.5815
ROCPOINTS_N,0.4626,0.2892,0.5814,0.9838,0.5814
ROCPOINTS_N,0.4627,0.2892,0.5814,0.9838,0.5814
ROCPOINTS_N,0.4627,0.2892,0.5813,0.9838,0.5813
ROCPOINTS_N,0.4628,0.2892,0.5813,0.9838,0.5813
ROCPOINTS_N,0.4628,0.2892,0.5812,0.9838,0.5812
ROCPOINTS_N,0.4630,0.2892,0.5811,0.9838,0.5811
ROCPOINTS_N,0.4630,0.2892,0.5811,0.9838,0.5811
ROCPOINTS_N,0.4631,0.2892,0.5810,0.9838,0.5810
ROCPOINTS_N,0.4633,0.2892,0.5810,0.9838,0.5810
ROCPOINTS_N,0.4633,0.2892,0.5809,0.9838,0.5809
ROCPOINTS_N,0.4635,0.2857,0.5772,0.9839,0.5772
ROCPOINTS_N,0.4636,0.2857,0.5772,0.9839,0.5772
ROCPOINTS_N,0.4636,0.2857,0.5771,0.9839,0.5771
ROCPOINTS_N,0.4637,0.2857,0.5771,0.9839,0.5771
ROCPOINTS_N,0.4640,0.2857,0.5770,0.9839,0.5770
ROCPOINTS_N,0.4642,0.2857,0.5769,0.9839,0.5769
ROCPOINTS_N,0.4642,0.2857,0.5769,0.9839,0.5769
ROCPOINTS_N,0.4643,0.2857,0.5768,0.9839,0.5768
ROCPOINTS_N,0.4644,0.2857,0.5768,0.9839,0.5768
ROCPOINTS_N,0.4644,0.2857,0.5767,0.9839,0.5767
ROCPOINTS_N,0.4646,0.2857,0.5767,0.9839,0.5767
ROCPOINTS_N,0.4647,0.2857,0.5766,0.9839,0.5766
ROCPOINTS_N,0.4649,0.2857,0.5765,0.9839,0.5765
ROCPOINTS_N,0.4650,0.2857,0.5765,0.9839,0.5765
ROCPOINTS_N,0.4651,0.2857,0.5760,0.9839,0.5760
ROCPOINTS_N,0.4651,0.2857,0.5759,0.9839,0.5759
ROCPOINTS_N,0.4652,0.2857,0.5758,0.9839,0.5758
ROCPOINTS_N,0.4653,0.2857,0.5757,0.9839,0.5757
ROCPOINTS_N,0.4654,0.2857,0.5756,0.9839,0.5756
ROCPOINTS_N,0.4655,0.2857,0.5755,0.9839,0.5755
ROCPOINTS_N,0.4656,0.2857,0.5755,0.9839,0.5755
ROCPOINTS_N,0.4656,0.2857,0.5754,0.9838,0.5754
ROCPOINTS_N,0.4657,0.2840,0.5754,0.9839,0.5754
ROCPOINTS_N,0.4657,0.2840,0.5753,0.9839,0.5753
ROCPOINTS_N,0.4658,0.2840,0.5753,0.9839,0.5753
ROCPOINTS_N,0.4659,0.2840,0.5751,0.9839,0.5751
ROCPOINTS_N,0.4660,0.2840,0.5750,0.9839,0.5750
ROCPOINTS_N,0.4661,0.2840,0.5750,0.9839,0.5750
ROCPOINTS_N,0.4661,0.2840,0.5749,0.9839,0.5749
ROCPOINTS_N,0.4664,0.2840,0.5748,0.9839,0.5748
ROCPOINTS_N,0.4664,0.2840,0.5748,0.9839,0.5748
ROCPOINTS_N,0.4664,0.2840,0.5747,0.9839,0.5747
ROCPOINTS_N,0.4665,0.2840,0.5747,0.9839,0.5747
ROCPOINTS_N,0.4665,0.2840,0.5746,0.9839,0.5746
ROCPOINTS_N,0.4667,0.2840,0.5746,0.9839,0.5746
ROCPOINTS_N,0.4669,0.2822,0.5711,0.9839,0.5711
ROCPOINTS_N,0.4672,0.2822,0.5710,0.9839,0.5710
ROCPOINTS_N,0.4672,0.2822,0.5709,0.9839,0.5709
ROCPOINTS_N,0.4673,0.2822,0.5709,0.9839,0.5709
ROCPOINTS_N,0.4678,0.2822,0.5708,0.9839,0.5708
ROCPOINTS_N,0.4678,0.2822,0.5708,0.9839,0.5708
ROCPOINTS_N,0.4678,0.2822,0.5707,0.9839,0.5707
ROCPOINTS_N,0.4678,0.2822,0.5706,0.9839,0.5706
ROCPOINTS_N,0.4680,0.2822,0.5705,0.9839,0.5705
ROCPOINTS_N,0.4682,0.2822,0.5705,0.9839,0.5705
ROCPOINTS_N,0.4683,0.2822,0.5704,0.9839,0.5704
ROCPOINTS_N,0.4683,0.2822,0.5704,0.9839,0.5704
ROCPOINTS_N,0.4683,0.2822,0.5702,0.9839,0.5702
ROCPOINTS_N,0.4686,0.2822,0.5701,0.9839,0.5701
ROCPOINTS_N,0.4687,0.2822,0.5701,0.9839,0.5701
ROCPOINTS_N,0.4687,0.2822,0.5699,0.9839,0.5699
ROCPOINTS_N,0.4688,0.2822,0.5699,0.9839,0.5699
ROCPOINTS_N,0.4688,0.2822,0.5698,0.9839,0.5698
ROCPOINTS_N,0.4689,0.2822,0.5698,0.9839,0.5698
ROCPOINTS_N,0.4689,0.2822,0.5697,0.9839,0.5697
ROCPOINTS_N,0.4690,0.2822,0.5695,0.9839,0.5695
ROCPOINTS_N,0.4694,0.2822,0.5694,0.9839,0.5694
ROCPOINTS_N,0.4694,0.2822,0.5694,0.9839,0.5694
ROCPOINTS_N,0.4695,0.2822,0.5693,0.9839,0.5693
ROCPOINTS_N,0.4696,0.2822,0.5692,0.9839,0.5692
ROCPOINTS_N,0.4698,0.2822,0.5692,0.9839,0.5692
ROCPOINTS_N,0.4699,0.2822,0.5691,0.9839,0.5691
ROCPOINTS_N,0.4700,0.2822,0.5691,0.9839,0.5691
ROCPOINTS_N,0.4700,0.2822,0.5690,0.9839,0.5690
ROCPOINTS_N,0.4703,0.2787,0.5646,0.9839,0.5646
ROCPOINTS_N,0.4703,0.2787,0.5646,0.9839,0.5646
ROCPOINTS_N,0.4704,0.2787,0.5645,0.9839,0.5645
ROCPOINTS_N,0.4704,0.2787,0.5645,0.9839,0.5645
ROCPOINTS_N,0.4704,0.2787,0.5644,0.9839,0.5644
ROCPOINTS_N,0.4705,0.2787,0.5643,0.9839,0.5643
ROCPOINTS_N,0.4706,0.2787,0.5642,0.9839,0.5642
ROCPOINTS_N,0.4707,0.2787,0.5641,0.9839,0.5641
ROCPOINTS_N,0.4710,0.2787,0.5638,0.9839,0.5638
ROCPOINTS_N,0.4710,0.2787,0.5638,0.9839,0.5638
ROCPOINTS_N,0.4711,0.2787,0.5637,0.9839,0.5637
ROCPOINTS_N,0.4712,0.2787,0.5636,0.9839,0.5636
ROCPOINTS_N,0.4713,0.2787,0.5636,0.9839,0.5636
ROCPOINTS_N,0.4713,0.2787,0.5635,0.9839,0.5635
ROCPOINTS_N,0.4714,0.2787,0.5634,0.9839,0.5634
ROCPOINTS_N,0.4714,0.2787,0.5634,0.9839,0.5634
ROCPOINTS_N,0.4716,0.2787,0.5633,0.9839,0.5633
ROCPOINTS_N,0.4717,0.2769,0.5633,0.9840,0.5633
ROCPOINTS_N,0.4720,0.2769,0.5631,0.9840,0.5631
ROCPOINTS_N,0.4721,0.2751,0.5631,0.9841,0.5631
ROCPOINTS_N,0.4722,0.2751,0.5630,0.9841,0.5630
ROCPOINTS_N,0.4722,0.2751,0.5629,0.9841,0.5629
ROCPOINTS_N,0.4724,0.2734,0.5627,0.9842,0.5627
ROCPOINTS_N,0.4725,0.2734,0.5627,0.9842,0.5627
ROCPOINTS_N,0.4727,0.2734,0.5625,0.9842,0.5625
ROCPOINTS_N,0.4728,0.2734,0.5625,0.9842,0.5625
ROCPOINTS_N,0.4728,0.2734,0.5624,0.9842,0.5624
ROCPOINTS_N,0.4729,0.2734,0.5623,0.9842,0.5623
ROCPOINTS_N,0.4729,0.2734,0.5622,0.9842,0.5622
ROCPOINTS_N,0.4731,0.2734,0.5622,0.9842,0.5622
ROCPOINTS_N,0.4733,0.2734,0.5621,0.9842,0.5621
ROCPOINTS_N,0.4734,0.2716,0.5577,0.9842,0.5577
ROCPOINTS_N,0.4734,0.2716,0.5576,0.9842,0.5576
ROCPOINTS_N,0.4735,0.2716,0.5576,0.9841,0.5576
ROCPOINTS_N,0.4737,0.2716,0.5574,0.9841,0.5574
ROCPOINTS_N,0.4737,0.2716,0.5573,0.9841,0.5573
ROCPOINTS_N,0.4738,0.2716,0.5572,0.9841,0.5572
ROCPOINTS_N,0.4741,0.2716,0.5572,0.9841,0.5572
ROCPOINTS_N,0.4742,0.2716,0.5571,0.9841,0.5571
ROCPOINTS_N,0.4743,0.2716,0.5570,0.9841,0.5570
ROCPOINTS_N,0.4744,0.2716,0.5569,0.9841,0.5569
ROCPOINTS_N,0.4745,0.2716,0.5568,0.9841,0.5568
ROCPOINTS_N,0.4745,0.2716,0.5568,0.9841,0.5568
ROCPOINTS_N,0.4746,0.2716,0.5567,0.9841,0.5567
ROCPOINTS_N,0.4747,0.2716,0.5564,0.9841,0.5564
ROCPOINTS_N,0.4747,0.2716,0.5564,0.9841,0.5564
ROCPOINTS_N,0.4748,0.2716,0.5563,0.9841,0.5563
ROCPOINTS_N,0.4750,0.2716,0.5562,0.9841,0.5562
ROCPOINTS_N,0.4750,0.2716,0.5562,0.9841,0.5562
ROCPOINTS_N,0.4754,0.2716,0.5558,0.9841,0.5558
ROCPOINTS_N,0.4754,0.2716,0.5557,0.9841,0.5557
ROCPOINTS_N,0.4755,0.2716,0.5557,0.9841,0.5557
ROCPOINTS_N,0.4758,0.2716,0.5556,0.9841,0.5556
ROCPOINTS_N,0.4758,0.2716,0.5554,0.9841,0.5554
ROCPOINTS_N,0.4760,0.2716,0.5553,0.9841,0.5553
ROCPOINTS_N,0.4760,0.2716,0.5551,0.9841,0.5551
ROCPOINTS_N,0.4762,0.2716,0.5551,0.9841,0.5551
ROCPOINTS_N,0.4762,0.2716,0.5550,0.9841,0.5550
ROCPOINTS_N,0.4762,0.2716,0.5550,0.9841,0.5550
ROCPOINTS_N,0.4762,0.2716,0.5549,0.9841,0.5549
ROCPOINTS_N,0.4763,0.2716,0.5548,0.9841,0.5548
ROCPOINTS_N,0.4767,0.2716,0.5548,0.9841,0.5548
ROCPOINTS_N,0.4767,0.2698,0.5495,0.9840,0.5495
ROCPOINTS_N,0.4768,0.2698,0.5494,0.9840,0.5494
ROCPOINTS_N,0.4769,0.2698,0.5493,0.9840,0.5493
ROCPOINTS_N,0.4769,0.2698,0.5492,0.9840,0.5492
ROCPOINTS_N,0.4770,0.2698,0.5492,0.9840,0.5492
ROCPOINTS_N,0.4770,0.2698,0.5491,0.9840,0.5491
ROCPOINTS_N,0.4772,0.2698,0.5491,0.9840,0.5491
ROCPOINTS_N,0.4773,0.2698,0.5490,0.9840,0.5490
ROCPOINTS_N,0.4774,0.2698,0.5489,0.9840,0.5489
ROCPOINTS_N,0.4776,0.2698,0.5488,0.9840,0.5488
ROCPOINTS_N,0.4776,0.2698,0.5488,0.9840,0.5488
ROCPOINTS_N,0.4777,0.2698,0.5487,0.9840,0.5487
ROCPOINTS_N,0.4777,0.2698,0.5487,0.9840,0.5487
ROCPOINTS_N,0.4777,0.2698,0.5480,0.9840,0.5480
ROCPOINTS_N,0.4778,0.2698,0.5467,0.9839,0.5467
ROCPOINTS_N,0.4780,0.2698,0.5467,0.9839,0.5467
ROCPOINTS_N,0.4780,0.2698,0.5466,0.9839,0.5466
ROCPOINTS_N,0.4781,0.2698,0.5466,0.9839,0.5466
ROCPOINTS_N,0.4783,0.2681,0.5464,0.9840,0.5464
ROCPOINTS_N,0.4783,0.2681,0.5464,0.9840,0.5464
ROCPOINTS_N,0.4784,0.2681,0.5459,0.9840,0.5459
ROCPOINTS_N,0.4785,0.2681,0.5459,0.9840,0.5459
ROCPOINTS_N,0.4786,0.2681,0.5458,0.9840,0.5458
ROCPOINTS_N,0.4786,0.2681,0.5457,0.9840,0.5457
ROCPOINTS_N,0.4787,0.2681,0.5457,0.9840,0.5457
ROCPOINTS_N,0.4789,0.2681,0.5456,0.9840,0.5456
ROCPOINTS_N,0.4789,0.2681,0.5456,0.9840,0.5456
ROCPOINTS_N,0.4789,0.2681,0.5454,0.9840,0.5454
ROCPOINTS_N,0.4790,0.2681,0.5453,0.9840,0.5453
ROCPOINTS_N,0.4791,0.2681,0.5453,0.9840,0.5453
ROCPOINTS_N,0.4792,0.2681,0.5452,0.9840,0.5452
ROCPOINTS_N,0.4792,0.2681,0.5452,0.9840,0.5452
ROCPOINTS_N,0.4793,0.2681,0.5451,0.9840,0.5451
ROCPOINTS_N,0.4796,0.2681,0.5450,0.9840,0.5450
ROCPOINTS_N,0.4797,0.2663,0.5450,0.9841,0.5450
ROCPOINTS_N,0.4799,0.2663,0.5450,0.9841,0.5450
ROCPOINTS_N,0.4799,0.2663,0.5449,0.9841,0.5449
ROCPOINTS_N,0.4800,0.2663,0.5449,0.9841,0.5449
ROCPOINTS_N,0.4801,0.2628,0.5400,0.9842,0.5400
ROCPOINTS_N,0.4803,0.2628,0.5399,0.9842,0.5399
ROCPOINTS_N,0.4803,0.2628,0.5399,0.9842,0.5399
ROCPOINTS_N,0.4803,0.2628,0.5398,0.9842,0.5398
ROCPOINTS_N,0.4804,0.2628,0.5397,0.9842,0.5397
ROCPOINTS_N,0.4804,0.2628,0.5397,0.9842,0.5397
ROCPOINTS_N,0.4804,0.2628,0.5396,0.9842,0.5396
ROCPOINTS_N,0.4804,0.2628,0.5396,0.9842,0.5396
ROCPOINTS_N,0.4806,0.2628,0.5395,0.9842,0.5395
ROCPOINTS_N,0.4806,0.2628,0.5394,0.9841,0.5394
ROCPOINTS_N,0.4806,0.2628,0.5394,0.9841,0.5394
ROCPOINTS_N,0.4807,0.2628,0.5393,0.9841,0.5393
ROCPOINTS_N,0.4807,0.2628,0.5393,0.9841,0.5393
ROCPOINTS_N,0.4807,0.2628,0.5392,0.9841,0.5392
ROCPOINTS_N,0.4808,0.2628,0.5392,0.9841,0.5392
ROCPOINTS_N,0.4808,0.2628,0.5391,0.9841,0.5391
ROCPOINTS_N,0.4809,0.2628,0.5390,0.9841,0.5390
ROCPOINTS_N,0.4809,0.2628,0.5377,0.9841,0.5377
ROCPOINTS_N,0.4809,0.2628,0.5376,0.9841,0.5376
ROCPOINTS_N,0.4810,0.2628,0.5376,0.9841,0.5376
ROCPOINTS_N,0.4810,0.2628,0.5375,0.9841,0.5375
ROCPOINTS_N,0.4811,0.2628,0.5375,0.9841,0.5375
ROCPOINTS_N,0.4811,0.2628,0.5374,0.9841,0.5374
ROCPOINTS_N,0.4811,0.2628,0.5373,0.9841,0.5373
ROCPOINTS_N,0.4815,0.2628,0.5373,0.9841,0.5373
ROCPOINTS_N,0.4817,0.2628,0.5372,0.9841,0.5372
ROCPOINTS_N,0.4819,0.2628,0.5370,0.9841,0.5370
ROCPOINTS_N,0.4819,0.2628,0.5369,0.9841,0.5369
ROCPOINTS_N,0.4819,0.2628,0.5369,0.9841,0.5369
ROCPOINTS_N,0.4821,0.2628,0.5368,0.9841,0.5368
ROCPOINTS_N,0.4822,0.2628,0.5368,0.9841,0.5368
ROCPOINTS_N,0.4822,0.2628,0.5367,0.9841,0.5367
ROCPOINTS_N,0.4822,0.2628,0.5366,0.9841,0.5366
ROCPOINTS_N,0.4823,0.2628,0.5366,0.9841,0.5366
ROCPOINTS_N,0.4823,0.2628,0.5365,0.9841,0.5365
ROCPOINTS_N,0.4824,0.2628,0.5364,0.9841,0.5364
ROCPOINTS_N,0.4824,0.2610,0.5364,0.9842,0.5364
ROCPOINTS_N,0.4825,0.2610,0.5364,0.9842,0.5364
ROCPOINTS_N,0.4828,0.2610,0.5363,0.9842,0.5363
ROCPOINTS_N,0.4831,0.2610,0.5362,0.9842,0.5362
ROCPOINTS_N,0.4833,0.2593,0.5362,0.9843,0.5362
ROCPOINTS_N,0.4833,0.2593,0.5362,0.9843,0.5362
ROCPOINTS_N,0.4833,0.2593,0.5359,0.9843,0.5359
ROCPOINTS_N,0.4833,0.2557,0.5312,0.9843,0.5312
ROCPOINTS_N,0.4834,0.2557,0.5311,0.9843,0.5311
ROCPOINTS_N,0.4834,0.2557,0.5311,0.9843,0.5311
ROCPOINTS_N,0.4834,0.2557,0.5310,0.9843,0.5310
ROCPOINTS_N,0.4834,0.2557,0.5309,0.9843,0.5309
ROCPOINTS_N,0.4835,0.2557,0.5309,0.9843,0.5309
ROCPOINTS_N,0.4835,0.2557,0.5308,0.9843,0.5308
ROCPOINTS_N,0.4836,0.2557,0.5308,0.9843,0.5308
ROCPOINTS_N,0.4836,0.2557,0.5307,0.9843,0.5307
ROCPOINTS_N,0.4837,0.2557,0.5306,0.9843,0.5306
ROCPOINTS_N,0.4837,0.2557,0.5306,0.9843,0.5306
ROCPOINTS_N,0.4838,0.2557,0.5305,0.9843,0.5305
ROCPOINTS_N,0.4839,0.2557,0.5305,0.9843,0.5305
ROCPOINTS_N,0.4839,0.2557,0.5304,0.9843,0.5304
ROCPOINTS_N,0.4840,0.2557,0.5303,0.9843,0.5303
ROCPOINTS_N,0.4840,0.2557,0.5302,0.9843,0.5302
ROCPOINTS_N,0.4841,0.2557,0.5302,0.9843,0.5302
ROCPOINTS_N,0.4842,0.2557,0.5301,0.9843,0.5301
ROCPOINTS_N,0.4843,0.2557,0.5301,0.9843,0.5301
ROCPOINTS_N,0.4843,0.2557,0.5300,0.9843,0.5300
ROCPOINTS_N,0.4844,0.2557,0.5299,0.9843,0.5299
ROCPOINTS_N,0.4845,0.2557,0.5298,0.9843,0.5298
ROCPOINTS_N,0.4847,0.2557,0.5298,0.9843,0.5298
ROCPOINTS_N,0.4847,0.2557,0.5297,0.9843,0.5297
ROCPOINTS_N,0.4847,0.2557,0.5297,0.9843,0.5297
ROCPOINTS_N,0.4848,0.2557,0.5296,0.9843,0.5296
ROCPOINTS_N,0.4850,0.2557,0.5295,0.9843,0.5295
ROCPOINTS_N,0.4850,0.2557,0.5294,0.9843,0.5294
ROCPOINTS_N,0.4852,0.2557,0.5293,0.9843,0.5293
ROCPOINTS_N,0.4852,0.2557,0.5292,0.9843,0.5292
ROCPOINTS_N,0.4852,0.2557,0.5292,0.9843,0.5292
ROCPOINTS_N,0.4853,0.2557,0.5291,0.9843,0.5291
ROCPOINTS_N,0.4853,0.2557,0.5291,0.9843,0.5291
ROCPOINTS_N,0.4854,0.2557,0.5290,0.9843,0.5290
ROCPOINTS_N,0.4854,0.2557,0.5290,0.9843,0.5290
ROCPOINTS_N,0.4854,0.2557,0.5289,0.9843,0.5289
ROCPOINTS_N,0.4855,0.2557,0.5288,0.9843,0.5288
ROCPOINTS_N,0.4855,0.2557,0.5288,0.9843,0.5288
ROCPOINTS_N,0.4855,0.2557,0.5287,0.9843,0.5287
ROCPOINTS_N,0.4856,0.2557,0.5287,0.9843,0.5287
ROCPOINTS_N,0.4857,0.2557,0.5286,0.9843,0.5286
ROCPOINTS_N,0.4858,0.2557,0.5285,0.9843,0.5285
ROCPOINTS_N,0.4859,0.2557,0.5285,0.9843,0.5285
ROCPOINTS_N,0.4860,0.2557,0.5284,0.9843,0.5284
ROCPOINTS_N,0.4860,0.2557,0.5283,0.9842,0.5283
ROCPOINTS_N,0.4861,0.2557,0.5283,0.9842,0.5283
ROCPOINTS_N,0.4864,0.2557,0.5282,0.9842,0.5282
ROCPOINTS_N,0.4864,0.2557,0.5281,0.9842,0.5281
ROCPOINTS_N,0.4866,0.2557,0.5281,0.9842,0.5281
ROCPOINTS_N,0.4867,0.2557,0.5280,0.9842,0.5280
ROCPOINTS_N,0.4867,0.2504,0.5235,0.9844,0.5235
ROCPOINTS_N,0.4868,0.2504,0.5234,0.9844,0.5234
ROCPOINTS_N,0.4869,0.2504,0.5234,0.9844,0.5234
ROCPOINTS_N,0.4869,0.2504,0.5233,0.9844,0.5233
ROCPOINTS_N,0.4869,0.2504,0.5232,0.9844,0.5232
ROCPOINTS_N,0.4870,0.2504,0.5232,0.9844,0.5232
ROCPOINTS_N,0.4871,0.2504,0.5231,0.9844,0.5231
ROCPOINTS_N,0.4872,0.2504,0.5231,0.9844,0.5231
ROCPOINTS_N,0.4873,0.2504,0.5230,0.9844,0.5230
ROCPOINTS_N,0.4873,0.2504,0.5229,0.9844,0.5229
ROCPOINTS_N,0.4873,0.2504,0.5229,0.9844,0.5229
ROCPOINTS_N,0.4873,0.2504,0.5228,0.9844,0.5228
ROCPOINTS_N,0.4873,0.2504,0.5228,0.9844,0.5228
ROCPOINTS_N,0.4874,0.2504,0.5225,0.9844,0.5225
ROCPOINTS_N,0.4874,0.2504,0.5225,0.9844,0.5225
ROCPOINTS_N,0.4875,0.2504,0.5224,0.9844,0.5224
ROCPOINTS_N,0.4877,0.2504,0.5224,0.9844,0.5224
ROCPOINTS_N,0.4877,0.2504,0.5223,0.9844,0.5223
ROCPOINTS_N,0.4877,0.2504,0.5221,0.9844,0.5221
ROCPOINTS_N,0.4878,0.2504,0.5221,0.9844,0.5221
ROCPOINTS_N,0.4878,0.2504,0.5220,0.9844,0.5220
ROCPOINTS_N,0.4878,0.2504,0.5219,0.9844,0.5219
ROCPOINTS_N,0.4878,0.2504,0.5218,0.9844,0.5218
ROCPOINTS_N,0.4881,0.2504,0.5218,0.9844,0.5218
ROCPOINTS_N,0.4883,0.2504,0.5197,0.9843,0.5197
ROCPOINTS_N,0.4884,0.2504,0.5196,0.9843,0.5196
ROCPOINTS_N,0.4886,0.2504,0.5195,0.9843,0.5195
ROCPOINTS_N,0.4886,0.2504,0.5194,0.9843,0.5194
ROCPOINTS_N,0.4887,0.2504,0.5194,0.9843,0.5194
ROCPOINTS_N,0.4889,0.2504,0.5192,0.9843,0.5192
ROCPOINTS_N,0.4889,0.2504,0.5190,0.9843,0.5190
ROCPOINTS_N,0.4889,0.2504,0.5189,0.9843,0.5189
ROCPOINTS_N,0.4889,0.2504,0.5189,0.9843,0.5189
ROCPOINTS_N,0.4890,0.2504,0.5187,0.9843,0.5187
ROCPOINTS_N,0.4890,0.2504,0.5186,0.9843,0.5186
ROCPOINTS_N,0.4891,0.2504,0.5185,0.9843,0.5185
ROCPOINTS_N,0.4891,0.2504,0.5184,0.9843,0.5184
ROCPOINTS_N,0.4892,0.2504,0.5183,0.9843,0.5183
ROCPOINTS_N,0.4894,0.2504,0.5183,0.9843,0.5183
ROCPOINTS_N,0.4895,0.2504,0.5182,0.9843,0.5182
ROCPOINTS_N,0.4895,0.2504,0.5181,0.9843,0.5181
ROCPOINTS_N,0.4896,0.2504,0.5180,0.9843,0.5180
ROCPOINTS_N,0.4896,0.2504,0.5166,0.9842,0.5166
ROCPOINTS_N,0.4896,0.2504,0.5166,0.9842,0.5166
ROCPOINTS_N,0.4897,0.2504,0.5155,0.9842,0.5155
ROCPOINTS_N,0.4897,0.2504,0.5154,0.9842,0.5154
ROCPOINTS_N,0.4898,0.2504,0.5154,0.9842,0.5154
ROCPOINTS_N,0.4899,0.2504,0.5153,0.9842,0.5153
ROCPOINTS_N,0.4899,0.2504,0.5152,0.9842,0.5152
ROCPOINTS_N,0.4900,0.2504,0.5152,0.9842,0.5152
ROCPOINTS_N,0.4900,0.2504,0.5151,0.9842,0.5151
ROCPOINTS_N,0.4900,0.2487,0.5104,0.9841,0.5104
ROCPOINTS_N,0.4901,0.2487,0.5104,0.9841,0.5104
ROCPOINTS_N,0.4902,0.2487,0.5103,0.9841,0.5103
ROCPOINTS_N,0.4902,0.2487,0.5102,0.9841,0.5102
ROCPOINTS_N,0.4902,0.2487,0.5102,0.9841,0.5102
ROCPOINTS_N,0.4903,0.2487,0.5101,0.9841,0.5101
ROCPOINTS_N,0.4904,0.2487,0.5101,0.9841,0.5101
ROCPOINTS_N,0.4905,0.2469,0.5101,0.9842,0.5101
ROCPOINTS_N,0.4906,0.2469,0.5100,0.9842,0.5100
ROCPOINTS_N,0.4907,0.2469,0.5099,0.9842,0.5099
ROCPOINTS_N,0.4907,0.2469,0.5099,0.9842,0.5099
ROCPOINTS_N,0.4907,0.2469,0.5097,0.9842,0.5097
ROCPOINTS_N,0.4908,0.2469,0.5097,0.9842,0.5097
ROCPOINTS_N,0.4909,0.2469,0.5096,0.9842,0.5096
ROCPOINTS_N,0.4911,0.2469,0.5095,0.9842,0.5095
ROCPOINTS_N,0.4912,0.2469,0.5094,0.9842,0.5094
ROCPOINTS_N,0.4913,0.2469,0.5094,0.9842,0.5094
ROCPOINTS_N,0.4914,0.2469,0.5092,0.9842,0.5092
ROCPOINTS_N,0.4914,0.2469,0.5092,0.9842,0.5092
ROCPOINTS_N,0.4915,0.2469,0.5091,0.9842,0.5091
ROCPOINTS_N,0.4916,0.2469,0.5091,0.9842,0.5091
ROCPOINTS_N,0.4917,0.2469,0.5090,0.9842,0.5090
ROCPOINTS_N,0.4919,0.2469,0.5087,0.9842,0.5087
ROCPOINTS_N,0.4920,0.2469,0.5086,0.9842,0.5086
ROCPOINTS_N,0.4921,0.2469,0.5085,0.9842,0.5085
ROCPOINTS_N,0.4922,0.2469,0.5085,0.9842,0.5085
ROCPOINTS_N,0.4922,0.2469,0.5083,0.9842,0.5083
ROCPOINTS_N,0.4922,0.2469,0.5081,0.9842,0.5081
ROCPOINTS_N,0.4923,0.2469,0.5080,0.9842,0.5080
ROCPOINTS_N,0.4923,0.2469,0.5080,0.9842,0.5080
ROCPOINTS_N,0.4925,0.2469,0.5079,0.9842,0.5079
ROCPOINTS_N,0.4926,0.2469,0.5078,0.9842,0.5078
ROCPOINTS_N,0.4927,0.2469,0.5076,0.9842,0.5076
ROCPOINTS_N,0.4927,0.2469,0.5076,0.9842,0.5076
ROCPOINTS_N,0.4929,0.2469,0.5075,0.9842,0.5075
ROCPOINTS_N,0.4929,0.2469,0.5074,0.9842,0.5074
ROCPOINTS_N,0.4932,0.2469,0.5074,0.9842,0.5074
ROCPOINTS_N,0.4933,0.2469,0.5073,0.9842,0.5073
ROCPOINTS_N,0.4933,0.2469,0.5073,0.9842,0.5073
ROCPOINTS_N,0.4936,0.2434,0.5039,0.9843,0.5039
ROCPOINTS_N,0.4936,0.2434,0.5039,0.9843,0.5039
ROCPOINTS_N,0.4936,0.2434,0.5038,0.9843,0.5038
ROCPOINTS_N,0.4937,0.2434,0.5035,0.9843,0.5035
ROCPOINTS_N,0.4938,0.2434,0.5035,0.9843,0.5035
ROCPOINTS_N,0.4940,0.2434,0.5034,0.9843,0.5034
ROCPOINTS_N,0.4940,0.2434,0.5033,0.9843,0.5033
ROCPOINTS_N,0.4941,0.2434,0.5032,0.9843,0.5032
ROCPOINTS_N,0.4942,0.2416,0.5032,0.9844,0.5032
ROCPOINTS_N,0.4942,0.2416,0.5031,0.9844,0.5031
ROCPOINTS_N,0.4943,0.2416,0.5030,0.9844,0.5030
ROCPOINTS_N,0.4944,0.2416,0.5029,0.9844,0.5029
ROCPOINTS_N,0.4944,0.2416,0.5029,0.9844,0.5029
ROCPOINTS_N,0.4944,0.2416,0.5028,0.9844,0.5028
ROCPOINTS_N,0.4946,0.2399,0.5027,0.9845,0.5027
ROCPOINTS_N,0.4947,0.2399,0.5027,0.9845,0.5027
ROCPOINTS_N,0.4948,0.2399,0.5026,0.9845,0.5026
ROCPOINTS_N,0.4948,0.2399,0.5025,0.9845,0.5025
ROCPOINTS_N,0.4949,0.2399,0.5024,0.9845,0.5024
ROCPOINTS_N,0.4949,0.2399,0.5024,0.9845,0.5024
ROCPOINTS_N,0.4950,0.2399,0.5023,0.9845,0.5023
ROCPOINTS_N,0.4953,0.2399,0.5021,0.9845,0.5021
ROCPOINTS_N,0.4953,0.2399,0.5020,0.9844,0.5020
ROCPOINTS_N,0.4956,0.2399,0.5020,0.9844,0.5020
ROCPOINTS_N,0.4956,0.2399,0.5018,0.9844,0.5018
ROCPOINTS_N,0.4958,0.2399,0.5018,0.9844,0.5018
ROCPOINTS_N,0.4958,0.2399,0.5017,0.9844,0.5017
ROCPOINTS_N,0.4958,0.2399,0.5015,0.9844,0.5015
ROCPOINTS_N,0.4960,0.2399,0.5014,0.9844,0.5014
ROCPOINTS_N,0.4961,0.2399,0.5014,0.9844,0.5014
ROCPOINTS_N,0.4963,0.2399,0.5013,0.9844,0.5013
ROCPOINTS_N,0.4964,0.2399,0.5012,0.9844,0.5012
ROCPOINTS_N,0.4965,0.2399,0.5011,0.9844,0.5011
ROCPOINTS_N,0.4966,0.2399,0.5011,0.9844,0.5011
ROCPOINTS_N,0.4966,0.2399,0.5010,0.9844,0.5010
ROCPOINTS_N,0.4966,0.2399,0.5009,0.9844,0.5009
ROCPOINTS_N,0.4966,0.2399,0.5008,0.9844,0.5008
ROCPOINTS_N,0.4967,0.2399,0.5008,0.9844,0.5008
ROCPOINTS_N,0.4967,0.2381,0.4959,0.9844,0.4959
ROCPOINTS_N,0.4967,0.2381,0.4958,0.9844,0.4958
ROCPOINTS_N,0.4968,0.2381,0.4958,0.9844,0.4958
ROCPOINTS_N,0.4969,0.2381,0.4957,0.9844,0.4957
ROCPOINTS_N,0.4970,0.2381,0.4947,0.9843,0.4947
ROCPOINTS_N,0.4970,0.2381,0.4947,0.9843,0.4947
ROCPOINTS_N,0.4971,0.2381,0.4946,0.9843,0.4946
ROCPOINTS_N,0.4972,0.2381,0.4945,0.9843,0.4945
ROCPOINTS_N,0.4972,0.2381,0.4944,0.9843,0.4944
ROCPOINTS_N,0.4973,0.2381,0.4944,0.9843,0.4944
ROCPOINTS_N,0.4975,0.2381,0.4943,0.9843,0.4943
ROCPOINTS_N,0.4975,0.2381,0.4942,0.9843,0.4942
ROCPOINTS_N,0.4975,0.2381,0.4941,0.9843,0.4941
ROCPOINTS_N,0.4975,0.2381,0.4938,0.9843,0.4938
ROCPOINTS_N,0.4976,0.2381,0.4936,0.9843,0.4936
ROCPOINTS_N,0.4978,0.2381,0.4936,0.9843,0.4936
ROCPOINTS_N,0.4978,0.2381,0.4933,0.9843,0.4933
ROCPOINTS_N,0.4978,0.2381,0.4933,0.9843,0.4933
ROCPOINTS_N,0.4978,0.2381,0.4932,0.9843,0.4932
ROCPOINTS_N,0.4979,0.2381,0.4931,0.9843,0.4931
ROCPOINTS_N,0.4980,0.2381,0.4930,0.9843,0.4930
ROCPOINTS_N,0.4980,0.2381,0.4930,0.9843,0.4930
ROCPOINTS_N,0.4981,0.2381,0.4929,0.9843,0.4929
ROCPOINTS_N,0.4981,0.2381,0.4929,0.9843,0.4929
ROCPOINTS_N,0.4981,0.2381,0.4928,0.9843,0.4928
ROCPOINTS_N,0.4982,0.2381,0.4927,0.9843,0.4927
ROCPOINTS_N,0.4982,0.2381,0.4927,0.9843,0.4927
ROCPOINTS_N,0.4983,0.2381,0.4926,0.9843,0.4926
ROCPOINTS_N,0.4983,0.2381,0.4926,0.9843,0.4926
ROCPOINTS_N,0.4984,0.2381,0.4923,0.9843,0.4923
ROCPOINTS_N,0.4985,0.2381,0.4922,0.9843,0.4922
ROCPOINTS_N,0.4987,0.2381,0.4922,0.9843,0.4922
ROCPOINTS_N,0.4987,0.2381,0.4921,0.9843,0.4921
ROCPOINTS_N,0.4988,0.2381,0.4920,0.9843,0.4920
ROCPOINTS_N,0.4989,0.2381,0.4920,0.9843,0.4920
ROCPOINTS_N,0.4990,0.2381,0.4919,0.9842,0.4919
ROCPOINTS_N,0.4991,0.2381,0.4919,0.9842,0.4919
ROCPOINTS_N,0.4991,0.2381,0.4918,0.9842,0.4918
ROCPOINTS_N,0.4992,0.2381,0.4917,0.9842,0.4917
ROCPOINTS_N,0.4992,0.2381,0.4917,0.9842,0.4917
ROCPOINTS_N,0.4992,0.2381,0.4915,0.9842,0.4915
ROCPOINTS_N,0.4994,0.2381,0.4915,0.9842,0.4915
ROCPOINTS_N,0.4994,0.2381,0.4898,0.9842,0.4898
ROCPOINTS_N,0.4994,0.2381,0.4897,0.9842,0.4897
ROCPOINTS_N,0.4995,0.2381,0.4896,0.9842,0.4896
ROCPOINTS_N,0.4995,0.2381,0.4896,0.9842,0.4896
ROCPOINTS_N,0.4995,0.2381,0.4895,0.9842,0.4895
ROCPOINTS_N,0.4995,0.2381,0.4895,0.9842,0.4895
ROCPOINTS_N,0.4996,0.2381,0.4894,0.9842,0.4894
ROCPOINTS_N,0.4997,0.2381,0.4894,0.9842,0.4894
ROCPOINTS_N,0.4998,0.2381,0.4893,0.9842,0.4893
ROCPOINTS_N,0.5000,0.2381,0.4892,0.9842,0.4892
ROCPOINTS_N,0.5001,0.2346,0.4850,0.9843,0.4850
ROCPOINTS_N,0.5002,0.2346,0.4850,0.9843,0.4850
ROCPOINTS_N,0.5003,0.2346,0.4849,0.9843,0.4849
ROCPOINTS_N,0.5005,0.2346,0.4849,0.9843,0.4849
ROCPOINTS_N,0.5005,0.2346,0.4848,0.9843,0.4848
ROCPOINTS_N,0.5005,0.2346,0.4848,0.9843,0.4848
ROCPOINTS_N,0.5006,0.2346,0.4847,0.9843,0.4847
ROCPOINTS_N,0.5006,0.2346,0.4846,0.9842,0.4846
ROCPOINTS_N,0.5007,0.2346,0.4846,0.9842,0.4846
ROCPOINTS_N,0.5007,0.2346,0.4845,0.9842,0.4845
ROCPOINTS_N,0.5008,0.2346,0.4844,0.9842,0.4844
ROCPOINTS_N,0.5008,0.2346,0.4843,0.9842,0.4843
ROCPOINTS_N,0.5008,0.2346,0.4843,0.9842,0.4843
ROCPOINTS_N,0.5009,0.2346,0.4842,0.9842,0.4842
ROCPOINTS_N,0.5009,0.2346,0.4842,0.9842,0.4842
ROCPOINTS_N,0.5010,0.2346,0.4841,0.9842,0.4841
ROCPOINTS_N,0.5012,0.2346,0.4841,0.9842,0.4841
ROCPOINTS_N,0.5012,0.2346,0.4840,0.9842,0.4840
ROCPOINTS_N,0.5013,0.2346,0.4839,0.9842,0.4839
ROCPOINTS_N,0.5014,0.2346,0.4839,0.9842,0.4839
ROCPOINTS_N,0.5014,0.2346,0.4838,0.9842,0.4838
ROCPOINTS_N,0.5017,0.2346,0.4838,0.9842,0.4838
ROCPOINTS_N,0.5018,0.2346,0.4835,0.9842,0.4835
ROCPOINTS_N,0.5018,0.2346,0.4835,0.9842,0.4835
ROCPOINTS_N,0.5019,0.2328,0.4835,0.9843,0.4835
ROCPOINTS_N,0.5020,0.2328,0.4834,0.9843,0.4834
ROCPOINTS_N,0.5022,0.2328,0.4834,0.9843,0.4834
ROCPOINTS_N,0.5022,0.2328,0.4833,0.9843,0.4833
ROCPOINTS_N,0.5022,0.2328,0.4832,0.9843,0.4832
ROCPOINTS_N,0.5025,0.2328,0.4831,0.9843,0.4831
ROCPOINTS_N,0.5025,0.2328,0.4830,0.9843,0.4830
ROCPOINTS_N,0.5026,0.2328,0.4829,0.9843,0.4829
ROCPOINTS_N,0.5028,0.2328,0.4829,0.9843,0.4829
ROCPOINTS_N,0.5029,0.2328,0.4828,0.9843,0.4828
ROCPOINTS_N,0.5030,0.2328,0.4827,0.9843,0.4827
ROCPOINTS_N,0.5031,0.2328,0.4827,0.9843,0.4827
ROCPOINTS_N,0.5031,0.2328,0.4826,0.9843,0.4826
ROCPOINTS_N,0.5033,0.2328,0.4825,0.9843,0.4825
ROCPOINTS_N,0.5033,0.2328,0.4823,0.9843,0.4823
ROCPOINTS_N,0.5033,0.2328,0.4822,0.9843,0.4822
ROCPOINTS_N,0.5034,0.2310,0.4780,0.9843,0.4780
ROCPOINTS_N,0.5034,0.2310,0.4779,0.9843,0.4779
ROCPOINTS_N,0.5034,0.2310,0.4779,0.9843,0.4779
ROCPOINTS_N,0.5036,0.2310,0.4778,0.9843,0.4778
ROCPOINTS_N,0.5037,0.2310,0.4778,0.9843,0.4778
ROCPOINTS_N,0.5037,0.2310,0.4777,0.9843,0.4777
ROCPOINTS_N,0.5039,0.2310,0.4760,0.9842,0.4760
ROCPOINTS_N,0.5040,0.2310,0.4759,0.9842,0.4759
ROCPOINTS_N,0.5040,0.2310,0.4759,0.9842,0.4759
ROCPOINTS_N,0.5040,0.2310,0.4758,0.9842,0.4758
ROCPOINTS_N,0.5040,0.2310,0.4757,0.9842,0.4757
ROCPOINTS_N,0.5041,0.2310,0.4757,0.9842,0.4757
ROCPOINTS_N,0.5041,0.2310,0.4756,0.9842,0.4756
ROCPOINTS_N,0.5042,0.2310,0.4755,0.9842,0.4755
ROCPOINTS_N,0.5043,0.2310,0.4755,0.9842,0.4755
ROCPOINTS_N,0.5044,0.2310,0.4754,0.9842,0.4754
ROCPOINTS_N,0.5044,0.2310,0.4752,0.9842,0.4752
ROCPOINTS_N,0.5045,0.2310,0.4751,0.9842,0.4751
ROCPOINTS_N,0.5045,0.2310,0.4751,0.9842,0.4751
ROCPOINTS_N,0.5046,0.2310,0.4750,0.9842,0.4750
ROCPOINTS_N,0.5047,0.2310,0.4750,0.9842,0.4750
ROCPOINTS_N,0.5048,0.2310,0.4749,0.9842,0.4749
ROCPOINTS_N,0.5048,0.2293,0.4749,0.9843,0.4749
ROCPOINTS_N,0.5049,0.2293,0.4748,0.9843,0.4748
ROCPOINTS_N,0.5050,0.2293,0.4747,0.9843,0.4747
ROCPOINTS_N,0.5050,0.2293,0.4744,0.9843,0.4744
ROCPOINTS_N,0.5051,0.2293,0.4743,0.9843,0.4743
ROCPOINTS_N,0.5051,0.2293,0.4734,0.9842,0.4734
ROCPOINTS_N,0.5052,0.2293,0.4734,0.9842,0.4734
ROCPOINTS_N,0.5053,0.2293,0.4733,0.9842,0.4733
ROCPOINTS_N,0.5055,0.2293,0.4733,0.9842,0.4733
ROCPOINTS_N,0.5056,0.2293,0.4732,0.9842,0.4732
ROCPOINTS_N,0.5056,0.2293,0.4731,0.9842,0.4731
ROCPOINTS_N,0.5056,0.2293,0.4730,0.9842,0.4730
ROCPOINTS_N,0.5057,0.2275,0.4730,0.9843,0.4730
ROCPOINTS_N,0.5057,0.2275,0.4729,0.9843,0.4729
ROCPOINTS_N,0.5057,0.2275,0.4729,0.9843,0.4729
ROCPOINTS_N,0.5058,0.2275,0.4728,0.9843,0.4728
ROCPOINTS_N,0.5059,0.2275,0.4727,0.9843,0.4727
ROCPOINTS_N,0.5059,0.2275,0.4726,0.9843,0.4726
ROCPOINTS_N,0.5060,0.2275,0.4726,0.9843,0.4726
ROCPOINTS_N,0.5060,0.2275,0.4725,0.9843,0.4725
ROCPOINTS_N,0.5060,0.2275,0.4724,0.9843,0.4724
ROCPOINTS_N,0.5060,0.2275,0.4724,0.9843,0.4724
ROCPOINTS_N,0.5061,0.2275,0.4723,0.9843,0.4723
ROCPOINTS_N,0.5061,0.2275,0.4723,0.9843,0.4723
ROCPOINTS_N,0.5062,0.2275,0.4722,0.9843,0.4722
ROCPOINTS_N,0.5062,0.2275,0.4722,0.9843,0.4722
ROCPOINTS_N,0.5064,0.2275,0.4721,0.9843,0.4721
ROCPOINTS_N,0.5064,0.2275,0.4720,0.9843,0.4720
ROCPOINTS_N,0.5064,0.2275,0.4720,0.9843,0.4720
ROCPOINTS_N,0.5067,0.2275,0.4719,0.9843,0.4719
ROCPOINTS_N,0.5068,0.2205,0.4681,0.9847,0.4681
ROCPOINTS_N,0.5068,0.2205,0.4681,0.9847,0.4681
ROCPOINTS_N,0.5070,0.2205,0.4674,0.9846,0.4674
ROCPOINTS_N,0.5070,0.2205,0.4673,0.9846,0.4673
ROCPOINTS_N,0.5071,0.2205,0.4673,0.9846,0.4673
ROCPOINTS_N,0.5071,0.2205,0.4672,0.9846,0.4672
ROCPOINTS_N,0.5071,0.2205,0.4671,0.9846,0.4671
ROCPOINTS_N,0.5071,0.2205,0.4671,0.9846,0.4671
ROCPOINTS_N,0.5072,0.2205,0.4670,0.9846,0.4670
ROCPOINTS_N,0.5073,0.2205,0.4670,0.9846,0.4670
ROCPOINTS_N,0.5074,0.2205,0.4667,0.9846,0.4667
ROCPOINTS_N,0.5075,0.2205,0.4666,0.9846,0.4666
ROCPOINTS_N,0.5076,0.2205,0.4666,0.9846,0.4666
ROCPOINTS_N,0.5076,0.2205,0.4663,0.9846,0.4663
ROCPOINTS_N,0.5076,0.2205,0.4662,0.9846,0.4662
ROCPOINTS_N,0.5076,0.2205,0.4661,0.9846,0.4661
ROCPOINTS_N,0.5077,0.2205,0.4661,0.9846,0.4661
ROCPOINTS_N,0.5078,0.2205,0.4660,0.9846,0.4660
ROCPOINTS_N,0.5078,0.2205,0.4659,0.9846,0.4659
ROCPOINTS_N,0.5078,0.2205,0.4659,0.9846,0.4659
ROCPOINTS_N,0.5079,0.2205,0.4658,0.9846,0.4658
ROCPOINTS_N,0.5080,0.2205,0.4657,0.9846,0.4657
ROCPOINTS_N,0.5081,0.2205,0.4657,0.9846,0.4657
ROCPOINTS_N,0.5081,0.2205,0.4656,0.9846,0.4656
ROCPOINTS_N,0.5082,0.2205,0.4656,0.9846,0.4656
ROCPOINTS_N,0.5083,0.2205,0.4655,0.9846,0.4655
ROCPOINTS_N,0.5083,0.2205,0.4654,0.9846,0.4654
ROCPOINTS_N,0.5084,0.2205,0.4652,0.9846,0.4652
ROCPOINTS_N,0.5084,0.2205,0.4651,0.9846,0.4651
ROCPOINTS_N,0.5086,0.2205,0.4650,0.9846,0.4650
ROCPOINTS_N,0.5086,0.2205,0.4650,0.9846,0.4650
ROCPOINTS_N,0.5087,0.2205,0.4649,0.9846,0.4649
ROCPOINTS_N,0.5087,0.2205,0.4649,0.9846,0.4649
ROCPOINTS_N,0.5089,0.2205,0.4648,0.9846,0.4648
ROCPOINTS_N,0.5089,0.2205,0.4648,0.9846,0.4648
ROCPOINTS_N,0.5089,0.2205,0.4647,0.9846,0.4647
ROCPOINTS_N,0.5089,0.2205,0.4645,0.9845,0.4645
ROCPOINTS_N,0.5092,0.2205,0.4643,0.9845,0.4643
ROCPOINTS_N,0.5093,0.2205,0.4642,0.9845,0.4642
ROCPOINTS_N,0.5093,0.2205,0.4641,0.9845,0.4641
ROCPOINTS_N,0.5094,0.2205,0.4641,0.9845,0.4641
ROCPOINTS_N,0.5095,0.2205,0.4640,0.9845,0.4640
ROCPOINTS_N,0.5096,0.2205,0.4638,0.9845,0.4638
ROCPOINTS_N,0.5096,0.2205,0.4638,0.9845,0.4638
ROCPOINTS_N,0.5096,0.2205,0.4636,0.9845,0.4636
ROCPOINTS_N,0.5097,0.2205,0.4636,0.9845,0.4636
ROCPOINTS_N,0.5098,0.2205,0.4635,0.9845,0.4635
ROCPOINTS_N,0.5098,0.2205,0.4635,0.9845,0.4635
ROCPOINTS_N,0.5099,0.2205,0.4634,0.9845,0.4634
ROCPOINTS_N,0.5100,0.2205,0.4634,0.9845,0.4634
ROCPOINTS_N,0.5102,0.2169,0.4593,0.9846,0.4593
ROCPOINTS_N,0.5103,0.2169,0.4592,0.9846,0.4592
ROCPOINTS_N,0.5104,0.2169,0.4592,0.9846,0.4592
ROCPOINTS_N,0.5104,0.2169,0.4591,0.9846,0.4591
ROCPOINTS_N,0.5105,0.2169,0.4590,0.9846,0.4590
ROCPOINTS_N,0.5106,0.2169,0.4590,0.9846,0.4590
ROCPOINTS_N,0.5106,0.2169,0.4589,0.9846,0.4589
ROCPOINTS_N,0.5106,0.2169,0.4588,0.9846,0.4588
ROCPOINTS_N,0.5107,0.2169,0.4587,0.9846,0.4587
ROCPOINTS_N,0.5107,0.2169,0.4587,0.9846,0.4587
ROCPOINTS_N,0.5108,0.2169,0.4586,0.9846,0.4586
ROCPOINTS_N,0.5111,0.2169,0.4586,0.9846,0.4586
ROCPOINTS_N,0.5111,0.2169,0.4585,0.9846,0.4585
ROCPOINTS_N,0.5112,0.2169,0.4584,0.9846,0.4584
ROCPOINTS_N,0.5112,0.2152,0.4584,0.9847,0.4584
ROCPOINTS_N,0.5113,0.2152,0.4583,0.9847,0.4583
ROCPOINTS_N,0.5113,0.2152,0.4583,0.9847,0.4583
ROCPOINTS_N,0.5113,0.2152,0.4582,0.9847,0.4582
ROCPOINTS_N,0.5114,0.2152,0.4582,0.9847,0.4582
ROCPOINTS_N,0.5115,0.2152,0.4581,0.9847,0.4581
ROCPOINTS_N,0.5116,0.2152,0.4580,0.9847,0.4580
ROCPOINTS_N,0.5117,0.2152,0.4580,0.9847,0.4580
ROCPOINTS_N,0.5117,0.2134,0.4576,0.9848,0.4576
ROCPOINTS_N,0.5118,0.2134,0.4575,0.9848,0.4575
ROCPOINTS_N,0.5119,0.2134,0.4575,0.9848,0.4575
ROCPOINTS_N,0.5121,0.2134,0.4574,0.9848,0.4574
ROCPOINTS_N,0.5121,0.2134,0.4573,0.9848,0.4573
ROCPOINTS_N,0.5122,0.2134,0.4573,0.9848,0.4573
ROCPOINTS_N,0.5122,0.2134,0.4572,0.9848,0.4572
ROCPOINTS_N,0.5122,0.2134,0.4572,0.9848,0.4572
ROCPOINTS_N,0.5124,0.2134,0.4569,0.9848,0.4569
ROCPOINTS_N,0.5126,0.2134,0.4569,0.9848,0.4569
ROCPOINTS_N,0.5127,0.2134,0.4568,0.9848,0.4568
ROCPOINTS_N,0.5127,0.2134,0.4567,0.9848,0.4567
ROCPOINTS_N,0.5127,0.2134,0.4566,0.9848,0.4566
ROCPOINTS_N,0.5127,0.2134,0.4566,0.9848,0.4566
ROCPOINTS_N,0.5128,0.2134,0.4565,0.9848,0.4565
ROCPOINTS_N,0.5128,0.2134,0.4564,0.9848,0.4564
ROCPOINTS_N,0.5128,0.2134,0.4564,0.9848,0.4564
ROCPOINTS_N,0.5130,0.2134,0.4563,0.9848,0.4563
ROCPOINTS_N,0.5133,0.2134,0.4562,0.9848,0.4562
ROCPOINTS_N,0.5134,0.2099,0.4518,0.9849,0.4518
ROCPOINTS_N,0.5134,0.2099,0.4517,0.9849,0.4517
ROCPOINTS_N,0.5135,0.2099,0.4517,0.9849,0.4517
ROCPOINTS_N,0.5135,0.2099,0.4516,0.9849,0.4516
ROCPOINTS_N,0.5135,0.2099,0.4516,0.9849,0.4516
ROCPOINTS_N,0.5136,0.2099,0.4515,0.9849,0.4515
ROCPOINTS_N,0.5136,0.2099,0.4515,0.9849,0.4515
ROCPOINTS_N,0.5139,0.2099,0.4514,0.9849,0.4514
ROCPOINTS_N,0.5139,0.2099,0.4513,0.9849,0.4513
ROCPOINTS_N,0.5139,0.2099,0.4513,0.9849,0.4513
ROCPOINTS_N,0.5140,0.2099,0.4512,0.9849,0.4512
ROCPOINTS_N,0.5141,0.2099,0.4512,0.9849,0.4512
ROCPOINTS_N,0.5141,0.2099,0.4511,0.9849,0.4511
ROCPOINTS_N,0.5142,0.2099,0.4510,0.9848,0.4510
ROCPOINTS_N,0.5142,0.2099,0.4510,0.9848,0.4510
ROCPOINTS_N,0.5144,0.2099,0.4509,0.9848,0.4509
ROCPOINTS_N,0.5144,0.2099,0.4509,0.9848,0.4509
ROCPOINTS_N,0.5145,0.2099,0.4508,0.9848,0.4508
ROCPOINTS_N,0.5146,0.2099,0.4508,0.9848,0.4508
ROCPOINTS_N,0.5148,0.2099,0.4507,0.9848,0.4507
ROCPOINTS_N,0.5148,0.2099,0.4506,0.9848,0.4506
ROCPOINTS_N,0.5148,0.2099,0.4505,0.9848,0.4505
ROCPOINTS_N,0.5149,0.2099,0.4505,0.9848,0.4505
ROCPOINTS_N,0.5149,0.2099,0.4504,0.9848,0.4504
ROCPOINTS_N,0.5149,0.2099,0.4503,0.9848,0.4503
ROCPOINTS_N,0.5150,0.2099,0.4503,0.9848,0.4503
ROCPOINTS_N,0.5150,0.2099,0.4502,0.9848,0.4502
ROCPOINTS_N,0.5151,0.2099,0.4498,0.9848,0.4498
ROCPOINTS_N,0.5151,0.2099,0.4497,0.9848,0.4497
ROCPOINTS_N,0.5152,0.2099,0.4496,0.9848,0.4496
ROCPOINTS_N,0.5152,0.2099,0.4496,0.9848,0.4496
ROCPOINTS_N,0.5154,0.2099,0.4495,0.9848,0.4495
ROCPOINTS_N,0.5154,0.2099,0.4495,0.9848,0.4495
ROCPOINTS_N,0.5156,0.2099,0.4494,0.9848,0.4494
ROCPOINTS_N,0.5156,0.2099,0.4492,0.9848,0.4492
ROCPOINTS_N,0.5156,0.2099,0.4492,0.9848,0.4492
ROCPOINTS_N,0.5158,0.2099,0.4491,0.9848,0.4491
ROCPOINTS_N,0.5158,0.2099,0.4491,0.9848,0.4491
ROCPOINTS_N,0.5158,0.2099,0.4490,0.9848,0.4490
ROCPOINTS_N,0.5159,0.2099,0.4489,0.9848,0.4489
ROCPOINTS_N,0.5159,0.2099,0.4489,0.9848,0.4489
ROCPOINTS_N,0.5159,0.2099,0.4488,0.9848,0.4488
ROCPOINTS_N,0.5161,0.2099,0.4488,0.9848,0.4488
ROCPOINTS_N,0.5161,0.2099,0.4487,0.9848,0.4487
ROCPOINTS_N,0.5162,0.2099,0.4486,0.9848,0.4486
ROCPOINTS_N,0.5163,0.2099,0.4485,0.9848,0.4485
ROCPOINTS_N,0.5164,0.2099,0.4485,0.9848,0.4485
ROCPOINTS_N,0.5165,0.2099,0.4484,0.9848,0.4484
ROCPOINTS_N,0.5165,0.2099,0.4483,0.9848,0.4483
ROCPOINTS_N,0.5166,0.2099,0.4482,0.9848,0.4482
ROCPOINTS_N,0.5167,0.2099,0.4482,0.9848,0.4482
ROCPOINTS_N,0.5169,0.2063,0.4439,0.9849,0.4439
ROCPOINTS_N,0.5170,0.2063,0.4439,0.9849,0.4439
ROCPOINTS_N,0.5170,0.2063,0.4438,0.9849,0.4438
ROCPOINTS_N,0.5172,0.2063,0.4437,0.9849,0.4437
ROCPOINTS_N,0.5172,0.2063,0.4436,0.9849,0.4436
ROCPOINTS_N,0.5173,0.2063,0.4435,0.9848,0.4435
ROCPOINTS_N,0.5173,0.2063,0.4434,0.9848,0.4434
ROCPOINTS_N,0.5173,0.2063,0.4433,0.9848,0.4433
ROCPOINTS_N,0.5175,0.2063,0.4432,0.9848,0.4432
ROCPOINTS_N,0.5175,0.2063,0.4432,0.9848,0.4432
ROCPOINTS_N,0.5177,0.2063,0.4431,0.9848,0.4431
ROCPOINTS_N,0.5177,0.2063,0.4431,0.9848,0.4431
ROCPOINTS_N,0.5177,0.2063,0.4430,0.9848,0.4430
ROCPOINTS_N,0.5177,0.2063,0.4429,0.9848,0.4429
ROCPOINTS_N,0.5178,0.2063,0.4429,0.9848,0.4429
ROCPOINTS_N,0.5178,0.2063,0.4428,0.9848,0.4428
ROCPOINTS_N,0.5179,0.2063,0.4428,0.9848,0.4428
ROCPOINTS_N,0.5180,0.2063,0.4427,0.9848,0.4427
ROCPOINTS_N,0.5181,0.2063,0.4426,0.9848,0.4426
ROCPOINTS_N,0.5183,0.2063,0.4426,0.9848,0.4426
ROCPOINTS_N,0.5183,0.2063,0.4425,0.9848,0.4425
ROCPOINTS_N,0.5185,0.2063,0.4424,0.9848,0.4424
ROCPOINTS_N,0.5186,0.2063,0.4424,0.9848,0.4424
ROCPOINTS_N,0.5188,0.2063,0.4423,0.9848,0.4423
ROCPOINTS_N,0.5189,0.2063,0.4422,0.9848,0.4422
ROCPOINTS_N,0.5189,0.2063,0.4422,0.9848,0.4422
ROCPOINTS_N,0.5189,0.2063,0.4420,0.9848,0.4420
ROCPOINTS_N,0.5190,0.2063,0.4419,0.9848,0.4419
ROCPOINTS_N,0.5190,0.2063,0.4419,0.9848,0.4419
ROCPOINTS_N,0.5192,0.2063,0.4418,0.9848,0.4418
ROCPOINTS_N,0.5192,0.2063,0.4416,0.9848,0.4416
ROCPOINTS_N,0.5193,0.2063,0.4415,0.9848,0.4415
ROCPOINTS_N,0.5194,0.2063,0.4415,0.9848,0.4415
ROCPOINTS_N,0.5194,0.2063,0.4413,0.9848,0.4413
ROCPOINTS_N,0.5195,0.2063,0.4413,0.9848,0.4413
ROCPOINTS_N,0.5195,0.2063,0.4412,0.9848,0.4412
ROCPOINTS_N,0.5197,0.2063,0.4411,0.9848,0.4411
ROCPOINTS_N,0.5198,0.2063,0.4411,0.9848,0.4411
ROCPOINTS_N,0.5199,0.2063,0.4410,0.9848,0.4410
ROCPOINTS_N,0.5200,0.2063,0.4410,0.9848,0.4410
ROCPOINTS_N,0.5201,0.2046,0.4362,0.9847,0.4362
ROCPOINTS_N,0.5201,0.2046,0.4361,0.9847,0.4361
ROCPOINTS_N,0.5201,0.2046,0.4361,0.9847,0.4361
ROCPOINTS_N,0.5202,0.2046,0.4341,0.9847,0.4341
ROCPOINTS_N,0.5202,0.2046,0.4341,0.9847,0.4341
ROCPOINTS_N,0.5204,0.2046,0.4340,0.9847,0.4340
ROCPOINTS_N,0.5205,0.2046,0.4340,0.9847,0.4340
ROCPOINTS_N,0.5205,0.2046,0.4339,0.9846,0.4339
ROCPOINTS_N,0.5206,0.2046,0.4338,0.9846,0.4338
ROCPOINTS_N,0.5206,0.2046,0.4327,0.9846,0.4327
ROCPOINTS_N,0.5207,0.2046,0.4327,0.9846,0.4327
ROCPOINTS_N,0.5208,0.2046,0.4326,0.9846,0.4326
ROCPOINTS_N,0.5209,0.2046,0.4326,0.9846,0.4326
ROCPOINTS_N,0.5210,0.2046,0.4325,0.9846,0.4325
ROCPOINTS_N,0.5211,0.2046,0.4324,0.9846,0.4324
ROCPOINTS_N,0.5211,0.2046,0.4324,0.9846,0.4324
ROCPOINTS_N,0.5211,0.2046,0.4323,0.9846,0.4323
ROCPOINTS_N,0.5212,0.2046,0.4322,0.9846,0.4322
ROCPOINTS_N,0.5212,0.2046,0.4322,0.9846,0.4322
ROCPOINTS_N,0.5213,0.2046,0.4321,0.9846,0.4321
ROCPOINTS_N,0.5214,0.2046,0.4317,0.9846,0.4317
ROCPOINTS_N,0.5214,0.2046,0.4317,0.9846,0.4317
ROCPOINTS_N,0.5215,0.2046,0.4316,0.9846,0.4316
ROCPOINTS_N,0.5216,0.2046,0.4315,0.9846,0.4315
ROCPOINTS_N,0.5217,0.2046,0.4315,0.9846,0.4315
ROCPOINTS_N,0.5218,0.2046,0.4312,0.9846,0.4312
ROCPOINTS_N,0.5219,0.2046,0.4312,0.9846,0.4312
ROCPOINTS_N,0.5219,0.2046,0.4311,0.9846,0.4311
ROCPOINTS_N,0.5219,0.2046,0.4310,0.9845,0.4310
ROCPOINTS_N,0.5220,0.2046,0.4310,0.9845,0.4310
ROCPOINTS_N,0.5222,0.2046,0.4309,0.9845,0.4309
ROCPOINTS_N,0.5222,0.2046,0.4308,0.9845,0.4308
ROCPOINTS_N,0.5223,0.2028,0.4308,0.9847,0.4308
ROCPOINTS_N,0.5223,0.2028,0.4307,0.9847,0.4307
ROCPOINTS_N,0.5223,0.2028,0.4306,0.9847,0.4306
ROCPOINTS_N,0.5224,0.2028,0.4306,0.9847,0.4306
ROCPOINTS_N,0.5224,0.2028,0.4305,0.9847,0.4305
ROCPOINTS_N,0.5225,0.2028,0.4305,0.9847,0.4305
ROCPOINTS_N,0.5227,0.2028,0.4304,0.9847,0.4304
ROCPOINTS_N,0.5227,0.2028,0.4303,0.9847,0.4303
ROCPOINTS_N,0.5228,0.2028,0.4302,0.9847,0.4302
ROCPOINTS_N,0.5229,0.2028,0.4302,0.9847,0.4302
ROCPOINTS_N,0.5230,0.2028,0.4301,0.9846,0.4301
ROCPOINTS_N,0.5230,0.2028,0.4301,0.9846,0.4301
ROCPOINTS_N,0.5230,0.2028,0.4300,0.9846,0.4300
ROCPOINTS_N,0.5230,0.2028,0.4299,0.9846,0.4299
ROCPOINTS_N,0.5231,0.2028,0.4299,0.9846,0.4299
ROCPOINTS_N,0.5231,0.2028,0.4298,0.9846,0.4298
ROCPOINTS_N,0.5231,0.2028,0.4298,0.9846,0.4298
ROCPOINTS_N,0.5232,0.2028,0.4297,0.9846,0.4297
ROCPOINTS_N,0.5233,0.2028,0.4296,0.9846,0.4296
ROCPOINTS_N,0.5233,0.2028,0.4296,0.9846,0.4296
ROCPOINTS_N,0.5233,0.2028,0.4295,0.9846,0.4295
ROCPOINTS_N,0.5233,0.2028,0.4295,0.9846,0.4295
ROCPOINTS_N,0.5234,0.2028,0.4258,0.9845,0.4258
ROCPOINTS_N,0.5234,0.2028,0.4257,0.9845,0.4257
ROCPOINTS_N,0.5235,0.2028,0.4257,0.9845,0.4257
ROCPOINTS_N,0.5236,0.2028,0.4256,0.9845,0.4256
ROCPOINTS_N,0.5237,0.2028,0.4256,0.9845,0.4256
ROCPOINTS_N,0.5237,0.2028,0.4255,0.9845,0.4255
ROCPOINTS_N,0.5237,0.2028,0.4254,0.9845,0.4254
ROCPOINTS_N,0.5239,0.2028,0.4254,0.9845,0.4254
ROCPOINTS_N,0.5240,0.2028,0.4253,0.9845,0.4253
ROCPOINTS_N,0.5241,0.2028,0.4253,0.9845,0.4253
ROCPOINTS_N,0.5242,0.2028,0.4252,0.9845,0.4252
ROCPOINTS_N,0.5242,0.2028,0.4251,0.9845,0.4251
ROCPOINTS_N,0.5242,0.2028,0.4250,0.9845,0.4250
ROCPOINTS_N,0.5244,0.2028,0.4250,0.9845,0.4250
ROCPOINTS_N,0.5244,0.2028,0.4249,0.9845,0.4249
ROCPOINTS_N,0.5245,0.2028,0.4249,0.9845,0.4249
ROCPOINTS_N,0.5245,0.2028,0.4248,0.9845,0.4248
ROCPOINTS_N,0.5246,0.2028,0.4247,0.9845,0.4247
ROCPOINTS_N,0.5247,0.2028,0.4247,0.9845,0.4247
ROCPOINTS_N,0.5248,0.2028,0.4246,0.9845,0.4246
ROCPOINTS_N,0.5249,0.2028,0.4245,0.9844,0.4245
ROCPOINTS_N,0.5249,0.2028,0.4245,0.9844,0.4245
ROCPOINTS_N,0.5250,0.2028,0.4244,0.9844,0.4244
ROCPOINTS_N,0.5250,0.2028,0.4243,0.9844,0.4243
ROCPOINTS_N,0.5250,0.2028,0.4242,0.9844,0.4242
ROCPOINTS_N,0.5252,0.2028,0.4242,0.9844,0.4242
ROCPOINTS_N,0.5252,0.2028,0.4241,0.9844,0.4241
ROCPOINTS_N,0.5252,0.2028,0.4240,0.9844,0.4240
ROCPOINTS_N,0.5253,0.2028,0.4240,0.9844,0.4240
ROCPOINTS_N,0.5254,0.2028,0.4239,0.9844,0.4239
ROCPOINTS_N,0.5254,0.2028,0.4238,0.9844,0.4238
ROCPOINTS_N,0.5254,0.2028,0.4238,0.9844,0.4238
ROCPOINTS_N,0.5256,0.2028,0.4237,0.9844,0.4237
ROCPOINTS_N,0.5256,0.2011,0.4235,0.9845,0.4235
ROCPOINTS_N,0.5256,0.2011,0.4235,0.9845,0.4235
ROCPOINTS_N,0.5257,0.2011,0.4234,0.9845,0.4234
ROCPOINTS_N,0.5258,0.2011,0.4233,0.9845,0.4233
ROCPOINTS_N,0.5258,0.2011,0.4233,0.9845,0.4233
ROCPOINTS_N,0.5259,0.2011,0.4232,0.9845,0.4232
ROCPOINTS_N,0.5260,0.2011,0.4231,0.9845,0.4231
ROCPOINTS_N,0.5260,0.2011,0.4231,0.9845,0.4231
ROCPOINTS_N,0.5260,0.2011,0.4230,0.9845,0.4230
ROCPOINTS_N,0.5260,0.2011,0.4229,0.9845,0.4229
ROCPOINTS_N,0.5261,0.2011,0.4229,0.9845,0.4229
ROCPOINTS_N,0.5262,0.2011,0.4228,0.9845,0.4228
ROCPOINTS_N,0.5263,0.2011,0.4228,0.9845,0.4228
ROCPOINTS_N,0.5263,0.2011,0.4227,0.9845,0.4227
ROCPOINTS_N,0.5263,0.2011,0.4226,0.9845,0.4226
ROCPOINTS_N,0.5264,0.2011,0.4226,0.9845,0.4226
ROCPOINTS_N,0.5264,0.2011,0.4225,0.9845,0.4225
ROCPOINTS_N,0.5266,0.1993,0.4225,0.9846,0.4225
ROCPOINTS_N,0.5266,0.1993,0.4225,0.9846,0.4225
ROCPOINTS_N,0.5266,0.1993,0.4224,0.9846,0.4224
ROCPOINTS_N,0.5267,0.1993,0.4223,0.9846,0.4223
ROCPOINTS_N,0.5269,0.1940,0.4187,0.9849,0.4187
ROCPOINTS_N,0.5269,0.1940,0.4187,0.9849,0.4187
ROCPOINTS_N,0.5271,0.1940,0.4186,0.9849,0.4186
ROCPOINTS_N,0.5271,0.1940,0.4186,0.9849,0.4186
ROCPOINTS_N,0.5272,0.1940,0.4185,0.9849,0.4185
ROCPOINTS_N,0.5272,0.1940,0.4185,0.9849,0.4185
ROCPOINTS_N,0.5273,0.1940,0.4184,0.9849,0.4184
ROCPOINTS_N,0.5273,0.1940,0.4183,0.9849,0.4183
ROCPOINTS_N,0.5273,0.1940,0.4183,0.9849,0.4183
ROCPOINTS_N,0.5273,0.1940,0.4182,0.9849,0.4182
ROCPOINTS_N,0.5274,0.1940,0.4181,0.9849,0.4181
ROCPOINTS_N,0.5274,0.1940,0.4180,0.9849,0.4180
ROCPOINTS_N,0.5274,0.1940,0.4180,0.9849,0.4180
ROCPOINTS_N,0.5274,0.1940,0.4179,0.9849,0.4179
ROCPOINTS_N,0.5275,0.1940,0.4178,0.9849,0.4178
ROCPOINTS_N,0.5275,0.1940,0.4178,0.9849,0.4178
ROCPOINTS_N,0.5275,0.1940,0.4177,0.9849,0.4177
ROCPOINTS_N,0.5275,0.1940,0.4176,0.9849,0.4176
ROCPOINTS_N,0.5275,0.1940,0.4175,0.9849,0.4175
ROCPOINTS_N,0.5276,0.1940,0.4175,0.9849,0.4175
ROCPOINTS_N,0.5276,0.1940,0.4174,0.9849,0.4174
ROCPOINTS_N,0.5276,0.1922,0.4174,0.9850,0.4174
ROCPOINTS_N,0.5276,0.1922,0.4173,0.9850,0.4173
ROCPOINTS_N,0.5277,0.1922,0.4173,0.9850,0.4173
ROCPOINTS_N,0.5277,0.1922,0.4172,0.9850,0.4172
ROCPOINTS_N,0.5278,0.1922,0.4172,0.9850,0.4172
ROCPOINTS_N,0.5278,0.1922,0.4171,0.9850,0.4171
ROCPOINTS_N,0.5280,0.1922,0.4169,0.9850,0.4169
ROCPOINTS_N,0.5280,0.1905,0.4169,0.9851,0.4169
ROCPOINTS_N,0.5281,0.1887,0.4169,0.9853,0.4169
ROCPOINTS_N,0.5281,0.1887,0.4169,0.9853,0.4169
ROCPOINTS_N,0.5282,0.1887,0.4168,0.9852,0.4168
ROCPOINTS_N,0.5283,0.1887,0.4167,0.9852,0.4167
ROCPOINTS_N,0.5283,0.1887,0.4166,0.9852,0.4166
ROCPOINTS_N,0.5283,0.1887,0.4165,0.9852,0.4165
ROCPOINTS_N,0.5284,0.1887,0.4161,0.9852,0.4161
ROCPOINTS_N,0.5285,0.1887,0.4161,0.9852,0.4161
ROCPOINTS_N,0.5288,0.1887,0.4160,0.9852,0.4160
ROCPOINTS_N,0.5289,0.1887,0.4159,0.9852,0.4159
ROCPOINTS_N,0.5289,0.1887,0.4159,0.9852,0.4159
ROCPOINTS_N,0.5290,0.1887,0.4158,0.9852,0.4158
ROCPOINTS_N,0.5291,0.1887,0.4157,0.9852,0.4157
ROCPOINTS_N,0.5291,0.1887,0.4157,0.9852,0.4157
ROCPOINTS_N,0.5292,0.1887,0.4156,0.9852,0.4156
ROCPOINTS_N,0.5292,0.1869,0.4156,0.9853,0.4156
ROCPOINTS_N,0.5293,0.1869,0.4155,0.9853,0.4155
ROCPOINTS_N,0.5293,0.1869,0.4155,0.9853,0.4155
ROCPOINTS_N,0.5293,0.1869,0.4154,0.9853,0.4154
ROCPOINTS_N,0.5293,0.1869,0.4154,0.9853,0.4154
ROCPOINTS_N,0.5294,0.1869,0.4153,0.9853,0.4153
ROCPOINTS_N,0.5295,0.1869,0.4152,0.9853,0.4152
ROCPOINTS_N,0.5295,0.1869,0.4152,0.9853,0.4152
ROCPOINTS_N,0.5296,0.1869,0.4151,0.9853,0.4151
ROCPOINTS_N,0.5296,0.1869,0.4151,0.9853,0.4151
ROCPOINTS_N,0.5299,0.1869,0.4150,0.9853,0.4150
ROCPOINTS_N,0.5300,0.1869,0.4150,0.9853,0.4150
ROCPOINTS_N,0.5300,0.1869,0.4149,0.9853,0.4149
ROCPOINTS_N,0.5302,0.1834,0.4118,0.9855,0.4118
ROCPOINTS_N,0.5303,0.1834,0.4117,0.9855,0.4117
ROCPOINTS_N,0.5303,0.1834,0.4117,0.9855,0.4117
ROCPOINTS_N,0.5303,0.1834,0.4116,0.9855,0.4116
ROCPOINTS_N,0.5303,0.1834,0.4116,0.9855,0.4116
ROCPOINTS_N,0.5305,0.1834,0.4115,0.9855,0.4115
ROCPOINTS_N,0.5306,0.1834,0.4115,0.9855,0.4115
ROCPOINTS_N,0.5307,0.1817,0.4113,0.9856,0.4113
ROCPOINTS_N,0.5307,0.1817,0.4112,0.9856,0.4112
ROCPOINTS_N,0.5308,0.1817,0.4112,0.9856,0.4112
ROCPOINTS_N,0.5308,0.1817,0.4111,0.9856,0.4111
ROCPOINTS_N,0.5311,0.1817,0.4110,0.9856,0.4110
ROCPOINTS_N,0.5311,0.1817,0.4110,0.9856,0.4110
ROCPOINTS_N,0.5313,0.1799,0.4109,0.9857,0.4109
ROCPOINTS_N,0.5313,0.1799,0.4109,0.9857,0.4109
ROCPOINTS_N,0.5314,0.1799,0.4108,0.9857,0.4108
ROCPOINTS_N,0.5314,0.1781,0.4108,0.9859,0.4108
ROCPOINTS_N,0.5316,0.1781,0.4107,0.9859,0.4107
ROCPOINTS_N,0.5316,0.1781,0.4106,0.9859,0.4106
ROCPOINTS_N,0.5317,0.1781,0.4106,0.9859,0.4106
ROCPOINTS_N,0.5317,0.1781,0.4102,0.9858,0.4102
ROCPOINTS_N,0.5318,0.1781,0.4101,0.9858,0.4101
ROCPOINTS_N,0.5318,0.1781,0.4101,0.9858,0.4101
ROCPOINTS_N,0.5318,0.1781,0.4100,0.9858,0.4100
ROCPOINTS_N,0.5318,0.1781,0.4099,0.9858,0.4099
ROCPOINTS_N,0.5319,0.1781,0.4099,0.9858,0.4099
ROCPOINTS_N,0.5321,0.1781,0.4098,0.9858,0.4098
ROCPOINTS_N,0.5322,0.1781,0.4098,0.9858,0.4098
ROCPOINTS_N,0.5322,0.1781,0.4097,0.9858,0.4097
ROCPOINTS_N,0.5323,0.1781,0.4095,0.9858,0.4095
ROCPOINTS_N,0.5324,0.1781,0.4095,0.9858,0.4095
ROCPOINTS_N,0.5325,0.1781,0.4094,0.9858,0.4094
ROCPOINTS_N,0.5326,0.1781,0.4094,0.9858,0.4094
ROCPOINTS_N,0.5326,0.1781,0.4093,0.9858,0.4093
ROCPOINTS_N,0.5327,0.1781,0.4092,0.9858,0.4092
ROCPOINTS_N,0.5327,0.1781,0.4092,0.9858,0.4092
ROCPOINTS_N,0.5328,0.1781,0.4091,0.9858,0.4091
ROCPOINTS_N,0.5328,0.1781,0.4084,0.9858,0.4084
ROCPOINTS_N,0.5329,0.1781,0.4083,0.9858,0.4083
ROCPOINTS_N,0.5329,0.1781,0.4081,0.9858,0.4081
ROCPOINTS_N,0.5329,0.1781,0.4080,0.9858,0.4080
ROCPOINTS_N,0.5331,0.1781,0.4079,0.9858,0.4079
ROCPOINTS_N,0.5332,0.1781,0.4078,0.9858,0.4078
ROCPOINTS_N,0.5333,0.1781,0.4078,0.9858,0.4078
ROCPOINTS_N,0.5333,0.1781,0.4077,0.9858,0.4077
ROCPOINTS_N,0.5333,0.1746,0.4039,0.9859,0.4039
ROCPOINTS_N,0.5334,0.1746,0.4039,0.9859,0.4039
ROCPOINTS_N,0.5334,0.1746,0.4038,0.9859,0.4038
ROCPOINTS_N,0.5336,0.1746,0.4038,0.9859,0.4038
ROCPOINTS_N,0.5336,0.1746,0.4037,0.9859,0.4037
ROCPOINTS_N,0.5337,0.1746,0.4036,0.9859,0.4036
ROCPOINTS_N,0.5338,0.1746,0.4036,0.9859,0.4036
ROCPOINTS_N,0.5339,0.1746,0.4035,0.9859,0.4035
ROCPOINTS_N,0.5339,0.1746,0.4035,0.9859,0.4035
ROCPOINTS_N,0.5339,0.1746,0.4034,0.9859,0.4034
ROCPOINTS_N,0.5340,0.1746,0.4033,0.9859,0.4033
ROCPOINTS_N,0.5340,0.1746,0.4032,0.9859,0.4032
ROCPOINTS_N,0.5341,0.1746,0.4031,0.9859,0.4031
ROCPOINTS_N,0.5341,0.1746,0.4031,0.9859,0.4031
ROCPOINTS_N,0.5341,0.1746,0.4030,0.9859,0.4030
ROCPOINTS_N,0.5342,0.1746,0.4029,0.9859,0.4029
ROCPOINTS_N,0.5342,0.1746,0.4028,0.9859,0.4028
ROCPOINTS_N,0.5343,0.1746,0.4028,0.9859,0.4028
ROCPOINTS_N,0.5343,0.1746,0.4027,0.9859,0.4027
ROCPOINTS_N,0.5343,0.1746,0.4026,0.9859,0.4026
ROCPOINTS_N,0.5344,0.1746,0.4026,0.9859,0.4026
ROCPOINTS_N,0.5345,0.1746,0.4025,0.9859,0.4025
ROCPOINTS_N,0.5345,0.1746,0.4025,0.9859,0.4025
ROCPOINTS_N,0.5349,0.1746,0.4024,0.9859,0.4024
ROCPOINTS_N,0.5350,0.1746,0.4024,0.9859,0.4024
ROCPOINTS_N,0.5350,0.1746,0.4023,0.9859,0.4023
ROCPOINTS_N,0.5351,0.1746,0.4019,0.9858,0.4019
ROCPOINTS_N,0.5351,0.1746,0.4019,0.9858,0.4019
ROCPOINTS_N,0.5352,0.1746,0.4018,0.9858,0.4018
ROCPOINTS_N,0.5352,0.1746,0.4017,0.9858,0.4017
ROCPOINTS_N,0.5352,0.1746,0.4017,0.9858,0.4017
ROCPOINTS_N,0.5353,0.1746,0.4016,0.9858,0.4016
ROCPOINTS_N,0.5353,0.1746,0.4015,0.9858,0.4015
ROCPOINTS_N,0.5354,0.1746,0.4015,0.9858,0.4015
ROCPOINTS_N,0.5355,0.1746,0.4014,0.9858,0.4014
ROCPOINTS_N,0.5356,0.1746,0.4014,0.9858,0.4014
ROCPOINTS_N,0.5356,0.1746,0.4012,0.9858,0.4012
ROCPOINTS_N,0.5356,0.1746,0.4012,0.9858,0.4012
ROCPOINTS_N,0.5357,0.1746,0.4011,0.9858,0.4011
ROCPOINTS_N,0.5357,0.1746,0.4011,0.9858,0.4011
ROCPOINTS_N,0.5357,0.1746,0.4010,0.9858,0.4010
ROCPOINTS_N,0.5358,0.1746,0.4010,0.9858,0.4010
ROCPOINTS_N,0.5358,0.1746,0.4009,0.9858,0.4009
ROCPOINTS_N,0.5360,0.1746,0.4008,0.9858,0.4008
ROCPOINTS_N,0.5360,0.1746,0.4008,0.9858,0.4008
ROCPOINTS_N,0.5360,0.1746,0.4007,0.9858,0.4007
ROCPOINTS_N,0.5363,0.1746,0.4007,0.9858,0.4007
ROCPOINTS_N,0.5363,0.1746,0.4006,0.9858,0.4006
ROCPOINTS_N,0.5364,0.1746,0.4005,0.9858,0.4005
ROCPOINTS_N,0.5364,0.1746,0.4005,0.9858,0.4005
ROCPOINTS_N,0.5367,0.1746,0.4003,0.9858,0.4003
ROCPOINTS_N,0.5368,0.1728,0.3959,0.9858,0.3959
ROCPOINTS_N,0.5369,0.1728,0.3958,0.9858,0.3958
ROCPOINTS_N,0.5371,0.1728,0.3957,0.9858,0.3957
ROCPOINTS_N,0.5372,0.1728,0.3956,0.9858,0.3956
ROCPOINTS_N,0.5372,0.1728,0.3956,0.9858,0.3956
ROCPOINTS_N,0.5373,0.1728,0.3955,0.9858,0.3955
ROCPOINTS_N,0.5373,0.1728,0.3955,0.9858,0.3955
ROCPOINTS_N,0.5373,0.1728,0.3954,0.9858,0.3954
ROCPOINTS_N,0.5375,0.1728,0.3954,0.9858,0.3954
ROCPOINTS_N,0.5375,0.1728,0.3953,0.9857,0.3953
ROCPOINTS_N,0.5377,0.1728,0.3952,0.9857,0.3952
ROCPOINTS_N,0.5379,0.1728,0.3952,0.9857,0.3952
ROCPOINTS_N,0.5380,0.1728,0.3951,0.9857,0.3951
ROCPOINTS_N,0.5380,0.1728,0.3950,0.9857,0.3950
ROCPOINTS_N,0.5380,0.1728,0.3949,0.9857,0.3949
ROCPOINTS_N,0.5381,0.1728,0.3948,0.9857,0.3948
ROCPOINTS_N,0.5382,0.1728,0.3948,0.9857,0.3948
ROCPOINTS_N,0.5383,0.1728,0.3947,0.9857,0.3947
ROCPOINTS_N,0.5386,0.1728,0.3947,0.9857,0.3947
ROCPOINTS_N,0.5386,0.1728,0.3945,0.9857,0.3945
ROCPOINTS_N,0.5386,0.1728,0.3945,0.9857,0.3945
ROCPOINTS_N,0.5387,0.1728,0.3944,0.9857,0.3944
ROCPOINTS_N,0.5387,0.1728,0.3944,0.9857,0.3944
ROCPOINTS_N,0.5388,0.1728,0.3943,0.9857,0.3943
ROCPOINTS_N,0.5388,0.1728,0.3943,0.9857,0.3943
ROCPOINTS_N,0.5389,0.1728,0.3942,0.9857,0.3942
ROCPOINTS_N,0.5389,0.1728,0.3941,0.9857,0.3941
ROCPOINTS_N,0.5389,0.1728,0.3940,0.9857,0.3940
ROCPOINTS_N,0.5390,0.1728,0.3940,0.9857,0.3940
ROCPOINTS_N,0.5390,0.1728,0.3939,0.9857,0.3939
ROCPOINTS_N,0.5392,0.1728,0.3938,0.9857,0.3938
ROCPOINTS_N,0.5392,0.1728,0.3936,0.9857,0.3936
ROCPOINTS_N,0.5392,0.1728,0.3936,0.9857,0.3936
ROCPOINTS_N,0.5393,0.1728,0.3935,0.9857,0.3935
ROCPOINTS_N,0.5395,0.1728,0.3934,0.9857,0.3934
ROCPOINTS_N,0.5395,0.1728,0.3934,0.9857,0.3934
ROCPOINTS_N,0.5395,0.1728,0.3933,0.9857,0.3933
ROCPOINTS_N,0.5396,0.1728,0.3933,0.9857,0.3933
ROCPOINTS_N,0.5397,0.1728,0.3931,0.9857,0.3931
ROCPOINTS_N,0.5398,0.1728,0.3931,0.9857,0.3931
ROCPOINTS_N,0.5398,0.1728,0.3930,0.9857,0.3930
ROCPOINTS_N,0.5398,0.1728,0.3930,0.9857,0.3930
ROCPOINTS_N,0.5399,0.1728,0.3929,0.9857,0.3929
ROCPOINTS_N,0.5399,0.1728,0.3929,0.9857,0.3929
ROCPOINTS_N,0.5400,0.1728,0.3927,0.9857,0.3927
ROCPOINTS_N,0.5400,0.1711,0.3894,0.9857,0.3894
ROCPOINTS_N,0.5401,0.1711,0.3894,0.9857,0.3894
ROCPOINTS_N,0.5401,0.1711,0.3893,0.9857,0.3893
ROCPOINTS_N,0.5402,0.1711,0.3892,0.9857,0.3892
ROCPOINTS_N,0.5402,0.1711,0.3892,0.9857,0.3892
ROCPOINTS_N,0.5405,0.1711,0.3891,0.9857,0.3891
ROCPOINTS_N,0.5406,0.1711,0.3891,0.9857,0.3891
ROCPOINTS_N,0.5406,0.1711,0.3890,0.9857,0.3890
ROCPOINTS_N,0.5407,0.1711,0.3889,0.9857,0.3889
ROCPOINTS_N,0.5407,0.1711,0.3888,0.9857,0.3888
ROCPOINTS_N,0.5408,0.1711,0.3887,0.9857,0.3887
ROCPOINTS_N,0.5408,0.1711,0.3887,0.9857,0.3887
ROCPOINTS_N,0.5408,0.1711,0.3886,0.9857,0.3886
ROCPOINTS_N,0.5408,0.1711,0.3885,0.9857,0.3885
ROCPOINTS_N,0.5409,0.1711,0.3885,0.9856,0.3885
ROCPOINTS_N,0.5409,0.1711,0.3884,0.9856,0.3884
ROCPOINTS_N,0.5411,0.1693,0.3884,0.9858,0.3884
ROCPOINTS_N,0.5411,0.1693,0.3884,0.9858,0.3884
ROCPOINTS_N,0.5412,0.1693,0.3883,0.9858,0.3883
ROCPOINTS_N,0.5412,0.1675,0.3883,0.9859,0.3883
ROCPOINTS_N,0.5413,0.1675,0.3882,0.9859,0.3882
ROCPOINTS_N,0.5413,0.1675,0.3882,0.9859,0.3882
ROCPOINTS_N,0.5413,0.1675,0.3881,0.9859,0.3881
ROCPOINTS_N,0.5414,0.1675,0.3881,0.9859,0.3881
ROCPOINTS_N,0.5414,0.1675,0.3880,0.9859,0.3880
ROCPOINTS_N,0.5414,0.1675,0.3879,0.9859,0.3879
ROCPOINTS_N,0.5416,0.1675,0.3878,0.9859,0.3878
ROCPOINTS_N,0.5416,0.1675,0.3877,0.9859,0.3877
ROCPOINTS_N,0.5416,0.1675,0.3877,0.9859,0.3877
ROCPOINTS_N,0.5416,0.1675,0.3876,0.9859,0.3876
ROCPOINTS_N,0.5417,0.1675,0.3875,0.9859,0.3875
ROCPOINTS_N,0.5417,0.1675,0.3873,0.9859,0.3873
ROCPOINTS_N,0.5417,0.1675,0.3872,0.9859,0.3872
ROCPOINTS_N,0.5418,0.1658,0.3872,0.9860,0.3872
ROCPOINTS_N,0.5419,0.1658,0.3871,0.9860,0.3871
ROCPOINTS_N,0.5419,0.1658,0.3871,0.9860,0.3871
ROCPOINTS_N,0.5419,0.1658,0.3870,0.9860,0.3870
ROCPOINTS_N,0.5420,0.1658,0.3869,0.9860,0.3869
ROCPOINTS_N,0.5420,0.1658,0.3867,0.9860,0.3867
ROCPOINTS_N,0.5421,0.1658,0.3867,0.9860,0.3867
ROCPOINTS_N,0.5422,0.1658,0.3866,0.9860,0.3866
ROCPOINTS_N,0.5423,0.1658,0.3865,0.9860,0.3865
ROCPOINTS_N,0.5424,0.1658,0.3864,0.9860,0.3864
ROCPOINTS_N,0.5424,0.1658,0.3864,0.9860,0.3864
ROCPOINTS_N,0.5424,0.1658,0.3863,0.9860,0.3863
ROCPOINTS_N,0.5426,0.1658,0.3863,0.9860,0.3863
ROCPOINTS_N,0.5427,0.1658,0.3862,0.9860,0.3862
ROCPOINTS_N,0.5430,0.1658,0.3861,0.9860,0.3861
ROCPOINTS_N,0.5430,0.1658,0.3861,0.9860,0.3861
ROCPOINTS_N,0.5431,0.1658,0.3860,0.9860,0.3860
ROCPOINTS_N,0.5431,0.1658,0.3860,0.9860,0.3860
ROCPOINTS_N,0.5431,0.1658,0.3859,0.9860,0.3859
ROCPOINTS_N,0.5432,0.1658,0.3859,0.9860,0.3859
ROCPOINTS_N,0.5432,0.1658,0.3858,0.9860,0.3858
ROCPOINTS_N,0.5433,0.1658,0.3857,0.9860,0.3857
ROCPOINTS_N,0.5433,0.1658,0.3856,0.9860,0.3856
ROCPOINTS_N,0.5434,0.1658,0.3817,0.9858,0.3817
ROCPOINTS_N,0.5434,0.1658,0.3817,0.9858,0.3817
ROCPOINTS_N,0.5435,0.1658,0.3816,0.9858,0.3816
ROCPOINTS_N,0.5436,0.1658,0.3815,0.9858,0.3815
ROCPOINTS_N,0.5437,0.1658,0.3815,0.9858,0.3815
ROCPOINTS_N,0.5437,0.1658,0.3814,0.9858,0.3814
ROCPOINTS_N,0.5438,0.1658,0.3814,0.9858,0.3814
ROCPOINTS_N,0.5438,0.1658,0.3812,0.9858,0.3812
ROCPOINTS_N,0.5438,0.1658,0.3812,0.9858,0.3812
ROCPOINTS_N,0.5440,0.1658,0.3811,0.9858,0.3811
ROCPOINTS_N,0.5440,0.1658,0.3811,0.9858,0.3811
ROCPOINTS_N,0.5440,0.1658,0.3810,0.9858,0.3810
ROCPOINTS_N,0.5441,0.1658,0.3809,0.9858,0.3809
ROCPOINTS_N,0.5441,0.1658,0.3808,0.9858,0.3808
ROCPOINTS_N,0.5442,0.1658,0.3808,0.9858,0.3808
ROCPOINTS_N,0.5442,0.1658,0.3807,0.9858,0.3807
ROCPOINTS_N,0.5443,0.1658,0.3807,0.9858,0.3807
ROCPOINTS_N,0.5444,0.1658,0.3806,0.9858,0.3806
ROCPOINTS_N,0.5444,0.1658,0.3805,0.9858,0.3805
ROCPOINTS_N,0.5448,0.1658,0.3805,0.9858,0.3805
ROCPOINTS_N,0.5448,0.1640,0.3804,0.9859,0.3804
ROCPOINTS_N,0.5448,0.1640,0.3804,0.9859,0.3804
ROCPOINTS_N,0.5449,0.1640,0.3803,0.9859,0.3803
ROCPOINTS_N,0.5449,0.1640,0.3803,0.9859,0.3803
ROCPOINTS_N,0.5449,0.1640,0.3802,0.9859,0.3802
ROCPOINTS_N,0.5450,0.1640,0.3801,0.9859,0.3801
ROCPOINTS_N,0.5450,0.1640,0.3801,0.9859,0.3801
ROCPOINTS_N,0.5451,0.1640,0.3800,0.9859,0.3800
ROCPOINTS_N,0.5452,0.1640,0.3800,0.9859,0.3800
ROCPOINTS_N,0.5453,0.1640,0.3799,0.9859,0.3799
ROCPOINTS_N,0.5455,0.1640,0.3797,0.9859,0.3797
ROCPOINTS_N,0.5456,0.1640,0.3796,0.9859,0.3796
ROCPOINTS_N,0.5458,0.1640,0.3796,0.9859,0.3796
ROCPOINTS_N,0.5458,0.1640,0.3795,0.9859,0.3795
ROCPOINTS_N,0.5458,0.1640,0.3794,0.9859,0.3794
ROCPOINTS_N,0.5459,0.1640,0.3793,0.9859,0.3793
ROCPOINTS_N,0.5460,0.1640,0.3792,0.9859,0.3792
ROCPOINTS_N,0.5460,0.1640,0.3791,0.9859,0.3791
ROCPOINTS_N,0.5460,0.1640,0.3791,0.9859,0.3791
ROCPOINTS_N,0.5461,0.1640,0.3790,0.9859,0.3790
ROCPOINTS_N,0.5462,0.1640,0.3789,0.9859,0.3789
ROCPOINTS_N,0.5463,0.1640,0.3789,0.9859,0.3789
ROCPOINTS_N,0.5464,0.1640,0.3788,0.9859,0.3788
ROCPOINTS_N,0.5465,0.1640,0.3787,0.9859,0.3787
ROCPOINTS_N,0.5465,0.1640,0.3787,0.9859,0.3787
ROCPOINTS_N,0.5466,0.1640,0.3786,0.9859,0.3786
ROCPOINTS_N,0.5466,0.1640,0.3786,0.9859,0.3786
ROCPOINTS_N,0.5466,0.1640,0.3785,0.9859,0.3785
ROCPOINTS_N,0.5467,0.1640,0.3784,0.9859,0.3784
ROCPOINTS_N,0.5467,0.1605,0.3757,0.9861,0.3757
ROCPOINTS_N,0.5467,0.1605,0.3756,0.9861,0.3756
ROCPOINTS_N,0.5468,0.1605,0.3756,0.9861,0.3756
ROCPOINTS_N,0.5469,0.1605,0.3755,0.9861,0.3755
ROCPOINTS_N,0.5470,0.1605,0.3755,0.9861,0.3755
ROCPOINTS_N,0.5470,0.1605,0.3754,0.9861,0.3754
ROCPOINTS_N,0.5471,0.1605,0.3754,0.9861,0.3754
ROCPOINTS_N,0.5473,0.1605,0.3753,0.9861,0.3753
ROCPOINTS_N,0.5473,0.1605,0.3752,0.9861,0.3752
ROCPOINTS_N,0.5473,0.1605,0.3751,0.9861,0.3751
ROCPOINTS_N,0.5474,0.1605,0.3751,0.9860,0.3751
ROCPOINTS_N,0.5474,0.1587,0.3751,0.9862,0.3751
ROCPOINTS_N,0.5475,0.1587,0.3750,0.9862,0.3750
ROCPOINTS_N,0.5477,0.1587,0.3749,0.9862,0.3749
ROCPOINTS_N,0.5477,0.1587,0.3749,0.9862,0.3749
ROCPOINTS_N,0.5478,0.1587,0.3748,0.9862,0.3748
ROCPOINTS_N,0.5480,0.1587,0.3748,0.9862,0.3748
ROCPOINTS_N,0.5480,0.1587,0.3747,0.9862,0.3747
ROCPOINTS_N,0.5480,0.1587,0.3747,0.9862,0.3747
ROCPOINTS_N,0.5481,0.1587,0.3746,0.9862,0.3746
ROCPOINTS_N,0.5482,0.1587,0.3745,0.9862,0.3745
ROCPOINTS_N,0.5483,0.1587,0.3745,0.9862,0.3745
ROCPOINTS_N,0.5483,0.1587,0.3744,0.9862,0.3744
ROCPOINTS_N,0.5483,0.1587,0.3743,0.9862,0.3743
ROCPOINTS_N,0.5483,0.1587,0.3742,0.9862,0.3742
ROCPOINTS_N,0.5487,0.1587,0.3742,0.9862,0.3742
ROCPOINTS_N,0.5487,0.1587,0.3741,0.9862,0.3741
ROCPOINTS_N,0.5487,0.1587,0.3740,0.9862,0.3740
ROCPOINTS_N,0.5489,0.1587,0.3740,0.9862,0.3740
ROCPOINTS_N,0.5489,0.1587,0.3739,0.9862,0.3739
ROCPOINTS_N,0.5490,0.1587,0.3737,0.9862,0.3737
ROCPOINTS_N,0.5491,0.1587,0.3737,0.9861,0.3737
ROCPOINTS_N,0.5492,0.1587,0.3736,0.9861,0.3736
ROCPOINTS_N,0.5492,0.1587,0.3735,0.9861,0.3735
ROCPOINTS_N,0.5492,0.1587,0.3734,0.9861,0.3734
ROCPOINTS_N,0.5493,0.1587,0.3734,0.9861,0.3734
ROCPOINTS_N,0.5493,0.1587,0.3733,0.9861,0.3733
ROCPOINTS_N,0.5494,0.1587,0.3733,0.9861,0.3733
ROCPOINTS_N,0.5494,0.1587,0.3732,0.9861,0.3732
ROCPOINTS_N,0.5495,0.1587,0.3731,0.9861,0.3731
ROCPOINTS_N,0.5496,0.1587,0.3731,0.9861,0.3731
ROCPOINTS_N,0.5496,0.1587,0.3730,0.9861,0.3730
ROCPOINTS_N,0.5497,0.1587,0.3730,0.9861,0.3730
ROCPOINTS_N,0.5497,0.1587,0.3729,0.9861,0.3729
ROCPOINTS_N,0.5497,0.1570,0.3729,0.9863,0.3729
ROCPOINTS_N,0.5498,0.1570,0.3728,0.9863,0.3728
ROCPOINTS_N,0.5498,0.1570,0.3728,0.9863,0.3728
ROCPOINTS_N,0.5499,0.1570,0.3727,0.9863,0.3727
ROCPOINTS_N,0.5499,0.1570,0.3727,0.9863,0.3727
ROCPOINTS_N,0.5499,0.1570,0.3726,0.9863,0.3726
ROCPOINTS_N,0.5500,0.1570,0.3726,0.9863,0.3726
ROCPOINTS_N,0.5502,0.1552,0.3696,0.9863,0.3696
ROCPOINTS_N,0.5503,0.1552,0.3695,0.9863,0.3695
ROCPOINTS_N,0.5503,0.1552,0.3695,0.9863,0.3695
ROCPOINTS_N,0.5503,0.1552,0.3694,0.9863,0.3694
ROCPOINTS_N,0.5504,0.1552,0.3694,0.9863,0.3694
ROCPOINTS_N,0.5505,0.1552,0.3693,0.9863,0.3693
ROCPOINTS_N,0.5506,0.1552,0.3692,0.9863,0.3692
ROCPOINTS_N,0.5506,0.1552,0.3691,0.9863,0.3691
ROCPOINTS_N,0.5507,0.1552,0.3691,0.9863,0.3691
ROCPOINTS_N,0.5507,0.1552,0.3690,0.9863,0.3690
ROCPOINTS_N,0.5507,0.1552,0.3689,0.9863,0.3689
ROCPOINTS_N,0.5508,0.1552,0.3689,0.9863,0.3689
ROCPOINTS_N,0.5508,0.1552,0.3688,0.9863,0.3688
ROCPOINTS_N,0.5510,0.1552,0.3688,0.9863,0.3688
ROCPOINTS_N,0.5510,0.1552,0.3687,0.9863,0.3687
ROCPOINTS_N,0.5511,0.1552,0.3687,0.9863,0.3687
ROCPOINTS_N,0.5512,0.1552,0.3685,0.9863,0.3685
ROCPOINTS_N,0.5513,0.1534,0.3685,0.9864,0.3685
ROCPOINTS_N,0.5513,0.1534,0.3684,0.9864,0.3684
ROCPOINTS_N,0.5514,0.1534,0.3682,0.9864,0.3682
ROCPOINTS_N,0.5514,0.1534,0.3681,0.9864,0.3681
ROCPOINTS_N,0.5514,0.1534,0.3681,0.9864,0.3681
ROCPOINTS_N,0.5516,0.1534,0.3680,0.9864,0.3680
ROCPOINTS_N,0.5517,0.1534,0.3680,0.9864,0.3680
ROCPOINTS_N,0.5517,0.1534,0.3676,0.9864,0.3676
ROCPOINTS_N,0.5518,0.1534,0.3675,0.9864,0.3675
ROCPOINTS_N,0.5519,0.1534,0.3675,0.9864,0.3675
ROCPOINTS_N,0.5520,0.1534,0.3674,0.9864,0.3674
ROCPOINTS_N,0.5520,0.1534,0.3674,0.9864,0.3674
ROCPOINTS_N,0.5521,0.1534,0.3673,0.9864,0.3673
ROCPOINTS_N,0.5522,0.1534,0.3673,0.9864,0.3673
ROCPOINTS_N,0.5522,0.1534,0.3672,0.9864,0.3672
ROCPOINTS_N,0.5522,0.1534,0.3671,0.9864,0.3671
ROCPOINTS_N,0.5523,0.1534,0.3670,0.9864,0.3670
ROCPOINTS_N,0.5525,0.1534,0.3670,0.9864,0.3670
ROCPOINTS_N,0.5525,0.1534,0.3669,0.9864,0.3669
ROCPOINTS_N,0.5525,0.1534,0.3668,0.9864,0.3668
ROCPOINTS_N,0.5526,0.1534,0.3668,0.9864,0.3668
ROCPOINTS_N,0.5526,0.1534,0.3667,0.9864,0.3667
ROCPOINTS_N,0.5526,0.1534,0.3667,0.9864,0.3667
ROCPOINTS_N,0.5527,0.1534,0.3666,0.9864,0.3666
ROCPOINTS_N,0.5527,0.1534,0.3666,0.9863,0.3666
ROCPOINTS_N,0.5528,0.1534,0.3665,0.9863,0.3665
ROCPOINTS_N,0.5528,0.1534,0.3664,0.9863,0.3664
ROCPOINTS_N,0.5528,0.1534,0.3663,0.9863,0.3663
ROCPOINTS_N,0.5529,0.1534,0.3662,0.9863,0.3662
ROCPOINTS_N,0.5530,0.1534,0.3661,0.9863,0.3661
ROCPOINTS_N,0.5530,0.1534,0.3661,0.9863,0.3661
ROCPOINTS_N,0.5531,0.1534,0.3650,0.9863,0.3650
ROCPOINTS_N,0.5531,0.1534,0.3650,0.9863,0.3650
ROCPOINTS_N,0.5531,0.1534,0.3649,0.9863,0.3649
ROCPOINTS_N,0.5531,0.1534,0.3647,0.9863,0.3647
ROCPOINTS_N,0.5531,0.1534,0.3647,0.9863,0.3647
ROCPOINTS_N,0.5532,0.1534,0.3646,0.9863,0.3646
ROCPOINTS_N,0.5533,0.1534,0.3646,0.9863,0.3646
ROCPOINTS_N,0.5533,0.1534,0.3645,0.9863,0.3645
ROCPOINTS_N,0.5533,0.1534,0.3644,0.9863,0.3644
ROCPOINTS_N,0.5533,0.1534,0.3643,0.9863,0.3643
ROCPOINTS_N,0.5534,0.1534,0.3605,0.9861,0.3605
ROCPOINTS_N,0.5534,0.1534,0.3605,0.9861,0.3605
ROCPOINTS_N,0.5535,0.1534,0.3604,0.9861,0.3604
ROCPOINTS_N,0.5536,0.1534,0.3604,0.9861,0.3604
ROCPOINTS_N,0.5537,0.1534,0.3603,0.9861,0.3603
ROCPOINTS_N,0.5538,0.1534,0.3603,0.9861,0.3603
ROCPOINTS_N,0.5538,0.1534,0.3602,0.9861,0.3602
ROCPOINTS_N,0.5539,0.1534,0.3601,0.9861,0.3601
ROCPOINTS_N,0.5539,0.1534,0.3601,0.9861,0.3601
ROCPOINTS_N,0.5539,0.1534,0.3600,0.9861,0.3600
ROCPOINTS_N,0.5540,0.1534,0.3600,0.9861,0.3600
ROCPOINTS_N,0.5540,0.1534,0.3598,0.9861,0.3598
ROCPOINTS_N,0.5541,0.1534,0.3598,0.9861,0.3598
ROCPOINTS_N,0.5543,0.1534,0.3597,0.9861,0.3597
ROCPOINTS_N,0.5544,0.1534,0.3597,0.9861,0.3597
ROCPOINTS_N,0.5544,0.1534,0.3596,0.9861,0.3596
ROCPOINTS_N,0.5544,0.1534,0.3596,0.9861,0.3596
ROCPOINTS_N,0.5546,0.1534,0.3595,0.9861,0.3595
ROCPOINTS_N,0.5546,0.1534,0.3594,0.9861,0.3594
ROCPOINTS_N,0.5547,0.1534,0.3594,0.9861,0.3594
ROCPOINTS_N,0.5548,0.1534,0.3593,0.9861,0.3593
ROCPOINTS_N,0.5548,0.1534,0.3593,0.9861,0.3593
ROCPOINTS_N,0.5548,0.1534,0.3592,0.9861,0.3592
ROCPOINTS_N,0.5549,0.1534,0.3591,0.9861,0.3591
ROCPOINTS_N,0.5549,0.1534,0.3591,0.9861,0.3591
ROCPOINTS_N,0.5549,0.1534,0.3590,0.9861,0.3590
ROCPOINTS_N,0.5550,0.1534,0.3590,0.9861,0.3590
ROCPOINTS_N,0.5551,0.1534,0.3588,0.9861,0.3588
ROCPOINTS_N,0.5552,0.1534,0.3587,0.9861,0.3587
ROCPOINTS_N,0.5553,0.1534,0.3586,0.9861,0.3586
ROCPOINTS_N,0.5554,0.1534,0.3586,0.9860,0.3586
ROCPOINTS_N,0.5555,0.1534,0.3585,0.9860,0.3585
ROCPOINTS_N,0.5555,0.1534,0.3584,0.9860,0.3584
ROCPOINTS_N,0.5555,0.1534,0.3584,0.9860,0.3584
ROCPOINTS_N,0.5556,0.1534,0.3583,0.9860,0.3583
ROCPOINTS_N,0.5556,0.1534,0.3582,0.9860,0.3582
ROCPOINTS_N,0.5556,0.1534,0.3582,0.9860,0.3582
ROCPOINTS_N,0.5557,0.1534,0.3581,0.9860,0.3581
ROCPOINTS_N,0.5557,0.1534,0.3580,0.9860,0.3580
ROCPOINTS_N,0.5558,0.1534,0.3580,0.9860,0.3580
ROCPOINTS_N,0.5559,0.1534,0.3579,0.9860,0.3579
ROCPOINTS_N,0.5559,0.1534,0.3579,0.9860,0.3579
ROCPOINTS_N,0.5559,0.1534,0.3578,0.9860,0.3578
ROCPOINTS_N,0.5560,0.1534,0.3577,0.9860,0.3577
ROCPOINTS_N,0.5560,0.1534,0.3577,0.9860,0.3577
ROCPOINTS_N,0.5561,0.1534,0.3576,0.9860,0.3576
ROCPOINTS_N,0.5562,0.1534,0.3576,0.9860,0.3576
ROCPOINTS_N,0.5563,0.1534,0.3575,0.9860,0.3575
ROCPOINTS_N,0.5564,0.1534,0.3575,0.9860,0.3575
ROCPOINTS_N,0.5566,0.1534,0.3574,0.9860,0.3574
ROCPOINTS_N,0.5566,0.1534,0.3573,0.9860,0.3573
ROCPOINTS_N,0.5567,0.1534,0.3573,0.9860,0.3573
ROCPOINTS_N,0.5568,0.1517,0.3531,0.9860,0.3531
ROCPOINTS_N,0.5569,0.1517,0.3531,0.9860,0.3531
ROCPOINTS_N,0.5571,0.1517,0.3530,0.9860,0.3530
ROCPOINTS_N,0.5571,0.1517,0.3530,0.9860,0.3530
ROCPOINTS_N,0.5573,0.1517,0.3529,0.9860,0.3529
ROCPOINTS_N,0.5573,0.1517,0.3528,0.9860,0.3528
ROCPOINTS_N,0.5574,0.1517,0.3517,0.9859,0.3517
ROCPOINTS_N,0.5577,0.1517,0.3517,0.9859,0.3517
ROCPOINTS_N,0.5577,0.1517,0.3516,0.9859,0.3516
ROCPOINTS_N,0.5578,0.1517,0.3516,0.9859,0.3516
ROCPOINTS_N,0.5578,0.1517,0.3514,0.9859,0.3514
ROCPOINTS_N,0.5579,0.1517,0.3514,0.9859,0.3514
ROCPOINTS_N,0.5580,0.1517,0.3513,0.9859,0.3513
ROCPOINTS_N,0.5580,0.1517,0.3513,0.9859,0.3513
ROCPOINTS_N,0.5580,0.1517,0.3512,0.9859,0.3512
ROCPOINTS_N,0.5581,0.1517,0.3512,0.9859,0.3512
ROCPOINTS_N,0.5581,0.1517,0.3511,0.9859,0.3511
ROCPOINTS_N,0.5581,0.1517,0.3510,0.9859,0.3510
ROCPOINTS_N,0.5582,0.1517,0.3510,0.9859,0.3510
ROCPOINTS_N,0.5582,0.1517,0.3509,0.9859,0.3509
ROCPOINTS_N,0.5583,0.1517,0.3509,0.9859,0.3509
ROCPOINTS_N,0.5583,0.1499,0.3509,0.9861,0.3509
ROCPOINTS_N,0.5583,0.1499,0.3508,0.9861,0.3508
ROCPOINTS_N,0.5586,0.1499,0.3504,0.9861,0.3504
ROCPOINTS_N,0.5587,0.1499,0.3503,0.9860,0.3503
ROCPOINTS_N,0.5587,0.1499,0.3502,0.9860,0.3502
ROCPOINTS_N,0.5588,0.1499,0.3502,0.9860,0.3502
ROCPOINTS_N,0.5589,0.1499,0.3501,0.9860,0.3501
ROCPOINTS_N,0.5589,0.1499,0.3500,0.9860,0.3500
ROCPOINTS_N,0.5589,0.1499,0.3500,0.9860,0.3500
ROCPOINTS_N,0.5589,0.1499,0.3499,0.9860,0.3499
ROCPOINTS_N,0.5589,0.1499,0.3499,0.9860,0.3499
ROCPOINTS_N,0.5592,0.1499,0.3498,0.9860,0.3498
ROCPOINTS_N,0.5592,0.1499,0.3497,0.9860,0.3497
ROCPOINTS_N,0.5593,0.1499,0.3496,0.9860,0.3496
ROCPOINTS_N,0.5594,0.1499,0.3496,0.9860,0.3496
ROCPOINTS_N,0.5594,0.1481,0.3496,0.9862,0.3496
ROCPOINTS_N,0.5594,0.1481,0.3495,0.9862,0.3495
ROCPOINTS_N,0.5595,0.1481,0.3495,0.9862,0.3495
ROCPOINTS_N,0.5595,0.1481,0.3494,0.9862,0.3494
ROCPOINTS_N,0.5595,0.1481,0.3493,0.9862,0.3493
ROCPOINTS_N,0.5596,0.1481,0.3492,0.9862,0.3492
ROCPOINTS_N,0.5597,0.1481,0.3491,0.9862,0.3491
ROCPOINTS_N,0.5597,0.1481,0.3491,0.9862,0.3491
ROCPOINTS_N,0.5598,0.1481,0.3490,0.9862,0.3490
ROCPOINTS_N,0.5598,0.1481,0.3489,0.9862,0.3489
ROCPOINTS_N,0.5599,0.1481,0.3488,0.9862,0.3488
ROCPOINTS_N,0.5600,0.1481,0.3488,0.9862,0.3488
ROCPOINTS_N,0.5600,0.1481,0.3487,0.9861,0.3487
ROCPOINTS_N,0.5601,0.1464,0.3450,0.9862,0.3450
ROCPOINTS_N,0.5601,0.1464,0.3450,0.9862,0.3450
ROCPOINTS_N,0.5604,0.1464,0.3449,0.9862,0.3449
ROCPOINTS_N,0.5605,0.1464,0.3449,0.9862,0.3449
ROCPOINTS_N,0.5606,0.1464,0.3448,0.9862,0.3448
ROCPOINTS_N,0.5606,0.1464,0.3447,0.9862,0.3447
ROCPOINTS_N,0.5606,0.1464,0.3446,0.9862,0.3446
ROCPOINTS_N,0.5607,0.1464,0.3446,0.9861,0.3446
ROCPOINTS_N,0.5607,0.1464,0.3444,0.9861,0.3444
ROCPOINTS_N,0.5607,0.1464,0.3443,0.9861,0.3443
ROCPOINTS_N,0.5607,0.1464,0.3443,0.9861,0.3443
ROCPOINTS_N,0.5607,0.1464,0.3442,0.9861,0.3442
ROCPOINTS_N,0.5608,0.1464,0.3442,0.9861,0.3442
ROCPOINTS_N,0.5609,0.1464,0.3441,0.9861,0.3441
ROCPOINTS_N,0.5609,0.1464,0.3440,0.9861,0.3440
ROCPOINTS_N,0.5609,0.1464,0.3440,0.9861,0.3440
ROCPOINTS_N,0.5610,0.1464,0.3439,0.9861,0.3439
ROCPOINTS_N,0.5610,0.1464,0.3439,0.9861,0.3439
ROCPOINTS_N,0.5611,0.1464,0.3438,0.9861,0.3438
ROCPOINTS_N,0.5612,0.1464,0.3438,0.9861,0.3438
ROCPOINTS_N,0.5612,0.1464,0.3437,0.9861,0.3437
ROCPOINTS_N,0.5614,0.1464,0.3436,0.9861,0.3436
ROCPOINTS_N,0.5616,0.1464,0.3436,0.9861,0.3436
ROCPOINTS_N,0.5617,0.1464,0.3435,0.9861,0.3435
ROCPOINTS_N,0.5617,0.1464,0.3434,0.9861,0.3434
ROCPOINTS_N,0.5617,0.1464,0.3433,0.9861,0.3433
ROCPOINTS_N,0.5618,0.1464,0.3433,0.9861,0.3433
ROCPOINTS_N,0.5618,0.1464,0.3432,0.9861,0.3432
ROCPOINTS_N,0.5619,0.1464,0.3432,0.9861,0.3432
ROCPOINTS_N,0.5619,0.1464,0.3431,0.9861,0.3431
ROCPOINTS_N,0.5619,0.1464,0.3431,0.9861,0.3431
ROCPOINTS_N,0.5619,0.1464,0.3430,0.9861,0.3430
ROCPOINTS_N,0.5620,0.1464,0.3429,0.9861,0.3429
ROCPOINTS_N,0.5621,0.1464,0.3429,0.9861,0.3429
ROCPOINTS_N,0.5622,0.1464,0.3428,0.9861,0.3428
ROCPOINTS_N,0.5622,0.1464,0.3428,0.9861,0.3428
ROCPOINTS_N,0.5623,0.1464,0.3426,0.9861,0.3426
ROCPOINTS_N,0.5626,0.1464,0.3425,0.9861,0.3425
ROCPOINTS_N,0.5626,0.1464,0.3425,0.9861,0.3425
ROCPOINTS_N,0.5627,0.1464,0.3424,0.9861,0.3424
ROCPOINTS_N,0.5628,0.1464,0.3423,0.9861,0.3423
ROCPOINTS_N,0.5628,0.1464,0.3422,0.9861,0.3422
ROCPOINTS_N,0.5629,0.1464,0.3422,0.9861,0.3422
ROCPOINTS_N,0.5631,0.1464,0.3421,0.9861,0.3421
ROCPOINTS_N,0.5632,0.1464,0.3421,0.9860,0.3421
ROCPOINTS_N,0.5633,0.1464,0.3420,0.9860,0.3420
ROCPOINTS_N,0.5633,0.1464,0.3419,0.9860,0.3419
ROCPOINTS_N,0.5635,0.1376,0.3388,0.9868,0.3388
ROCPOINTS_N,0.5635,0.1376,0.3387,0.9868,0.3387
ROCPOINTS_N,0.5636,0.1376,0.3387,0.9867,0.3387
ROCPOINTS_N,0.5637,0.1376,0.3386,0.9867,0.3386
ROCPOINTS_N,0.5638,0.1376,0.3386,0.9867,0.3386
ROCPOINTS_N,0.5638,0.1376,0.3385,0.9867,0.3385
ROCPOINTS_N,0.5638,0.1376,0.3384,0.9867,0.3384
ROCPOINTS_N,0.5639,0.1376,0.3384,0.9867,0.3384
ROCPOINTS_N,0.5639,0.1376,0.3383,0.9867,0.3383
ROCPOINTS_N,0.5640,0.1376,0.3382,0.9867,0.3382
ROCPOINTS_N,0.5640,0.1376,0.3382,0.9867,0.3382
ROCPOINTS_N,0.5641,0.1376,0.3380,0.9867,0.3380
ROCPOINTS_N,0.5643,0.1376,0.3379,0.9867,0.3379
ROCPOINTS_N,0.5643,0.1376,0.3379,0.9867,0.3379
ROCPOINTS_N,0.5644,0.1376,0.3378,0.9867,0.3378
ROCPOINTS_N,0.5644,0.1376,0.3377,0.9867,0.3377
ROCPOINTS_N,0.5645,0.1376,0.3377,0.9867,0.3377
ROCPOINTS_N,0.5646,0.1376,0.3376,0.9867,0.3376
ROCPOINTS_N,0.5647,0.1376,0.3376,0.9867,0.3376
ROCPOINTS_N,0.5648,0.1376,0.3375,0.9867,0.3375
ROCPOINTS_N,0.5649,0.1376,0.3375,0.9867,0.3375
ROCPOINTS_N,0.5649,0.1376,0.3374,0.9867,0.3374
ROCPOINTS_N,0.5650,0.1376,0.3373,0.9867,0.3373
ROCPOINTS_N,0.5650,0.1376,0.3373,0.9867,0.3373
ROCPOINTS_N,0.5651,0.1376,0.3370,0.9867,0.3370
ROCPOINTS_N,0.5652,0.1376,0.3370,0.9867,0.3370
ROCPOINTS_N,0.5653,0.1376,0.3369,0.9867,0.3369
ROCPOINTS_N,0.5653,0.1376,0.3369,0.9867,0.3369
ROCPOINTS_N,0.5655,0.1376,0.3368,0.9867,0.3368
ROCPOINTS_N,0.5656,0.1376,0.3368,0.9867,0.3368
ROCPOINTS_N,0.5657,0.1376,0.3367,0.9867,0.3367
ROCPOINTS_N,0.5658,0.1376,0.3366,0.9867,0.3366
ROCPOINTS_N,0.5658,0.1376,0.3366,0.9867,0.3366
ROCPOINTS_N,0.5659,0.1376,0.3364,0.9867,0.3364
ROCPOINTS_N,0.5660,0.1376,0.3363,0.9867,0.3363
ROCPOINTS_N,0.5662,0.1376,0.3363,0.9867,0.3363
ROCPOINTS_N,0.5663,0.1376,0.3362,0.9867,0.3362
ROCPOINTS_N,0.5663,0.1358,0.3362,0.9868,0.3362
ROCPOINTS_N,0.5665,0.1358,0.3362,0.9868,0.3362
ROCPOINTS_N,0.5665,0.1358,0.3361,0.9868,0.3361
ROCPOINTS_N,0.5666,0.1358,0.3361,0.9868,0.3361
ROCPOINTS_N,0.5667,0.1358,0.3360,0.9868,0.3360
ROCPOINTS_N,0.5669,0.1358,0.3324,0.9867,0.3324
ROCPOINTS_N,0.5669,0.1358,0.3324,0.9867,0.3324
ROCPOINTS_N,0.5669,0.1358,0.3323,0.9867,0.3323
ROCPOINTS_N,0.5669,0.1358,0.3323,0.9867,0.3323
ROCPOINTS_N,0.5670,0.1358,0.3322,0.9867,0.3322
ROCPOINTS_N,0.5671,0.1358,0.3321,0.9867,0.3321
ROCPOINTS_N,0.5672,0.1340,0.3321,0.9868,0.3321
ROCPOINTS_N,0.5672,0.1340,0.3321,0.9868,0.3321
ROCPOINTS_N,0.5674,0.1340,0.3320,0.9868,0.3320
ROCPOINTS_N,0.5674,0.1323,0.3320,0.9870,0.3320
ROCPOINTS_N,0.5674,0.1323,0.3320,0.9870,0.3320
ROCPOINTS_N,0.5674,0.1323,0.3319,0.9870,0.3319
ROCPOINTS_N,0.5675,0.1323,0.3319,0.9870,0.3319
ROCPOINTS_N,0.5676,0.1323,0.3318,0.9870,0.3318
ROCPOINTS_N,0.5676,0.1323,0.3317,0.9870,0.3317
ROCPOINTS_N,0.5677,0.1323,0.3317,0.9870,0.3317
ROCPOINTS_N,0.5678,0.1323,0.3316,0.9870,0.3316
ROCPOINTS_N,0.5680,0.1323,0.3316,0.9870,0.3316
ROCPOINTS_N,0.5680,0.1323,0.3315,0.9870,0.3315
ROCPOINTS_N,0.5680,0.1323,0.3314,0.9870,0.3314
ROCPOINTS_N,0.5681,0.1323,0.3313,0.9870,0.3313
ROCPOINTS_N,0.5681,0.1323,0.3313,0.9870,0.3313
ROCPOINTS_N,0.5681,0.1323,0.3312,0.9870,0.3312
ROCPOINTS_N,0.5681,0.1323,0.3312,0.9870,0.3312
ROCPOINTS_N,0.5682,0.1323,0.3311,0.9870,0.3311
ROCPOINTS_N,0.5683,0.1323,0.3310,0.9870,0.3310
ROCPOINTS_N,0.5683,0.1323,0.3310,0.9870,0.3310
ROCPOINTS_N,0.5686,0.1323,0.3306,0.9869,0.3306
ROCPOINTS_N,0.5686,0.1323,0.3306,0.9869,0.3306
ROCPOINTS_N,0.5686,0.1323,0.3305,0.9869,0.3305
ROCPOINTS_N,0.5686,0.1323,0.3305,0.9869,0.3305
ROCPOINTS_N,0.5688,0.1323,0.3304,0.9869,0.3304
ROCPOINTS_N,0.5689,0.1323,0.3303,0.9869,0.3303
ROCPOINTS_N,0.5689,0.1323,0.3302,0.9869,0.3302
ROCPOINTS_N,0.5689,0.1323,0.3300,0.9869,0.3300
ROCPOINTS_N,0.5692,0.1305,0.3286,0.9870,0.3286
ROCPOINTS_N,0.5693,0.1305,0.3285,0.9870,0.3285
ROCPOINTS_N,0.5693,0.1305,0.3285,0.9870,0.3285
ROCPOINTS_N,0.5694,0.1305,0.3284,0.9870,0.3284
ROCPOINTS_N,0.5695,0.1305,0.3284,0.9870,0.3284
ROCPOINTS_N,0.5695,0.1305,0.3283,0.9870,0.3283
ROCPOINTS_N,0.5697,0.1305,0.3282,0.9870,0.3282
ROCPOINTS_N,0.5698,0.1305,0.3282,0.9870,0.3282
ROCPOINTS_N,0.5700,0.1305,0.3281,0.9870,0.3281
ROCPOINTS_N,0.5700,0.1305,0.3280,0.9870,0.3280
ROCPOINTS_N,0.5700,0.1270,0.3250,0.9872,0.3250
ROCPOINTS_N,0.5701,0.1270,0.3250,0.9872,0.3250
ROCPOINTS_N,0.5703,0.1270,0.3249,0.9872,0.3249
ROCPOINTS_N,0.5704,0.1270,0.3249,0.9872,0.3249
ROCPOINTS_N,0.5704,0.1270,0.3248,0.9872,0.3248
ROCPOINTS_N,0.5705,0.1270,0.3247,0.9872,0.3247
ROCPOINTS_N,0.5707,0.1270,0.3247,0.9872,0.3247
ROCPOINTS_N,0.5707,0.1270,0.3246,0.9872,0.3246
ROCPOINTS_N,0.5708,0.1270,0.3246,0.9872,0.3246
ROCPOINTS_N,0.5708,0.1270,0.3245,0.9872,0.3245
ROCPOINTS_N,0.5709,0.1270,0.3244,0.9872,0.3244
ROCPOINTS_N,0.5711,0.1270,0.3243,0.9872,0.3243
ROCPOINTS_N,0.5712,0.1270,0.3243,0.9872,0.3243
ROCPOINTS_N,0.5713,0.1270,0.3242,0.9872,0.3242
ROCPOINTS_N,0.5713,0.1270,0.3242,0.9872,0.3242
ROCPOINTS_N,0.5713,0.1270,0.3241,0.9872,0.3241
ROCPOINTS_N,0.5714,0.1270,0.3240,0.9872,0.3240
ROCPOINTS_N,0.5716,0.1270,0.3239,0.9872,0.3239
ROCPOINTS_N,0.5717,0.1270,0.3239,0.9872,0.3239
ROCPOINTS_N,0.5720,0.1270,0.3235,0.9872,0.3235
ROCPOINTS_N,0.5720,0.1270,0.3235,0.9872,0.3235
ROCPOINTS_N,0.5720,0.1270,0.3234,0.9872,0.3234
ROCPOINTS_N,0.5721,0.1270,0.3233,0.9872,0.3233
ROCPOINTS_N,0.5722,0.1270,0.3233,0.9872,0.3233
ROCPOINTS_N,0.5722,0.1270,0.3232,0.9872,0.3232
ROCPOINTS_N,0.5723,0.1270,0.3232,0.9872,0.3232
ROCPOINTS_N,0.5725,0.1270,0.3231,0.9872,0.3231
ROCPOINTS_N,0.5725,0.1270,0.3231,0.9872,0.3231
ROCPOINTS_N,0.5725,0.1270,0.3229,0.9872,0.3229
ROCPOINTS_N,0.5725,0.1270,0.3228,0.9872,0.3228
ROCPOINTS_N,0.5726,0.1270,0.3228,0.9872,0.3228
ROCPOINTS_N,0.5727,0.1270,0.3227,0.9872,0.3227
ROCPOINTS_N,0.5727,0.1270,0.3226,0.9872,0.3226
ROCPOINTS_N,0.5727,0.1270,0.3226,0.9872,0.3226
ROCPOINTS_N,0.5728,0.1270,0.3225,0.9871,0.3225
ROCPOINTS_N,0.5729,0.1270,0.3225,0.9871,0.3225
ROCPOINTS_N,0.5729,0.1270,0.3224,0.9871,0.3224
ROCPOINTS_N,0.5730,0.1270,0.3224,0.9871,0.3224
ROCPOINTS_N,0.5731,0.1270,0.3223,0.9871,0.3223
ROCPOINTS_N,0.5731,0.1270,0.3222,0.9871,0.3222
ROCPOINTS_N,0.5733,0.1270,0.3222,0.9871,0.3222
ROCPOINTS_N,0.5737,0.1235,0.3187,0.9874,0.3187
ROCPOINTS_N,0.5737,0.1235,0.3186,0.9874,0.3186
ROCPOINTS_N,0.5737,0.1235,0.3186,0.9873,0.3186
ROCPOINTS_N,0.5738,0.1235,0.3185,0.9873,0.3185
ROCPOINTS_N,0.5739,0.1235,0.3184,0.9873,0.3184
ROCPOINTS_N,0.5739,0.1235,0.3184,0.9873,0.3184
ROCPOINTS_N,0.5740,0.1235,0.3183,0.9873,0.3183
ROCPOINTS_N,0.5741,0.1235,0.3182,0.9873,0.3182
ROCPOINTS_N,0.5742,0.1235,0.3182,0.9873,0.3182
ROCPOINTS_N,0.5742,0.1235,0.3181,0.9873,0.3181
ROCPOINTS_N,0.5743,0.1217,0.3181,0.9875,0.3181
ROCPOINTS_N,0.5744,0.1217,0.3180,0.9875,0.3180
ROCPOINTS_N,0.5745,0.1217,0.3179,0.9875,0.3179
ROCPOINTS_N,0.5745,0.1217,0.3178,0.9875,0.3178
ROCPOINTS_N,0.5746,0.1217,0.3177,0.9875,0.3177
ROCPOINTS_N,0.5747,0.1217,0.3177,0.9875,0.3177
ROCPOINTS_N,0.5747,0.1217,0.3176,0.9875,0.3176
ROCPOINTS_N,0.5747,0.1217,0.3175,0.9875,0.3175
ROCPOINTS_N,0.5747,0.1199,0.3172,0.9877,0.3172
ROCPOINTS_N,0.5748,0.1199,0.3171,0.9876,0.3171
ROCPOINTS_N,0.5749,0.1199,0.3170,0.9876,0.3170
ROCPOINTS_N,0.5749,0.1199,0.3169,0.9876,0.3169
ROCPOINTS_N,0.5749,0.1199,0.3169,0.9876,0.3169
ROCPOINTS_N,0.5750,0.1199,0.3168,0.9876,0.3168
ROCPOINTS_N,0.5751,0.1199,0.3166,0.9876,0.3166
ROCPOINTS_N,0.5751,0.1199,0.3166,0.9876,0.3166
ROCPOINTS_N,0.5752,0.1199,0.3165,0.9876,0.3165
ROCPOINTS_N,0.5753,0.1199,0.3165,0.9876,0.3165
ROCPOINTS_N,0.5753,0.1199,0.3164,0.9876,0.3164
ROCPOINTS_N,0.5753,0.1199,0.3163,0.9876,0.3163
ROCPOINTS_N,0.5754,0.1182,0.3162,0.9878,0.3162
ROCPOINTS_N,0.5754,0.1182,0.3162,0.9878,0.3162
ROCPOINTS_N,0.5754,0.1182,0.3161,0.9878,0.3161
ROCPOINTS_N,0.5754,0.1182,0.3161,0.9878,0.3161
ROCPOINTS_N,0.5755,0.1182,0.3160,0.9878,0.3160
ROCPOINTS_N,0.5755,0.1182,0.3159,0.9878,0.3159
ROCPOINTS_N,0.5755,0.1182,0.3158,0.9878,0.3158
ROCPOINTS_N,0.5756,0.1182,0.3158,0.9878,0.3158
ROCPOINTS_N,0.5757,0.1182,0.3157,0.9878,0.3157
ROCPOINTS_N,0.5758,0.1182,0.3156,0.9878,0.3156
ROCPOINTS_N,0.5759,0.1182,0.3155,0.9878,0.3155
ROCPOINTS_N,0.5759,0.1182,0.3155,0.9878,0.3155
ROCPOINTS_N,0.5760,0.1182,0.3154,0.9878,0.3154
ROCPOINTS_N,0.5760,0.1182,0.3154,0.9878,0.3154
ROCPOINTS_N,0.5760,0.1182,0.3153,0.9878,0.3153
ROCPOINTS_N,0.5760,0.1182,0.3152,0.9878,0.3152
ROCPOINTS_N,0.5761,0.1182,0.3152,0.9878,0.3152
ROCPOINTS_N,0.5761,0.1182,0.3151,0.9878,0.3151
ROCPOINTS_N,0.5763,0.1182,0.3151,0.9878,0.3151
ROCPOINTS_N,0.5764,0.1182,0.3150,0.9877,0.3150
ROCPOINTS_N,0.5764,0.1182,0.3149,0.9877,0.3149
ROCPOINTS_N,0.5764,0.1182,0.3149,0.9877,0.3149
ROCPOINTS_N,0.5766,0.1182,0.3148,0.9877,0.3148
ROCPOINTS_N,0.5766,0.1182,0.3148,0.9877,0.3148
ROCPOINTS_N,0.5767,0.1182,0.3147,0.9877,0.3147
ROCPOINTS_N,0.5767,0.1164,0.3111,0.9878,0.3111
ROCPOINTS_N,0.5767,0.1164,0.3110,0.9878,0.3110
ROCPOINTS_N,0.5769,0.1164,0.3110,0.9878,0.3110
ROCPOINTS_N,0.5770,0.1164,0.3109,0.9878,0.3109
ROCPOINTS_N,0.5770,0.1164,0.3109,0.9878,0.3109
ROCPOINTS_N,0.5771,0.1164,0.3107,0.9878,0.3107
ROCPOINTS_N,0.5772,0.1164,0.3107,0.9878,0.3107
ROCPOINTS_N,0.5773,0.1164,0.3106,0.9878,0.3106
ROCPOINTS_N,0.5773,0.1164,0.3106,0.9878,0.3106
ROCPOINTS_N,0.5775,0.1164,0.3105,0.9878,0.3105
ROCPOINTS_N,0.5776,0.1164,0.3105,0.9878,0.3105
ROCPOINTS_N,0.5777,0.1164,0.3104,0.9878,0.3104
ROCPOINTS_N,0.5777,0.1164,0.3103,0.9878,0.3103
ROCPOINTS_N,0.5778,0.1164,0.3103,0.9877,0.3103
ROCPOINTS_N,0.5778,0.1164,0.3102,0.9877,0.3102
ROCPOINTS_N,0.5779,0.1164,0.3102,0.9877,0.3102
ROCPOINTS_N,0.5780,0.1164,0.3101,0.9877,0.3101
ROCPOINTS_N,0.5780,0.1164,0.3100,0.9877,0.3100
ROCPOINTS_N,0.5781,0.1164,0.3100,0.9877,0.3100
ROCPOINTS_N,0.5783,0.1164,0.3099,0.9877,0.3099
ROCPOINTS_N,0.5784,0.1164,0.3097,0.9877,0.3097
ROCPOINTS_N,0.5784,0.1164,0.3096,0.9877,0.3096
ROCPOINTS_N,0.5786,0.1164,0.3095,0.9877,0.3095
ROCPOINTS_N,0.5787,0.1164,0.3094,0.9877,0.3094
ROCPOINTS_N,0.5787,0.1164,0.3093,0.9877,0.3093
ROCPOINTS_N,0.5787,0.1164,0.3092,0.9877,0.3092
ROCPOINTS_N,0.5787,0.1164,0.3092,0.9877,0.3092
ROCPOINTS_N,0.5789,0.1164,0.3091,0.9877,0.3091
ROCPOINTS_N,0.5792,0.1164,0.3090,0.9877,0.3090
ROCPOINTS_N,0.5792,0.1164,0.3089,0.9877,0.3089
ROCPOINTS_N,0.5792,0.1164,0.3089,0.9877,0.3089
ROCPOINTS_N,0.5793,0.1164,0.3088,0.9877,0.3088
ROCPOINTS_N,0.5793,0.1164,0.3088,0.9877,0.3088
ROCPOINTS_N,0.5794,0.1164,0.3086,0.9877,0.3086
ROCPOINTS_N,0.5797,0.1164,0.3085,0.9877,0.3085
ROCPOINTS_N,0.5797,0.1164,0.3085,0.9877,0.3085
ROCPOINTS_N,0.5800,0.1164,0.3084,0.9877,0.3084
ROCPOINTS_N,0.5800,0.1164,0.3083,0.9877,0.3083
ROCPOINTS_N,0.5800,0.1164,0.3081,0.9877,0.3081
ROCPOINTS_N,0.5800,0.1164,0.3055,0.9876,0.3055
ROCPOINTS_N,0.5802,0.1164,0.3054,0.9876,0.3054
ROCPOINTS_N,0.5803,0.1164,0.3054,0.9876,0.3054
ROCPOINTS_N,0.5803,0.1164,0.3053,0.9876,0.3053
ROCPOINTS_N,0.5804,0.1164,0.3052,0.9875,0.3052
ROCPOINTS_N,0.5804,0.1164,0.3051,0.9875,0.3051
ROCPOINTS_N,0.5805,0.1164,0.3051,0.9875,0.3051
ROCPOINTS_N,0.5805,0.1164,0.3050,0.9875,0.3050
ROCPOINTS_N,0.5806,0.1164,0.3049,0.9875,0.3049
ROCPOINTS_N,0.5806,0.1164,0.3049,0.9875,0.3049
ROCPOINTS_N,0.5806,0.1164,0.3048,0.9875,0.3048
ROCPOINTS_N,0.5807,0.1164,0.3047,0.9875,0.3047
ROCPOINTS_N,0.5809,0.1164,0.3045,0.9875,0.3045
ROCPOINTS_N,0.5809,0.1164,0.3044,0.9875,0.3044
ROCPOINTS_N,0.5809,0.1164,0.3043,0.9875,0.3043
ROCPOINTS_N,0.5810,0.1164,0.3042,0.9875,0.3042
ROCPOINTS_N,0.5813,0.1164,0.3042,0.9875,0.3042
ROCPOINTS_N,0.5814,0.1164,0.3041,0.9875,0.3041
ROCPOINTS_N,0.5814,0.1164,0.3040,0.9875,0.3040
ROCPOINTS_N,0.5814,0.1164,0.3039,0.9875,0.3039
ROCPOINTS_N,0.5815,0.1164,0.3038,0.9875,0.3038
ROCPOINTS_N,0.5816,0.1164,0.3037,0.9875,0.3037
ROCPOINTS_N,0.5817,0.1164,0.3037,0.9875,0.3037
ROCPOINTS_N,0.5817,0.1164,0.3036,0.9875,0.3036
ROCPOINTS_N,0.5817,0.1164,0.3036,0.9875,0.3036
ROCPOINTS_N,0.5820,0.1164,0.3035,0.9875,0.3035
ROCPOINTS_N,0.5820,0.1164,0.3035,0.9875,0.3035
ROCPOINTS_N,0.5822,0.1164,0.3034,0.9875,0.3034
ROCPOINTS_N,0.5822,0.1164,0.3033,0.9875,0.3033
ROCPOINTS_N,0.5822,0.1164,0.3033,0.9875,0.3033
ROCPOINTS_N,0.5823,0.1164,0.3032,0.9875,0.3032
ROCPOINTS_N,0.5824,0.1164,0.3032,0.9875,0.3032
ROCPOINTS_N,0.5825,0.1164,0.3031,0.9875,0.3031
ROCPOINTS_N,0.5827,0.1164,0.3030,0.9875,0.3030
ROCPOINTS_N,0.5828,0.1164,0.3030,0.9875,0.3030
ROCPOINTS_N,0.5830,0.1164,0.3029,0.9875,0.3029
ROCPOINTS_N,0.5830,0.1164,0.3029,0.9875,0.3029
ROCPOINTS_N,0.5831,0.1164,0.3028,0.9875,0.3028
ROCPOINTS_N,0.5831,0.1164,0.3028,0.9874,0.3028
ROCPOINTS_N,0.5833,0.1164,0.3027,0.9874,0.3027
ROCPOINTS_N,0.5833,0.1164,0.3026,0.9874,0.3026
ROCPOINTS_N,0.5833,0.1164,0.3026,0.9874,0.3026
ROCPOINTS_N,0.5834,0.1146,0.2989,0.9875,0.2989
ROCPOINTS_N,0.5835,0.1146,0.2988,0.9875,0.2988
ROCPOINTS_N,0.5835,0.1146,0.2987,0.9875,0.2987
ROCPOINTS_N,0.5837,0.1146,0.2987,0.9875,0.2987
ROCPOINTS_N,0.5837,0.1146,0.2986,0.9875,0.2986
ROCPOINTS_N,0.5838,0.1146,0.2986,0.9875,0.2986
ROCPOINTS_N,0.5839,0.1146,0.2985,0.9875,0.2985
ROCPOINTS_N,0.5839,0.1146,0.2984,0.9875,0.2984
ROCPOINTS_N,0.5841,0.1146,0.2984,0.9875,0.2984
ROCPOINTS_N,0.5842,0.1146,0.2983,0.9875,0.2983
ROCPOINTS_N,0.5843,0.1129,0.2983,0.9876,0.2983
ROCPOINTS_N,0.5843,0.1129,0.2983,0.9876,0.2983
ROCPOINTS_N,0.5844,0.1129,0.2982,0.9876,0.2982
ROCPOINTS_N,0.5844,0.1129,0.2982,0.9876,0.2982
ROCPOINTS_N,0.5844,0.1129,0.2981,0.9876,0.2981
ROCPOINTS_N,0.5844,0.1111,0.2979,0.9878,0.2979
ROCPOINTS_N,0.5845,0.1111,0.2978,0.9878,0.2978
ROCPOINTS_N,0.5845,0.1111,0.2977,0.9878,0.2977
ROCPOINTS_N,0.5846,0.1111,0.2977,0.9878,0.2977
ROCPOINTS_N,0.5847,0.1111,0.2976,0.9878,0.2976
ROCPOINTS_N,0.5847,0.1111,0.2976,0.9878,0.2976
ROCPOINTS_N,0.5848,0.1111,0.2975,0.9878,0.2975
ROCPOINTS_N,0.5848,0.1111,0.2974,0.9878,0.2974
ROCPOINTS_N,0.5849,0.1111,0.2973,0.9878,0.2973
ROCPOINTS_N,0.5850,0.1111,0.2972,0.9878,0.2972
ROCPOINTS_N,0.5850,0.1111,0.2970,0.9878,0.2970
ROCPOINTS_N,0.5852,0.1111,0.2970,0.9878,0.2970
ROCPOINTS_N,0.5853,0.1111,0.2969,0.9878,0.2969
ROCPOINTS_N,0.5855,0.1111,0.2969,0.9878,0.2969
ROCPOINTS_N,0.5855,0.1111,0.2968,0.9878,0.2968
ROCPOINTS_N,0.5855,0.1111,0.2968,0.9878,0.2968
ROCPOINTS_N,0.5856,0.1111,0.2967,0.9878,0.2967
ROCPOINTS_N,0.5857,0.1111,0.2966,0.9878,0.2966
ROCPOINTS_N,0.5857,0.1111,0.2966,0.9878,0.2966
ROCPOINTS_N,0.5858,0.1111,0.2965,0.9878,0.2965
ROCPOINTS_N,0.5858,0.1111,0.2965,0.9878,0.2965
ROCPOINTS_N,0.5859,0.1111,0.2964,0.9878,0.2964
ROCPOINTS_N,0.5859,0.1111,0.2963,0.9878,0.2963
ROCPOINTS_N,0.5860,0.1111,0.2963,0.9878,0.2963
ROCPOINTS_N,0.5860,0.1111,0.2962,0.9878,0.2962
ROCPOINTS_N,0.5860,0.1111,0.2962,0.9877,0.2962
ROCPOINTS_N,0.5861,0.1111,0.2961,0.9877,0.2961
ROCPOINTS_N,0.5862,0.1111,0.2961,0.9877,0.2961
ROCPOINTS_N,0.5862,0.1111,0.2960,0.9877,0.2960
ROCPOINTS_N,0.5863,0.1111,0.2959,0.9877,0.2959
ROCPOINTS_N,0.5864,0.1111,0.2959,0.9877,0.2959
ROCPOINTS_N,0.5864,0.1111,0.2958,0.9877,0.2958
ROCPOINTS_N,0.5865,0.1111,0.2956,0.9877,0.2956
ROCPOINTS_N,0.5866,0.1111,0.2955,0.9877,0.2955
ROCPOINTS_N,0.5867,0.1111,0.2954,0.9877,0.2954
ROCPOINTS_N,0.5867,0.1111,0.2918,0.9876,0.2918
ROCPOINTS_N,0.5871,0.1111,0.2917,0.9876,0.2917
ROCPOINTS_N,0.5871,0.1111,0.2917,0.9876,0.2917
ROCPOINTS_N,0.5872,0.1093,0.2917,0.9878,0.2917
ROCPOINTS_N,0.5873,0.1093,0.2916,0.9878,0.2916
ROCPOINTS_N,0.5874,0.1093,0.2914,0.9877,0.2914
ROCPOINTS_N,0.5874,0.1093,0.2913,0.9877,0.2913
ROCPOINTS_N,0.5875,0.1093,0.2913,0.9877,0.2913
ROCPOINTS_N,0.5875,0.1093,0.2912,0.9877,0.2912
ROCPOINTS_N,0.5876,0.1093,0.2912,0.9877,0.2912
ROCPOINTS_N,0.5876,0.1093,0.2911,0.9877,0.2911
ROCPOINTS_N,0.5876,0.1093,0.2910,0.9877,0.2910
ROCPOINTS_N,0.5877,0.1093,0.2910,0.9877,0.2910
ROCPOINTS_N,0.5877,0.1093,0.2909,0.9877,0.2909
ROCPOINTS_N,0.5878,0.1093,0.2909,0.9877,0.2909
ROCPOINTS_N,0.5879,0.1093,0.2908,0.9877,0.2908
ROCPOINTS_N,0.5880,0.1093,0.2907,0.9877,0.2907
ROCPOINTS_N,0.5881,0.1093,0.2906,0.9877,0.2906
ROCPOINTS_N,0.5883,0.1093,0.2906,0.9877,0.2906
ROCPOINTS_N,0.5883,0.1093,0.2905,0.9877,0.2905
ROCPOINTS_N,0.5884,0.1093,0.2903,0.9877,0.2903
ROCPOINTS_N,0.5886,0.1093,0.2902,0.9877,0.2902
ROCPOINTS_N,0.5887,0.1093,0.2902,0.9877,0.2902
ROCPOINTS_N,0.5888,0.1093,0.2900,0.9877,0.2900
ROCPOINTS_N,0.5889,0.1093,0.2900,0.9877,0.2900
ROCPOINTS_N,0.5889,0.1093,0.2898,0.9877,0.2898
ROCPOINTS_N,0.5889,0.1093,0.2897,0.9877,0.2897
ROCPOINTS_N,0.5890,0.1093,0.2896,0.9877,0.2896
ROCPOINTS_N,0.5890,0.1093,0.2896,0.9877,0.2896
ROCPOINTS_N,0.5891,0.1093,0.2895,0.9877,0.2895
ROCPOINTS_N,0.5891,0.1093,0.2895,0.9877,0.2895
ROCPOINTS_N,0.5892,0.1093,0.2894,0.9877,0.2894
ROCPOINTS_N,0.5894,0.1093,0.2893,0.9877,0.2893
ROCPOINTS_N,0.5895,0.1093,0.2892,0.9877,0.2892
ROCPOINTS_N,0.5896,0.1093,0.2892,0.9877,0.2892
ROCPOINTS_N,0.5897,0.1093,0.2891,0.9876,0.2891
ROCPOINTS_N,0.5900,0.1093,0.2891,0.9876,0.2891
ROCPOINTS_N,0.5901,0.1076,0.2865,0.9877,0.2865
ROCPOINTS_N,0.5901,0.1076,0.2865,0.9877,0.2865
ROCPOINTS_N,0.5901,0.1076,0.2864,0.9877,0.2864
ROCPOINTS_N,0.5902,0.1076,0.2864,0.9877,0.2864
ROCPOINTS_N,0.5902,0.1076,0.2863,0.9877,0.2863
ROCPOINTS_N,0.5903,0.1076,0.2863,0.9877,0.2863
ROCPOINTS_N,0.5905,0.1076,0.2862,0.9877,0.2862
ROCPOINTS_N,0.5905,0.1076,0.2861,0.9877,0.2861
ROCPOINTS_N,0.5906,0.1076,0.2861,0.9877,0.2861
ROCPOINTS_N,0.5906,0.1076,0.2860,0.9877,0.2860
ROCPOINTS_N,0.5907,0.1076,0.2860,0.9877,0.2860
ROCPOINTS_N,0.5907,0.1076,0.2858,0.9877,0.2858
ROCPOINTS_N,0.5907,0.1076,0.2858,0.9877,0.2858
ROCPOINTS_N,0.5908,0.1076,0.2857,0.9877,0.2857
ROCPOINTS_N,0.5910,0.1076,0.2857,0.9877,0.2857
ROCPOINTS_N,0.5910,0.1076,0.2856,0.9877,0.2856
ROCPOINTS_N,0.5911,0.1076,0.2855,0.9877,0.2855
ROCPOINTS_N,0.5911,0.1076,0.2854,0.9877,0.2854
ROCPOINTS_N,0.5911,0.1076,0.2854,0.9877,0.2854
ROCPOINTS_N,0.5911,0.1076,0.2853,0.9877,0.2853
ROCPOINTS_N,0.5912,0.1076,0.2853,0.9877,0.2853
ROCPOINTS_N,0.5913,0.1076,0.2852,0.9877,0.2852
ROCPOINTS_N,0.5914,0.1076,0.2851,0.9877,0.2851
ROCPOINTS_N,0.5914,0.1076,0.2851,0.9877,0.2851
ROCPOINTS_N,0.5916,0.1076,0.2850,0.9877,0.2850
ROCPOINTS_N,0.5916,0.1076,0.2850,0.9877,0.2850
ROCPOINTS_N,0.5917,0.1076,0.2849,0.9877,0.2849
ROCPOINTS_N,0.5917,0.1076,0.2849,0.9877,0.2849
ROCPOINTS_N,0.5917,0.1076,0.2847,0.9877,0.2847
ROCPOINTS_N,0.5917,0.1076,0.2847,0.9877,0.2847
ROCPOINTS_N,0.5917,0.1076,0.2846,0.9877,0.2846
ROCPOINTS_N,0.5919,0.1076,0.2846,0.9877,0.2846
ROCPOINTS_N,0.5919,0.1076,0.2845,0.9877,0.2845
ROCPOINTS_N,0.5919,0.1076,0.2844,0.9876,0.2844
ROCPOINTS_N,0.5920,0.1076,0.2844,0.9876,0.2844
ROCPOINTS_N,0.5921,0.1076,0.2843,0.9876,0.2843
ROCPOINTS_N,0.5921,0.1076,0.2843,0.9876,0.2843
ROCPOINTS_N,0.5922,0.1076,0.2842,0.9876,0.2842
ROCPOINTS_N,0.5922,0.1076,0.2842,0.9876,0.2842
ROCPOINTS_N,0.5923,0.1076,0.2841,0.9876,0.2841
ROCPOINTS_N,0.5924,0.1076,0.2840,0.9876,0.2840
ROCPOINTS_N,0.5924,0.1076,0.2840,0.9876,0.2840
ROCPOINTS_N,0.5925,0.1076,0.2839,0.9876,0.2839
ROCPOINTS_N,0.5925,0.1076,0.2839,0.9876,0.2839
ROCPOINTS_N,0.5927,0.1076,0.2837,0.9876,0.2837
ROCPOINTS_N,0.5927,0.1076,0.2837,0.9876,0.2837
ROCPOINTS_N,0.5928,0.1076,0.2836,0.9876,0.2836
ROCPOINTS_N,0.5929,0.1076,0.2835,0.9876,0.2835
ROCPOINTS_N,0.5931,0.1076,0.2835,0.9876,0.2835
ROCPOINTS_N,0.5933,0.1076,0.2834,0.9876,0.2834
ROCPOINTS_N,0.5934,0.1076,0.2796,0.9874,0.2796
ROCPOINTS_N,0.5934,0.1076,0.2795,0.9874,0.2795
ROCPOINTS_N,0.5935,0.1076,0.2795,0.9874,0.2795
ROCPOINTS_N,0.5936,0.1076,0.2794,0.9874,0.2794
ROCPOINTS_N,0.5937,0.1076,0.2794,0.9874,0.2794
ROCPOINTS_N,0.5938,0.1058,0.2794,0.9876,0.2794
ROCPOINTS_N,0.5939,0.1058,0.2793,0.9876,0.2793
ROCPOINTS_N,0.5939,0.1058,0.2793,0.9876,0.2793
ROCPOINTS_N,0.5940,0.1058,0.2792,0.9876,0.2792
ROCPOINTS_N,0.5940,0.1058,0.2791,0.9876,0.2791
ROCPOINTS_N,0.5940,0.1058,0.2791,0.9876,0.2791
ROCPOINTS_N,0.5941,0.1058,0.2790,0.9876,0.2790
ROCPOINTS_N,0.5942,0.1058,0.2789,0.9876,0.2789
ROCPOINTS_N,0.5942,0.1058,0.2789,0.9876,0.2789
ROCPOINTS_N,0.5942,0.1058,0.2788,0.9876,0.2788
ROCPOINTS_N,0.5944,0.1058,0.2787,0.9876,0.2787
ROCPOINTS_N,0.5945,0.1058,0.2786,0.9876,0.2786
ROCPOINTS_N,0.5945,0.1058,0.2786,0.9876,0.2786
ROCPOINTS_N,0.5946,0.1058,0.2785,0.9876,0.2785
ROCPOINTS_N,0.5947,0.1058,0.2784,0.9876,0.2784
ROCPOINTS_N,0.5948,0.1058,0.2784,0.9876,0.2784
ROCPOINTS_N,0.5950,0.1058,0.2783,0.9876,0.2783
ROCPOINTS_N,0.5952,0.1058,0.2780,0.9876,0.2780
ROCPOINTS_N,0.5953,0.1058,0.2780,0.9876,0.2780
ROCPOINTS_N,0.5954,0.1058,0.2779,0.9876,0.2779
ROCPOINTS_N,0.5954,0.1058,0.2779,0.9876,0.2779
ROCPOINTS_N,0.5956,0.1058,0.2778,0.9876,0.2778
ROCPOINTS_N,0.5956,0.1058,0.2776,0.9876,0.2776
ROCPOINTS_N,0.5956,0.1058,0.2775,0.9875,0.2775
ROCPOINTS_N,0.5957,0.1058,0.2775,0.9875,0.2775
ROCPOINTS_N,0.5958,0.1058,0.2774,0.9875,0.2774
ROCPOINTS_N,0.5958,0.1058,0.2773,0.9875,0.2773
ROCPOINTS_N,0.5959,0.1058,0.2773,0.9875,0.2773
ROCPOINTS_N,0.5960,0.1058,0.2772,0.9875,0.2772
ROCPOINTS_N,0.5961,0.1058,0.2772,0.9875,0.2772
ROCPOINTS_N,0.5962,0.1058,0.2771,0.9875,0.2771
ROCPOINTS_N,0.5963,0.1058,0.2770,0.9875,0.2770
ROCPOINTS_N,0.5963,0.1041,0.2770,0.9877,0.2770
ROCPOINTS_N,0.5964,0.1041,0.2770,0.9877,0.2770
ROCPOINTS_N,0.5964,0.1041,0.2769,0.9877,0.2769
ROCPOINTS_N,0.5964,0.1041,0.2769,0.9877,0.2769
ROCPOINTS_N,0.5965,0.1041,0.2768,0.9877,0.2768
ROCPOINTS_N,0.5966,0.1041,0.2767,0.9877,0.2767
ROCPOINTS_N,0.5966,0.1041,0.2766,0.9877,0.2766
ROCPOINTS_N,0.5967,0.1023,0.2766,0.9879,0.2766
ROCPOINTS_N,0.5967,0.1023,0.2765,0.9879,0.2765
ROCPOINTS_N,0.5969,0.1023,0.2731,0.9878,0.2731
ROCPOINTS_N,0.5971,0.1023,0.2730,0.9878,0.2730
ROCPOINTS_N,0.5971,0.1023,0.2730,0.9878,0.2730
ROCPOINTS_N,0.5972,0.1023,0.2729,0.9878,0.2729
ROCPOINTS_N,0.5972,0.1023,0.2728,0.9878,0.2728
ROCPOINTS_N,0.5972,0.1023,0.2728,0.9878,0.2728
ROCPOINTS_N,0.5973,0.1023,0.2727,0.9878,0.2727
ROCPOINTS_N,0.5974,0.1023,0.2727,0.9877,0.2727
ROCPOINTS_N,0.5975,0.1023,0.2726,0.9877,0.2726
ROCPOINTS_N,0.5975,0.1023,0.2725,0.9877,0.2725
ROCPOINTS_N,0.5975,0.1023,0.2724,0.9877,0.2724
ROCPOINTS_N,0.5978,0.1023,0.2724,0.9877,0.2724
ROCPOINTS_N,0.5978,0.1023,0.2722,0.9877,0.2722
ROCPOINTS_N,0.5979,0.1023,0.2721,0.9877,0.2721
ROCPOINTS_N,0.5979,0.1023,0.2721,0.9877,0.2721
ROCPOINTS_N,0.5980,0.1023,0.2720,0.9877,0.2720
ROCPOINTS_N,0.5980,0.1023,0.2719,0.9877,0.2719
ROCPOINTS_N,0.5980,0.1023,0.2718,0.9877,0.2718
ROCPOINTS_N,0.5981,0.1023,0.2717,0.9877,0.2717
ROCPOINTS_N,0.5982,0.1023,0.2716,0.9877,0.2716
ROCPOINTS_N,0.5982,0.1023,0.2716,0.9877,0.2716
ROCPOINTS_N,0.5983,0.1023,0.2715,0.9877,0.2715
ROCPOINTS_N,0.5983,0.1023,0.2714,0.9877,0.2714
ROCPOINTS_N,0.5983,0.1023,0.2714,0.9877,0.2714
ROCPOINTS_N,0.5983,0.1023,0.2713,0.9877,0.2713
ROCPOINTS_N,0.5983,0.1023,0.2712,0.9877,0.2712
ROCPOINTS_N,0.5984,0.1023,0.2711,0.9877,0.2711
ROCPOINTS_N,0.5985,0.1023,0.2710,0.9877,0.2710
ROCPOINTS_N,0.5985,0.1023,0.2710,0.9877,0.2710
ROCPOINTS_N,0.5985,0.1023,0.2709,0.9877,0.2709
ROCPOINTS_N,0.5986,0.1005,0.2709,0.9879,0.2709
ROCPOINTS_N,0.5986,0.1005,0.2709,0.9879,0.2709
ROCPOINTS_N,0.5987,0.1005,0.2708,0.9879,0.2708
ROCPOINTS_N,0.5987,0.1005,0.2707,0.9879,0.2707
ROCPOINTS_N,0.5988,0.1005,0.2707,0.9879,0.2707
ROCPOINTS_N,0.5988,0.1005,0.2706,0.9879,0.2706
ROCPOINTS_N,0.5989,0.1005,0.2706,0.9879,0.2706
ROCPOINTS_N,0.5989,0.0988,0.2706,0.9881,0.2706
ROCPOINTS_N,0.5989,0.0988,0.2704,0.9881,0.2704
ROCPOINTS_N,0.5990,0.0988,0.2703,0.9881,0.2703
ROCPOINTS_N,0.5992,0.0988,0.2703,0.9881,0.2703
ROCPOINTS_N,0.5992,0.0988,0.2702,0.9881,0.2702
ROCPOINTS_N,0.5993,0.0988,0.2702,0.9881,0.2702
ROCPOINTS_N,0.5994,0.0988,0.2701,0.9881,0.2701
ROCPOINTS_N,0.5995,0.0988,0.2700,0.9881,0.2700
ROCPOINTS_N,0.5997,0.0988,0.2700,0.9880,0.2700
ROCPOINTS_N,0.5997,0.0988,0.2699,0.9880,0.2699
ROCPOINTS_N,0.5997,0.0988,0.2699,0.9880,0.2699
ROCPOINTS_N,0.5997,0.0988,0.2698,0.9880,0.2698
ROCPOINTS_N,0.5997,0.0988,0.2698,0.9880,0.2698
ROCPOINTS_N,0.5998,0.0988,0.2697,0.9880,0.2697
ROCPOINTS_N,0.5998,0.0988,0.2696,0.9880,0.2696
ROCPOINTS_N,0.5999,0.0988,0.2696,0.9880,0.2696
ROCPOINTS_N,0.6000,0.0988,0.2695,0.9880,0.2695
ROCPOINTS_N,0.6000,0.0988,0.2662,0.9879,0.2662
ROCPOINTS_N,0.6000,0.0988,0.2661,0.9879,0.2661
ROCPOINTS_N,0.6002,0.0988,0.2661,0.9879,0.2661
ROCPOINTS_N,0.6004,0.0988,0.2660,0.9879,0.2660
ROCPOINTS_N,0.6005,0.0988,0.2660,0.9879,0.2660
ROCPOINTS_N,0.6005,0.0988,0.2659,0.9879,0.2659
ROCPOINTS_N,0.6006,0.0988,0.2657,0.9879,0.2657
ROCPOINTS_N,0.6006,0.0988,0.2657,0.9879,0.2657
ROCPOINTS_N,0.6007,0.0988,0.2656,0.9879,0.2656
ROCPOINTS_N,0.6008,0.0988,0.2656,0.9879,0.2656
ROCPOINTS_N,0.6009,0.0988,0.2655,0.9878,0.2655
ROCPOINTS_N,0.6009,0.0988,0.2654,0.9878,0.2654
ROCPOINTS_N,0.6010,0.0988,0.2654,0.9878,0.2654
ROCPOINTS_N,0.6010,0.0988,0.2653,0.9878,0.2653
ROCPOINTS_N,0.6011,0.0988,0.2652,0.9878,0.2652
ROCPOINTS_N,0.6012,0.0988,0.2651,0.9878,0.2651
ROCPOINTS_N,0.6013,0.0988,0.2651,0.9878,0.2651
ROCPOINTS_N,0.6014,0.0988,0.2650,0.9878,0.2650
ROCPOINTS_N,0.6015,0.0988,0.2650,0.9878,0.2650
ROCPOINTS_N,0.6015,0.0988,0.2649,0.9878,0.2649
ROCPOINTS_N,0.6016,0.0988,0.2649,0.9878,0.2649
ROCPOINTS_N,0.6017,0.0988,0.2648,0.9878,0.2648
ROCPOINTS_N,0.6017,0.0988,0.2647,0.9878,0.2647
ROCPOINTS_N,0.6018,0.0988,0.2647,0.9878,0.2647
ROCPOINTS_N,0.6019,0.0988,0.2646,0.9878,0.2646
ROCPOINTS_N,0.6019,0.0988,0.2646,0.9878,0.2646
ROCPOINTS_N,0.6020,0.0988,0.2645,0.9878,0.2645
ROCPOINTS_N,0.6020,0.0988,0.2644,0.9878,0.2644
ROCPOINTS_N,0.6022,0.0988,0.2644,0.9878,0.2644
ROCPOINTS_N,0.6022,0.0988,0.2643,0.9878,0.2643
ROCPOINTS_N,0.6023,0.0988,0.2642,0.9878,0.2642
ROCPOINTS_N,0.6023,0.0988,0.2642,0.9878,0.2642
ROCPOINTS_N,0.6025,0.0988,0.2641,0.9878,0.2641
ROCPOINTS_N,0.6025,0.0988,0.2640,0.9878,0.2640
ROCPOINTS_N,0.6026,0.0988,0.2640,0.9878,0.2640
ROCPOINTS_N,0.6027,0.0988,0.2639,0.9878,0.2639
ROCPOINTS_N,0.6027,0.0988,0.2638,0.9878,0.2638
ROCPOINTS_N,0.6028,0.0988,0.2637,0.9878,0.2637
ROCPOINTS_N,0.6028,0.0988,0.2637,0.9878,0.2637
ROCPOINTS_N,0.6029,0.0988,0.2636,0.9878,0.2636
ROCPOINTS_N,0.6029,0.0988,0.2636,0.9878,0.2636
ROCPOINTS_N,0.6029,0.0988,0.2635,0.9878,0.2635
ROCPOINTS_N,0.6030,0.0988,0.2635,0.9878,0.2635
ROCPOINTS_N,0.6031,0.0988,0.2634,0.9878,0.2634
ROCPOINTS_N,0.6031,0.0988,0.2633,0.9878,0.2633
ROCPOINTS_N,0.6031,0.0988,0.2633,0.9877,0.2633
ROCPOINTS_N,0.6032,0.0988,0.2632,0.9877,0.2632
ROCPOINTS_N,0.6032,0.0988,0.2632,0.9877,0.2632
ROCPOINTS_N,0.6033,0.0988,0.2631,0.9877,0.2631
ROCPOINTS_N,0.6034,0.0988,0.2607,0.9876,0.2607
ROCPOINTS_N,0.6034,0.0988,0.2607,0.9876,0.2607
ROCPOINTS_N,0.6035,0.0988,0.2606,0.9876,0.2606
ROCPOINTS_N,0.6035,0.0988,0.2605,0.9876,0.2605
ROCPOINTS_N,0.6035,0.0988,0.2605,0.9876,0.2605
ROCPOINTS_N,0.6036,0.0988,0.2604,0.9876,0.2604
ROCPOINTS_N,0.6037,0.0988,0.2604,0.9876,0.2604
ROCPOINTS_N,0.6038,0.0988,0.2602,0.9876,0.2602
ROCPOINTS_N,0.6038,0.0988,0.2602,0.9876,0.2602
ROCPOINTS_N,0.6040,0.0988,0.2601,0.9876,0.2601
ROCPOINTS_N,0.6041,0.0988,0.2601,0.9876,0.2601
ROCPOINTS_N,0.6042,0.0988,0.2600,0.9876,0.2600
ROCPOINTS_N,0.6043,0.0988,0.2600,0.9876,0.2600
ROCPOINTS_N,0.6044,0.0988,0.2598,0.9876,0.2598
ROCPOINTS_N,0.6044,0.0988,0.2598,0.9876,0.2598
ROCPOINTS_N,0.6045,0.0988,0.2597,0.9876,0.2597
ROCPOINTS_N,0.6046,0.0988,0.2597,0.9876,0.2597
ROCPOINTS_N,0.6047,0.0988,0.2596,0.9876,0.2596
ROCPOINTS_N,0.6048,0.0988,0.2595,0.9876,0.2595
ROCPOINTS_N,0.6049,0.0988,0.2595,0.9876,0.2595
ROCPOINTS_N,0.6050,0.0988,0.2594,0.9876,0.2594
ROCPOINTS_N,0.6051,0.0988,0.2591,0.9876,0.2591
ROCPOINTS_N,0.6051,0.0988,0.2591,0.9876,0.2591
ROCPOINTS_N,0.6051,0.0988,0.2590,0.9876,0.2590
ROCPOINTS_N,0.6052,0.0988,0.2590,0.9875,0.2590
ROCPOINTS_N,0.6052,0.0988,0.2589,0.9875,0.2589
ROCPOINTS_N,0.6053,0.0988,0.2588,0.9875,0.2588
ROCPOINTS_N,0.6053,0.0988,0.2588,0.9875,0.2588
ROCPOINTS_N,0.6053,0.0988,0.2587,0.9875,0.2587
ROCPOINTS_N,0.6056,0.0988,0.2587,0.9875,0.2587
ROCPOINTS_N,0.6056,0.0988,0.2586,0.9875,0.2586
ROCPOINTS_N,0.6057,0.0988,0.2585,0.9875,0.2585
ROCPOINTS_N,0.6059,0.0988,0.2584,0.9875,0.2584
ROCPOINTS_N,0.6060,0.0988,0.2584,0.9875,0.2584
ROCPOINTS_N,0.6060,0.0988,0.2583,0.9875,0.2583
ROCPOINTS_N,0.6061,0.0988,0.2583,0.9875,0.2583
ROCPOINTS_N,0.6063,0.0988,0.2582,0.9875,0.2582
ROCPOINTS_N,0.6064,0.0988,0.2581,0.9875,0.2581
ROCPOINTS_N,0.6064,0.0988,0.2580,0.9875,0.2580
ROCPOINTS_N,0.6067,0.0988,0.2580,0.9875,0.2580
ROCPOINTS_N,0.6068,0.0970,0.2553,0.9876,0.2553
ROCPOINTS_N,0.6068,0.0970,0.2552,0.9876,0.2552
ROCPOINTS_N,0.6069,0.0970,0.2552,0.9876,0.2552
ROCPOINTS_N,0.6072,0.0970,0.2551,0.9876,0.2551
ROCPOINTS_N,0.6072,0.0970,0.2551,0.9876,0.2551
ROCPOINTS_N,0.6072,0.0970,0.2550,0.9876,0.2550
ROCPOINTS_N,0.6073,0.0970,0.2549,0.9876,0.2549
ROCPOINTS_N,0.6074,0.0970,0.2548,0.9876,0.2548
ROCPOINTS_N,0.6074,0.0970,0.2548,0.9876,0.2548
ROCPOINTS_N,0.6075,0.0970,0.2547,0.9876,0.2547
ROCPOINTS_N,0.6075,0.0970,0.2547,0.9876,0.2547
ROCPOINTS_N,0.6076,0.0970,0.2546,0.9876,0.2546
ROCPOINTS_N,0.6076,0.0970,0.2545,0.9876,0.2545
ROCPOINTS_N,0.6076,0.0970,0.2545,0.9876,0.2545
ROCPOINTS_N,0.6077,0.0970,0.2544,0.9876,0.2544
ROCPOINTS_N,0.6079,0.0970,0.2544,0.9875,0.2544
ROCPOINTS_N,0.6079,0.0970,0.2543,0.9875,0.2543
ROCPOINTS_N,0.6079,0.0970,0.2542,0.9875,0.2542
ROCPOINTS_N,0.6080,0.0970,0.2542,0.9875,0.2542
ROCPOINTS_N,0.6081,0.0970,0.2541,0.9875,0.2541
ROCPOINTS_N,0.6081,0.0970,0.2541,0.9875,0.2541
ROCPOINTS_N,0.6081,0.0970,0.2540,0.9875,0.2540
ROCPOINTS_N,0.6081,0.0970,0.2540,0.9875,0.2540
ROCPOINTS_N,0.6083,0.0970,0.2539,0.9875,0.2539
ROCPOINTS_N,0.6084,0.0970,0.2538,0.9875,0.2538
ROCPOINTS_N,0.6086,0.0970,0.2538,0.9875,0.2538
ROCPOINTS_N,0.6087,0.0970,0.2537,0.9875,0.2537
ROCPOINTS_N,0.6089,0.0970,0.2537,0.9875,0.2537
ROCPOINTS_N,0.6089,0.0970,0.2536,0.9875,0.2536
ROCPOINTS_N,0.6089,0.0970,0.2535,0.9875,0.2535
ROCPOINTS_N,0.6090,0.0970,0.2534,0.9875,0.2534
ROCPOINTS_N,0.6092,0.0970,0.2534,0.9875,0.2534
ROCPOINTS_N,0.6092,0.0970,0.2533,0.9875,0.2533
ROCPOINTS_N,0.6092,0.0970,0.2532,0.9875,0.2532
ROCPOINTS_N,0.6092,0.0970,0.2531,0.9875,0.2531
ROCPOINTS_N,0.6093,0.0970,0.2531,0.9875,0.2531
ROCPOINTS_N,0.6093,0.0970,0.2530,0.9875,0.2530
ROCPOINTS_N,0.6094,0.0970,0.2530,0.9875,0.2530
ROCPOINTS_N,0.6094,0.0970,0.2529,0.9875,0.2529
ROCPOINTS_N,0.6094,0.0970,0.2528,0.9875,0.2528
ROCPOINTS_N,0.6095,0.0970,0.2528,0.9875,0.2528
ROCPOINTS_N,0.6095,0.0970,0.2527,0.9875,0.2527
ROCPOINTS_N,0.6095,0.0970,0.2527,0.9875,0.2527
ROCPOINTS_N,0.6096,0.0970,0.2526,0.9875,0.2526
ROCPOINTS_N,0.6096,0.0970,0.2526,0.9875,0.2526
ROCPOINTS_N,0.6096,0.0970,0.2524,0.9875,0.2524
ROCPOINTS_N,0.6097,0.0970,0.2523,0.9874,0.2523
ROCPOINTS_N,0.6098,0.0970,0.2523,0.9874,0.2523
ROCPOINTS_N,0.6098,0.0970,0.2522,0.9874,0.2522
ROCPOINTS_N,0.6098,0.0970,0.2521,0.9874,0.2521
ROCPOINTS_N,0.6098,0.0970,0.2521,0.9874,0.2521
ROCPOINTS_N,0.6100,0.0970,0.2520,0.9874,0.2520
ROCPOINTS_N,0.6101,0.0952,0.2496,0.9875,0.2496
ROCPOINTS_N,0.6101,0.0952,0.2495,0.9875,0.2495
ROCPOINTS_N,0.6103,0.0952,0.2495,0.9875,0.2495
ROCPOINTS_N,0.6104,0.0952,0.2494,0.9875,0.2494
ROCPOINTS_N,0.6106,0.0952,0.2493,0.9875,0.2493
ROCPOINTS_N,0.6107,0.0952,0.2493,0.9875,0.2493
ROCPOINTS_N,0.6108,0.0935,0.2493,0.9878,0.2493
ROCPOINTS_N,0.6108,0.0935,0.2492,0.9878,0.2492
ROCPOINTS_N,0.6111,0.0935,0.2491,0.9877,0.2491
ROCPOINTS_N,0.6112,0.0935,0.2491,0.9877,0.2491
ROCPOINTS_N,0.6113,0.0935,0.2490,0.9877,0.2490
ROCPOINTS_N,0.6113,0.0935,0.2489,0.9877,0.2489
ROCPOINTS_N,0.6113,0.0935,0.2489,0.9877,0.2489
ROCPOINTS_N,0.6113,0.0935,0.2488,0.9877,0.2488
ROCPOINTS_N,0.6114,0.0935,0.2488,0.9877,0.2488
ROCPOINTS_N,0.6114,0.0935,0.2487,0.9877,0.2487
ROCPOINTS_N,0.6114,0.0935,0.2486,0.9877,0.2486
ROCPOINTS_N,0.6115,0.0935,0.2486,0.9877,0.2486
ROCPOINTS_N,0.6116,0.0935,0.2485,0.9877,0.2485
ROCPOINTS_N,0.6117,0.0935,0.2485,0.9877,0.2485
ROCPOINTS_N,0.6117,0.0935,0.2484,0.9877,0.2484
ROCPOINTS_N,0.6117,0.0935,0.2483,0.9877,0.2483
ROCPOINTS_N,0.6117,0.0935,0.2482,0.9877,0.2482
ROCPOINTS_N,0.6120,0.0935,0.2482,0.9877,0.2482
ROCPOINTS_N,0.6120,0.0935,0.2481,0.9877,0.2481
ROCPOINTS_N,0.6121,0.0935,0.2481,0.9877,0.2481
ROCPOINTS_N,0.6121,0.0935,0.2480,0.9877,0.2480
ROCPOINTS_N,0.6122,0.0935,0.2479,0.9877,0.2479
ROCPOINTS_N,0.6122,0.0935,0.2479,0.9877,0.2479
ROCPOINTS_N,0.6124,0.0935,0.2478,0.9877,0.2478
ROCPOINTS_N,0.6125,0.0917,0.2478,0.9879,0.2478
ROCPOINTS_N,0.6127,0.0917,0.2477,0.9879,0.2477
ROCPOINTS_N,0.6128,0.0899,0.2477,0.9881,0.2477
ROCPOINTS_N,0.6130,0.0899,0.2477,0.9881,0.2477
ROCPOINTS_N,0.6131,0.0899,0.2476,0.9881,0.2476
ROCPOINTS_N,0.6131,0.0899,0.2475,0.9881,0.2475
ROCPOINTS_N,0.6131,0.0899,0.2475,0.9881,0.2475
ROCPOINTS_N,0.6131,0.0899,0.2474,0.9881,0.2474
ROCPOINTS_N,0.6132,0.0899,0.2473,0.9881,0.2473
ROCPOINTS_N,0.6132,0.0899,0.2472,0.9881,0.2472
ROCPOINTS_N,0.6133,0.0899,0.2471,0.9881,0.2471
ROCPOINTS_N,0.6134,0.0882,0.2442,0.9882,0.2442
ROCPOINTS_N,0.6135,0.0882,0.2441,0.9882,0.2441
ROCPOINTS_N,0.6135,0.0882,0.2440,0.9882,0.2440
ROCPOINTS_N,0.6135,0.0882,0.2439,0.9882,0.2439
ROCPOINTS_N,0.6136,0.0882,0.2439,0.9882,0.2439
ROCPOINTS_N,0.6140,0.0882,0.2438,0.9882,0.2438
ROCPOINTS_N,0.6140,0.0882,0.2435,0.9882,0.2435
ROCPOINTS_N,0.6141,0.0882,0.2435,0.9882,0.2435
ROCPOINTS_N,0.6141,0.0882,0.2434,0.9882,0.2434
ROCPOINTS_N,0.6143,0.0882,0.2433,0.9882,0.2433
ROCPOINTS_N,0.6144,0.0882,0.2433,0.9882,0.2433
ROCPOINTS_N,0.6144,0.0882,0.2432,0.9882,0.2432
ROCPOINTS_N,0.6144,0.0882,0.2432,0.9882,0.2432
ROCPOINTS_N,0.6147,0.0882,0.2431,0.9881,0.2431
ROCPOINTS_N,0.6147,0.0882,0.2430,0.9881,0.2430
ROCPOINTS_N,0.6147,0.0882,0.2430,0.9881,0.2430
ROCPOINTS_N,0.6147,0.0882,0.2429,0.9881,0.2429
ROCPOINTS_N,0.6148,0.0882,0.2429,0.9881,0.2429
ROCPOINTS_N,0.6148,0.0882,0.2428,0.9881,0.2428
ROCPOINTS_N,0.6149,0.0882,0.2428,0.9881,0.2428
ROCPOINTS_N,0.6150,0.0882,0.2427,0.9881,0.2427
ROCPOINTS_N,0.6151,0.0882,0.2424,0.9881,0.2424
ROCPOINTS_N,0.6152,0.0882,0.2423,0.9881,0.2423
ROCPOINTS_N,0.6153,0.0882,0.2423,0.9881,0.2423
ROCPOINTS_N,0.6155,0.0882,0.2422,0.9881,0.2422
ROCPOINTS_N,0.6156,0.0882,0.2422,0.9881,0.2422
ROCPOINTS_N,0.6156,0.0882,0.2421,0.9881,0.2421
ROCPOINTS_N,0.6157,0.0882,0.2420,0.9881,0.2420
ROCPOINTS_N,0.6158,0.0882,0.2419,0.9881,0.2419
ROCPOINTS_N,0.6159,0.0882,0.2419,0.9881,0.2419
ROCPOINTS_N,0.6159,0.0882,0.2418,0.9881,0.2418
ROCPOINTS_N,0.6161,0.0882,0.2418,0.9881,0.2418
ROCPOINTS_N,0.6161,0.0882,0.2417,0.9881,0.2417
ROCPOINTS_N,0.6163,0.0882,0.2416,0.9881,0.2416
ROCPOINTS_N,0.6164,0.0882,0.2416,0.9881,0.2416
ROCPOINTS_N,0.6165,0.0882,0.2415,0.9881,0.2415
ROCPOINTS_N,0.6165,0.0882,0.2415,0.9881,0.2415
ROCPOINTS_N,0.6165,0.0882,0.2414,0.9881,0.2414
ROCPOINTS_N,0.6166,0.0882,0.2414,0.9881,0.2414
ROCPOINTS_N,0.6166,0.0882,0.2413,0.9881,0.2413
ROCPOINTS_N,0.6167,0.0882,0.2412,0.9881,0.2412
ROCPOINTS_N,0.6169,0.0847,0.2390,0.9884,0.2390
ROCPOINTS_N,0.6171,0.0847,0.2389,0.9884,0.2389
ROCPOINTS_N,0.6172,0.0847,0.2388,0.9884,0.2388
ROCPOINTS_N,0.6173,0.0847,0.2388,0.9884,0.2388
ROCPOINTS_N,0.6174,0.0847,0.2386,0.9884,0.2386
ROCPOINTS_N,0.6174,0.0847,0.2385,0.9884,0.2385
ROCPOINTS_N,0.6177,0.0847,0.2384,0.9884,0.2384
ROCPOINTS_N,0.6178,0.0847,0.2384,0.9884,0.2384
ROCPOINTS_N,0.6181,0.0847,0.2383,0.9884,0.2383
ROCPOINTS_N,0.6183,0.0847,0.2382,0.9884,0.2382
ROCPOINTS_N,0.6188,0.0847,0.2380,0.9884,0.2380
ROCPOINTS_N,0.6188,0.0847,0.2379,0.9884,0.2379
ROCPOINTS_N,0.6190,0.0847,0.2379,0.9884,0.2379
ROCPOINTS_N,0.6191,0.0847,0.2378,0.9884,0.2378
ROCPOINTS_N,0.6191,0.0847,0.2377,0.9884,0.2377
ROCPOINTS_N,0.6192,0.0847,0.2377,0.9884,0.2377
ROCPOINTS_N,0.6194,0.0847,0.2376,0.9884,0.2376
ROCPOINTS_N,0.6195,0.0829,0.2355,0.9885,0.2355
ROCPOINTS_N,0.6195,0.0829,0.2355,0.9885,0.2355
ROCPOINTS_N,0.6195,0.0829,0.2354,0.9885,0.2354
ROCPOINTS_N,0.6196,0.0829,0.2353,0.9885,0.2353
ROCPOINTS_N,0.6196,0.0829,0.2353,0.9885,0.2353
ROCPOINTS_N,0.6196,0.0829,0.2352,0.9885,0.2352
ROCPOINTS_N,0.6197,0.0829,0.2352,0.9885,0.2352
ROCPOINTS_N,0.6198,0.0829,0.2351,0.9885,0.2351
ROCPOINTS_N,0.6198,0.0829,0.2351,0.9885,0.2351
ROCPOINTS_N,0.6199,0.0829,0.2350,0.9885,0.2350
ROCPOINTS_N,0.6199,0.0829,0.2349,0.9885,0.2349
ROCPOINTS_N,0.6199,0.0829,0.2349,0.9885,0.2349
ROCPOINTS_N,0.6200,0.0829,0.2348,0.9885,0.2348
ROCPOINTS_N,0.6201,0.0794,0.2315,0.9888,0.2315
ROCPOINTS_N,0.6201,0.0794,0.2314,0.9888,0.2314
ROCPOINTS_N,0.6202,0.0794,0.2314,0.9888,0.2314
ROCPOINTS_N,0.6203,0.0794,0.2313,0.9888,0.2313
ROCPOINTS_N,0.6203,0.0794,0.2313,0.9888,0.2313
ROCPOINTS_N,0.6204,0.0794,0.2312,0.9888,0.2312
ROCPOINTS_N,0.6205,0.0794,0.2311,0.9888,0.2311
ROCPOINTS_N,0.6205,0.0794,0.2310,0.9888,0.2310
ROCPOINTS_N,0.6206,0.0794,0.2310,0.9888,0.2310
ROCPOINTS_N,0.6207,0.0794,0.2309,0.9888,0.2309
ROCPOINTS_N,0.6208,0.0794,0.2309,0.9888,0.2309
ROCPOINTS_N,0.6208,0.0794,0.2308,0.9888,0.2308
ROCPOINTS_N,0.6208,0.0794,0.2307,0.9888,0.2307
ROCPOINTS_N,0.6210,0.0794,0.2307,0.9888,0.2307
ROCPOINTS_N,0.6210,0.0794,0.2306,0.9888,0.2306
ROCPOINTS_N,0.6211,0.0794,0.2306,0.9887,0.2306
ROCPOINTS_N,0.6211,0.0794,0.2305,0.9887,0.2305
ROCPOINTS_N,0.6212,0.0794,0.2305,0.9887,0.2305
ROCPOINTS_N,0.6214,0.0794,0.2304,0.9887,0.2304
ROCPOINTS_N,0.6217,0.0794,0.2303,0.9887,0.2303
ROCPOINTS_N,0.6217,0.0794,0.2303,0.9887,0.2303
ROCPOINTS_N,0.6218,0.0794,0.2302,0.9887,0.2302
ROCPOINTS_N,0.6218,0.0794,0.2302,0.9887,0.2302
ROCPOINTS_N,0.6219,0.0794,0.2301,0.9887,0.2301
ROCPOINTS_N,0.6219,0.0794,0.2300,0.9887,0.2300
ROCPOINTS_N,0.6224,0.0794,0.2300,0.9887,0.2300
ROCPOINTS_N,0.6228,0.0794,0.2299,0.9887,0.2299
ROCPOINTS_N,0.6231,0.0794,0.2299,0.9887,0.2299
ROCPOINTS_N,0.6231,0.0794,0.2298,0.9887,0.2298
ROCPOINTS_N,0.6231,0.0794,0.2297,0.9887,0.2297
ROCPOINTS_N,0.6231,0.0794,0.2296,0.9887,0.2296
ROCPOINTS_N,0.6232,0.0794,0.2296,0.9887,0.2296
ROCPOINTS_N,0.6232,0.0794,0.2295,0.9887,0.2295
ROCPOINTS_N,0.6233,0.0794,0.2295,0.9887,0.2295
ROCPOINTS_N,0.6233,0.0794,0.2264,0.9885,0.2264
ROCPOINTS_N,0.6234,0.0794,0.2264,0.9885,0.2264
ROCPOINTS_N,0.6234,0.0794,0.2263,0.9885,0.2263
ROCPOINTS_N,0.6235,0.0794,0.2263,0.9885,0.2263
ROCPOINTS_N,0.6236,0.0794,0.2262,0.9885,0.2262
ROCPOINTS_N,0.6237,0.0794,0.2261,0.9885,0.2261
ROCPOINTS_N,0.6237,0.0794,0.2260,0.9885,0.2260
ROCPOINTS_N,0.6238,0.0794,0.2260,0.9885,0.2260
ROCPOINTS_N,0.6239,0.0794,0.2259,0.9885,0.2259
ROCPOINTS_N,0.6240,0.0776,0.2259,0.9888,0.2259
ROCPOINTS_N,0.6242,0.0776,0.2258,0.9888,0.2258
ROCPOINTS_N,0.6244,0.0776,0.2257,0.9888,0.2257
ROCPOINTS_N,0.6244,0.0776,0.2257,0.9888,0.2257
ROCPOINTS_N,0.6246,0.0776,0.2256,0.9888,0.2256
ROCPOINTS_N,0.6247,0.0776,0.2256,0.9888,0.2256
ROCPOINTS_N,0.6247,0.0776,0.2255,0.9887,0.2255
ROCPOINTS_N,0.6247,0.0776,0.2254,0.9887,0.2254
ROCPOINTS_N,0.6247,0.0776,0.2254,0.9887,0.2254
ROCPOINTS_N,0.6248,0.0776,0.2253,0.9887,0.2253
ROCPOINTS_N,0.6248,0.0776,0.2253,0.9887,0.2253
ROCPOINTS_N,0.6248,0.0776,0.2252,0.9887,0.2252
ROCPOINTS_N,0.6250,0.0776,0.2251,0.9887,0.2251
ROCPOINTS_N,0.6250,0.0776,0.2251,0.9887,0.2251
ROCPOINTS_N,0.6251,0.0776,0.2250,0.9887,0.2250
ROCPOINTS_N,0.6253,0.0776,0.2250,0.9887,0.2250
ROCPOINTS_N,0.6253,0.0776,0.2249,0.9887,0.2249
ROCPOINTS_N,0.6254,0.0776,0.2249,0.9887,0.2249
ROCPOINTS_N,0.6255,0.0776,0.2248,0.9887,0.2248
ROCPOINTS_N,0.6255,0.0776,0.2247,0.9887,0.2247
ROCPOINTS_N,0.6256,0.0776,0.2247,0.9887,0.2247
ROCPOINTS_N,0.6256,0.0776,0.2246,0.9887,0.2246
ROCPOINTS_N,0.6257,0.0776,0.2245,0.9887,0.2245
ROCPOINTS_N,0.6258,0.0776,0.2244,0.9887,0.2244
ROCPOINTS_N,0.6260,0.0776,0.2243,0.9887,0.2243
ROCPOINTS_N,0.6261,0.0776,0.2242,0.9887,0.2242
ROCPOINTS_N,0.6262,0.0776,0.2241,0.9887,0.2241
ROCPOINTS_N,0.6262,0.0776,0.2240,0.9887,0.2240
ROCPOINTS_N,0.6262,0.0776,0.2240,0.9887,0.2240
ROCPOINTS_N,0.6263,0.0776,0.2239,0.9887,0.2239
ROCPOINTS_N,0.6263,0.0776,0.2239,0.9887,0.2239
ROCPOINTS_N,0.6263,0.0776,0.2238,0.9887,0.2238
ROCPOINTS_N,0.6264,0.0776,0.2237,0.9887,0.2237
ROCPOINTS_N,0.6264,0.0776,0.2237,0.9887,0.2237
ROCPOINTS_N,0.6264,0.0776,0.2236,0.9887,0.2236
ROCPOINTS_N,0.6265,0.0776,0.2236,0.9887,0.2236
ROCPOINTS_N,0.6265,0.0776,0.2235,0.9887,0.2235
ROCPOINTS_N,0.6267,0.0776,0.2235,0.9886,0.2235
ROCPOINTS_N,0.6270,0.0776,0.2204,0.9885,0.2204
ROCPOINTS_N,0.6272,0.0776,0.2203,0.9885,0.2203
ROCPOINTS_N,0.6273,0.0776,0.2202,0.9885,0.2202
ROCPOINTS_N,0.6273,0.0776,0.2202,0.9885,0.2202
ROCPOINTS_N,0.6274,0.0776,0.2201,0.9885,0.2201
ROCPOINTS_N,0.6275,0.0776,0.2201,0.9885,0.2201
ROCPOINTS_N,0.6275,0.0776,0.2200,0.9885,0.2200
ROCPOINTS_N,0.6277,0.0776,0.2200,0.9885,0.2200
ROCPOINTS_N,0.6278,0.0776,0.2199,0.9885,0.2199
ROCPOINTS_N,0.6279,0.0776,0.2198,0.9885,0.2198
ROCPOINTS_N,0.6281,0.0776,0.2197,0.9885,0.2197
ROCPOINTS_N,0.6281,0.0776,0.2197,0.9885,0.2197
ROCPOINTS_N,0.6281,0.0776,0.2196,0.9885,0.2196
ROCPOINTS_N,0.6283,0.0776,0.2195,0.9884,0.2195
ROCPOINTS_N,0.6284,0.0776,0.2194,0.9884,0.2194
ROCPOINTS_N,0.6284,0.0776,0.2193,0.9884,0.2193
ROCPOINTS_N,0.6285,0.0776,0.2193,0.9884,0.2193
ROCPOINTS_N,0.6286,0.0776,0.2192,0.9884,0.2192
ROCPOINTS_N,0.6287,0.0776,0.2191,0.9884,0.2191
ROCPOINTS_N,0.6287,0.0776,0.2191,0.9884,0.2191
ROCPOINTS_N,0.6289,0.0776,0.2190,0.9884,0.2190
ROCPOINTS_N,0.6291,0.0776,0.2190,0.9884,0.2190
ROCPOINTS_N,0.6292,0.0776,0.2189,0.9884,0.2189
ROCPOINTS_N,0.6292,0.0776,0.2188,0.9884,0.2188
ROCPOINTS_N,0.6293,0.0776,0.2188,0.9884,0.2188
ROCPOINTS_N,0.6293,0.0776,0.2187,0.9884,0.2187
ROCPOINTS_N,0.6293,0.0776,0.2187,0.9884,0.2187
ROCPOINTS_N,0.6294,0.0776,0.2186,0.9884,0.2186
ROCPOINTS_N,0.6294,0.0776,0.2186,0.9884,0.2186
ROCPOINTS_N,0.6295,0.0776,0.2185,0.9884,0.2185
ROCPOINTS_N,0.6295,0.0776,0.2184,0.9884,0.2184
ROCPOINTS_N,0.6297,0.0776,0.2184,0.9884,0.2184
ROCPOINTS_N,0.6297,0.0776,0.2183,0.9884,0.2183
ROCPOINTS_N,0.6297,0.0776,0.2183,0.9884,0.2183
ROCPOINTS_N,0.6297,0.0776,0.2182,0.9884,0.2182
ROCPOINTS_N,0.6298,0.0776,0.2181,0.9884,0.2181
ROCPOINTS_N,0.6299,0.0776,0.2180,0.9884,0.2180
ROCPOINTS_N,0.6300,0.0776,0.2180,0.9884,0.2180
ROCPOINTS_N,0.6300,0.0776,0.2179,0.9884,0.2179
ROCPOINTS_N,0.6302,0.0776,0.2154,0.9882,0.2154
ROCPOINTS_N,0.6303,0.0776,0.2153,0.9882,0.2153
ROCPOINTS_N,0.6306,0.0776,0.2153,0.9882,0.2153
ROCPOINTS_N,0.6306,0.0776,0.2151,0.9882,0.2151
ROCPOINTS_N,0.6309,0.0776,0.2150,0.9882,0.2150
ROCPOINTS_N,0.6309,0.0776,0.2149,0.9882,0.2149
ROCPOINTS_N,0.6309,0.0776,0.2149,0.9882,0.2149
ROCPOINTS_N,0.6310,0.0776,0.2148,0.9882,0.2148
ROCPOINTS_N,0.6310,0.0776,0.2148,0.9882,0.2148
ROCPOINTS_N,0.6311,0.0776,0.2147,0.9882,0.2147
ROCPOINTS_N,0.6311,0.0776,0.2146,0.9882,0.2146
ROCPOINTS_N,0.6313,0.0758,0.2146,0.9885,0.2146
ROCPOINTS_N,0.6313,0.0758,0.2146,0.9885,0.2146
ROCPOINTS_N,0.6313,0.0758,0.2145,0.9884,0.2145
ROCPOINTS_N,0.6314,0.0758,0.2145,0.9884,0.2145
ROCPOINTS_N,0.6315,0.0758,0.2144,0.9884,0.2144
ROCPOINTS_N,0.6317,0.0758,0.2144,0.9884,0.2144
ROCPOINTS_N,0.6318,0.0758,0.2141,0.9884,0.2141
ROCPOINTS_N,0.6318,0.0758,0.2140,0.9884,0.2140
ROCPOINTS_N,0.6319,0.0741,0.2139,0.9887,0.2139
ROCPOINTS_N,0.6320,0.0741,0.2139,0.9887,0.2139
ROCPOINTS_N,0.6322,0.0741,0.2138,0.9887,0.2138
ROCPOINTS_N,0.6322,0.0741,0.2137,0.9887,0.2137
ROCPOINTS_N,0.6325,0.0741,0.2137,0.9887,0.2137
ROCPOINTS_N,0.6327,0.0741,0.2136,0.9887,0.2136
ROCPOINTS_N,0.6327,0.0741,0.2135,0.9887,0.2135
ROCPOINTS_N,0.6330,0.0741,0.2135,0.9887,0.2135
ROCPOINTS_N,0.6331,0.0741,0.2134,0.9887,0.2134
ROCPOINTS_N,0.6331,0.0741,0.2134,0.9887,0.2134
ROCPOINTS_N,0.6332,0.0741,0.2133,0.9886,0.2133
ROCPOINTS_N,0.6333,0.0741,0.2132,0.9886,0.2132
ROCPOINTS_N,0.6333,0.0741,0.2132,0.9886,0.2132
ROCPOINTS_N,0.6335,0.0705,0.2111,0.9891,0.2111
ROCPOINTS_N,0.6336,0.0705,0.2110,0.9891,0.2110
ROCPOINTS_N,0.6336,0.0705,0.2110,0.9891,0.2110
ROCPOINTS_N,0.6336,0.0705,0.2109,0.9891,0.2109
ROCPOINTS_N,0.6337,0.0705,0.2109,0.9891,0.2109
ROCPOINTS_N,0.6337,0.0705,0.2108,0.9891,0.2108
ROCPOINTS_N,0.6339,0.0705,0.2107,0.9891,0.2107
ROCPOINTS_N,0.6339,0.0705,0.2107,0.9891,0.2107
ROCPOINTS_N,0.6340,0.0705,0.2106,0.9890,0.2106
ROCPOINTS_N,0.6340,0.0705,0.2106,0.9890,0.2106
ROCPOINTS_N,0.6341,0.0705,0.2105,0.9890,0.2105
ROCPOINTS_N,0.6344,0.0705,0.2104,0.9890,0.2104
ROCPOINTS_N,0.6344,0.0705,0.2104,0.9890,0.2104
ROCPOINTS_N,0.6345,0.0705,0.2103,0.9890,0.2103
ROCPOINTS_N,0.6347,0.0705,0.2103,0.9890,0.2103
ROCPOINTS_N,0.6347,0.0705,0.2102,0.9890,0.2102
ROCPOINTS_N,0.6348,0.0705,0.2101,0.9890,0.2101
ROCPOINTS_N,0.6348,0.0705,0.2100,0.9890,0.2100
ROCPOINTS_N,0.6348,0.0705,0.2100,0.9890,0.2100
ROCPOINTS_N,0.6348,0.0705,0.2099,0.9890,0.2099
ROCPOINTS_N,0.6348,0.0705,0.2099,0.9890,0.2099
ROCPOINTS_N,0.6350,0.0705,0.2098,0.9890,0.2098
ROCPOINTS_N,0.6350,0.0705,0.2097,0.9890,0.2097
ROCPOINTS_N,0.6350,0.0705,0.2097,0.9890,0.2097
ROCPOINTS_N,0.6354,0.0705,0.2095,0.9890,0.2095
ROCPOINTS_N,0.6355,0.0705,0.2095,0.9890,0.2095
ROCPOINTS_N,0.6356,0.0705,0.2094,0.9890,0.2094
ROCPOINTS_N,0.6356,0.0705,0.2093,0.9890,0.2093
ROCPOINTS_N,0.6357,0.0705,0.2092,0.9890,0.2092
ROCPOINTS_N,0.6357,0.0705,0.2091,0.9890,0.2091
ROCPOINTS_N,0.6358,0.0705,0.2091,0.9890,0.2091
ROCPOINTS_N,0.6361,0.0705,0.2090,0.9890,0.2090
ROCPOINTS_N,0.6363,0.0705,0.2089,0.9890,0.2089
ROCPOINTS_N,0.6364,0.0705,0.2089,0.9890,0.2089
ROCPOINTS_N,0.6364,0.0705,0.2088,0.9890,0.2088
ROCPOINTS_N,0.6364,0.0705,0.2088,0.9890,0.2088
ROCPOINTS_N,0.6364,0.0705,0.2087,0.9889,0.2087
ROCPOINTS_N,0.6364,0.0705,0.2086,0.9889,0.2086
ROCPOINTS_N,0.6365,0.0705,0.2086,0.9889,0.2086
ROCPOINTS_N,0.6366,0.0705,0.2085,0.9889,0.2085
ROCPOINTS_N,0.6367,0.0688,0.2071,0.9891,0.2071
ROCPOINTS_N,0.6367,0.0635,0.2037,0.9898,0.2037
ROCPOINTS_N,0.6368,0.0635,0.2036,0.9898,0.2036
ROCPOINTS_N,0.6369,0.0635,0.2036,0.9898,0.2036
ROCPOINTS_N,0.6371,0.0635,0.2035,0.9898,0.2035
ROCPOINTS_N,0.6371,0.0635,0.2035,0.9898,0.2035
ROCPOINTS_N,0.6372,0.0635,0.2034,0.9898,0.2034
ROCPOINTS_N,0.6373,0.0635,0.2033,0.9898,0.2033
ROCPOINTS_N,0.6377,0.0635,0.2033,0.9898,0.2033
ROCPOINTS_N,0.6377,0.0635,0.2032,0.9898,0.2032
ROCPOINTS_N,0.6378,0.0635,0.2032,0.9898,0.2032
ROCPOINTS_N,0.6378,0.0635,0.2031,0.9898,0.2031
ROCPOINTS_N,0.6380,0.0635,0.2030,0.9898,0.2030
ROCPOINTS_N,0.6381,0.0635,0.2030,0.9898,0.2030
ROCPOINTS_N,0.6381,0.0635,0.2029,0.9898,0.2029
ROCPOINTS_N,0.6383,0.0635,0.2029,0.9898,0.2029
ROCPOINTS_N,0.6384,0.0635,0.2026,0.9897,0.2026
ROCPOINTS_N,0.6384,0.0635,0.2025,0.9897,0.2025
ROCPOINTS_N,0.6384,0.0635,0.2025,0.9897,0.2025
ROCPOINTS_N,0.6385,0.0635,0.2024,0.9897,0.2024
ROCPOINTS_N,0.6385,0.0635,0.2023,0.9897,0.2023
ROCPOINTS_N,0.6386,0.0635,0.2023,0.9897,0.2023
ROCPOINTS_N,0.6387,0.0635,0.2022,0.9897,0.2022
ROCPOINTS_N,0.6388,0.0635,0.2022,0.9897,0.2022
ROCPOINTS_N,0.6389,0.0635,0.2021,0.9897,0.2021
ROCPOINTS_N,0.6389,0.0635,0.2021,0.9897,0.2021
ROCPOINTS_N,0.6389,0.0635,0.2020,0.9897,0.2020
ROCPOINTS_N,0.6392,0.0635,0.2018,0.9897,0.2018
ROCPOINTS_N,0.6392,0.0635,0.2017,0.9897,0.2017
ROCPOINTS_N,0.6393,0.0635,0.2016,0.9897,0.2016
ROCPOINTS_N,0.6394,0.0635,0.2016,0.9897,0.2016
ROCPOINTS_N,0.6394,0.0635,0.2015,0.9897,0.2015
ROCPOINTS_N,0.6394,0.0635,0.2015,0.9897,0.2015
ROCPOINTS_N,0.6400,0.0635,0.2014,0.9897,0.2014
ROCPOINTS_N,0.6400,0.0635,0.2014,0.9897,0.2014
ROCPOINTS_N,0.6401,0.0617,0.1994,0.9899,0.1994
ROCPOINTS_N,0.6401,0.0617,0.1993,0.9899,0.1993
ROCPOINTS_N,0.6402,0.0617,0.1993,0.9899,0.1993
ROCPOINTS_N,0.6403,0.0617,0.1991,0.9899,0.1991
ROCPOINTS_N,0.6403,0.0617,0.1991,0.9899,0.1991
ROCPOINTS_N,0.6403,0.0617,0.1990,0.9898,0.1990
ROCPOINTS_N,0.6403,0.0617,0.1990,0.9898,0.1990
ROCPOINTS_N,0.6405,0.0617,0.1989,0.9898,0.1989
ROCPOINTS_N,0.6406,0.0617,0.1988,0.9898,0.1988
ROCPOINTS_N,0.6407,0.0617,0.1988,0.9898,0.1988
ROCPOINTS_N,0.6407,0.0617,0.1987,0.9898,0.1987
ROCPOINTS_N,0.6407,0.0617,0.1986,0.9898,0.1986
ROCPOINTS_N,0.6407,0.0617,0.1986,0.9898,0.1986
ROCPOINTS_N,0.6408,0.0617,0.1985,0.9898,0.1985
ROCPOINTS_N,0.6409,0.0617,0.1984,0.9898,0.1984
ROCPOINTS_N,0.6409,0.0617,0.1984,0.9898,0.1984
ROCPOINTS_N,0.6410,0.0617,0.1983,0.9898,0.1983
ROCPOINTS_N,0.6411,0.0617,0.1983,0.9898,0.1983
ROCPOINTS_N,0.6413,0.0617,0.1982,0.9898,0.1982
ROCPOINTS_N,0.6413,0.0617,0.1981,0.9898,0.1981
ROCPOINTS_N,0.6414,0.0617,0.1980,0.9898,0.1980
ROCPOINTS_N,0.6414,0.0617,0.1980,0.9898,0.1980
ROCPOINTS_N,0.6415,0.0617,0.1979,0.9898,0.1979
ROCPOINTS_N,0.6416,0.0617,0.1979,0.9898,0.1979
ROCPOINTS_N,0.6417,0.0617,0.1978,0.9898,0.1978
ROCPOINTS_N,0.6418,0.0617,0.1974,0.9898,0.1974
ROCPOINTS_N,0.6419,0.0617,0.1974,0.9898,0.1974
ROCPOINTS_N,0.6420,0.0617,0.1972,0.9898,0.1972
ROCPOINTS_N,0.6421,0.0617,0.1972,0.9898,0.1972
ROCPOINTS_N,0.6422,0.0617,0.1971,0.9898,0.1971
ROCPOINTS_N,0.6423,0.0617,0.1970,0.9897,0.1970
ROCPOINTS_N,0.6423,0.0617,0.1970,0.9897,0.1970
ROCPOINTS_N,0.6423,0.0617,0.1969,0.9897,0.1969
ROCPOINTS_N,0.6425,0.0617,0.1969,0.9897,0.1969
ROCPOINTS_N,0.6425,0.0617,0.1968,0.9897,0.1968
ROCPOINTS_N,0.6427,0.0617,0.1967,0.9897,0.1967
ROCPOINTS_N,0.6427,0.0617,0.1967,0.9897,0.1967
ROCPOINTS_N,0.6429,0.0617,0.1966,0.9897,0.1966
ROCPOINTS_N,0.6431,0.0617,0.1966,0.9897,0.1966
ROCPOINTS_N,0.6433,0.0617,0.1965,0.9897,0.1965
ROCPOINTS_N,0.6433,0.0600,0.1941,0.9899,0.1941
ROCPOINTS_N,0.6434,0.0600,0.1941,0.9899,0.1941
ROCPOINTS_N,0.6434,0.0600,0.1940,0.9899,0.1940
ROCPOINTS_N,0.6435,0.0600,0.1939,0.9899,0.1939
ROCPOINTS_N,0.6435,0.0600,0.1939,0.9899,0.1939
ROCPOINTS_N,0.6437,0.0600,0.1938,0.9899,0.1938
ROCPOINTS_N,0.6437,0.0600,0.1938,0.9899,0.1938
ROCPOINTS_N,0.6438,0.0600,0.1937,0.9899,0.1937
ROCPOINTS_N,0.6438,0.0600,0.1937,0.9899,0.1937
ROCPOINTS_N,0.6439,0.0600,0.1936,0.9899,0.1936
ROCPOINTS_N,0.6439,0.0600,0.1935,0.9899,0.1935
ROCPOINTS_N,0.6445,0.0600,0.1934,0.9899,0.1934
ROCPOINTS_N,0.6446,0.0600,0.1934,0.9899,0.1934
ROCPOINTS_N,0.6450,0.0600,0.1933,0.9898,0.1933
ROCPOINTS_N,0.6450,0.0600,0.1932,0.9898,0.1932
ROCPOINTS_N,0.6453,0.0600,0.1932,0.9898,0.1932
ROCPOINTS_N,0.6454,0.0600,0.1931,0.9898,0.1931
ROCPOINTS_N,0.6455,0.0600,0.1931,0.9898,0.1931
ROCPOINTS_N,0.6456,0.0600,0.1930,0.9898,0.1930
ROCPOINTS_N,0.6457,0.0600,0.1930,0.9898,0.1930
ROCPOINTS_N,0.6457,0.0600,0.1929,0.9898,0.1929
ROCPOINTS_N,0.6457,0.0600,0.1928,0.9898,0.1928
ROCPOINTS_N,0.6458,0.0600,0.1927,0.9898,0.1927
ROCPOINTS_N,0.6458,0.0600,0.1927,0.9898,0.1927
ROCPOINTS_N,0.6459,0.0600,0.1926,0.9898,0.1926
ROCPOINTS_N,0.6460,0.0600,0.1925,0.9898,0.1925
ROCPOINTS_N,0.6463,0.0600,0.1925,0.9898,0.1925
ROCPOINTS_N,0.6463,0.0600,0.1924,0.9898,0.1924
ROCPOINTS_N,0.6464,0.0600,0.1924,0.9898,0.1924
ROCPOINTS_N,0.6467,0.0600,0.1923,0.9898,0.1923
ROCPOINTS_N,0.6467,0.0600,0.1923,0.9898,0.1923
ROCPOINTS_N,0.6468,0.0600,0.1892,0.9896,0.1892
ROCPOINTS_N,0.6468,0.0600,0.1892,0.9896,0.1892
ROCPOINTS_N,0.6468,0.0600,0.1891,0.9896,0.1891
ROCPOINTS_N,0.6469,0.0600,0.1890,0.9896,0.1890
ROCPOINTS_N,0.6473,0.0600,0.1890,0.9896,0.1890
ROCPOINTS_N,0.6473,0.0600,0.1889,0.9896,0.1889
ROCPOINTS_N,0.6476,0.0600,0.1889,0.9896,0.1889
ROCPOINTS_N,0.6477,0.0600,0.1888,0.9896,0.1888
ROCPOINTS_N,0.6478,0.0600,0.1888,0.9896,0.1888
ROCPOINTS_N,0.6479,0.0600,0.1885,0.9896,0.1885
ROCPOINTS_N,0.6480,0.0600,0.1884,0.9896,0.1884
ROCPOINTS_N,0.6482,0.0600,0.1883,0.9896,0.1883
ROCPOINTS_N,0.6483,0.0600,0.1883,0.9896,0.1883
ROCPOINTS_N,0.6483,0.0600,0.1882,0.9896,0.1882
ROCPOINTS_N,0.6484,0.0600,0.1880,0.9896,0.1880
ROCPOINTS_N,0.6487,0.0600,0.1879,0.9896,0.1879
ROCPOINTS_N,0.6487,0.0600,0.1879,0.9896,0.1879
ROCPOINTS_N,0.6487,0.0600,0.1878,0.9896,0.1878
ROCPOINTS_N,0.6488,0.0600,0.1878,0.9896,0.1878
ROCPOINTS_N,0.6489,0.0600,0.1877,0.9895,0.1877
ROCPOINTS_N,0.6489,0.0600,0.1876,0.9895,0.1876
ROCPOINTS_N,0.6490,0.0600,0.1876,0.9895,0.1876
ROCPOINTS_N,0.6491,0.0600,0.1875,0.9895,0.1875
ROCPOINTS_N,0.6492,0.0600,0.1875,0.9895,0.1875
ROCPOINTS_N,0.6493,0.0600,0.1874,0.9895,0.1874
ROCPOINTS_N,0.6493,0.0600,0.1874,0.9895,0.1874
ROCPOINTS_N,0.6494,0.0600,0.1873,0.9895,0.1873
ROCPOINTS_N,0.6495,0.0600,0.1872,0.9895,0.1872
ROCPOINTS_N,0.6495,0.0600,0.1872,0.9895,0.1872
ROCPOINTS_N,0.6496,0.0600,0.1871,0.9895,0.1871
ROCPOINTS_N,0.6497,0.0600,0.1871,0.9895,0.1871
ROCPOINTS_N,0.6498,0.0600,0.1870,0.9895,0.1870
ROCPOINTS_N,0.6499,0.0600,0.1869,0.9895,0.1869
ROCPOINTS_N,0.6499,0.0600,0.1869,0.9895,0.1869
ROCPOINTS_N,0.6500,0.0600,0.1868,0.9895,0.1868
ROCPOINTS_N,0.6500,0.0600,0.1868,0.9895,0.1868
ROCPOINTS_N,0.6500,0.0600,0.1848,0.9894,0.1848
ROCPOINTS_N,0.6501,0.0600,0.1847,0.9894,0.1847
ROCPOINTS_N,0.6501,0.0600,0.1846,0.9894,0.1846
ROCPOINTS_N,0.6503,0.0600,0.1846,0.9894,0.1846
ROCPOINTS_N,0.6503,0.0600,0.1845,0.9894,0.1845
ROCPOINTS_N,0.6506,0.0600,0.1844,0.9894,0.1844
ROCPOINTS_N,0.6507,0.0600,0.1844,0.9894,0.1844
ROCPOINTS_N,0.6508,0.0600,0.1843,0.9894,0.1843
ROCPOINTS_N,0.6508,0.0600,0.1843,0.9894,0.1843
ROCPOINTS_N,0.6508,0.0600,0.1842,0.9893,0.1842
ROCPOINTS_N,0.6510,0.0600,0.1841,0.9893,0.1841
ROCPOINTS_N,0.6511,0.0600,0.1840,0.9893,0.1840
ROCPOINTS_N,0.6513,0.0600,0.1840,0.9893,0.1840
ROCPOINTS_N,0.6514,0.0582,0.1840,0.9896,0.1840
ROCPOINTS_N,0.6514,0.0582,0.1839,0.9896,0.1839
ROCPOINTS_N,0.6517,0.0582,0.1839,0.9896,0.1839
ROCPOINTS_N,0.6517,0.0582,0.1838,0.9896,0.1838
ROCPOINTS_N,0.6519,0.0582,0.1837,0.9896,0.1837
ROCPOINTS_N,0.6519,0.0582,0.1837,0.9896,0.1837
ROCPOINTS_N,0.6520,0.0582,0.1836,0.9896,0.1836
ROCPOINTS_N,0.6522,0.0582,0.1836,0.9896,0.1836
ROCPOINTS_N,0.6522,0.0582,0.1835,0.9896,0.1835
ROCPOINTS_N,0.6525,0.0582,0.1834,0.9896,0.1834
ROCPOINTS_N,0.6525,0.0582,0.1833,0.9896,0.1833
ROCPOINTS_N,0.6526,0.0582,0.1833,0.9896,0.1833
ROCPOINTS_N,0.6529,0.0582,0.1832,0.9896,0.1832
ROCPOINTS_N,0.6529,0.0582,0.1832,0.9896,0.1832
ROCPOINTS_N,0.6530,0.0582,0.1831,0.9896,0.1831
ROCPOINTS_N,0.6530,0.0582,0.1830,0.9896,0.1830
ROCPOINTS_N,0.6531,0.0582,0.1830,0.9896,0.1830
ROCPOINTS_N,0.6533,0.0582,0.1829,0.9896,0.1829
ROCPOINTS_N,0.6534,0.0582,0.1807,0.9895,0.1807
ROCPOINTS_N,0.6534,0.0582,0.1806,0.9895,0.1806
ROCPOINTS_N,0.6535,0.0582,0.1805,0.9895,0.1805
ROCPOINTS_N,0.6536,0.0582,0.1805,0.9895,0.1805
ROCPOINTS_N,0.6537,0.0582,0.1804,0.9894,0.1804
ROCPOINTS_N,0.6537,0.0582,0.1804,0.9894,0.1804
ROCPOINTS_N,0.6538,0.0582,0.1802,0.9894,0.1802
ROCPOINTS_N,0.6539,0.0582,0.1802,0.9894,0.1802
ROCPOINTS_N,0.6539,0.0582,0.1801,0.9894,0.1801
ROCPOINTS_N,0.6540,0.0582,0.1801,0.9894,0.1801
ROCPOINTS_N,0.6543,0.0582,0.1799,0.9894,0.1799
ROCPOINTS_N,0.6544,0.0582,0.1798,0.9894,0.1798
ROCPOINTS_N,0.6544,0.0582,0.1798,0.9894,0.1798
ROCPOINTS_N,0.6544,0.0564,0.1798,0.9897,0.1798
ROCPOINTS_N,0.6544,0.0564,0.1797,0.9897,0.1797
ROCPOINTS_N,0.6546,0.0564,0.1797,0.9897,0.1797
ROCPOINTS_N,0.6547,0.0564,0.1796,0.9897,0.1796
ROCPOINTS_N,0.6547,0.0564,0.1795,0.9897,0.1795
ROCPOINTS_N,0.6548,0.0564,0.1794,0.9897,0.1794
ROCPOINTS_N,0.6549,0.0564,0.1793,0.9897,0.1793
ROCPOINTS_N,0.6549,0.0564,0.1793,0.9897,0.1793
ROCPOINTS_N,0.6549,0.0564,0.1792,0.9897,0.1792
ROCPOINTS_N,0.6550,0.0564,0.1791,0.9897,0.1791
ROCPOINTS_N,0.6551,0.0564,0.1790,0.9897,0.1790
ROCPOINTS_N,0.6552,0.0564,0.1790,0.9897,0.1790
ROCPOINTS_N,0.6552,0.0564,0.1789,0.9897,0.1789
ROCPOINTS_N,0.6552,0.0564,0.1788,0.9897,0.1788
ROCPOINTS_N,0.6553,0.0564,0.1788,0.9897,0.1788
ROCPOINTS_N,0.6556,0.0564,0.1787,0.9897,0.1787
ROCPOINTS_N,0.6557,0.0564,0.1787,0.9897,0.1787
ROCPOINTS_N,0.6559,0.0564,0.1786,0.9897,0.1786
ROCPOINTS_N,0.6560,0.0564,0.1786,0.9897,0.1786
ROCPOINTS_N,0.6560,0.0564,0.1785,0.9897,0.1785
ROCPOINTS_N,0.6563,0.0564,0.1784,0.9897,0.1784
ROCPOINTS_N,0.6564,0.0564,0.1784,0.9896,0.1784
ROCPOINTS_N,0.6564,0.0564,0.1783,0.9896,0.1783
ROCPOINTS_N,0.6567,0.0564,0.1783,0.9896,0.1783
ROCPOINTS_N,0.6569,0.0547,0.1763,0.9899,0.1763
ROCPOINTS_N,0.6571,0.0547,0.1763,0.9898,0.1763
ROCPOINTS_N,0.6572,0.0547,0.1762,0.9898,0.1762
ROCPOINTS_N,0.6573,0.0547,0.1762,0.9898,0.1762
ROCPOINTS_N,0.6575,0.0547,0.1761,0.9898,0.1761
ROCPOINTS_N,0.6576,0.0547,0.1760,0.9898,0.1760
ROCPOINTS_N,0.6576,0.0547,0.1760,0.9898,0.1760
ROCPOINTS_N,0.6578,0.0547,0.1759,0.9898,0.1759
ROCPOINTS_N,0.6578,0.0547,0.1758,0.9898,0.1758
ROCPOINTS_N,0.6579,0.0547,0.1757,0.9898,0.1757
ROCPOINTS_N,0.6579,0.0547,0.1756,0.9898,0.1756
ROCPOINTS_N,0.6579,0.0547,0.1756,0.9898,0.1756
ROCPOINTS_N,0.6579,0.0547,0.1755,0.9898,0.1755
ROCPOINTS_N,0.6580,0.0547,0.1755,0.9898,0.1755
ROCPOINTS_N,0.6581,0.0547,0.1754,0.9898,0.1754
ROCPOINTS_N,0.6583,0.0547,0.1753,0.9898,0.1753
ROCPOINTS_N,0.6583,0.0547,0.1753,0.9898,0.1753
ROCPOINTS_N,0.6583,0.0547,0.1752,0.9898,0.1752
ROCPOINTS_N,0.6584,0.0547,0.1751,0.9898,0.1751
ROCPOINTS_N,0.6586,0.0547,0.1750,0.9898,0.1750
ROCPOINTS_N,0.6588,0.0547,0.1749,0.9898,0.1749
ROCPOINTS_N,0.6591,0.0547,0.1748,0.9898,0.1748
ROCPOINTS_N,0.6592,0.0547,0.1748,0.9898,0.1748
ROCPOINTS_N,0.6593,0.0547,0.1747,0.9898,0.1747
ROCPOINTS_N,0.6595,0.0547,0.1746,0.9898,0.1746
ROCPOINTS_N,0.6598,0.0547,0.1746,0.9898,0.1746
ROCPOINTS_N,0.6600,0.0547,0.1745,0.9897,0.1745
ROCPOINTS_N,0.6600,0.0547,0.1745,0.9897,0.1745
ROCPOINTS_N,0.6602,0.0529,0.1717,0.9899,0.1717
ROCPOINTS_N,0.6602,0.0529,0.1717,0.9899,0.1717
ROCPOINTS_N,0.6603,0.0529,0.1716,0.9899,0.1716
ROCPOINTS_N,0.6603,0.0529,0.1716,0.9899,0.1716
ROCPOINTS_N,0.6606,0.0529,0.1715,0.9899,0.1715
ROCPOINTS_N,0.6606,0.0529,0.1714,0.9899,0.1714
ROCPOINTS_N,0.6607,0.0529,0.1714,0.9899,0.1714
ROCPOINTS_N,0.6609,0.0529,0.1713,0.9899,0.1713
ROCPOINTS_N,0.6611,0.0529,0.1712,0.9899,0.1712
ROCPOINTS_N,0.6614,0.0529,0.1711,0.9899,0.1711
ROCPOINTS_N,0.6614,0.0529,0.1711,0.9899,0.1711
ROCPOINTS_N,0.6615,0.0529,0.1710,0.9899,0.1710
ROCPOINTS_N,0.6616,0.0529,0.1710,0.9899,0.1710
ROCPOINTS_N,0.6617,0.0529,0.1709,0.9899,0.1709
ROCPOINTS_N,0.6617,0.0529,0.1708,0.9899,0.1708
ROCPOINTS_N,0.6618,0.0529,0.1707,0.9899,0.1707
ROCPOINTS_N,0.6619,0.0511,0.1707,0.9902,0.1707
ROCPOINTS_N,0.6620,0.0511,0.1707,0.9902,0.1707
ROCPOINTS_N,0.6620,0.0511,0.1706,0.9902,0.1706
ROCPOINTS_N,0.6622,0.0511,0.1706,0.9902,0.1706
ROCPOINTS_N,0.6623,0.0511,0.1705,0.9902,0.1705
ROCPOINTS_N,0.6623,0.0511,0.1704,0.9902,0.1704
ROCPOINTS_N,0.6624,0.0511,0.1704,0.9902,0.1704
ROCPOINTS_N,0.6625,0.0511,0.1703,0.9902,0.1703
ROCPOINTS_N,0.6625,0.0494,0.1702,0.9905,0.1702
ROCPOINTS_N,0.6626,0.0494,0.1702,0.9905,0.1702
ROCPOINTS_N,0.6626,0.0494,0.1701,0.9905,0.1701
ROCPOINTS_N,0.6628,0.0494,0.1700,0.9905,0.1700
ROCPOINTS_N,0.6629,0.0494,0.1700,0.9905,0.1700
ROCPOINTS_N,0.6633,0.0494,0.1699,0.9905,0.1699
ROCPOINTS_N,0.6634,0.0476,0.1672,0.9907,0.1672
ROCPOINTS_N,0.6634,0.0476,0.1671,0.9907,0.1671
ROCPOINTS_N,0.6635,0.0476,0.1671,0.9907,0.1671
ROCPOINTS_N,0.6637,0.0476,0.1670,0.9907,0.1670
ROCPOINTS_N,0.6638,0.0476,0.1669,0.9907,0.1669
ROCPOINTS_N,0.6638,0.0476,0.1669,0.9907,0.1669
ROCPOINTS_N,0.6639,0.0476,0.1668,0.9906,0.1668
ROCPOINTS_N,0.6642,0.0476,0.1667,0.9906,0.1667
ROCPOINTS_N,0.6643,0.0476,0.1667,0.9906,0.1667
ROCPOINTS_N,0.6644,0.0476,0.1666,0.9906,0.1666
ROCPOINTS_N,0.6650,0.0476,0.1665,0.9906,0.1665
ROCPOINTS_N,0.6650,0.0476,0.1665,0.9906,0.1665
ROCPOINTS_N,0.6650,0.0476,0.1664,0.9906,0.1664
ROCPOINTS_N,0.6650,0.0476,0.1664,0.9906,0.1664
ROCPOINTS_N,0.6650,0.0476,0.1661,0.9906,0.1661
ROCPOINTS_N,0.6651,0.0476,0.1660,0.9906,0.1660
ROCPOINTS_N,0.6653,0.0476,0.1660,0.9906,0.1660
ROCPOINTS_N,0.6654,0.0476,0.1659,0.9906,0.1659
ROCPOINTS_N,0.6656,0.0476,0.1658,0.9906,0.1658
ROCPOINTS_N,0.6656,0.0476,0.1657,0.9906,0.1657
ROCPOINTS_N,0.6658,0.0476,0.1657,0.9906,0.1657
ROCPOINTS_N,0.6661,0.0476,0.1656,0.9906,0.1656
ROCPOINTS_N,0.6662,0.0476,0.1655,0.9906,0.1655
ROCPOINTS_N,0.6663,0.0476,0.1655,0.9906,0.1655
ROCPOINTS_N,0.6666,0.0476,0.1654,0.9906,0.1654
ROCPOINTS_N,0.6666,0.0476,0.1654,0.9906,0.1654
ROCPOINTS_N,0.6667,0.0476,0.1653,0.9906,0.1653
ROCPOINTS_N,0.6667,0.0459,0.1636,0.9908,0.1636
ROCPOINTS_N,0.6667,0.0459,0.1636,0.9908,0.1636
ROCPOINTS_N,0.6670,0.0459,0.1635,0.9908,0.1635
ROCPOINTS_N,0.6671,0.0459,0.1634,0.9908,0.1634
ROCPOINTS_N,0.6672,0.0459,0.1634,0.9908,0.1634
ROCPOINTS_N,0.6673,0.0459,0.1633,0.9908,0.1633
ROCPOINTS_N,0.6674,0.0459,0.1633,0.9908,0.1633
ROCPOINTS_N,0.6675,0.0459,0.1632,0.9908,0.1632
ROCPOINTS_N,0.6676,0.0459,0.1631,0.9908,0.1631
ROCPOINTS_N,0.6681,0.0459,0.1630,0.9908,0.1630
ROCPOINTS_N,0.6681,0.0459,0.1630,0.9908,0.1630
ROCPOINTS_N,0.6681,0.0459,0.1629,0.9908,0.1629
ROCPOINTS_N,0.6683,0.0459,0.1629,0.9908,0.1629
ROCPOINTS_N,0.6683,0.0459,0.1628,0.9908,0.1628
ROCPOINTS_N,0.6684,0.0459,0.1628,0.9908,0.1628
ROCPOINTS_N,0.6685,0.0459,0.1627,0.9908,0.1627
ROCPOINTS_N,0.6688,0.0459,0.1626,0.9908,0.1626
ROCPOINTS_N,0.6688,0.0459,0.1626,0.9908,0.1626
ROCPOINTS_N,0.6689,0.0459,0.1625,0.9908,0.1625
ROCPOINTS_N,0.6691,0.0459,0.1625,0.9908,0.1625
ROCPOINTS_N,0.6692,0.0459,0.1624,0.9908,0.1624
ROCPOINTS_N,0.6692,0.0459,0.1623,0.9907,0.1623
ROCPOINTS_N,0.6693,0.0459,0.1623,0.9907,0.1623
ROCPOINTS_N,0.6696,0.0459,0.1622,0.9907,0.1622
ROCPOINTS_N,0.6697,0.0459,0.1622,0.9907,0.1622
ROCPOINTS_N,0.6697,0.0459,0.1621,0.9907,0.1621
ROCPOINTS_N,0.6697,0.0459,0.1621,0.9907,0.1621
ROCPOINTS_N,0.6698,0.0459,0.1620,0.9907,0.1620
ROCPOINTS_N,0.6700,0.0459,0.1619,0.9907,0.1619
ROCPOINTS_N,0.6700,0.0459,0.1619,0.9907,0.1619
ROCPOINTS_N,0.6701,0.0459,0.1600,0.9906,0.1600
ROCPOINTS_N,0.6703,0.0459,0.1599,0.9906,0.1599
ROCPOINTS_N,0.6705,0.0459,0.1598,0.9906,0.1598
ROCPOINTS_N,0.6707,0.0459,0.1598,0.9906,0.1598
ROCPOINTS_N,0.6708,0.0459,0.1596,0.9906,0.1596
ROCPOINTS_N,0.6709,0.0459,0.1595,0.9906,0.1595
ROCPOINTS_N,0.6711,0.0441,0.1595,0.9909,0.1595
ROCPOINTS_N,0.6712,0.0441,0.1594,0.9909,0.1594
ROCPOINTS_N,0.6712,0.0441,0.1594,0.9909,0.1594
ROCPOINTS_N,0.6714,0.0441,0.1593,0.9909,0.1593
ROCPOINTS_N,0.6714,0.0441,0.1593,0.9909,0.1593
ROCPOINTS_N,0.6715,0.0441,0.1592,0.9909,0.1592
ROCPOINTS_N,0.6717,0.0441,0.1591,0.9909,0.1591
ROCPOINTS_N,0.6719,0.0441,0.1591,0.9909,0.1591
ROCPOINTS_N,0.6720,0.0441,0.1590,0.9909,0.1590
ROCPOINTS_N,0.6720,0.0441,0.1590,0.9909,0.1590
ROCPOINTS_N,0.6722,0.0441,0.1589,0.9909,0.1589
ROCPOINTS_N,0.6722,0.0441,0.1588,0.9909,0.1588
ROCPOINTS_N,0.6725,0.0441,0.1587,0.9909,0.1587
ROCPOINTS_N,0.6726,0.0441,0.1587,0.9909,0.1587
ROCPOINTS_N,0.6727,0.0441,0.1586,0.9909,0.1586
ROCPOINTS_N,0.6728,0.0441,0.1585,0.9909,0.1585
ROCPOINTS_N,0.6728,0.0441,0.1584,0.9909,0.1584
ROCPOINTS_N,0.6731,0.0441,0.1584,0.9909,0.1584
ROCPOINTS_N,0.6731,0.0441,0.1583,0.9909,0.1583
ROCPOINTS_N,0.6733,0.0441,0.1583,0.9909,0.1583
ROCPOINTS_N,0.6733,0.0441,0.1582,0.9909,0.1582
ROCPOINTS_N,0.6734,0.0441,0.1556,0.9907,0.1556
ROCPOINTS_N,0.6735,0.0441,0.1555,0.9907,0.1555
ROCPOINTS_N,0.6735,0.0441,0.1555,0.9907,0.1555
ROCPOINTS_N,0.6739,0.0441,0.1554,0.9907,0.1554
ROCPOINTS_N,0.6739,0.0441,0.1553,0.9907,0.1553
ROCPOINTS_N,0.6739,0.0441,0.1553,0.9907,0.1553
ROCPOINTS_N,0.6740,0.0441,0.1552,0.9907,0.1552
ROCPOINTS_N,0.6743,0.0441,0.1552,0.9907,0.1552
ROCPOINTS_N,0.6743,0.0441,0.1551,0.9907,0.1551
ROCPOINTS_N,0.6743,0.0441,0.1551,0.9907,0.1551
ROCPOINTS_N,0.6746,0.0441,0.1550,0.9907,0.1550
ROCPOINTS_N,0.6746,0.0441,0.1549,0.9907,0.1549
ROCPOINTS_N,0.6747,0.0441,0.1549,0.9907,0.1549
ROCPOINTS_N,0.6747,0.0441,0.1548,0.9907,0.1548
ROCPOINTS_N,0.6748,0.0441,0.1548,0.9907,0.1548
ROCPOINTS_N,0.6748,0.0441,0.1546,0.9907,0.1546
ROCPOINTS_N,0.6750,0.0441,0.1545,0.9907,0.1545
ROCPOINTS_N,0.6753,0.0441,0.1544,0.9906,0.1544
ROCPOINTS_N,0.6758,0.0441,0.1544,0.9906,0.1544
ROCPOINTS_N,0.6758,0.0423,0.1544,0.9910,0.1544
ROCPOINTS_N,0.6758,0.0423,0.1543,0.9910,0.1543
ROCPOINTS_N,0.6759,0.0423,0.1542,0.9910,0.1542
ROCPOINTS_N,0.6759,0.0423,0.1542,0.9910,0.1542
ROCPOINTS_N,0.6760,0.0423,0.1541,0.9910,0.1541
ROCPOINTS_N,0.6762,0.0423,0.1541,0.9910,0.1541
ROCPOINTS_N,0.6767,0.0423,0.1540,0.9910,0.1540
ROCPOINTS_N,0.6769,0.0423,0.1517,0.9909,0.1517
ROCPOINTS_N,0.6769,0.0423,0.1517,0.9909,0.1517
ROCPOINTS_N,0.6771,0.0423,0.1516,0.9909,0.1516
ROCPOINTS_N,0.6772,0.0423,0.1516,0.9909,0.1516
ROCPOINTS_N,0.6775,0.0423,0.1515,0.9908,0.1515
ROCPOINTS_N,0.6776,0.0423,0.1514,0.9908,0.1514
ROCPOINTS_N,0.6778,0.0423,0.1514,0.9908,0.1514
ROCPOINTS_N,0.6781,0.0423,0.1513,0.9908,0.1513
ROCPOINTS_N,0.6782,0.0423,0.1511,0.9908,0.1511
ROCPOINTS_N,0.6782,0.0423,0.1511,0.9908,0.1511
ROCPOINTS_N,0.6783,0.0423,0.1510,0.9908,0.1510
ROCPOINTS_N,0.6783,0.0423,0.1510,0.9908,0.1510
ROCPOINTS_N,0.6785,0.0423,0.1509,0.9908,0.1509
ROCPOINTS_N,0.6787,0.0423,0.1508,0.9908,0.1508
ROCPOINTS_N,0.6789,0.0423,0.1507,0.9908,0.1507
ROCPOINTS_N,0.6789,0.0423,0.1506,0.9908,0.1506
ROCPOINTS_N,0.6792,0.0423,0.1504,0.9908,0.1504
ROCPOINTS_N,0.6793,0.0423,0.1503,0.9908,0.1503
ROCPOINTS_N,0.6794,0.0423,0.1503,0.9908,0.1503
ROCPOINTS_N,0.6794,0.0423,0.1502,0.9908,0.1502
ROCPOINTS_N,0.6795,0.0423,0.1502,0.9908,0.1502
ROCPOINTS_N,0.6796,0.0423,0.1501,0.9908,0.1501
ROCPOINTS_N,0.6799,0.0423,0.1500,0.9908,0.1500
ROCPOINTS_N,0.6800,0.0423,0.1500,0.9908,0.1500
ROCPOINTS_N,0.6801,0.0423,0.1481,0.9906,0.1481
ROCPOINTS_N,0.6803,0.0423,0.1481,0.9906,0.1481
ROCPOINTS_N,0.6805,0.0423,0.1480,0.9906,0.1480
ROCPOINTS_N,0.6806,0.0423,0.1479,0.9906,0.1479
ROCPOINTS_N,0.6807,0.0423,0.1479,0.9906,0.1479
ROCPOINTS_N,0.6808,0.0423,0.1476,0.9906,0.1476
ROCPOINTS_N,0.6809,0.0423,0.1475,0.9906,0.1475
ROCPOINTS_N,0.6811,0.0423,0.1475,0.9906,0.1475
ROCPOINTS_N,0.6811,0.0423,0.1474,0.9906,0.1474
ROCPOINTS_N,0.6812,0.0423,0.1474,0.9906,0.1474
ROCPOINTS_N,0.6812,0.0423,0.1473,0.9906,0.1473
ROCPOINTS_N,0.6813,0.0423,0.1472,0.9906,0.1472
ROCPOINTS_N,0.6813,0.0423,0.1472,0.9906,0.1472
ROCPOINTS_N,0.6817,0.0423,0.1471,0.9906,0.1471
ROCPOINTS_N,0.6817,0.0423,0.1470,0.9906,0.1470
ROCPOINTS_N,0.6817,0.0423,0.1469,0.9906,0.1469
ROCPOINTS_N,0.6818,0.0423,0.1469,0.9906,0.1469
ROCPOINTS_N,0.6822,0.0423,0.1468,0.9906,0.1468
ROCPOINTS_N,0.6822,0.0423,0.1468,0.9906,0.1468
ROCPOINTS_N,0.6825,0.0423,0.1467,0.9906,0.1467
ROCPOINTS_N,0.6826,0.0423,0.1467,0.9905,0.1467
ROCPOINTS_N,0.6826,0.0423,0.1466,0.9905,0.1466
ROCPOINTS_N,0.6827,0.0406,0.1465,0.9909,0.1465
ROCPOINTS_N,0.6828,0.0406,0.1465,0.9909,0.1465
ROCPOINTS_N,0.6828,0.0406,0.1464,0.9909,0.1464
ROCPOINTS_N,0.6828,0.0406,0.1464,0.9909,0.1464
ROCPOINTS_N,0.6830,0.0388,0.1464,0.9913,0.1464
ROCPOINTS_N,0.6833,0.0388,0.1463,0.9913,0.1463
ROCPOINTS_N,0.6834,0.0370,0.1448,0.9916,0.1448
ROCPOINTS_N,0.6835,0.0370,0.1447,0.9916,0.1447
ROCPOINTS_N,0.6840,0.0370,0.1447,0.9916,0.1447
ROCPOINTS_N,0.6840,0.0370,0.1446,0.9916,0.1446
ROCPOINTS_N,0.6842,0.0370,0.1446,0.9916,0.1446
ROCPOINTS_N,0.6842,0.0370,0.1445,0.9916,0.1445
ROCPOINTS_N,0.6842,0.0370,0.1444,0.9916,0.1444
ROCPOINTS_N,0.6844,0.0370,0.1444,0.9916,0.1444
ROCPOINTS_N,0.6844,0.0370,0.1443,0.9916,0.1443
ROCPOINTS_N,0.6844,0.0370,0.1443,0.9916,0.1443
ROCPOINTS_N,0.6844,0.0370,0.1442,0.9916,0.1442
ROCPOINTS_N,0.6847,0.0370,0.1440,0.9916,0.1440
ROCPOINTS_N,0.6848,0.0370,0.1440,0.9916,0.1440
ROCPOINTS_N,0.6849,0.0370,0.1439,0.9916,0.1439
ROCPOINTS_N,0.6850,0.0370,0.1439,0.9916,0.1439
ROCPOINTS_N,0.6853,0.0370,0.1438,0.9916,0.1438
ROCPOINTS_N,0.6859,0.0370,0.1436,0.9915,0.1436
ROCPOINTS_N,0.6859,0.0370,0.1436,0.9915,0.1436
ROCPOINTS_N,0.6860,0.0370,0.1435,0.9915,0.1435
ROCPOINTS_N,0.6862,0.0370,0.1434,0.9915,0.1434
ROCPOINTS_N,0.6863,0.0370,0.1434,0.9915,0.1434
ROCPOINTS_N,0.6867,0.0370,0.1433,0.9915,0.1433
ROCPOINTS_N,0.6869,0.0353,0.1419,0.9918,0.1419
ROCPOINTS_N,0.6869,0.0335,0.1419,0.9923,0.1419
ROCPOINTS_N,0.6869,0.0335,0.1418,0.9922,0.1418
ROCPOINTS_N,0.6870,0.0335,0.1418,0.9922,0.1418
ROCPOINTS_N,0.6872,0.0335,0.1417,0.9922,0.1417
ROCPOINTS_N,0.6873,0.0335,0.1416,0.9922,0.1416
ROCPOINTS_N,0.6875,0.0335,0.1416,0.9922,0.1416
ROCPOINTS_N,0.6878,0.0335,0.1415,0.9922,0.1415
ROCPOINTS_N,0.6878,0.0335,0.1415,0.9922,0.1415
ROCPOINTS_N,0.6878,0.0335,0.1414,0.9922,0.1414
ROCPOINTS_N,0.6879,0.0335,0.1413,0.9922,0.1413
ROCPOINTS_N,0.6879,0.0335,0.1413,0.9922,0.1413
ROCPOINTS_N,0.6881,0.0335,0.1412,0.9922,0.1412
ROCPOINTS_N,0.6883,0.0335,0.1412,0.9922,0.1412
ROCPOINTS_N,0.6883,0.0335,0.1411,0.9922,0.1411
ROCPOINTS_N,0.6887,0.0335,0.1406,0.9922,0.1406
ROCPOINTS_N,0.6888,0.0335,0.1406,0.9922,0.1406
ROCPOINTS_N,0.6889,0.0335,0.1405,0.9922,0.1405
ROCPOINTS_N,0.6889,0.0335,0.1405,0.9922,0.1405
ROCPOINTS_N,0.6891,0.0335,0.1404,0.9922,0.1404
ROCPOINTS_N,0.6892,0.0335,0.1403,0.9922,0.1403
ROCPOINTS_N,0.6892,0.0335,0.1402,0.9922,0.1402
ROCPOINTS_N,0.6894,0.0335,0.1402,0.9922,0.1402
ROCPOINTS_N,0.6896,0.0335,0.1401,0.9922,0.1401
ROCPOINTS_N,0.6900,0.0335,0.1401,0.9922,0.1401
ROCPOINTS_N,0.6905,0.0335,0.1386,0.9921,0.1386
ROCPOINTS_N,0.6906,0.0335,0.1385,0.9921,0.1385
ROCPOINTS_N,0.6906,0.0335,0.1384,0.9921,0.1384
ROCPOINTS_N,0.6907,0.0335,0.1384,0.9921,0.1384
ROCPOINTS_N,0.6907,0.0335,0.1383,0.9921,0.1383
ROCPOINTS_N,0.6909,0.0335,0.1383,0.9921,0.1383
ROCPOINTS_N,0.6911,0.0335,0.1382,0.9920,0.1382
ROCPOINTS_N,0.6913,0.0335,0.1381,0.9920,0.1381
ROCPOINTS_N,0.6914,0.0335,0.1381,0.9920,0.1381
ROCPOINTS_N,0.6919,0.0335,0.1380,0.9920,0.1380
ROCPOINTS_N,0.6919,0.0335,0.1380,0.9920,0.1380
ROCPOINTS_N,0.6920,0.0335,0.1379,0.9920,0.1379
ROCPOINTS_N,0.6921,0.0335,0.1379,0.9920,0.1379
ROCPOINTS_N,0.6921,0.0335,0.1377,0.9920,0.1377
ROCPOINTS_N,0.6922,0.0335,0.1377,0.9920,0.1377
ROCPOINTS_N,0.6922,0.0335,0.1376,0.9920,0.1376
ROCPOINTS_N,0.6923,0.0335,0.1376,0.9920,0.1376
ROCPOINTS_N,0.6923,0.0335,0.1375,0.9920,0.1375
ROCPOINTS_N,0.6926,0.0335,0.1374,0.9920,0.1374
ROCPOINTS_N,0.6927,0.0335,0.1372,0.9920,0.1372
ROCPOINTS_N,0.6928,0.0335,0.1370,0.9920,0.1370
ROCPOINTS_N,0.6932,0.0335,0.1369,0.9920,0.1369
ROCPOINTS_N,0.6933,0.0335,0.1369,0.9920,0.1369
ROCPOINTS_N,0.6936,0.0335,0.1349,0.9919,0.1349
ROCPOINTS_N,0.6939,0.0335,0.1348,0.9918,0.1348
ROCPOINTS_N,0.6940,0.0335,0.1348,0.9918,0.1348
ROCPOINTS_N,0.6942,0.0335,0.1347,0.9918,0.1347
ROCPOINTS_N,0.6943,0.0335,0.1346,0.9918,0.1346
ROCPOINTS_N,0.6946,0.0335,0.1346,0.9918,0.1346
ROCPOINTS_N,0.6947,0.0335,0.1345,0.9918,0.1345
ROCPOINTS_N,0.6947,0.0335,0.1345,0.9918,0.1345
ROCPOINTS_N,0.6949,0.0335,0.1344,0.9918,0.1344
ROCPOINTS_N,0.6950,0.0335,0.1344,0.9918,0.1344
ROCPOINTS_N,0.6954,0.0335,0.1342,0.9918,0.1342
ROCPOINTS_N,0.6956,0.0335,0.1341,0.9918,0.1341
ROCPOINTS_N,0.6965,0.0335,0.1341,0.9918,0.1341
ROCPOINTS_N,0.6965,0.0335,0.1340,0.9918,0.1340
ROCPOINTS_N,0.6967,0.0335,0.1339,0.9918,0.1339
ROCPOINTS_N,0.6967,0.0317,0.1315,0.9921,0.1315
ROCPOINTS_N,0.6969,0.0317,0.1314,0.9921,0.1314
ROCPOINTS_N,0.6969,0.0317,0.1314,0.9921,0.1314
ROCPOINTS_N,0.6970,0.0300,0.1314,0.9925,0.1314
ROCPOINTS_N,0.6971,0.0300,0.1313,0.9925,0.1313
ROCPOINTS_N,0.6974,0.0300,0.1313,0.9925,0.1313
ROCPOINTS_N,0.6975,0.0300,0.1311,0.9925,0.1311
ROCPOINTS_N,0.6976,0.0300,0.1310,0.9925,0.1310
ROCPOINTS_N,0.6977,0.0300,0.1310,0.9925,0.1310
ROCPOINTS_N,0.6980,0.0300,0.1309,0.9925,0.1309
ROCPOINTS_N,0.6982,0.0300,0.1308,0.9925,0.1308
ROCPOINTS_N,0.6983,0.0300,0.1307,0.9925,0.1307
ROCPOINTS_N,0.6987,0.0300,0.1307,0.9925,0.1307
ROCPOINTS_N,0.6988,0.0300,0.1306,0.9925,0.1306
ROCPOINTS_N,0.6989,0.0300,0.1306,0.9925,0.1306
ROCPOINTS_N,0.6989,0.0300,0.1305,0.9925,0.1305
ROCPOINTS_N,0.6992,0.0300,0.1303,0.9925,0.1303
ROCPOINTS_N,0.6994,0.0300,0.1303,0.9924,0.1303
ROCPOINTS_N,0.6996,0.0300,0.1302,0.9924,0.1302
ROCPOINTS_N,0.6996,0.0300,0.1302,0.9924,0.1302
ROCPOINTS_N,0.7000,0.0300,0.1301,0.9924,0.1301
ROCPOINTS_N,0.7000,0.0300,0.1285,0.9923,0.1285
ROCPOINTS_N,0.7001,0.0300,0.1284,0.9923,0.1284
ROCPOINTS_N,0.7003,0.0282,0.1283,0.9928,0.1283
ROCPOINTS_N,0.7003,0.0282,0.1283,0.9928,0.1283
ROCPOINTS_N,0.7004,0.0282,0.1282,0.9928,0.1282
ROCPOINTS_N,0.7004,0.0282,0.1282,0.9928,0.1282
ROCPOINTS_N,0.7006,0.0282,0.1281,0.9928,0.1281
ROCPOINTS_N,0.7007,0.0282,0.1281,0.9928,0.1281
ROCPOINTS_N,0.7008,0.0282,0.1280,0.9928,0.1280
ROCPOINTS_N,0.7008,0.0282,0.1279,0.9928,0.1279
ROCPOINTS_N,0.7011,0.0282,0.1278,0.9928,0.1278
ROCPOINTS_N,0.7012,0.0282,0.1276,0.9927,0.1276
ROCPOINTS_N,0.7013,0.0282,0.1276,0.9927,0.1276
ROCPOINTS_N,0.7013,0.0282,0.1275,0.9927,0.1275
ROCPOINTS_N,0.7014,0.0282,0.1275,0.9927,0.1275
ROCPOINTS_N,0.7014,0.0282,0.1274,0.9927,0.1274
ROCPOINTS_N,0.7015,0.0282,0.1274,0.9927,0.1274
ROCPOINTS_N,0.7016,0.0282,0.1273,0.9927,0.1273
ROCPOINTS_N,0.7016,0.0282,0.1272,0.9927,0.1272
ROCPOINTS_N,0.7017,0.0282,0.1271,0.9927,0.1271
ROCPOINTS_N,0.7017,0.0282,0.1269,0.9927,0.1269
ROCPOINTS_N,0.7017,0.0282,0.1269,0.9927,0.1269
ROCPOINTS_N,0.7021,0.0282,0.1268,0.9927,0.1268
ROCPOINTS_N,0.7022,0.0282,0.1268,0.9927,0.1268
ROCPOINTS_N,0.7023,0.0282,0.1267,0.9927,0.1267
ROCPOINTS_N,0.7024,0.0282,0.1267,0.9927,0.1267
ROCPOINTS_N,0.7026,0.0282,0.1266,0.9927,0.1266
ROCPOINTS_N,0.7028,0.0282,0.1265,0.9927,0.1265
ROCPOINTS_N,0.7028,0.0282,0.1265,0.9927,0.1265
ROCPOINTS_N,0.7029,0.0282,0.1264,0.9927,0.1264
ROCPOINTS_N,0.7031,0.0282,0.1264,0.9927,0.1264
ROCPOINTS_N,0.7031,0.0282,0.1263,0.9927,0.1263
ROCPOINTS_N,0.7033,0.0282,0.1262,0.9927,0.1262
ROCPOINTS_N,0.7043,0.0282,0.1237,0.9925,0.1237
ROCPOINTS_N,0.7044,0.0282,0.1236,0.9925,0.1236
ROCPOINTS_N,0.7047,0.0282,0.1235,0.9925,0.1235
ROCPOINTS_N,0.7050,0.0282,0.1233,0.9925,0.1233
ROCPOINTS_N,0.7050,0.0282,0.1233,0.9925,0.1233
ROCPOINTS_N,0.7051,0.0282,0.1229,0.9925,0.1229
ROCPOINTS_N,0.7054,0.0282,0.1229,0.9925,0.1229
ROCPOINTS_N,0.7056,0.0282,0.1228,0.9925,0.1228
ROCPOINTS_N,0.7056,0.0282,0.1227,0.9925,0.1227
ROCPOINTS_N,0.7058,0.0282,0.1226,0.9924,0.1226
ROCPOINTS_N,0.7062,0.0282,0.1226,0.9924,0.1226
ROCPOINTS_N,0.7064,0.0282,0.1225,0.9924,0.1225
ROCPOINTS_N,0.7066,0.0282,0.1225,0.9924,0.1225
ROCPOINTS_N,0.7067,0.0282,0.1224,0.9924,0.1224
ROCPOINTS_N,0.7067,0.0282,0.1209,0.9923,0.1209
ROCPOINTS_N,0.7068,0.0282,0.1209,0.9923,0.1209
ROCPOINTS_N,0.7071,0.0282,0.1208,0.9923,0.1208
ROCPOINTS_N,0.7071,0.0282,0.1208,0.9923,0.1208
ROCPOINTS_N,0.7074,0.0282,0.1207,0.9923,0.1207
ROCPOINTS_N,0.7083,0.0282,0.1206,0.9923,0.1206
ROCPOINTS_N,0.7084,0.0282,0.1205,0.9923,0.1205
ROCPOINTS_N,0.7086,0.0282,0.1205,0.9923,0.1205
ROCPOINTS_N,0.7087,0.0282,0.1204,0.9923,0.1204
ROCPOINTS_N,0.7087,0.0282,0.1204,0.9923,0.1204
ROCPOINTS_N,0.7087,0.0282,0.1203,0.9923,0.1203
ROCPOINTS_N,0.7088,0.0282,0.1202,0.9923,0.1202
ROCPOINTS_N,0.7089,0.0282,0.1202,0.9923,0.1202
ROCPOINTS_N,0.7090,0.0282,0.1201,0.9923,0.1201
ROCPOINTS_N,0.7093,0.0282,0.1200,0.9923,0.1200
ROCPOINTS_N,0.7094,0.0282,0.1199,0.9923,0.1199
ROCPOINTS_N,0.7097,0.0282,0.1199,0.9923,0.1199
ROCPOINTS_N,0.7097,0.0282,0.1198,0.9923,0.1198
ROCPOINTS_N,0.7097,0.0282,0.1196,0.9923,0.1196
ROCPOINTS_N,0.7100,0.0282,0.1195,0.9923,0.1195
ROCPOINTS_N,0.7102,0.0265,0.1177,0.9926,0.1177
ROCPOINTS_N,0.7104,0.0265,0.1177,0.9926,0.1177
ROCPOINTS_N,0.7104,0.0265,0.1176,0.9926,0.1176
ROCPOINTS_N,0.7106,0.0265,0.1175,0.9926,0.1175
ROCPOINTS_N,0.7106,0.0265,0.1174,0.9926,0.1174
ROCPOINTS_N,0.7106,0.0265,0.1174,0.9926,0.1174
ROCPOINTS_N,0.7108,0.0265,0.1173,0.9926,0.1173
ROCPOINTS_N,0.7109,0.0265,0.1173,0.9926,0.1173
ROCPOINTS_N,0.7110,0.0265,0.1172,0.9926,0.1172
ROCPOINTS_N,0.7110,0.0265,0.1171,0.9926,0.1171
ROCPOINTS_N,0.7110,0.0265,0.1171,0.9926,0.1171
ROCPOINTS_N,0.7114,0.0265,0.1170,0.9926,0.1170
ROCPOINTS_N,0.7115,0.0265,0.1170,0.9926,0.1170
ROCPOINTS_N,0.7115,0.0265,0.1169,0.9926,0.1169
ROCPOINTS_N,0.7117,0.0265,0.1169,0.9926,0.1169
ROCPOINTS_N,0.7119,0.0265,0.1166,0.9926,0.1166
ROCPOINTS_N,0.7121,0.0265,0.1165,0.9925,0.1165
ROCPOINTS_N,0.7122,0.0265,0.1164,0.9925,0.1164
ROCPOINTS_N,0.7122,0.0265,0.1164,0.9925,0.1164
ROCPOINTS_N,0.7125,0.0265,0.1163,0.9925,0.1163
ROCPOINTS_N,0.7125,0.0265,0.1163,0.9925,0.1163
ROCPOINTS_N,0.7127,0.0265,0.1162,0.9925,0.1162
ROCPOINTS_N,0.7128,0.0265,0.1162,0.9925,0.1162
ROCPOINTS_N,0.7129,0.0265,0.1161,0.9925,0.1161
ROCPOINTS_N,0.7129,0.0265,0.1160,0.9925,0.1160
ROCPOINTS_N,0.7132,0.0265,0.1159,0.9925,0.1159
ROCPOINTS_N,0.7133,0.0265,0.1159,0.9925,0.1159
ROCPOINTS_N,0.7136,0.0265,0.1137,0.9924,0.1137
ROCPOINTS_N,0.7141,0.0265,0.1136,0.9924,0.1136
ROCPOINTS_N,0.7141,0.0265,0.1135,0.9924,0.1135
ROCPOINTS_N,0.7143,0.0265,0.1134,0.9923,0.1134
ROCPOINTS_N,0.7144,0.0265,0.1134,0.9923,0.1134
ROCPOINTS_N,0.7144,0.0265,0.1133,0.9923,0.1133
ROCPOINTS_N,0.7147,0.0265,0.1132,0.9923,0.1132
ROCPOINTS_N,0.7150,0.0265,0.1132,0.9923,0.1132
ROCPOINTS_N,0.7151,0.0265,0.1130,0.9923,0.1130
ROCPOINTS_N,0.7152,0.0265,0.1130,0.9923,0.1130
ROCPOINTS_N,0.7155,0.0265,0.1129,0.9923,0.1129
ROCPOINTS_N,0.7156,0.0265,0.1128,0.9923,0.1128
ROCPOINTS_N,0.7158,0.0265,0.1127,0.9923,0.1127
ROCPOINTS_N,0.7163,0.0265,0.1127,0.9923,0.1127
ROCPOINTS_N,0.7164,0.0265,0.1126,0.9923,0.1126
ROCPOINTS_N,0.7166,0.0265,0.1125,0.9923,0.1125
ROCPOINTS_N,0.7167,0.0265,0.1125,0.9923,0.1125
ROCPOINTS_N,0.7168,0.0247,0.1106,0.9927,0.1106
ROCPOINTS_N,0.7173,0.0247,0.1105,0.9927,0.1105
ROCPOINTS_N,0.7175,0.0247,0.1104,0.9927,0.1104
ROCPOINTS_N,0.7176,0.0247,0.1104,0.9927,0.1104
ROCPOINTS_N,0.7177,0.0247,0.1103,0.9927,0.1103
ROCPOINTS_N,0.7177,0.0247,0.1102,0.9926,0.1102
ROCPOINTS_N,0.7178,0.0247,0.1102,0.9926,0.1102
ROCPOINTS_N,0.7178,0.0247,0.1100,0.9926,0.1100
ROCPOINTS_N,0.7178,0.0247,0.1100,0.9926,0.1100
ROCPOINTS_N,0.7178,0.0229,0.1099,0.9931,0.1099
ROCPOINTS_N,0.7181,0.0229,0.1098,0.9931,0.1098
ROCPOINTS_N,0.7181,0.0229,0.1097,0.9931,0.1097
ROCPOINTS_N,0.7183,0.0229,0.1097,0.9931,0.1097
ROCPOINTS_N,0.7184,0.0229,0.1095,0.9931,0.1095
ROCPOINTS_N,0.7184,0.0229,0.1094,0.9931,0.1094
ROCPOINTS_N,0.7188,0.0229,0.1093,0.9931,0.1093
ROCPOINTS_N,0.7197,0.0229,0.1093,0.9931,0.1093
ROCPOINTS_N,0.7198,0.0229,0.1092,0.9931,0.1092
ROCPOINTS_N,0.7199,0.0229,0.1092,0.9931,0.1092
ROCPOINTS_N,0.7200,0.0229,0.1091,0.9931,0.1091
ROCPOINTS_N,0.7200,0.0229,0.1090,0.9931,0.1090
ROCPOINTS_N,0.7200,0.0212,0.1072,0.9935,0.1072
ROCPOINTS_N,0.7202,0.0212,0.1072,0.9935,0.1072
ROCPOINTS_N,0.7205,0.0212,0.1071,0.9935,0.1071
ROCPOINTS_N,0.7207,0.0212,0.1070,0.9935,0.1070
ROCPOINTS_N,0.7209,0.0212,0.1068,0.9935,0.1068
ROCPOINTS_N,0.7211,0.0212,0.1067,0.9935,0.1067
ROCPOINTS_N,0.7211,0.0212,0.1067,0.9935,0.1067
ROCPOINTS_N,0.7211,0.0212,0.1065,0.9935,0.1065
ROCPOINTS_N,0.7215,0.0212,0.1064,0.9935,0.1064
ROCPOINTS_N,0.7216,0.0212,0.1064,0.9935,0.1064
ROCPOINTS_N,0.7217,0.0212,0.1063,0.9935,0.1063
ROCPOINTS_N,0.7219,0.0212,0.1061,0.9934,0.1061
ROCPOINTS_N,0.7222,0.0212,0.1061,0.9934,0.1061
ROCPOINTS_N,0.7222,0.0212,0.1060,0.9934,0.1060
ROCPOINTS_N,0.7227,0.0212,0.1060,0.9934,0.1060
ROCPOINTS_N,0.7228,0.0212,0.1059,0.9934,0.1059
ROCPOINTS_N,0.7231,0.0212,0.1058,0.9934,0.1058
ROCPOINTS_N,0.7233,0.0212,0.1058,0.9934,0.1058
ROCPOINTS_N,0.7233,0.0194,0.1041,0.9939,0.1041
ROCPOINTS_N,0.7237,0.0194,0.1041,0.9939,0.1041
ROCPOINTS_N,0.7237,0.0194,0.1040,0.9939,0.1040
ROCPOINTS_N,0.7244,0.0194,0.1040,0.9939,0.1040
ROCPOINTS_N,0.7245,0.0194,0.1039,0.9939,0.1039
ROCPOINTS_N,0.7247,0.0194,0.1039,0.9939,0.1039
ROCPOINTS_N,0.7249,0.0194,0.1038,0.9939,0.1038
ROCPOINTS_N,0.7250,0.0194,0.1037,0.9939,0.1037
ROCPOINTS_N,0.7250,0.0194,0.1037,0.9939,0.1037
ROCPOINTS_N,0.7251,0.0194,0.1034,0.9938,0.1034
ROCPOINTS_N,0.7252,0.0194,0.1034,0.9938,0.1034
ROCPOINTS_N,0.7256,0.0194,0.1033,0.9938,0.1033
ROCPOINTS_N,0.7259,0.0176,0.1032,0.9944,0.1032
ROCPOINTS_N,0.7264,0.0176,0.1032,0.9944,0.1032
ROCPOINTS_N,0.7266,0.0176,0.1031,0.9944,0.1031
ROCPOINTS_N,0.7267,0.0176,0.1030,0.9944,0.1030
ROCPOINTS_N,0.7267,0.0176,0.1008,0.9942,0.1008
ROCPOINTS_N,0.7267,0.0176,0.1008,0.9942,0.1008
ROCPOINTS_N,0.7269,0.0176,0.1007,0.9942,0.1007
ROCPOINTS_N,0.7269,0.0176,0.1006,0.9942,0.1006
ROCPOINTS_N,0.7272,0.0176,0.1006,0.9942,0.1006
ROCPOINTS_N,0.7273,0.0176,0.1005,0.9942,0.1005
ROCPOINTS_N,0.7275,0.0176,0.1005,0.9942,0.1005
ROCPOINTS_N,0.7278,0.0176,0.1004,0.9942,0.1004
ROCPOINTS_N,0.7278,0.0176,0.1004,0.9942,0.1004
ROCPOINTS_N,0.7282,0.0176,0.1003,0.9942,0.1003
ROCPOINTS_N,0.7284,0.0176,0.1002,0.9942,0.1002
ROCPOINTS_N,0.7289,0.0176,0.1001,0.9942,0.1001
ROCPOINTS_N,0.7289,0.0176,0.1001,0.9942,0.1001
ROCPOINTS_N,0.7293,0.0176,0.1000,0.9942,0.1000
ROCPOINTS_N,0.7296,0.0176,0.0999,0.9942,0.0999
ROCPOINTS_N,0.7298,0.0176,0.0999,0.9942,0.0999
ROCPOINTS_N,0.7300,0.0176,0.0998,0.9942,0.0998
ROCPOINTS_N,0.7301,0.0176,0.0977,0.9941,0.0977
ROCPOINTS_N,0.7306,0.0176,0.0976,0.9941,0.0976
ROCPOINTS_N,0.7306,0.0176,0.0976,0.9941,0.0976
ROCPOINTS_N,0.7310,0.0176,0.0975,0.9941,0.0975
ROCPOINTS_N,0.7311,0.0176,0.0974,0.9941,0.0974
ROCPOINTS_N,0.7311,0.0176,0.0974,0.9940,0.0974
ROCPOINTS_N,0.7313,0.0176,0.0973,0.9940,0.0973
ROCPOINTS_N,0.7317,0.0176,0.0970,0.9940,0.0970
ROCPOINTS_N,0.7319,0.0176,0.0969,0.9940,0.0969
ROCPOINTS_N,0.7322,0.0176,0.0968,0.9940,0.0968
ROCPOINTS_N,0.7324,0.0176,0.0967,0.9940,0.0967
ROCPOINTS_N,0.7324,0.0176,0.0967,0.9940,0.0967
ROCPOINTS_N,0.7325,0.0176,0.0966,0.9940,0.0966
ROCPOINTS_N,0.7325,0.0176,0.0965,0.9940,0.0965
ROCPOINTS_N,0.7328,0.0176,0.0964,0.9940,0.0964
ROCPOINTS_N,0.7330,0.0176,0.0964,0.9940,0.0964
ROCPOINTS_N,0.7333,0.0176,0.0963,0.9940,0.0963
ROCPOINTS_N,0.7337,0.0176,0.0941,0.9938,0.0941
ROCPOINTS_N,0.7344,0.0176,0.0940,0.9938,0.0940
ROCPOINTS_N,0.7350,0.0176,0.0939,0.9938,0.0939
ROCPOINTS_N,0.7351,0.0176,0.0938,0.9938,0.0938
ROCPOINTS_N,0.7353,0.0176,0.0938,0.9938,0.0938
ROCPOINTS_N,0.7353,0.0176,0.0937,0.9938,0.0937
ROCPOINTS_N,0.7353,0.0176,0.0936,0.9938,0.0936
ROCPOINTS_N,0.7356,0.0176,0.0936,0.9938,0.0936
ROCPOINTS_N,0.7357,0.0176,0.0935,0.9938,0.0935
ROCPOINTS_N,0.7357,0.0176,0.0935,0.9938,0.0935
ROCPOINTS_N,0.7360,0.0176,0.0934,0.9938,0.0934
ROCPOINTS_N,0.7361,0.0176,0.0933,0.9938,0.0933
ROCPOINTS_N,0.7365,0.0176,0.0932,0.9938,0.0932
ROCPOINTS_N,0.7367,0.0176,0.0931,0.9938,0.0931
ROCPOINTS_N,0.7368,0.0159,0.0918,0.9943,0.0918
ROCPOINTS_N,0.7369,0.0159,0.0918,0.9943,0.0918
ROCPOINTS_N,0.7372,0.0141,0.0918,0.9949,0.0918
ROCPOINTS_N,0.7372,0.0141,0.0917,0.9949,0.0917
ROCPOINTS_N,0.7378,0.0141,0.0916,0.9949,0.0916
ROCPOINTS_N,0.7378,0.0141,0.0916,0.9949,0.0916
ROCPOINTS_N,0.7381,0.0141,0.0914,0.9949,0.0914
ROCPOINTS_N,0.7383,0.0141,0.0914,0.9949,0.0914
ROCPOINTS_N,0.7387,0.0141,0.0913,0.9949,0.0913
ROCPOINTS_N,0.7391,0.0141,0.0913,0.9949,0.0913
ROCPOINTS_N,0.7393,0.0141,0.0912,0.9949,0.0912
ROCPOINTS_N,0.7394,0.0141,0.0911,0.9949,0.0911
ROCPOINTS_N,0.7395,0.0141,0.0911,0.9949,0.0911
ROCPOINTS_N,0.7396,0.0141,0.0910,0.9949,0.0910
ROCPOINTS_N,0.7397,0.0141,0.0910,0.9949,0.0910
ROCPOINTS_N,0.7400,0.0141,0.0909,0.9949,0.0909
ROCPOINTS_N,0.7402,0.0141,0.0891,0.9948,0.0891
ROCPOINTS_N,0.7403,0.0141,0.0890,0.9948,0.0890
ROCPOINTS_N,0.7405,0.0141,0.0890,0.9948,0.0890
ROCPOINTS_N,0.7406,0.0141,0.0889,0.9948,0.0889
ROCPOINTS_N,0.7407,0.0141,0.0889,0.9948,0.0889
ROCPOINTS_N,0.7408,0.0141,0.0888,0.9948,0.0888
ROCPOINTS_N,0.7408,0.0141,0.0888,0.9948,0.0888
ROCPOINTS_N,0.7409,0.0141,0.0887,0.9948,0.0887
ROCPOINTS_N,0.7410,0.0141,0.0886,0.9948,0.0886
ROCPOINTS_N,0.7414,0.0141,0.0886,0.9948,0.0886
ROCPOINTS_N,0.7417,0.0141,0.0885,0.9948,0.0885
ROCPOINTS_N,0.7420,0.0141,0.0884,0.9948,0.0884
ROCPOINTS_N,0.7420,0.0141,0.0883,0.9947,0.0883
ROCPOINTS_N,0.7424,0.0141,0.0883,0.9947,0.0883
ROCPOINTS_N,0.7431,0.0141,0.0882,0.9947,0.0882
ROCPOINTS_N,0.7433,0.0141,0.0881,0.9947,0.0881
ROCPOINTS_N,0.7436,0.0141,0.0862,0.9946,0.0862
ROCPOINTS_N,0.7437,0.0141,0.0861,0.9946,0.0861
ROCPOINTS_N,0.7438,0.0141,0.0861,0.9946,0.0861
ROCPOINTS_N,0.7439,0.0141,0.0860,0.9946,0.0860
ROCPOINTS_N,0.7442,0.0141,0.0860,0.9946,0.0860
ROCPOINTS_N,0.7443,0.0141,0.0859,0.9946,0.0859
ROCPOINTS_N,0.7444,0.0141,0.0858,0.9946,0.0858
ROCPOINTS_N,0.7452,0.0141,0.0858,0.9946,0.0858
ROCPOINTS_N,0.7456,0.0141,0.0857,0.9946,0.0857
ROCPOINTS_N,0.7460,0.0141,0.0857,0.9946,0.0857
ROCPOINTS_N,0.7463,0.0141,0.0856,0.9946,0.0856
ROCPOINTS_N,0.7463,0.0141,0.0855,0.9946,0.0855
ROCPOINTS_N,0.7467,0.0141,0.0855,0.9946,0.0855
ROCPOINTS_N,0.7469,0.0141,0.0843,0.9945,0.0843
ROCPOINTS_N,0.7469,0.0141,0.0842,0.9945,0.0842
ROCPOINTS_N,0.7474,0.0141,0.0841,0.9945,0.0841
ROCPOINTS_N,0.7474,0.0141,0.0840,0.9945,0.0840
ROCPOINTS_N,0.7475,0.0141,0.0840,0.9945,0.0840
ROCPOINTS_N,0.7476,0.0141,0.0839,0.9945,0.0839
ROCPOINTS_N,0.7477,0.0141,0.0839,0.9945,0.0839
ROCPOINTS_N,0.7479,0.0141,0.0838,0.9945,0.0838
ROCPOINTS_N,0.7481,0.0141,0.0836,0.9945,0.0836
ROCPOINTS_N,0.7483,0.0141,0.0836,0.9944,0.0836
ROCPOINTS_N,0.7484,0.0141,0.0834,0.9944,0.0834
ROCPOINTS_N,0.7486,0.0141,0.0834,0.9944,0.0834
ROCPOINTS_N,0.7486,0.0141,0.0833,0.9944,0.0833
ROCPOINTS_N,0.7489,0.0141,0.0832,0.9944,0.0832
ROCPOINTS_N,0.7492,0.0141,0.0832,0.9944,0.0832
ROCPOINTS_N,0.7492,0.0141,0.0830,0.9944,0.0830
ROCPOINTS_N,0.7500,0.0141,0.0830,0.9944,0.0830
ROCPOINTS_N,0.7502,0.0141,0.0812,0.9943,0.0812
ROCPOINTS_N,0.7504,0.0141,0.0812,0.9943,0.0812
ROCPOINTS_N,0.7506,0.0141,0.0809,0.9943,0.0809
ROCPOINTS_N,0.7507,0.0141,0.0808,0.9943,0.0808
ROCPOINTS_N,0.7507,0.0141,0.0808,0.9943,0.0808
ROCPOINTS_N,0.7508,0.0141,0.0807,0.9943,0.0807
ROCPOINTS_N,0.7510,0.0141,0.0805,0.9942,0.0805
ROCPOINTS_N,0.7512,0.0141,0.0805,0.9942,0.0805
ROCPOINTS_N,0.7516,0.0141,0.0804,0.9942,0.0804
ROCPOINTS_N,0.7517,0.0141,0.0804,0.9942,0.0804
ROCPOINTS_N,0.7519,0.0141,0.0803,0.9942,0.0803
ROCPOINTS_N,0.7521,0.0141,0.0802,0.9942,0.0802
ROCPOINTS_N,0.7522,0.0141,0.0800,0.9942,0.0800
ROCPOINTS_N,0.7529,0.0141,0.0799,0.9942,0.0799
ROCPOINTS_N,0.7532,0.0141,0.0799,0.9942,0.0799
ROCPOINTS_N,0.7533,0.0141,0.0798,0.9942,0.0798
ROCPOINTS_N,0.7537,0.0141,0.0787,0.9941,0.0787
ROCPOINTS_N,0.7538,0.0141,0.0786,0.9941,0.0786
ROCPOINTS_N,0.7541,0.0123,0.0786,0.9948,0.0786
ROCPOINTS_N,0.7543,0.0123,0.0785,0.9948,0.0785
ROCPOINTS_N,0.7543,0.0123,0.0785,0.9948,0.0785
ROCPOINTS_N,0.7544,0.0123,0.0784,0.9948,0.0784
ROCPOINTS_N,0.7547,0.0123,0.0784,0.9948,0.0784
ROCPOINTS_N,0.7550,0.0123,0.0783,0.9948,0.0783
ROCPOINTS_N,0.7556,0.0123,0.0782,0.9948,0.0782
ROCPOINTS_N,0.7556,0.0123,0.0781,0.9948,0.0781
ROCPOINTS_N,0.7556,0.0123,0.0780,0.9948,0.0780
ROCPOINTS_N,0.7558,0.0123,0.0780,0.9948,0.0780
ROCPOINTS_N,0.7562,0.0123,0.0779,0.9948,0.0779
ROCPOINTS_N,0.7563,0.0123,0.0778,0.9948,0.0778
ROCPOINTS_N,0.7567,0.0123,0.0778,0.9948,0.0778
ROCPOINTS_N,0.7575,0.0123,0.0764,0.9947,0.0764
ROCPOINTS_N,0.7577,0.0123,0.0762,0.9947,0.0762
ROCPOINTS_N,0.7586,0.0123,0.0762,0.9947,0.0762
ROCPOINTS_N,0.7587,0.0123,0.0761,0.9947,0.0761
ROCPOINTS_N,0.7589,0.0123,0.0760,0.9947,0.0760
ROCPOINTS_N,0.7589,0.0123,0.0759,0.9946,0.0759
ROCPOINTS_N,0.7591,0.0123,0.0756,0.9946,0.0756
ROCPOINTS_N,0.7594,0.0123,0.0756,0.9946,0.0756
ROCPOINTS_N,0.7598,0.0123,0.0754,0.9946,0.0754
ROCPOINTS_N,0.7600,0.0123,0.0753,0.9946,0.0753
ROCPOINTS_N,0.7606,0.0123,0.0742,0.9945,0.0742
ROCPOINTS_N,0.7608,0.0123,0.0741,0.9945,0.0741
ROCPOINTS_N,0.7611,0.0123,0.0741,0.9945,0.0741
ROCPOINTS_N,0.7611,0.0123,0.0739,0.9945,0.0739
ROCPOINTS_N,0.7617,0.0123,0.0739,0.9945,0.0739
ROCPOINTS_N,0.7620,0.0123,0.0738,0.9945,0.0738
ROCPOINTS_N,0.7628,0.0123,0.0735,0.9945,0.0735
ROCPOINTS_N,0.7629,0.0123,0.0735,0.9945,0.0735
ROCPOINTS_N,0.7631,0.0123,0.0734,0.9945,0.0734
ROCPOINTS_N,0.7631,0.0123,0.0733,0.9945,0.0733
ROCPOINTS_N,0.7632,0.0123,0.0732,0.9945,0.0732
ROCPOINTS_N,0.7633,0.0123,0.0732,0.9945,0.0732
ROCPOINTS_N,0.7637,0.0123,0.0717,0.9943,0.0717
ROCPOINTS_N,0.7637,0.0123,0.0717,0.9943,0.0717
ROCPOINTS_N,0.7645,0.0123,0.0716,0.9943,0.0716
ROCPOINTS_N,0.7646,0.0123,0.0715,0.9943,0.0715
ROCPOINTS_N,0.7646,0.0123,0.0715,0.9943,0.0715
ROCPOINTS_N,0.7647,0.0123,0.0714,0.9943,0.0714
ROCPOINTS_N,0.7648,0.0123,0.0714,0.9943,0.0714
ROCPOINTS_N,0.7650,0.0123,0.0713,0.9943,0.0713
ROCPOINTS_N,0.7654,0.0123,0.0711,0.9943,0.0711
ROCPOINTS_N,0.7656,0.0123,0.0709,0.9943,0.0709
ROCPOINTS_N,0.7661,0.0123,0.0708,0.9943,0.0708
ROCPOINTS_N,0.7663,0.0123,0.0707,0.9943,0.0707
ROCPOINTS_N,0.7667,0.0123,0.0707,0.9943,0.0707
ROCPOINTS_N,0.7669,0.0123,0.0696,0.9942,0.0696
ROCPOINTS_N,0.7681,0.0123,0.0696,0.9942,0.0696
ROCPOINTS_N,0.7685,0.0123,0.0695,0.9942,0.0695
ROCPOINTS_N,0.7687,0.0123,0.0695,0.9942,0.0695
ROCPOINTS_N,0.7690,0.0123,0.0694,0.9942,0.0694
ROCPOINTS_N,0.7690,0.0123,0.0693,0.9941,0.0693
ROCPOINTS_N,0.7691,0.0123,0.0693,0.9941,0.0693
ROCPOINTS_N,0.7692,0.0123,0.0692,0.9941,0.0692
ROCPOINTS_N,0.7695,0.0123,0.0692,0.9941,0.0692
ROCPOINTS_N,0.7695,0.0123,0.0690,0.9941,0.0690
ROCPOINTS_N,0.7699,0.0123,0.0689,0.9941,0.0689
ROCPOINTS_N,0.7700,0.0123,0.0685,0.9941,0.0685
ROCPOINTS_N,0.7704,0.0106,0.0676,0.9949,0.0676
ROCPOINTS_N,0.7707,0.0106,0.0676,0.9948,0.0676
ROCPOINTS_N,0.7708,0.0106,0.0675,0.9948,0.0675
ROCPOINTS_N,0.7709,0.0106,0.0675,0.9948,0.0675
ROCPOINTS_N,0.7713,0.0106,0.0674,0.9948,0.0674
ROCPOINTS_N,0.7717,0.0106,0.0674,0.9948,0.0674
ROCPOINTS_N,0.7722,0.0106,0.0672,0.9948,0.0672
ROCPOINTS_N,0.7722,0.0106,0.0672,0.9948,0.0672
ROCPOINTS_N,0.7729,0.0106,0.0671,0.9948,0.0671
ROCPOINTS_N,0.7729,0.0106,0.0671,0.9948,0.0671
ROCPOINTS_N,0.7733,0.0106,0.0670,0.9948,0.0670
ROCPOINTS_N,0.7736,0.0106,0.0657,0.9947,0.0657
ROCPOINTS_N,0.7744,0.0106,0.0657,0.9947,0.0657
ROCPOINTS_N,0.7749,0.0106,0.0656,0.9947,0.0656
ROCPOINTS_N,0.7753,0.0106,0.0655,0.9947,0.0655
ROCPOINTS_N,0.7755,0.0106,0.0654,0.9947,0.0654
ROCPOINTS_N,0.7756,0.0106,0.0654,0.9947,0.0654
ROCPOINTS_N,0.7756,0.0106,0.0653,0.9947,0.0653
ROCPOINTS_N,0.7763,0.0106,0.0653,0.9947,0.0653
ROCPOINTS_N,0.7764,0.0106,0.0652,0.9947,0.0652
ROCPOINTS_N,0.7764,0.0106,0.0651,0.9947,0.0651
ROCPOINTS_N,0.7767,0.0106,0.0651,0.9947,0.0651
ROCPOINTS_N,0.7776,0.0106,0.0637,0.9945,0.0637
ROCPOINTS_N,0.7787,0.0106,0.0636,0.9945,0.0636
ROCPOINTS_N,0.7794,0.0106,0.0636,0.9945,0.0636
ROCPOINTS_N,0.7800,0.0106,0.0635,0.9945,0.0635
ROCPOINTS_N,0.7808,0.0106,0.0622,0.9944,0.0622
ROCPOINTS_N,0.7809,0.0106,0.0622,0.9944,0.0622
ROCPOINTS_N,0.7810,0.0106,0.0621,0.9944,0.0621
ROCPOINTS_N,0.7811,0.0106,0.0620,0.9944,0.0620
ROCPOINTS_N,0.7812,0.0106,0.0620,0.9944,0.0620
ROCPOINTS_N,0.7817,0.0106,0.0619,0.9944,0.0619
ROCPOINTS_N,0.7821,0.0106,0.0617,0.9944,0.0617
ROCPOINTS_N,0.7824,0.0106,0.0616,0.9944,0.0616
ROCPOINTS_N,0.7826,0.0106,0.0616,0.9944,0.0616
ROCPOINTS_N,0.7827,0.0106,0.0615,0.9943,0.0615
ROCPOINTS_N,0.7829,0.0106,0.0615,0.9943,0.0615
ROCPOINTS_N,0.7833,0.0106,0.0614,0.9943,0.0614
ROCPOINTS_N,0.7839,0.0106,0.0605,0.9943,0.0605
ROCPOINTS_N,0.7840,0.0106,0.0605,0.9942,0.0605
ROCPOINTS_N,0.7849,0.0106,0.0604,0.9942,0.0604
ROCPOINTS_N,0.7856,0.0106,0.0604,0.9942,0.0604
ROCPOINTS_N,0.7857,0.0088,0.0603,0.9952,0.0603
ROCPOINTS_N,0.7861,0.0088,0.0602,0.9952,0.0602
ROCPOINTS_N,0.7866,0.0088,0.0602,0.9952,0.0602
ROCPOINTS_N,0.7867,0.0088,0.0599,0.9952,0.0599
ROCPOINTS_N,0.7878,0.0088,0.0591,0.9951,0.0591
ROCPOINTS_N,0.7885,0.0088,0.0591,0.9951,0.0591
ROCPOINTS_N,0.7886,0.0088,0.0590,0.9951,0.0590
ROCPOINTS_N,0.7888,0.0088,0.0590,0.9951,0.0590
ROCPOINTS_N,0.7888,0.0088,0.0589,0.9951,0.0589
ROCPOINTS_N,0.7894,0.0088,0.0587,0.9951,0.0587
ROCPOINTS_N,0.7897,0.0088,0.0587,0.9951,0.0587
ROCPOINTS_N,0.7900,0.0088,0.0586,0.9950,0.0586
ROCPOINTS_N,0.7925,0.0088,0.0576,0.9950,0.0576
ROCPOINTS_N,0.7932,0.0071,0.0576,0.9960,0.0576
ROCPOINTS_N,0.7933,0.0071,0.0575,0.9960,0.0575
ROCPOINTS_N,0.7960,0.0071,0.0566,0.9959,0.0566
ROCPOINTS_N,0.7967,0.0071,0.0566,0.9959,0.0566
ROCPOINTS_N,0.7969,0.0071,0.0557,0.9958,0.0557
ROCPOINTS_N,0.7995,0.0071,0.0557,0.9958,0.0557
ROCPOINTS_N,0.8000,0.0071,0.0556,0.9958,0.0556
ROCPOINTS_N,0.8023,0.0053,0.0552,0.9968,0.0552
ROCPOINTS_N,0.8029,0.0053,0.0552,0.9968,0.0552
ROCPOINTS_N,0.8033,0.0053,0.0551,0.9968,0.0551
ROCPOINTS_N,0.8034,0.0053,0.0547,0.9968,0.0547
ROCPOINTS_N,0.8042,0.0053,0.0546,0.9968,0.0546
ROCPOINTS_N,0.8052,0.0053,0.0546,0.9968,0.0546
ROCPOINTS_N,0.8063,0.0053,0.0545,0.9968,0.0545
ROCPOINTS_N,0.8064,0.0053,0.0543,0.9968,0.0543
ROCPOINTS_N,0.8066,0.0053,0.0542,0.9968,0.0542
ROCPOINTS_N,0.8067,0.0053,0.0541,0.9968,0.0541
ROCPOINTS_N,0.8069,0.0053,0.0535,0.9967,0.0535
ROCPOINTS_N,0.8073,0.0053,0.0534,0.9967,0.0534
ROCPOINTS_N,0.8077,0.0053,0.0533,0.9967,0.0533
ROCPOINTS_N,0.8083,0.0053,0.0532,0.9967,0.0532
ROCPOINTS_N,0.8086,0.0053,0.0531,0.9967,0.0531
ROCPOINTS_N,0.8087,0.0053,0.0531,0.9967,0.0531
ROCPOINTS_N,0.8097,0.0053,0.0530,0.9967,0.0530
ROCPOINTS_N,0.8100,0.0053,0.0529,0.9967,0.0529
ROCPOINTS_N,0.8133,0.0053,0.0522,0.9967,0.0522
ROCPOINTS_N,0.8133,0.0053,0.0521,0.9967,0.0521
ROCPOINTS_N,0.8148,0.0053,0.0518,0.9966,0.0518
ROCPOINTS_N,0.8167,0.0053,0.0517,0.9966,0.0517
ROCPOINTS_N,0.8183,0.0053,0.0510,0.9966,0.0510
ROCPOINTS_N,0.8200,0.0053,0.0510,0.9966,0.0510
ROCPOINTS_N,0.8229,0.0053,0.0508,0.9966,0.0508
ROCPOINTS_N,0.8233,0.0053,0.0508,0.9966,0.0508
ROCPOINTS_N,0.8260,0.0053,0.0503,0.9965,0.0503
ROCPOINTS_N,0.8267,0.0053,0.0502,0.9965,0.0502
ROCPOINTS_N,0.8290,0.0053,0.0499,0.9965,0.0499
ROCPOINTS_N,0.8300,0.0053,0.0497,0.9965,0.0497
ROCPOINTS_N,0.8317,0.0053,0.0492,0.9965,0.0492
ROCPOINTS_N,0.8319,0.0053,0.0491,0.9964,0.0491
ROCPOINTS_N,0.8333,0.0053,0.0490,0.9964,0.0490
ROCPOINTS_N,0.8343,0.0053,0.0486,0.9964,0.0486
ROCPOINTS_N,0.8356,0.0053,0.0485,0.9964,0.0485
ROCPOINTS_N,0.8367,0.0053,0.0485,0.9964,0.0485
ROCPOINTS_N,0.8389,0.0053,0.0480,0.9964,0.0480
ROCPOINTS_N,0.8400,0.0053,0.0479,0.9964,0.0479
ROCPOINTS_N,0.8410,0.0053,0.0475,0.9963,0.0475
ROCPOINTS_N,0.8427,0.0053,0.0474,0.9963,0.0474
ROCPOINTS_N,0.8433,0.0053,0.0473,0.9963,0.0473
ROCPOINTS_N,0.8467,0.0053,0.0470,0.9963,0.0470
ROCPOINTS_N,0.8500,0.0053,0.0466,0.9963,0.0466
ROCPOINTS_N,0.8533,0.0053,0.0464,0.9962,0.0464
ROCPOINTS_N,0.8567,0.0053,0.0460,0.9962,0.0460
ROCPOINTS_N,0.8600,0.0053,0.0456,0.9962,0.0456
ROCPOINTS_N,0.8603,0.0053,0.0454,0.9962,0.0454
ROCPOINTS_N,0.8633,0.0018,0.0443,0.9987,0.0443
ROCPOINTS_N,0.8667,0.0000,0.0440,1.0000,0.0440
ROCPOINTS_N,0.8673,0.0000,0.0438,1.0000,0.0438
ROCPOINTS_N,0.8700,0.0000,0.0437,1.0000,0.0437
ROCPOINTS_N,0.8733,0.0000,0.0436,1.0000,0.0436
ROCPOINTS_N,0.8767,0.0000,0.0435,1.0000,0.0435
ROCPOINTS_N,0.8800,0.0000,0.0429,1.0000,0.0429
ROCPOINTS_N,0.8833,0.0000,0.0425,1.0000,0.0425
ROCPOINTS_N,0.8867,0.0000,0.0416,1.0000,0.0416
ROCPOINTS_N,0.8900,0.0000,0.0412,1.0000,0.0412
ROCPOINTS_N,0.8933,0.0000,0.0405,1.0000,0.0405
ROCPOINTS_N,0.8967,0.0000,0.0400,1.0000,0.0400
ROCPOINTS_N,0.9000,0.0000,0.0392,1.0000,0.0392
ROCPOINTS_N,0.9009,0.0000,0.0386,1.0000,0.0386
ROCPOINTS_N,0.9013,0.0000,0.0385,1.0000,0.0385
ROCPOINTS_N,0.9033,0.0000,0.0385,1.0000,0.0385
ROCPOINTS_N,0.9042,0.0000,0.0383,1.0000,0.0383
ROCPOINTS_N,0.9067,0.0000,0.0383,1.0000,0.0383
ROCPOINTS_N,0.9076,0.0000,0.0376,1.0000,0.0376
ROCPOINTS_N,0.9100,0.0000,0.0374,1.0000,0.0374
ROCPOINTS_N,0.9109,0.0000,0.0371,1.0000,0.0371
ROCPOINTS_N,0.9128,0.0000,0.0370,1.0000,0.0370
ROCPOINTS_N,0.9133,0.0000,0.0366,1.0000,0.0366
ROCPOINTS_N,0.9167,0.0000,0.0357,1.0000,0.0357
ROCPOINTS_N,0.9187,0.0000,0.0353,1.0000,0.0353
ROCPOINTS_N,0.9200,0.0000,0.0353,1.0000,0.0353
ROCPOINTS_N,0.9220,0.0000,0.0349,1.0000,0.0349
ROCPOINTS_N,0.9233,0.0000,0.0346,1.0000,0.0346
ROCPOINTS_N,0.9261,0.0000,0.0343,1.0000,0.0343
ROCPOINTS_N,0.9263,0.0000,0.0342,1.0000,0.0342
ROCPOINTS_N,0.9267,0.0000,0.0342,1.0000,0.0342
ROCPOINTS_N,0.9294,0.0000,0.0335,1.0000,0.0335
ROCPOINTS_N,0.9300,0.0000,0.0334,1.0000,0.0334
ROCPOINTS_N,0.9329,0.0000,0.0325,1.0000,0.0325
ROCPOINTS_N,0.9333,0.0000,0.0324,1.0000,0.0324
ROCPOINTS_N,0.9363,0.0000,0.0322,1.0000,0.0322
ROCPOINTS_N,0.9367,0.0000,0.0320,1.0000,0.0320
ROCPOINTS_N,0.9387,0.0000,0.0304,1.0000,0.0304
ROCPOINTS_N,0.9395,0.0000,0.0303,1.0000,0.0303
ROCPOINTS_N,0.9400,0.0000,0.0298,1.0000,0.0298
ROCPOINTS_N,0.9433,0.0000,0.0267,1.0000,0.0267
ROCPOINTS_N,0.9453,0.0000,0.0234,1.0000,0.0234
ROCPOINTS_N,0.9467,0.0000,0.0229,1.0000,0.0229
ROCPOINTS_N,0.9476,0.0000,0.0216,1.0000,0.0216
ROCPOINTS_N,0.9476,0.0000,0.0216,1.0000,0.0216
ROCPOINTS_N,0.9487,0.0000,0.0206,1.0000,0.0206
ROCPOINTS_N,0.9494,0.0000,0.0204,1.0000,0.0204
ROCPOINTS_N,0.9500,0.0000,0.0199,1.0000,0.0199
ROCPOINTS_N,0.9509,0.0000,0.0160,1.0000,0.0160
ROCPOINTS_N,0.9528,0.0000,0.0150,1.0000,0.0150
ROCPOINTS_N,0.9533,0.0000,0.0149,1.0000,0.0149
ROCPOINTS_N,0.9542,0.0000,0.0124,1.0000,0.0124
ROCPOINTS_N,0.9543,0.0000,0.0122,1.0000,0.0122
ROCPOINTS_N,0.9558,0.0000,0.0122,1.0000,0.0122
ROCPOINTS_N,0.9567,0.0000,0.0115,1.0000,0.0115
ROCPOINTS_N,0.9576,0.0000,0.0087,1.0000,0.0087
ROCPOINTS_N,0.9576,0.0000,0.0082,1.0000,0.0082
ROCPOINTS_N,0.9600,0.0000,0.0075,1.0000,0.0075
ROCPOINTS_N,0.9625,0.0000,0.0050,1.0000,0.0050
ROCPOINTS_N,0.9633,0.0000,0.0047,1.0000,0.0047
ROCPOINTS_N,0.9658,0.0000,0.0037,1.0000,0.0037
ROCPOINTS_N,0.9687,0.0000,0.0037,1.0000,0.0037
ROCPOINTS_N,0.9692,0.0000,0.0033,1.0000,0.0033
ROCPOINTS_N,0.9700,0.0000,0.0029,1.0000,0.0029
ROCPOINTS_N,0.9725,0.0000,0.0009,1.0000,0.0009
ROCPOINTS_N,0.9733,0.0000,0.0007,1.0000,0.0007
ROCPOINTS_N,0.9733,0.0000,0.0000,0.0000,0.0000
ROCPOINTS_O,0.0000,1.0000,1.0000,0.0237,1.0000
ROCPOINTS_O,0.0003,0.9973,0.9976,0.0237,0.9976
ROCPOINTS_O,0.0029,0.9971,0.9976,0.0237,0.9976
ROCPOINTS_O,0.0035,0.9968,0.9976,0.0237,0.9976
ROCPOINTS_O,0.0044,0.9964,0.9976,0.0237,0.9976
ROCPOINTS_O,0.0049,0.9960,0.9976,0.0237,0.9976
ROCPOINTS_O,0.0050,0.9954,0.9976,0.0238,0.9976
ROCPOINTS_O,0.0087,0.9954,0.9976,0.0238,0.9976
ROCPOINTS_O,0.0092,0.9951,0.9976,0.0238,0.9976
ROCPOINTS_O,0.0098,0.9950,0.9976,0.0238,0.9976
ROCPOINTS_O,0.0098,0.9950,0.9976,0.0238,0.9976
ROCPOINTS_O,0.0109,0.9949,0.9976,0.0238,0.9976
ROCPOINTS_O,0.0115,0.9948,0.9976,0.0238,0.9976
ROCPOINTS_O,0.0127,0.9946,0.9976,0.0238,0.9976
ROCPOINTS_O,0.0130,0.9944,0.9976,0.0238,0.9976
ROCPOINTS_O,0.0130,0.9942,0.9976,0.0238,0.9976
ROCPOINTS_O,0.0136,0.9940,0.9976,0.0238,0.9976
ROCPOINTS_O,0.0144,0.9939,0.9976,0.0238,0.9976
ROCPOINTS_O,0.0145,0.9938,0.9976,0.0238,0.9976
ROCPOINTS_O,0.0166,0.9938,0.9976,0.0238,0.9976
ROCPOINTS_O,0.0167,0.9937,0.9976,0.0238,0.9976
ROCPOINTS_O,0.0174,0.9919,0.9976,0.0238,0.9976
ROCPOINTS_O,0.0192,0.9918,0.9976,0.0238,0.9976
ROCPOINTS_O,0.0193,0.9917,0.9976,0.0238,0.9976
ROCPOINTS_O,0.0200,0.9917,0.9976,0.0238,0.9976
ROCPOINTS_O,0.0222,0.9901,0.9976,0.0239,0.9976
ROCPOINTS_O,0.0228,0.9900,0.9976,0.0239,0.9976
ROCPOINTS_O,0.0231,0.9899,0.9976,0.0239,0.9976
ROCPOINTS_O,0.0232,0.9898,0.9976,0.0239,0.9976
ROCPOINTS_O,0.0232,0.9897,0.9976,0.0239,0.9976
ROCPOINTS_O,0.0233,0.9897,0.9976,0.0239,0.9976
ROCPOINTS_O,0.0242,0.9879,0.9976,0.0239,0.9976
ROCPOINTS_O,0.0245,0.9873,0.9976,0.0239,0.9976
ROCPOINTS_O,0.0247,0.9872,0.9976,0.0240,0.9976
ROCPOINTS_O,0.0267,0.9868,0.9976,0.0240,0.9976
ROCPOINTS_O,0.0268,0.9844,0.9976,0.0240,0.9976
ROCPOINTS_O,0.0285,0.9844,0.9976,0.0240,0.9976
ROCPOINTS_O,0.0288,0.9843,0.9976,0.0240,0.9976
ROCPOINTS_O,0.0300,0.9842,0.9976,0.0240,0.9976
ROCPOINTS_O,0.0311,0.9827,0.9976,0.0241,0.9976
ROCPOINTS_O,0.0320,0.9827,0.9976,0.0241,0.9976
ROCPOINTS_O,0.0333,0.9820,0.9976,0.0241,0.9976
ROCPOINTS_O,0.0334,0.9770,0.9976,0.0242,0.9976
ROCPOINTS_O,0.0337,0.9768,0.9976,0.0242,0.9976
ROCPOINTS_O,0.0337,0.9767,0.9976,0.0242,0.9976
ROCPOINTS_O,0.0339,0.9766,0.9976,0.0242,0.9976
ROCPOINTS_O,0.0342,0.9766,0.9976,0.0242,0.9976
ROCPOINTS_O,0.0342,0.9765,0.9976,0.0242,0.9976
ROCPOINTS_O,0.0347,0.9762,0.9976,0.0242,0.9976
ROCPOINTS_O,0.0348,0.9761,0.9976,0.0242,0.9976
ROCPOINTS_O,0.0353,0.9760,0.9976,0.0242,0.9976
ROCPOINTS_O,0.0355,0.9759,0.9976,0.0242,0.9976
ROCPOINTS_O,0.0359,0.9759,0.9976,0.0242,0.9976
ROCPOINTS_O,0.0365,0.9758,0.9976,0.0242,0.9976
ROCPOINTS_O,0.0367,0.9756,0.9976,0.0242,0.9976
ROCPOINTS_O,0.0373,0.9734,0.9976,0.0243,0.9976
ROCPOINTS_O,0.0375,0.9733,0.9976,0.0243,0.9976
ROCPOINTS_O,0.0380,0.9727,0.9976,0.0243,0.9976
ROCPOINTS_O,0.0383,0.9722,0.9976,0.0243,0.9976
ROCPOINTS_O,0.0383,0.9721,0.9976,0.0243,0.9976
ROCPOINTS_O,0.0387,0.9721,0.9976,0.0243,0.9976
ROCPOINTS_O,0.0398,0.9711,0.9976,0.0243,0.9976
ROCPOINTS_O,0.0400,0.9710,0.9976,0.0243,0.9976
ROCPOINTS_O,0.0406,0.9675,0.9976,0.0244,0.9976
ROCPOINTS_O,0.0409,0.9673,0.9976,0.0244,0.9976
ROCPOINTS_O,0.0412,0.9673,0.9976,0.0244,0.9976
ROCPOINTS_O,0.0413,0.9672,0.9976,0.0244,0.9976
ROCPOINTS_O,0.0417,0.9672,0.9976,0.0244,0.9976
ROCPOINTS_O,0.0421,0.9670,0.9976,0.0244,0.9976
ROCPOINTS_O,0.0421,0.9669,0.9976,0.0244,0.9976
ROCPOINTS_O,0.0430,0.9669,0.9976,0.0244,0.9976
ROCPOINTS_O,0.0433,0.9668,0.9976,0.0244,0.9976
ROCPOINTS_O,0.0437,0.9611,0.9976,0.0246,0.9976
ROCPOINTS_O,0.0438,0.9611,0.9976,0.0246,0.9976
ROCPOINTS_O,0.0439,0.9610,0.9976,0.0246,0.9976
ROCPOINTS_O,0.0440,0.9605,0.9976,0.0246,0.9976
ROCPOINTS_O,0.0441,0.9605,0.9976,0.0246,0.9976
ROCPOINTS_O,0.0447,0.9603,0.9976,0.0246,0.9976
ROCPOINTS_O,0.0454,0.9603,0.9976,0.0246,0.9976
ROCPOINTS_O,0.0454,0.9602,0.9976,0.0246,0.9976
ROCPOINTS_O,0.0465,0.9601,0.9976,0.0246,0.9976
ROCPOINTS_O,0.0467,0.9600,0.9976,0.0246,0.9976
ROCPOINTS_O,0.0467,0.9600,0.9976,0.0246,0.9976
ROCPOINTS_O,0.0467,0.9587,0.9976,0.0246,0.9976
ROCPOINTS_O,0.0475,0.9586,0.9976,0.0246,0.9976
ROCPOINTS_O,0.0475,0.9585,0.9976,0.0246,0.9976
ROCPOINTS_O,0.0477,0.9585,0.9976,0.0247,0.9976
ROCPOINTS_O,0.0481,0.9584,0.9976,0.0247,0.9976
ROCPOINTS_O,0.0485,0.9584,0.9976,0.0247,0.9976
ROCPOINTS_O,0.0487,0.9583,0.9976,0.0247,0.9976
ROCPOINTS_O,0.0494,0.9581,0.9976,0.0247,0.9976
ROCPOINTS_O,0.0495,0.9580,0.9976,0.0247,0.9976
ROCPOINTS_O,0.0498,0.9580,0.9976,0.0247,0.9976
ROCPOINTS_O,0.0500,0.9579,0.9976,0.0247,0.9976
ROCPOINTS_O,0.0500,0.9561,0.9976,0.0247,0.9976
ROCPOINTS_O,0.0501,0.9561,0.9976,0.0247,0.9976
ROCPOINTS_O,0.0506,0.9560,0.9976,0.0247,0.9976
ROCPOINTS_O,0.0506,0.9558,0.9976,0.0247,0.9976
ROCPOINTS_O,0.0507,0.9558,0.9976,0.0247,0.9976
ROCPOINTS_O,0.0508,0.9557,0.9976,0.0247,0.9976
ROCPOINTS_O,0.0508,0.9557,0.9976,0.0247,0.9976
ROCPOINTS_O,0.0509,0.9556,0.9976,0.0247,0.9976
ROCPOINTS_O,0.0511,0.9555,0.9976,0.0247,0.9976
ROCPOINTS_O,0.0512,0.9555,0.9976,0.0247,0.9976
ROCPOINTS_O,0.0514,0.9554,0.9976,0.0247,0.9976
ROCPOINTS_O,0.0515,0.9554,0.9976,0.0247,0.9976
ROCPOINTS_O,0.0515,0.9553,0.9976,0.0247,0.9976
ROCPOINTS_O,0.0524,0.9552,0.9976,0.0247,0.9976
ROCPOINTS_O,0.0527,0.9552,0.9976,0.0247,0.9976
ROCPOINTS_O,0.0530,0.9551,0.9976,0.0247,0.9976
ROCPOINTS_O,0.0532,0.9551,0.9976,0.0247,0.9976
ROCPOINTS_O,0.0533,0.9550,0.9976,0.0247,0.9976
ROCPOINTS_O,0.0539,0.9540,0.9976,0.0248,0.9976
ROCPOINTS_O,0.0542,0.9539,0.9976,0.0248,0.9976
ROCPOINTS_O,0.0543,0.9539,0.9976,0.0248,0.9976
ROCPOINTS_O,0.0544,0.9538,0.9976,0.0248,0.9976
ROCPOINTS_O,0.0545,0.9537,0.9976,0.0248,0.9976
ROCPOINTS_O,0.0547,0.9535,0.9976,0.0248,0.9976
ROCPOINTS_O,0.0549,0.9534,0.9976,0.0248,0.9976
ROCPOINTS_O,0.0550,0.9533,0.9976,0.0248,0.9976
ROCPOINTS_O,0.0551,0.9518,0.9952,0.0248,0.9952
ROCPOINTS_O,0.0551,0.9517,0.9952,0.0248,0.9952
ROCPOINTS_O,0.0553,0.9517,0.9952,0.0248,0.9952
ROCPOINTS_O,0.0564,0.9516,0.9952,0.0248,0.9952
ROCPOINTS_O,0.0566,0.9515,0.9952,0.0248,0.9952
ROCPOINTS_O,0.0567,0.9515,0.9952,0.0248,0.9952
ROCPOINTS_O,0.0570,0.9499,0.9929,0.0248,0.9929
ROCPOINTS_O,0.0570,0.9498,0.9929,0.0248,0.9929
ROCPOINTS_O,0.0571,0.9498,0.9929,0.0248,0.9929
ROCPOINTS_O,0.0572,0.9493,0.9929,0.0248,0.9929
ROCPOINTS_O,0.0579,0.9492,0.9929,0.0248,0.9929
ROCPOINTS_O,0.0580,0.9492,0.9929,0.0248,0.9929
ROCPOINTS_O,0.0582,0.9489,0.9929,0.0248,0.9929
ROCPOINTS_O,0.0583,0.9489,0.9929,0.0248,0.9929
ROCPOINTS_O,0.0584,0.9488,0.9929,0.0248,0.9929
ROCPOINTS_O,0.0584,0.9488,0.9929,0.0248,0.9929
ROCPOINTS_O,0.0591,0.9487,0.9929,0.0248,0.9929
ROCPOINTS_O,0.0591,0.9487,0.9929,0.0248,0.9929
ROCPOINTS_O,0.0594,0.9486,0.9929,0.0248,0.9929
ROCPOINTS_O,0.0600,0.9485,0.9929,0.0248,0.9929
ROCPOINTS_O,0.0600,0.9470,0.9929,0.0248,0.9929
ROCPOINTS_O,0.0600,0.9470,0.9929,0.0248,0.9929
ROCPOINTS_O,0.0602,0.9468,0.9929,0.0248,0.9929
ROCPOINTS_O,0.0605,0.9467,0.9929,0.0248,0.9929
ROCPOINTS_O,0.0606,0.9466,0.9929,0.0248,0.9929
ROCPOINTS_O,0.0606,0.9466,0.9929,0.0248,0.9929
ROCPOINTS_O,0.0606,0.9465,0.9929,0.0248,0.9929
ROCPOINTS_O,0.0606,0.9465,0.9929,0.0248,0.9929
ROCPOINTS_O,0.0608,0.9464,0.9929,0.0248,0.9929
ROCPOINTS_O,0.0611,0.9463,0.9929,0.0248,0.9929
ROCPOINTS_O,0.0612,0.9463,0.9929,0.0248,0.9929
ROCPOINTS_O,0.0612,0.9462,0.9929,0.0248,0.9929
ROCPOINTS_O,0.0613,0.9461,0.9929,0.0248,0.9929
ROCPOINTS_O,0.0618,0.9460,0.9929,0.0249,0.9929
ROCPOINTS_O,0.0620,0.9459,0.9929,0.0249,0.9929
ROCPOINTS_O,0.0622,0.9459,0.9929,0.0249,0.9929
ROCPOINTS_O,0.0625,0.9458,0.9929,0.0249,0.9929
ROCPOINTS_O,0.0629,0.9457,0.9929,0.0249,0.9929
ROCPOINTS_O,0.0630,0.9444,0.9929,0.0249,0.9929
ROCPOINTS_O,0.0630,0.9443,0.9929,0.0249,0.9929
ROCPOINTS_O,0.0631,0.9442,0.9929,0.0249,0.9929
ROCPOINTS_O,0.0632,0.9441,0.9929,0.0249,0.9929
ROCPOINTS_O,0.0633,0.9441,0.9929,0.0249,0.9929
ROCPOINTS_O,0.0633,0.9440,0.9929,0.0249,0.9929
ROCPOINTS_O,0.0638,0.9426,0.9905,0.0249,0.9905
ROCPOINTS_O,0.0639,0.9426,0.9905,0.0249,0.9905
ROCPOINTS_O,0.0643,0.9423,0.9905,0.0249,0.9905
ROCPOINTS_O,0.0644,0.9422,0.9905,0.0249,0.9905
ROCPOINTS_O,0.0644,0.9422,0.9905,0.0249,0.9905
ROCPOINTS_O,0.0648,0.9421,0.9905,0.0249,0.9905
ROCPOINTS_O,0.0648,0.9421,0.9905,0.0249,0.9905
ROCPOINTS_O,0.0650,0.9420,0.9905,0.0249,0.9905
ROCPOINTS_O,0.0650,0.9420,0.9905,0.0249,0.9905
ROCPOINTS_O,0.0652,0.9418,0.9905,0.0249,0.9905
ROCPOINTS_O,0.0652,0.9417,0.9905,0.0249,0.9905
ROCPOINTS_O,0.0654,0.9417,0.9905,0.0249,0.9905
ROCPOINTS_O,0.0654,0.9416,0.9905,0.0249,0.9905
ROCPOINTS_O,0.0656,0.9415,0.9905,0.0249,0.9905
ROCPOINTS_O,0.0659,0.9414,0.9905,0.0249,0.9905
ROCPOINTS_O,0.0663,0.9394,0.9905,0.0250,0.9905
ROCPOINTS_O,0.0667,0.9393,0.9905,0.0250,0.9905
ROCPOINTS_O,0.0668,0.9380,0.9905,0.0250,0.9905
ROCPOINTS_O,0.0673,0.9380,0.9905,0.0250,0.9905
ROCPOINTS_O,0.0673,0.9378,0.9905,0.0250,0.9905
ROCPOINTS_O,0.0674,0.9378,0.9905,0.0250,0.9905
ROCPOINTS_O,0.0676,0.9377,0.9905,0.0250,0.9905
ROCPOINTS_O,0.0678,0.9374,0.9905,0.0250,0.9905
ROCPOINTS_O,0.0681,0.9373,0.9905,0.0250,0.9905
ROCPOINTS_O,0.0683,0.9373,0.9905,0.0250,0.9905
ROCPOINTS_O,0.0683,0.9372,0.9905,0.0250,0.9905
ROCPOINTS_O,0.0689,0.9372,0.9905,0.0250,0.9905
ROCPOINTS_O,0.0690,0.9371,0.9905,0.0250,0.9905
ROCPOINTS_O,0.0691,0.9370,0.9905,0.0250,0.9905
ROCPOINTS_O,0.0694,0.9370,0.9905,0.0250,0.9905
ROCPOINTS_O,0.0697,0.9367,0.9905,0.0250,0.9905
ROCPOINTS_O,0.0700,0.9366,0.9905,0.0250,0.9905
ROCPOINTS_O,0.0702,0.9338,0.9905,0.0251,0.9905
ROCPOINTS_O,0.0702,0.9337,0.9905,0.0251,0.9905
ROCPOINTS_O,0.0703,0.9337,0.9905,0.0251,0.9905
ROCPOINTS_O,0.0704,0.9336,0.9905,0.0251,0.9905
ROCPOINTS_O,0.0704,0.9336,0.9905,0.0251,0.9905
ROCPOINTS_O,0.0706,0.9335,0.9905,0.0251,0.9905
ROCPOINTS_O,0.0706,0.9335,0.9905,0.0251,0.9905
ROCPOINTS_O,0.0706,0.9333,0.9905,0.0251,0.9905
ROCPOINTS_O,0.0708,0.9330,0.9905,0.0251,0.9905
ROCPOINTS_O,0.0715,0.9330,0.9905,0.0251,0.9905
ROCPOINTS_O,0.0717,0.9329,0.9905,0.0251,0.9905
ROCPOINTS_O,0.0720,0.9326,0.9905,0.0251,0.9905
ROCPOINTS_O,0.0722,0.9325,0.9905,0.0251,0.9905
ROCPOINTS_O,0.0727,0.9325,0.9905,0.0251,0.9905
ROCPOINTS_O,0.0728,0.9324,0.9905,0.0251,0.9905
ROCPOINTS_O,0.0728,0.9324,0.9905,0.0251,0.9905
ROCPOINTS_O,0.0729,0.9323,0.9905,0.0251,0.9905
ROCPOINTS_O,0.0730,0.9322,0.9905,0.0252,0.9905
ROCPOINTS_O,0.0731,0.9303,0.9905,0.0252,0.9905
ROCPOINTS_O,0.0733,0.9303,0.9905,0.0252,0.9905
ROCPOINTS_O,0.0735,0.9285,0.9905,0.0253,0.9905
ROCPOINTS_O,0.0736,0.9283,0.9905,0.0253,0.9905
ROCPOINTS_O,0.0737,0.9282,0.9905,0.0253,0.9905
ROCPOINTS_O,0.0738,0.9282,0.9905,0.0253,0.9905
ROCPOINTS_O,0.0739,0.9281,0.9905,0.0253,0.9905
ROCPOINTS_O,0.0746,0.9281,0.9905,0.0253,0.9905
ROCPOINTS_O,0.0751,0.9280,0.9905,0.0253,0.9905
ROCPOINTS_O,0.0751,0.9280,0.9905,0.0253,0.9905
ROCPOINTS_O,0.0753,0.9279,0.9905,0.0253,0.9905
ROCPOINTS_O,0.0753,0.9278,0.9905,0.0253,0.9905
ROCPOINTS_O,0.0754,0.9278,0.9905,0.0253,0.9905
ROCPOINTS_O,0.0754,0.9277,0.9905,0.0253,0.9905
ROCPOINTS_O,0.0755,0.9277,0.9905,0.0253,0.9905
ROCPOINTS_O,0.0756,0.9276,0.9905,0.0253,0.9905
ROCPOINTS_O,0.0756,0.9273,0.9905,0.0253,0.9905
ROCPOINTS_O,0.0756,0.9273,0.9905,0.0253,0.9905
ROCPOINTS_O,0.0759,0.9272,0.9905,0.0253,0.9905
ROCPOINTS_O,0.0761,0.9271,0.9905,0.0253,0.9905
ROCPOINTS_O,0.0761,0.9270,0.9905,0.0253,0.9905
ROCPOINTS_O,0.0762,0.9266,0.9905,0.0253,0.9905
ROCPOINTS_O,0.0767,0.9265,0.9905,0.0253,0.9905
ROCPOINTS_O,0.0767,0.9233,0.9881,0.0253,0.9881
ROCPOINTS_O,0.0772,0.9233,0.9881,0.0253,0.9881
ROCPOINTS_O,0.0773,0.9232,0.9881,0.0253,0.9881
ROCPOINTS_O,0.0774,0.9232,0.9881,0.0253,0.9881
ROCPOINTS_O,0.0775,0.9231,0.9881,0.0253,0.9881
ROCPOINTS_O,0.0775,0.9214,0.9881,0.0254,0.9881
ROCPOINTS_O,0.0776,0.9214,0.9881,0.0254,0.9881
ROCPOINTS_O,0.0776,0.9213,0.9881,0.0254,0.9881
ROCPOINTS_O,0.0780,0.9211,0.9881,0.0254,0.9881
ROCPOINTS_O,0.0781,0.9210,0.9881,0.0254,0.9881
ROCPOINTS_O,0.0783,0.9208,0.9881,0.0254,0.9881
ROCPOINTS_O,0.0787,0.9207,0.9881,0.0254,0.9881
ROCPOINTS_O,0.0789,0.9206,0.9881,0.0254,0.9881
ROCPOINTS_O,0.0790,0.9205,0.9881,0.0254,0.9881
ROCPOINTS_O,0.0791,0.9204,0.9881,0.0254,0.9881
ROCPOINTS_O,0.0793,0.9204,0.9881,0.0254,0.9881
ROCPOINTS_O,0.0794,0.9203,0.9881,0.0254,0.9881
ROCPOINTS_O,0.0795,0.9203,0.9881,0.0254,0.9881
ROCPOINTS_O,0.0799,0.9202,0.9881,0.0254,0.9881
ROCPOINTS_O,0.0800,0.9202,0.9881,0.0254,0.9881
ROCPOINTS_O,0.0800,0.9177,0.9881,0.0255,0.9881
ROCPOINTS_O,0.0805,0.9176,0.9881,0.0255,0.9881
ROCPOINTS_O,0.0806,0.9176,0.9881,0.0255,0.9881
ROCPOINTS_O,0.0807,0.9175,0.9881,0.0255,0.9881
ROCPOINTS_O,0.0807,0.9174,0.9881,0.0255,0.9881
ROCPOINTS_O,0.0808,0.9173,0.9881,0.0255,0.9881
ROCPOINTS_O,0.0810,0.9172,0.9881,0.0255,0.9881
ROCPOINTS_O,0.0811,0.9171,0.9881,0.0255,0.9881
ROCPOINTS_O,0.0812,0.9171,0.9881,0.0255,0.9881
ROCPOINTS_O,0.0812,0.9170,0.9881,0.0255,0.9881
ROCPOINTS_O,0.0813,0.9170,0.9881,0.0255,0.9881
ROCPOINTS_O,0.0817,0.9169,0.9881,0.0255,0.9881
ROCPOINTS_O,0.0819,0.9169,0.9881,0.0255,0.9881
ROCPOINTS_O,0.0819,0.9168,0.9881,0.0255,0.9881
ROCPOINTS_O,0.0819,0.9167,0.9881,0.0255,0.9881
ROCPOINTS_O,0.0820,0.9167,0.9881,0.0255,0.9881
ROCPOINTS_O,0.0820,0.9166,0.9881,0.0255,0.9881
ROCPOINTS_O,0.0820,0.9166,0.9881,0.0255,0.9881
ROCPOINTS_O,0.0823,0.9165,0.9881,0.0255,0.9881
ROCPOINTS_O,0.0823,0.9165,0.9881,0.0255,0.9881
ROCPOINTS_O,0.0827,0.9152,0.9881,0.0255,0.9881
ROCPOINTS_O,0.0828,0.9152,0.9881,0.0255,0.9881
ROCPOINTS_O,0.0828,0.9151,0.9881,0.0255,0.9881
ROCPOINTS_O,0.0833,0.9151,0.9881,0.0256,0.9881
ROCPOINTS_O,0.0833,0.9135,0.9881,0.0256,0.9881
ROCPOINTS_O,0.0835,0.9134,0.9881,0.0256,0.9881
ROCPOINTS_O,0.0839,0.9133,0.9881,0.0256,0.9881
ROCPOINTS_O,0.0841,0.9132,0.9881,0.0256,0.9881
ROCPOINTS_O,0.0841,0.9132,0.9881,0.0256,0.9881
ROCPOINTS_O,0.0844,0.9131,0.9881,0.0256,0.9881
ROCPOINTS_O,0.0844,0.9130,0.9881,0.0256,0.9881
ROCPOINTS_O,0.0846,0.9129,0.9881,0.0256,0.9881
ROCPOINTS_O,0.0848,0.9129,0.9881,0.0256,0.9881
ROCPOINTS_O,0.0849,0.9128,0.9881,0.0256,0.9881
ROCPOINTS_O,0.0850,0.9128,0.9881,0.0256,0.9881
ROCPOINTS_O,0.0850,0.9127,0.9881,0.0256,0.9881
ROCPOINTS_O,0.0852,0.9125,0.9881,0.0256,0.9881
ROCPOINTS_O,0.0854,0.9124,0.9881,0.0256,0.9881
ROCPOINTS_O,0.0856,0.9123,0.9881,0.0256,0.9881
ROCPOINTS_O,0.0858,0.9123,0.9881,0.0256,0.9881
ROCPOINTS_O,0.0858,0.9122,0.9881,0.0256,0.9881
ROCPOINTS_O,0.0858,0.9122,0.9881,0.0256,0.9881
ROCPOINTS_O,0.0862,0.9121,0.9881,0.0256,0.9881
ROCPOINTS_O,0.0862,0.9121,0.9881,0.0256,0.9881
ROCPOINTS_O,0.0863,0.9120,0.9881,0.0256,0.9881
ROCPOINTS_O,0.0864,0.9119,0.9881,0.0256,0.9881
ROCPOINTS_O,0.0864,0.9119,0.9881,0.0256,0.9881
ROCPOINTS_O,0.0865,0.9118,0.9881,0.0256,0.9881
ROCPOINTS_O,0.0867,0.9118,0.9881,0.0256,0.9881
ROCPOINTS_O,0.0867,0.9117,0.9881,0.0256,0.9881
ROCPOINTS_O,0.0868,0.9095,0.9857,0.0256,0.9857
ROCPOINTS_O,0.0869,0.9078,0.9857,0.0257,0.9857
ROCPOINTS_O,0.0870,0.9077,0.9857,0.0257,0.9857
ROCPOINTS_O,0.0870,0.9076,0.9857,0.0257,0.9857
ROCPOINTS_O,0.0870,0.9076,0.9857,0.0257,0.9857
ROCPOINTS_O,0.0871,0.9065,0.9857,0.0257,0.9857
ROCPOINTS_O,0.0872,0.9064,0.9857,0.0257,0.9857
ROCPOINTS_O,0.0875,0.9063,0.9857,0.0257,0.9857
ROCPOINTS_O,0.0875,0.9063,0.9857,0.0257,0.9857
ROCPOINTS_O,0.0877,0.9062,0.9857,0.0257,0.9857
ROCPOINTS_O,0.0877,0.9062,0.9857,0.0257,0.9857
ROCPOINTS_O,0.0878,0.9061,0.9857,0.0257,0.9857
ROCPOINTS_O,0.0879,0.9060,0.9857,0.0257,0.9857
ROCPOINTS_O,0.0882,0.9060,0.9857,0.0257,0.9857
ROCPOINTS_O,0.0883,0.9059,0.9857,0.0257,0.9857
ROCPOINTS_O,0.0886,0.9059,0.9857,0.0257,0.9857
ROCPOINTS_O,0.0886,0.9058,0.9857,0.0257,0.9857
ROCPOINTS_O,0.0887,0.9058,0.9857,0.0257,0.9857
ROCPOINTS_O,0.0889,0.9057,0.9857,0.0257,0.9857
ROCPOINTS_O,0.0892,0.9056,0.9857,0.0257,0.9857
ROCPOINTS_O,0.0893,0.9041,0.9857,0.0258,0.9857
ROCPOINTS_O,0.0894,0.9041,0.9857,0.0258,0.9857
ROCPOINTS_O,0.0897,0.9040,0.9857,0.0258,0.9857
ROCPOINTS_O,0.0900,0.9040,0.9857,0.0258,0.9857
ROCPOINTS_O,0.0900,0.9010,0.9857,0.0259,0.9857
ROCPOINTS_O,0.0903,0.9009,0.9857,0.0259,0.9857
ROCPOINTS_O,0.0906,0.9008,0.9857,0.0259,0.9857
ROCPOINTS_O,0.0906,0.9008,0.9857,0.0259,0.9857
ROCPOINTS_O,0.0906,0.9007,0.9857,0.0259,0.9857
ROCPOINTS_O,0.0907,0.9006,0.9857,0.0259,0.9857
ROCPOINTS_O,0.0908,0.9005,0.9857,0.0259,0.9857
ROCPOINTS_O,0.0910,0.9004,0.9857,0.0259,0.9857
ROCPOINTS_O,0.0910,0.9004,0.9857,0.0259,0.9857
ROCPOINTS_O,0.0911,0.9003,0.9857,0.0259,0.9857
ROCPOINTS_O,0.0913,0.9002,0.9857,0.0259,0.9857
ROCPOINTS_O,0.0915,0.9002,0.9857,0.0259,0.9857
ROCPOINTS_O,0.0917,0.9001,0.9857,0.0259,0.9857
ROCPOINTS_O,0.0918,0.9000,0.9857,0.0259,0.9857
ROCPOINTS_O,0.0918,0.8999,0.9857,0.0259,0.9857
ROCPOINTS_O,0.0918,0.8999,0.9857,0.0259,0.9857
ROCPOINTS_O,0.0918,0.8998,0.9857,0.0259,0.9857
ROCPOINTS_O,0.0921,0.8997,0.9857,0.0259,0.9857
ROCPOINTS_O,0.0923,0.8997,0.9857,0.0259,0.9857
ROCPOINTS_O,0.0923,0.8996,0.9857,0.0259,0.9857
ROCPOINTS_O,0.0928,0.8995,0.9857,0.0259,0.9857
ROCPOINTS_O,0.0929,0.8995,0.9857,0.0259,0.9857
ROCPOINTS_O,0.0932,0.8994,0.9857,0.0259,0.9857
ROCPOINTS_O,0.0933,0.8993,0.9857,0.0259,0.9857
ROCPOINTS_O,0.0935,0.8964,0.9857,0.0260,0.9857
ROCPOINTS_O,0.0936,0.8963,0.9857,0.0260,0.9857
ROCPOINTS_O,0.0936,0.8963,0.9857,0.0260,0.9857
ROCPOINTS_O,0.0939,0.8962,0.9857,0.0260,0.9857
ROCPOINTS_O,0.0942,0.8962,0.9857,0.0260,0.9857
ROCPOINTS_O,0.0943,0.8961,0.9857,0.0260,0.9857
ROCPOINTS_O,0.0943,0.8960,0.9857,0.0260,0.9857
ROCPOINTS_O,0.0944,0.8960,0.9857,0.0260,0.9857
ROCPOINTS_O,0.0944,0.8959,0.9857,0.0260,0.9857
ROCPOINTS_O,0.0945,0.8959,0.9857,0.0260,0.9857
ROCPOINTS_O,0.0946,0.8958,0.9857,0.0260,0.9857
ROCPOINTS_O,0.0947,0.8957,0.9857,0.0260,0.9857
ROCPOINTS_O,0.0948,0.8956,0.9857,0.0260,0.9857
ROCPOINTS_O,0.0950,0.8956,0.9857,0.0260,0.9857
ROCPOINTS_O,0.0950,0.8955,0.9857,0.0260,0.9857
ROCPOINTS_O,0.0952,0.8953,0.9857,0.0260,0.9857
ROCPOINTS_O,0.0952,0.8952,0.9857,0.0260,0.9857
ROCPOINTS_O,0.0958,0.8952,0.9857,0.0260,0.9857
ROCPOINTS_O,0.0959,0.8951,0.9857,0.0260,0.9857
ROCPOINTS_O,0.0960,0.8951,0.9857,0.0260,0.9857
ROCPOINTS_O,0.0960,0.8950,0.9857,0.0260,0.9857
ROCPOINTS_O,0.0961,0.8949,0.9857,0.0260,0.9857
ROCPOINTS_O,0.0963,0.8949,0.9857,0.0261,0.9857
ROCPOINTS_O,0.0967,0.8948,0.9857,0.0261,0.9857
ROCPOINTS_O,0.0967,0.8948,0.9857,0.0261,0.9857
ROCPOINTS_O,0.0969,0.8915,0.9857,0.0261,0.9857
ROCPOINTS_O,0.0971,0.8915,0.9857,0.0261,0.9857
ROCPOINTS_O,0.0973,0.8914,0.9857,0.0261,0.9857
ROCPOINTS_O,0.0973,0.8914,0.9857,0.0262,0.9857
ROCPOINTS_O,0.0975,0.8913,0.9857,0.0262,0.9857
ROCPOINTS_O,0.0976,0.8912,0.9857,0.0262,0.9857
ROCPOINTS_O,0.0980,0.8911,0.9857,0.0262,0.9857
ROCPOINTS_O,0.0983,0.8910,0.9857,0.0262,0.9857
ROCPOINTS_O,0.0985,0.8908,0.9857,0.0262,0.9857
ROCPOINTS_O,0.0986,0.8907,0.9857,0.0262,0.9857
ROCPOINTS_O,0.0986,0.8907,0.9857,0.0262,0.9857
ROCPOINTS_O,0.0987,0.8906,0.9857,0.0262,0.9857
ROCPOINTS_O,0.0989,0.8905,0.9857,0.0262,0.9857
ROCPOINTS_O,0.0990,0.8904,0.9857,0.0262,0.9857
ROCPOINTS_O,0.0990,0.8904,0.9857,0.0262,0.9857
ROCPOINTS_O,0.0995,0.8902,0.9857,0.0262,0.9857
ROCPOINTS_O,0.0997,0.8901,0.9857,0.0262,0.9857
ROCPOINTS_O,0.0998,0.8901,0.9857,0.0262,0.9857
ROCPOINTS_O,0.1000,0.8900,0.9857,0.0262,0.9857
ROCPOINTS_O,0.1000,0.8900,0.9857,0.0262,0.9857
ROCPOINTS_O,0.1000,0.8868,0.9857,0.0263,0.9857
ROCPOINTS_O,0.1002,0.8867,0.9857,0.0263,0.9857
ROCPOINTS_O,0.1002,0.8866,0.9857,0.0263,0.9857
ROCPOINTS_O,0.1002,0.8865,0.9857,0.0263,0.9857
ROCPOINTS_O,0.1003,0.8864,0.9857,0.0263,0.9857
ROCPOINTS_O,0.1006,0.8864,0.9857,0.0263,0.9857
ROCPOINTS_O,0.1006,0.8863,0.9857,0.0263,0.9857
ROCPOINTS_O,0.1006,0.8863,0.9857,0.0263,0.9857
ROCPOINTS_O,0.1007,0.8862,0.9857,0.0263,0.9857
ROCPOINTS_O,0.1008,0.8862,0.9857,0.0263,0.9857
ROCPOINTS_O,0.1010,0.8860,0.9857,0.0263,0.9857
ROCPOINTS_O,0.1010,0.8860,0.9857,0.0263,0.9857
ROCPOINTS_O,0.1011,0.8859,0.9857,0.0263,0.9857
ROCPOINTS_O,0.1012,0.8859,0.9857,0.0263,0.9857
ROCPOINTS_O,0.1013,0.8858,0.9857,0.0263,0.9857
ROCPOINTS_O,0.1014,0.8858,0.9857,0.0263,0.9857
ROCPOINTS_O,0.1017,0.8857,0.9857,0.0263,0.9857
ROCPOINTS_O,0.1022,0.8855,0.9857,0.0263,0.9857
ROCPOINTS_O,0.1026,0.8854,0.9857,0.0263,0.9857
ROCPOINTS_O,0.1027,0.8853,0.9857,0.0263,0.9857
ROCPOINTS_O,0.1030,0.8853,0.9857,0.0263,0.9857
ROCPOINTS_O,0.1030,0.8852,0.9857,0.0263,0.9857
ROCPOINTS_O,0.1031,0.8852,0.9857,0.0263,0.9857
ROCPOINTS_O,0.1033,0.8851,0.9857,0.0263,0.9857
ROCPOINTS_O,0.1033,0.8851,0.9857,0.0263,0.9857
ROCPOINTS_O,0.1033,0.8850,0.9857,0.0263,0.9857
ROCPOINTS_O,0.1037,0.8819,0.9857,0.0264,0.9857
ROCPOINTS_O,0.1038,0.8818,0.9857,0.0264,0.9857
ROCPOINTS_O,0.1040,0.8818,0.9857,0.0264,0.9857
ROCPOINTS_O,0.1041,0.8816,0.9857,0.0264,0.9857
ROCPOINTS_O,0.1042,0.8815,0.9857,0.0264,0.9857
ROCPOINTS_O,0.1045,0.8814,0.9857,0.0264,0.9857
ROCPOINTS_O,0.1045,0.8814,0.9857,0.0264,0.9857
ROCPOINTS_O,0.1047,0.8813,0.9857,0.0264,0.9857
ROCPOINTS_O,0.1047,0.8812,0.9857,0.0264,0.9857
ROCPOINTS_O,0.1050,0.8811,0.9857,0.0264,0.9857
ROCPOINTS_O,0.1050,0.8811,0.9857,0.0264,0.9857
ROCPOINTS_O,0.1051,0.8809,0.9857,0.0265,0.9857
ROCPOINTS_O,0.1052,0.8808,0.9857,0.0265,0.9857
ROCPOINTS_O,0.1053,0.8808,0.9857,0.0265,0.9857
ROCPOINTS_O,0.1054,0.8807,0.9857,0.0265,0.9857
ROCPOINTS_O,0.1057,0.8806,0.9857,0.0265,0.9857
ROCPOINTS_O,0.1057,0.8804,0.9857,0.0265,0.9857
ROCPOINTS_O,0.1059,0.8803,0.9857,0.0265,0.9857
ROCPOINTS_O,0.1060,0.8803,0.9857,0.0265,0.9857
ROCPOINTS_O,0.1060,0.8802,0.9857,0.0265,0.9857
ROCPOINTS_O,0.1064,0.8801,0.9857,0.0265,0.9857
ROCPOINTS_O,0.1064,0.8781,0.9857,0.0265,0.9857
ROCPOINTS_O,0.1065,0.8780,0.9857,0.0265,0.9857
ROCPOINTS_O,0.1066,0.8779,0.9857,0.0265,0.9857
ROCPOINTS_O,0.1066,0.8779,0.9857,0.0265,0.9857
ROCPOINTS_O,0.1067,0.8778,0.9857,0.0265,0.9857
ROCPOINTS_O,0.1067,0.8778,0.9857,0.0265,0.9857
ROCPOINTS_O,0.1067,0.8740,0.9857,0.0267,0.9857
ROCPOINTS_O,0.1069,0.8740,0.9857,0.0267,0.9857
ROCPOINTS_O,0.1071,0.8739,0.9857,0.0267,0.9857
ROCPOINTS_O,0.1073,0.8739,0.9833,0.0266,0.9833
ROCPOINTS_O,0.1074,0.8738,0.9833,0.0266,0.9833
ROCPOINTS_O,0.1076,0.8738,0.9833,0.0266,0.9833
ROCPOINTS_O,0.1077,0.8737,0.9833,0.0266,0.9833
ROCPOINTS_O,0.1077,0.8737,0.9833,0.0266,0.9833
ROCPOINTS_O,0.1078,0.8736,0.9833,0.0266,0.9833
ROCPOINTS_O,0.1080,0.8736,0.9833,0.0266,0.9833
ROCPOINTS_O,0.1081,0.8735,0.9833,0.0266,0.9833
ROCPOINTS_O,0.1081,0.8734,0.9833,0.0266,0.9833
ROCPOINTS_O,0.1082,0.8734,0.9833,0.0266,0.9833
ROCPOINTS_O,0.1083,0.8733,0.9833,0.0266,0.9833
ROCPOINTS_O,0.1083,0.8733,0.9833,0.0266,0.9833
ROCPOINTS_O,0.1084,0.8732,0.9833,0.0266,0.9833
ROCPOINTS_O,0.1086,0.8731,0.9833,0.0266,0.9833
ROCPOINTS_O,0.1088,0.8731,0.9833,0.0266,0.9833
ROCPOINTS_O,0.1088,0.8730,0.9833,0.0266,0.9833
ROCPOINTS_O,0.1092,0.8730,0.9833,0.0266,0.9833
ROCPOINTS_O,0.1093,0.8729,0.9810,0.0266,0.9810
ROCPOINTS_O,0.1096,0.8729,0.9810,0.0266,0.9810
ROCPOINTS_O,0.1097,0.8728,0.9810,0.0266,0.9810
ROCPOINTS_O,0.1098,0.8727,0.9810,0.0266,0.9810
ROCPOINTS_O,0.1099,0.8726,0.9810,0.0266,0.9810
ROCPOINTS_O,0.1100,0.8726,0.9810,0.0266,0.9810
ROCPOINTS_O,0.1101,0.8686,0.9810,0.0267,0.9810
ROCPOINTS_O,0.1101,0.8686,0.9810,0.0267,0.9810
ROCPOINTS_O,0.1101,0.8685,0.9810,0.0267,0.9810
ROCPOINTS_O,0.1102,0.8685,0.9810,0.0267,0.9810
ROCPOINTS_O,0.1105,0.8684,0.9810,0.0267,0.9810
ROCPOINTS_O,0.1106,0.8684,0.9810,0.0267,0.9810
ROCPOINTS_O,0.1106,0.8683,0.9810,0.0267,0.9810
ROCPOINTS_O,0.1107,0.8682,0.9810,0.0267,0.9810
ROCPOINTS_O,0.1110,0.8682,0.9810,0.0267,0.9810
ROCPOINTS_O,0.1110,0.8681,0.9810,0.0267,0.9810
ROCPOINTS_O,0.1111,0.8681,0.9810,0.0267,0.9810
ROCPOINTS_O,0.1112,0.8680,0.9810,0.0267,0.9810
ROCPOINTS_O,0.1112,0.8679,0.9810,0.0267,0.9810
ROCPOINTS_O,0.1115,0.8679,0.9810,0.0267,0.9810
ROCPOINTS_O,0.1117,0.8678,0.9810,0.0267,0.9810
ROCPOINTS_O,0.1118,0.8678,0.9810,0.0267,0.9810
ROCPOINTS_O,0.1121,0.8677,0.9810,0.0267,0.9810
ROCPOINTS_O,0.1122,0.8677,0.9810,0.0267,0.9810
ROCPOINTS_O,0.1123,0.8676,0.9810,0.0267,0.9810
ROCPOINTS_O,0.1123,0.8675,0.9810,0.0267,0.9810
ROCPOINTS_O,0.1125,0.8675,0.9810,0.0267,0.9810
ROCPOINTS_O,0.1126,0.8674,0.9810,0.0267,0.9810
ROCPOINTS_O,0.1127,0.8674,0.9810,0.0267,0.9810
ROCPOINTS_O,0.1127,0.8673,0.9810,0.0267,0.9810
ROCPOINTS_O,0.1127,0.8671,0.9810,0.0267,0.9810
ROCPOINTS_O,0.1129,0.8671,0.9810,0.0267,0.9810
ROCPOINTS_O,0.1133,0.8671,0.9786,0.0267,0.9786
ROCPOINTS_O,0.1133,0.8670,0.9786,0.0267,0.9786
ROCPOINTS_O,0.1133,0.8669,0.9786,0.0267,0.9786
ROCPOINTS_O,0.1133,0.8637,0.9762,0.0267,0.9762
ROCPOINTS_O,0.1138,0.8637,0.9762,0.0267,0.9762
ROCPOINTS_O,0.1139,0.8636,0.9762,0.0267,0.9762
ROCPOINTS_O,0.1140,0.8636,0.9762,0.0267,0.9762
ROCPOINTS_O,0.1140,0.8634,0.9762,0.0267,0.9762
ROCPOINTS_O,0.1141,0.8634,0.9762,0.0267,0.9762
ROCPOINTS_O,0.1143,0.8633,0.9762,0.0267,0.9762
ROCPOINTS_O,0.1144,0.8633,0.9762,0.0267,0.9762
ROCPOINTS_O,0.1144,0.8632,0.9762,0.0267,0.9762
ROCPOINTS_O,0.1144,0.8631,0.9762,0.0267,0.9762
ROCPOINTS_O,0.1144,0.8631,0.9762,0.0267,0.9762
ROCPOINTS_O,0.1148,0.8630,0.9762,0.0267,0.9762
ROCPOINTS_O,0.1148,0.8630,0.9762,0.0267,0.9762
ROCPOINTS_O,0.1149,0.8629,0.9762,0.0267,0.9762
ROCPOINTS_O,0.1151,0.8629,0.9762,0.0267,0.9762
ROCPOINTS_O,0.1155,0.8628,0.9762,0.0267,0.9762
ROCPOINTS_O,0.1155,0.8627,0.9762,0.0267,0.9762
ROCPOINTS_O,0.1156,0.8627,0.9762,0.0267,0.9762
ROCPOINTS_O,0.1157,0.8626,0.9762,0.0267,0.9762
ROCPOINTS_O,0.1159,0.8626,0.9762,0.0267,0.9762
ROCPOINTS_O,0.1159,0.8625,0.9762,0.0267,0.9762
ROCPOINTS_O,0.1160,0.8625,0.9762,0.0268,0.9762
ROCPOINTS_O,0.1161,0.8624,0.9762,0.0268,0.9762
ROCPOINTS_O,0.1164,0.8623,0.9762,0.0268,0.9762
ROCPOINTS_O,0.1166,0.8623,0.9762,0.0268,0.9762
ROCPOINTS_O,0.1167,0.8622,0.9762,0.0268,0.9762
ROCPOINTS_O,0.1167,0.8576,0.9714,0.0268,0.9714
ROCPOINTS_O,0.1169,0.8575,0.9714,0.0268,0.9714
ROCPOINTS_O,0.1171,0.8574,0.9714,0.0268,0.9714
ROCPOINTS_O,0.1171,0.8574,0.9714,0.0268,0.9714
ROCPOINTS_O,0.1172,0.8573,0.9714,0.0268,0.9714
ROCPOINTS_O,0.1172,0.8573,0.9714,0.0268,0.9714
ROCPOINTS_O,0.1173,0.8572,0.9714,0.0268,0.9714
ROCPOINTS_O,0.1174,0.8570,0.9714,0.0268,0.9714
ROCPOINTS_O,0.1175,0.8570,0.9714,0.0268,0.9714
ROCPOINTS_O,0.1176,0.8569,0.9714,0.0268,0.9714
ROCPOINTS_O,0.1176,0.8568,0.9714,0.0268,0.9714
ROCPOINTS_O,0.1179,0.8568,0.9714,0.0268,0.9714
ROCPOINTS_O,0.1179,0.8567,0.9714,0.0268,0.9714
ROCPOINTS_O,0.1180,0.8566,0.9714,0.0268,0.9714
ROCPOINTS_O,0.1180,0.8566,0.9714,0.0268,0.9714
ROCPOINTS_O,0.1182,0.8565,0.9714,0.0268,0.9714
ROCPOINTS_O,0.1182,0.8564,0.9714,0.0268,0.9714
ROCPOINTS_O,0.1183,0.8563,0.9714,0.0268,0.9714
ROCPOINTS_O,0.1185,0.8562,0.9714,0.0268,0.9714
ROCPOINTS_O,0.1185,0.8562,0.9690,0.0267,0.9690
ROCPOINTS_O,0.1188,0.8561,0.9690,0.0268,0.9690
ROCPOINTS_O,0.1188,0.8560,0.9690,0.0268,0.9690
ROCPOINTS_O,0.1188,0.8560,0.9690,0.0268,0.9690
ROCPOINTS_O,0.1191,0.8559,0.9690,0.0268,0.9690
ROCPOINTS_O,0.1192,0.8559,0.9690,0.0268,0.9690
ROCPOINTS_O,0.1193,0.8558,0.9690,0.0268,0.9690
ROCPOINTS_O,0.1194,0.8557,0.9690,0.0268,0.9690
ROCPOINTS_O,0.1195,0.8557,0.9690,0.0268,0.9690
ROCPOINTS_O,0.1196,0.8556,0.9690,0.0268,0.9690
ROCPOINTS_O,0.1199,0.8556,0.9690,0.0268,0.9690
ROCPOINTS_O,0.1200,0.8555,0.9690,0.0268,0.9690
ROCPOINTS_O,0.1200,0.8555,0.9690,0.0268,0.9690
ROCPOINTS_O,0.1200,0.8511,0.9667,0.0268,0.9667
ROCPOINTS_O,0.1202,0.8511,0.9667,0.0268,0.9667
ROCPOINTS_O,0.1204,0.8510,0.9667,0.0268,0.9667
ROCPOINTS_O,0.1208,0.8509,0.9667,0.0268,0.9667
ROCPOINTS_O,0.1210,0.8509,0.9667,0.0268,0.9667
ROCPOINTS_O,0.1210,0.8508,0.9667,0.0268,0.9667
ROCPOINTS_O,0.1211,0.8508,0.9667,0.0269,0.9667
ROCPOINTS_O,0.1212,0.8507,0.9667,0.0269,0.9667
ROCPOINTS_O,0.1216,0.8507,0.9667,0.0269,0.9667
ROCPOINTS_O,0.1216,0.8506,0.9667,0.0269,0.9667
ROCPOINTS_O,0.1217,0.8505,0.9667,0.0269,0.9667
ROCPOINTS_O,0.1217,0.8504,0.9667,0.0269,0.9667
ROCPOINTS_O,0.1217,0.8504,0.9667,0.0269,0.9667
ROCPOINTS_O,0.1219,0.8503,0.9667,0.0269,0.9667
ROCPOINTS_O,0.1219,0.8503,0.9667,0.0269,0.9667
ROCPOINTS_O,0.1219,0.8502,0.9667,0.0269,0.9667
ROCPOINTS_O,0.1222,0.8501,0.9667,0.0269,0.9667
ROCPOINTS_O,0.1223,0.8501,0.9667,0.0269,0.9667
ROCPOINTS_O,0.1225,0.8500,0.9667,0.0269,0.9667
ROCPOINTS_O,0.1227,0.8500,0.9667,0.0269,0.9667
ROCPOINTS_O,0.1228,0.8498,0.9667,0.0269,0.9667
ROCPOINTS_O,0.1229,0.8498,0.9667,0.0269,0.9667
ROCPOINTS_O,0.1233,0.8497,0.9667,0.0269,0.9667
ROCPOINTS_O,0.1233,0.8457,0.9667,0.0270,0.9667
ROCPOINTS_O,0.1233,0.8457,0.9667,0.0270,0.9667
ROCPOINTS_O,0.1236,0.8456,0.9667,0.0270,0.9667
ROCPOINTS_O,0.1236,0.8456,0.9667,0.0270,0.9667
ROCPOINTS_O,0.1237,0.8455,0.9667,0.0270,0.9667
ROCPOINTS_O,0.1239,0.8455,0.9667,0.0270,0.9667
ROCPOINTS_O,0.1241,0.8454,0.9667,0.0270,0.9667
ROCPOINTS_O,0.1241,0.8453,0.9667,0.0270,0.9667
ROCPOINTS_O,0.1242,0.8453,0.9667,0.0270,0.9667
ROCPOINTS_O,0.1244,0.8442,0.9667,0.0271,0.9667
ROCPOINTS_O,0.1244,0.8442,0.9667,0.0271,0.9667
ROCPOINTS_O,0.1247,0.8441,0.9667,0.0271,0.9667
ROCPOINTS_O,0.1249,0.8441,0.9667,0.0271,0.9667
ROCPOINTS_O,0.1249,0.8440,0.9667,0.0271,0.9667
ROCPOINTS_O,0.1250,0.8440,0.9667,0.0271,0.9667
ROCPOINTS_O,0.1251,0.8437,0.9667,0.0271,0.9667
ROCPOINTS_O,0.1258,0.8437,0.9667,0.0271,0.9667
ROCPOINTS_O,0.1258,0.8436,0.9667,0.0271,0.9667
ROCPOINTS_O,0.1260,0.8435,0.9667,0.0271,0.9667
ROCPOINTS_O,0.1267,0.8434,0.9667,0.0271,0.9667
ROCPOINTS_O,0.1267,0.8434,0.9667,0.0271,0.9667
ROCPOINTS_O,0.1267,0.8387,0.9643,0.0272,0.9643
ROCPOINTS_O,0.1268,0.8386,0.9643,0.0272,0.9643
ROCPOINTS_O,0.1270,0.8386,0.9643,0.0272,0.9643
ROCPOINTS_O,0.1271,0.8385,0.9643,0.0272,0.9643
ROCPOINTS_O,0.1272,0.8385,0.9643,0.0272,0.9643
ROCPOINTS_O,0.1273,0.8384,0.9643,0.0272,0.9643
ROCPOINTS_O,0.1275,0.8383,0.9643,0.0272,0.9643
ROCPOINTS_O,0.1276,0.8382,0.9643,0.0272,0.9643
ROCPOINTS_O,0.1277,0.8381,0.9643,0.0272,0.9643
ROCPOINTS_O,0.1282,0.8381,0.9643,0.0272,0.9643
ROCPOINTS_O,0.1282,0.8380,0.9643,0.0272,0.9643
ROCPOINTS_O,0.1283,0.8379,0.9643,0.0272,0.9643
ROCPOINTS_O,0.1287,0.8379,0.9643,0.0272,0.9643
ROCPOINTS_O,0.1287,0.8377,0.9643,0.0272,0.9643
ROCPOINTS_O,0.1289,0.8377,0.9643,0.0272,0.9643
ROCPOINTS_O,0.1289,0.8376,0.9643,0.0272,0.9643
ROCPOINTS_O,0.1293,0.8375,0.9643,0.0272,0.9643
ROCPOINTS_O,0.1293,0.8375,0.9643,0.0272,0.9643
ROCPOINTS_O,0.1294,0.8374,0.9643,0.0272,0.9643
ROCPOINTS_O,0.1295,0.8374,0.9643,0.0272,0.9643
ROCPOINTS_O,0.1300,0.8373,0.9643,0.0272,0.9643
ROCPOINTS_O,0.1300,0.8328,0.9643,0.0273,0.9643
ROCPOINTS_O,0.1301,0.8327,0.9643,0.0274,0.9643
ROCPOINTS_O,0.1302,0.8327,0.9643,0.0274,0.9643
ROCPOINTS_O,0.1303,0.8326,0.9643,0.0274,0.9643
ROCPOINTS_O,0.1303,0.8326,0.9643,0.0274,0.9643
ROCPOINTS_O,0.1304,0.8326,0.9619,0.0273,0.9619
ROCPOINTS_O,0.1306,0.8325,0.9619,0.0273,0.9619
ROCPOINTS_O,0.1306,0.8324,0.9619,0.0273,0.9619
ROCPOINTS_O,0.1307,0.8318,0.9619,0.0273,0.9619
ROCPOINTS_O,0.1307,0.8317,0.9619,0.0273,0.9619
ROCPOINTS_O,0.1308,0.8316,0.9619,0.0273,0.9619
ROCPOINTS_O,0.1308,0.8316,0.9619,0.0273,0.9619
ROCPOINTS_O,0.1309,0.8315,0.9619,0.0273,0.9619
ROCPOINTS_O,0.1310,0.8315,0.9619,0.0273,0.9619
ROCPOINTS_O,0.1311,0.8314,0.9619,0.0273,0.9619
ROCPOINTS_O,0.1312,0.8313,0.9619,0.0273,0.9619
ROCPOINTS_O,0.1313,0.8312,0.9619,0.0273,0.9619
ROCPOINTS_O,0.1313,0.8312,0.9619,0.0273,0.9619
ROCPOINTS_O,0.1313,0.8311,0.9619,0.0273,0.9619
ROCPOINTS_O,0.1313,0.8311,0.9619,0.0273,0.9619
ROCPOINTS_O,0.1316,0.8310,0.9619,0.0273,0.9619
ROCPOINTS_O,0.1317,0.8309,0.9619,0.0273,0.9619
ROCPOINTS_O,0.1318,0.8309,0.9619,0.0273,0.9619
ROCPOINTS_O,0.1319,0.8308,0.9619,0.0273,0.9619
ROCPOINTS_O,0.1319,0.8308,0.9619,0.0273,0.9619
ROCPOINTS_O,0.1321,0.8307,0.9619,0.0273,0.9619
ROCPOINTS_O,0.1324,0.8307,0.9619,0.0274,0.9619
ROCPOINTS_O,0.1325,0.8306,0.9619,0.0274,0.9619
ROCPOINTS_O,0.1326,0.8305,0.9619,0.0274,0.9619
ROCPOINTS_O,0.1329,0.8305,0.9619,0.0274,0.9619
ROCPOINTS_O,0.1330,0.8294,0.9619,0.0274,0.9619
ROCPOINTS_O,0.1332,0.8293,0.9619,0.0274,0.9619
ROCPOINTS_O,0.1333,0.8293,0.9619,0.0274,0.9619
ROCPOINTS_O,0.1333,0.8292,0.9619,0.0274,0.9619
ROCPOINTS_O,0.1333,0.8228,0.9595,0.0275,0.9595
ROCPOINTS_O,0.1334,0.8227,0.9595,0.0275,0.9595
ROCPOINTS_O,0.1334,0.8226,0.9595,0.0275,0.9595
ROCPOINTS_O,0.1336,0.8212,0.9595,0.0276,0.9595
ROCPOINTS_O,0.1337,0.8212,0.9595,0.0276,0.9595
ROCPOINTS_O,0.1337,0.8211,0.9595,0.0276,0.9595
ROCPOINTS_O,0.1339,0.8211,0.9595,0.0276,0.9595
ROCPOINTS_O,0.1339,0.8210,0.9595,0.0276,0.9595
ROCPOINTS_O,0.1340,0.8209,0.9595,0.0276,0.9595
ROCPOINTS_O,0.1342,0.8208,0.9595,0.0276,0.9595
ROCPOINTS_O,0.1344,0.8207,0.9595,0.0276,0.9595
ROCPOINTS_O,0.1344,0.8206,0.9595,0.0276,0.9595
ROCPOINTS_O,0.1346,0.8204,0.9595,0.0276,0.9595
ROCPOINTS_O,0.1346,0.8204,0.9595,0.0276,0.9595
ROCPOINTS_O,0.1347,0.8203,0.9595,0.0276,0.9595
ROCPOINTS_O,0.1347,0.8202,0.9595,0.0276,0.9595
ROCPOINTS_O,0.1349,0.8202,0.9595,0.0276,0.9595
ROCPOINTS_O,0.1350,0.8201,0.9595,0.0276,0.9595
ROCPOINTS_O,0.1350,0.8200,0.9595,0.0276,0.9595
ROCPOINTS_O,0.1353,0.8200,0.9595,0.0276,0.9595
ROCPOINTS_O,0.1355,0.8199,0.9595,0.0276,0.9595
ROCPOINTS_O,0.1355,0.8198,0.9595,0.0276,0.9595
ROCPOINTS_O,0.1356,0.8197,0.9595,0.0276,0.9595
ROCPOINTS_O,0.1357,0.8197,0.9595,0.0276,0.9595
ROCPOINTS_O,0.1357,0.8196,0.9595,0.0276,0.9595
ROCPOINTS_O,0.1358,0.8196,0.9595,0.0276,0.9595
ROCPOINTS_O,0.1360,0.8195,0.9595,0.0276,0.9595
ROCPOINTS_O,0.1360,0.8194,0.9595,0.0276,0.9595
ROCPOINTS_O,0.1361,0.8193,0.9595,0.0277,0.9595
ROCPOINTS_O,0.1363,0.8193,0.9595,0.0277,0.9595
ROCPOINTS_O,0.1364,0.8192,0.9595,0.0277,0.9595
ROCPOINTS_O,0.1364,0.8191,0.9595,0.0277,0.9595
ROCPOINTS_O,0.1365,0.8191,0.9595,0.0277,0.9595
ROCPOINTS_O,0.1366,0.8190,0.9595,0.0277,0.9595
ROCPOINTS_O,0.1367,0.8190,0.9595,0.0277,0.9595
ROCPOINTS_O,0.1367,0.8188,0.9595,0.0277,0.9595
ROCPOINTS_O,0.1367,0.8135,0.9571,0.0278,0.9571
ROCPOINTS_O,0.1368,0.8135,0.9571,0.0278,0.9571
ROCPOINTS_O,0.1370,0.8134,0.9571,0.0278,0.9571
ROCPOINTS_O,0.1371,0.8134,0.9571,0.0278,0.9571
ROCPOINTS_O,0.1371,0.8133,0.9571,0.0278,0.9571
ROCPOINTS_O,0.1372,0.8133,0.9571,0.0278,0.9571
ROCPOINTS_O,0.1372,0.8132,0.9571,0.0278,0.9571
ROCPOINTS_O,0.1373,0.8131,0.9571,0.0278,0.9571
ROCPOINTS_O,0.1373,0.8130,0.9571,0.0278,0.9571
ROCPOINTS_O,0.1375,0.8130,0.9571,0.0278,0.9571
ROCPOINTS_O,0.1376,0.8128,0.9571,0.0278,0.9571
ROCPOINTS_O,0.1378,0.8128,0.9571,0.0278,0.9571
ROCPOINTS_O,0.1379,0.8127,0.9571,0.0278,0.9571
ROCPOINTS_O,0.1379,0.8116,0.9571,0.0278,0.9571
ROCPOINTS_O,0.1379,0.8116,0.9571,0.0278,0.9571
ROCPOINTS_O,0.1381,0.8115,0.9571,0.0278,0.9571
ROCPOINTS_O,0.1381,0.8115,0.9571,0.0278,0.9571
ROCPOINTS_O,0.1381,0.8114,0.9571,0.0278,0.9571
ROCPOINTS_O,0.1381,0.8113,0.9571,0.0278,0.9571
ROCPOINTS_O,0.1382,0.8113,0.9571,0.0279,0.9571
ROCPOINTS_O,0.1383,0.8112,0.9571,0.0279,0.9571
ROCPOINTS_O,0.1383,0.8112,0.9571,0.0279,0.9571
ROCPOINTS_O,0.1385,0.8111,0.9571,0.0279,0.9571
ROCPOINTS_O,0.1386,0.8111,0.9571,0.0279,0.9571
ROCPOINTS_O,0.1386,0.8110,0.9571,0.0279,0.9571
ROCPOINTS_O,0.1387,0.8109,0.9571,0.0279,0.9571
ROCPOINTS_O,0.1389,0.8108,0.9571,0.0279,0.9571
ROCPOINTS_O,0.1389,0.8108,0.9571,0.0279,0.9571
ROCPOINTS_O,0.1390,0.8107,0.9571,0.0279,0.9571
ROCPOINTS_O,0.1392,0.8106,0.9571,0.0279,0.9571
ROCPOINTS_O,0.1394,0.8105,0.9571,0.0279,0.9571
ROCPOINTS_O,0.1396,0.8105,0.9571,0.0279,0.9571
ROCPOINTS_O,0.1398,0.8104,0.9571,0.0279,0.9571
ROCPOINTS_O,0.1400,0.8104,0.9571,0.0279,0.9571
ROCPOINTS_O,0.1405,0.8059,0.9571,0.0280,0.9571
ROCPOINTS_O,0.1408,0.8059,0.9571,0.0280,0.9571
ROCPOINTS_O,0.1408,0.8059,0.9548,0.0280,0.9548
ROCPOINTS_O,0.1410,0.8058,0.9548,0.0280,0.9548
ROCPOINTS_O,0.1411,0.8057,0.9548,0.0280,0.9548
ROCPOINTS_O,0.1411,0.8057,0.9548,0.0280,0.9548
ROCPOINTS_O,0.1412,0.8056,0.9548,0.0280,0.9548
ROCPOINTS_O,0.1412,0.8056,0.9548,0.0280,0.9548
ROCPOINTS_O,0.1414,0.8055,0.9548,0.0280,0.9548
ROCPOINTS_O,0.1414,0.8054,0.9548,0.0280,0.9548
ROCPOINTS_O,0.1414,0.8054,0.9524,0.0279,0.9524
ROCPOINTS_O,0.1415,0.8054,0.9500,0.0278,0.9500
ROCPOINTS_O,0.1415,0.8054,0.9500,0.0278,0.9500
ROCPOINTS_O,0.1415,0.8053,0.9500,0.0278,0.9500
ROCPOINTS_O,0.1417,0.8053,0.9500,0.0278,0.9500
ROCPOINTS_O,0.1417,0.8051,0.9500,0.0279,0.9500
ROCPOINTS_O,0.1417,0.8050,0.9500,0.0279,0.9500
ROCPOINTS_O,0.1418,0.8050,0.9500,0.0279,0.9500
ROCPOINTS_O,0.1419,0.8049,0.9500,0.0279,0.9500
ROCPOINTS_O,0.1421,0.8049,0.9500,0.0279,0.9500
ROCPOINTS_O,0.1423,0.8048,0.9500,0.0279,0.9500
ROCPOINTS_O,0.1428,0.8048,0.9500,0.0279,0.9500
ROCPOINTS_O,0.1428,0.8047,0.9500,0.0279,0.9500
ROCPOINTS_O,0.1429,0.8046,0.9500,0.0279,0.9500
ROCPOINTS_O,0.1429,0.8046,0.9500,0.0279,0.9500
ROCPOINTS_O,0.1430,0.8045,0.9500,0.0279,0.9500
ROCPOINTS_O,0.1432,0.8045,0.9500,0.0279,0.9500
ROCPOINTS_O,0.1433,0.8044,0.9500,0.0279,0.9500
ROCPOINTS_O,0.1433,0.8043,0.9500,0.0279,0.9500
ROCPOINTS_O,0.1433,0.7990,0.9452,0.0279,0.9452
ROCPOINTS_O,0.1435,0.7990,0.9452,0.0279,0.9452
ROCPOINTS_O,0.1436,0.7989,0.9452,0.0279,0.9452
ROCPOINTS_O,0.1437,0.7989,0.9452,0.0279,0.9452
ROCPOINTS_O,0.1437,0.7988,0.9452,0.0279,0.9452
ROCPOINTS_O,0.1438,0.7987,0.9452,0.0279,0.9452
ROCPOINTS_O,0.1438,0.7987,0.9452,0.0279,0.9452
ROCPOINTS_O,0.1439,0.7986,0.9452,0.0279,0.9452
ROCPOINTS_O,0.1439,0.7986,0.9452,0.0279,0.9452
ROCPOINTS_O,0.1439,0.7985,0.9452,0.0279,0.9452
ROCPOINTS_O,0.1441,0.7985,0.9452,0.0279,0.9452
ROCPOINTS_O,0.1442,0.7984,0.9452,0.0279,0.9452
ROCPOINTS_O,0.1442,0.7983,0.9452,0.0279,0.9452
ROCPOINTS_O,0.1443,0.7983,0.9452,0.0279,0.9452
ROCPOINTS_O,0.1443,0.7982,0.9452,0.0280,0.9452
ROCPOINTS_O,0.1444,0.7982,0.9452,0.0280,0.9452
ROCPOINTS_O,0.1444,0.7981,0.9452,0.0280,0.9452
ROCPOINTS_O,0.1448,0.7980,0.9452,0.0280,0.9452
ROCPOINTS_O,0.1452,0.7979,0.9452,0.0280,0.9452
ROCPOINTS_O,0.1453,0.7978,0.9452,0.0280,0.9452
ROCPOINTS_O,0.1454,0.7978,0.9452,0.0280,0.9452
ROCPOINTS_O,0.1454,0.7969,0.9452,0.0280,0.9452
ROCPOINTS_O,0.1454,0.7969,0.9452,0.0280,0.9452
ROCPOINTS_O,0.1456,0.7968,0.9452,0.0280,0.9452
ROCPOINTS_O,0.1456,0.7968,0.9452,0.0280,0.9452
ROCPOINTS_O,0.1457,0.7967,0.9452,0.0280,0.9452
ROCPOINTS_O,0.1460,0.7967,0.9452,0.0280,0.9452
ROCPOINTS_O,0.1460,0.7966,0.9452,0.0280,0.9452
ROCPOINTS_O,0.1461,0.7965,0.9452,0.0280,0.9452
ROCPOINTS_O,0.1463,0.7965,0.9452,0.0280,0.9452
ROCPOINTS_O,0.1463,0.7964,0.9452,0.0280,0.9452
ROCPOINTS_O,0.1464,0.7964,0.9452,0.0280,0.9452
ROCPOINTS_O,0.1465,0.7963,0.9452,0.0280,0.9452
ROCPOINTS_O,0.1467,0.7963,0.9452,0.0280,0.9452
ROCPOINTS_O,0.1467,0.7961,0.9452,0.0280,0.9452
ROCPOINTS_O,0.1467,0.7914,0.9452,0.0282,0.9452
ROCPOINTS_O,0.1469,0.7913,0.9452,0.0282,0.9452
ROCPOINTS_O,0.1469,0.7912,0.9452,0.0282,0.9452
ROCPOINTS_O,0.1471,0.7912,0.9452,0.0282,0.9452
ROCPOINTS_O,0.1472,0.7910,0.9452,0.0282,0.9452
ROCPOINTS_O,0.1473,0.7910,0.9452,0.0282,0.9452
ROCPOINTS_O,0.1473,0.7909,0.9452,0.0282,0.9452
ROCPOINTS_O,0.1474,0.7909,0.9452,0.0282,0.9452
ROCPOINTS_O,0.1475,0.7908,0.9452,0.0282,0.9452
ROCPOINTS_O,0.1476,0.7908,0.9452,0.0282,0.9452
ROCPOINTS_O,0.1478,0.7906,0.9452,0.0282,0.9452
ROCPOINTS_O,0.1478,0.7906,0.9452,0.0282,0.9452
ROCPOINTS_O,0.1479,0.7905,0.9452,0.0282,0.9452
ROCPOINTS_O,0.1480,0.7904,0.9452,0.0282,0.9452
ROCPOINTS_O,0.1480,0.7904,0.9452,0.0282,0.9452
ROCPOINTS_O,0.1480,0.7903,0.9452,0.0282,0.9452
ROCPOINTS_O,0.1482,0.7902,0.9452,0.0282,0.9452
ROCPOINTS_O,0.1483,0.7902,0.9452,0.0282,0.9452
ROCPOINTS_O,0.1486,0.7901,0.9452,0.0282,0.9452
ROCPOINTS_O,0.1486,0.7900,0.9452,0.0282,0.9452
ROCPOINTS_O,0.1488,0.7900,0.9452,0.0282,0.9452
ROCPOINTS_O,0.1489,0.7899,0.9452,0.0282,0.9452
ROCPOINTS_O,0.1493,0.7898,0.9452,0.0282,0.9452
ROCPOINTS_O,0.1493,0.7898,0.9452,0.0282,0.9452
ROCPOINTS_O,0.1493,0.7897,0.9452,0.0282,0.9452
ROCPOINTS_O,0.1493,0.7896,0.9452,0.0282,0.9452
ROCPOINTS_O,0.1494,0.7889,0.9452,0.0283,0.9452
ROCPOINTS_O,0.1494,0.7888,0.9452,0.0283,0.9452
ROCPOINTS_O,0.1495,0.7887,0.9452,0.0283,0.9452
ROCPOINTS_O,0.1496,0.7887,0.9452,0.0283,0.9452
ROCPOINTS_O,0.1496,0.7886,0.9452,0.0283,0.9452
ROCPOINTS_O,0.1499,0.7886,0.9452,0.0283,0.9452
ROCPOINTS_O,0.1500,0.7885,0.9452,0.0283,0.9452
ROCPOINTS_O,0.1500,0.7834,0.9405,0.0283,0.9405
ROCPOINTS_O,0.1501,0.7833,0.9405,0.0283,0.9405
ROCPOINTS_O,0.1502,0.7832,0.9405,0.0283,0.9405
ROCPOINTS_O,0.1503,0.7832,0.9405,0.0283,0.9405
ROCPOINTS_O,0.1504,0.7831,0.9405,0.0283,0.9405
ROCPOINTS_O,0.1504,0.7830,0.9405,0.0283,0.9405
ROCPOINTS_O,0.1505,0.7830,0.9405,0.0283,0.9405
ROCPOINTS_O,0.1505,0.7829,0.9405,0.0283,0.9405
ROCPOINTS_O,0.1506,0.7828,0.9405,0.0283,0.9405
ROCPOINTS_O,0.1507,0.7828,0.9405,0.0283,0.9405
ROCPOINTS_O,0.1508,0.7826,0.9405,0.0284,0.9405
ROCPOINTS_O,0.1509,0.7826,0.9405,0.0284,0.9405
ROCPOINTS_O,0.1509,0.7825,0.9405,0.0284,0.9405
ROCPOINTS_O,0.1509,0.7824,0.9405,0.0284,0.9405
ROCPOINTS_O,0.1510,0.7824,0.9405,0.0284,0.9405
ROCPOINTS_O,0.1511,0.7823,0.9405,0.0284,0.9405
ROCPOINTS_O,0.1511,0.7823,0.9405,0.0284,0.9405
ROCPOINTS_O,0.1513,0.7822,0.9405,0.0284,0.9405
ROCPOINTS_O,0.1514,0.7820,0.9405,0.0284,0.9405
ROCPOINTS_O,0.1515,0.7820,0.9405,0.0284,0.9405
ROCPOINTS_O,0.1515,0.7819,0.9405,0.0284,0.9405
ROCPOINTS_O,0.1515,0.7812,0.9405,0.0284,0.9405
ROCPOINTS_O,0.1516,0.7812,0.9405,0.0284,0.9405
ROCPOINTS_O,0.1517,0.7811,0.9405,0.0284,0.9405
ROCPOINTS_O,0.1517,0.7810,0.9405,0.0284,0.9405
ROCPOINTS_O,0.1517,0.7809,0.9405,0.0284,0.9405
ROCPOINTS_O,0.1518,0.7809,0.9405,0.0284,0.9405
ROCPOINTS_O,0.1519,0.7808,0.9405,0.0284,0.9405
ROCPOINTS_O,0.1522,0.7808,0.9405,0.0284,0.9405
ROCPOINTS_O,0.1522,0.7807,0.9405,0.0284,0.9405
ROCPOINTS_O,0.1522,0.7806,0.9405,0.0284,0.9405
ROCPOINTS_O,0.1525,0.7806,0.9405,0.0284,0.9405
ROCPOINTS_O,0.1525,0.7805,0.9405,0.0284,0.9405
ROCPOINTS_O,0.1525,0.7805,0.9405,0.0284,0.9405
ROCPOINTS_O,0.1527,0.7804,0.9405,0.0284,0.9405
ROCPOINTS_O,0.1530,0.7804,0.9405,0.0284,0.9405
ROCPOINTS_O,0.1531,0.7803,0.9405,0.0284,0.9405
ROCPOINTS_O,0.1531,0.7801,0.9405,0.0284,0.9405
ROCPOINTS_O,0.1532,0.7801,0.9405,0.0284,0.9405
ROCPOINTS_O,0.1533,0.7800,0.9405,0.0284,0.9405
ROCPOINTS_O,0.1533,0.7799,0.9405,0.0284,0.9405
ROCPOINTS_O,0.1533,0.7799,0.9405,0.0285,0.9405
ROCPOINTS_O,0.1537,0.7745,0.9381,0.0286,0.9381
ROCPOINTS_O,0.1538,0.7744,0.9381,0.0286,0.9381
ROCPOINTS_O,0.1539,0.7743,0.9381,0.0286,0.9381
ROCPOINTS_O,0.1539,0.7743,0.9381,0.0286,0.9381
ROCPOINTS_O,0.1539,0.7742,0.9381,0.0286,0.9381
ROCPOINTS_O,0.1540,0.7742,0.9381,0.0286,0.9381
ROCPOINTS_O,0.1540,0.7741,0.9381,0.0286,0.9381
ROCPOINTS_O,0.1541,0.7741,0.9381,0.0286,0.9381
ROCPOINTS_O,0.1541,0.7740,0.9381,0.0286,0.9381
ROCPOINTS_O,0.1543,0.7739,0.9381,0.0286,0.9381
ROCPOINTS_O,0.1544,0.7738,0.9381,0.0286,0.9381
ROCPOINTS_O,0.1545,0.7738,0.9381,0.0286,0.9381
ROCPOINTS_O,0.1546,0.7737,0.9381,0.0286,0.9381
ROCPOINTS_O,0.1547,0.7736,0.9381,0.0286,0.9381
ROCPOINTS_O,0.1547,0.7736,0.9381,0.0286,0.9381
ROCPOINTS_O,0.1550,0.7735,0.9381,0.0286,0.9381
ROCPOINTS_O,0.1550,0.7734,0.9381,0.0286,0.9381
ROCPOINTS_O,0.1551,0.7733,0.9381,0.0286,0.9381
ROCPOINTS_O,0.1552,0.7732,0.9381,0.0286,0.9381
ROCPOINTS_O,0.1553,0.7731,0.9381,0.0286,0.9381
ROCPOINTS_O,0.1556,0.7731,0.9381,0.0286,0.9381
ROCPOINTS_O,0.1556,0.7730,0.9381,0.0286,0.9381
ROCPOINTS_O,0.1558,0.7730,0.9381,0.0286,0.9381
ROCPOINTS_O,0.1558,0.7729,0.9381,0.0286,0.9381
ROCPOINTS_O,0.1559,0.7727,0.9381,0.0286,0.9381
ROCPOINTS_O,0.1561,0.7726,0.9381,0.0286,0.9381
ROCPOINTS_O,0.1567,0.7725,0.9381,0.0286,0.9381
ROCPOINTS_O,0.1568,0.7675,0.9381,0.0288,0.9381
ROCPOINTS_O,0.1569,0.7675,0.9381,0.0288,0.9381
ROCPOINTS_O,0.1570,0.7674,0.9381,0.0288,0.9381
ROCPOINTS_O,0.1571,0.7673,0.9381,0.0288,0.9381
ROCPOINTS_O,0.1572,0.7673,0.9381,0.0288,0.9381
ROCPOINTS_O,0.1573,0.7672,0.9381,0.0288,0.9381
ROCPOINTS_O,0.1573,0.7671,0.9381,0.0288,0.9381
ROCPOINTS_O,0.1573,0.7671,0.9381,0.0288,0.9381
ROCPOINTS_O,0.1573,0.7670,0.9381,0.0288,0.9381
ROCPOINTS_O,0.1575,0.7668,0.9381,0.0288,0.9381
ROCPOINTS_O,0.1576,0.7668,0.9381,0.0289,0.9381
ROCPOINTS_O,0.1576,0.7667,0.9381,0.0289,0.9381
ROCPOINTS_O,0.1578,0.7666,0.9381,0.0289,0.9381
ROCPOINTS_O,0.1578,0.7665,0.9381,0.0289,0.9381
ROCPOINTS_O,0.1579,0.7665,0.9381,0.0289,0.9381
ROCPOINTS_O,0.1579,0.7664,0.9381,0.0289,0.9381
ROCPOINTS_O,0.1579,0.7664,0.9381,0.0289,0.9381
ROCPOINTS_O,0.1580,0.7663,0.9381,0.0289,0.9381
ROCPOINTS_O,0.1580,0.7662,0.9381,0.0289,0.9381
ROCPOINTS_O,0.1583,0.7662,0.9381,0.0289,0.9381
ROCPOINTS_O,0.1583,0.7661,0.9381,0.0289,0.9381
ROCPOINTS_O,0.1587,0.7661,0.9381,0.0289,0.9381
ROCPOINTS_O,0.1588,0.7660,0.9381,0.0289,0.9381
ROCPOINTS_O,0.1588,0.7660,0.9381,0.0289,0.9381
ROCPOINTS_O,0.1590,0.7659,0.9381,0.0289,0.9381
ROCPOINTS_O,0.1591,0.7658,0.9381,0.0289,0.9381
ROCPOINTS_O,0.1593,0.7658,0.9381,0.0289,0.9381
ROCPOINTS_O,0.1593,0.7657,0.9381,0.0289,0.9381
ROCPOINTS_O,0.1593,0.7656,0.9381,0.0289,0.9381
ROCPOINTS_O,0.1594,0.7656,0.9381,0.0289,0.9381
ROCPOINTS_O,0.1594,0.7655,0.9381,0.0289,0.9381
ROCPOINTS_O,0.1596,0.7654,0.9381,0.0289,0.9381
ROCPOINTS_O,0.1600,0.7653,0.9381,0.0289,0.9381
ROCPOINTS_O,0.1600,0.7584,0.9357,0.0291,0.9357
ROCPOINTS_O,0.1602,0.7583,0.9357,0.0291,0.9357
ROCPOINTS_O,0.1603,0.7583,0.9357,0.0291,0.9357
ROCPOINTS_O,0.1603,0.7582,0.9357,0.0291,0.9357
ROCPOINTS_O,0.1603,0.7582,0.9357,0.0291,0.9357
ROCPOINTS_O,0.1604,0.7581,0.9357,0.0291,0.9357
ROCPOINTS_O,0.1604,0.7580,0.9357,0.0291,0.9357
ROCPOINTS_O,0.1605,0.7579,0.9357,0.0291,0.9357
ROCPOINTS_O,0.1606,0.7578,0.9357,0.0291,0.9357
ROCPOINTS_O,0.1606,0.7577,0.9357,0.0291,0.9357
ROCPOINTS_O,0.1607,0.7576,0.9357,0.0291,0.9357
ROCPOINTS_O,0.1608,0.7576,0.9357,0.0291,0.9357
ROCPOINTS_O,0.1611,0.7575,0.9357,0.0291,0.9357
ROCPOINTS_O,0.1611,0.7575,0.9357,0.0291,0.9357
ROCPOINTS_O,0.1611,0.7574,0.9357,0.0291,0.9357
ROCPOINTS_O,0.1612,0.7573,0.9357,0.0291,0.9357
ROCPOINTS_O,0.1612,0.7572,0.9357,0.0291,0.9357
ROCPOINTS_O,0.1613,0.7572,0.9357,0.0291,0.9357
ROCPOINTS_O,0.1614,0.7571,0.9357,0.0291,0.9357
ROCPOINTS_O,0.1616,0.7570,0.9357,0.0291,0.9357
ROCPOINTS_O,0.1616,0.7569,0.9357,0.0291,0.9357
ROCPOINTS_O,0.1617,0.7569,0.9357,0.0291,0.9357
ROCPOINTS_O,0.1620,0.7566,0.9357,0.0292,0.9357
ROCPOINTS_O,0.1621,0.7565,0.9357,0.0292,0.9357
ROCPOINTS_O,0.1622,0.7565,0.9357,0.0292,0.9357
ROCPOINTS_O,0.1624,0.7564,0.9357,0.0292,0.9357
ROCPOINTS_O,0.1625,0.7564,0.9357,0.0292,0.9357
ROCPOINTS_O,0.1629,0.7563,0.9357,0.0292,0.9357
ROCPOINTS_O,0.1629,0.7562,0.9357,0.0292,0.9357
ROCPOINTS_O,0.1633,0.7553,0.9357,0.0292,0.9357
ROCPOINTS_O,0.1633,0.7552,0.9357,0.0292,0.9357
ROCPOINTS_O,0.1635,0.7501,0.9333,0.0293,0.9333
ROCPOINTS_O,0.1636,0.7501,0.9333,0.0293,0.9333
ROCPOINTS_O,0.1636,0.7500,0.9333,0.0293,0.9333
ROCPOINTS_O,0.1636,0.7499,0.9333,0.0293,0.9333
ROCPOINTS_O,0.1637,0.7499,0.9333,0.0293,0.9333
ROCPOINTS_O,0.1638,0.7498,0.9333,0.0293,0.9333
ROCPOINTS_O,0.1639,0.7498,0.9333,0.0293,0.9333
ROCPOINTS_O,0.1639,0.7497,0.9333,0.0293,0.9333
ROCPOINTS_O,0.1641,0.7496,0.9333,0.0293,0.9333
ROCPOINTS_O,0.1642,0.7495,0.9333,0.0294,0.9333
ROCPOINTS_O,0.1642,0.7495,0.9333,0.0294,0.9333
ROCPOINTS_O,0.1643,0.7494,0.9333,0.0294,0.9333
ROCPOINTS_O,0.1644,0.7494,0.9333,0.0294,0.9333
ROCPOINTS_O,0.1644,0.7493,0.9333,0.0294,0.9333
ROCPOINTS_O,0.1645,0.7490,0.9333,0.0294,0.9333
ROCPOINTS_O,0.1645,0.7490,0.9333,0.0294,0.9333
ROCPOINTS_O,0.1646,0.7489,0.9333,0.0294,0.9333
ROCPOINTS_O,0.1647,0.7488,0.9333,0.0294,0.9333
ROCPOINTS_O,0.1649,0.7487,0.9333,0.0294,0.9333
ROCPOINTS_O,0.1650,0.7486,0.9333,0.0294,0.9333
ROCPOINTS_O,0.1650,0.7486,0.9333,0.0294,0.9333
ROCPOINTS_O,0.1651,0.7484,0.9333,0.0294,0.9333
ROCPOINTS_O,0.1652,0.7484,0.9333,0.0294,0.9333
ROCPOINTS_O,0.1652,0.7483,0.9333,0.0294,0.9333
ROCPOINTS_O,0.1652,0.7483,0.9333,0.0294,0.9333
ROCPOINTS_O,0.1653,0.7482,0.9333,0.0294,0.9333
ROCPOINTS_O,0.1654,0.7481,0.9333,0.0294,0.9333
ROCPOINTS_O,0.1654,0.7480,0.9333,0.0294,0.9333
ROCPOINTS_O,0.1656,0.7480,0.9333,0.0294,0.9333
ROCPOINTS_O,0.1656,0.7478,0.9333,0.0294,0.9333
ROCPOINTS_O,0.1657,0.7477,0.9333,0.0294,0.9333
ROCPOINTS_O,0.1658,0.7477,0.9333,0.0294,0.9333
ROCPOINTS_O,0.1659,0.7476,0.9333,0.0294,0.9333
ROCPOINTS_O,0.1660,0.7476,0.9333,0.0294,0.9333
ROCPOINTS_O,0.1660,0.7475,0.9333,0.0294,0.9333
ROCPOINTS_O,0.1661,0.7474,0.9333,0.0294,0.9333
ROCPOINTS_O,0.1662,0.7473,0.9333,0.0294,0.9333
ROCPOINTS_O,0.1662,0.7473,0.9333,0.0294,0.9333
ROCPOINTS_O,0.1663,0.7472,0.9333,0.0294,0.9333
ROCPOINTS_O,0.1664,0.7472,0.9333,0.0294,0.9333
ROCPOINTS_O,0.1667,0.7471,0.9333,0.0294,0.9333
ROCPOINTS_O,0.1667,0.7471,0.9333,0.0294,0.9333
ROCPOINTS_O,0.1667,0.7413,0.9310,0.0296,0.9310
ROCPOINTS_O,0.1669,0.7412,0.9310,0.0296,0.9310
ROCPOINTS_O,0.1670,0.7412,0.9310,0.0296,0.9310
ROCPOINTS_O,0.1670,0.7411,0.9310,0.0296,0.9310
ROCPOINTS_O,0.1671,0.7410,0.9310,0.0296,0.9310
ROCPOINTS_O,0.1672,0.7410,0.9310,0.0296,0.9310
ROCPOINTS_O,0.1672,0.7408,0.9310,0.0296,0.9310
ROCPOINTS_O,0.1673,0.7407,0.9310,0.0296,0.9310
ROCPOINTS_O,0.1674,0.7407,0.9310,0.0296,0.9310
ROCPOINTS_O,0.1675,0.7406,0.9310,0.0296,0.9310
ROCPOINTS_O,0.1675,0.7406,0.9310,0.0296,0.9310
ROCPOINTS_O,0.1675,0.7403,0.9310,0.0296,0.9310
ROCPOINTS_O,0.1678,0.7402,0.9310,0.0296,0.9310
ROCPOINTS_O,0.1678,0.7402,0.9310,0.0296,0.9310
ROCPOINTS_O,0.1678,0.7401,0.9310,0.0296,0.9310
ROCPOINTS_O,0.1680,0.7401,0.9310,0.0296,0.9310
ROCPOINTS_O,0.1681,0.7400,0.9310,0.0296,0.9310
ROCPOINTS_O,0.1682,0.7399,0.9310,0.0296,0.9310
ROCPOINTS_O,0.1683,0.7399,0.9310,0.0296,0.9310
ROCPOINTS_O,0.1683,0.7398,0.9310,0.0297,0.9310
ROCPOINTS_O,0.1685,0.7397,0.9310,0.0297,0.9310
ROCPOINTS_O,0.1687,0.7397,0.9310,0.0297,0.9310
ROCPOINTS_O,0.1690,0.7396,0.9310,0.0297,0.9310
ROCPOINTS_O,0.1691,0.7395,0.9310,0.0297,0.9310
ROCPOINTS_O,0.1691,0.7395,0.9310,0.0297,0.9310
ROCPOINTS_O,0.1693,0.7394,0.9310,0.0297,0.9310
ROCPOINTS_O,0.1695,0.7394,0.9310,0.0297,0.9310
ROCPOINTS_O,0.1697,0.7393,0.9310,0.0297,0.9310
ROCPOINTS_O,0.1697,0.7392,0.9310,0.0297,0.9310
ROCPOINTS_O,0.1697,0.7391,0.9310,0.0297,0.9310
ROCPOINTS_O,0.1699,0.7391,0.9310,0.0297,0.9310
ROCPOINTS_O,0.1700,0.7390,0.9310,0.0297,0.9310
ROCPOINTS_O,0.1700,0.7327,0.9310,0.0299,0.9310
ROCPOINTS_O,0.1700,0.7327,0.9310,0.0299,0.9310
ROCPOINTS_O,0.1700,0.7326,0.9310,0.0299,0.9310
ROCPOINTS_O,0.1702,0.7325,0.9310,0.0299,0.9310
ROCPOINTS_O,0.1702,0.7325,0.9310,0.0299,0.9310
ROCPOINTS_O,0.1703,0.7324,0.9310,0.0299,0.9310
ROCPOINTS_O,0.1704,0.7324,0.9310,0.0299,0.9310
ROCPOINTS_O,0.1704,0.7323,0.9310,0.0299,0.9310
ROCPOINTS_O,0.1705,0.7323,0.9310,0.0299,0.9310
ROCPOINTS_O,0.1706,0.7322,0.9310,0.0300,0.9310
ROCPOINTS_O,0.1706,0.7321,0.9310,0.0300,0.9310
ROCPOINTS_O,0.1707,0.7320,0.9310,0.0300,0.9310
ROCPOINTS_O,0.1708,0.7318,0.9310,0.0300,0.9310
ROCPOINTS_O,0.1710,0.7318,0.9310,0.0300,0.9310
ROCPOINTS_O,0.1710,0.7317,0.9310,0.0300,0.9310
ROCPOINTS_O,0.1710,0.7317,0.9310,0.0300,0.9310
ROCPOINTS_O,0.1711,0.7316,0.9310,0.0300,0.9310
ROCPOINTS_O,0.1711,0.7314,0.9310,0.0300,0.9310
ROCPOINTS_O,0.1713,0.7314,0.9310,0.0300,0.9310
ROCPOINTS_O,0.1713,0.7313,0.9310,0.0300,0.9310
ROCPOINTS_O,0.1714,0.7312,0.9310,0.0300,0.9310
ROCPOINTS_O,0.1715,0.7312,0.9310,0.0300,0.9310
ROCPOINTS_O,0.1717,0.7311,0.9310,0.0300,0.9310
ROCPOINTS_O,0.1718,0.7310,0.9310,0.0300,0.9310
ROCPOINTS_O,0.1720,0.7310,0.9310,0.0300,0.9310
ROCPOINTS_O,0.1720,0.7309,0.9310,0.0300,0.9310
ROCPOINTS_O,0.1721,0.7309,0.9310,0.0300,0.9310
ROCPOINTS_O,0.1722,0.7308,0.9310,0.0300,0.9310
ROCPOINTS_O,0.1722,0.7307,0.9310,0.0300,0.9310
ROCPOINTS_O,0.1725,0.7305,0.9310,0.0300,0.9310
ROCPOINTS_O,0.1726,0.7305,0.9310,0.0300,0.9310
ROCPOINTS_O,0.1726,0.7304,0.9310,0.0300,0.9310
ROCPOINTS_O,0.1727,0.7303,0.9310,0.0300,0.9310
ROCPOINTS_O,0.1727,0.7303,0.9310,0.0300,0.9310
ROCPOINTS_O,0.1728,0.7302,0.9310,0.0300,0.9310
ROCPOINTS_O,0.1728,0.7302,0.9310,0.0300,0.9310
ROCPOINTS_O,0.1728,0.7301,0.9310,0.0300,0.9310
ROCPOINTS_O,0.1729,0.7301,0.9310,0.0300,0.9310
ROCPOINTS_O,0.1729,0.7299,0.9310,0.0300,0.9310
ROCPOINTS_O,0.1731,0.7299,0.9310,0.0300,0.9310
ROCPOINTS_O,0.1732,0.7298,0.9310,0.0300,0.9310
ROCPOINTS_O,0.1733,0.7298,0.9310,0.0300,0.9310
ROCPOINTS_O,0.1733,0.7296,0.9310,0.0301,0.9310
ROCPOINTS_O,0.1734,0.7244,0.9286,0.0302,0.9286
ROCPOINTS_O,0.1734,0.7243,0.9286,0.0302,0.9286
ROCPOINTS_O,0.1735,0.7243,0.9286,0.0302,0.9286
ROCPOINTS_O,0.1736,0.7242,0.9286,0.0302,0.9286
ROCPOINTS_O,0.1736,0.7241,0.9286,0.0302,0.9286
ROCPOINTS_O,0.1737,0.7240,0.9286,0.0302,0.9286
ROCPOINTS_O,0.1737,0.7239,0.9286,0.0302,0.9286
ROCPOINTS_O,0.1739,0.7238,0.9286,0.0302,0.9286
ROCPOINTS_O,0.1739,0.7238,0.9286,0.0302,0.9286
ROCPOINTS_O,0.1739,0.7236,0.9286,0.0302,0.9286
ROCPOINTS_O,0.1739,0.7236,0.9262,0.0301,0.9262
ROCPOINTS_O,0.1740,0.7235,0.9262,0.0302,0.9262
ROCPOINTS_O,0.1743,0.7234,0.9262,0.0302,0.9262
ROCPOINTS_O,0.1743,0.7233,0.9262,0.0302,0.9262
ROCPOINTS_O,0.1744,0.7233,0.9262,0.0302,0.9262
ROCPOINTS_O,0.1744,0.7232,0.9262,0.0302,0.9262
ROCPOINTS_O,0.1744,0.7232,0.9262,0.0302,0.9262
ROCPOINTS_O,0.1744,0.7231,0.9262,0.0302,0.9262
ROCPOINTS_O,0.1745,0.7231,0.9262,0.0302,0.9262
ROCPOINTS_O,0.1745,0.7230,0.9262,0.0302,0.9262
ROCPOINTS_O,0.1747,0.7229,0.9262,0.0302,0.9262
ROCPOINTS_O,0.1747,0.7229,0.9262,0.0302,0.9262
ROCPOINTS_O,0.1747,0.7228,0.9262,0.0302,0.9262
ROCPOINTS_O,0.1747,0.7227,0.9262,0.0302,0.9262
ROCPOINTS_O,0.1750,0.7227,0.9262,0.0302,0.9262
ROCPOINTS_O,0.1750,0.7226,0.9262,0.0302,0.9262
ROCPOINTS_O,0.1751,0.7224,0.9262,0.0302,0.9262
ROCPOINTS_O,0.1753,0.7223,0.9262,0.0302,0.9262
ROCPOINTS_O,0.1753,0.7222,0.9262,0.0302,0.9262
ROCPOINTS_O,0.1755,0.7222,0.9262,0.0302,0.9262
ROCPOINTS_O,0.1755,0.7221,0.9262,0.0302,0.9262
ROCPOINTS_O,0.1756,0.7221,0.9262,0.0302,0.9262
ROCPOINTS_O,0.1756,0.7220,0.9262,0.0302,0.9262
ROCPOINTS_O,0.1757,0.7219,0.9262,0.0302,0.9262
ROCPOINTS_O,0.1757,0.7218,0.9262,0.0302,0.9262
ROCPOINTS_O,0.1758,0.7218,0.9262,0.0302,0.9262
ROCPOINTS_O,0.1760,0.7217,0.9262,0.0302,0.9262
ROCPOINTS_O,0.1760,0.7217,0.9262,0.0302,0.9262
ROCPOINTS_O,0.1762,0.7216,0.9262,0.0302,0.9262
ROCPOINTS_O,0.1765,0.7216,0.9262,0.0302,0.9262
ROCPOINTS_O,0.1766,0.7215,0.9262,0.0302,0.9262
ROCPOINTS_O,0.1767,0.7214,0.9262,0.0302,0.9262
ROCPOINTS_O,0.1767,0.7158,0.9262,0.0305,0.9262
ROCPOINTS_O,0.1768,0.7157,0.9262,0.0305,0.9262
ROCPOINTS_O,0.1771,0.7156,0.9262,0.0305,0.9262
ROCPOINTS_O,0.1772,0.7155,0.9262,0.0305,0.9262
ROCPOINTS_O,0.1772,0.7155,0.9262,0.0305,0.9262
ROCPOINTS_O,0.1773,0.7153,0.9262,0.0305,0.9262
ROCPOINTS_O,0.1774,0.7152,0.9262,0.0305,0.9262
ROCPOINTS_O,0.1774,0.7151,0.9262,0.0305,0.9262
ROCPOINTS_O,0.1775,0.7151,0.9262,0.0305,0.9262
ROCPOINTS_O,0.1778,0.7148,0.9238,0.0304,0.9238
ROCPOINTS_O,0.1778,0.7148,0.9238,0.0304,0.9238
ROCPOINTS_O,0.1779,0.7147,0.9238,0.0304,0.9238
ROCPOINTS_O,0.1780,0.7147,0.9238,0.0304,0.9238
ROCPOINTS_O,0.1781,0.7146,0.9238,0.0304,0.9238
ROCPOINTS_O,0.1783,0.7146,0.9238,0.0304,0.9238
ROCPOINTS_O,0.1784,0.7144,0.9238,0.0304,0.9238
ROCPOINTS_O,0.1786,0.7144,0.9238,0.0304,0.9238
ROCPOINTS_O,0.1787,0.7143,0.9238,0.0304,0.9238
ROCPOINTS_O,0.1788,0.7143,0.9238,0.0305,0.9238
ROCPOINTS_O,0.1789,0.7142,0.9238,0.0305,0.9238
ROCPOINTS_O,0.1790,0.7141,0.9238,0.0305,0.9238
ROCPOINTS_O,0.1792,0.7140,0.9238,0.0305,0.9238
ROCPOINTS_O,0.1792,0.7140,0.9238,0.0305,0.9238
ROCPOINTS_O,0.1793,0.7139,0.9238,0.0305,0.9238
ROCPOINTS_O,0.1793,0.7139,0.9238,0.0305,0.9238
ROCPOINTS_O,0.1793,0.7138,0.9238,0.0305,0.9238
ROCPOINTS_O,0.1795,0.7137,0.9238,0.0305,0.9238
ROCPOINTS_O,0.1796,0.7137,0.9238,0.0305,0.9238
ROCPOINTS_O,0.1799,0.7136,0.9238,0.0305,0.9238
ROCPOINTS_O,0.1800,0.7136,0.9238,0.0305,0.9238
ROCPOINTS_O,0.1800,0.7135,0.9238,0.0305,0.9238
ROCPOINTS_O,0.1802,0.7069,0.9190,0.0306,0.9190
ROCPOINTS_O,0.1806,0.7068,0.9190,0.0306,0.9190
ROCPOINTS_O,0.1806,0.7068,0.9190,0.0306,0.9190
ROCPOINTS_O,0.1807,0.7067,0.9190,0.0306,0.9190
ROCPOINTS_O,0.1811,0.7066,0.9190,0.0306,0.9190
ROCPOINTS_O,0.1811,0.7066,0.9190,0.0306,0.9190
ROCPOINTS_O,0.1812,0.7065,0.9190,0.0306,0.9190
ROCPOINTS_O,0.1813,0.7064,0.9190,0.0306,0.9190
ROCPOINTS_O,0.1813,0.7063,0.9190,0.0306,0.9190
ROCPOINTS_O,0.1814,0.7063,0.9190,0.0306,0.9190
ROCPOINTS_O,0.1814,0.7062,0.9190,0.0306,0.9190
ROCPOINTS_O,0.1816,0.7062,0.9190,0.0306,0.9190
ROCPOINTS_O,0.1817,0.7061,0.9190,0.0306,0.9190
ROCPOINTS_O,0.1817,0.7059,0.9190,0.0306,0.9190
ROCPOINTS_O,0.1817,0.7059,0.9190,0.0306,0.9190
ROCPOINTS_O,0.1817,0.7058,0.9190,0.0306,0.9190
ROCPOINTS_O,0.1817,0.7058,0.9190,0.0307,0.9190
ROCPOINTS_O,0.1819,0.7057,0.9190,0.0307,0.9190
ROCPOINTS_O,0.1819,0.7057,0.9190,0.0307,0.9190
ROCPOINTS_O,0.1819,0.7056,0.9190,0.0307,0.9190
ROCPOINTS_O,0.1819,0.7055,0.9190,0.0307,0.9190
ROCPOINTS_O,0.1822,0.7055,0.9190,0.0307,0.9190
ROCPOINTS_O,0.1822,0.7054,0.9190,0.0307,0.9190
ROCPOINTS_O,0.1822,0.7054,0.9190,0.0307,0.9190
ROCPOINTS_O,0.1822,0.7052,0.9190,0.0307,0.9190
ROCPOINTS_O,0.1822,0.7052,0.9190,0.0307,0.9190
ROCPOINTS_O,0.1823,0.7051,0.9190,0.0307,0.9190
ROCPOINTS_O,0.1823,0.7051,0.9190,0.0307,0.9190
ROCPOINTS_O,0.1826,0.7050,0.9190,0.0307,0.9190
ROCPOINTS_O,0.1826,0.7050,0.9190,0.0307,0.9190
ROCPOINTS_O,0.1826,0.7049,0.9190,0.0307,0.9190
ROCPOINTS_O,0.1827,0.7048,0.9190,0.0307,0.9190
ROCPOINTS_O,0.1828,0.7048,0.9190,0.0307,0.9190
ROCPOINTS_O,0.1830,0.7047,0.9190,0.0307,0.9190
ROCPOINTS_O,0.1831,0.7046,0.9190,0.0307,0.9190
ROCPOINTS_O,0.1831,0.7046,0.9190,0.0307,0.9190
ROCPOINTS_O,0.1832,0.7045,0.9190,0.0307,0.9190
ROCPOINTS_O,0.1833,0.7044,0.9190,0.0307,0.9190
ROCPOINTS_O,0.1833,0.7044,0.9190,0.0307,0.9190
ROCPOINTS_O,0.1834,0.6970,0.9167,0.0309,0.9167
ROCPOINTS_O,0.1835,0.6969,0.9167,0.0310,0.9167
ROCPOINTS_O,0.1837,0.6969,0.9167,0.0310,0.9167
ROCPOINTS_O,0.1839,0.6968,0.9167,0.0310,0.9167
ROCPOINTS_O,0.1839,0.6967,0.9167,0.0310,0.9167
ROCPOINTS_O,0.1840,0.6966,0.9167,0.0310,0.9167
ROCPOINTS_O,0.1842,0.6966,0.9167,0.0310,0.9167
ROCPOINTS_O,0.1842,0.6965,0.9167,0.0310,0.9167
ROCPOINTS_O,0.1842,0.6965,0.9167,0.0310,0.9167
ROCPOINTS_O,0.1844,0.6964,0.9167,0.0310,0.9167
ROCPOINTS_O,0.1846,0.6962,0.9167,0.0310,0.9167
ROCPOINTS_O,0.1847,0.6958,0.9143,0.0309,0.9143
ROCPOINTS_O,0.1847,0.6958,0.9143,0.0309,0.9143
ROCPOINTS_O,0.1848,0.6957,0.9143,0.0309,0.9143
ROCPOINTS_O,0.1850,0.6957,0.9143,0.0309,0.9143
ROCPOINTS_O,0.1850,0.6956,0.9143,0.0309,0.9143
ROCPOINTS_O,0.1851,0.6954,0.9143,0.0309,0.9143
ROCPOINTS_O,0.1851,0.6953,0.9143,0.0309,0.9143
ROCPOINTS_O,0.1852,0.6953,0.9119,0.0309,0.9119
ROCPOINTS_O,0.1852,0.6952,0.9119,0.0309,0.9119
ROCPOINTS_O,0.1853,0.6952,0.9119,0.0309,0.9119
ROCPOINTS_O,0.1854,0.6951,0.9119,0.0309,0.9119
ROCPOINTS_O,0.1855,0.6951,0.9119,0.0309,0.9119
ROCPOINTS_O,0.1855,0.6950,0.9119,0.0309,0.9119
ROCPOINTS_O,0.1856,0.6950,0.9119,0.0309,0.9119
ROCPOINTS_O,0.1857,0.6949,0.9119,0.0309,0.9119
ROCPOINTS_O,0.1857,0.6948,0.9119,0.0309,0.9119
ROCPOINTS_O,0.1859,0.6948,0.9119,0.0309,0.9119
ROCPOINTS_O,0.1859,0.6947,0.9119,0.0309,0.9119
ROCPOINTS_O,0.1861,0.6947,0.9119,0.0309,0.9119
ROCPOINTS_O,0.1861,0.6947,0.9095,0.0308,0.9095
ROCPOINTS_O,0.1862,0.6946,0.9095,0.0308,0.9095
ROCPOINTS_O,0.1863,0.6945,0.9095,0.0308,0.9095
ROCPOINTS_O,0.1864,0.6944,0.9095,0.0308,0.9095
ROCPOINTS_O,0.1864,0.6944,0.9095,0.0308,0.9095
ROCPOINTS_O,0.1864,0.6943,0.9095,0.0308,0.9095
ROCPOINTS_O,0.1865,0.6943,0.9095,0.0308,0.9095
ROCPOINTS_O,0.1865,0.6942,0.9095,0.0308,0.9095
ROCPOINTS_O,0.1865,0.6941,0.9095,0.0308,0.9095
ROCPOINTS_O,0.1867,0.6940,0.9095,0.0308,0.9095
ROCPOINTS_O,0.1867,0.6940,0.9095,0.0308,0.9095
ROCPOINTS_O,0.1867,0.6939,0.9095,0.0308,0.9095
ROCPOINTS_O,0.1870,0.6878,0.9048,0.0310,0.9048
ROCPOINTS_O,0.1871,0.6878,0.9048,0.0310,0.9048
ROCPOINTS_O,0.1871,0.6877,0.9024,0.0309,0.9024
ROCPOINTS_O,0.1872,0.6877,0.9024,0.0309,0.9024
ROCPOINTS_O,0.1872,0.6876,0.9024,0.0309,0.9024
ROCPOINTS_O,0.1873,0.6876,0.9024,0.0309,0.9024
ROCPOINTS_O,0.1874,0.6875,0.9024,0.0309,0.9024
ROCPOINTS_O,0.1876,0.6875,0.9000,0.0308,0.9000
ROCPOINTS_O,0.1878,0.6874,0.9000,0.0308,0.9000
ROCPOINTS_O,0.1878,0.6873,0.9000,0.0308,0.9000
ROCPOINTS_O,0.1879,0.6872,0.9000,0.0308,0.9000
ROCPOINTS_O,0.1880,0.6871,0.9000,0.0308,0.9000
ROCPOINTS_O,0.1880,0.6870,0.9000,0.0308,0.9000
ROCPOINTS_O,0.1881,0.6870,0.9000,0.0308,0.9000
ROCPOINTS_O,0.1883,0.6869,0.9000,0.0308,0.9000
ROCPOINTS_O,0.1884,0.6868,0.9000,0.0308,0.9000
ROCPOINTS_O,0.1885,0.6867,0.9000,0.0308,0.9000
ROCPOINTS_O,0.1885,0.6867,0.9000,0.0308,0.9000
ROCPOINTS_O,0.1887,0.6866,0.9000,0.0308,0.9000
ROCPOINTS_O,0.1889,0.6866,0.9000,0.0308,0.9000
ROCPOINTS_O,0.1889,0.6865,0.9000,0.0309,0.9000
ROCPOINTS_O,0.1890,0.6865,0.9000,0.0309,0.9000
ROCPOINTS_O,0.1892,0.6863,0.9000,0.0309,0.9000
ROCPOINTS_O,0.1893,0.6863,0.9000,0.0309,0.9000
ROCPOINTS_O,0.1893,0.6862,0.9000,0.0309,0.9000
ROCPOINTS_O,0.1893,0.6862,0.9000,0.0309,0.9000
ROCPOINTS_O,0.1896,0.6861,0.9000,0.0309,0.9000
ROCPOINTS_O,0.1900,0.6860,0.9000,0.0309,0.9000
ROCPOINTS_O,0.1900,0.6859,0.9000,0.0309,0.9000
ROCPOINTS_O,0.1900,0.6804,0.9000,0.0311,0.9000
ROCPOINTS_O,0.1901,0.6803,0.9000,0.0311,0.9000
ROCPOINTS_O,0.1903,0.6802,0.9000,0.0311,0.9000
ROCPOINTS_O,0.1904,0.6801,0.9000,0.0311,0.9000
ROCPOINTS_O,0.1905,0.6800,0.9000,0.0311,0.9000
ROCPOINTS_O,0.1906,0.6800,0.9000,0.0311,0.9000
ROCPOINTS_O,0.1907,0.6799,0.9000,0.0311,0.9000
ROCPOINTS_O,0.1907,0.6799,0.9000,0.0311,0.9000
ROCPOINTS_O,0.1908,0.6798,0.9000,0.0311,0.9000
ROCPOINTS_O,0.1908,0.6798,0.9000,0.0311,0.9000
ROCPOINTS_O,0.1909,0.6796,0.9000,0.0312,0.9000
ROCPOINTS_O,0.1910,0.6796,0.9000,0.0312,0.9000
ROCPOINTS_O,0.1910,0.6795,0.9000,0.0312,0.9000
ROCPOINTS_O,0.1911,0.6794,0.9000,0.0312,0.9000
ROCPOINTS_O,0.1911,0.6793,0.9000,0.0312,0.9000
ROCPOINTS_O,0.1912,0.6792,0.9000,0.0312,0.9000
ROCPOINTS_O,0.1913,0.6792,0.9000,0.0312,0.9000
ROCPOINTS_O,0.1913,0.6791,0.9000,0.0312,0.9000
ROCPOINTS_O,0.1914,0.6790,0.9000,0.0312,0.9000
ROCPOINTS_O,0.1914,0.6789,0.9000,0.0312,0.9000
ROCPOINTS_O,0.1915,0.6789,0.9000,0.0312,0.9000
ROCPOINTS_O,0.1917,0.6788,0.9000,0.0312,0.9000
ROCPOINTS_O,0.1918,0.6785,0.9000,0.0312,0.9000
ROCPOINTS_O,0.1920,0.6784,0.9000,0.0312,0.9000
ROCPOINTS_O,0.1922,0.6783,0.9000,0.0312,0.9000
ROCPOINTS_O,0.1924,0.6782,0.9000,0.0312,0.9000
ROCPOINTS_O,0.1924,0.6782,0.9000,0.0312,0.9000
ROCPOINTS_O,0.1925,0.6781,0.9000,0.0312,0.9000
ROCPOINTS_O,0.1925,0.6781,0.9000,0.0312,0.9000
ROCPOINTS_O,0.1926,0.6780,0.9000,0.0312,0.9000
ROCPOINTS_O,0.1927,0.6780,0.9000,0.0312,0.9000
ROCPOINTS_O,0.1928,0.6779,0.9000,0.0312,0.9000
ROCPOINTS_O,0.1928,0.6778,0.9000,0.0312,0.9000
ROCPOINTS_O,0.1929,0.6778,0.9000,0.0312,0.9000
ROCPOINTS_O,0.1929,0.6777,0.9000,0.0312,0.9000
ROCPOINTS_O,0.1930,0.6777,0.9000,0.0312,0.9000
ROCPOINTS_O,0.1930,0.6776,0.9000,0.0312,0.9000
ROCPOINTS_O,0.1930,0.6776,0.9000,0.0312,0.9000
ROCPOINTS_O,0.1933,0.6775,0.9000,0.0313,0.9000
ROCPOINTS_O,0.1934,0.6702,0.9000,0.0316,0.9000
ROCPOINTS_O,0.1935,0.6701,0.9000,0.0316,0.9000
ROCPOINTS_O,0.1935,0.6700,0.9000,0.0316,0.9000
ROCPOINTS_O,0.1936,0.6700,0.9000,0.0316,0.9000
ROCPOINTS_O,0.1937,0.6699,0.9000,0.0316,0.9000
ROCPOINTS_O,0.1938,0.6699,0.9000,0.0316,0.9000
ROCPOINTS_O,0.1938,0.6698,0.9000,0.0316,0.9000
ROCPOINTS_O,0.1938,0.6697,0.9000,0.0316,0.9000
ROCPOINTS_O,0.1939,0.6696,0.9000,0.0316,0.9000
ROCPOINTS_O,0.1939,0.6695,0.9000,0.0316,0.9000
ROCPOINTS_O,0.1941,0.6695,0.9000,0.0316,0.9000
ROCPOINTS_O,0.1942,0.6694,0.9000,0.0316,0.9000
ROCPOINTS_O,0.1942,0.6693,0.9000,0.0316,0.9000
ROCPOINTS_O,0.1943,0.6693,0.9000,0.0316,0.9000
ROCPOINTS_O,0.1944,0.6692,0.9000,0.0316,0.9000
ROCPOINTS_O,0.1944,0.6692,0.9000,0.0316,0.9000
ROCPOINTS_O,0.1944,0.6691,0.9000,0.0316,0.9000
ROCPOINTS_O,0.1945,0.6689,0.9000,0.0316,0.9000
ROCPOINTS_O,0.1949,0.6689,0.9000,0.0316,0.9000
ROCPOINTS_O,0.1949,0.6688,0.9000,0.0316,0.9000
ROCPOINTS_O,0.1950,0.6687,0.9000,0.0316,0.9000
ROCPOINTS_O,0.1951,0.6686,0.9000,0.0317,0.9000
ROCPOINTS_O,0.1952,0.6685,0.9000,0.0317,0.9000
ROCPOINTS_O,0.1953,0.6685,0.9000,0.0317,0.9000
ROCPOINTS_O,0.1953,0.6684,0.9000,0.0317,0.9000
ROCPOINTS_O,0.1953,0.6684,0.9000,0.0317,0.9000
ROCPOINTS_O,0.1956,0.6683,0.9000,0.0317,0.9000
ROCPOINTS_O,0.1957,0.6682,0.9000,0.0317,0.9000
ROCPOINTS_O,0.1957,0.6681,0.9000,0.0317,0.9000
ROCPOINTS_O,0.1960,0.6681,0.9000,0.0317,0.9000
ROCPOINTS_O,0.1960,0.6680,0.9000,0.0317,0.9000
ROCPOINTS_O,0.1961,0.6680,0.9000,0.0317,0.9000
ROCPOINTS_O,0.1962,0.6679,0.9000,0.0317,0.9000
ROCPOINTS_O,0.1962,0.6678,0.9000,0.0317,0.9000
ROCPOINTS_O,0.1962,0.6678,0.9000,0.0317,0.9000
ROCPOINTS_O,0.1963,0.6677,0.9000,0.0317,0.9000
ROCPOINTS_O,0.1963,0.6677,0.9000,0.0317,0.9000
ROCPOINTS_O,0.1965,0.6676,0.9000,0.0317,0.9000
ROCPOINTS_O,0.1966,0.6676,0.9000,0.0317,0.9000
ROCPOINTS_O,0.1966,0.6675,0.9000,0.0317,0.9000
ROCPOINTS_O,0.1967,0.6674,0.9000,0.0317,0.9000
ROCPOINTS_O,0.1967,0.6674,0.9000,0.0317,0.9000
ROCPOINTS_O,0.1967,0.6613,0.8976,0.0319,0.8976
ROCPOINTS_O,0.1968,0.6612,0.8976,0.0319,0.8976
ROCPOINTS_O,0.1969,0.6611,0.8976,0.0319,0.8976
ROCPOINTS_O,0.1969,0.6611,0.8976,0.0319,0.8976
ROCPOINTS_O,0.1971,0.6610,0.8976,0.0319,0.8976
ROCPOINTS_O,0.1972,0.6610,0.8976,0.0319,0.8976
ROCPOINTS_O,0.1972,0.6608,0.8976,0.0319,0.8976
ROCPOINTS_O,0.1973,0.6608,0.8976,0.0319,0.8976
ROCPOINTS_O,0.1973,0.6607,0.8976,0.0319,0.8976
ROCPOINTS_O,0.1975,0.6606,0.8976,0.0319,0.8976
ROCPOINTS_O,0.1975,0.6606,0.8976,0.0319,0.8976
ROCPOINTS_O,0.1975,0.6605,0.8976,0.0319,0.8976
ROCPOINTS_O,0.1977,0.6604,0.8976,0.0319,0.8976
ROCPOINTS_O,0.1977,0.6604,0.8976,0.0320,0.8976
ROCPOINTS_O,0.1978,0.6603,0.8976,0.0320,0.8976
ROCPOINTS_O,0.1978,0.6602,0.8976,0.0320,0.8976
ROCPOINTS_O,0.1979,0.6601,0.8976,0.0320,0.8976
ROCPOINTS_O,0.1979,0.6600,0.8976,0.0320,0.8976
ROCPOINTS_O,0.1979,0.6600,0.8976,0.0320,0.8976
ROCPOINTS_O,0.1980,0.6599,0.8976,0.0320,0.8976
ROCPOINTS_O,0.1981,0.6598,0.8976,0.0320,0.8976
ROCPOINTS_O,0.1982,0.6597,0.8976,0.0320,0.8976
ROCPOINTS_O,0.1983,0.6597,0.8976,0.0320,0.8976
ROCPOINTS_O,0.1984,0.6595,0.8976,0.0320,0.8976
ROCPOINTS_O,0.1986,0.6595,0.8976,0.0320,0.8976
ROCPOINTS_O,0.1987,0.6594,0.8976,0.0320,0.8976
ROCPOINTS_O,0.1988,0.6594,0.8952,0.0319,0.8952
ROCPOINTS_O,0.1988,0.6593,0.8952,0.0319,0.8952
ROCPOINTS_O,0.1988,0.6593,0.8952,0.0319,0.8952
ROCPOINTS_O,0.1989,0.6592,0.8952,0.0319,0.8952
ROCPOINTS_O,0.1989,0.6591,0.8952,0.0319,0.8952
ROCPOINTS_O,0.1990,0.6591,0.8952,0.0319,0.8952
ROCPOINTS_O,0.1991,0.6590,0.8952,0.0319,0.8952
ROCPOINTS_O,0.1991,0.6589,0.8952,0.0319,0.8952
ROCPOINTS_O,0.1993,0.6589,0.8952,0.0319,0.8952
ROCPOINTS_O,0.1994,0.6588,0.8952,0.0319,0.8952
ROCPOINTS_O,0.1995,0.6588,0.8952,0.0319,0.8952
ROCPOINTS_O,0.1996,0.6586,0.8952,0.0320,0.8952
ROCPOINTS_O,0.1996,0.6585,0.8952,0.0320,0.8952
ROCPOINTS_O,0.1997,0.6585,0.8952,0.0320,0.8952
ROCPOINTS_O,0.1997,0.6584,0.8952,0.0320,0.8952
ROCPOINTS_O,0.1997,0.6584,0.8952,0.0320,0.8952
ROCPOINTS_O,0.1998,0.6583,0.8952,0.0320,0.8952
ROCPOINTS_O,0.2000,0.6582,0.8952,0.0320,0.8952
ROCPOINTS_O,0.2000,0.6581,0.8952,0.0320,0.8952
ROCPOINTS_O,0.2001,0.6513,0.8952,0.0323,0.8952
ROCPOINTS_O,0.2001,0.6512,0.8952,0.0323,0.8952
ROCPOINTS_O,0.2001,0.6512,0.8952,0.0323,0.8952
ROCPOINTS_O,0.2003,0.6511,0.8952,0.0323,0.8952
ROCPOINTS_O,0.2004,0.6510,0.8952,0.0323,0.8952
ROCPOINTS_O,0.2005,0.6510,0.8952,0.0323,0.8952
ROCPOINTS_O,0.2005,0.6509,0.8952,0.0323,0.8952
ROCPOINTS_O,0.2006,0.6508,0.8952,0.0323,0.8952
ROCPOINTS_O,0.2006,0.6508,0.8952,0.0323,0.8952
ROCPOINTS_O,0.2006,0.6507,0.8952,0.0323,0.8952
ROCPOINTS_O,0.2007,0.6506,0.8952,0.0323,0.8952
ROCPOINTS_O,0.2007,0.6506,0.8952,0.0323,0.8952
ROCPOINTS_O,0.2007,0.6505,0.8952,0.0323,0.8952
ROCPOINTS_O,0.2008,0.6504,0.8952,0.0323,0.8952
ROCPOINTS_O,0.2008,0.6504,0.8952,0.0323,0.8952
ROCPOINTS_O,0.2009,0.6503,0.8952,0.0323,0.8952
ROCPOINTS_O,0.2009,0.6503,0.8952,0.0323,0.8952
ROCPOINTS_O,0.2010,0.6502,0.8952,0.0324,0.8952
ROCPOINTS_O,0.2010,0.6502,0.8952,0.0324,0.8952
ROCPOINTS_O,0.2011,0.6501,0.8952,0.0324,0.8952
ROCPOINTS_O,0.2011,0.6500,0.8952,0.0324,0.8952
ROCPOINTS_O,0.2012,0.6500,0.8952,0.0324,0.8952
ROCPOINTS_O,0.2013,0.6499,0.8952,0.0324,0.8952
ROCPOINTS_O,0.2013,0.6499,0.8952,0.0324,0.8952
ROCPOINTS_O,0.2014,0.6497,0.8952,0.0324,0.8952
ROCPOINTS_O,0.2016,0.6497,0.8952,0.0324,0.8952
ROCPOINTS_O,0.2017,0.6496,0.8952,0.0324,0.8952
ROCPOINTS_O,0.2018,0.6495,0.8929,0.0323,0.8929
ROCPOINTS_O,0.2019,0.6495,0.8929,0.0323,0.8929
ROCPOINTS_O,0.2020,0.6493,0.8929,0.0323,0.8929
ROCPOINTS_O,0.2020,0.6492,0.8929,0.0323,0.8929
ROCPOINTS_O,0.2021,0.6492,0.8929,0.0323,0.8929
ROCPOINTS_O,0.2022,0.6491,0.8929,0.0323,0.8929
ROCPOINTS_O,0.2023,0.6491,0.8929,0.0323,0.8929
ROCPOINTS_O,0.2025,0.6490,0.8929,0.0323,0.8929
ROCPOINTS_O,0.2025,0.6489,0.8929,0.0323,0.8929
ROCPOINTS_O,0.2025,0.6489,0.8929,0.0323,0.8929
ROCPOINTS_O,0.2026,0.6488,0.8929,0.0323,0.8929
ROCPOINTS_O,0.2026,0.6488,0.8929,0.0323,0.8929
ROCPOINTS_O,0.2027,0.6487,0.8929,0.0323,0.8929
ROCPOINTS_O,0.2028,0.6486,0.8929,0.0323,0.8929
ROCPOINTS_O,0.2028,0.6486,0.8929,0.0323,0.8929
ROCPOINTS_O,0.2029,0.6485,0.8929,0.0323,0.8929
ROCPOINTS_O,0.2029,0.6485,0.8929,0.0324,0.8929
ROCPOINTS_O,0.2030,0.6484,0.8929,0.0324,0.8929
ROCPOINTS_O,0.2032,0.6484,0.8929,0.0324,0.8929
ROCPOINTS_O,0.2032,0.6483,0.8929,0.0324,0.8929
ROCPOINTS_O,0.2033,0.6482,0.8929,0.0324,0.8929
ROCPOINTS_O,0.2033,0.6482,0.8929,0.0324,0.8929
ROCPOINTS_O,0.2036,0.6412,0.8929,0.0327,0.8929
ROCPOINTS_O,0.2036,0.6411,0.8929,0.0327,0.8929
ROCPOINTS_O,0.2037,0.6410,0.8929,0.0327,0.8929
ROCPOINTS_O,0.2037,0.6410,0.8929,0.0327,0.8929
ROCPOINTS_O,0.2038,0.6409,0.8929,0.0327,0.8929
ROCPOINTS_O,0.2039,0.6408,0.8929,0.0327,0.8929
ROCPOINTS_O,0.2040,0.6408,0.8929,0.0327,0.8929
ROCPOINTS_O,0.2040,0.6407,0.8929,0.0327,0.8929
ROCPOINTS_O,0.2041,0.6407,0.8929,0.0327,0.8929
ROCPOINTS_O,0.2041,0.6406,0.8929,0.0327,0.8929
ROCPOINTS_O,0.2042,0.6406,0.8929,0.0327,0.8929
ROCPOINTS_O,0.2042,0.6404,0.8929,0.0327,0.8929
ROCPOINTS_O,0.2043,0.6404,0.8929,0.0327,0.8929
ROCPOINTS_O,0.2043,0.6403,0.8929,0.0328,0.8929
ROCPOINTS_O,0.2043,0.6403,0.8929,0.0328,0.8929
ROCPOINTS_O,0.2044,0.6401,0.8929,0.0328,0.8929
ROCPOINTS_O,0.2045,0.6400,0.8929,0.0328,0.8929
ROCPOINTS_O,0.2047,0.6399,0.8929,0.0328,0.8929
ROCPOINTS_O,0.2047,0.6399,0.8929,0.0328,0.8929
ROCPOINTS_O,0.2050,0.6398,0.8929,0.0328,0.8929
ROCPOINTS_O,0.2051,0.6396,0.8929,0.0328,0.8929
ROCPOINTS_O,0.2052,0.6396,0.8929,0.0328,0.8929
ROCPOINTS_O,0.2053,0.6395,0.8929,0.0328,0.8929
ROCPOINTS_O,0.2053,0.6395,0.8929,0.0328,0.8929
ROCPOINTS_O,0.2054,0.6393,0.8929,0.0328,0.8929
ROCPOINTS_O,0.2054,0.6393,0.8929,0.0328,0.8929
ROCPOINTS_O,0.2055,0.6392,0.8929,0.0328,0.8929
ROCPOINTS_O,0.2056,0.6392,0.8929,0.0328,0.8929
ROCPOINTS_O,0.2056,0.6390,0.8929,0.0328,0.8929
ROCPOINTS_O,0.2058,0.6390,0.8929,0.0328,0.8929
ROCPOINTS_O,0.2058,0.6389,0.8929,0.0328,0.8929
ROCPOINTS_O,0.2060,0.6389,0.8929,0.0328,0.8929
ROCPOINTS_O,0.2060,0.6388,0.8929,0.0328,0.8929
ROCPOINTS_O,0.2066,0.6388,0.8929,0.0328,0.8929
ROCPOINTS_O,0.2067,0.6387,0.8929,0.0328,0.8929
ROCPOINTS_O,0.2068,0.6327,0.8929,0.0331,0.8929
ROCPOINTS_O,0.2069,0.6327,0.8929,0.0331,0.8929
ROCPOINTS_O,0.2070,0.6326,0.8929,0.0331,0.8929
ROCPOINTS_O,0.2071,0.6326,0.8929,0.0331,0.8929
ROCPOINTS_O,0.2071,0.6325,0.8929,0.0331,0.8929
ROCPOINTS_O,0.2073,0.6325,0.8929,0.0331,0.8929
ROCPOINTS_O,0.2074,0.6324,0.8929,0.0331,0.8929
ROCPOINTS_O,0.2074,0.6323,0.8929,0.0332,0.8929
ROCPOINTS_O,0.2075,0.6323,0.8929,0.0332,0.8929
ROCPOINTS_O,0.2076,0.6322,0.8929,0.0332,0.8929
ROCPOINTS_O,0.2078,0.6322,0.8929,0.0332,0.8929
ROCPOINTS_O,0.2079,0.6321,0.8929,0.0332,0.8929
ROCPOINTS_O,0.2080,0.6321,0.8929,0.0332,0.8929
ROCPOINTS_O,0.2080,0.6319,0.8929,0.0332,0.8929
ROCPOINTS_O,0.2083,0.6319,0.8929,0.0332,0.8929
ROCPOINTS_O,0.2083,0.6318,0.8929,0.0332,0.8929
ROCPOINTS_O,0.2086,0.6318,0.8929,0.0332,0.8929
ROCPOINTS_O,0.2086,0.6316,0.8929,0.0332,0.8929
ROCPOINTS_O,0.2087,0.6316,0.8929,0.0332,0.8929
ROCPOINTS_O,0.2087,0.6315,0.8929,0.0332,0.8929
ROCPOINTS_O,0.2088,0.6315,0.8929,0.0332,0.8929
ROCPOINTS_O,0.2089,0.6314,0.8929,0.0332,0.8929
ROCPOINTS_O,0.2089,0.6314,0.8929,0.0332,0.8929
ROCPOINTS_O,0.2089,0.6313,0.8929,0.0332,0.8929
ROCPOINTS_O,0.2089,0.6311,0.8929,0.0332,0.8929
ROCPOINTS_O,0.2091,0.6310,0.8929,0.0332,0.8929
ROCPOINTS_O,0.2092,0.6310,0.8929,0.0332,0.8929
ROCPOINTS_O,0.2093,0.6309,0.8929,0.0332,0.8929
ROCPOINTS_O,0.2093,0.6308,0.8929,0.0332,0.8929
ROCPOINTS_O,0.2093,0.6308,0.8929,0.0332,0.8929
ROCPOINTS_O,0.2093,0.6307,0.8929,0.0332,0.8929
ROCPOINTS_O,0.2094,0.6307,0.8929,0.0332,0.8929
ROCPOINTS_O,0.2095,0.6306,0.8929,0.0332,0.8929
ROCPOINTS_O,0.2097,0.6306,0.8929,0.0332,0.8929
ROCPOINTS_O,0.2100,0.6305,0.8929,0.0332,0.8929
ROCPOINTS_O,0.2102,0.6251,0.8905,0.0334,0.8905
ROCPOINTS_O,0.2103,0.6251,0.8905,0.0334,0.8905
ROCPOINTS_O,0.2103,0.6250,0.8905,0.0334,0.8905
ROCPOINTS_O,0.2104,0.6249,0.8905,0.0334,0.8905
ROCPOINTS_O,0.2104,0.6249,0.8905,0.0334,0.8905
ROCPOINTS_O,0.2105,0.6248,0.8905,0.0334,0.8905
ROCPOINTS_O,0.2106,0.6248,0.8905,0.0335,0.8905
ROCPOINTS_O,0.2108,0.6247,0.8905,0.0335,0.8905
ROCPOINTS_O,0.2110,0.6247,0.8905,0.0335,0.8905
ROCPOINTS_O,0.2111,0.6246,0.8905,0.0335,0.8905
ROCPOINTS_O,0.2111,0.6245,0.8905,0.0335,0.8905
ROCPOINTS_O,0.2112,0.6244,0.8905,0.0335,0.8905
ROCPOINTS_O,0.2113,0.6244,0.8905,0.0335,0.8905
ROCPOINTS_O,0.2116,0.6243,0.8905,0.0335,0.8905
ROCPOINTS_O,0.2117,0.6242,0.8905,0.0335,0.8905
ROCPOINTS_O,0.2117,0.6241,0.8905,0.0335,0.8905
ROCPOINTS_O,0.2119,0.6241,0.8905,0.0335,0.8905
ROCPOINTS_O,0.2119,0.6240,0.8905,0.0335,0.8905
ROCPOINTS_O,0.2120,0.6240,0.8905,0.0335,0.8905
ROCPOINTS_O,0.2121,0.6239,0.8905,0.0335,0.8905
ROCPOINTS_O,0.2122,0.6238,0.8905,0.0335,0.8905
ROCPOINTS_O,0.2123,0.6238,0.8905,0.0335,0.8905
ROCPOINTS_O,0.2123,0.6237,0.8905,0.0335,0.8905
ROCPOINTS_O,0.2123,0.6237,0.8905,0.0335,0.8905
ROCPOINTS_O,0.2124,0.6236,0.8905,0.0335,0.8905
ROCPOINTS_O,0.2125,0.6236,0.8905,0.0335,0.8905
ROCPOINTS_O,0.2125,0.6235,0.8905,0.0335,0.8905
ROCPOINTS_O,0.2126,0.6234,0.8905,0.0335,0.8905
ROCPOINTS_O,0.2127,0.6234,0.8905,0.0335,0.8905
ROCPOINTS_O,0.2127,0.6233,0.8905,0.0335,0.8905
ROCPOINTS_O,0.2127,0.6233,0.8905,0.0335,0.8905
ROCPOINTS_O,0.2129,0.6232,0.8905,0.0335,0.8905
ROCPOINTS_O,0.2129,0.6231,0.8905,0.0335,0.8905
ROCPOINTS_O,0.2130,0.6230,0.8905,0.0335,0.8905
ROCPOINTS_O,0.2133,0.6230,0.8905,0.0335,0.8905
ROCPOINTS_O,0.2137,0.6171,0.8905,0.0339,0.8905
ROCPOINTS_O,0.2137,0.6171,0.8905,0.0339,0.8905
ROCPOINTS_O,0.2139,0.6170,0.8905,0.0339,0.8905
ROCPOINTS_O,0.2140,0.6170,0.8905,0.0339,0.8905
ROCPOINTS_O,0.2142,0.6169,0.8905,0.0339,0.8905
ROCPOINTS_O,0.2142,0.6168,0.8905,0.0339,0.8905
ROCPOINTS_O,0.2143,0.6167,0.8905,0.0339,0.8905
ROCPOINTS_O,0.2143,0.6167,0.8905,0.0339,0.8905
ROCPOINTS_O,0.2144,0.6166,0.8905,0.0339,0.8905
ROCPOINTS_O,0.2144,0.6166,0.8905,0.0339,0.8905
ROCPOINTS_O,0.2145,0.6164,0.8905,0.0339,0.8905
ROCPOINTS_O,0.2145,0.6163,0.8905,0.0339,0.8905
ROCPOINTS_O,0.2146,0.6163,0.8905,0.0339,0.8905
ROCPOINTS_O,0.2147,0.6162,0.8905,0.0339,0.8905
ROCPOINTS_O,0.2150,0.6162,0.8905,0.0339,0.8905
ROCPOINTS_O,0.2151,0.6160,0.8905,0.0339,0.8905
ROCPOINTS_O,0.2151,0.6160,0.8905,0.0339,0.8905
ROCPOINTS_O,0.2152,0.6159,0.8905,0.0339,0.8905
ROCPOINTS_O,0.2153,0.6159,0.8905,0.0339,0.8905
ROCPOINTS_O,0.2156,0.6157,0.8905,0.0339,0.8905
ROCPOINTS_O,0.2156,0.6155,0.8905,0.0339,0.8905
ROCPOINTS_O,0.2157,0.6154,0.8905,0.0339,0.8905
ROCPOINTS_O,0.2157,0.6153,0.8905,0.0339,0.8905
ROCPOINTS_O,0.2158,0.6153,0.8905,0.0340,0.8905
ROCPOINTS_O,0.2160,0.6152,0.8905,0.0340,0.8905
ROCPOINTS_O,0.2161,0.6150,0.8905,0.0340,0.8905
ROCPOINTS_O,0.2163,0.6149,0.8905,0.0340,0.8905
ROCPOINTS_O,0.2164,0.6149,0.8905,0.0340,0.8905
ROCPOINTS_O,0.2164,0.6148,0.8905,0.0340,0.8905
ROCPOINTS_O,0.2165,0.6148,0.8905,0.0340,0.8905
ROCPOINTS_O,0.2165,0.6147,0.8905,0.0340,0.8905
ROCPOINTS_O,0.2166,0.6147,0.8905,0.0340,0.8905
ROCPOINTS_O,0.2166,0.6146,0.8905,0.0340,0.8905
ROCPOINTS_O,0.2167,0.6145,0.8905,0.0340,0.8905
ROCPOINTS_O,0.2167,0.6075,0.8905,0.0344,0.8905
ROCPOINTS_O,0.2168,0.6074,0.8905,0.0344,0.8905
ROCPOINTS_O,0.2171,0.6074,0.8905,0.0344,0.8905
ROCPOINTS_O,0.2171,0.6073,0.8905,0.0344,0.8905
ROCPOINTS_O,0.2171,0.6073,0.8905,0.0344,0.8905
ROCPOINTS_O,0.2172,0.6072,0.8905,0.0344,0.8905
ROCPOINTS_O,0.2172,0.6071,0.8905,0.0344,0.8905
ROCPOINTS_O,0.2174,0.6071,0.8905,0.0344,0.8905
ROCPOINTS_O,0.2175,0.6070,0.8905,0.0344,0.8905
ROCPOINTS_O,0.2177,0.6070,0.8905,0.0344,0.8905
ROCPOINTS_O,0.2178,0.6069,0.8905,0.0344,0.8905
ROCPOINTS_O,0.2178,0.6068,0.8905,0.0344,0.8905
ROCPOINTS_O,0.2178,0.6068,0.8905,0.0344,0.8905
ROCPOINTS_O,0.2178,0.6067,0.8905,0.0344,0.8905
ROCPOINTS_O,0.2178,0.6067,0.8905,0.0344,0.8905
ROCPOINTS_O,0.2179,0.6066,0.8905,0.0344,0.8905
ROCPOINTS_O,0.2180,0.6066,0.8905,0.0344,0.8905
ROCPOINTS_O,0.2181,0.6065,0.8905,0.0344,0.8905
ROCPOINTS_O,0.2181,0.6064,0.8905,0.0344,0.8905
ROCPOINTS_O,0.2183,0.6064,0.8905,0.0344,0.8905
ROCPOINTS_O,0.2183,0.6063,0.8905,0.0344,0.8905
ROCPOINTS_O,0.2185,0.6062,0.8905,0.0344,0.8905
ROCPOINTS_O,0.2185,0.6061,0.8905,0.0344,0.8905
ROCPOINTS_O,0.2186,0.6060,0.8905,0.0345,0.8905
ROCPOINTS_O,0.2186,0.6060,0.8905,0.0345,0.8905
ROCPOINTS_O,0.2187,0.6059,0.8905,0.0345,0.8905
ROCPOINTS_O,0.2189,0.6059,0.8905,0.0345,0.8905
ROCPOINTS_O,0.2189,0.6058,0.8905,0.0345,0.8905
ROCPOINTS_O,0.2189,0.6057,0.8905,0.0345,0.8905
ROCPOINTS_O,0.2191,0.6057,0.8905,0.0345,0.8905
ROCPOINTS_O,0.2191,0.6056,0.8905,0.0345,0.8905
ROCPOINTS_O,0.2192,0.6056,0.8905,0.0345,0.8905
ROCPOINTS_O,0.2192,0.6055,0.8905,0.0345,0.8905
ROCPOINTS_O,0.2193,0.6055,0.8905,0.0345,0.8905
ROCPOINTS_O,0.2194,0.6052,0.8905,0.0345,0.8905
ROCPOINTS_O,0.2195,0.6052,0.8905,0.0345,0.8905
ROCPOINTS_O,0.2195,0.6051,0.8905,0.0345,0.8905
ROCPOINTS_O,0.2197,0.6051,0.8905,0.0345,0.8905
ROCPOINTS_O,0.2200,0.6050,0.8905,0.0345,0.8905
ROCPOINTS_O,0.2201,0.5977,0.8905,0.0349,0.8905
ROCPOINTS_O,0.2202,0.5977,0.8905,0.0349,0.8905
ROCPOINTS_O,0.2202,0.5976,0.8905,0.0349,0.8905
ROCPOINTS_O,0.2203,0.5975,0.8905,0.0349,0.8905
ROCPOINTS_O,0.2204,0.5975,0.8905,0.0349,0.8905
ROCPOINTS_O,0.2204,0.5974,0.8905,0.0349,0.8905
ROCPOINTS_O,0.2205,0.5974,0.8905,0.0349,0.8905
ROCPOINTS_O,0.2206,0.5972,0.8905,0.0349,0.8905
ROCPOINTS_O,0.2207,0.5971,0.8905,0.0350,0.8905
ROCPOINTS_O,0.2208,0.5970,0.8905,0.0350,0.8905
ROCPOINTS_O,0.2209,0.5970,0.8905,0.0350,0.8905
ROCPOINTS_O,0.2210,0.5969,0.8905,0.0350,0.8905
ROCPOINTS_O,0.2211,0.5968,0.8905,0.0350,0.8905
ROCPOINTS_O,0.2211,0.5967,0.8905,0.0350,0.8905
ROCPOINTS_O,0.2215,0.5966,0.8905,0.0350,0.8905
ROCPOINTS_O,0.2217,0.5965,0.8905,0.0350,0.8905
ROCPOINTS_O,0.2219,0.5962,0.8905,0.0350,0.8905
ROCPOINTS_O,0.2219,0.5961,0.8905,0.0350,0.8905
ROCPOINTS_O,0.2220,0.5961,0.8905,0.0350,0.8905
ROCPOINTS_O,0.2220,0.5960,0.8905,0.0350,0.8905
ROCPOINTS_O,0.2222,0.5960,0.8905,0.0350,0.8905
ROCPOINTS_O,0.2222,0.5959,0.8905,0.0350,0.8905
ROCPOINTS_O,0.2224,0.5959,0.8905,0.0350,0.8905
ROCPOINTS_O,0.2227,0.5958,0.8905,0.0350,0.8905
ROCPOINTS_O,0.2227,0.5957,0.8905,0.0350,0.8905
ROCPOINTS_O,0.2228,0.5957,0.8905,0.0350,0.8905
ROCPOINTS_O,0.2228,0.5956,0.8905,0.0350,0.8905
ROCPOINTS_O,0.2229,0.5956,0.8905,0.0350,0.8905
ROCPOINTS_O,0.2229,0.5955,0.8905,0.0350,0.8905
ROCPOINTS_O,0.2230,0.5955,0.8905,0.0350,0.8905
ROCPOINTS_O,0.2232,0.5954,0.8905,0.0350,0.8905
ROCPOINTS_O,0.2233,0.5953,0.8905,0.0350,0.8905
ROCPOINTS_O,0.2238,0.5896,0.8857,0.0352,0.8857
ROCPOINTS_O,0.2238,0.5896,0.8857,0.0352,0.8857
ROCPOINTS_O,0.2240,0.5895,0.8857,0.0352,0.8857
ROCPOINTS_O,0.2241,0.5892,0.8857,0.0352,0.8857
ROCPOINTS_O,0.2242,0.5892,0.8857,0.0352,0.8857
ROCPOINTS_O,0.2242,0.5891,0.8857,0.0352,0.8857
ROCPOINTS_O,0.2243,0.5890,0.8857,0.0352,0.8857
ROCPOINTS_O,0.2243,0.5890,0.8857,0.0352,0.8857
ROCPOINTS_O,0.2243,0.5889,0.8857,0.0352,0.8857
ROCPOINTS_O,0.2244,0.5887,0.8857,0.0352,0.8857
ROCPOINTS_O,0.2244,0.5886,0.8857,0.0353,0.8857
ROCPOINTS_O,0.2246,0.5886,0.8857,0.0353,0.8857
ROCPOINTS_O,0.2247,0.5885,0.8857,0.0353,0.8857
ROCPOINTS_O,0.2247,0.5885,0.8857,0.0353,0.8857
ROCPOINTS_O,0.2247,0.5884,0.8857,0.0353,0.8857
ROCPOINTS_O,0.2247,0.5883,0.8857,0.0353,0.8857
ROCPOINTS_O,0.2248,0.5883,0.8857,0.0353,0.8857
ROCPOINTS_O,0.2249,0.5882,0.8857,0.0353,0.8857
ROCPOINTS_O,0.2250,0.5882,0.8857,0.0353,0.8857
ROCPOINTS_O,0.2250,0.5879,0.8857,0.0353,0.8857
ROCPOINTS_O,0.2253,0.5878,0.8857,0.0353,0.8857
ROCPOINTS_O,0.2254,0.5878,0.8857,0.0353,0.8857
ROCPOINTS_O,0.2256,0.5877,0.8857,0.0353,0.8857
ROCPOINTS_O,0.2256,0.5877,0.8857,0.0353,0.8857
ROCPOINTS_O,0.2256,0.5876,0.8857,0.0353,0.8857
ROCPOINTS_O,0.2257,0.5875,0.8857,0.0353,0.8857
ROCPOINTS_O,0.2258,0.5875,0.8857,0.0353,0.8857
ROCPOINTS_O,0.2260,0.5874,0.8857,0.0353,0.8857
ROCPOINTS_O,0.2264,0.5874,0.8857,0.0353,0.8857
ROCPOINTS_O,0.2267,0.5873,0.8857,0.0353,0.8857
ROCPOINTS_O,0.2267,0.5872,0.8857,0.0353,0.8857
ROCPOINTS_O,0.2268,0.5805,0.8786,0.0355,0.8786
ROCPOINTS_O,0.2268,0.5804,0.8786,0.0355,0.8786
ROCPOINTS_O,0.2272,0.5804,0.8786,0.0355,0.8786
ROCPOINTS_O,0.2273,0.5803,0.8786,0.0355,0.8786
ROCPOINTS_O,0.2273,0.5802,0.8786,0.0355,0.8786
ROCPOINTS_O,0.2273,0.5802,0.8786,0.0355,0.8786
ROCPOINTS_O,0.2274,0.5801,0.8786,0.0355,0.8786
ROCPOINTS_O,0.2275,0.5800,0.8786,0.0355,0.8786
ROCPOINTS_O,0.2275,0.5800,0.8786,0.0355,0.8786
ROCPOINTS_O,0.2276,0.5799,0.8786,0.0355,0.8786
ROCPOINTS_O,0.2276,0.5798,0.8786,0.0355,0.8786
ROCPOINTS_O,0.2276,0.5798,0.8786,0.0355,0.8786
ROCPOINTS_O,0.2278,0.5797,0.8786,0.0355,0.8786
ROCPOINTS_O,0.2278,0.5796,0.8786,0.0355,0.8786
ROCPOINTS_O,0.2279,0.5795,0.8786,0.0355,0.8786
ROCPOINTS_O,0.2279,0.5794,0.8786,0.0355,0.8786
ROCPOINTS_O,0.2279,0.5794,0.8786,0.0355,0.8786
ROCPOINTS_O,0.2280,0.5793,0.8786,0.0355,0.8786
ROCPOINTS_O,0.2280,0.5793,0.8786,0.0355,0.8786
ROCPOINTS_O,0.2281,0.5792,0.8786,0.0355,0.8786
ROCPOINTS_O,0.2281,0.5792,0.8786,0.0355,0.8786
ROCPOINTS_O,0.2283,0.5791,0.8786,0.0355,0.8786
ROCPOINTS_O,0.2284,0.5790,0.8786,0.0355,0.8786
ROCPOINTS_O,0.2287,0.5790,0.8786,0.0355,0.8786
ROCPOINTS_O,0.2287,0.5789,0.8786,0.0355,0.8786
ROCPOINTS_O,0.2288,0.5789,0.8786,0.0355,0.8786
ROCPOINTS_O,0.2289,0.5788,0.8786,0.0355,0.8786
ROCPOINTS_O,0.2290,0.5787,0.8786,0.0356,0.8786
ROCPOINTS_O,0.2291,0.5787,0.8786,0.0356,0.8786
ROCPOINTS_O,0.2291,0.5786,0.8786,0.0356,0.8786
ROCPOINTS_O,0.2294,0.5786,0.8786,0.0356,0.8786
ROCPOINTS_O,0.2297,0.5785,0.8786,0.0356,0.8786
ROCPOINTS_O,0.2297,0.5785,0.8786,0.0356,0.8786
ROCPOINTS_O,0.2298,0.5784,0.8786,0.0356,0.8786
ROCPOINTS_O,0.2300,0.5783,0.8786,0.0356,0.8786
ROCPOINTS_O,0.2300,0.5726,0.8786,0.0359,0.8786
ROCPOINTS_O,0.2301,0.5726,0.8786,0.0359,0.8786
ROCPOINTS_O,0.2301,0.5725,0.8786,0.0359,0.8786
ROCPOINTS_O,0.2303,0.5724,0.8786,0.0359,0.8786
ROCPOINTS_O,0.2306,0.5724,0.8786,0.0359,0.8786
ROCPOINTS_O,0.2308,0.5722,0.8786,0.0359,0.8786
ROCPOINTS_O,0.2309,0.5722,0.8786,0.0359,0.8786
ROCPOINTS_O,0.2309,0.5721,0.8786,0.0360,0.8786
ROCPOINTS_O,0.2310,0.5720,0.8786,0.0360,0.8786
ROCPOINTS_O,0.2310,0.5720,0.8786,0.0360,0.8786
ROCPOINTS_O,0.2311,0.5719,0.8786,0.0360,0.8786
ROCPOINTS_O,0.2313,0.5719,0.8786,0.0360,0.8786
ROCPOINTS_O,0.2314,0.5718,0.8786,0.0360,0.8786
ROCPOINTS_O,0.2316,0.5717,0.8786,0.0360,0.8786
ROCPOINTS_O,0.2317,0.5716,0.8786,0.0360,0.8786
ROCPOINTS_O,0.2318,0.5714,0.8786,0.0360,0.8786
ROCPOINTS_O,0.2318,0.5713,0.8786,0.0360,0.8786
ROCPOINTS_O,0.2319,0.5713,0.8786,0.0360,0.8786
ROCPOINTS_O,0.2320,0.5712,0.8786,0.0360,0.8786
ROCPOINTS_O,0.2322,0.5712,0.8786,0.0360,0.8786
ROCPOINTS_O,0.2325,0.5711,0.8786,0.0360,0.8786
ROCPOINTS_O,0.2326,0.5710,0.8786,0.0360,0.8786
ROCPOINTS_O,0.2327,0.5709,0.8786,0.0360,0.8786
ROCPOINTS_O,0.2328,0.5708,0.8786,0.0360,0.8786
ROCPOINTS_O,0.2329,0.5708,0.8786,0.0360,0.8786
ROCPOINTS_O,0.2329,0.5707,0.8786,0.0360,0.8786
ROCPOINTS_O,0.2330,0.5706,0.8786,0.0360,0.8786
ROCPOINTS_O,0.2330,0.5704,0.8786,0.0361,0.8786
ROCPOINTS_O,0.2331,0.5704,0.8786,0.0361,0.8786
ROCPOINTS_O,0.2333,0.5703,0.8786,0.0361,0.8786
ROCPOINTS_O,0.2333,0.5702,0.8786,0.0361,0.8786
ROCPOINTS_O,0.2333,0.5702,0.8786,0.0361,0.8786
ROCPOINTS_O,0.2333,0.5701,0.8786,0.0361,0.8786
ROCPOINTS_O,0.2336,0.5637,0.8762,0.0364,0.8762
ROCPOINTS_O,0.2337,0.5636,0.8762,0.0364,0.8762
ROCPOINTS_O,0.2339,0.5635,0.8762,0.0364,0.8762
ROCPOINTS_O,0.2339,0.5635,0.8762,0.0364,0.8762
ROCPOINTS_O,0.2340,0.5634,0.8762,0.0364,0.8762
ROCPOINTS_O,0.2342,0.5633,0.8762,0.0364,0.8762
ROCPOINTS_O,0.2343,0.5633,0.8762,0.0364,0.8762
ROCPOINTS_O,0.2344,0.5632,0.8762,0.0364,0.8762
ROCPOINTS_O,0.2344,0.5631,0.8762,0.0364,0.8762
ROCPOINTS_O,0.2345,0.5631,0.8762,0.0364,0.8762
ROCPOINTS_O,0.2347,0.5630,0.8762,0.0364,0.8762
ROCPOINTS_O,0.2347,0.5629,0.8762,0.0364,0.8762
ROCPOINTS_O,0.2347,0.5628,0.8762,0.0364,0.8762
ROCPOINTS_O,0.2348,0.5628,0.8762,0.0364,0.8762
ROCPOINTS_O,0.2349,0.5627,0.8762,0.0364,0.8762
ROCPOINTS_O,0.2349,0.5627,0.8762,0.0364,0.8762
ROCPOINTS_O,0.2352,0.5626,0.8762,0.0364,0.8762
ROCPOINTS_O,0.2352,0.5626,0.8762,0.0364,0.8762
ROCPOINTS_O,0.2353,0.5625,0.8762,0.0364,0.8762
ROCPOINTS_O,0.2358,0.5624,0.8762,0.0365,0.8762
ROCPOINTS_O,0.2358,0.5624,0.8762,0.0365,0.8762
ROCPOINTS_O,0.2360,0.5623,0.8762,0.0365,0.8762
ROCPOINTS_O,0.2361,0.5623,0.8762,0.0365,0.8762
ROCPOINTS_O,0.2363,0.5622,0.8762,0.0365,0.8762
ROCPOINTS_O,0.2363,0.5622,0.8762,0.0365,0.8762
ROCPOINTS_O,0.2365,0.5621,0.8762,0.0365,0.8762
ROCPOINTS_O,0.2366,0.5620,0.8762,0.0365,0.8762
ROCPOINTS_O,0.2367,0.5620,0.8762,0.0365,0.8762
ROCPOINTS_O,0.2367,0.5552,0.8762,0.0369,0.8762
ROCPOINTS_O,0.2368,0.5551,0.8762,0.0369,0.8762
ROCPOINTS_O,0.2371,0.5551,0.8738,0.0368,0.8738
ROCPOINTS_O,0.2372,0.5550,0.8738,0.0368,0.8738
ROCPOINTS_O,0.2372,0.5550,0.8738,0.0368,0.8738
ROCPOINTS_O,0.2373,0.5549,0.8738,0.0368,0.8738
ROCPOINTS_O,0.2375,0.5548,0.8738,0.0368,0.8738
ROCPOINTS_O,0.2375,0.5548,0.8738,0.0368,0.8738
ROCPOINTS_O,0.2376,0.5547,0.8738,0.0368,0.8738
ROCPOINTS_O,0.2377,0.5546,0.8738,0.0368,0.8738
ROCPOINTS_O,0.2378,0.5546,0.8738,0.0369,0.8738
ROCPOINTS_O,0.2380,0.5545,0.8738,0.0369,0.8738
ROCPOINTS_O,0.2381,0.5545,0.8738,0.0369,0.8738
ROCPOINTS_O,0.2383,0.5544,0.8738,0.0369,0.8738
ROCPOINTS_O,0.2386,0.5543,0.8738,0.0369,0.8738
ROCPOINTS_O,0.2386,0.5542,0.8738,0.0369,0.8738
ROCPOINTS_O,0.2386,0.5541,0.8738,0.0369,0.8738
ROCPOINTS_O,0.2386,0.5541,0.8738,0.0369,0.8738
ROCPOINTS_O,0.2387,0.5540,0.8738,0.0369,0.8738
ROCPOINTS_O,0.2387,0.5539,0.8738,0.0369,0.8738
ROCPOINTS_O,0.2388,0.5539,0.8738,0.0369,0.8738
ROCPOINTS_O,0.2388,0.5538,0.8738,0.0369,0.8738
ROCPOINTS_O,0.2389,0.5538,0.8738,0.0369,0.8738
ROCPOINTS_O,0.2389,0.5537,0.8738,0.0369,0.8738
ROCPOINTS_O,0.2390,0.5537,0.8738,0.0369,0.8738
ROCPOINTS_O,0.2392,0.5536,0.8738,0.0369,0.8738
ROCPOINTS_O,0.2392,0.5535,0.8738,0.0369,0.8738
ROCPOINTS_O,0.2395,0.5535,0.8738,0.0369,0.8738
ROCPOINTS_O,0.2395,0.5534,0.8738,0.0369,0.8738
ROCPOINTS_O,0.2399,0.5534,0.8738,0.0369,0.8738
ROCPOINTS_O,0.2400,0.5533,0.8738,0.0369,0.8738
ROCPOINTS_O,0.2400,0.5452,0.8643,0.0371,0.8643
ROCPOINTS_O,0.2401,0.5452,0.8643,0.0371,0.8643
ROCPOINTS_O,0.2403,0.5451,0.8643,0.0371,0.8643
ROCPOINTS_O,0.2403,0.5450,0.8643,0.0371,0.8643
ROCPOINTS_O,0.2404,0.5450,0.8643,0.0371,0.8643
ROCPOINTS_O,0.2404,0.5449,0.8643,0.0371,0.8643
ROCPOINTS_O,0.2405,0.5449,0.8643,0.0371,0.8643
ROCPOINTS_O,0.2408,0.5448,0.8643,0.0371,0.8643
ROCPOINTS_O,0.2410,0.5448,0.8643,0.0371,0.8643
ROCPOINTS_O,0.2410,0.5447,0.8643,0.0371,0.8643
ROCPOINTS_O,0.2411,0.5446,0.8643,0.0371,0.8643
ROCPOINTS_O,0.2411,0.5446,0.8643,0.0371,0.8643
ROCPOINTS_O,0.2412,0.5443,0.8619,0.0370,0.8619
ROCPOINTS_O,0.2413,0.5443,0.8619,0.0370,0.8619
ROCPOINTS_O,0.2416,0.5442,0.8619,0.0370,0.8619
ROCPOINTS_O,0.2417,0.5441,0.8619,0.0370,0.8619
ROCPOINTS_O,0.2417,0.5441,0.8619,0.0370,0.8619
ROCPOINTS_O,0.2419,0.5440,0.8619,0.0370,0.8619
ROCPOINTS_O,0.2419,0.5439,0.8619,0.0371,0.8619
ROCPOINTS_O,0.2420,0.5439,0.8619,0.0371,0.8619
ROCPOINTS_O,0.2420,0.5438,0.8619,0.0371,0.8619
ROCPOINTS_O,0.2420,0.5438,0.8619,0.0371,0.8619
ROCPOINTS_O,0.2421,0.5437,0.8619,0.0371,0.8619
ROCPOINTS_O,0.2423,0.5437,0.8619,0.0371,0.8619
ROCPOINTS_O,0.2424,0.5436,0.8619,0.0371,0.8619
ROCPOINTS_O,0.2425,0.5435,0.8619,0.0371,0.8619
ROCPOINTS_O,0.2427,0.5435,0.8619,0.0371,0.8619
ROCPOINTS_O,0.2429,0.5434,0.8619,0.0371,0.8619
ROCPOINTS_O,0.2431,0.5434,0.8619,0.0371,0.8619
ROCPOINTS_O,0.2433,0.5433,0.8619,0.0371,0.8619
ROCPOINTS_O,0.2433,0.5432,0.8619,0.0371,0.8619
ROCPOINTS_O,0.2433,0.5367,0.8548,0.0372,0.8548
ROCPOINTS_O,0.2436,0.5366,0.8548,0.0372,0.8548
ROCPOINTS_O,0.2436,0.5365,0.8548,0.0372,0.8548
ROCPOINTS_O,0.2438,0.5365,0.8548,0.0372,0.8548
ROCPOINTS_O,0.2438,0.5364,0.8548,0.0373,0.8548
ROCPOINTS_O,0.2439,0.5364,0.8548,0.0373,0.8548
ROCPOINTS_O,0.2442,0.5363,0.8548,0.0373,0.8548
ROCPOINTS_O,0.2442,0.5362,0.8548,0.0373,0.8548
ROCPOINTS_O,0.2443,0.5362,0.8524,0.0372,0.8524
ROCPOINTS_O,0.2443,0.5361,0.8524,0.0372,0.8524
ROCPOINTS_O,0.2444,0.5360,0.8524,0.0372,0.8524
ROCPOINTS_O,0.2444,0.5360,0.8524,0.0372,0.8524
ROCPOINTS_O,0.2444,0.5359,0.8524,0.0372,0.8524
ROCPOINTS_O,0.2445,0.5358,0.8524,0.0372,0.8524
ROCPOINTS_O,0.2446,0.5357,0.8524,0.0372,0.8524
ROCPOINTS_O,0.2447,0.5357,0.8524,0.0372,0.8524
ROCPOINTS_O,0.2450,0.5356,0.8524,0.0372,0.8524
ROCPOINTS_O,0.2453,0.5354,0.8524,0.0372,0.8524
ROCPOINTS_O,0.2453,0.5354,0.8524,0.0372,0.8524
ROCPOINTS_O,0.2456,0.5353,0.8524,0.0372,0.8524
ROCPOINTS_O,0.2456,0.5352,0.8524,0.0372,0.8524
ROCPOINTS_O,0.2457,0.5351,0.8524,0.0372,0.8524
ROCPOINTS_O,0.2458,0.5350,0.8524,0.0372,0.8524
ROCPOINTS_O,0.2459,0.5350,0.8524,0.0372,0.8524
ROCPOINTS_O,0.2459,0.5349,0.8524,0.0373,0.8524
ROCPOINTS_O,0.2461,0.5349,0.8524,0.0373,0.8524
ROCPOINTS_O,0.2463,0.5348,0.8524,0.0373,0.8524
ROCPOINTS_O,0.2466,0.5347,0.8524,0.0373,0.8524
ROCPOINTS_O,0.2467,0.5347,0.8524,0.0373,0.8524
ROCPOINTS_O,0.2467,0.5286,0.8500,0.0376,0.8500
ROCPOINTS_O,0.2469,0.5285,0.8500,0.0376,0.8500
ROCPOINTS_O,0.2472,0.5284,0.8500,0.0376,0.8500
ROCPOINTS_O,0.2473,0.5283,0.8500,0.0376,0.8500
ROCPOINTS_O,0.2475,0.5282,0.8500,0.0376,0.8500
ROCPOINTS_O,0.2476,0.5280,0.8500,0.0376,0.8500
ROCPOINTS_O,0.2476,0.5280,0.8500,0.0376,0.8500
ROCPOINTS_O,0.2476,0.5279,0.8500,0.0376,0.8500
ROCPOINTS_O,0.2477,0.5279,0.8500,0.0376,0.8500
ROCPOINTS_O,0.2478,0.5279,0.8476,0.0375,0.8476
ROCPOINTS_O,0.2478,0.5278,0.8476,0.0375,0.8476
ROCPOINTS_O,0.2478,0.5278,0.8476,0.0375,0.8476
ROCPOINTS_O,0.2483,0.5276,0.8476,0.0375,0.8476
ROCPOINTS_O,0.2485,0.5274,0.8476,0.0376,0.8476
ROCPOINTS_O,0.2488,0.5273,0.8476,0.0376,0.8476
ROCPOINTS_O,0.2489,0.5273,0.8476,0.0376,0.8476
ROCPOINTS_O,0.2490,0.5272,0.8476,0.0376,0.8476
ROCPOINTS_O,0.2492,0.5272,0.8476,0.0376,0.8476
ROCPOINTS_O,0.2492,0.5271,0.8476,0.0376,0.8476
ROCPOINTS_O,0.2495,0.5270,0.8476,0.0376,0.8476
ROCPOINTS_O,0.2496,0.5269,0.8476,0.0376,0.8476
ROCPOINTS_O,0.2497,0.5269,0.8476,0.0376,0.8476
ROCPOINTS_O,0.2498,0.5268,0.8476,0.0376,0.8476
ROCPOINTS_O,0.2500,0.5268,0.8476,0.0376,0.8476
ROCPOINTS_O,0.2500,0.5200,0.8357,0.0376,0.8357
ROCPOINTS_O,0.2501,0.5199,0.8357,0.0376,0.8357
ROCPOINTS_O,0.2502,0.5199,0.8357,0.0376,0.8357
ROCPOINTS_O,0.2502,0.5199,0.8333,0.0375,0.8333
ROCPOINTS_O,0.2503,0.5198,0.8333,0.0375,0.8333
ROCPOINTS_O,0.2505,0.5198,0.8333,0.0375,0.8333
ROCPOINTS_O,0.2506,0.5197,0.8333,0.0375,0.8333
ROCPOINTS_O,0.2508,0.5196,0.8333,0.0375,0.8333
ROCPOINTS_O,0.2508,0.5195,0.8333,0.0375,0.8333
ROCPOINTS_O,0.2509,0.5194,0.8333,0.0375,0.8333
ROCPOINTS_O,0.2510,0.5193,0.8333,0.0375,0.8333
ROCPOINTS_O,0.2511,0.5193,0.8333,0.0375,0.8333
ROCPOINTS_O,0.2512,0.5191,0.8333,0.0375,0.8333
ROCPOINTS_O,0.2514,0.5191,0.8333,0.0375,0.8333
ROCPOINTS_O,0.2517,0.5190,0.8333,0.0375,0.8333
ROCPOINTS_O,0.2518,0.5185,0.8333,0.0376,0.8333
ROCPOINTS_O,0.2519,0.5184,0.8333,0.0376,0.8333
ROCPOINTS_O,0.2520,0.5183,0.8333,0.0376,0.8333
ROCPOINTS_O,0.2521,0.5183,0.8333,0.0376,0.8333
ROCPOINTS_O,0.2522,0.5182,0.8333,0.0376,0.8333
ROCPOINTS_O,0.2522,0.5182,0.8333,0.0376,0.8333
ROCPOINTS_O,0.2522,0.5181,0.8333,0.0376,0.8333
ROCPOINTS_O,0.2522,0.5180,0.8333,0.0376,0.8333
ROCPOINTS_O,0.2524,0.5179,0.8333,0.0376,0.8333
ROCPOINTS_O,0.2526,0.5179,0.8333,0.0376,0.8333
ROCPOINTS_O,0.2526,0.5178,0.8333,0.0376,0.8333
ROCPOINTS_O,0.2527,0.5177,0.8333,0.0376,0.8333
ROCPOINTS_O,0.2527,0.5177,0.8333,0.0376,0.8333
ROCPOINTS_O,0.2528,0.5176,0.8333,0.0376,0.8333
ROCPOINTS_O,0.2529,0.5176,0.8333,0.0376,0.8333
ROCPOINTS_O,0.2532,0.5175,0.8333,0.0376,0.8333
ROCPOINTS_O,0.2533,0.5175,0.8333,0.0376,0.8333
ROCPOINTS_O,0.2533,0.5174,0.8333,0.0376,0.8333
ROCPOINTS_O,0.2535,0.5107,0.8286,0.0379,0.8286
ROCPOINTS_O,0.2537,0.5106,0.8286,0.0379,0.8286
ROCPOINTS_O,0.2537,0.5106,0.8286,0.0379,0.8286
ROCPOINTS_O,0.2537,0.5105,0.8286,0.0379,0.8286
ROCPOINTS_O,0.2538,0.5105,0.8286,0.0379,0.8286
ROCPOINTS_O,0.2538,0.5103,0.8286,0.0379,0.8286
ROCPOINTS_O,0.2539,0.5103,0.8286,0.0379,0.8286
ROCPOINTS_O,0.2539,0.5102,0.8286,0.0379,0.8286
ROCPOINTS_O,0.2539,0.5102,0.8286,0.0379,0.8286
ROCPOINTS_O,0.2542,0.5101,0.8286,0.0379,0.8286
ROCPOINTS_O,0.2542,0.5101,0.8286,0.0379,0.8286
ROCPOINTS_O,0.2544,0.5100,0.8286,0.0380,0.8286
ROCPOINTS_O,0.2544,0.5098,0.8286,0.0380,0.8286
ROCPOINTS_O,0.2546,0.5095,0.8286,0.0380,0.8286
ROCPOINTS_O,0.2546,0.5095,0.8286,0.0380,0.8286
ROCPOINTS_O,0.2547,0.5094,0.8286,0.0380,0.8286
ROCPOINTS_O,0.2549,0.5094,0.8286,0.0380,0.8286
ROCPOINTS_O,0.2550,0.5093,0.8286,0.0380,0.8286
ROCPOINTS_O,0.2552,0.5091,0.8286,0.0380,0.8286
ROCPOINTS_O,0.2556,0.5090,0.8286,0.0380,0.8286
ROCPOINTS_O,0.2556,0.5090,0.8286,0.0380,0.8286
ROCPOINTS_O,0.2558,0.5090,0.8262,0.0379,0.8262
ROCPOINTS_O,0.2559,0.5089,0.8262,0.0379,0.8262
ROCPOINTS_O,0.2560,0.5088,0.8262,0.0379,0.8262
ROCPOINTS_O,0.2564,0.5087,0.8262,0.0379,0.8262
ROCPOINTS_O,0.2565,0.5087,0.8262,0.0379,0.8262
ROCPOINTS_O,0.2566,0.5086,0.8262,0.0379,0.8262
ROCPOINTS_O,0.2566,0.5086,0.8262,0.0380,0.8262
ROCPOINTS_O,0.2567,0.5085,0.8262,0.0380,0.8262
ROCPOINTS_O,0.2568,0.5010,0.8214,0.0383,0.8214
ROCPOINTS_O,0.2569,0.5009,0.8214,0.0383,0.8214
ROCPOINTS_O,0.2570,0.5009,0.8214,0.0383,0.8214
ROCPOINTS_O,0.2570,0.5008,0.8214,0.0383,0.8214
ROCPOINTS_O,0.2570,0.5008,0.8214,0.0383,0.8214
ROCPOINTS_O,0.2571,0.5007,0.8214,0.0383,0.8214
ROCPOINTS_O,0.2574,0.5006,0.8214,0.0383,0.8214
ROCPOINTS_O,0.2574,0.5006,0.8214,0.0383,0.8214
ROCPOINTS_O,0.2575,0.5005,0.8214,0.0383,0.8214
ROCPOINTS_O,0.2576,0.5003,0.8214,0.0383,0.8214
ROCPOINTS_O,0.2577,0.5002,0.8214,0.0383,0.8214
ROCPOINTS_O,0.2578,0.5001,0.8214,0.0384,0.8214
ROCPOINTS_O,0.2578,0.5001,0.8190,0.0383,0.8190
ROCPOINTS_O,0.2579,0.5000,0.8190,0.0383,0.8190
ROCPOINTS_O,0.2579,0.4999,0.8190,0.0383,0.8190
ROCPOINTS_O,0.2580,0.4999,0.8190,0.0383,0.8190
ROCPOINTS_O,0.2583,0.4998,0.8190,0.0383,0.8190
ROCPOINTS_O,0.2587,0.4996,0.8190,0.0383,0.8190
ROCPOINTS_O,0.2589,0.4995,0.8190,0.0383,0.8190
ROCPOINTS_O,0.2590,0.4994,0.8190,0.0383,0.8190
ROCPOINTS_O,0.2592,0.4994,0.8190,0.0383,0.8190
ROCPOINTS_O,0.2593,0.4993,0.8190,0.0383,0.8190
ROCPOINTS_O,0.2594,0.4992,0.8190,0.0383,0.8190
ROCPOINTS_O,0.2597,0.4991,0.8190,0.0383,0.8190
ROCPOINTS_O,0.2600,0.4991,0.8190,0.0383,0.8190
ROCPOINTS_O,0.2600,0.4915,0.8143,0.0387,0.8143
ROCPOINTS_O,0.2604,0.4914,0.8143,0.0387,0.8143
ROCPOINTS_O,0.2604,0.4914,0.8119,0.0386,0.8119
ROCPOINTS_O,0.2605,0.4914,0.8119,0.0386,0.8119
ROCPOINTS_O,0.2605,0.4913,0.8119,0.0386,0.8119
ROCPOINTS_O,0.2606,0.4913,0.8119,0.0386,0.8119
ROCPOINTS_O,0.2606,0.4912,0.8119,0.0386,0.8119
ROCPOINTS_O,0.2608,0.4912,0.8119,0.0386,0.8119
ROCPOINTS_O,0.2612,0.4910,0.8119,0.0386,0.8119
ROCPOINTS_O,0.2613,0.4910,0.8119,0.0386,0.8119
ROCPOINTS_O,0.2615,0.4909,0.8119,0.0386,0.8119
ROCPOINTS_O,0.2616,0.4909,0.8119,0.0386,0.8119
ROCPOINTS_O,0.2616,0.4908,0.8119,0.0386,0.8119
ROCPOINTS_O,0.2617,0.4907,0.8119,0.0386,0.8119
ROCPOINTS_O,0.2618,0.4905,0.8119,0.0386,0.8119
ROCPOINTS_O,0.2618,0.4904,0.8119,0.0386,0.8119
ROCPOINTS_O,0.2619,0.4903,0.8119,0.0387,0.8119
ROCPOINTS_O,0.2619,0.4903,0.8119,0.0387,0.8119
ROCPOINTS_O,0.2619,0.4902,0.8119,0.0387,0.8119
ROCPOINTS_O,0.2619,0.4901,0.8119,0.0387,0.8119
ROCPOINTS_O,0.2622,0.4901,0.8119,0.0387,0.8119
ROCPOINTS_O,0.2624,0.4900,0.8119,0.0387,0.8119
ROCPOINTS_O,0.2626,0.4899,0.8119,0.0387,0.8119
ROCPOINTS_O,0.2627,0.4899,0.8119,0.0387,0.8119
ROCPOINTS_O,0.2627,0.4898,0.8119,0.0387,0.8119
ROCPOINTS_O,0.2629,0.4897,0.8119,0.0387,0.8119
ROCPOINTS_O,0.2630,0.4897,0.8119,0.0387,0.8119
ROCPOINTS_O,0.2631,0.4896,0.8119,0.0387,0.8119
ROCPOINTS_O,0.2633,0.4895,0.8119,0.0387,0.8119
ROCPOINTS_O,0.2633,0.4895,0.8119,0.0387,0.8119
ROCPOINTS_O,0.2633,0.4894,0.8119,0.0387,0.8119
ROCPOINTS_O,0.2633,0.4828,0.8119,0.0392,0.8119
ROCPOINTS_O,0.2637,0.4827,0.8119,0.0392,0.8119
ROCPOINTS_O,0.2638,0.4827,0.8119,0.0392,0.8119
ROCPOINTS_O,0.2638,0.4826,0.8119,0.0392,0.8119
ROCPOINTS_O,0.2639,0.4825,0.8119,0.0393,0.8119
ROCPOINTS_O,0.2639,0.4825,0.8095,0.0391,0.8095
ROCPOINTS_O,0.2640,0.4825,0.8095,0.0391,0.8095
ROCPOINTS_O,0.2642,0.4824,0.8095,0.0392,0.8095
ROCPOINTS_O,0.2646,0.4824,0.8095,0.0392,0.8095
ROCPOINTS_O,0.2646,0.4823,0.8095,0.0392,0.8095
ROCPOINTS_O,0.2647,0.4823,0.8095,0.0392,0.8095
ROCPOINTS_O,0.2648,0.4822,0.8095,0.0392,0.8095
ROCPOINTS_O,0.2649,0.4821,0.8095,0.0392,0.8095
ROCPOINTS_O,0.2650,0.4820,0.8095,0.0392,0.8095
ROCPOINTS_O,0.2653,0.4817,0.8095,0.0392,0.8095
ROCPOINTS_O,0.2654,0.4817,0.8095,0.0392,0.8095
ROCPOINTS_O,0.2656,0.4816,0.8095,0.0392,0.8095
ROCPOINTS_O,0.2656,0.4816,0.8095,0.0392,0.8095
ROCPOINTS_O,0.2659,0.4814,0.8095,0.0392,0.8095
ROCPOINTS_O,0.2660,0.4814,0.8095,0.0392,0.8095
ROCPOINTS_O,0.2660,0.4813,0.8095,0.0392,0.8095
ROCPOINTS_O,0.2660,0.4813,0.8095,0.0392,0.8095
ROCPOINTS_O,0.2664,0.4812,0.8095,0.0392,0.8095
ROCPOINTS_O,0.2665,0.4812,0.8095,0.0393,0.8095
ROCPOINTS_O,0.2667,0.4811,0.8095,0.0393,0.8095
ROCPOINTS_O,0.2667,0.4810,0.8095,0.0393,0.8095
ROCPOINTS_O,0.2670,0.4736,0.8095,0.0399,0.8095
ROCPOINTS_O,0.2670,0.4735,0.8095,0.0399,0.8095
ROCPOINTS_O,0.2671,0.4735,0.8095,0.0399,0.8095
ROCPOINTS_O,0.2672,0.4734,0.8095,0.0399,0.8095
ROCPOINTS_O,0.2673,0.4732,0.8095,0.0399,0.8095
ROCPOINTS_O,0.2673,0.4732,0.8095,0.0399,0.8095
ROCPOINTS_O,0.2673,0.4731,0.8095,0.0399,0.8095
ROCPOINTS_O,0.2673,0.4731,0.8095,0.0399,0.8095
ROCPOINTS_O,0.2674,0.4729,0.8095,0.0399,0.8095
ROCPOINTS_O,0.2675,0.4728,0.8095,0.0399,0.8095
ROCPOINTS_O,0.2676,0.4728,0.8095,0.0399,0.8095
ROCPOINTS_O,0.2678,0.4727,0.8095,0.0399,0.8095
ROCPOINTS_O,0.2678,0.4726,0.8095,0.0399,0.8095
ROCPOINTS_O,0.2678,0.4725,0.8095,0.0399,0.8095
ROCPOINTS_O,0.2679,0.4725,0.8095,0.0399,0.8095
ROCPOINTS_O,0.2680,0.4724,0.8095,0.0399,0.8095
ROCPOINTS_O,0.2682,0.4724,0.8095,0.0400,0.8095
ROCPOINTS_O,0.2683,0.4723,0.8095,0.0400,0.8095
ROCPOINTS_O,0.2683,0.4722,0.8095,0.0400,0.8095
ROCPOINTS_O,0.2684,0.4720,0.8095,0.0400,0.8095
ROCPOINTS_O,0.2685,0.4720,0.8071,0.0399,0.8071
ROCPOINTS_O,0.2686,0.4719,0.8071,0.0399,0.8071
ROCPOINTS_O,0.2686,0.4718,0.8071,0.0399,0.8071
ROCPOINTS_O,0.2687,0.4718,0.8071,0.0399,0.8071
ROCPOINTS_O,0.2687,0.4717,0.8071,0.0399,0.8071
ROCPOINTS_O,0.2687,0.4716,0.8071,0.0399,0.8071
ROCPOINTS_O,0.2689,0.4715,0.8071,0.0399,0.8071
ROCPOINTS_O,0.2689,0.4714,0.8071,0.0399,0.8071
ROCPOINTS_O,0.2689,0.4713,0.8071,0.0399,0.8071
ROCPOINTS_O,0.2690,0.4713,0.8071,0.0399,0.8071
ROCPOINTS_O,0.2692,0.4712,0.8071,0.0399,0.8071
ROCPOINTS_O,0.2693,0.4711,0.8071,0.0399,0.8071
ROCPOINTS_O,0.2695,0.4710,0.8071,0.0400,0.8071
ROCPOINTS_O,0.2695,0.4709,0.8071,0.0400,0.8071
ROCPOINTS_O,0.2696,0.4709,0.8071,0.0400,0.8071
ROCPOINTS_O,0.2698,0.4707,0.8071,0.0400,0.8071
ROCPOINTS_O,0.2699,0.4707,0.8071,0.0400,0.8071
ROCPOINTS_O,0.2700,0.4706,0.8071,0.0400,0.8071
ROCPOINTS_O,0.2700,0.4706,0.8071,0.0400,0.8071
ROCPOINTS_O,0.2708,0.4640,0.8024,0.0403,0.8024
ROCPOINTS_O,0.2711,0.4639,0.8024,0.0403,0.8024
ROCPOINTS_O,0.2711,0.4638,0.8024,0.0403,0.8024
ROCPOINTS_O,0.2715,0.4637,0.8024,0.0403,0.8024
ROCPOINTS_O,0.2717,0.4637,0.8024,0.0403,0.8024
ROCPOINTS_O,0.2719,0.4636,0.8024,0.0403,0.8024
ROCPOINTS_O,0.2721,0.4636,0.8024,0.0403,0.8024
ROCPOINTS_O,0.2725,0.4635,0.8024,0.0403,0.8024
ROCPOINTS_O,0.2729,0.4635,0.8024,0.0403,0.8024
ROCPOINTS_O,0.2731,0.4634,0.8024,0.0403,0.8024
ROCPOINTS_O,0.2733,0.4633,0.8024,0.0404,0.8024
ROCPOINTS_O,0.2733,0.4570,0.8000,0.0408,0.8000
ROCPOINTS_O,0.2734,0.4570,0.8000,0.0408,0.8000
ROCPOINTS_O,0.2737,0.4569,0.8000,0.0408,0.8000
ROCPOINTS_O,0.2738,0.4569,0.8000,0.0408,0.8000
ROCPOINTS_O,0.2738,0.4568,0.8000,0.0408,0.8000
ROCPOINTS_O,0.2740,0.4568,0.8000,0.0408,0.8000
ROCPOINTS_O,0.2740,0.4567,0.8000,0.0408,0.8000
ROCPOINTS_O,0.2741,0.4566,0.8000,0.0408,0.8000
ROCPOINTS_O,0.2742,0.4566,0.8000,0.0408,0.8000
ROCPOINTS_O,0.2742,0.4565,0.8000,0.0408,0.8000
ROCPOINTS_O,0.2744,0.4565,0.8000,0.0408,0.8000
ROCPOINTS_O,0.2744,0.4563,0.8000,0.0408,0.8000
ROCPOINTS_O,0.2746,0.4562,0.8000,0.0408,0.8000
ROCPOINTS_O,0.2747,0.4562,0.8000,0.0408,0.8000
ROCPOINTS_O,0.2750,0.4561,0.8000,0.0409,0.8000
ROCPOINTS_O,0.2751,0.4558,0.8000,0.0409,0.8000
ROCPOINTS_O,0.2752,0.4557,0.8000,0.0409,0.8000
ROCPOINTS_O,0.2753,0.4557,0.8000,0.0409,0.8000
ROCPOINTS_O,0.2753,0.4556,0.8000,0.0409,0.8000
ROCPOINTS_O,0.2756,0.4554,0.8000,0.0409,0.8000
ROCPOINTS_O,0.2756,0.4553,0.8000,0.0409,0.8000
ROCPOINTS_O,0.2757,0.4552,0.8000,0.0409,0.8000
ROCPOINTS_O,0.2758,0.4552,0.8000,0.0409,0.8000
ROCPOINTS_O,0.2758,0.4551,0.8000,0.0409,0.8000
ROCPOINTS_O,0.2760,0.4551,0.8000,0.0409,0.8000
ROCPOINTS_O,0.2761,0.4550,0.8000,0.0409,0.8000
ROCPOINTS_O,0.2761,0.4550,0.8000,0.0410,0.8000
ROCPOINTS_O,0.2765,0.4549,0.8000,0.0410,0.8000
ROCPOINTS_O,0.2766,0.4548,0.8000,0.0410,0.8000
ROCPOINTS_O,0.2767,0.4548,0.8000,0.0410,0.8000
ROCPOINTS_O,0.2767,0.4547,0.8000,0.0410,0.8000
ROCPOINTS_O,0.2768,0.4484,0.7976,0.0414,0.7976
ROCPOINTS_O,0.2769,0.4483,0.7976,0.0414,0.7976
ROCPOINTS_O,0.2770,0.4483,0.7976,0.0414,0.7976
ROCPOINTS_O,0.2770,0.4482,0.7976,0.0414,0.7976
ROCPOINTS_O,0.2771,0.4481,0.7976,0.0414,0.7976
ROCPOINTS_O,0.2774,0.4481,0.7976,0.0414,0.7976
ROCPOINTS_O,0.2775,0.4480,0.7976,0.0414,0.7976
ROCPOINTS_O,0.2778,0.4478,0.7976,0.0415,0.7976
ROCPOINTS_O,0.2778,0.4477,0.7976,0.0415,0.7976
ROCPOINTS_O,0.2780,0.4477,0.7976,0.0415,0.7976
ROCPOINTS_O,0.2781,0.4476,0.7976,0.0415,0.7976
ROCPOINTS_O,0.2781,0.4475,0.7976,0.0415,0.7976
ROCPOINTS_O,0.2782,0.4474,0.7976,0.0415,0.7976
ROCPOINTS_O,0.2783,0.4474,0.7976,0.0415,0.7976
ROCPOINTS_O,0.2787,0.4472,0.7976,0.0415,0.7976
ROCPOINTS_O,0.2787,0.4471,0.7976,0.0415,0.7976
ROCPOINTS_O,0.2789,0.4470,0.7976,0.0415,0.7976
ROCPOINTS_O,0.2790,0.4468,0.7952,0.0414,0.7952
ROCPOINTS_O,0.2791,0.4468,0.7952,0.0414,0.7952
ROCPOINTS_O,0.2792,0.4467,0.7952,0.0414,0.7952
ROCPOINTS_O,0.2793,0.4466,0.7952,0.0414,0.7952
ROCPOINTS_O,0.2794,0.4466,0.7952,0.0414,0.7952
ROCPOINTS_O,0.2795,0.4465,0.7952,0.0415,0.7952
ROCPOINTS_O,0.2795,0.4465,0.7952,0.0415,0.7952
ROCPOINTS_O,0.2796,0.4464,0.7952,0.0415,0.7952
ROCPOINTS_O,0.2796,0.4463,0.7952,0.0415,0.7952
ROCPOINTS_O,0.2797,0.4463,0.7952,0.0415,0.7952
ROCPOINTS_O,0.2800,0.4462,0.7952,0.0415,0.7952
ROCPOINTS_O,0.2802,0.4385,0.7929,0.0421,0.7929
ROCPOINTS_O,0.2802,0.4385,0.7929,0.0421,0.7929
ROCPOINTS_O,0.2803,0.4384,0.7929,0.0421,0.7929
ROCPOINTS_O,0.2804,0.4384,0.7929,0.0421,0.7929
ROCPOINTS_O,0.2805,0.4383,0.7929,0.0421,0.7929
ROCPOINTS_O,0.2808,0.4383,0.7929,0.0421,0.7929
ROCPOINTS_O,0.2808,0.4382,0.7929,0.0421,0.7929
ROCPOINTS_O,0.2811,0.4381,0.7929,0.0421,0.7929
ROCPOINTS_O,0.2815,0.4381,0.7929,0.0421,0.7929
ROCPOINTS_O,0.2816,0.4380,0.7929,0.0421,0.7929
ROCPOINTS_O,0.2817,0.4380,0.7929,0.0421,0.7929
ROCPOINTS_O,0.2818,0.4378,0.7929,0.0421,0.7929
ROCPOINTS_O,0.2818,0.4377,0.7929,0.0421,0.7929
ROCPOINTS_O,0.2819,0.4377,0.7929,0.0421,0.7929
ROCPOINTS_O,0.2820,0.4376,0.7929,0.0421,0.7929
ROCPOINTS_O,0.2822,0.4376,0.7929,0.0421,0.7929
ROCPOINTS_O,0.2822,0.4374,0.7929,0.0422,0.7929
ROCPOINTS_O,0.2824,0.4374,0.7929,0.0422,0.7929
ROCPOINTS_O,0.2825,0.4373,0.7929,0.0422,0.7929
ROCPOINTS_O,0.2825,0.4373,0.7929,0.0422,0.7929
ROCPOINTS_O,0.2827,0.4372,0.7929,0.0422,0.7929
ROCPOINTS_O,0.2827,0.4372,0.7929,0.0422,0.7929
ROCPOINTS_O,0.2827,0.4371,0.7929,0.0422,0.7929
ROCPOINTS_O,0.2829,0.4370,0.7929,0.0422,0.7929
ROCPOINTS_O,0.2829,0.4370,0.7929,0.0422,0.7929
ROCPOINTS_O,0.2830,0.4369,0.7929,0.0422,0.7929
ROCPOINTS_O,0.2832,0.4369,0.7929,0.0422,0.7929
ROCPOINTS_O,0.2833,0.4368,0.7929,0.0422,0.7929
ROCPOINTS_O,0.2833,0.4367,0.7929,0.0422,0.7929
ROCPOINTS_O,0.2833,0.4367,0.7929,0.0422,0.7929
ROCPOINTS_O,0.2835,0.4297,0.7857,0.0425,0.7857
ROCPOINTS_O,0.2838,0.4296,0.7857,0.0425,0.7857
ROCPOINTS_O,0.2839,0.4296,0.7857,0.0425,0.7857
ROCPOINTS_O,0.2840,0.4295,0.7857,0.0425,0.7857
ROCPOINTS_O,0.2841,0.4293,0.7857,0.0425,0.7857
ROCPOINTS_O,0.2842,0.4293,0.7857,0.0426,0.7857
ROCPOINTS_O,0.2843,0.4292,0.7857,0.0426,0.7857
ROCPOINTS_O,0.2844,0.4292,0.7857,0.0426,0.7857
ROCPOINTS_O,0.2844,0.4291,0.7857,0.0426,0.7857
ROCPOINTS_O,0.2844,0.4291,0.7857,0.0426,0.7857
ROCPOINTS_O,0.2846,0.4289,0.7857,0.0426,0.7857
ROCPOINTS_O,0.2848,0.4288,0.7857,0.0426,0.7857
ROCPOINTS_O,0.2848,0.4288,0.7857,0.0426,0.7857
ROCPOINTS_O,0.2849,0.4287,0.7857,0.0426,0.7857
ROCPOINTS_O,0.2849,0.4286,0.7857,0.0426,0.7857
ROCPOINTS_O,0.2850,0.4285,0.7857,0.0426,0.7857
ROCPOINTS_O,0.2852,0.4284,0.7857,0.0426,0.7857
ROCPOINTS_O,0.2853,0.4284,0.7857,0.0426,0.7857
ROCPOINTS_O,0.2856,0.4283,0.7857,0.0426,0.7857
ROCPOINTS_O,0.2858,0.4282,0.7857,0.0427,0.7857
ROCPOINTS_O,0.2860,0.4281,0.7857,0.0427,0.7857
ROCPOINTS_O,0.2861,0.4281,0.7857,0.0427,0.7857
ROCPOINTS_O,0.2862,0.4280,0.7857,0.0427,0.7857
ROCPOINTS_O,0.2867,0.4280,0.7857,0.0427,0.7857
ROCPOINTS_O,0.2868,0.4202,0.7833,0.0433,0.7833
ROCPOINTS_O,0.2869,0.4202,0.7833,0.0433,0.7833
ROCPOINTS_O,0.2869,0.4201,0.7833,0.0433,0.7833
ROCPOINTS_O,0.2870,0.4200,0.7833,0.0433,0.7833
ROCPOINTS_O,0.2871,0.4200,0.7833,0.0433,0.7833
ROCPOINTS_O,0.2871,0.4199,0.7833,0.0433,0.7833
ROCPOINTS_O,0.2873,0.4199,0.7833,0.0433,0.7833
ROCPOINTS_O,0.2875,0.4198,0.7833,0.0433,0.7833
ROCPOINTS_O,0.2876,0.4197,0.7833,0.0434,0.7833
ROCPOINTS_O,0.2877,0.4196,0.7833,0.0434,0.7833
ROCPOINTS_O,0.2877,0.4196,0.7833,0.0434,0.7833
ROCPOINTS_O,0.2878,0.4195,0.7833,0.0434,0.7833
ROCPOINTS_O,0.2878,0.4195,0.7833,0.0434,0.7833
ROCPOINTS_O,0.2878,0.4193,0.7833,0.0434,0.7833
ROCPOINTS_O,0.2878,0.4192,0.7833,0.0434,0.7833
ROCPOINTS_O,0.2881,0.4192,0.7833,0.0434,0.7833
ROCPOINTS_O,0.2883,0.4191,0.7833,0.0434,0.7833
ROCPOINTS_O,0.2883,0.4191,0.7833,0.0434,0.7833
ROCPOINTS_O,0.2883,0.4190,0.7833,0.0434,0.7833
ROCPOINTS_O,0.2886,0.4189,0.7833,0.0434,0.7833
ROCPOINTS_O,0.2887,0.4188,0.7833,0.0434,0.7833
ROCPOINTS_O,0.2887,0.4187,0.7833,0.0435,0.7833
ROCPOINTS_O,0.2888,0.4187,0.7833,0.0435,0.7833
ROCPOINTS_O,0.2889,0.4185,0.7833,0.0435,0.7833
ROCPOINTS_O,0.2891,0.4185,0.7833,0.0435,0.7833
ROCPOINTS_O,0.2893,0.4184,0.7833,0.0435,0.7833
ROCPOINTS_O,0.2895,0.4182,0.7833,0.0435,0.7833
ROCPOINTS_O,0.2896,0.4181,0.7833,0.0435,0.7833
ROCPOINTS_O,0.2900,0.4180,0.7833,0.0435,0.7833
ROCPOINTS_O,0.2907,0.4120,0.7738,0.0436,0.7738
ROCPOINTS_O,0.2908,0.4119,0.7738,0.0436,0.7738
ROCPOINTS_O,0.2909,0.4119,0.7738,0.0436,0.7738
ROCPOINTS_O,0.2910,0.4118,0.7738,0.0436,0.7738
ROCPOINTS_O,0.2911,0.4118,0.7738,0.0436,0.7738
ROCPOINTS_O,0.2912,0.4117,0.7738,0.0437,0.7738
ROCPOINTS_O,0.2913,0.4116,0.7738,0.0437,0.7738
ROCPOINTS_O,0.2917,0.4115,0.7738,0.0437,0.7738
ROCPOINTS_O,0.2919,0.4114,0.7738,0.0437,0.7738
ROCPOINTS_O,0.2919,0.4114,0.7738,0.0437,0.7738
ROCPOINTS_O,0.2924,0.4113,0.7738,0.0437,0.7738
ROCPOINTS_O,0.2926,0.4113,0.7738,0.0437,0.7738
ROCPOINTS_O,0.2926,0.4112,0.7738,0.0437,0.7738
ROCPOINTS_O,0.2929,0.4111,0.7738,0.0437,0.7738
ROCPOINTS_O,0.2931,0.4111,0.7738,0.0437,0.7738
ROCPOINTS_O,0.2933,0.4110,0.7738,0.0437,0.7738
ROCPOINTS_O,0.2933,0.4110,0.7738,0.0437,0.7738
ROCPOINTS_O,0.2934,0.4039,0.7667,0.0441,0.7667
ROCPOINTS_O,0.2934,0.4039,0.7667,0.0441,0.7667
ROCPOINTS_O,0.2936,0.4038,0.7667,0.0441,0.7667
ROCPOINTS_O,0.2937,0.4037,0.7667,0.0441,0.7667
ROCPOINTS_O,0.2939,0.4037,0.7667,0.0441,0.7667
ROCPOINTS_O,0.2940,0.4036,0.7667,0.0441,0.7667
ROCPOINTS_O,0.2942,0.4035,0.7667,0.0441,0.7667
ROCPOINTS_O,0.2942,0.4034,0.7667,0.0441,0.7667
ROCPOINTS_O,0.2943,0.4034,0.7667,0.0441,0.7667
ROCPOINTS_O,0.2944,0.4033,0.7667,0.0441,0.7667
ROCPOINTS_O,0.2946,0.4032,0.7619,0.0439,0.7619
ROCPOINTS_O,0.2947,0.4032,0.7619,0.0439,0.7619
ROCPOINTS_O,0.2948,0.4031,0.7619,0.0439,0.7619
ROCPOINTS_O,0.2949,0.4030,0.7619,0.0439,0.7619
ROCPOINTS_O,0.2949,0.4030,0.7619,0.0439,0.7619
ROCPOINTS_O,0.2950,0.4029,0.7619,0.0439,0.7619
ROCPOINTS_O,0.2951,0.4029,0.7619,0.0439,0.7619
ROCPOINTS_O,0.2951,0.4028,0.7619,0.0439,0.7619
ROCPOINTS_O,0.2953,0.4027,0.7619,0.0439,0.7619
ROCPOINTS_O,0.2954,0.4026,0.7619,0.0439,0.7619
ROCPOINTS_O,0.2956,0.4026,0.7619,0.0439,0.7619
ROCPOINTS_O,0.2956,0.4025,0.7619,0.0439,0.7619
ROCPOINTS_O,0.2960,0.4023,0.7619,0.0440,0.7619
ROCPOINTS_O,0.2960,0.4023,0.7619,0.0440,0.7619
ROCPOINTS_O,0.2961,0.4022,0.7619,0.0440,0.7619
ROCPOINTS_O,0.2961,0.4021,0.7619,0.0440,0.7619
ROCPOINTS_O,0.2966,0.4021,0.7619,0.0440,0.7619
ROCPOINTS_O,0.2967,0.4020,0.7619,0.0440,0.7619
ROCPOINTS_O,0.2967,0.3961,0.7548,0.0442,0.7548
ROCPOINTS_O,0.2970,0.3960,0.7548,0.0442,0.7548
ROCPOINTS_O,0.2972,0.3959,0.7548,0.0442,0.7548
ROCPOINTS_O,0.2973,0.3959,0.7548,0.0442,0.7548
ROCPOINTS_O,0.2975,0.3958,0.7548,0.0443,0.7548
ROCPOINTS_O,0.2976,0.3958,0.7548,0.0443,0.7548
ROCPOINTS_O,0.2977,0.3957,0.7548,0.0443,0.7548
ROCPOINTS_O,0.2978,0.3956,0.7548,0.0443,0.7548
ROCPOINTS_O,0.2978,0.3956,0.7548,0.0443,0.7548
ROCPOINTS_O,0.2980,0.3955,0.7548,0.0443,0.7548
ROCPOINTS_O,0.2980,0.3954,0.7548,0.0443,0.7548
ROCPOINTS_O,0.2980,0.3954,0.7548,0.0443,0.7548
ROCPOINTS_O,0.2985,0.3953,0.7548,0.0443,0.7548
ROCPOINTS_O,0.2989,0.3952,0.7548,0.0443,0.7548
ROCPOINTS_O,0.2989,0.3952,0.7548,0.0443,0.7548
ROCPOINTS_O,0.2989,0.3951,0.7548,0.0443,0.7548
ROCPOINTS_O,0.2992,0.3950,0.7548,0.0443,0.7548
ROCPOINTS_O,0.2993,0.3949,0.7548,0.0443,0.7548
ROCPOINTS_O,0.2994,0.3948,0.7548,0.0444,0.7548
ROCPOINTS_O,0.2996,0.3947,0.7548,0.0444,0.7548
ROCPOINTS_O,0.3000,0.3947,0.7548,0.0444,0.7548
ROCPOINTS_O,0.3001,0.3887,0.7500,0.0448,0.7500
ROCPOINTS_O,0.3002,0.3886,0.7500,0.0448,0.7500
ROCPOINTS_O,0.3003,0.3886,0.7500,0.0448,0.7500
ROCPOINTS_O,0.3005,0.3885,0.7500,0.0448,0.7500
ROCPOINTS_O,0.3007,0.3885,0.7500,0.0448,0.7500
ROCPOINTS_O,0.3008,0.3884,0.7500,0.0448,0.7500
ROCPOINTS_O,0.3010,0.3884,0.7500,0.0448,0.7500
ROCPOINTS_O,0.3011,0.3883,0.7500,0.0448,0.7500
ROCPOINTS_O,0.3011,0.3881,0.7500,0.0448,0.7500
ROCPOINTS_O,0.3011,0.3880,0.7500,0.0448,0.7500
ROCPOINTS_O,0.3012,0.3880,0.7500,0.0448,0.7500
ROCPOINTS_O,0.3013,0.3879,0.7500,0.0448,0.7500
ROCPOINTS_O,0.3017,0.3878,0.7500,0.0449,0.7500
ROCPOINTS_O,0.3018,0.3877,0.7500,0.0449,0.7500
ROCPOINTS_O,0.3018,0.3876,0.7500,0.0449,0.7500
ROCPOINTS_O,0.3020,0.3875,0.7500,0.0449,0.7500
ROCPOINTS_O,0.3020,0.3875,0.7500,0.0449,0.7500
ROCPOINTS_O,0.3020,0.3874,0.7500,0.0449,0.7500
ROCPOINTS_O,0.3021,0.3874,0.7500,0.0449,0.7500
ROCPOINTS_O,0.3022,0.3873,0.7500,0.0449,0.7500
ROCPOINTS_O,0.3024,0.3871,0.7500,0.0449,0.7500
ROCPOINTS_O,0.3025,0.3871,0.7500,0.0449,0.7500
ROCPOINTS_O,0.3027,0.3870,0.7500,0.0449,0.7500
ROCPOINTS_O,0.3027,0.3869,0.7500,0.0450,0.7500
ROCPOINTS_O,0.3028,0.3868,0.7500,0.0450,0.7500
ROCPOINTS_O,0.3031,0.3867,0.7500,0.0450,0.7500
ROCPOINTS_O,0.3033,0.3867,0.7500,0.0450,0.7500
ROCPOINTS_O,0.3033,0.3866,0.7500,0.0450,0.7500
ROCPOINTS_O,0.3033,0.3812,0.7452,0.0453,0.7452
ROCPOINTS_O,0.3034,0.3811,0.7452,0.0453,0.7452
ROCPOINTS_O,0.3037,0.3811,0.7452,0.0453,0.7452
ROCPOINTS_O,0.3038,0.3810,0.7452,0.0453,0.7452
ROCPOINTS_O,0.3039,0.3809,0.7452,0.0454,0.7452
ROCPOINTS_O,0.3039,0.3808,0.7452,0.0454,0.7452
ROCPOINTS_O,0.3039,0.3808,0.7452,0.0454,0.7452
ROCPOINTS_O,0.3040,0.3807,0.7452,0.0454,0.7452
ROCPOINTS_O,0.3041,0.3807,0.7452,0.0454,0.7452
ROCPOINTS_O,0.3043,0.3806,0.7452,0.0454,0.7452
ROCPOINTS_O,0.3044,0.3806,0.7452,0.0454,0.7452
ROCPOINTS_O,0.3047,0.3805,0.7452,0.0454,0.7452
ROCPOINTS_O,0.3050,0.3804,0.7452,0.0454,0.7452
ROCPOINTS_O,0.3050,0.3803,0.7452,0.0454,0.7452
ROCPOINTS_O,0.3051,0.3803,0.7452,0.0454,0.7452
ROCPOINTS_O,0.3052,0.3803,0.7429,0.0453,0.7429
ROCPOINTS_O,0.3052,0.3802,0.7429,0.0453,0.7429
ROCPOINTS_O,0.3053,0.3801,0.7429,0.0453,0.7429
ROCPOINTS_O,0.3055,0.3801,0.7429,0.0453,0.7429
ROCPOINTS_O,0.3056,0.3800,0.7429,0.0453,0.7429
ROCPOINTS_O,0.3056,0.3800,0.7429,0.0453,0.7429
ROCPOINTS_O,0.3057,0.3799,0.7429,0.0453,0.7429
ROCPOINTS_O,0.3059,0.3799,0.7429,0.0453,0.7429
ROCPOINTS_O,0.3060,0.3798,0.7429,0.0453,0.7429
ROCPOINTS_O,0.3063,0.3796,0.7429,0.0454,0.7429
ROCPOINTS_O,0.3066,0.3796,0.7429,0.0454,0.7429
ROCPOINTS_O,0.3067,0.3795,0.7429,0.0454,0.7429
ROCPOINTS_O,0.3067,0.3795,0.7429,0.0454,0.7429
ROCPOINTS_O,0.3067,0.3794,0.7429,0.0454,0.7429
ROCPOINTS_O,0.3068,0.3741,0.7381,0.0457,0.7381
ROCPOINTS_O,0.3068,0.3740,0.7381,0.0457,0.7381
ROCPOINTS_O,0.3070,0.3739,0.7381,0.0457,0.7381
ROCPOINTS_O,0.3072,0.3738,0.7381,0.0457,0.7381
ROCPOINTS_O,0.3073,0.3738,0.7381,0.0458,0.7381
ROCPOINTS_O,0.3074,0.3737,0.7381,0.0458,0.7381
ROCPOINTS_O,0.3075,0.3737,0.7381,0.0458,0.7381
ROCPOINTS_O,0.3076,0.3736,0.7381,0.0458,0.7381
ROCPOINTS_O,0.3076,0.3736,0.7381,0.0458,0.7381
ROCPOINTS_O,0.3077,0.3735,0.7381,0.0458,0.7381
ROCPOINTS_O,0.3078,0.3734,0.7381,0.0458,0.7381
ROCPOINTS_O,0.3078,0.3733,0.7381,0.0458,0.7381
ROCPOINTS_O,0.3078,0.3733,0.7381,0.0458,0.7381
ROCPOINTS_O,0.3079,0.3732,0.7381,0.0458,0.7381
ROCPOINTS_O,0.3082,0.3731,0.7381,0.0458,0.7381
ROCPOINTS_O,0.3082,0.3731,0.7381,0.0458,0.7381
ROCPOINTS_O,0.3083,0.3730,0.7381,0.0458,0.7381
ROCPOINTS_O,0.3086,0.3729,0.7381,0.0459,0.7381
ROCPOINTS_O,0.3087,0.3728,0.7381,0.0459,0.7381
ROCPOINTS_O,0.3089,0.3727,0.7381,0.0459,0.7381
ROCPOINTS_O,0.3090,0.3726,0.7381,0.0459,0.7381
ROCPOINTS_O,0.3092,0.3726,0.7381,0.0459,0.7381
ROCPOINTS_O,0.3092,0.3725,0.7381,0.0459,0.7381
ROCPOINTS_O,0.3092,0.3725,0.7381,0.0459,0.7381
ROCPOINTS_O,0.3093,0.3724,0.7381,0.0459,0.7381
ROCPOINTS_O,0.3093,0.3723,0.7381,0.0459,0.7381
ROCPOINTS_O,0.3100,0.3723,0.7381,0.0459,0.7381
ROCPOINTS_O,0.3101,0.3662,0.7381,0.0467,0.7381
ROCPOINTS_O,0.3103,0.3661,0.7381,0.0467,0.7381
ROCPOINTS_O,0.3104,0.3660,0.7381,0.0467,0.7381
ROCPOINTS_O,0.3104,0.3660,0.7381,0.0467,0.7381
ROCPOINTS_O,0.3105,0.3659,0.7381,0.0467,0.7381
ROCPOINTS_O,0.3106,0.3659,0.7381,0.0467,0.7381
ROCPOINTS_O,0.3109,0.3657,0.7381,0.0467,0.7381
ROCPOINTS_O,0.3110,0.3657,0.7381,0.0467,0.7381
ROCPOINTS_O,0.3111,0.3656,0.7381,0.0467,0.7381
ROCPOINTS_O,0.3113,0.3655,0.7381,0.0467,0.7381
ROCPOINTS_O,0.3114,0.3654,0.7381,0.0468,0.7381
ROCPOINTS_O,0.3115,0.3653,0.7381,0.0468,0.7381
ROCPOINTS_O,0.3117,0.3652,0.7381,0.0468,0.7381
ROCPOINTS_O,0.3118,0.3652,0.7381,0.0468,0.7381
ROCPOINTS_O,0.3119,0.3651,0.7381,0.0468,0.7381
ROCPOINTS_O,0.3120,0.3651,0.7381,0.0468,0.7381
ROCPOINTS_O,0.3123,0.3650,0.7381,0.0468,0.7381
ROCPOINTS_O,0.3127,0.3649,0.7381,0.0468,0.7381
ROCPOINTS_O,0.3127,0.3649,0.7381,0.0468,0.7381
ROCPOINTS_O,0.3133,0.3648,0.7381,0.0468,0.7381
ROCPOINTS_O,0.3133,0.3585,0.7357,0.0475,0.7357
ROCPOINTS_O,0.3134,0.3584,0.7357,0.0475,0.7357
ROCPOINTS_O,0.3135,0.3583,0.7357,0.0475,0.7357
ROCPOINTS_O,0.3135,0.3583,0.7357,0.0475,0.7357
ROCPOINTS_O,0.3135,0.3582,0.7357,0.0475,0.7357
ROCPOINTS_O,0.3136,0.3582,0.7357,0.0475,0.7357
ROCPOINTS_O,0.3137,0.3581,0.7357,0.0475,0.7357
ROCPOINTS_O,0.3138,0.3581,0.7357,0.0475,0.7357
ROCPOINTS_O,0.3138,0.3580,0.7357,0.0475,0.7357
ROCPOINTS_O,0.3138,0.3579,0.7357,0.0475,0.7357
ROCPOINTS_O,0.3140,0.3579,0.7357,0.0475,0.7357
ROCPOINTS_O,0.3141,0.3578,0.7357,0.0476,0.7357
ROCPOINTS_O,0.3142,0.3578,0.7357,0.0476,0.7357
ROCPOINTS_O,0.3143,0.3577,0.7357,0.0476,0.7357
ROCPOINTS_O,0.3144,0.3577,0.7357,0.0476,0.7357
ROCPOINTS_O,0.3144,0.3576,0.7357,0.0476,0.7357
ROCPOINTS_O,0.3147,0.3575,0.7357,0.0476,0.7357
ROCPOINTS_O,0.3149,0.3574,0.7357,0.0476,0.7357
ROCPOINTS_O,0.3150,0.3574,0.7357,0.0476,0.7357
ROCPOINTS_O,0.3152,0.3573,0.7357,0.0476,0.7357
ROCPOINTS_O,0.3152,0.3573,0.7357,0.0476,0.7357
ROCPOINTS_O,0.3156,0.3572,0.7357,0.0476,0.7357
ROCPOINTS_O,0.3157,0.3571,0.7357,0.0476,0.7357
ROCPOINTS_O,0.3158,0.3571,0.7357,0.0476,0.7357
ROCPOINTS_O,0.3158,0.3570,0.7357,0.0477,0.7357
ROCPOINTS_O,0.3159,0.3570,0.7357,0.0477,0.7357
ROCPOINTS_O,0.3159,0.3569,0.7357,0.0477,0.7357
ROCPOINTS_O,0.3160,0.3568,0.7357,0.0477,0.7357
ROCPOINTS_O,0.3161,0.3567,0.7357,0.0477,0.7357
ROCPOINTS_O,0.3164,0.3567,0.7357,0.0477,0.7357
ROCPOINTS_O,0.3164,0.3566,0.7357,0.0477,0.7357
ROCPOINTS_O,0.3166,0.3566,0.7357,0.0477,0.7357
ROCPOINTS_O,0.3167,0.3565,0.7357,0.0477,0.7357
ROCPOINTS_O,0.3167,0.3564,0.7357,0.0477,0.7357
ROCPOINTS_O,0.3167,0.3502,0.7310,0.0482,0.7310
ROCPOINTS_O,0.3168,0.3501,0.7310,0.0482,0.7310
ROCPOINTS_O,0.3169,0.3501,0.7310,0.0483,0.7310
ROCPOINTS_O,0.3169,0.3500,0.7310,0.0483,0.7310
ROCPOINTS_O,0.3171,0.3499,0.7310,0.0483,0.7310
ROCPOINTS_O,0.3172,0.3498,0.7310,0.0483,0.7310
ROCPOINTS_O,0.3173,0.3498,0.7310,0.0483,0.7310
ROCPOINTS_O,0.3173,0.3498,0.7286,0.0481,0.7286
ROCPOINTS_O,0.3175,0.3497,0.7286,0.0482,0.7286
ROCPOINTS_O,0.3178,0.3497,0.7286,0.0482,0.7286
ROCPOINTS_O,0.3178,0.3496,0.7286,0.0482,0.7286
ROCPOINTS_O,0.3181,0.3494,0.7286,0.0482,0.7286
ROCPOINTS_O,0.3182,0.3494,0.7286,0.0482,0.7286
ROCPOINTS_O,0.3183,0.3493,0.7286,0.0482,0.7286
ROCPOINTS_O,0.3186,0.3490,0.7262,0.0481,0.7262
ROCPOINTS_O,0.3189,0.3490,0.7262,0.0481,0.7262
ROCPOINTS_O,0.3189,0.3489,0.7262,0.0481,0.7262
ROCPOINTS_O,0.3190,0.3488,0.7262,0.0481,0.7262
ROCPOINTS_O,0.3192,0.3488,0.7262,0.0481,0.7262
ROCPOINTS_O,0.3192,0.3487,0.7262,0.0481,0.7262
ROCPOINTS_O,0.3194,0.3486,0.7262,0.0481,0.7262
ROCPOINTS_O,0.3194,0.3486,0.7262,0.0482,0.7262
ROCPOINTS_O,0.3195,0.3485,0.7262,0.0482,0.7262
ROCPOINTS_O,0.3197,0.3485,0.7262,0.0482,0.7262
ROCPOINTS_O,0.3198,0.3484,0.7262,0.0482,0.7262
ROCPOINTS_O,0.3200,0.3483,0.7262,0.0482,0.7262
ROCPOINTS_O,0.3200,0.3483,0.7262,0.0482,0.7262
ROCPOINTS_O,0.3200,0.3420,0.7214,0.0487,0.7214
ROCPOINTS_O,0.3201,0.3420,0.7214,0.0487,0.7214
ROCPOINTS_O,0.3201,0.3419,0.7214,0.0487,0.7214
ROCPOINTS_O,0.3203,0.3419,0.7214,0.0487,0.7214
ROCPOINTS_O,0.3208,0.3418,0.7214,0.0488,0.7214
ROCPOINTS_O,0.3208,0.3417,0.7214,0.0488,0.7214
ROCPOINTS_O,0.3208,0.3416,0.7214,0.0488,0.7214
ROCPOINTS_O,0.3209,0.3416,0.7214,0.0488,0.7214
ROCPOINTS_O,0.3211,0.3415,0.7214,0.0488,0.7214
ROCPOINTS_O,0.3211,0.3415,0.7214,0.0488,0.7214
ROCPOINTS_O,0.3213,0.3414,0.7214,0.0488,0.7214
ROCPOINTS_O,0.3214,0.3413,0.7214,0.0488,0.7214
ROCPOINTS_O,0.3217,0.3412,0.7214,0.0488,0.7214
ROCPOINTS_O,0.3217,0.3411,0.7214,0.0489,0.7214
ROCPOINTS_O,0.3218,0.3410,0.7214,0.0489,0.7214
ROCPOINTS_O,0.3219,0.3409,0.7190,0.0487,0.7190
ROCPOINTS_O,0.3221,0.3409,0.7190,0.0487,0.7190
ROCPOINTS_O,0.3222,0.3408,0.7190,0.0487,0.7190
ROCPOINTS_O,0.3224,0.3408,0.7190,0.0487,0.7190
ROCPOINTS_O,0.3225,0.3407,0.7190,0.0487,0.7190
ROCPOINTS_O,0.3226,0.3407,0.7190,0.0488,0.7190
ROCPOINTS_O,0.3226,0.3406,0.7190,0.0488,0.7190
ROCPOINTS_O,0.3227,0.3405,0.7190,0.0488,0.7190
ROCPOINTS_O,0.3228,0.3404,0.7190,0.0488,0.7190
ROCPOINTS_O,0.3229,0.3404,0.7190,0.0488,0.7190
ROCPOINTS_O,0.3233,0.3403,0.7190,0.0488,0.7190
ROCPOINTS_O,0.3234,0.3344,0.7167,0.0495,0.7167
ROCPOINTS_O,0.3236,0.3344,0.7167,0.0495,0.7167
ROCPOINTS_O,0.3236,0.3343,0.7167,0.0495,0.7167
ROCPOINTS_O,0.3238,0.3342,0.7167,0.0495,0.7167
ROCPOINTS_O,0.3239,0.3342,0.7167,0.0495,0.7167
ROCPOINTS_O,0.3240,0.3341,0.7167,0.0495,0.7167
ROCPOINTS_O,0.3242,0.3341,0.7167,0.0495,0.7167
ROCPOINTS_O,0.3242,0.3340,0.7167,0.0495,0.7167
ROCPOINTS_O,0.3244,0.3340,0.7167,0.0495,0.7167
ROCPOINTS_O,0.3244,0.3338,0.7167,0.0495,0.7167
ROCPOINTS_O,0.3249,0.3338,0.7167,0.0496,0.7167
ROCPOINTS_O,0.3249,0.3337,0.7167,0.0496,0.7167
ROCPOINTS_O,0.3250,0.3337,0.7167,0.0496,0.7167
ROCPOINTS_O,0.3250,0.3336,0.7167,0.0496,0.7167
ROCPOINTS_O,0.3252,0.3334,0.7167,0.0496,0.7167
ROCPOINTS_O,0.3252,0.3334,0.7167,0.0496,0.7167
ROCPOINTS_O,0.3253,0.3333,0.7167,0.0496,0.7167
ROCPOINTS_O,0.3256,0.3333,0.7167,0.0496,0.7167
ROCPOINTS_O,0.3258,0.3331,0.7167,0.0496,0.7167
ROCPOINTS_O,0.3259,0.3331,0.7167,0.0497,0.7167
ROCPOINTS_O,0.3263,0.3330,0.7167,0.0497,0.7167
ROCPOINTS_O,0.3267,0.3330,0.7167,0.0497,0.7167
ROCPOINTS_O,0.3267,0.3329,0.7167,0.0497,0.7167
ROCPOINTS_O,0.3268,0.3266,0.7143,0.0504,0.7143
ROCPOINTS_O,0.3268,0.3265,0.7143,0.0504,0.7143
ROCPOINTS_O,0.3270,0.3265,0.7143,0.0504,0.7143
ROCPOINTS_O,0.3271,0.3264,0.7143,0.0505,0.7143
ROCPOINTS_O,0.3272,0.3264,0.7119,0.0503,0.7119
ROCPOINTS_O,0.3273,0.3264,0.7119,0.0503,0.7119
ROCPOINTS_O,0.3273,0.3263,0.7119,0.0503,0.7119
ROCPOINTS_O,0.3275,0.3263,0.7119,0.0503,0.7119
ROCPOINTS_O,0.3277,0.3261,0.7119,0.0503,0.7119
ROCPOINTS_O,0.3278,0.3261,0.7119,0.0503,0.7119
ROCPOINTS_O,0.3280,0.3261,0.7095,0.0502,0.7095
ROCPOINTS_O,0.3280,0.3260,0.7095,0.0502,0.7095
ROCPOINTS_O,0.3281,0.3259,0.7095,0.0502,0.7095
ROCPOINTS_O,0.3283,0.3259,0.7095,0.0502,0.7095
ROCPOINTS_O,0.3283,0.3258,0.7095,0.0502,0.7095
ROCPOINTS_O,0.3284,0.3256,0.7095,0.0503,0.7095
ROCPOINTS_O,0.3286,0.3256,0.7095,0.0503,0.7095
ROCPOINTS_O,0.3287,0.3255,0.7095,0.0503,0.7095
ROCPOINTS_O,0.3289,0.3255,0.7095,0.0503,0.7095
ROCPOINTS_O,0.3290,0.3254,0.7095,0.0503,0.7095
ROCPOINTS_O,0.3292,0.3253,0.7095,0.0503,0.7095
ROCPOINTS_O,0.3293,0.3253,0.7095,0.0503,0.7095
ROCPOINTS_O,0.3293,0.3252,0.7095,0.0503,0.7095
ROCPOINTS_O,0.3296,0.3252,0.7095,0.0503,0.7095
ROCPOINTS_O,0.3300,0.3251,0.7095,0.0503,0.7095
ROCPOINTS_O,0.3303,0.3195,0.7095,0.0512,0.7095
ROCPOINTS_O,0.3304,0.3194,0.7095,0.0512,0.7095
ROCPOINTS_O,0.3304,0.3194,0.7095,0.0512,0.7095
ROCPOINTS_O,0.3304,0.3193,0.7095,0.0512,0.7095
ROCPOINTS_O,0.3306,0.3193,0.7095,0.0512,0.7095
ROCPOINTS_O,0.3306,0.3192,0.7095,0.0512,0.7095
ROCPOINTS_O,0.3308,0.3191,0.7095,0.0512,0.7095
ROCPOINTS_O,0.3309,0.3191,0.7095,0.0512,0.7095
ROCPOINTS_O,0.3314,0.3190,0.7095,0.0512,0.7095
ROCPOINTS_O,0.3315,0.3190,0.7095,0.0512,0.7095
ROCPOINTS_O,0.3317,0.3189,0.7095,0.0513,0.7095
ROCPOINTS_O,0.3319,0.3189,0.7095,0.0513,0.7095
ROCPOINTS_O,0.3320,0.3188,0.7095,0.0513,0.7095
ROCPOINTS_O,0.3320,0.3187,0.7095,0.0513,0.7095
ROCPOINTS_O,0.3324,0.3187,0.7095,0.0513,0.7095
ROCPOINTS_O,0.3324,0.3186,0.7095,0.0513,0.7095
ROCPOINTS_O,0.3324,0.3186,0.7071,0.0511,0.7071
ROCPOINTS_O,0.3325,0.3184,0.7071,0.0512,0.7071
ROCPOINTS_O,0.3326,0.3181,0.7071,0.0512,0.7071
ROCPOINTS_O,0.3327,0.3181,0.7071,0.0512,0.7071
ROCPOINTS_O,0.3332,0.3180,0.7071,0.0512,0.7071
ROCPOINTS_O,0.3333,0.3179,0.7071,0.0512,0.7071
ROCPOINTS_O,0.3333,0.3179,0.7071,0.0513,0.7071
ROCPOINTS_O,0.3337,0.3124,0.7024,0.0518,0.7024
ROCPOINTS_O,0.3337,0.3122,0.7024,0.0518,0.7024
ROCPOINTS_O,0.3340,0.3121,0.7024,0.0518,0.7024
ROCPOINTS_O,0.3340,0.3121,0.7000,0.0517,0.7000
ROCPOINTS_O,0.3340,0.3120,0.7000,0.0517,0.7000
ROCPOINTS_O,0.3341,0.3120,0.7000,0.0517,0.7000
ROCPOINTS_O,0.3342,0.3119,0.7000,0.0517,0.7000
ROCPOINTS_O,0.3344,0.3119,0.6976,0.0515,0.6976
ROCPOINTS_O,0.3344,0.3118,0.6976,0.0515,0.6976
ROCPOINTS_O,0.3345,0.3117,0.6976,0.0515,0.6976
ROCPOINTS_O,0.3347,0.3117,0.6976,0.0515,0.6976
ROCPOINTS_O,0.3348,0.3116,0.6976,0.0516,0.6976
ROCPOINTS_O,0.3354,0.3115,0.6976,0.0516,0.6976
ROCPOINTS_O,0.3356,0.3115,0.6976,0.0516,0.6976
ROCPOINTS_O,0.3358,0.3114,0.6976,0.0516,0.6976
ROCPOINTS_O,0.3358,0.3113,0.6976,0.0516,0.6976
ROCPOINTS_O,0.3358,0.3113,0.6976,0.0516,0.6976
ROCPOINTS_O,0.3359,0.3112,0.6976,0.0516,0.6976
ROCPOINTS_O,0.3362,0.3112,0.6976,0.0516,0.6976
ROCPOINTS_O,0.3365,0.3111,0.6976,0.0516,0.6976
ROCPOINTS_O,0.3367,0.3111,0.6976,0.0516,0.6976
ROCPOINTS_O,0.3367,0.3059,0.6905,0.0520,0.6905
ROCPOINTS_O,0.3367,0.3058,0.6905,0.0520,0.6905
ROCPOINTS_O,0.3368,0.3057,0.6905,0.0520,0.6905
ROCPOINTS_O,0.3371,0.3057,0.6905,0.0520,0.6905
ROCPOINTS_O,0.3372,0.3056,0.6905,0.0520,0.6905
ROCPOINTS_O,0.3373,0.3056,0.6905,0.0520,0.6905
ROCPOINTS_O,0.3374,0.3055,0.6905,0.0520,0.6905
ROCPOINTS_O,0.3375,0.3054,0.6905,0.0520,0.6905
ROCPOINTS_O,0.3378,0.3054,0.6905,0.0520,0.6905
ROCPOINTS_O,0.3380,0.3053,0.6905,0.0521,0.6905
ROCPOINTS_O,0.3380,0.3053,0.6905,0.0521,0.6905
ROCPOINTS_O,0.3381,0.3052,0.6905,0.0521,0.6905
ROCPOINTS_O,0.3383,0.3052,0.6905,0.0521,0.6905
ROCPOINTS_O,0.3386,0.3051,0.6905,0.0521,0.6905
ROCPOINTS_O,0.3387,0.3050,0.6905,0.0521,0.6905
ROCPOINTS_O,0.3388,0.3050,0.6905,0.0521,0.6905
ROCPOINTS_O,0.3388,0.3049,0.6905,0.0521,0.6905
ROCPOINTS_O,0.3389,0.3049,0.6905,0.0521,0.6905
ROCPOINTS_O,0.3389,0.3048,0.6905,0.0521,0.6905
ROCPOINTS_O,0.3391,0.3048,0.6905,0.0521,0.6905
ROCPOINTS_O,0.3392,0.3047,0.6905,0.0522,0.6905
ROCPOINTS_O,0.3393,0.3046,0.6905,0.0522,0.6905
ROCPOINTS_O,0.3399,0.3046,0.6905,0.0522,0.6905
ROCPOINTS_O,0.3400,0.3045,0.6905,0.0522,0.6905
ROCPOINTS_O,0.3400,0.3045,0.6905,0.0522,0.6905
ROCPOINTS_O,0.3400,0.3042,0.6905,0.0522,0.6905
ROCPOINTS_O,0.3401,0.2968,0.6857,0.0531,0.6857
ROCPOINTS_O,0.3404,0.2968,0.6857,0.0531,0.6857
ROCPOINTS_O,0.3404,0.2967,0.6857,0.0531,0.6857
ROCPOINTS_O,0.3406,0.2967,0.6857,0.0531,0.6857
ROCPOINTS_O,0.3410,0.2966,0.6857,0.0532,0.6857
ROCPOINTS_O,0.3411,0.2965,0.6857,0.0532,0.6857
ROCPOINTS_O,0.3411,0.2965,0.6857,0.0532,0.6857
ROCPOINTS_O,0.3411,0.2964,0.6857,0.0532,0.6857
ROCPOINTS_O,0.3413,0.2963,0.6857,0.0532,0.6857
ROCPOINTS_O,0.3415,0.2962,0.6857,0.0532,0.6857
ROCPOINTS_O,0.3417,0.2961,0.6857,0.0532,0.6857
ROCPOINTS_O,0.3418,0.2958,0.6857,0.0533,0.6857
ROCPOINTS_O,0.3419,0.2958,0.6857,0.0533,0.6857
ROCPOINTS_O,0.3419,0.2957,0.6857,0.0533,0.6857
ROCPOINTS_O,0.3422,0.2957,0.6857,0.0533,0.6857
ROCPOINTS_O,0.3425,0.2957,0.6833,0.0531,0.6833
ROCPOINTS_O,0.3427,0.2956,0.6833,0.0531,0.6833
ROCPOINTS_O,0.3428,0.2955,0.6833,0.0532,0.6833
ROCPOINTS_O,0.3429,0.2954,0.6833,0.0532,0.6833
ROCPOINTS_O,0.3430,0.2953,0.6833,0.0532,0.6833
ROCPOINTS_O,0.3433,0.2953,0.6833,0.0532,0.6833
ROCPOINTS_O,0.3433,0.2952,0.6833,0.0532,0.6833
ROCPOINTS_O,0.3433,0.2878,0.6738,0.0538,0.6738
ROCPOINTS_O,0.3440,0.2878,0.6738,0.0538,0.6738
ROCPOINTS_O,0.3442,0.2877,0.6738,0.0538,0.6738
ROCPOINTS_O,0.3447,0.2876,0.6738,0.0538,0.6738
ROCPOINTS_O,0.3448,0.2876,0.6738,0.0538,0.6738
ROCPOINTS_O,0.3448,0.2875,0.6738,0.0538,0.6738
ROCPOINTS_O,0.3448,0.2875,0.6738,0.0539,0.6738
ROCPOINTS_O,0.3449,0.2874,0.6738,0.0539,0.6738
ROCPOINTS_O,0.3449,0.2873,0.6738,0.0539,0.6738
ROCPOINTS_O,0.3450,0.2873,0.6738,0.0539,0.6738
ROCPOINTS_O,0.3450,0.2872,0.6738,0.0539,0.6738
ROCPOINTS_O,0.3451,0.2871,0.6738,0.0539,0.6738
ROCPOINTS_O,0.3452,0.2871,0.6738,0.0539,0.6738
ROCPOINTS_O,0.3456,0.2870,0.6738,0.0539,0.6738
ROCPOINTS_O,0.3458,0.2869,0.6738,0.0539,0.6738
ROCPOINTS_O,0.3458,0.2867,0.6738,0.0540,0.6738
ROCPOINTS_O,0.3459,0.2866,0.6738,0.0540,0.6738
ROCPOINTS_O,0.3461,0.2865,0.6738,0.0540,0.6738
ROCPOINTS_O,0.3462,0.2864,0.6738,0.0540,0.6738
ROCPOINTS_O,0.3463,0.2864,0.6738,0.0540,0.6738
ROCPOINTS_O,0.3466,0.2863,0.6738,0.0541,0.6738
ROCPOINTS_O,0.3466,0.2863,0.6738,0.0541,0.6738
ROCPOINTS_O,0.3467,0.2862,0.6738,0.0541,0.6738
ROCPOINTS_O,0.3472,0.2799,0.6714,0.0550,0.6714
ROCPOINTS_O,0.3473,0.2799,0.6714,0.0550,0.6714
ROCPOINTS_O,0.3474,0.2798,0.6714,0.0551,0.6714
ROCPOINTS_O,0.3475,0.2798,0.6714,0.0551,0.6714
ROCPOINTS_O,0.3478,0.2797,0.6714,0.0551,0.6714
ROCPOINTS_O,0.3478,0.2797,0.6714,0.0551,0.6714
ROCPOINTS_O,0.3483,0.2796,0.6714,0.0551,0.6714
ROCPOINTS_O,0.3485,0.2795,0.6714,0.0551,0.6714
ROCPOINTS_O,0.3486,0.2795,0.6714,0.0551,0.6714
ROCPOINTS_O,0.3486,0.2794,0.6714,0.0551,0.6714
ROCPOINTS_O,0.3487,0.2794,0.6714,0.0551,0.6714
ROCPOINTS_O,0.3488,0.2793,0.6714,0.0552,0.6714
ROCPOINTS_O,0.3489,0.2793,0.6714,0.0552,0.6714
ROCPOINTS_O,0.3489,0.2791,0.6714,0.0552,0.6714
ROCPOINTS_O,0.3489,0.2791,0.6690,0.0550,0.6690
ROCPOINTS_O,0.3491,0.2791,0.6667,0.0548,0.6667
ROCPOINTS_O,0.3495,0.2790,0.6667,0.0548,0.6667
ROCPOINTS_O,0.3496,0.2790,0.6667,0.0548,0.6667
ROCPOINTS_O,0.3500,0.2789,0.6667,0.0549,0.6667
ROCPOINTS_O,0.3502,0.2731,0.6595,0.0554,0.6595
ROCPOINTS_O,0.3502,0.2730,0.6595,0.0554,0.6595
ROCPOINTS_O,0.3504,0.2729,0.6595,0.0554,0.6595
ROCPOINTS_O,0.3505,0.2728,0.6595,0.0554,0.6595
ROCPOINTS_O,0.3510,0.2727,0.6595,0.0555,0.6595
ROCPOINTS_O,0.3510,0.2727,0.6595,0.0555,0.6595
ROCPOINTS_O,0.3510,0.2726,0.6595,0.0555,0.6595
ROCPOINTS_O,0.3510,0.2725,0.6595,0.0555,0.6595
ROCPOINTS_O,0.3511,0.2724,0.6595,0.0555,0.6595
ROCPOINTS_O,0.3512,0.2724,0.6595,0.0555,0.6595
ROCPOINTS_O,0.3514,0.2723,0.6595,0.0555,0.6595
ROCPOINTS_O,0.3517,0.2723,0.6595,0.0556,0.6595
ROCPOINTS_O,0.3518,0.2721,0.6595,0.0556,0.6595
ROCPOINTS_O,0.3519,0.2721,0.6595,0.0556,0.6595
ROCPOINTS_O,0.3520,0.2720,0.6595,0.0556,0.6595
ROCPOINTS_O,0.3522,0.2720,0.6595,0.0556,0.6595
ROCPOINTS_O,0.3525,0.2719,0.6595,0.0556,0.6595
ROCPOINTS_O,0.3525,0.2719,0.6595,0.0556,0.6595
ROCPOINTS_O,0.3530,0.2717,0.6595,0.0557,0.6595
ROCPOINTS_O,0.3533,0.2717,0.6595,0.0557,0.6595
ROCPOINTS_O,0.3539,0.2673,0.6571,0.0563,0.6571
ROCPOINTS_O,0.3539,0.2672,0.6571,0.0563,0.6571
ROCPOINTS_O,0.3542,0.2671,0.6571,0.0564,0.6571
ROCPOINTS_O,0.3544,0.2671,0.6571,0.0564,0.6571
ROCPOINTS_O,0.3550,0.2670,0.6571,0.0564,0.6571
ROCPOINTS_O,0.3550,0.2669,0.6571,0.0564,0.6571
ROCPOINTS_O,0.3550,0.2669,0.6571,0.0564,0.6571
ROCPOINTS_O,0.3550,0.2668,0.6571,0.0564,0.6571
ROCPOINTS_O,0.3552,0.2668,0.6571,0.0564,0.6571
ROCPOINTS_O,0.3552,0.2667,0.6571,0.0565,0.6571
ROCPOINTS_O,0.3553,0.2667,0.6571,0.0565,0.6571
ROCPOINTS_O,0.3555,0.2666,0.6571,0.0565,0.6571
ROCPOINTS_O,0.3555,0.2663,0.6571,0.0565,0.6571
ROCPOINTS_O,0.3556,0.2662,0.6571,0.0565,0.6571
ROCPOINTS_O,0.3560,0.2662,0.6571,0.0566,0.6571
ROCPOINTS_O,0.3561,0.2661,0.6571,0.0566,0.6571
ROCPOINTS_O,0.3563,0.2660,0.6571,0.0566,0.6571
ROCPOINTS_O,0.3563,0.2660,0.6571,0.0566,0.6571
ROCPOINTS_O,0.3567,0.2659,0.6571,0.0566,0.6571
ROCPOINTS_O,0.3567,0.2613,0.6524,0.0572,0.6524
ROCPOINTS_O,0.3569,0.2612,0.6524,0.0572,0.6524
ROCPOINTS_O,0.3570,0.2612,0.6524,0.0572,0.6524
ROCPOINTS_O,0.3571,0.2611,0.6524,0.0572,0.6524
ROCPOINTS_O,0.3573,0.2610,0.6524,0.0572,0.6524
ROCPOINTS_O,0.3578,0.2610,0.6524,0.0572,0.6524
ROCPOINTS_O,0.3579,0.2609,0.6524,0.0572,0.6524
ROCPOINTS_O,0.3580,0.2609,0.6524,0.0573,0.6524
ROCPOINTS_O,0.3586,0.2608,0.6524,0.0573,0.6524
ROCPOINTS_O,0.3591,0.2608,0.6524,0.0573,0.6524
ROCPOINTS_O,0.3592,0.2606,0.6524,0.0573,0.6524
ROCPOINTS_O,0.3593,0.2605,0.6524,0.0573,0.6524
ROCPOINTS_O,0.3600,0.2604,0.6524,0.0573,0.6524
ROCPOINTS_O,0.3604,0.2558,0.6452,0.0577,0.6452
ROCPOINTS_O,0.3606,0.2558,0.6452,0.0577,0.6452
ROCPOINTS_O,0.3607,0.2557,0.6452,0.0577,0.6452
ROCPOINTS_O,0.3608,0.2557,0.6452,0.0577,0.6452
ROCPOINTS_O,0.3611,0.2556,0.6429,0.0576,0.6429
ROCPOINTS_O,0.3613,0.2555,0.6429,0.0576,0.6429
ROCPOINTS_O,0.3613,0.2554,0.6429,0.0576,0.6429
ROCPOINTS_O,0.3614,0.2554,0.6405,0.0574,0.6405
ROCPOINTS_O,0.3617,0.2554,0.6405,0.0574,0.6405
ROCPOINTS_O,0.3619,0.2553,0.6405,0.0574,0.6405
ROCPOINTS_O,0.3622,0.2552,0.6405,0.0574,0.6405
ROCPOINTS_O,0.3625,0.2551,0.6405,0.0575,0.6405
ROCPOINTS_O,0.3625,0.2551,0.6405,0.0575,0.6405
ROCPOINTS_O,0.3625,0.2550,0.6405,0.0575,0.6405
ROCPOINTS_O,0.3627,0.2547,0.6405,0.0575,0.6405
ROCPOINTS_O,0.3628,0.2546,0.6405,0.0576,0.6405
ROCPOINTS_O,0.3632,0.2546,0.6405,0.0576,0.6405
ROCPOINTS_O,0.3633,0.2545,0.6405,0.0576,0.6405
ROCPOINTS_O,0.3633,0.2545,0.6405,0.0576,0.6405
ROCPOINTS_O,0.3636,0.2491,0.6381,0.0586,0.6381
ROCPOINTS_O,0.3639,0.2491,0.6381,0.0586,0.6381
ROCPOINTS_O,0.3639,0.2490,0.6381,0.0586,0.6381
ROCPOINTS_O,0.3642,0.2490,0.6381,0.0586,0.6381
ROCPOINTS_O,0.3642,0.2489,0.6381,0.0586,0.6381
ROCPOINTS_O,0.3642,0.2488,0.6381,0.0586,0.6381
ROCPOINTS_O,0.3644,0.2488,0.6381,0.0586,0.6381
ROCPOINTS_O,0.3644,0.2487,0.6381,0.0586,0.6381
ROCPOINTS_O,0.3648,0.2486,0.6381,0.0587,0.6381
ROCPOINTS_O,0.3650,0.2486,0.6381,0.0587,0.6381
ROCPOINTS_O,0.3650,0.2485,0.6381,0.0587,0.6381
ROCPOINTS_O,0.3653,0.2484,0.6381,0.0587,0.6381
ROCPOINTS_O,0.3654,0.2484,0.6381,0.0587,0.6381
ROCPOINTS_O,0.3656,0.2481,0.6381,0.0588,0.6381
ROCPOINTS_O,0.3656,0.2481,0.6381,0.0588,0.6381
ROCPOINTS_O,0.3658,0.2480,0.6381,0.0588,0.6381
ROCPOINTS_O,0.3664,0.2480,0.6381,0.0588,0.6381
ROCPOINTS_O,0.3667,0.2479,0.6381,0.0588,0.6381
ROCPOINTS_O,0.3672,0.2439,0.6310,0.0591,0.6310
ROCPOINTS_O,0.3673,0.2438,0.6310,0.0591,0.6310
ROCPOINTS_O,0.3674,0.2437,0.6310,0.0592,0.6310
ROCPOINTS_O,0.3674,0.2436,0.6310,0.0592,0.6310
ROCPOINTS_O,0.3674,0.2436,0.6310,0.0592,0.6310
ROCPOINTS_O,0.3675,0.2435,0.6310,0.0592,0.6310
ROCPOINTS_O,0.3676,0.2435,0.6310,0.0592,0.6310
ROCPOINTS_O,0.3678,0.2434,0.6310,0.0592,0.6310
ROCPOINTS_O,0.3678,0.2433,0.6310,0.0592,0.6310
ROCPOINTS_O,0.3680,0.2432,0.6310,0.0593,0.6310
ROCPOINTS_O,0.3681,0.2432,0.6310,0.0593,0.6310
ROCPOINTS_O,0.3683,0.2430,0.6310,0.0593,0.6310
ROCPOINTS_O,0.3689,0.2428,0.6310,0.0594,0.6310
ROCPOINTS_O,0.3697,0.2427,0.6310,0.0594,0.6310
ROCPOINTS_O,0.3700,0.2427,0.6310,0.0594,0.6310
ROCPOINTS_O,0.3707,0.2381,0.6286,0.0602,0.6286
ROCPOINTS_O,0.3707,0.2381,0.6286,0.0602,0.6286
ROCPOINTS_O,0.3708,0.2380,0.6286,0.0603,0.6286
ROCPOINTS_O,0.3708,0.2380,0.6286,0.0603,0.6286
ROCPOINTS_O,0.3710,0.2378,0.6286,0.0603,0.6286
ROCPOINTS_O,0.3711,0.2377,0.6286,0.0603,0.6286
ROCPOINTS_O,0.3712,0.2377,0.6286,0.0603,0.6286
ROCPOINTS_O,0.3713,0.2376,0.6286,0.0604,0.6286
ROCPOINTS_O,0.3717,0.2376,0.6286,0.0604,0.6286
ROCPOINTS_O,0.3719,0.2375,0.6286,0.0604,0.6286
ROCPOINTS_O,0.3722,0.2375,0.6286,0.0604,0.6286
ROCPOINTS_O,0.3722,0.2374,0.6286,0.0604,0.6286
ROCPOINTS_O,0.3727,0.2372,0.6286,0.0605,0.6286
ROCPOINTS_O,0.3728,0.2372,0.6286,0.0605,0.6286
ROCPOINTS_O,0.3729,0.2371,0.6286,0.0605,0.6286
ROCPOINTS_O,0.3733,0.2370,0.6286,0.0605,0.6286
ROCPOINTS_O,0.3736,0.2311,0.6238,0.0615,0.6238
ROCPOINTS_O,0.3739,0.2310,0.6238,0.0615,0.6238
ROCPOINTS_O,0.3740,0.2310,0.6238,0.0615,0.6238
ROCPOINTS_O,0.3741,0.2309,0.6238,0.0616,0.6238
ROCPOINTS_O,0.3742,0.2309,0.6238,0.0616,0.6238
ROCPOINTS_O,0.3747,0.2307,0.6238,0.0616,0.6238
ROCPOINTS_O,0.3749,0.2306,0.6238,0.0616,0.6238
ROCPOINTS_O,0.3750,0.2306,0.6238,0.0616,0.6238
ROCPOINTS_O,0.3751,0.2305,0.6238,0.0617,0.6238
ROCPOINTS_O,0.3751,0.2305,0.6238,0.0617,0.6238
ROCPOINTS_O,0.3753,0.2304,0.6238,0.0617,0.6238
ROCPOINTS_O,0.3753,0.2303,0.6238,0.0617,0.6238
ROCPOINTS_O,0.3754,0.2302,0.6238,0.0617,0.6238
ROCPOINTS_O,0.3756,0.2302,0.6238,0.0617,0.6238
ROCPOINTS_O,0.3756,0.2301,0.6238,0.0618,0.6238
ROCPOINTS_O,0.3760,0.2301,0.6238,0.0618,0.6238
ROCPOINTS_O,0.3763,0.2299,0.6238,0.0618,0.6238
ROCPOINTS_O,0.3763,0.2299,0.6238,0.0618,0.6238
ROCPOINTS_O,0.3764,0.2298,0.6238,0.0618,0.6238
ROCPOINTS_O,0.3767,0.2298,0.6238,0.0619,0.6238
ROCPOINTS_O,0.3767,0.2297,0.6238,0.0619,0.6238
ROCPOINTS_O,0.3773,0.2252,0.6190,0.0626,0.6190
ROCPOINTS_O,0.3775,0.2251,0.6190,0.0626,0.6190
ROCPOINTS_O,0.3776,0.2251,0.6190,0.0626,0.6190
ROCPOINTS_O,0.3778,0.2250,0.6190,0.0626,0.6190
ROCPOINTS_O,0.3780,0.2249,0.6190,0.0627,0.6190
ROCPOINTS_O,0.3782,0.2248,0.6190,0.0627,0.6190
ROCPOINTS_O,0.3783,0.2247,0.6190,0.0627,0.6190
ROCPOINTS_O,0.3785,0.2246,0.6190,0.0627,0.6190
ROCPOINTS_O,0.3788,0.2246,0.6190,0.0627,0.6190
ROCPOINTS_O,0.3788,0.2245,0.6190,0.0628,0.6190
ROCPOINTS_O,0.3792,0.2244,0.6190,0.0628,0.6190
ROCPOINTS_O,0.3793,0.2244,0.6190,0.0628,0.6190
ROCPOINTS_O,0.3793,0.2243,0.6190,0.0628,0.6190
ROCPOINTS_O,0.3797,0.2243,0.6190,0.0628,0.6190
ROCPOINTS_O,0.3800,0.2242,0.6190,0.0628,0.6190
ROCPOINTS_O,0.3800,0.2242,0.6190,0.0628,0.6190
ROCPOINTS_O,0.3806,0.2195,0.6071,0.0629,0.6071
ROCPOINTS_O,0.3806,0.2195,0.6071,0.0629,0.6071
ROCPOINTS_O,0.3808,0.2194,0.6071,0.0630,0.6071
ROCPOINTS_O,0.3808,0.2194,0.6071,0.0630,0.6071
ROCPOINTS_O,0.3808,0.2193,0.6071,0.0630,0.6071
ROCPOINTS_O,0.3811,0.2192,0.6071,0.0630,0.6071
ROCPOINTS_O,0.3811,0.2192,0.6071,0.0630,0.6071
ROCPOINTS_O,0.3811,0.2191,0.6071,0.0630,0.6071
ROCPOINTS_O,0.3811,0.2190,0.6071,0.0631,0.6071
ROCPOINTS_O,0.3813,0.2190,0.6071,0.0631,0.6071
ROCPOINTS_O,0.3817,0.2189,0.6071,0.0631,0.6071
ROCPOINTS_O,0.3819,0.2188,0.6071,0.0631,0.6071
ROCPOINTS_O,0.3820,0.2187,0.6071,0.0632,0.6071
ROCPOINTS_O,0.3823,0.2187,0.6071,0.0632,0.6071
ROCPOINTS_O,0.3823,0.2186,0.6071,0.0632,0.6071
ROCPOINTS_O,0.3824,0.2185,0.6071,0.0632,0.6071
ROCPOINTS_O,0.3827,0.2185,0.6071,0.0632,0.6071
ROCPOINTS_O,0.3827,0.2184,0.6071,0.0632,0.6071
ROCPOINTS_O,0.3828,0.2183,0.6071,0.0633,0.6071
ROCPOINTS_O,0.3830,0.2182,0.6071,0.0633,0.6071
ROCPOINTS_O,0.3833,0.2181,0.6071,0.0633,0.6071
ROCPOINTS_O,0.3839,0.2134,0.5976,0.0637,0.5976
ROCPOINTS_O,0.3844,0.2133,0.5976,0.0637,0.5976
ROCPOINTS_O,0.3847,0.2132,0.5976,0.0637,0.5976
ROCPOINTS_O,0.3847,0.2132,0.5976,0.0637,0.5976
ROCPOINTS_O,0.3848,0.2131,0.5976,0.0638,0.5976
ROCPOINTS_O,0.3850,0.2131,0.5952,0.0635,0.5952
ROCPOINTS_O,0.3851,0.2131,0.5952,0.0635,0.5952
ROCPOINTS_O,0.3853,0.2130,0.5952,0.0635,0.5952
ROCPOINTS_O,0.3853,0.2129,0.5952,0.0636,0.5952
ROCPOINTS_O,0.3856,0.2129,0.5952,0.0636,0.5952
ROCPOINTS_O,0.3858,0.2128,0.5952,0.0636,0.5952
ROCPOINTS_O,0.3859,0.2128,0.5952,0.0636,0.5952
ROCPOINTS_O,0.3860,0.2127,0.5952,0.0636,0.5952
ROCPOINTS_O,0.3861,0.2126,0.5952,0.0637,0.5952
ROCPOINTS_O,0.3862,0.2125,0.5952,0.0637,0.5952
ROCPOINTS_O,0.3863,0.2125,0.5952,0.0637,0.5952
ROCPOINTS_O,0.3867,0.2124,0.5952,0.0637,0.5952
ROCPOINTS_O,0.3867,0.2124,0.5952,0.0637,0.5952
ROCPOINTS_O,0.3869,0.2071,0.5881,0.0645,0.5881
ROCPOINTS_O,0.3873,0.2070,0.5881,0.0645,0.5881
ROCPOINTS_O,0.3875,0.2070,0.5881,0.0645,0.5881
ROCPOINTS_O,0.3876,0.2069,0.5881,0.0646,0.5881
ROCPOINTS_O,0.3878,0.2069,0.5881,0.0646,0.5881
ROCPOINTS_O,0.3881,0.2068,0.5881,0.0646,0.5881
ROCPOINTS_O,0.3883,0.2067,0.5881,0.0646,0.5881
ROCPOINTS_O,0.3886,0.2065,0.5881,0.0647,0.5881
ROCPOINTS_O,0.3888,0.2063,0.5881,0.0647,0.5881
ROCPOINTS_O,0.3889,0.2063,0.5881,0.0647,0.5881
ROCPOINTS_O,0.3893,0.2063,0.5857,0.0645,0.5857
ROCPOINTS_O,0.3893,0.2062,0.5857,0.0645,0.5857
ROCPOINTS_O,0.3899,0.2062,0.5857,0.0645,0.5857
ROCPOINTS_O,0.3900,0.2061,0.5857,0.0645,0.5857
ROCPOINTS_O,0.3907,0.2016,0.5762,0.0649,0.5762
ROCPOINTS_O,0.3907,0.2015,0.5762,0.0649,0.5762
ROCPOINTS_O,0.3907,0.2015,0.5762,0.0649,0.5762
ROCPOINTS_O,0.3908,0.2014,0.5762,0.0649,0.5762
ROCPOINTS_O,0.3913,0.2014,0.5762,0.0650,0.5762
ROCPOINTS_O,0.3917,0.2013,0.5762,0.0650,0.5762
ROCPOINTS_O,0.3917,0.2013,0.5762,0.0650,0.5762
ROCPOINTS_O,0.3918,0.2012,0.5762,0.0650,0.5762
ROCPOINTS_O,0.3920,0.2010,0.5762,0.0651,0.5762
ROCPOINTS_O,0.3925,0.2010,0.5762,0.0651,0.5762
ROCPOINTS_O,0.3925,0.2009,0.5762,0.0651,0.5762
ROCPOINTS_O,0.3926,0.2009,0.5762,0.0651,0.5762
ROCPOINTS_O,0.3929,0.2008,0.5762,0.0651,0.5762
ROCPOINTS_O,0.3933,0.2007,0.5762,0.0652,0.5762
ROCPOINTS_O,0.3936,0.1961,0.5738,0.0663,0.5738
ROCPOINTS_O,0.3938,0.1959,0.5738,0.0664,0.5738
ROCPOINTS_O,0.3939,0.1958,0.5738,0.0664,0.5738
ROCPOINTS_O,0.3944,0.1958,0.5738,0.0664,0.5738
ROCPOINTS_O,0.3944,0.1957,0.5738,0.0665,0.5738
ROCPOINTS_O,0.3948,0.1957,0.5738,0.0665,0.5738
ROCPOINTS_O,0.3950,0.1955,0.5738,0.0665,0.5738
ROCPOINTS_O,0.3951,0.1954,0.5738,0.0666,0.5738
ROCPOINTS_O,0.3952,0.1953,0.5738,0.0666,0.5738
ROCPOINTS_O,0.3953,0.1952,0.5738,0.0666,0.5738
ROCPOINTS_O,0.3956,0.1952,0.5738,0.0666,0.5738
ROCPOINTS_O,0.3958,0.1951,0.5738,0.0667,0.5738
ROCPOINTS_O,0.3959,0.1949,0.5738,0.0667,0.5738
ROCPOINTS_O,0.3960,0.1948,0.5738,0.0668,0.5738
ROCPOINTS_O,0.3960,0.1947,0.5738,0.0668,0.5738
ROCPOINTS_O,0.3963,0.1947,0.5738,0.0668,0.5738
ROCPOINTS_O,0.3967,0.1945,0.5738,0.0669,0.5738
ROCPOINTS_O,0.3969,0.1898,0.5667,0.0676,0.5667
ROCPOINTS_O,0.3972,0.1897,0.5667,0.0676,0.5667
ROCPOINTS_O,0.3975,0.1896,0.5667,0.0677,0.5667
ROCPOINTS_O,0.3976,0.1896,0.5667,0.0677,0.5667
ROCPOINTS_O,0.3977,0.1895,0.5667,0.0677,0.5667
ROCPOINTS_O,0.3978,0.1895,0.5667,0.0677,0.5667
ROCPOINTS_O,0.3980,0.1894,0.5667,0.0677,0.5667
ROCPOINTS_O,0.3982,0.1893,0.5667,0.0678,0.5667
ROCPOINTS_O,0.3983,0.1892,0.5667,0.0678,0.5667
ROCPOINTS_O,0.3992,0.1890,0.5667,0.0679,0.5667
ROCPOINTS_O,0.3992,0.1889,0.5667,0.0679,0.5667
ROCPOINTS_O,0.3993,0.1889,0.5667,0.0679,0.5667
ROCPOINTS_O,0.3995,0.1888,0.5667,0.0679,0.5667
ROCPOINTS_O,0.3998,0.1888,0.5667,0.0679,0.5667
ROCPOINTS_O,0.3999,0.1887,0.5667,0.0680,0.5667
ROCPOINTS_O,0.3999,0.1887,0.5667,0.0680,0.5667
ROCPOINTS_O,0.4000,0.1886,0.5667,0.0680,0.5667
ROCPOINTS_O,0.4000,0.1848,0.5643,0.0690,0.5643
ROCPOINTS_O,0.4006,0.1848,0.5643,0.0690,0.5643
ROCPOINTS_O,0.4008,0.1847,0.5643,0.0691,0.5643
ROCPOINTS_O,0.4008,0.1847,0.5643,0.0691,0.5643
ROCPOINTS_O,0.4011,0.1846,0.5643,0.0691,0.5643
ROCPOINTS_O,0.4011,0.1846,0.5643,0.0691,0.5643
ROCPOINTS_O,0.4013,0.1845,0.5643,0.0691,0.5643
ROCPOINTS_O,0.4015,0.1844,0.5643,0.0692,0.5643
ROCPOINTS_O,0.4017,0.1844,0.5643,0.0692,0.5643
ROCPOINTS_O,0.4019,0.1843,0.5619,0.0689,0.5619
ROCPOINTS_O,0.4020,0.1843,0.5619,0.0689,0.5619
ROCPOINTS_O,0.4022,0.1842,0.5619,0.0690,0.5619
ROCPOINTS_O,0.4026,0.1841,0.5619,0.0690,0.5619
ROCPOINTS_O,0.4029,0.1840,0.5619,0.0690,0.5619
ROCPOINTS_O,0.4033,0.1839,0.5619,0.0691,0.5619
ROCPOINTS_O,0.4034,0.1811,0.5548,0.0692,0.5548
ROCPOINTS_O,0.4038,0.1811,0.5548,0.0692,0.5548
ROCPOINTS_O,0.4040,0.1810,0.5548,0.0693,0.5548
ROCPOINTS_O,0.4044,0.1810,0.5548,0.0693,0.5548
ROCPOINTS_O,0.4047,0.1809,0.5548,0.0693,0.5548
ROCPOINTS_O,0.4048,0.1809,0.5524,0.0690,0.5524
ROCPOINTS_O,0.4050,0.1807,0.5524,0.0691,0.5524
ROCPOINTS_O,0.4050,0.1807,0.5524,0.0691,0.5524
ROCPOINTS_O,0.4053,0.1806,0.5524,0.0691,0.5524
ROCPOINTS_O,0.4056,0.1805,0.5524,0.0692,0.5524
ROCPOINTS_O,0.4064,0.1804,0.5524,0.0692,0.5524
ROCPOINTS_O,0.4066,0.1804,0.5524,0.0692,0.5524
ROCPOINTS_O,0.4067,0.1803,0.5524,0.0692,0.5524
ROCPOINTS_O,0.4078,0.1762,0.5476,0.0702,0.5476
ROCPOINTS_O,0.4078,0.1761,0.5476,0.0702,0.5476
ROCPOINTS_O,0.4083,0.1759,0.5476,0.0703,0.5476
ROCPOINTS_O,0.4085,0.1759,0.5476,0.0703,0.5476
ROCPOINTS_O,0.4086,0.1759,0.5452,0.0700,0.5452
ROCPOINTS_O,0.4086,0.1758,0.5452,0.0700,0.5452
ROCPOINTS_O,0.4087,0.1758,0.5452,0.0701,0.5452
ROCPOINTS_O,0.4089,0.1757,0.5452,0.0701,0.5452
ROCPOINTS_O,0.4089,0.1756,0.5452,0.0701,0.5452
ROCPOINTS_O,0.4091,0.1756,0.5452,0.0701,0.5452
ROCPOINTS_O,0.4091,0.1755,0.5452,0.0701,0.5452
ROCPOINTS_O,0.4092,0.1755,0.5452,0.0702,0.5452
ROCPOINTS_O,0.4093,0.1754,0.5452,0.0702,0.5452
ROCPOINTS_O,0.4097,0.1754,0.5429,0.0699,0.5429
ROCPOINTS_O,0.4100,0.1754,0.5429,0.0699,0.5429
ROCPOINTS_O,0.4106,0.1714,0.5405,0.0711,0.5405
ROCPOINTS_O,0.4108,0.1713,0.5405,0.0712,0.5405
ROCPOINTS_O,0.4108,0.1712,0.5405,0.0712,0.5405
ROCPOINTS_O,0.4113,0.1711,0.5405,0.0712,0.5405
ROCPOINTS_O,0.4115,0.1711,0.5405,0.0712,0.5405
ROCPOINTS_O,0.4116,0.1710,0.5405,0.0713,0.5405
ROCPOINTS_O,0.4117,0.1710,0.5405,0.0713,0.5405
ROCPOINTS_O,0.4117,0.1709,0.5405,0.0713,0.5405
ROCPOINTS_O,0.4118,0.1708,0.5405,0.0713,0.5405
ROCPOINTS_O,0.4128,0.1708,0.5405,0.0714,0.5405
ROCPOINTS_O,0.4129,0.1707,0.5405,0.0714,0.5405
ROCPOINTS_O,0.4133,0.1707,0.5405,0.0714,0.5405
ROCPOINTS_O,0.4134,0.1669,0.5381,0.0726,0.5381
ROCPOINTS_O,0.4134,0.1669,0.5381,0.0726,0.5381
ROCPOINTS_O,0.4141,0.1668,0.5381,0.0726,0.5381
ROCPOINTS_O,0.4148,0.1667,0.5381,0.0727,0.5381
ROCPOINTS_O,0.4150,0.1667,0.5381,0.0727,0.5381
ROCPOINTS_O,0.4156,0.1666,0.5381,0.0727,0.5381
ROCPOINTS_O,0.4158,0.1665,0.5381,0.0728,0.5381
ROCPOINTS_O,0.4165,0.1664,0.5381,0.0728,0.5381
ROCPOINTS_O,0.4167,0.1663,0.5381,0.0728,0.5381
ROCPOINTS_O,0.4169,0.1632,0.5310,0.0732,0.5310
ROCPOINTS_O,0.4178,0.1631,0.5310,0.0733,0.5310
ROCPOINTS_O,0.4180,0.1630,0.5310,0.0733,0.5310
ROCPOINTS_O,0.4183,0.1630,0.5310,0.0733,0.5310
ROCPOINTS_O,0.4184,0.1628,0.5310,0.0734,0.5310
ROCPOINTS_O,0.4184,0.1628,0.5310,0.0734,0.5310
ROCPOINTS_O,0.4187,0.1627,0.5310,0.0734,0.5310
ROCPOINTS_O,0.4189,0.1626,0.5310,0.0735,0.5310
ROCPOINTS_O,0.4190,0.1625,0.5310,0.0735,0.5310
ROCPOINTS_O,0.4192,0.1625,0.5286,0.0732,0.5286
ROCPOINTS_O,0.4197,0.1625,0.5286,0.0732,0.5286
ROCPOINTS_O,0.4200,0.1624,0.5286,0.0732,0.5286
ROCPOINTS_O,0.4200,0.1585,0.5190,0.0737,0.5190
ROCPOINTS_O,0.4201,0.1584,0.5190,0.0737,0.5190
ROCPOINTS_O,0.4209,0.1584,0.5190,0.0737,0.5190
ROCPOINTS_O,0.4211,0.1584,0.5167,0.0734,0.5167
ROCPOINTS_O,0.4211,0.1583,0.5167,0.0734,0.5167
ROCPOINTS_O,0.4214,0.1582,0.5167,0.0735,0.5167
ROCPOINTS_O,0.4217,0.1581,0.5167,0.0735,0.5167
ROCPOINTS_O,0.4220,0.1580,0.5167,0.0736,0.5167
ROCPOINTS_O,0.4222,0.1580,0.5167,0.0736,0.5167
ROCPOINTS_O,0.4222,0.1579,0.5167,0.0736,0.5167
ROCPOINTS_O,0.4226,0.1578,0.5167,0.0736,0.5167
ROCPOINTS_O,0.4228,0.1578,0.5167,0.0737,0.5167
ROCPOINTS_O,0.4229,0.1577,0.5167,0.0737,0.5167
ROCPOINTS_O,0.4233,0.1577,0.5167,0.0737,0.5167
ROCPOINTS_O,0.4236,0.1544,0.5071,0.0739,0.5071
ROCPOINTS_O,0.4238,0.1543,0.5071,0.0739,0.5071
ROCPOINTS_O,0.4239,0.1543,0.5071,0.0739,0.5071
ROCPOINTS_O,0.4243,0.1542,0.5071,0.0740,0.5071
ROCPOINTS_O,0.4244,0.1541,0.5071,0.0740,0.5071
ROCPOINTS_O,0.4245,0.1540,0.5071,0.0740,0.5071
ROCPOINTS_O,0.4249,0.1538,0.5071,0.0741,0.5071
ROCPOINTS_O,0.4250,0.1537,0.5071,0.0742,0.5071
ROCPOINTS_O,0.4250,0.1537,0.5071,0.0742,0.5071
ROCPOINTS_O,0.4267,0.1536,0.5071,0.0742,0.5071
ROCPOINTS_O,0.4275,0.1500,0.4952,0.0742,0.4952
ROCPOINTS_O,0.4278,0.1500,0.4952,0.0742,0.4952
ROCPOINTS_O,0.4279,0.1499,0.4952,0.0743,0.4952
ROCPOINTS_O,0.4280,0.1498,0.4952,0.0743,0.4952
ROCPOINTS_O,0.4282,0.1497,0.4952,0.0743,0.4952
ROCPOINTS_O,0.4283,0.1497,0.4929,0.0740,0.4929
ROCPOINTS_O,0.4285,0.1497,0.4929,0.0740,0.4929
ROCPOINTS_O,0.4286,0.1496,0.4929,0.0741,0.4929
ROCPOINTS_O,0.4289,0.1495,0.4929,0.0741,0.4929
ROCPOINTS_O,0.4293,0.1495,0.4929,0.0741,0.4929
ROCPOINTS_O,0.4298,0.1493,0.4929,0.0742,0.4929
ROCPOINTS_O,0.4300,0.1493,0.4929,0.0742,0.4929
ROCPOINTS_O,0.4304,0.1460,0.4857,0.0748,0.4857
ROCPOINTS_O,0.4306,0.1459,0.4857,0.0748,0.4857
ROCPOINTS_O,0.4306,0.1458,0.4857,0.0748,0.4857
ROCPOINTS_O,0.4311,0.1458,0.4857,0.0749,0.4857
ROCPOINTS_O,0.4313,0.1456,0.4857,0.0749,0.4857
ROCPOINTS_O,0.4320,0.1455,0.4857,0.0750,0.4857
ROCPOINTS_O,0.4323,0.1455,0.4857,0.0750,0.4857
ROCPOINTS_O,0.4327,0.1454,0.4857,0.0750,0.4857
ROCPOINTS_O,0.4330,0.1454,0.4857,0.0751,0.4857
ROCPOINTS_O,0.4331,0.1453,0.4857,0.0751,0.4857
ROCPOINTS_O,0.4333,0.1452,0.4857,0.0751,0.4857
ROCPOINTS_O,0.4337,0.1425,0.4786,0.0754,0.4786
ROCPOINTS_O,0.4339,0.1424,0.4786,0.0755,0.4786
ROCPOINTS_O,0.4344,0.1423,0.4786,0.0755,0.4786
ROCPOINTS_O,0.4344,0.1423,0.4786,0.0755,0.4786
ROCPOINTS_O,0.4346,0.1422,0.4786,0.0755,0.4786
ROCPOINTS_O,0.4353,0.1422,0.4786,0.0756,0.4786
ROCPOINTS_O,0.4353,0.1421,0.4786,0.0756,0.4786
ROCPOINTS_O,0.4356,0.1421,0.4786,0.0756,0.4786
ROCPOINTS_O,0.4357,0.1420,0.4786,0.0756,0.4786
ROCPOINTS_O,0.4359,0.1419,0.4786,0.0757,0.4786
ROCPOINTS_O,0.4360,0.1419,0.4786,0.0757,0.4786
ROCPOINTS_O,0.4367,0.1418,0.4786,0.0757,0.4786
ROCPOINTS_O,0.4370,0.1385,0.4667,0.0756,0.4667
ROCPOINTS_O,0.4372,0.1385,0.4667,0.0756,0.4667
ROCPOINTS_O,0.4375,0.1384,0.4667,0.0757,0.4667
ROCPOINTS_O,0.4375,0.1380,0.4667,0.0759,0.4667
ROCPOINTS_O,0.4378,0.1380,0.4667,0.0759,0.4667
ROCPOINTS_O,0.4383,0.1379,0.4667,0.0759,0.4667
ROCPOINTS_O,0.4389,0.1378,0.4667,0.0760,0.4667
ROCPOINTS_O,0.4392,0.1377,0.4667,0.0761,0.4667
ROCPOINTS_O,0.4396,0.1375,0.4667,0.0761,0.4667
ROCPOINTS_O,0.4400,0.1375,0.4667,0.0761,0.4667
ROCPOINTS_O,0.4411,0.1336,0.4667,0.0782,0.4667
ROCPOINTS_O,0.4417,0.1336,0.4667,0.0782,0.4667
ROCPOINTS_O,0.4428,0.1334,0.4667,0.0783,0.4667
ROCPOINTS_O,0.4433,0.1333,0.4667,0.0783,0.4667
ROCPOINTS_O,0.4442,0.1307,0.4571,0.0783,0.4571
ROCPOINTS_O,0.4444,0.1307,0.4571,0.0783,0.4571
ROCPOINTS_O,0.4447,0.1306,0.4571,0.0783,0.4571
ROCPOINTS_O,0.4452,0.1306,0.4571,0.0784,0.4571
ROCPOINTS_O,0.4456,0.1306,0.4548,0.0780,0.4548
ROCPOINTS_O,0.4457,0.1305,0.4548,0.0780,0.4548
ROCPOINTS_O,0.4466,0.1304,0.4548,0.0781,0.4548
ROCPOINTS_O,0.4467,0.1304,0.4548,0.0781,0.4548
ROCPOINTS_O,0.4467,0.1274,0.4500,0.0790,0.4500
ROCPOINTS_O,0.4470,0.1274,0.4500,0.0790,0.4500
ROCPOINTS_O,0.4478,0.1273,0.4500,0.0790,0.4500
ROCPOINTS_O,0.4480,0.1273,0.4500,0.0791,0.4500
ROCPOINTS_O,0.4487,0.1272,0.4500,0.0791,0.4500
ROCPOINTS_O,0.4487,0.1271,0.4500,0.0792,0.4500
ROCPOINTS_O,0.4490,0.1270,0.4500,0.0792,0.4500
ROCPOINTS_O,0.4496,0.1270,0.4500,0.0792,0.4500
ROCPOINTS_O,0.4500,0.1269,0.4500,0.0793,0.4500
ROCPOINTS_O,0.4500,0.1231,0.4429,0.0803,0.4429
ROCPOINTS_O,0.4508,0.1231,0.4429,0.0803,0.4429
ROCPOINTS_O,0.4513,0.1230,0.4429,0.0804,0.4429
ROCPOINTS_O,0.4517,0.1230,0.4429,0.0804,0.4429
ROCPOINTS_O,0.4517,0.1229,0.4429,0.0805,0.4429
ROCPOINTS_O,0.4521,0.1228,0.4429,0.0805,0.4429
ROCPOINTS_O,0.4522,0.1227,0.4429,0.0806,0.4429
ROCPOINTS_O,0.4522,0.1227,0.4429,0.0806,0.4429
ROCPOINTS_O,0.4526,0.1226,0.4429,0.0806,0.4429
ROCPOINTS_O,0.4527,0.1226,0.4429,0.0807,0.4429
ROCPOINTS_O,0.4531,0.1225,0.4429,0.0807,0.4429
ROCPOINTS_O,0.4533,0.1225,0.4429,0.0807,0.4429
ROCPOINTS_O,0.4539,0.1197,0.4333,0.0808,0.4333
ROCPOINTS_O,0.4547,0.1196,0.4333,0.0809,0.4333
ROCPOINTS_O,0.4547,0.1196,0.4333,0.0809,0.4333
ROCPOINTS_O,0.4550,0.1195,0.4333,0.0809,0.4333
ROCPOINTS_O,0.4553,0.1194,0.4333,0.0810,0.4333
ROCPOINTS_O,0.4553,0.1194,0.4333,0.0810,0.4333
ROCPOINTS_O,0.4562,0.1193,0.4333,0.0810,0.4333
ROCPOINTS_O,0.4567,0.1193,0.4333,0.0811,0.4333
ROCPOINTS_O,0.4581,0.1155,0.4214,0.0814,0.4214
ROCPOINTS_O,0.4583,0.1155,0.4214,0.0814,0.4214
ROCPOINTS_O,0.4587,0.1154,0.4214,0.0815,0.4214
ROCPOINTS_O,0.4600,0.1153,0.4214,0.0815,0.4214
ROCPOINTS_O,0.4603,0.1122,0.4167,0.0827,0.4167
ROCPOINTS_O,0.4607,0.1121,0.4167,0.0828,0.4167
ROCPOINTS_O,0.4611,0.1120,0.4167,0.0828,0.4167
ROCPOINTS_O,0.4611,0.1120,0.4167,0.0829,0.4167
ROCPOINTS_O,0.4625,0.1119,0.4167,0.0829,0.4167
ROCPOINTS_O,0.4626,0.1119,0.4167,0.0829,0.4167
ROCPOINTS_O,0.4633,0.1118,0.4167,0.0830,0.4167
ROCPOINTS_O,0.4633,0.1117,0.4167,0.0831,0.4167
ROCPOINTS_O,0.4642,0.1094,0.4095,0.0833,0.4095
ROCPOINTS_O,0.4645,0.1094,0.4095,0.0833,0.4095
ROCPOINTS_O,0.4646,0.1093,0.4095,0.0834,0.4095
ROCPOINTS_O,0.4649,0.1093,0.4095,0.0834,0.4095
ROCPOINTS_O,0.4651,0.1092,0.4095,0.0835,0.4095
ROCPOINTS_O,0.4653,0.1092,0.4095,0.0835,0.4095
ROCPOINTS_O,0.4660,0.1091,0.4095,0.0835,0.4095
ROCPOINTS_O,0.4661,0.1090,0.4095,0.0836,0.4095
ROCPOINTS_O,0.4667,0.1090,0.4095,0.0836,0.4095
ROCPOINTS_O,0.4670,0.1062,0.4071,0.0852,0.4071
ROCPOINTS_O,0.4676,0.1062,0.4071,0.0852,0.4071
ROCPOINTS_O,0.4678,0.1061,0.4071,0.0852,0.4071
ROCPOINTS_O,0.4679,0.1060,0.4071,0.0853,0.4071
ROCPOINTS_O,0.4680,0.1059,0.4071,0.0854,0.4071
ROCPOINTS_O,0.4683,0.1059,0.4071,0.0854,0.4071
ROCPOINTS_O,0.4685,0.1057,0.4071,0.0855,0.4071
ROCPOINTS_O,0.4692,0.1056,0.4071,0.0856,0.4071
ROCPOINTS_O,0.4696,0.1056,0.4071,0.0856,0.4071
ROCPOINTS_O,0.4700,0.1055,0.4071,0.0857,0.4071
ROCPOINTS_O,0.4706,0.1028,0.4048,0.0873,0.4048
ROCPOINTS_O,0.4706,0.1027,0.4048,0.0873,0.4048
ROCPOINTS_O,0.4711,0.1027,0.4048,0.0874,0.4048
ROCPOINTS_O,0.4713,0.1026,0.4048,0.0874,0.4048
ROCPOINTS_O,0.4717,0.1026,0.4048,0.0874,0.4048
ROCPOINTS_O,0.4720,0.1025,0.4048,0.0875,0.4048
ROCPOINTS_O,0.4725,0.1025,0.4048,0.0875,0.4048
ROCPOINTS_O,0.4733,0.1025,0.4024,0.0871,0.4024
ROCPOINTS_O,0.4733,0.0998,0.4000,0.0887,0.4000
ROCPOINTS_O,0.4735,0.0998,0.4000,0.0887,0.4000
ROCPOINTS_O,0.4742,0.0997,0.4000,0.0888,0.4000
ROCPOINTS_O,0.4758,0.0996,0.4000,0.0888,0.4000
ROCPOINTS_O,0.4758,0.0996,0.4000,0.0889,0.4000
ROCPOINTS_O,0.4766,0.0994,0.4000,0.0890,0.4000
ROCPOINTS_O,0.4767,0.0994,0.4000,0.0890,0.4000
ROCPOINTS_O,0.4769,0.0967,0.3952,0.0903,0.3952
ROCPOINTS_O,0.4774,0.0966,0.3952,0.0904,0.3952
ROCPOINTS_O,0.4777,0.0966,0.3952,0.0904,0.3952
ROCPOINTS_O,0.4778,0.0965,0.3952,0.0905,0.3952
ROCPOINTS_O,0.4783,0.0964,0.3952,0.0906,0.3952
ROCPOINTS_O,0.4788,0.0963,0.3952,0.0906,0.3952
ROCPOINTS_O,0.4800,0.0963,0.3952,0.0907,0.3952
ROCPOINTS_O,0.4804,0.0938,0.3881,0.0913,0.3881
ROCPOINTS_O,0.4806,0.0938,0.3881,0.0913,0.3881
ROCPOINTS_O,0.4808,0.0938,0.3857,0.0908,0.3857
ROCPOINTS_O,0.4817,0.0938,0.3833,0.0903,0.3833
ROCPOINTS_O,0.4820,0.0937,0.3833,0.0904,0.3833
ROCPOINTS_O,0.4827,0.0936,0.3833,0.0904,0.3833
ROCPOINTS_O,0.4827,0.0935,0.3833,0.0905,0.3833
ROCPOINTS_O,0.4828,0.0935,0.3833,0.0906,0.3833
ROCPOINTS_O,0.4833,0.0934,0.3833,0.0906,0.3833
ROCPOINTS_O,0.4841,0.0911,0.3738,0.0906,0.3738
ROCPOINTS_O,0.4844,0.0910,0.3738,0.0907,0.3738
ROCPOINTS_O,0.4844,0.0909,0.3738,0.0908,0.3738
ROCPOINTS_O,0.4850,0.0909,0.3738,0.0908,0.3738
ROCPOINTS_O,0.4862,0.0908,0.3738,0.0909,0.3738
ROCPOINTS_O,0.4867,0.0908,0.3714,0.0903,0.3714
ROCPOINTS_O,0.4875,0.0887,0.3595,0.0896,0.3595
ROCPOINTS_O,0.4883,0.0887,0.3595,0.0896,0.3595
ROCPOINTS_O,0.4884,0.0886,0.3595,0.0897,0.3595
ROCPOINTS_O,0.4900,0.0886,0.3595,0.0897,0.3595
ROCPOINTS_O,0.4911,0.0863,0.3571,0.0913,0.3571
ROCPOINTS_O,0.4933,0.0863,0.3571,0.0914,0.3571
ROCPOINTS_O,0.4944,0.0848,0.3548,0.0922,0.3548
ROCPOINTS_O,0.4948,0.0848,0.3548,0.0923,0.3548
ROCPOINTS_O,0.4949,0.0847,0.3548,0.0923,0.3548
ROCPOINTS_O,0.4956,0.0847,0.3524,0.0918,0.3524
ROCPOINTS_O,0.4960,0.0846,0.3524,0.0918,0.3524
ROCPOINTS_O,0.4961,0.0846,0.3524,0.0919,0.3524
ROCPOINTS_O,0.4967,0.0845,0.3524,0.0919,0.3524
ROCPOINTS_O,0.4983,0.0825,0.3524,0.0940,0.3524
ROCPOINTS_O,0.4989,0.0824,0.3524,0.0940,0.3524
ROCPOINTS_O,0.5000,0.0824,0.3524,0.0941,0.3524
ROCPOINTS_O,0.5002,0.0798,0.3452,0.0950,0.3452
ROCPOINTS_O,0.5006,0.0798,0.3452,0.0951,0.3452
ROCPOINTS_O,0.5010,0.0797,0.3452,0.0951,0.3452
ROCPOINTS_O,0.5019,0.0797,0.3452,0.0952,0.3452
ROCPOINTS_O,0.5033,0.0796,0.3452,0.0953,0.3452
ROCPOINTS_O,0.5033,0.0796,0.3452,0.0953,0.3452
ROCPOINTS_O,0.5043,0.0765,0.3357,0.0962,0.3357
ROCPOINTS_O,0.5044,0.0765,0.3357,0.0963,0.3357
ROCPOINTS_O,0.5050,0.0764,0.3357,0.0964,0.3357
ROCPOINTS_O,0.5056,0.0764,0.3357,0.0964,0.3357
ROCPOINTS_O,0.5060,0.0763,0.3357,0.0965,0.3357
ROCPOINTS_O,0.5060,0.0763,0.3357,0.0966,0.3357
ROCPOINTS_O,0.5067,0.0762,0.3357,0.0966,0.3357
ROCPOINTS_O,0.5073,0.0745,0.3286,0.0968,0.3286
ROCPOINTS_O,0.5078,0.0744,0.3286,0.0968,0.3286
ROCPOINTS_O,0.5080,0.0744,0.3286,0.0969,0.3286
ROCPOINTS_O,0.5083,0.0743,0.3286,0.0970,0.3286
ROCPOINTS_O,0.5086,0.0742,0.3286,0.0970,0.3286
ROCPOINTS_O,0.5100,0.0742,0.3286,0.0971,0.3286
ROCPOINTS_O,0.5108,0.0720,0.3214,0.0978,0.3214
ROCPOINTS_O,0.5109,0.0719,0.3214,0.0979,0.3214
ROCPOINTS_O,0.5117,0.0719,0.3214,0.0980,0.3214
ROCPOINTS_O,0.5133,0.0718,0.3214,0.0981,0.3214
ROCPOINTS_O,0.5137,0.0700,0.3167,0.0990,0.3167
ROCPOINTS_O,0.5139,0.0699,0.3167,0.0991,0.3167
ROCPOINTS_O,0.5144,0.0698,0.3167,0.0992,0.3167
ROCPOINTS_O,0.5153,0.0698,0.3167,0.0993,0.3167
ROCPOINTS_O,0.5167,0.0697,0.3167,0.0993,0.3167
ROCPOINTS_O,0.5173,0.0679,0.3071,0.0990,0.3071
ROCPOINTS_O,0.5183,0.0678,0.3071,0.0991,0.3071
ROCPOINTS_O,0.5189,0.0678,0.3071,0.0992,0.3071
ROCPOINTS_O,0.5190,0.0677,0.3071,0.0992,0.3071
ROCPOINTS_O,0.5200,0.0676,0.3071,0.0993,0.3071
ROCPOINTS_O,0.5208,0.0657,0.3048,0.1013,0.3048
ROCPOINTS_O,0.5231,0.0657,0.3024,0.1006,0.3024
ROCPOINTS_O,0.5233,0.0656,0.3024,0.1006,0.3024
ROCPOINTS_O,0.5256,0.0636,0.3000,0.1028,0.3000
ROCPOINTS_O,0.5267,0.0636,0.2976,0.1020,0.2976
ROCPOINTS_O,0.5274,0.0616,0.2952,0.1042,0.2952
ROCPOINTS_O,0.5280,0.0616,0.2952,0.1043,0.2952
ROCPOINTS_O,0.5300,0.0615,0.2952,0.1044,0.2952
ROCPOINTS_O,0.5303,0.0598,0.2905,0.1055,0.2905
ROCPOINTS_O,0.5306,0.0597,0.2905,0.1056,0.2905
ROCPOINTS_O,0.5311,0.0597,0.2905,0.1057,0.2905
ROCPOINTS_O,0.5317,0.0596,0.2905,0.1059,0.2905
ROCPOINTS_O,0.5325,0.0595,0.2905,0.1060,0.2905
ROCPOINTS_O,0.5327,0.0594,0.2905,0.1061,0.2905
ROCPOINTS_O,0.5333,0.0594,0.2905,0.1062,0.2905
ROCPOINTS_O,0.5339,0.0582,0.2833,0.1057,0.2833
ROCPOINTS_O,0.5367,0.0582,0.2833,0.1058,0.2833
ROCPOINTS_O,0.5375,0.0565,0.2810,0.1078,0.2810
ROCPOINTS_O,0.5378,0.0564,0.2810,0.1079,0.2810
ROCPOINTS_O,0.5380,0.0564,0.2810,0.1080,0.2810
ROCPOINTS_O,0.5389,0.0563,0.2810,0.1081,0.2810
ROCPOINTS_O,0.5400,0.0562,0.2810,0.1083,0.2810
ROCPOINTS_O,0.5408,0.0546,0.2810,0.1111,0.2810
ROCPOINTS_O,0.5422,0.0545,0.2810,0.1112,0.2810
ROCPOINTS_O,0.5433,0.0545,0.2810,0.1113,0.2810
ROCPOINTS_O,0.5436,0.0523,0.2762,0.1136,0.2762
ROCPOINTS_O,0.5444,0.0523,0.2762,0.1137,0.2762
ROCPOINTS_O,0.5467,0.0522,0.2762,0.1138,0.2762
ROCPOINTS_O,0.5483,0.0505,0.2738,0.1163,0.2738
ROCPOINTS_O,0.5489,0.0505,0.2738,0.1164,0.2738
ROCPOINTS_O,0.5500,0.0504,0.2738,0.1165,0.2738
ROCPOINTS_O,0.5533,0.0491,0.2690,0.1175,0.2690
ROCPOINTS_O,0.5533,0.0490,0.2690,0.1176,0.2690
ROCPOINTS_O,0.5553,0.0473,0.2667,0.1204,0.2667
ROCPOINTS_O,0.5567,0.0472,0.2667,0.1206,0.2667
ROCPOINTS_O,0.5575,0.0463,0.2595,0.1199,0.2595
ROCPOINTS_O,0.5576,0.0462,0.2595,0.1200,0.2595
ROCPOINTS_O,0.5600,0.0461,0.2595,0.1202,0.2595
ROCPOINTS_O,0.5633,0.0451,0.2524,0.1196,0.2524
ROCPOINTS_O,0.5647,0.0437,0.2524,0.1231,0.2524
ROCPOINTS_O,0.5667,0.0436,0.2524,0.1233,0.2524
ROCPOINTS_O,0.5700,0.0427,0.2500,0.1246,0.2500
ROCPOINTS_O,0.5702,0.0415,0.2429,0.1244,0.2429
ROCPOINTS_O,0.5722,0.0415,0.2429,0.1245,0.2429
ROCPOINTS_O,0.5733,0.0414,0.2429,0.1247,0.2429
ROCPOINTS_O,0.5767,0.0401,0.2405,0.1272,0.2405
ROCPOINTS_O,0.5778,0.0387,0.2357,0.1287,0.2357
ROCPOINTS_O,0.5783,0.0387,0.2357,0.1289,0.2357
ROCPOINTS_O,0.5800,0.0386,0.2357,0.1292,0.2357
ROCPOINTS_O,0.5813,0.0375,0.2333,0.1314,0.2333
ROCPOINTS_O,0.5833,0.0375,0.2310,0.1302,0.2310
ROCPOINTS_O,0.5833,0.0361,0.2238,0.1309,0.2238
ROCPOINTS_O,0.5837,0.0360,0.2238,0.1311,0.2238
ROCPOINTS_O,0.5867,0.0360,0.2238,0.1313,0.2238
ROCPOINTS_O,0.5867,0.0349,0.2238,0.1349,0.2238
ROCPOINTS_O,0.5875,0.0349,0.2214,0.1336,0.2214
ROCPOINTS_O,0.5900,0.0348,0.2214,0.1338,0.2214
ROCPOINTS_O,0.5903,0.0335,0.2143,0.1345,0.2143
ROCPOINTS_O,0.5917,0.0334,0.2143,0.1347,0.2143
ROCPOINTS_O,0.5933,0.0334,0.2143,0.1349,0.2143
ROCPOINTS_O,0.5958,0.0321,0.2119,0.1382,0.2119
ROCPOINTS_O,0.5967,0.0320,0.2119,0.1384,0.2119
ROCPOINTS_O,0.6000,0.0314,0.2071,0.1381,0.2071
ROCPOINTS_O,0.6033,0.0310,0.2048,0.1383,0.2048
ROCPOINTS_O,0.6056,0.0301,0.2000,0.1391,0.2000
ROCPOINTS_O,0.6067,0.0300,0.2000,0.1393,0.2000
ROCPOINTS_O,0.6100,0.0291,0.2000,0.1431,0.2000
ROCPOINTS_O,0.6133,0.0282,0.1929,0.1426,0.1929
ROCPOINTS_O,0.6167,0.0271,0.1833,0.1413,0.1833
ROCPOINTS_O,0.6200,0.0257,0.1810,0.1459,0.1810
ROCPOINTS_O,0.6211,0.0249,0.1762,0.1465,0.1762
ROCPOINTS_O,0.6233,0.0249,0.1762,0.1468,0.1762
ROCPOINTS_O,0.6247,0.0241,0.1762,0.1507,0.1762
ROCPOINTS_O,0.6267,0.0241,0.1762,0.1510,0.1762
ROCPOINTS_O,0.6286,0.0231,0.1738,0.1547,0.1738
ROCPOINTS_O,0.6300,0.0230,0.1738,0.1550,0.1738
ROCPOINTS_O,0.6317,0.0222,0.1738,0.1597,0.1738
ROCPOINTS_O,0.6333,0.0221,0.1738,0.1601,0.1738
ROCPOINTS_O,0.6350,0.0220,0.1714,0.1593,0.1714
ROCPOINTS_O,0.6367,0.0219,0.1714,0.1596,0.1714
ROCPOINTS_O,0.6383,0.0215,0.1690,0.1606,0.1690
ROCPOINTS_O,0.6393,0.0214,0.1690,0.1610,0.1690
ROCPOINTS_O,0.6400,0.0213,0.1690,0.1614,0.1690
ROCPOINTS_O,0.6433,0.0209,0.1643,0.1605,0.1643
ROCPOINTS_O,0.6433,0.0208,0.1643,0.1608,0.1643
ROCPOINTS_O,0.6467,0.0202,0.1595,0.1607,0.1595
ROCPOINTS_O,0.6500,0.0197,0.1595,0.1642,0.1595
ROCPOINTS_O,0.6518,0.0188,0.1571,0.1684,0.1571
ROCPOINTS_O,0.6533,0.0188,0.1571,0.1688,0.1571
ROCPOINTS_O,0.6567,0.0180,0.1548,0.1724,0.1548
ROCPOINTS_O,0.6600,0.0176,0.1452,0.1667,0.1452
ROCPOINTS_O,0.6633,0.0171,0.1429,0.1685,0.1429
ROCPOINTS_O,0.6650,0.0168,0.1405,0.1691,0.1405
ROCPOINTS_O,0.6667,0.0167,0.1405,0.1695,0.1405
ROCPOINTS_O,0.6700,0.0160,0.1357,0.1707,0.1357
ROCPOINTS_O,0.6700,0.0160,0.1357,0.1712,0.1357
ROCPOINTS_O,0.6717,0.0154,0.1286,0.1682,0.1286
ROCPOINTS_O,0.6733,0.0154,0.1286,0.1688,0.1286
ROCPOINTS_O,0.6744,0.0150,0.1262,0.1699,0.1262
ROCPOINTS_O,0.6767,0.0149,0.1262,0.1704,0.1262
ROCPOINTS_O,0.6800,0.0140,0.1214,0.1735,0.1214
ROCPOINTS_O,0.6822,0.0134,0.1167,0.1744,0.1167
ROCPOINTS_O,0.6833,0.0134,0.1167,0.1750,0.1167
ROCPOINTS_O,0.6867,0.0128,0.1119,0.1747,0.1119
ROCPOINTS_O,0.6896,0.0124,0.1071,0.1731,0.1071
ROCPOINTS_O,0.6900,0.0124,0.1071,0.1737,0.1071
ROCPOINTS_O,0.6933,0.0120,0.1048,0.1746,0.1048
ROCPOINTS_O,0.6956,0.0116,0.1048,0.1803,0.1048
ROCPOINTS_O,0.6967,0.0115,0.1048,0.1811,0.1048
ROCPOINTS_O,0.7000,0.0114,0.1048,0.1826,0.1048
ROCPOINTS_O,0.7033,0.0110,0.0976,0.1775,0.0976
ROCPOINTS_O,0.7050,0.0108,0.0929,0.1733,0.0929
ROCPOINTS_O,0.7067,0.0107,0.0929,0.1741,0.0929
ROCPOINTS_O,0.7100,0.0101,0.0857,0.1714,0.0857
ROCPOINTS_O,0.7133,0.0097,0.0857,0.1773,0.0857
ROCPOINTS_O,0.7167,0.0096,0.0857,0.1782,0.0857
ROCPOINTS_O,0.7200,0.0094,0.0786,0.1692,0.0786
ROCPOINTS_O,0.7233,0.0088,0.0762,0.1730,0.0762
ROCPOINTS_O,0.7267,0.0085,0.0762,0.1788,0.0762
ROCPOINTS_O,0.7300,0.0079,0.0762,0.1905,0.0762
ROCPOINTS_O,0.7319,0.0074,0.0690,0.1847,0.0690
ROCPOINTS_O,0.7333,0.0073,0.0690,0.1859,0.0690
ROCPOINTS_O,0.7344,0.0069,0.0667,0.1892,0.0667
ROCPOINTS_O,0.7367,0.0069,0.0643,0.1837,0.0643
ROCPOINTS_O,0.7400,0.0067,0.0548,0.1655,0.0548
ROCPOINTS_O,0.7433,0.0063,0.0548,0.1742,0.0548
ROCPOINTS_O,0.7447,0.0061,0.0548,0.1797,0.0548
ROCPOINTS_O,0.7467,0.0060,0.0548,0.1811,0.0548
ROCPOINTS_O,0.7500,0.0056,0.0548,0.1917,0.0548
ROCPOINTS_O,0.7533,0.0052,0.0524,0.1964,0.0524
ROCPOINTS_O,0.7567,0.0047,0.0452,0.1900,0.0452
ROCPOINTS_O,0.7600,0.0046,0.0429,0.1856,0.0429
ROCPOINTS_O,0.7633,0.0043,0.0429,0.1935,0.0429
ROCPOINTS_O,0.7667,0.0041,0.0357,0.1744,0.0357
ROCPOINTS_O,0.7700,0.0039,0.0357,0.1829,0.0357
ROCPOINTS_O,0.7733,0.0035,0.0357,0.1974,0.0357
ROCPOINTS_O,0.7767,0.0034,0.0333,0.1944,0.0333
ROCPOINTS_O,0.7800,0.0031,0.0333,0.2090,0.0333
ROCPOINTS_O,0.7833,0.0029,0.0333,0.2188,0.0333
ROCPOINTS_O,0.7867,0.0026,0.0310,0.2241,0.0310
ROCPOINTS_O,0.7900,0.0024,0.0310,0.2364,0.0310
ROCPOINTS_O,0.7933,0.0023,0.0310,0.2453,0.0310
ROCPOINTS_O,0.7967,0.0022,0.0310,0.2549,0.0310
ROCPOINTS_O,0.7987,0.0020,0.0286,0.2553,0.0286
ROCPOINTS_O,0.8000,0.0020,0.0286,0.2609,0.0286
ROCPOINTS_O,0.8033,0.0019,0.0262,0.2558,0.0262
ROCPOINTS_O,0.8067,0.0019,0.0214,0.2195,0.0214
ROCPOINTS_O,0.8100,0.0016,0.0167,0.2000,0.0167
ROCPOINTS_O,0.8133,0.0014,0.0143,0.1935,0.0143
ROCPOINTS_O,0.8167,0.0013,0.0143,0.2143,0.0143
ROCPOINTS_O,0.8200,0.0010,0.0143,0.2500,0.0143
ROCPOINTS_O,0.8233,0.0010,0.0143,0.2609,0.0143
ROCPOINTS_O,0.8300,0.0008,0.0143,0.3000,0.0143
ROCPOINTS_O,0.8367,0.0008,0.0119,0.2778,0.0119
ROCPOINTS_O,0.8400,0.0008,0.0095,0.2353,0.0095
ROCPOINTS_O,0.8433,0.0006,0.0095,0.2667,0.0095
ROCPOINTS_O,0.8467,0.0006,0.0071,0.2308,0.0071
ROCPOINTS_O,0.8500,0.0005,0.0071,0.2500,0.0071
ROCPOINTS_O,0.8567,0.0003,0.0071,0.3333,0.0071
ROCPOINTS_O,0.8633,0.0003,0.0071,0.3750,0.0071
ROCPOINTS_O,0.8667,0.0002,0.0048,0.4000,0.0048
ROCPOINTS_O,0.8700,0.0001,0.0024,0.3333,0.0024
ROCPOINTS_O,0.8800,0.0001,0.0000,0.0000,0.0000
ROCPOINTS_O,0.8800,0.0000,0.0000,0.0000,0.0000
ROCPOINTS_U,0.0000,1.0000,1.0000,0.0083,1.0000
ROCPOINTS_U,0.0033,0.9989,1.0000,0.0083,1.0000
ROCPOINTS_U,0.0033,0.9985,1.0000,0.0083,1.0000
ROCPOINTS_U,0.0058,0.9949,1.0000,0.0083,1.0000
ROCPOINTS_U,0.0067,0.9940,1.0000,0.0083,1.0000
ROCPOINTS_U,0.0067,0.9940,1.0000,0.0083,1.0000
ROCPOINTS_U,0.0083,0.9874,1.0000,0.0084,1.0000
ROCPOINTS_U,0.0091,0.9873,1.0000,0.0084,1.0000
ROCPOINTS_U,0.0100,0.9867,1.0000,0.0084,1.0000
ROCPOINTS_U,0.0104,0.9816,1.0000,0.0085,1.0000
ROCPOINTS_U,0.0111,0.9810,1.0000,0.0085,1.0000
ROCPOINTS_U,0.0117,0.9806,1.0000,0.0085,1.0000
ROCPOINTS_U,0.0124,0.9805,1.0000,0.0085,1.0000
ROCPOINTS_U,0.0133,0.9804,1.0000,0.0085,1.0000
ROCPOINTS_U,0.0137,0.9749,1.0000,0.0085,1.0000
ROCPOINTS_U,0.0144,0.9739,1.0000,0.0085,1.0000
ROCPOINTS_U,0.0167,0.9739,1.0000,0.0085,1.0000
ROCPOINTS_U,0.0170,0.9684,1.0000,0.0086,1.0000
ROCPOINTS_U,0.0191,0.9681,1.0000,0.0086,1.0000
ROCPOINTS_U,0.0200,0.9679,1.0000,0.0086,1.0000
ROCPOINTS_U,0.0224,0.9641,1.0000,0.0086,1.0000
ROCPOINTS_U,0.0233,0.9641,1.0000,0.0086,1.0000
ROCPOINTS_U,0.0237,0.9621,1.0000,0.0086,1.0000
ROCPOINTS_U,0.0254,0.9621,1.0000,0.0086,1.0000
ROCPOINTS_U,0.0267,0.9620,1.0000,0.0086,1.0000
ROCPOINTS_U,0.0291,0.9596,0.9932,0.0086,0.9932
ROCPOINTS_U,0.0294,0.9595,0.9932,0.0086,0.9932
ROCPOINTS_U,0.0300,0.9595,0.9932,0.0086,0.9932
ROCPOINTS_U,0.0317,0.9574,0.9864,0.0085,0.9864
ROCPOINTS_U,0.0333,0.9574,0.9864,0.0085,0.9864
ROCPOINTS_U,0.0344,0.9549,0.9864,0.0086,0.9864
ROCPOINTS_U,0.0358,0.9549,0.9864,0.0086,0.9864
ROCPOINTS_U,0.0367,0.9548,0.9864,0.0086,0.9864
ROCPOINTS_U,0.0399,0.9529,0.9864,0.0086,0.9864
ROCPOINTS_U,0.0400,0.9528,0.9864,0.0086,0.9864
ROCPOINTS_U,0.0406,0.9517,0.9864,0.0086,0.9864
ROCPOINTS_U,0.0415,0.9516,0.9864,0.0086,0.9864
ROCPOINTS_U,0.0417,0.9516,0.9864,0.0086,0.9864
ROCPOINTS_U,0.0422,0.9515,0.9864,0.0086,0.9864
ROCPOINTS_U,0.0427,0.9514,0.9864,0.0086,0.9864
ROCPOINTS_U,0.0433,0.9514,0.9864,0.0086,0.9864
ROCPOINTS_U,0.0440,0.9497,0.9864,0.0086,0.9864
ROCPOINTS_U,0.0444,0.9497,0.9864,0.0086,0.9864
ROCPOINTS_U,0.0454,0.9496,0.9864,0.0086,0.9864
ROCPOINTS_U,0.0456,0.9495,0.9864,0.0086,0.9864
ROCPOINTS_U,0.0465,0.9494,0.9864,0.0086,0.9864
ROCPOINTS_U,0.0467,0.9493,0.9864,0.0086,0.9864
ROCPOINTS_U,0.0470,0.9472,0.9864,0.0086,0.9864
ROCPOINTS_U,0.0472,0.9471,0.9864,0.0086,0.9864
ROCPOINTS_U,0.0473,0.9471,0.9864,0.0086,0.9864
ROCPOINTS_U,0.0483,0.9470,0.9864,0.0086,0.9864
ROCPOINTS_U,0.0488,0.9469,0.9864,0.0086,0.9864
ROCPOINTS_U,0.0494,0.9468,0.9864,0.0086,0.9864
ROCPOINTS_U,0.0499,0.9468,0.9864,0.0086,0.9864
ROCPOINTS_U,0.0500,0.9467,0.9864,0.0086,0.9864
ROCPOINTS_U,0.0503,0.9444,0.9796,0.0086,0.9796
ROCPOINTS_U,0.0504,0.9444,0.9796,0.0086,0.9796
ROCPOINTS_U,0.0504,0.9443,0.9796,0.0086,0.9796
ROCPOINTS_U,0.0506,0.9443,0.9796,0.0086,0.9796
ROCPOINTS_U,0.0507,0.9442,0.9796,0.0086,0.9796
ROCPOINTS_U,0.0522,0.9441,0.9796,0.0086,0.9796
ROCPOINTS_U,0.0524,0.9440,0.9796,0.0086,0.9796
ROCPOINTS_U,0.0533,0.9440,0.9796,0.0086,0.9796
ROCPOINTS_U,0.0538,0.9419,0.9796,0.0086,0.9796
ROCPOINTS_U,0.0539,0.9419,0.9796,0.0086,0.9796
ROCPOINTS_U,0.0540,0.9418,0.9796,0.0086,0.9796
ROCPOINTS_U,0.0542,0.9418,0.9796,0.0086,0.9796
ROCPOINTS_U,0.0544,0.9417,0.9796,0.0086,0.9796
ROCPOINTS_U,0.0554,0.9417,0.9796,0.0086,0.9796
ROCPOINTS_U,0.0554,0.9416,0.9796,0.0086,0.9796
ROCPOINTS_U,0.0557,0.9415,0.9796,0.0086,0.9796
ROCPOINTS_U,0.0560,0.9414,0.9796,0.0086,0.9796
ROCPOINTS_U,0.0564,0.9414,0.9796,0.0086,0.9796
ROCPOINTS_U,0.0567,0.9413,0.9796,0.0086,0.9796
ROCPOINTS_U,0.0568,0.9390,0.9796,0.0087,0.9796
ROCPOINTS_U,0.0569,0.9389,0.9796,0.0087,0.9796
ROCPOINTS_U,0.0570,0.9389,0.9728,0.0086,0.9728
ROCPOINTS_U,0.0573,0.9388,0.9728,0.0086,0.9728
ROCPOINTS_U,0.0583,0.9388,0.9728,0.0086,0.9728
ROCPOINTS_U,0.0583,0.9386,0.9728,0.0086,0.9728
ROCPOINTS_U,0.0586,0.9385,0.9728,0.0086,0.9728
ROCPOINTS_U,0.0589,0.9384,0.9728,0.0086,0.9728
ROCPOINTS_U,0.0593,0.9384,0.9728,0.0086,0.9728
ROCPOINTS_U,0.0595,0.9383,0.9728,0.0086,0.9728
ROCPOINTS_U,0.0600,0.9382,0.9728,0.0086,0.9728
ROCPOINTS_U,0.0601,0.9357,0.9728,0.0086,0.9728
ROCPOINTS_U,0.0604,0.9356,0.9728,0.0086,0.9728
ROCPOINTS_U,0.0605,0.9354,0.9728,0.0086,0.9728
ROCPOINTS_U,0.0606,0.9353,0.9728,0.0086,0.9728
ROCPOINTS_U,0.0613,0.9353,0.9728,0.0086,0.9728
ROCPOINTS_U,0.0614,0.9352,0.9728,0.0086,0.9728
ROCPOINTS_U,0.0616,0.9352,0.9728,0.0086,0.9728
ROCPOINTS_U,0.0617,0.9351,0.9728,0.0086,0.9728
ROCPOINTS_U,0.0617,0.9351,0.9728,0.0086,0.9728
ROCPOINTS_U,0.0621,0.9350,0.9728,0.0086,0.9728
ROCPOINTS_U,0.0626,0.9349,0.9728,0.0086,0.9728
ROCPOINTS_U,0.0628,0.9349,0.9728,0.0086,0.9728
ROCPOINTS_U,0.0631,0.9348,0.9728,0.0086,0.9728
ROCPOINTS_U,0.0633,0.9348,0.9728,0.0086,0.9728
ROCPOINTS_U,0.0633,0.9347,0.9728,0.0086,0.9728
ROCPOINTS_U,0.0635,0.9324,0.9728,0.0087,0.9728
ROCPOINTS_U,0.0637,0.9323,0.9728,0.0087,0.9728
ROCPOINTS_U,0.0637,0.9323,0.9728,0.0087,0.9728
ROCPOINTS_U,0.0638,0.9322,0.9728,0.0087,0.9728
ROCPOINTS_U,0.0639,0.9322,0.9728,0.0087,0.9728
ROCPOINTS_U,0.0639,0.9321,0.9728,0.0087,0.9728
ROCPOINTS_U,0.0642,0.9320,0.9728,0.0087,0.9728
ROCPOINTS_U,0.0642,0.9320,0.9728,0.0087,0.9728
ROCPOINTS_U,0.0644,0.9319,0.9728,0.0087,0.9728
ROCPOINTS_U,0.0644,0.9319,0.9728,0.0087,0.9728
ROCPOINTS_U,0.0644,0.9318,0.9728,0.0087,0.9728
ROCPOINTS_U,0.0647,0.9318,0.9728,0.0087,0.9728
ROCPOINTS_U,0.0651,0.9317,0.9728,0.0087,0.9728
ROCPOINTS_U,0.0652,0.9316,0.9728,0.0087,0.9728
ROCPOINTS_U,0.0658,0.9316,0.9728,0.0087,0.9728
ROCPOINTS_U,0.0665,0.9315,0.9728,0.0087,0.9728
ROCPOINTS_U,0.0665,0.9315,0.9728,0.0087,0.9728
ROCPOINTS_U,0.0667,0.9314,0.9728,0.0087,0.9728
ROCPOINTS_U,0.0670,0.9281,0.9728,0.0087,0.9728
ROCPOINTS_U,0.0670,0.9281,0.9728,0.0087,0.9728
ROCPOINTS_U,0.0678,0.9280,0.9728,0.0087,0.9728
ROCPOINTS_U,0.0678,0.9279,0.9728,0.0087,0.9728
ROCPOINTS_U,0.0678,0.9278,0.9728,0.0087,0.9728
ROCPOINTS_U,0.0680,0.9278,0.9728,0.0087,0.9728
ROCPOINTS_U,0.0686,0.9277,0.9728,0.0087,0.9728
ROCPOINTS_U,0.0687,0.9277,0.9728,0.0087,0.9728
ROCPOINTS_U,0.0690,0.9276,0.9728,0.0087,0.9728
ROCPOINTS_U,0.0692,0.9275,0.9728,0.0087,0.9728
ROCPOINTS_U,0.0693,0.9275,0.9728,0.0087,0.9728
ROCPOINTS_U,0.0693,0.9274,0.9728,0.0087,0.9728
ROCPOINTS_U,0.0696,0.9273,0.9728,0.0087,0.9728
ROCPOINTS_U,0.0700,0.9271,0.9728,0.0087,0.9728
ROCPOINTS_U,0.0700,0.9237,0.9728,0.0087,0.9728
ROCPOINTS_U,0.0702,0.9237,0.9728,0.0087,0.9728
ROCPOINTS_U,0.0702,0.9236,0.9728,0.0087,0.9728
ROCPOINTS_U,0.0703,0.9234,0.9728,0.0087,0.9728
ROCPOINTS_U,0.0703,0.9234,0.9728,0.0087,0.9728
ROCPOINTS_U,0.0704,0.9233,0.9728,0.0087,0.9728
ROCPOINTS_U,0.0705,0.9233,0.9728,0.0087,0.9728
ROCPOINTS_U,0.0711,0.9232,0.9728,0.0087,0.9728
ROCPOINTS_U,0.0717,0.9231,0.9728,0.0087,0.9728
ROCPOINTS_U,0.0717,0.9230,0.9728,0.0087,0.9728
ROCPOINTS_U,0.0717,0.9230,0.9728,0.0087,0.9728
ROCPOINTS_U,0.0719,0.9229,0.9728,0.0087,0.9728
ROCPOINTS_U,0.0722,0.9228,0.9728,0.0087,0.9728
ROCPOINTS_U,0.0722,0.9227,0.9728,0.0087,0.9728
ROCPOINTS_U,0.0722,0.9226,0.9728,0.0087,0.9728
ROCPOINTS_U,0.0727,0.9226,0.9728,0.0087,0.9728
ROCPOINTS_U,0.0732,0.9225,0.9728,0.0087,0.9728
ROCPOINTS_U,0.0733,0.9225,0.9728,0.0087,0.9728
ROCPOINTS_U,0.0737,0.9193,0.9728,0.0088,0.9728
ROCPOINTS_U,0.0743,0.9193,0.9728,0.0088,0.9728
ROCPOINTS_U,0.0744,0.9192,0.9728,0.0088,0.9728
ROCPOINTS_U,0.0745,0.9191,0.9660,0.0087,0.9660
ROCPOINTS_U,0.0745,0.9191,0.9660,0.0087,0.9660
ROCPOINTS_U,0.0746,0.9190,0.9660,0.0087,0.9660
ROCPOINTS_U,0.0747,0.9189,0.9660,0.0087,0.9660
ROCPOINTS_U,0.0749,0.9189,0.9660,0.0087,0.9660
ROCPOINTS_U,0.0750,0.9188,0.9660,0.0087,0.9660
ROCPOINTS_U,0.0752,0.9187,0.9660,0.0087,0.9660
ROCPOINTS_U,0.0754,0.9187,0.9660,0.0087,0.9660
ROCPOINTS_U,0.0756,0.9186,0.9660,0.0087,0.9660
ROCPOINTS_U,0.0758,0.9185,0.9660,0.0087,0.9660
ROCPOINTS_U,0.0761,0.9184,0.9660,0.0087,0.9660
ROCPOINTS_U,0.0765,0.9184,0.9660,0.0087,0.9660
ROCPOINTS_U,0.0765,0.9183,0.9660,0.0087,0.9660
ROCPOINTS_U,0.0767,0.9183,0.9660,0.0087,0.9660
ROCPOINTS_U,0.0768,0.9143,0.9660,0.0088,0.9660
ROCPOINTS_U,0.0772,0.9142,0.9660,0.0088,0.9660
ROCPOINTS_U,0.0773,0.9142,0.9660,0.0088,0.9660
ROCPOINTS_U,0.0773,0.9141,0.9660,0.0088,0.9660
ROCPOINTS_U,0.0774,0.9141,0.9592,0.0087,0.9592
ROCPOINTS_U,0.0778,0.9141,0.9592,0.0087,0.9592
ROCPOINTS_U,0.0779,0.9140,0.9592,0.0087,0.9592
ROCPOINTS_U,0.0779,0.9139,0.9592,0.0087,0.9592
ROCPOINTS_U,0.0783,0.9139,0.9592,0.0087,0.9592
ROCPOINTS_U,0.0787,0.9137,0.9592,0.0087,0.9592
ROCPOINTS_U,0.0789,0.9137,0.9592,0.0087,0.9592
ROCPOINTS_U,0.0789,0.9136,0.9592,0.0087,0.9592
ROCPOINTS_U,0.0789,0.9135,0.9592,0.0087,0.9592
ROCPOINTS_U,0.0789,0.9135,0.9592,0.0087,0.9592
ROCPOINTS_U,0.0789,0.9134,0.9592,0.0087,0.9592
ROCPOINTS_U,0.0790,0.9134,0.9592,0.0087,0.9592
ROCPOINTS_U,0.0790,0.9133,0.9592,0.0087,0.9592
ROCPOINTS_U,0.0791,0.9133,0.9592,0.0087,0.9592
ROCPOINTS_U,0.0793,0.9132,0.9592,0.0087,0.9592
ROCPOINTS_U,0.0794,0.9131,0.9592,0.0087,0.9592
ROCPOINTS_U,0.0796,0.9131,0.9592,0.0087,0.9592
ROCPOINTS_U,0.0797,0.9130,0.9592,0.0087,0.9592
ROCPOINTS_U,0.0800,0.9130,0.9592,0.0087,0.9592
ROCPOINTS_U,0.0800,0.9129,0.9592,0.0087,0.9592
ROCPOINTS_U,0.0800,0.9084,0.9592,0.0088,0.9592
ROCPOINTS_U,0.0804,0.9084,0.9592,0.0088,0.9592
ROCPOINTS_U,0.0804,0.9082,0.9592,0.0088,0.9592
ROCPOINTS_U,0.0804,0.9082,0.9592,0.0088,0.9592
ROCPOINTS_U,0.0804,0.9081,0.9592,0.0088,0.9592
ROCPOINTS_U,0.0805,0.9081,0.9592,0.0088,0.9592
ROCPOINTS_U,0.0805,0.9080,0.9592,0.0088,0.9592
ROCPOINTS_U,0.0806,0.9080,0.9592,0.0088,0.9592
ROCPOINTS_U,0.0806,0.9079,0.9592,0.0088,0.9592
ROCPOINTS_U,0.0807,0.9078,0.9592,0.0088,0.9592
ROCPOINTS_U,0.0807,0.9078,0.9592,0.0088,0.9592
ROCPOINTS_U,0.0807,0.9077,0.9592,0.0088,0.9592
ROCPOINTS_U,0.0808,0.9077,0.9592,0.0088,0.9592
ROCPOINTS_U,0.0811,0.9076,0.9592,0.0088,0.9592
ROCPOINTS_U,0.0811,0.9076,0.9592,0.0088,0.9592
ROCPOINTS_U,0.0811,0.9075,0.9592,0.0088,0.9592
ROCPOINTS_U,0.0812,0.9074,0.9592,0.0088,0.9592
ROCPOINTS_U,0.0813,0.9073,0.9592,0.0088,0.9592
ROCPOINTS_U,0.0815,0.9073,0.9592,0.0088,0.9592
ROCPOINTS_U,0.0817,0.9072,0.9592,0.0088,0.9592
ROCPOINTS_U,0.0819,0.9072,0.9592,0.0088,0.9592
ROCPOINTS_U,0.0819,0.9071,0.9592,0.0088,0.9592
ROCPOINTS_U,0.0822,0.9071,0.9592,0.0088,0.9592
ROCPOINTS_U,0.0823,0.9070,0.9592,0.0088,0.9592
ROCPOINTS_U,0.0825,0.9069,0.9592,0.0088,0.9592
ROCPOINTS_U,0.0825,0.9069,0.9592,0.0088,0.9592
ROCPOINTS_U,0.0826,0.9068,0.9592,0.0088,0.9592
ROCPOINTS_U,0.0828,0.9068,0.9592,0.0088,0.9592
ROCPOINTS_U,0.0833,0.9067,0.9592,0.0088,0.9592
ROCPOINTS_U,0.0833,0.9025,0.9524,0.0088,0.9524
ROCPOINTS_U,0.0837,0.9024,0.9524,0.0088,0.9524
ROCPOINTS_U,0.0839,0.9024,0.9524,0.0088,0.9524
ROCPOINTS_U,0.0840,0.9023,0.9524,0.0088,0.9524
ROCPOINTS_U,0.0841,0.9022,0.9524,0.0088,0.9524
ROCPOINTS_U,0.0841,0.9022,0.9524,0.0088,0.9524
ROCPOINTS_U,0.0842,0.9021,0.9524,0.0088,0.9524
ROCPOINTS_U,0.0843,0.9020,0.9524,0.0088,0.9524
ROCPOINTS_U,0.0844,0.9019,0.9524,0.0088,0.9524
ROCPOINTS_U,0.0844,0.9019,0.9524,0.0088,0.9524
ROCPOINTS_U,0.0847,0.9018,0.9524,0.0088,0.9524
ROCPOINTS_U,0.0849,0.9007,0.9456,0.0087,0.9456
ROCPOINTS_U,0.0850,0.9007,0.9456,0.0087,0.9456
ROCPOINTS_U,0.0852,0.9006,0.9456,0.0087,0.9456
ROCPOINTS_U,0.0855,0.9006,0.9456,0.0087,0.9456
ROCPOINTS_U,0.0857,0.9005,0.9456,0.0087,0.9456
ROCPOINTS_U,0.0857,0.9004,0.9456,0.0087,0.9456
ROCPOINTS_U,0.0859,0.9004,0.9456,0.0087,0.9456
ROCPOINTS_U,0.0861,0.9003,0.9456,0.0087,0.9456
ROCPOINTS_U,0.0863,0.9003,0.9456,0.0087,0.9456
ROCPOINTS_U,0.0867,0.9002,0.9456,0.0087,0.9456
ROCPOINTS_U,0.0869,0.8954,0.9388,0.0087,0.9388
ROCPOINTS_U,0.0869,0.8954,0.9388,0.0087,0.9388
ROCPOINTS_U,0.0870,0.8953,0.9388,0.0087,0.9388
ROCPOINTS_U,0.0871,0.8953,0.9388,0.0087,0.9388
ROCPOINTS_U,0.0872,0.8952,0.9388,0.0087,0.9388
ROCPOINTS_U,0.0876,0.8952,0.9388,0.0087,0.9388
ROCPOINTS_U,0.0878,0.8951,0.9388,0.0087,0.9388
ROCPOINTS_U,0.0881,0.8950,0.9388,0.0087,0.9388
ROCPOINTS_U,0.0881,0.8950,0.9388,0.0087,0.9388
ROCPOINTS_U,0.0883,0.8949,0.9388,0.0087,0.9388
ROCPOINTS_U,0.0884,0.8948,0.9388,0.0087,0.9388
ROCPOINTS_U,0.0884,0.8947,0.9388,0.0087,0.9388
ROCPOINTS_U,0.0886,0.8946,0.9388,0.0087,0.9388
ROCPOINTS_U,0.0887,0.8946,0.9388,0.0087,0.9388
ROCPOINTS_U,0.0889,0.8945,0.9388,0.0087,0.9388
ROCPOINTS_U,0.0889,0.8945,0.9388,0.0087,0.9388
ROCPOINTS_U,0.0889,0.8944,0.9388,0.0087,0.9388
ROCPOINTS_U,0.0890,0.8944,0.9388,0.0087,0.9388
ROCPOINTS_U,0.0893,0.8943,0.9388,0.0087,0.9388
ROCPOINTS_U,0.0895,0.8942,0.9388,0.0087,0.9388
ROCPOINTS_U,0.0897,0.8942,0.9388,0.0087,0.9388
ROCPOINTS_U,0.0897,0.8941,0.9388,0.0087,0.9388
ROCPOINTS_U,0.0898,0.8941,0.9388,0.0087,0.9388
ROCPOINTS_U,0.0900,0.8940,0.9388,0.0087,0.9388
ROCPOINTS_U,0.0902,0.8878,0.9320,0.0087,0.9320
ROCPOINTS_U,0.0903,0.8878,0.9320,0.0087,0.9320
ROCPOINTS_U,0.0904,0.8877,0.9320,0.0087,0.9320
ROCPOINTS_U,0.0905,0.8876,0.9320,0.0087,0.9320
ROCPOINTS_U,0.0906,0.8876,0.9320,0.0087,0.9320
ROCPOINTS_U,0.0907,0.8875,0.9320,0.0087,0.9320
ROCPOINTS_U,0.0907,0.8875,0.9320,0.0087,0.9320
ROCPOINTS_U,0.0908,0.8874,0.9320,0.0087,0.9320
ROCPOINTS_U,0.0908,0.8874,0.9320,0.0087,0.9320
ROCPOINTS_U,0.0911,0.8873,0.9320,0.0087,0.9320
ROCPOINTS_U,0.0911,0.8872,0.9320,0.0087,0.9320
ROCPOINTS_U,0.0911,0.8872,0.9320,0.0087,0.9320
ROCPOINTS_U,0.0911,0.8871,0.9320,0.0087,0.9320
ROCPOINTS_U,0.0912,0.8870,0.9320,0.0087,0.9320
ROCPOINTS_U,0.0914,0.8870,0.9320,0.0087,0.9320
ROCPOINTS_U,0.0915,0.8869,0.9320,0.0087,0.9320
ROCPOINTS_U,0.0916,0.8868,0.9320,0.0087,0.9320
ROCPOINTS_U,0.0917,0.8868,0.9320,0.0087,0.9320
ROCPOINTS_U,0.0917,0.8867,0.9320,0.0087,0.9320
ROCPOINTS_U,0.0917,0.8866,0.9320,0.0087,0.9320
ROCPOINTS_U,0.0917,0.8866,0.9320,0.0087,0.9320
ROCPOINTS_U,0.0918,0.8865,0.9320,0.0087,0.9320
ROCPOINTS_U,0.0919,0.8864,0.9320,0.0087,0.9320
ROCPOINTS_U,0.0919,0.8864,0.9320,0.0087,0.9320
ROCPOINTS_U,0.0919,0.8863,0.9320,0.0087,0.9320
ROCPOINTS_U,0.0920,0.8863,0.9320,0.0087,0.9320
ROCPOINTS_U,0.0921,0.8862,0.9320,0.0087,0.9320
ROCPOINTS_U,0.0921,0.8862,0.9320,0.0087,0.9320
ROCPOINTS_U,0.0924,0.8861,0.9320,0.0087,0.9320
ROCPOINTS_U,0.0926,0.8860,0.9320,0.0087,0.9320
ROCPOINTS_U,0.0927,0.8860,0.9320,0.0087,0.9320
ROCPOINTS_U,0.0929,0.8859,0.9320,0.0087,0.9320
ROCPOINTS_U,0.0929,0.8859,0.9320,0.0087,0.9320
ROCPOINTS_U,0.0932,0.8858,0.9320,0.0087,0.9320
ROCPOINTS_U,0.0933,0.8858,0.9320,0.0087,0.9320
ROCPOINTS_U,0.0933,0.8857,0.9320,0.0087,0.9320
ROCPOINTS_U,0.0935,0.8800,0.9116,0.0086,0.9116
ROCPOINTS_U,0.0936,0.8800,0.9116,0.0086,0.9116
ROCPOINTS_U,0.0937,0.8799,0.9116,0.0086,0.9116
ROCPOINTS_U,0.0938,0.8798,0.9116,0.0086,0.9116
ROCPOINTS_U,0.0939,0.8798,0.9116,0.0086,0.9116
ROCPOINTS_U,0.0939,0.8797,0.9116,0.0086,0.9116
ROCPOINTS_U,0.0940,0.8797,0.9116,0.0086,0.9116
ROCPOINTS_U,0.0941,0.8796,0.9116,0.0086,0.9116
ROCPOINTS_U,0.0942,0.8796,0.9116,0.0086,0.9116
ROCPOINTS_U,0.0944,0.8795,0.9116,0.0086,0.9116
ROCPOINTS_U,0.0944,0.8793,0.9116,0.0086,0.9116
ROCPOINTS_U,0.0945,0.8792,0.9116,0.0086,0.9116
ROCPOINTS_U,0.0945,0.8792,0.9116,0.0086,0.9116
ROCPOINTS_U,0.0947,0.8791,0.9116,0.0086,0.9116
ROCPOINTS_U,0.0948,0.8790,0.9116,0.0086,0.9116
ROCPOINTS_U,0.0948,0.8790,0.9116,0.0086,0.9116
ROCPOINTS_U,0.0948,0.8789,0.9116,0.0086,0.9116
ROCPOINTS_U,0.0949,0.8789,0.9116,0.0086,0.9116
ROCPOINTS_U,0.0949,0.8788,0.9116,0.0086,0.9116
ROCPOINTS_U,0.0950,0.8788,0.9116,0.0086,0.9116
ROCPOINTS_U,0.0950,0.8787,0.9116,0.0086,0.9116
ROCPOINTS_U,0.0950,0.8786,0.9116,0.0086,0.9116
ROCPOINTS_U,0.0952,0.8786,0.9116,0.0086,0.9116
ROCPOINTS_U,0.0952,0.8785,0.9116,0.0086,0.9116
ROCPOINTS_U,0.0953,0.8785,0.9116,0.0086,0.9116
ROCPOINTS_U,0.0954,0.8784,0.9116,0.0086,0.9116
ROCPOINTS_U,0.0954,0.8784,0.9116,0.0086,0.9116
ROCPOINTS_U,0.0955,0.8783,0.9116,0.0086,0.9116
ROCPOINTS_U,0.0956,0.8783,0.9116,0.0086,0.9116
ROCPOINTS_U,0.0956,0.8782,0.9116,0.0086,0.9116
ROCPOINTS_U,0.0956,0.8781,0.9116,0.0086,0.9116
ROCPOINTS_U,0.0957,0.8781,0.9116,0.0086,0.9116
ROCPOINTS_U,0.0958,0.8780,0.9116,0.0086,0.9116
ROCPOINTS_U,0.0959,0.8780,0.9116,0.0086,0.9116
ROCPOINTS_U,0.0959,0.8779,0.9116,0.0086,0.9116
ROCPOINTS_U,0.0960,0.8779,0.9116,0.0086,0.9116
ROCPOINTS_U,0.0960,0.8778,0.9116,0.0086,0.9116
ROCPOINTS_U,0.0960,0.8776,0.9116,0.0086,0.9116
ROCPOINTS_U,0.0961,0.8776,0.9116,0.0086,0.9116
ROCPOINTS_U,0.0962,0.8775,0.9116,0.0086,0.9116
ROCPOINTS_U,0.0967,0.8774,0.9116,0.0086,0.9116
ROCPOINTS_U,0.0967,0.8714,0.9048,0.0086,0.9048
ROCPOINTS_U,0.0967,0.8713,0.9048,0.0086,0.9048
ROCPOINTS_U,0.0969,0.8713,0.9048,0.0086,0.9048
ROCPOINTS_U,0.0970,0.8712,0.9048,0.0086,0.9048
ROCPOINTS_U,0.0970,0.8711,0.9048,0.0086,0.9048
ROCPOINTS_U,0.0970,0.8711,0.9048,0.0086,0.9048
ROCPOINTS_U,0.0972,0.8710,0.9048,0.0086,0.9048
ROCPOINTS_U,0.0972,0.8710,0.9048,0.0086,0.9048
ROCPOINTS_U,0.0972,0.8709,0.9048,0.0086,0.9048
ROCPOINTS_U,0.0973,0.8709,0.9048,0.0086,0.9048
ROCPOINTS_U,0.0973,0.8708,0.9048,0.0086,0.9048
ROCPOINTS_U,0.0978,0.8707,0.9048,0.0086,0.9048
ROCPOINTS_U,0.0980,0.8707,0.9048,0.0086,0.9048
ROCPOINTS_U,0.0980,0.8706,0.9048,0.0086,0.9048
ROCPOINTS_U,0.0983,0.8706,0.9048,0.0086,0.9048
ROCPOINTS_U,0.0983,0.8705,0.9048,0.0086,0.9048
ROCPOINTS_U,0.0984,0.8702,0.9048,0.0086,0.9048
ROCPOINTS_U,0.0986,0.8702,0.9048,0.0086,0.9048
ROCPOINTS_U,0.0987,0.8701,0.9048,0.0086,0.9048
ROCPOINTS_U,0.0988,0.8701,0.9048,0.0086,0.9048
ROCPOINTS_U,0.0989,0.8700,0.9048,0.0086,0.9048
ROCPOINTS_U,0.0990,0.8699,0.9048,0.0086,0.9048
ROCPOINTS_U,0.0991,0.8699,0.9048,0.0086,0.9048
ROCPOINTS_U,0.0992,0.8698,0.9048,0.0086,0.9048
ROCPOINTS_U,0.0993,0.8698,0.9048,0.0086,0.9048
ROCPOINTS_U,0.0994,0.8697,0.9048,0.0086,0.9048
ROCPOINTS_U,0.0994,0.8697,0.9048,0.0086,0.9048
ROCPOINTS_U,0.0994,0.8696,0.9048,0.0086,0.9048
ROCPOINTS_U,0.0996,0.8695,0.9048,0.0086,0.9048
ROCPOINTS_U,0.0997,0.8695,0.9048,0.0086,0.9048
ROCPOINTS_U,0.0999,0.8694,0.9048,0.0086,0.9048
ROCPOINTS_U,0.1000,0.8694,0.9048,0.0086,0.9048
ROCPOINTS_U,0.1002,0.8629,0.9048,0.0087,0.9048
ROCPOINTS_U,0.1003,0.8628,0.9048,0.0087,0.9048
ROCPOINTS_U,0.1003,0.8627,0.9048,0.0087,0.9048
ROCPOINTS_U,0.1004,0.8626,0.9048,0.0087,0.9048
ROCPOINTS_U,0.1004,0.8625,0.9048,0.0087,0.9048
ROCPOINTS_U,0.1005,0.8624,0.9048,0.0087,0.9048
ROCPOINTS_U,0.1005,0.8624,0.9048,0.0087,0.9048
ROCPOINTS_U,0.1007,0.8623,0.9048,0.0087,0.9048
ROCPOINTS_U,0.1008,0.8623,0.9048,0.0087,0.9048
ROCPOINTS_U,0.1009,0.8622,0.9048,0.0087,0.9048
ROCPOINTS_U,0.1010,0.8621,0.9048,0.0087,0.9048
ROCPOINTS_U,0.1011,0.8621,0.9048,0.0087,0.9048
ROCPOINTS_U,0.1011,0.8620,0.9048,0.0087,0.9048
ROCPOINTS_U,0.1011,0.8619,0.9048,0.0087,0.9048
ROCPOINTS_U,0.1011,0.8619,0.9048,0.0087,0.9048
ROCPOINTS_U,0.1014,0.8618,0.9048,0.0087,0.9048
ROCPOINTS_U,0.1017,0.8617,0.9048,0.0087,0.9048
ROCPOINTS_U,0.1017,0.8614,0.9048,0.0087,0.9048
ROCPOINTS_U,0.1019,0.8613,0.9048,0.0087,0.9048
ROCPOINTS_U,0.1019,0.8613,0.9048,0.0087,0.9048
ROCPOINTS_U,0.1024,0.8611,0.9048,0.0087,0.9048
ROCPOINTS_U,0.1026,0.8611,0.9048,0.0087,0.9048
ROCPOINTS_U,0.1027,0.8609,0.9048,0.0087,0.9048
ROCPOINTS_U,0.1029,0.8609,0.9048,0.0087,0.9048
ROCPOINTS_U,0.1030,0.8608,0.9048,0.0087,0.9048
ROCPOINTS_U,0.1030,0.8608,0.9048,0.0087,0.9048
ROCPOINTS_U,0.1031,0.8607,0.9048,0.0087,0.9048
ROCPOINTS_U,0.1033,0.8607,0.9048,0.0087,0.9048
ROCPOINTS_U,0.1034,0.8538,0.8980,0.0087,0.8980
ROCPOINTS_U,0.1035,0.8537,0.8980,0.0087,0.8980
ROCPOINTS_U,0.1035,0.8537,0.8980,0.0087,0.8980
ROCPOINTS_U,0.1036,0.8536,0.8980,0.0087,0.8980
ROCPOINTS_U,0.1037,0.8535,0.8980,0.0087,0.8980
ROCPOINTS_U,0.1041,0.8534,0.8980,0.0087,0.8980
ROCPOINTS_U,0.1042,0.8534,0.8980,0.0087,0.8980
ROCPOINTS_U,0.1045,0.8533,0.8980,0.0087,0.8980
ROCPOINTS_U,0.1045,0.8533,0.8980,0.0087,0.8980
ROCPOINTS_U,0.1047,0.8532,0.8980,0.0087,0.8980
ROCPOINTS_U,0.1050,0.8532,0.8980,0.0087,0.8980
ROCPOINTS_U,0.1050,0.8531,0.8980,0.0087,0.8980
ROCPOINTS_U,0.1051,0.8528,0.8980,0.0087,0.8980
ROCPOINTS_U,0.1051,0.8527,0.8980,0.0087,0.8980
ROCPOINTS_U,0.1051,0.8526,0.8980,0.0087,0.8980
ROCPOINTS_U,0.1052,0.8526,0.8980,0.0087,0.8980
ROCPOINTS_U,0.1052,0.8525,0.8980,0.0087,0.8980
ROCPOINTS_U,0.1052,0.8525,0.8980,0.0087,0.8980
ROCPOINTS_U,0.1055,0.8524,0.8980,0.0087,0.8980
ROCPOINTS_U,0.1056,0.8524,0.8980,0.0087,0.8980
ROCPOINTS_U,0.1056,0.8522,0.8980,0.0087,0.8980
ROCPOINTS_U,0.1057,0.8522,0.8980,0.0087,0.8980
ROCPOINTS_U,0.1057,0.8521,0.8980,0.0087,0.8980
ROCPOINTS_U,0.1059,0.8521,0.8980,0.0087,0.8980
ROCPOINTS_U,0.1059,0.8520,0.8980,0.0087,0.8980
ROCPOINTS_U,0.1060,0.8520,0.8980,0.0087,0.8980
ROCPOINTS_U,0.1062,0.8519,0.8980,0.0087,0.8980
ROCPOINTS_U,0.1063,0.8518,0.8980,0.0087,0.8980
ROCPOINTS_U,0.1065,0.8518,0.8980,0.0087,0.8980
ROCPOINTS_U,0.1066,0.8517,0.8980,0.0087,0.8980
ROCPOINTS_U,0.1067,0.8516,0.8980,0.0087,0.8980
ROCPOINTS_U,0.1067,0.8451,0.8980,0.0088,0.8980
ROCPOINTS_U,0.1068,0.8451,0.8980,0.0088,0.8980
ROCPOINTS_U,0.1069,0.8450,0.8980,0.0088,0.8980
ROCPOINTS_U,0.1069,0.8450,0.8980,0.0088,0.8980
ROCPOINTS_U,0.1070,0.8448,0.8980,0.0088,0.8980
ROCPOINTS_U,0.1070,0.8448,0.8980,0.0088,0.8980
ROCPOINTS_U,0.1070,0.8447,0.8980,0.0088,0.8980
ROCPOINTS_U,0.1071,0.8446,0.8980,0.0088,0.8980
ROCPOINTS_U,0.1072,0.8446,0.8980,0.0088,0.8980
ROCPOINTS_U,0.1073,0.8445,0.8980,0.0088,0.8980
ROCPOINTS_U,0.1074,0.8444,0.8980,0.0088,0.8980
ROCPOINTS_U,0.1075,0.8444,0.8980,0.0088,0.8980
ROCPOINTS_U,0.1075,0.8443,0.8980,0.0088,0.8980
ROCPOINTS_U,0.1077,0.8441,0.8980,0.0088,0.8980
ROCPOINTS_U,0.1077,0.8440,0.8980,0.0088,0.8980
ROCPOINTS_U,0.1077,0.8439,0.8980,0.0088,0.8980
ROCPOINTS_U,0.1078,0.8438,0.8980,0.0088,0.8980
ROCPOINTS_U,0.1078,0.8438,0.8980,0.0088,0.8980
ROCPOINTS_U,0.1078,0.8436,0.8980,0.0088,0.8980
ROCPOINTS_U,0.1078,0.8436,0.8980,0.0088,0.8980
ROCPOINTS_U,0.1080,0.8435,0.8980,0.0088,0.8980
ROCPOINTS_U,0.1080,0.8435,0.8980,0.0088,0.8980
ROCPOINTS_U,0.1080,0.8434,0.8980,0.0088,0.8980
ROCPOINTS_U,0.1080,0.8433,0.8980,0.0088,0.8980
ROCPOINTS_U,0.1081,0.8432,0.8980,0.0088,0.8980
ROCPOINTS_U,0.1083,0.8432,0.8980,0.0088,0.8980
ROCPOINTS_U,0.1083,0.8431,0.8980,0.0088,0.8980
ROCPOINTS_U,0.1083,0.8431,0.8980,0.0088,0.8980
ROCPOINTS_U,0.1084,0.8428,0.8980,0.0088,0.8980
ROCPOINTS_U,0.1084,0.8427,0.8980,0.0088,0.8980
ROCPOINTS_U,0.1086,0.8427,0.8980,0.0088,0.8980
ROCPOINTS_U,0.1086,0.8426,0.8980,0.0088,0.8980
ROCPOINTS_U,0.1087,0.8426,0.8980,0.0088,0.8980
ROCPOINTS_U,0.1088,0.8425,0.8980,0.0088,0.8980
ROCPOINTS_U,0.1089,0.8424,0.8980,0.0088,0.8980
ROCPOINTS_U,0.1089,0.8424,0.8980,0.0088,0.8980
ROCPOINTS_U,0.1090,0.8423,0.8980,0.0088,0.8980
ROCPOINTS_U,0.1092,0.8422,0.8980,0.0088,0.8980
ROCPOINTS_U,0.1093,0.8422,0.8980,0.0088,0.8980
ROCPOINTS_U,0.1096,0.8421,0.8980,0.0088,0.8980
ROCPOINTS_U,0.1097,0.8421,0.8980,0.0088,0.8980
ROCPOINTS_U,0.1099,0.8419,0.8980,0.0088,0.8980
ROCPOINTS_U,0.1100,0.8418,0.8980,0.0088,0.8980
ROCPOINTS_U,0.1100,0.8418,0.8980,0.0088,0.8980
ROCPOINTS_U,0.1101,0.8343,0.8844,0.0088,0.8844
ROCPOINTS_U,0.1101,0.8342,0.8844,0.0088,0.8844
ROCPOINTS_U,0.1102,0.8341,0.8844,0.0088,0.8844
ROCPOINTS_U,0.1102,0.8341,0.8844,0.0088,0.8844
ROCPOINTS_U,0.1103,0.8340,0.8844,0.0088,0.8844
[truncated: 2,026,731 more chars]
