# Supplementary material for: A new approach for interpreting Random Forest models and its application to the biology of ageing
Source: Bioinformatics. 2018 Feb 16;34(14):2449–56. doi: 10.1093/bioinformatics/bty087 (PMC6041990; doi:10.1093/bioinformatics/bty087)
Supplement: Supplementary Data [file bty087_src_code_and_dataset.zip › src_code_and_dataset/results/29_false.txt]

PARAM, Using dataset: /pi/home/cug/ff79/GCWA/datasets/go.arff
PARAM, Using class: class_expression_brain
PARAM, Number of iterations: 100,200,300,
PARAM, Max. depth: 0
PARAM, Random seed: 29
PARAM, Number of random selected features used in each split: 0.5,1.0,2.0,
PARAM, Do IB undersample: false
PARAM, N. of min. positive values: 10
PARAM, N. bins: -1
STATS_LATEX_DB & go.arff & class_expression_brain & 17716 & 7491 & N:17149 / O:420 / U:147 /  \\ 
CROSSVALID_STATS_BEGIN

Correctly Classified Instances       17139               96.7431 %
Incorrectly Classified Instances       577                3.2569 %
Kappa statistic                          0.0216
Mean absolute error                      0.0293
Root mean squared error                  0.1245
Relative absolute error                 93.697  %
Root relative squared error             99.7548 %
Total Number of Instances            17716     

=== Detailed Accuracy By Class ===

                 TP Rate  FP Rate  Precision  Recall   F-Measure  MCC      ROC Area  PRC Area  Class
                 0.999    0.988    0.968      0.999    0.983      0.054    0.697     0.983     N
                 0.017    0.001    0.389      0.017    0.032      0.077    0.729     0.096     O
                 0.000    0.000    0.000      0.000    0.000      -0.002   0.643     0.018     U
                 0.000    0.000    0.000      0.000    0.000      0.000    ?         ?         ?
Weighted Avg.    0.967    0.956    0.947      0.967    0.953      0.054    0.698     0.954     

=== Confusion Matrix ===

     a     b     c     d   <-- classified as
 17132    11     6     0 |     a = N
   413     7     0     0 |     b = O
   147     0     0     0 |     c = U
     0     0     0     0 |     d = ?

CROSSVALID_STATS_END
STATS_LATEX_ACC & go.arff & class_expression_brain & 0.947 & 0.967 & 0.953 & 0.698 & 0.954 \\ 
STATS_LATEX_ACC_PER & go.arff & class_expression_brain & 0.968 & 0.999 & 0.983 & 0.697 & 0.983 & N \\ 
STATS_LATEX_ACC_PER & go.arff & class_expression_brain & 0.389 & 0.017 & 0.032 & 0.729 & 0.096 & O \\ 
STATS_LATEX_ACC_PER & go.arff & class_expression_brain & 0.000 & 0.000 & 0.000 & 0.643 & 0.018 & U \\ 
ROCPOINTS_N,0.0600,1.0000,1.0000,0.9680,1.0000
ROCPOINTS_N,0.0700,0.9965,1.0000,0.9681,1.0000
ROCPOINTS_N,0.1700,0.9947,1.0000,0.9682,1.0000
ROCPOINTS_N,0.2267,0.9929,1.0000,0.9682,1.0000
ROCPOINTS_N,0.3067,0.9929,0.9999,0.9682,0.9999
ROCPOINTS_N,0.3367,0.9929,0.9999,0.9682,0.9999
ROCPOINTS_N,0.3400,0.9929,0.9998,0.9682,0.9998
ROCPOINTS_N,0.3467,0.9929,0.9998,0.9682,0.9998
ROCPOINTS_N,0.3600,0.9929,0.9997,0.9682,0.9997
ROCPOINTS_N,0.3733,0.9929,0.9997,0.9682,0.9997
ROCPOINTS_N,0.3800,0.9929,0.9996,0.9682,0.9996
ROCPOINTS_N,0.3954,0.9929,0.9995,0.9682,0.9995
ROCPOINTS_N,0.3967,0.9929,0.9994,0.9682,0.9994
ROCPOINTS_N,0.4100,0.9912,0.9994,0.9683,0.9994
ROCPOINTS_N,0.4333,0.9912,0.9994,0.9682,0.9994
ROCPOINTS_N,0.4367,0.9912,0.9993,0.9682,0.9993
ROCPOINTS_N,0.4667,0.9912,0.9992,0.9682,0.9992
ROCPOINTS_N,0.4700,0.9894,0.9992,0.9683,0.9992
ROCPOINTS_N,0.4733,0.9877,0.9992,0.9684,0.9992
ROCPOINTS_N,0.4767,0.9877,0.9992,0.9684,0.9992
ROCPOINTS_N,0.4867,0.9877,0.9991,0.9683,0.9991
ROCPOINTS_N,0.4900,0.9877,0.9990,0.9683,0.9990
ROCPOINTS_N,0.5033,0.9877,0.9990,0.9683,0.9990
ROCPOINTS_N,0.5200,0.9877,0.9989,0.9683,0.9989
ROCPOINTS_N,0.5333,0.9877,0.9988,0.9683,0.9988
ROCPOINTS_N,0.5400,0.9877,0.9988,0.9683,0.9988
ROCPOINTS_N,0.5433,0.9859,0.9988,0.9684,0.9988
ROCPOINTS_N,0.5436,0.9859,0.9987,0.9684,0.9987
ROCPOINTS_N,0.5462,0.9859,0.9987,0.9684,0.9987
ROCPOINTS_N,0.5500,0.9859,0.9986,0.9684,0.9986
ROCPOINTS_N,0.5561,0.9841,0.9985,0.9684,0.9985
ROCPOINTS_N,0.5567,0.9841,0.9985,0.9684,0.9985
ROCPOINTS_N,0.5600,0.9841,0.9984,0.9684,0.9984
ROCPOINTS_N,0.5633,0.9841,0.9983,0.9684,0.9983
ROCPOINTS_N,0.5639,0.9841,0.9983,0.9684,0.9983
ROCPOINTS_N,0.5672,0.9841,0.9982,0.9684,0.9982
ROCPOINTS_N,0.5722,0.9841,0.9981,0.9684,0.9981
ROCPOINTS_N,0.5733,0.9841,0.9981,0.9684,0.9981
ROCPOINTS_N,0.5833,0.9841,0.9980,0.9684,0.9980
ROCPOINTS_N,0.5867,0.9841,0.9980,0.9684,0.9980
ROCPOINTS_N,0.5890,0.9841,0.9979,0.9684,0.9979
ROCPOINTS_N,0.5917,0.9841,0.9978,0.9684,0.9978
ROCPOINTS_N,0.5933,0.9841,0.9977,0.9684,0.9977
ROCPOINTS_N,0.5967,0.9824,0.9977,0.9685,0.9977
ROCPOINTS_N,0.6000,0.9824,0.9976,0.9685,0.9976
ROCPOINTS_N,0.6033,0.9824,0.9976,0.9685,0.9976
ROCPOINTS_N,0.6133,0.9806,0.9974,0.9685,0.9974
ROCPOINTS_N,0.6200,0.9788,0.9973,0.9686,0.9973
ROCPOINTS_N,0.6233,0.9788,0.9972,0.9686,0.9972
ROCPOINTS_N,0.6300,0.9788,0.9971,0.9686,0.9971
ROCPOINTS_N,0.6400,0.9788,0.9971,0.9686,0.9971
ROCPOINTS_N,0.6467,0.9788,0.9970,0.9686,0.9970
ROCPOINTS_N,0.6500,0.9788,0.9970,0.9686,0.9970
ROCPOINTS_N,0.6533,0.9788,0.9968,0.9686,0.9968
ROCPOINTS_N,0.6567,0.9788,0.9966,0.9685,0.9966
ROCPOINTS_N,0.6600,0.9788,0.9964,0.9685,0.9964
ROCPOINTS_N,0.6633,0.9788,0.9963,0.9685,0.9963
ROCPOINTS_N,0.6638,0.9771,0.9963,0.9686,0.9963
ROCPOINTS_N,0.6667,0.9771,0.9963,0.9686,0.9963
ROCPOINTS_N,0.6705,0.9771,0.9960,0.9686,0.9960
ROCPOINTS_N,0.6743,0.9771,0.9959,0.9686,0.9959
ROCPOINTS_N,0.6767,0.9771,0.9959,0.9686,0.9959
ROCPOINTS_N,0.6767,0.9771,0.9958,0.9686,0.9958
ROCPOINTS_N,0.6800,0.9735,0.9957,0.9687,0.9957
ROCPOINTS_N,0.6867,0.9718,0.9956,0.9687,0.9956
ROCPOINTS_N,0.6933,0.9718,0.9955,0.9687,0.9955
ROCPOINTS_N,0.7000,0.9718,0.9954,0.9687,0.9954
ROCPOINTS_N,0.7033,0.9700,0.9953,0.9688,0.9953
ROCPOINTS_N,0.7067,0.9700,0.9951,0.9688,0.9951
ROCPOINTS_N,0.7083,0.9683,0.9949,0.9688,0.9949
ROCPOINTS_N,0.7100,0.9683,0.9948,0.9688,0.9948
ROCPOINTS_N,0.7105,0.9665,0.9947,0.9689,0.9947
ROCPOINTS_N,0.7133,0.9665,0.9946,0.9689,0.9946
ROCPOINTS_N,0.7167,0.9665,0.9945,0.9689,0.9945
ROCPOINTS_N,0.7200,0.9665,0.9943,0.9689,0.9943
ROCPOINTS_N,0.7217,0.9647,0.9941,0.9689,0.9941
ROCPOINTS_N,0.7233,0.9647,0.9941,0.9689,0.9941
ROCPOINTS_N,0.7267,0.9612,0.9939,0.9690,0.9939
ROCPOINTS_N,0.7300,0.9612,0.9937,0.9690,0.9937
ROCPOINTS_N,0.7333,0.9577,0.9936,0.9691,0.9936
ROCPOINTS_N,0.7363,0.9559,0.9935,0.9692,0.9935
ROCPOINTS_N,0.7367,0.9559,0.9934,0.9692,0.9934
ROCPOINTS_N,0.7400,0.9559,0.9934,0.9692,0.9934
ROCPOINTS_N,0.7433,0.9541,0.9932,0.9692,0.9932
ROCPOINTS_N,0.7467,0.9541,0.9931,0.9692,0.9931
ROCPOINTS_N,0.7477,0.9489,0.9929,0.9694,0.9929
ROCPOINTS_N,0.7493,0.9489,0.9929,0.9694,0.9929
ROCPOINTS_N,0.7500,0.9489,0.9928,0.9694,0.9928
ROCPOINTS_N,0.7533,0.9471,0.9927,0.9694,0.9927
ROCPOINTS_N,0.7545,0.9471,0.9922,0.9694,0.9922
ROCPOINTS_N,0.7567,0.9471,0.9922,0.9694,0.9922
ROCPOINTS_N,0.7600,0.9471,0.9920,0.9694,0.9920
ROCPOINTS_N,0.7633,0.9453,0.9919,0.9695,0.9919
ROCPOINTS_N,0.7667,0.9436,0.9919,0.9695,0.9919
ROCPOINTS_N,0.7693,0.9418,0.9918,0.9696,0.9918
ROCPOINTS_N,0.7700,0.9418,0.9917,0.9696,0.9917
ROCPOINTS_N,0.7724,0.9400,0.9914,0.9696,0.9914
ROCPOINTS_N,0.7733,0.9400,0.9914,0.9696,0.9914
ROCPOINTS_N,0.7767,0.9400,0.9912,0.9696,0.9912
ROCPOINTS_N,0.7782,0.9400,0.9909,0.9696,0.9909
ROCPOINTS_N,0.7800,0.9400,0.9908,0.9696,0.9908
ROCPOINTS_N,0.7833,0.9383,0.9906,0.9696,0.9906
ROCPOINTS_N,0.7858,0.9347,0.9903,0.9697,0.9903
ROCPOINTS_N,0.7867,0.9347,0.9903,0.9697,0.9903
ROCPOINTS_N,0.7900,0.9330,0.9900,0.9698,0.9900
ROCPOINTS_N,0.7933,0.9330,0.9899,0.9698,0.9899
ROCPOINTS_N,0.7937,0.9312,0.9896,0.9698,0.9896
ROCPOINTS_N,0.7956,0.9312,0.9896,0.9698,0.9896
ROCPOINTS_N,0.7967,0.9295,0.9896,0.9699,0.9896
ROCPOINTS_N,0.8000,0.9277,0.9891,0.9699,0.9891
ROCPOINTS_N,0.8020,0.9277,0.9889,0.9699,0.9889
ROCPOINTS_N,0.8033,0.9277,0.9888,0.9699,0.9888
ROCPOINTS_N,0.8067,0.9259,0.9882,0.9700,0.9882
ROCPOINTS_N,0.8100,0.9189,0.9880,0.9702,0.9880
ROCPOINTS_N,0.8133,0.9136,0.9874,0.9703,0.9874
ROCPOINTS_N,0.8167,0.9136,0.9869,0.9703,0.9869
ROCPOINTS_N,0.8193,0.9101,0.9864,0.9704,0.9864
ROCPOINTS_N,0.8200,0.9101,0.9863,0.9704,0.9863
ROCPOINTS_N,0.8233,0.9083,0.9859,0.9704,0.9859
ROCPOINTS_N,0.8259,0.9083,0.9854,0.9704,0.9854
ROCPOINTS_N,0.8267,0.9083,0.9854,0.9704,0.9854
ROCPOINTS_N,0.8295,0.9083,0.9846,0.9704,0.9846
ROCPOINTS_N,0.8300,0.9083,0.9845,0.9704,0.9845
ROCPOINTS_N,0.8333,0.9012,0.9841,0.9706,0.9841
ROCPOINTS_N,0.8367,0.8977,0.9832,0.9707,0.9832
ROCPOINTS_N,0.8395,0.8924,0.9827,0.9708,0.9827
ROCPOINTS_N,0.8400,0.8924,0.9826,0.9708,0.9826
ROCPOINTS_N,0.8417,0.8907,0.9813,0.9709,0.9813
ROCPOINTS_N,0.8433,0.8907,0.9813,0.9709,0.9813
ROCPOINTS_N,0.8467,0.8818,0.9802,0.9711,0.9802
ROCPOINTS_N,0.8500,0.8783,0.9792,0.9712,0.9792
ROCPOINTS_N,0.8533,0.8730,0.9779,0.9713,0.9779
ROCPOINTS_N,0.8567,0.8713,0.9762,0.9713,0.9762
ROCPOINTS_N,0.8600,0.8642,0.9752,0.9715,0.9752
ROCPOINTS_N,0.8633,0.8607,0.9736,0.9716,0.9736
ROCPOINTS_N,0.8651,0.8571,0.9720,0.9717,0.9720
ROCPOINTS_N,0.8658,0.8571,0.9720,0.9717,0.9720
ROCPOINTS_N,0.8667,0.8571,0.9719,0.9717,0.9719
ROCPOINTS_N,0.8670,0.8536,0.9697,0.9717,0.9697
ROCPOINTS_N,0.8700,0.8536,0.9696,0.9717,0.9696
ROCPOINTS_N,0.8701,0.8483,0.9679,0.9718,0.9679
ROCPOINTS_N,0.8733,0.8483,0.9679,0.9718,0.9679
ROCPOINTS_N,0.8767,0.8377,0.9655,0.9721,0.9655
ROCPOINTS_N,0.8775,0.8325,0.9628,0.9722,0.9628
ROCPOINTS_N,0.8789,0.8325,0.9627,0.9722,0.9627
ROCPOINTS_N,0.8797,0.8325,0.9627,0.9722,0.9627
ROCPOINTS_N,0.8800,0.8325,0.9626,0.9722,0.9626
ROCPOINTS_N,0.8811,0.8236,0.9603,0.9724,0.9603
ROCPOINTS_N,0.8817,0.8236,0.9602,0.9724,0.9602
ROCPOINTS_N,0.8826,0.8219,0.9602,0.9725,0.9602
ROCPOINTS_N,0.8830,0.8219,0.9601,0.9725,0.9601
ROCPOINTS_N,0.8833,0.8219,0.9601,0.9725,0.9601
ROCPOINTS_N,0.8851,0.8148,0.9571,0.9726,0.9571
ROCPOINTS_N,0.8853,0.8148,0.9570,0.9726,0.9570
ROCPOINTS_N,0.8856,0.8148,0.9569,0.9726,0.9569
ROCPOINTS_N,0.8867,0.8131,0.9569,0.9727,0.9569
ROCPOINTS_N,0.8871,0.8078,0.9541,0.9728,0.9541
ROCPOINTS_N,0.8875,0.8078,0.9540,0.9728,0.9540
ROCPOINTS_N,0.8876,0.8060,0.9540,0.9728,0.9540
ROCPOINTS_N,0.8878,0.8060,0.9539,0.9728,0.9539
ROCPOINTS_N,0.8889,0.8060,0.9538,0.9728,0.9538
ROCPOINTS_N,0.8892,0.8060,0.9538,0.9728,0.9538
ROCPOINTS_N,0.8900,0.8060,0.9536,0.9728,0.9536
ROCPOINTS_N,0.8926,0.7954,0.9510,0.9731,0.9510
ROCPOINTS_N,0.8932,0.7954,0.9510,0.9731,0.9510
ROCPOINTS_N,0.8933,0.7954,0.9509,0.9731,0.9509
ROCPOINTS_N,0.8937,0.7919,0.9475,0.9731,0.9475
ROCPOINTS_N,0.8942,0.7919,0.9474,0.9731,0.9474
ROCPOINTS_N,0.8944,0.7919,0.9473,0.9731,0.9473
ROCPOINTS_N,0.8950,0.7901,0.9473,0.9732,0.9473
ROCPOINTS_N,0.8957,0.7901,0.9473,0.9732,0.9473
ROCPOINTS_N,0.8961,0.7901,0.9472,0.9732,0.9472
ROCPOINTS_N,0.8962,0.7901,0.9471,0.9732,0.9471
ROCPOINTS_N,0.8965,0.7901,0.9471,0.9732,0.9471
ROCPOINTS_N,0.8967,0.7901,0.9470,0.9732,0.9470
ROCPOINTS_N,0.8976,0.7813,0.9430,0.9733,0.9430
ROCPOINTS_N,0.8976,0.7813,0.9429,0.9733,0.9429
ROCPOINTS_N,0.8978,0.7813,0.9429,0.9733,0.9429
ROCPOINTS_N,0.8983,0.7813,0.9428,0.9733,0.9428
ROCPOINTS_N,0.9000,0.7813,0.9427,0.9733,0.9427
ROCPOINTS_N,0.9001,0.7778,0.9389,0.9733,0.9389
ROCPOINTS_N,0.9011,0.7778,0.9388,0.9733,0.9388
ROCPOINTS_N,0.9017,0.7778,0.9388,0.9733,0.9388
ROCPOINTS_N,0.9033,0.7778,0.9387,0.9733,0.9387
ROCPOINTS_N,0.9045,0.7707,0.9344,0.9735,0.9344
ROCPOINTS_N,0.9048,0.7707,0.9343,0.9735,0.9343
ROCPOINTS_N,0.9056,0.7707,0.9343,0.9734,0.9343
ROCPOINTS_N,0.9059,0.7707,0.9342,0.9734,0.9342
ROCPOINTS_N,0.9067,0.7707,0.9342,0.9734,0.9342
ROCPOINTS_N,0.9067,0.7584,0.9291,0.9737,0.9291
ROCPOINTS_N,0.9089,0.7584,0.9290,0.9737,0.9290
ROCPOINTS_N,0.9095,0.7584,0.9289,0.9737,0.9289
ROCPOINTS_N,0.9100,0.7584,0.9289,0.9737,0.9289
ROCPOINTS_N,0.9114,0.7478,0.9254,0.9740,0.9254
ROCPOINTS_N,0.9117,0.7478,0.9253,0.9740,0.9253
ROCPOINTS_N,0.9127,0.7478,0.9252,0.9740,0.9252
ROCPOINTS_N,0.9130,0.7478,0.9251,0.9740,0.9251
ROCPOINTS_N,0.9133,0.7478,0.9251,0.9740,0.9251
ROCPOINTS_N,0.9137,0.7390,0.9202,0.9741,0.9202
ROCPOINTS_N,0.9147,0.7372,0.9202,0.9742,0.9202
ROCPOINTS_N,0.9150,0.7372,0.9202,0.9742,0.9202
ROCPOINTS_N,0.9164,0.7372,0.9201,0.9742,0.9201
ROCPOINTS_N,0.9167,0.7372,0.9201,0.9742,0.9201
ROCPOINTS_N,0.9171,0.7213,0.9148,0.9746,0.9148
ROCPOINTS_N,0.9175,0.7213,0.9147,0.9746,0.9147
ROCPOINTS_N,0.9189,0.7213,0.9146,0.9746,0.9146
ROCPOINTS_N,0.9189,0.7213,0.9145,0.9746,0.9145
ROCPOINTS_N,0.9194,0.7213,0.9143,0.9746,0.9143
ROCPOINTS_N,0.9199,0.7213,0.9142,0.9746,0.9142
ROCPOINTS_N,0.9200,0.7213,0.9142,0.9746,0.9142
ROCPOINTS_N,0.9206,0.7072,0.9078,0.9749,0.9078
ROCPOINTS_N,0.9208,0.7072,0.9077,0.9749,0.9077
ROCPOINTS_N,0.9209,0.7072,0.9077,0.9749,0.9077
ROCPOINTS_N,0.9216,0.7072,0.9076,0.9749,0.9076
ROCPOINTS_N,0.9219,0.7072,0.9076,0.9749,0.9076
ROCPOINTS_N,0.9222,0.7072,0.9075,0.9749,0.9075
ROCPOINTS_N,0.9225,0.7072,0.9075,0.9749,0.9075
ROCPOINTS_N,0.9233,0.7072,0.9074,0.9749,0.9074
ROCPOINTS_N,0.9236,0.6949,0.9013,0.9751,0.9013
ROCPOINTS_N,0.9240,0.6949,0.9012,0.9751,0.9012
ROCPOINTS_N,0.9240,0.6949,0.9012,0.9751,0.9012
ROCPOINTS_N,0.9240,0.6949,0.9011,0.9751,0.9011
ROCPOINTS_N,0.9244,0.6949,0.9010,0.9751,0.9010
ROCPOINTS_N,0.9255,0.6949,0.9009,0.9751,0.9009
ROCPOINTS_N,0.9256,0.6949,0.9009,0.9751,0.9009
ROCPOINTS_N,0.9259,0.6949,0.9008,0.9751,0.9008
ROCPOINTS_N,0.9262,0.6949,0.9008,0.9751,0.9008
ROCPOINTS_N,0.9267,0.6949,0.9007,0.9751,0.9007
ROCPOINTS_N,0.9268,0.6808,0.8925,0.9754,0.8925
ROCPOINTS_N,0.9276,0.6808,0.8925,0.9754,0.8925
ROCPOINTS_N,0.9281,0.6790,0.8925,0.9755,0.8925
ROCPOINTS_N,0.9283,0.6790,0.8924,0.9755,0.8924
ROCPOINTS_N,0.9298,0.6790,0.8924,0.9755,0.8924
ROCPOINTS_N,0.9300,0.6790,0.8923,0.9755,0.8923
ROCPOINTS_N,0.9320,0.6720,0.8858,0.9755,0.8858
ROCPOINTS_N,0.9322,0.6720,0.8857,0.9755,0.8857
ROCPOINTS_N,0.9325,0.6720,0.8856,0.9755,0.8856
ROCPOINTS_N,0.9328,0.6702,0.8856,0.9756,0.8856
ROCPOINTS_N,0.9329,0.6702,0.8855,0.9756,0.8855
ROCPOINTS_N,0.9330,0.6702,0.8855,0.9756,0.8855
ROCPOINTS_N,0.9333,0.6702,0.8854,0.9756,0.8854
ROCPOINTS_N,0.9341,0.6561,0.8766,0.9759,0.8766
ROCPOINTS_N,0.9348,0.6561,0.8765,0.9758,0.8765
ROCPOINTS_N,0.9349,0.6561,0.8764,0.9758,0.8764
ROCPOINTS_N,0.9350,0.6561,0.8763,0.9758,0.8763
ROCPOINTS_N,0.9356,0.6561,0.8762,0.9758,0.8762
ROCPOINTS_N,0.9361,0.6561,0.8761,0.9758,0.8761
ROCPOINTS_N,0.9363,0.6561,0.8761,0.9758,0.8761
ROCPOINTS_N,0.9366,0.6561,0.8760,0.9758,0.8760
ROCPOINTS_N,0.9366,0.6561,0.8760,0.9758,0.8760
ROCPOINTS_N,0.9367,0.6561,0.8759,0.9758,0.8759
ROCPOINTS_N,0.9371,0.6367,0.8651,0.9762,0.8651
ROCPOINTS_N,0.9383,0.6367,0.8650,0.9762,0.8650
ROCPOINTS_N,0.9396,0.6367,0.8649,0.9762,0.8649
ROCPOINTS_N,0.9400,0.6367,0.8649,0.9762,0.8649
ROCPOINTS_N,0.9402,0.6155,0.8529,0.9767,0.8529
ROCPOINTS_N,0.9409,0.6155,0.8528,0.9767,0.8528
ROCPOINTS_N,0.9411,0.6155,0.8528,0.9767,0.8528
ROCPOINTS_N,0.9414,0.6155,0.8527,0.9767,0.8527
ROCPOINTS_N,0.9417,0.6155,0.8526,0.9767,0.8526
ROCPOINTS_N,0.9417,0.6155,0.8525,0.9767,0.8525
ROCPOINTS_N,0.9418,0.6155,0.8525,0.9767,0.8525
ROCPOINTS_N,0.9422,0.6155,0.8522,0.9767,0.8522
ROCPOINTS_N,0.9426,0.6138,0.8522,0.9767,0.8522
ROCPOINTS_N,0.9430,0.6138,0.8520,0.9767,0.8520
ROCPOINTS_N,0.9432,0.6138,0.8519,0.9767,0.8519
ROCPOINTS_N,0.9433,0.6138,0.8519,0.9767,0.8519
ROCPOINTS_N,0.9442,0.5926,0.8405,0.9772,0.8405
ROCPOINTS_N,0.9444,0.5926,0.8405,0.9772,0.8405
ROCPOINTS_N,0.9446,0.5926,0.8404,0.9772,0.8404
ROCPOINTS_N,0.9447,0.5926,0.8403,0.9772,0.8403
ROCPOINTS_N,0.9447,0.5926,0.8403,0.9772,0.8403
ROCPOINTS_N,0.9448,0.5926,0.8401,0.9772,0.8401
ROCPOINTS_N,0.9450,0.5926,0.8400,0.9772,0.8400
ROCPOINTS_N,0.9453,0.5926,0.8399,0.9772,0.8399
ROCPOINTS_N,0.9457,0.5926,0.8398,0.9772,0.8398
ROCPOINTS_N,0.9460,0.5926,0.8396,0.9772,0.8396
ROCPOINTS_N,0.9465,0.5926,0.8396,0.9772,0.8396
ROCPOINTS_N,0.9465,0.5926,0.8395,0.9772,0.8395
ROCPOINTS_N,0.9465,0.5926,0.8395,0.9772,0.8395
ROCPOINTS_N,0.9465,0.5926,0.8394,0.9772,0.8394
ROCPOINTS_N,0.9467,0.5926,0.8393,0.9772,0.8393
ROCPOINTS_N,0.9470,0.5750,0.8251,0.9775,0.8251
ROCPOINTS_N,0.9473,0.5750,0.8249,0.9775,0.8249
ROCPOINTS_N,0.9473,0.5750,0.8248,0.9775,0.8248
ROCPOINTS_N,0.9475,0.5750,0.8248,0.9775,0.8248
ROCPOINTS_N,0.9475,0.5750,0.8247,0.9775,0.8247
ROCPOINTS_N,0.9479,0.5750,0.8247,0.9775,0.8247
ROCPOINTS_N,0.9483,0.5750,0.8245,0.9775,0.8245
ROCPOINTS_N,0.9487,0.5732,0.8244,0.9775,0.8244
ROCPOINTS_N,0.9489,0.5732,0.8242,0.9775,0.8242
ROCPOINTS_N,0.9495,0.5732,0.8241,0.9775,0.8241
ROCPOINTS_N,0.9498,0.5732,0.8240,0.9775,0.8240
ROCPOINTS_N,0.9499,0.5732,0.8240,0.9775,0.8240
ROCPOINTS_N,0.9499,0.5732,0.8239,0.9775,0.8239
ROCPOINTS_N,0.9500,0.5732,0.8238,0.9775,0.8238
ROCPOINTS_N,0.9502,0.5520,0.8097,0.9780,0.8097
ROCPOINTS_N,0.9502,0.5520,0.8096,0.9780,0.8096
ROCPOINTS_N,0.9510,0.5520,0.8096,0.9780,0.8096
ROCPOINTS_N,0.9510,0.5520,0.8095,0.9779,0.8095
ROCPOINTS_N,0.9511,0.5520,0.8094,0.9779,0.8094
ROCPOINTS_N,0.9514,0.5520,0.8094,0.9779,0.8094
ROCPOINTS_N,0.9515,0.5520,0.8093,0.9779,0.8093
ROCPOINTS_N,0.9515,0.5520,0.8093,0.9779,0.8093
ROCPOINTS_N,0.9516,0.5520,0.8091,0.9779,0.8091
ROCPOINTS_N,0.9517,0.5520,0.8091,0.9779,0.8091
ROCPOINTS_N,0.9524,0.5503,0.8090,0.9780,0.8090
ROCPOINTS_N,0.9527,0.5503,0.8090,0.9780,0.8090
ROCPOINTS_N,0.9531,0.5485,0.8089,0.9781,0.8089
ROCPOINTS_N,0.9531,0.5485,0.8088,0.9781,0.8088
ROCPOINTS_N,0.9532,0.5485,0.8087,0.9781,0.8087
ROCPOINTS_N,0.9533,0.5485,0.8087,0.9781,0.8087
ROCPOINTS_N,0.9533,0.5485,0.8085,0.9781,0.8085
ROCPOINTS_N,0.9535,0.5238,0.7930,0.9786,0.7930
ROCPOINTS_N,0.9542,0.5238,0.7929,0.9786,0.7929
ROCPOINTS_N,0.9548,0.5238,0.7928,0.9786,0.7928
ROCPOINTS_N,0.9550,0.5238,0.7928,0.9786,0.7928
ROCPOINTS_N,0.9552,0.5238,0.7927,0.9786,0.7927
ROCPOINTS_N,0.9553,0.5238,0.7926,0.9786,0.7926
ROCPOINTS_N,0.9556,0.5238,0.7926,0.9786,0.7926
ROCPOINTS_N,0.9558,0.5238,0.7922,0.9786,0.7922
ROCPOINTS_N,0.9563,0.5238,0.7922,0.9786,0.7922
ROCPOINTS_N,0.9564,0.5238,0.7921,0.9786,0.7921
ROCPOINTS_N,0.9567,0.5238,0.7921,0.9786,0.7921
ROCPOINTS_N,0.9572,0.4938,0.7738,0.9793,0.7738
ROCPOINTS_N,0.9572,0.4938,0.7737,0.9793,0.7737
ROCPOINTS_N,0.9578,0.4938,0.7737,0.9793,0.7737
ROCPOINTS_N,0.9579,0.4938,0.7736,0.9793,0.7736
ROCPOINTS_N,0.9579,0.4938,0.7736,0.9793,0.7736
ROCPOINTS_N,0.9579,0.4938,0.7735,0.9793,0.7735
ROCPOINTS_N,0.9580,0.4938,0.7734,0.9793,0.7734
ROCPOINTS_N,0.9583,0.4938,0.7733,0.9793,0.7733
ROCPOINTS_N,0.9586,0.4938,0.7732,0.9793,0.7732
ROCPOINTS_N,0.9587,0.4938,0.7732,0.9793,0.7732
ROCPOINTS_N,0.9589,0.4938,0.7730,0.9793,0.7730
ROCPOINTS_N,0.9591,0.4921,0.7730,0.9794,0.7730
ROCPOINTS_N,0.9592,0.4921,0.7729,0.9794,0.7729
ROCPOINTS_N,0.9592,0.4921,0.7729,0.9794,0.7729
ROCPOINTS_N,0.9596,0.4921,0.7728,0.9794,0.7728
ROCPOINTS_N,0.9598,0.4921,0.7728,0.9794,0.7728
ROCPOINTS_N,0.9600,0.4921,0.7727,0.9794,0.7727
ROCPOINTS_N,0.9605,0.4515,0.7526,0.9806,0.7526
ROCPOINTS_N,0.9606,0.4515,0.7525,0.9805,0.7525
ROCPOINTS_N,0.9610,0.4515,0.7519,0.9805,0.7519
ROCPOINTS_N,0.9611,0.4515,0.7518,0.9805,0.7518
ROCPOINTS_N,0.9611,0.4515,0.7518,0.9805,0.7518
ROCPOINTS_N,0.9612,0.4515,0.7512,0.9805,0.7512
ROCPOINTS_N,0.9612,0.4515,0.7512,0.9805,0.7512
ROCPOINTS_N,0.9613,0.4515,0.7511,0.9805,0.7511
ROCPOINTS_N,0.9616,0.4515,0.7511,0.9805,0.7511
ROCPOINTS_N,0.9617,0.4515,0.7509,0.9805,0.7509
ROCPOINTS_N,0.9618,0.4515,0.7508,0.9805,0.7508
ROCPOINTS_N,0.9622,0.4515,0.7507,0.9805,0.7507
ROCPOINTS_N,0.9622,0.4515,0.7506,0.9805,0.7506
ROCPOINTS_N,0.9624,0.4515,0.7505,0.9805,0.7505
ROCPOINTS_N,0.9626,0.4515,0.7505,0.9805,0.7505
ROCPOINTS_N,0.9627,0.4515,0.7504,0.9805,0.7504
ROCPOINTS_N,0.9632,0.4497,0.7504,0.9806,0.7504
ROCPOINTS_N,0.9632,0.4497,0.7504,0.9806,0.7504
ROCPOINTS_N,0.9632,0.4497,0.7503,0.9806,0.7503
ROCPOINTS_N,0.9633,0.4497,0.7502,0.9806,0.7502
ROCPOINTS_N,0.9639,0.4268,0.7298,0.9810,0.7298
ROCPOINTS_N,0.9642,0.4268,0.7298,0.9810,0.7298
ROCPOINTS_N,0.9648,0.4268,0.7297,0.9810,0.7297
ROCPOINTS_N,0.9650,0.4268,0.7297,0.9810,0.7297
ROCPOINTS_N,0.9650,0.4268,0.7296,0.9810,0.7296
ROCPOINTS_N,0.9653,0.4268,0.7294,0.9810,0.7294
ROCPOINTS_N,0.9653,0.4268,0.7291,0.9810,0.7291
ROCPOINTS_N,0.9653,0.4268,0.7291,0.9810,0.7291
ROCPOINTS_N,0.9654,0.4268,0.7286,0.9810,0.7286
ROCPOINTS_N,0.9654,0.4268,0.7284,0.9810,0.7284
ROCPOINTS_N,0.9654,0.4268,0.7279,0.9810,0.7279
ROCPOINTS_N,0.9654,0.4268,0.7277,0.9810,0.7277
ROCPOINTS_N,0.9654,0.4268,0.7277,0.9810,0.7277
ROCPOINTS_N,0.9656,0.4268,0.7276,0.9810,0.7276
ROCPOINTS_N,0.9658,0.4268,0.7276,0.9810,0.7276
ROCPOINTS_N,0.9660,0.4268,0.7275,0.9810,0.7275
ROCPOINTS_N,0.9662,0.4268,0.7274,0.9810,0.7274
ROCPOINTS_N,0.9662,0.4268,0.7273,0.9810,0.7273
ROCPOINTS_N,0.9663,0.4268,0.7268,0.9810,0.7268
ROCPOINTS_N,0.9665,0.4268,0.7267,0.9810,0.7267
ROCPOINTS_N,0.9667,0.4268,0.7265,0.9809,0.7265
ROCPOINTS_N,0.9670,0.3915,0.6997,0.9818,0.6997
ROCPOINTS_N,0.9672,0.3915,0.6996,0.9818,0.6996
ROCPOINTS_N,0.9675,0.3915,0.6996,0.9818,0.6996
ROCPOINTS_N,0.9678,0.3915,0.6995,0.9818,0.6995
ROCPOINTS_N,0.9678,0.3915,0.6994,0.9818,0.6994
ROCPOINTS_N,0.9680,0.3915,0.6993,0.9818,0.6993
ROCPOINTS_N,0.9683,0.3915,0.6993,0.9818,0.6993
ROCPOINTS_N,0.9687,0.3915,0.6991,0.9818,0.6991
ROCPOINTS_N,0.9687,0.3915,0.6990,0.9818,0.6990
ROCPOINTS_N,0.9688,0.3915,0.6989,0.9818,0.6989
ROCPOINTS_N,0.9688,0.3915,0.6988,0.9818,0.6988
ROCPOINTS_N,0.9688,0.3915,0.6988,0.9818,0.6988
ROCPOINTS_N,0.9689,0.3915,0.6987,0.9818,0.6987
ROCPOINTS_N,0.9690,0.3915,0.6985,0.9818,0.6985
ROCPOINTS_N,0.9692,0.3915,0.6984,0.9818,0.6984
ROCPOINTS_N,0.9693,0.3915,0.6983,0.9818,0.6983
ROCPOINTS_N,0.9695,0.3915,0.6983,0.9818,0.6983
ROCPOINTS_N,0.9695,0.3915,0.6982,0.9818,0.6982
ROCPOINTS_N,0.9697,0.3915,0.6979,0.9818,0.6979
ROCPOINTS_N,0.9697,0.3915,0.6979,0.9818,0.6979
ROCPOINTS_N,0.9698,0.3915,0.6978,0.9818,0.6978
ROCPOINTS_N,0.9698,0.3915,0.6978,0.9818,0.6978
ROCPOINTS_N,0.9700,0.3915,0.6977,0.9818,0.6977
ROCPOINTS_N,0.9700,0.3721,0.6721,0.9820,0.6721
ROCPOINTS_N,0.9701,0.3721,0.6718,0.9820,0.6718
ROCPOINTS_N,0.9703,0.3721,0.6717,0.9820,0.6717
ROCPOINTS_N,0.9706,0.3721,0.6716,0.9820,0.6716
ROCPOINTS_N,0.9706,0.3721,0.6715,0.9820,0.6715
ROCPOINTS_N,0.9707,0.3721,0.6713,0.9820,0.6713
ROCPOINTS_N,0.9707,0.3721,0.6712,0.9820,0.6712
ROCPOINTS_N,0.9708,0.3721,0.6712,0.9820,0.6712
ROCPOINTS_N,0.9709,0.3721,0.6711,0.9820,0.6711
ROCPOINTS_N,0.9713,0.3721,0.6711,0.9820,0.6711
ROCPOINTS_N,0.9713,0.3721,0.6710,0.9820,0.6710
ROCPOINTS_N,0.9714,0.3721,0.6709,0.9820,0.6709
ROCPOINTS_N,0.9716,0.3721,0.6709,0.9820,0.6709
ROCPOINTS_N,0.9717,0.3721,0.6708,0.9820,0.6708
ROCPOINTS_N,0.9719,0.3721,0.6706,0.9820,0.6706
ROCPOINTS_N,0.9720,0.3721,0.6705,0.9820,0.6705
ROCPOINTS_N,0.9721,0.3704,0.6705,0.9821,0.6705
ROCPOINTS_N,0.9721,0.3704,0.6704,0.9821,0.6704
ROCPOINTS_N,0.9722,0.3704,0.6702,0.9821,0.6702
ROCPOINTS_N,0.9722,0.3704,0.6702,0.9821,0.6702
ROCPOINTS_N,0.9723,0.3704,0.6701,0.9821,0.6701
ROCPOINTS_N,0.9725,0.3704,0.6700,0.9820,0.6700
ROCPOINTS_N,0.9725,0.3704,0.6699,0.9820,0.6699
ROCPOINTS_N,0.9726,0.3704,0.6698,0.9820,0.6698
ROCPOINTS_N,0.9728,0.3704,0.6698,0.9820,0.6698
ROCPOINTS_N,0.9728,0.3704,0.6697,0.9820,0.6697
ROCPOINTS_N,0.9730,0.3704,0.6697,0.9820,0.6697
ROCPOINTS_N,0.9731,0.3704,0.6696,0.9820,0.6696
ROCPOINTS_N,0.9733,0.3704,0.6695,0.9820,0.6695
ROCPOINTS_N,0.9734,0.3457,0.6407,0.9825,0.6407
ROCPOINTS_N,0.9742,0.3457,0.6407,0.9825,0.6407
ROCPOINTS_N,0.9744,0.3457,0.6406,0.9825,0.6406
ROCPOINTS_N,0.9745,0.3457,0.6406,0.9825,0.6406
ROCPOINTS_N,0.9746,0.3457,0.6405,0.9825,0.6405
ROCPOINTS_N,0.9746,0.3457,0.6404,0.9825,0.6404
ROCPOINTS_N,0.9750,0.3457,0.6404,0.9825,0.6404
ROCPOINTS_N,0.9753,0.3439,0.6402,0.9825,0.6402
ROCPOINTS_N,0.9753,0.3439,0.6401,0.9825,0.6401
ROCPOINTS_N,0.9753,0.3439,0.6400,0.9825,0.6400
ROCPOINTS_N,0.9754,0.3439,0.6400,0.9825,0.6400
ROCPOINTS_N,0.9755,0.3439,0.6399,0.9825,0.6399
ROCPOINTS_N,0.9756,0.3439,0.6399,0.9825,0.6399
ROCPOINTS_N,0.9760,0.3439,0.6396,0.9825,0.6396
ROCPOINTS_N,0.9761,0.3439,0.6395,0.9825,0.6395
ROCPOINTS_N,0.9761,0.3439,0.6395,0.9825,0.6395
ROCPOINTS_N,0.9762,0.3439,0.6394,0.9825,0.6394
ROCPOINTS_N,0.9766,0.3439,0.6393,0.9825,0.6393
ROCPOINTS_N,0.9766,0.3439,0.6393,0.9825,0.6393
ROCPOINTS_N,0.9767,0.3439,0.6392,0.9825,0.6392
ROCPOINTS_N,0.9768,0.3122,0.6037,0.9832,0.6037
ROCPOINTS_N,0.9768,0.3122,0.6037,0.9832,0.6037
ROCPOINTS_N,0.9774,0.3122,0.6036,0.9832,0.6036
ROCPOINTS_N,0.9775,0.3122,0.6035,0.9832,0.6035
ROCPOINTS_N,0.9777,0.3122,0.6035,0.9832,0.6035
ROCPOINTS_N,0.9778,0.3122,0.6034,0.9832,0.6034
ROCPOINTS_N,0.9779,0.3122,0.6034,0.9832,0.6034
ROCPOINTS_N,0.9780,0.3122,0.6033,0.9832,0.6033
ROCPOINTS_N,0.9783,0.3122,0.6032,0.9832,0.6032
ROCPOINTS_N,0.9783,0.3122,0.6031,0.9832,0.6031
ROCPOINTS_N,0.9784,0.3122,0.6029,0.9832,0.6029
ROCPOINTS_N,0.9787,0.3122,0.6028,0.9832,0.6028
ROCPOINTS_N,0.9789,0.3122,0.6028,0.9832,0.6028
ROCPOINTS_N,0.9791,0.3122,0.6026,0.9832,0.6026
ROCPOINTS_N,0.9792,0.3122,0.6025,0.9832,0.6025
ROCPOINTS_N,0.9793,0.3122,0.6025,0.9832,0.6025
ROCPOINTS_N,0.9795,0.3122,0.6024,0.9832,0.6024
ROCPOINTS_N,0.9796,0.3122,0.6024,0.9832,0.6024
ROCPOINTS_N,0.9796,0.3104,0.6024,0.9832,0.6024
ROCPOINTS_N,0.9798,0.3086,0.6019,0.9833,0.6019
ROCPOINTS_N,0.9798,0.3086,0.6018,0.9833,0.6018
ROCPOINTS_N,0.9799,0.3086,0.6018,0.9833,0.6018
ROCPOINTS_N,0.9800,0.3086,0.6017,0.9833,0.6017
ROCPOINTS_N,0.9800,0.3086,0.6017,0.9833,0.6017
ROCPOINTS_N,0.9801,0.2875,0.5671,0.9835,0.5671
ROCPOINTS_N,0.9803,0.2875,0.5671,0.9835,0.5671
ROCPOINTS_N,0.9805,0.2875,0.5670,0.9835,0.5670
ROCPOINTS_N,0.9806,0.2875,0.5670,0.9835,0.5670
ROCPOINTS_N,0.9808,0.2857,0.5669,0.9836,0.5669
ROCPOINTS_N,0.9811,0.2857,0.5668,0.9836,0.5668
ROCPOINTS_N,0.9811,0.2857,0.5667,0.9836,0.5667
ROCPOINTS_N,0.9813,0.2857,0.5666,0.9836,0.5666
ROCPOINTS_N,0.9815,0.2857,0.5666,0.9836,0.5666
ROCPOINTS_N,0.9817,0.2857,0.5665,0.9836,0.5665
ROCPOINTS_N,0.9818,0.2857,0.5662,0.9836,0.5662
ROCPOINTS_N,0.9818,0.2857,0.5661,0.9836,0.5661
ROCPOINTS_N,0.9822,0.2857,0.5660,0.9836,0.5660
ROCPOINTS_N,0.9823,0.2857,0.5660,0.9836,0.5660
ROCPOINTS_N,0.9825,0.2857,0.5659,0.9836,0.5659
ROCPOINTS_N,0.9825,0.2857,0.5659,0.9836,0.5659
ROCPOINTS_N,0.9825,0.2857,0.5657,0.9836,0.5657
ROCPOINTS_N,0.9826,0.2857,0.5656,0.9836,0.5656
ROCPOINTS_N,0.9826,0.2857,0.5656,0.9836,0.5656
ROCPOINTS_N,0.9827,0.2857,0.5655,0.9836,0.5655
ROCPOINTS_N,0.9828,0.2857,0.5655,0.9836,0.5655
ROCPOINTS_N,0.9829,0.2857,0.5654,0.9836,0.5654
ROCPOINTS_N,0.9829,0.2857,0.5653,0.9836,0.5653
ROCPOINTS_N,0.9829,0.2840,0.5653,0.9837,0.5653
ROCPOINTS_N,0.9830,0.2840,0.5652,0.9837,0.5652
ROCPOINTS_N,0.9830,0.2840,0.5652,0.9837,0.5652
ROCPOINTS_N,0.9831,0.2840,0.5651,0.9837,0.5651
ROCPOINTS_N,0.9831,0.2840,0.5650,0.9837,0.5650
ROCPOINTS_N,0.9831,0.2840,0.5650,0.9837,0.5650
ROCPOINTS_N,0.9832,0.2840,0.5649,0.9837,0.5649
ROCPOINTS_N,0.9832,0.2840,0.5649,0.9837,0.5649
ROCPOINTS_N,0.9833,0.2840,0.5648,0.9836,0.5648
ROCPOINTS_N,0.9833,0.2840,0.5648,0.9836,0.5648
ROCPOINTS_N,0.9834,0.2434,0.5242,0.9849,0.5242
ROCPOINTS_N,0.9838,0.2434,0.5242,0.9849,0.5242
ROCPOINTS_N,0.9839,0.2434,0.5241,0.9849,0.5241
ROCPOINTS_N,0.9841,0.2434,0.5241,0.9849,0.5241
ROCPOINTS_N,0.9844,0.2434,0.5240,0.9849,0.5240
ROCPOINTS_N,0.9846,0.2434,0.5239,0.9849,0.5239
ROCPOINTS_N,0.9847,0.2434,0.5239,0.9849,0.5239
ROCPOINTS_N,0.9847,0.2434,0.5238,0.9849,0.5238
ROCPOINTS_N,0.9850,0.2434,0.5237,0.9849,0.5237
ROCPOINTS_N,0.9850,0.2434,0.5234,0.9849,0.5234
ROCPOINTS_N,0.9850,0.2434,0.5233,0.9849,0.5233
ROCPOINTS_N,0.9852,0.2434,0.5232,0.9849,0.5232
ROCPOINTS_N,0.9852,0.2434,0.5222,0.9848,0.5222
ROCPOINTS_N,0.9853,0.2434,0.5222,0.9848,0.5222
ROCPOINTS_N,0.9854,0.2434,0.5221,0.9848,0.5221
ROCPOINTS_N,0.9855,0.2434,0.5221,0.9848,0.5221
ROCPOINTS_N,0.9856,0.2434,0.5220,0.9848,0.5220
ROCPOINTS_N,0.9857,0.2434,0.5220,0.9848,0.5220
ROCPOINTS_N,0.9858,0.2434,0.5207,0.9848,0.5207
ROCPOINTS_N,0.9858,0.2434,0.5207,0.9848,0.5207
ROCPOINTS_N,0.9859,0.2416,0.5206,0.9849,0.5206
ROCPOINTS_N,0.9860,0.2416,0.5206,0.9849,0.5206
ROCPOINTS_N,0.9861,0.2416,0.5205,0.9849,0.5205
ROCPOINTS_N,0.9861,0.2416,0.5204,0.9849,0.5204
ROCPOINTS_N,0.9863,0.2416,0.5196,0.9849,0.5196
ROCPOINTS_N,0.9863,0.2416,0.5186,0.9848,0.5186
ROCPOINTS_N,0.9864,0.2416,0.5185,0.9848,0.5185
ROCPOINTS_N,0.9864,0.2416,0.5184,0.9848,0.5184
ROCPOINTS_N,0.9864,0.2416,0.5183,0.9848,0.5183
ROCPOINTS_N,0.9864,0.2416,0.5183,0.9848,0.5183
ROCPOINTS_N,0.9865,0.2416,0.5172,0.9848,0.5172
ROCPOINTS_N,0.9865,0.2416,0.5171,0.9848,0.5171
ROCPOINTS_N,0.9865,0.2416,0.5171,0.9848,0.5171
ROCPOINTS_N,0.9865,0.2416,0.5163,0.9848,0.5163
ROCPOINTS_N,0.9866,0.2416,0.5162,0.9848,0.5162
ROCPOINTS_N,0.9866,0.2416,0.5162,0.9848,0.5162
ROCPOINTS_N,0.9866,0.2416,0.5161,0.9848,0.5161
ROCPOINTS_N,0.9867,0.2416,0.5161,0.9848,0.5161
ROCPOINTS_N,0.9867,0.2416,0.5160,0.9848,0.5160
ROCPOINTS_N,0.9867,0.2028,0.4692,0.9859,0.4692
ROCPOINTS_N,0.9867,0.2028,0.4691,0.9859,0.4691
ROCPOINTS_N,0.9867,0.2028,0.4691,0.9859,0.4691
ROCPOINTS_N,0.9867,0.2028,0.4683,0.9859,0.4683
ROCPOINTS_N,0.9868,0.2028,0.4682,0.9859,0.4682
ROCPOINTS_N,0.9868,0.2028,0.4682,0.9859,0.4682
ROCPOINTS_N,0.9869,0.2028,0.4681,0.9859,0.4681
ROCPOINTS_N,0.9871,0.2028,0.4681,0.9859,0.4681
ROCPOINTS_N,0.9871,0.2028,0.4673,0.9859,0.4673
ROCPOINTS_N,0.9872,0.2028,0.4673,0.9859,0.4673
ROCPOINTS_N,0.9873,0.2028,0.4672,0.9858,0.4672
ROCPOINTS_N,0.9873,0.2028,0.4671,0.9858,0.4671
ROCPOINTS_N,0.9874,0.2028,0.4671,0.9858,0.4671
ROCPOINTS_N,0.9877,0.2028,0.4670,0.9858,0.4670
ROCPOINTS_N,0.9877,0.2028,0.4649,0.9858,0.4649
ROCPOINTS_N,0.9877,0.2028,0.4636,0.9857,0.4636
ROCPOINTS_N,0.9877,0.2028,0.4636,0.9857,0.4636
ROCPOINTS_N,0.9878,0.2028,0.4635,0.9857,0.4635
ROCPOINTS_N,0.9878,0.2028,0.4634,0.9857,0.4634
ROCPOINTS_N,0.9879,0.2028,0.4617,0.9857,0.4617
ROCPOINTS_N,0.9881,0.2028,0.4617,0.9857,0.4617
ROCPOINTS_N,0.9882,0.2028,0.4603,0.9856,0.4603
ROCPOINTS_N,0.9883,0.2028,0.4602,0.9856,0.4602
ROCPOINTS_N,0.9883,0.2028,0.4583,0.9856,0.4583
ROCPOINTS_N,0.9885,0.2028,0.4578,0.9856,0.4578
ROCPOINTS_N,0.9886,0.2028,0.4578,0.9856,0.4578
ROCPOINTS_N,0.9886,0.2028,0.4577,0.9856,0.4577
ROCPOINTS_N,0.9886,0.2028,0.4576,0.9856,0.4576
ROCPOINTS_N,0.9886,0.2028,0.4576,0.9856,0.4576
ROCPOINTS_N,0.9887,0.2028,0.4561,0.9855,0.4561
ROCPOINTS_N,0.9887,0.2028,0.4545,0.9855,0.4545
ROCPOINTS_N,0.9888,0.2028,0.4543,0.9855,0.4543
ROCPOINTS_N,0.9889,0.2028,0.4543,0.9855,0.4543
ROCPOINTS_N,0.9889,0.2028,0.4542,0.9855,0.4542
ROCPOINTS_N,0.9889,0.2028,0.4541,0.9854,0.4541
ROCPOINTS_N,0.9890,0.2028,0.4540,0.9854,0.4540
ROCPOINTS_N,0.9890,0.2028,0.4540,0.9854,0.4540
ROCPOINTS_N,0.9891,0.2028,0.4539,0.9854,0.4539
ROCPOINTS_N,0.9891,0.2028,0.4538,0.9854,0.4538
ROCPOINTS_N,0.9892,0.2028,0.4538,0.9854,0.4538
ROCPOINTS_N,0.9892,0.2028,0.4537,0.9854,0.4537
ROCPOINTS_N,0.9892,0.2028,0.4537,0.9854,0.4537
ROCPOINTS_N,0.9893,0.2028,0.4536,0.9854,0.4536
ROCPOINTS_N,0.9893,0.2028,0.4536,0.9854,0.4536
ROCPOINTS_N,0.9893,0.2028,0.4534,0.9854,0.4534
ROCPOINTS_N,0.9894,0.2028,0.4534,0.9854,0.4534
ROCPOINTS_N,0.9895,0.2028,0.4533,0.9854,0.4533
ROCPOINTS_N,0.9896,0.2028,0.4533,0.9854,0.4533
ROCPOINTS_N,0.9896,0.2028,0.4532,0.9854,0.4532
ROCPOINTS_N,0.9896,0.2028,0.4531,0.9854,0.4531
ROCPOINTS_N,0.9897,0.2028,0.4531,0.9854,0.4531
ROCPOINTS_N,0.9898,0.2028,0.4530,0.9854,0.4530
ROCPOINTS_N,0.9898,0.2028,0.4530,0.9854,0.4530
ROCPOINTS_N,0.9898,0.2028,0.4529,0.9854,0.4529
ROCPOINTS_N,0.9899,0.2028,0.4529,0.9854,0.4529
ROCPOINTS_N,0.9899,0.2028,0.4528,0.9854,0.4528
ROCPOINTS_N,0.9899,0.2028,0.4527,0.9854,0.4527
ROCPOINTS_N,0.9900,0.2028,0.4527,0.9854,0.4527
ROCPOINTS_N,0.9901,0.1781,0.3938,0.9853,0.3938
ROCPOINTS_N,0.9903,0.1781,0.3938,0.9853,0.3938
ROCPOINTS_N,0.9904,0.1781,0.3937,0.9853,0.3937
ROCPOINTS_N,0.9904,0.1781,0.3937,0.9853,0.3937
ROCPOINTS_N,0.9906,0.1781,0.3936,0.9853,0.3936
ROCPOINTS_N,0.9906,0.1781,0.3935,0.9853,0.3935
ROCPOINTS_N,0.9907,0.1781,0.3934,0.9853,0.3934
ROCPOINTS_N,0.9908,0.1781,0.3934,0.9852,0.3934
ROCPOINTS_N,0.9909,0.1781,0.3931,0.9852,0.3931
ROCPOINTS_N,0.9910,0.1781,0.3931,0.9852,0.3931
ROCPOINTS_N,0.9911,0.1781,0.3930,0.9852,0.3930
ROCPOINTS_N,0.9911,0.1781,0.3930,0.9852,0.3930
ROCPOINTS_N,0.9912,0.1781,0.3929,0.9852,0.3929
ROCPOINTS_N,0.9912,0.1781,0.3928,0.9852,0.3928
ROCPOINTS_N,0.9913,0.1781,0.3927,0.9852,0.3927
ROCPOINTS_N,0.9914,0.1781,0.3927,0.9852,0.3927
ROCPOINTS_N,0.9917,0.1781,0.3926,0.9852,0.3926
ROCPOINTS_N,0.9917,0.1781,0.3922,0.9852,0.3922
ROCPOINTS_N,0.9917,0.1781,0.3922,0.9852,0.3922
ROCPOINTS_N,0.9917,0.1781,0.3921,0.9852,0.3921
ROCPOINTS_N,0.9917,0.1781,0.3920,0.9852,0.3920
ROCPOINTS_N,0.9918,0.1781,0.3920,0.9852,0.3920
ROCPOINTS_N,0.9920,0.1764,0.3905,0.9853,0.3905
ROCPOINTS_N,0.9920,0.1764,0.3904,0.9853,0.3904
ROCPOINTS_N,0.9920,0.1764,0.3903,0.9853,0.3903
ROCPOINTS_N,0.9922,0.1764,0.3902,0.9853,0.3902
ROCPOINTS_N,0.9922,0.1746,0.3889,0.9854,0.3889
ROCPOINTS_N,0.9923,0.1746,0.3887,0.9854,0.3887
ROCPOINTS_N,0.9923,0.1728,0.3869,0.9854,0.3869
ROCPOINTS_N,0.9924,0.1728,0.3868,0.9854,0.3868
ROCPOINTS_N,0.9925,0.1728,0.3868,0.9854,0.3868
ROCPOINTS_N,0.9926,0.1728,0.3866,0.9854,0.3866
ROCPOINTS_N,0.9926,0.1728,0.3865,0.9854,0.3865
ROCPOINTS_N,0.9926,0.1728,0.3864,0.9854,0.3864
ROCPOINTS_N,0.9927,0.1728,0.3864,0.9854,0.3864
ROCPOINTS_N,0.9928,0.1728,0.3863,0.9854,0.3863
ROCPOINTS_N,0.9929,0.1728,0.3863,0.9854,0.3863
ROCPOINTS_N,0.9929,0.1728,0.3862,0.9854,0.3862
ROCPOINTS_N,0.9929,0.1728,0.3861,0.9854,0.3861
ROCPOINTS_N,0.9930,0.1728,0.3861,0.9854,0.3861
ROCPOINTS_N,0.9930,0.1728,0.3860,0.9854,0.3860
ROCPOINTS_N,0.9930,0.1728,0.3860,0.9854,0.3860
ROCPOINTS_N,0.9930,0.1728,0.3859,0.9854,0.3859
ROCPOINTS_N,0.9930,0.1728,0.3859,0.9854,0.3859
ROCPOINTS_N,0.9931,0.1728,0.3858,0.9854,0.3858
ROCPOINTS_N,0.9931,0.1728,0.3857,0.9854,0.3857
ROCPOINTS_N,0.9931,0.1728,0.3856,0.9854,0.3856
ROCPOINTS_N,0.9931,0.1728,0.3856,0.9854,0.3856
ROCPOINTS_N,0.9932,0.1728,0.3855,0.9854,0.3855
ROCPOINTS_N,0.9932,0.1728,0.3853,0.9854,0.3853
ROCPOINTS_N,0.9932,0.1728,0.3853,0.9854,0.3853
ROCPOINTS_N,0.9932,0.1728,0.3852,0.9854,0.3852
ROCPOINTS_N,0.9933,0.1728,0.3851,0.9854,0.3851
ROCPOINTS_N,0.9933,0.1728,0.3850,0.9854,0.3850
ROCPOINTS_N,0.9933,0.1711,0.3840,0.9855,0.3840
ROCPOINTS_N,0.9933,0.1711,0.3839,0.9855,0.3839
ROCPOINTS_N,0.9933,0.1711,0.3839,0.9855,0.3839
ROCPOINTS_N,0.9935,0.1305,0.3173,0.9866,0.3173
ROCPOINTS_N,0.9936,0.1305,0.3173,0.9866,0.3173
ROCPOINTS_N,0.9936,0.1305,0.3172,0.9866,0.3172
ROCPOINTS_N,0.9936,0.1305,0.3172,0.9866,0.3172
ROCPOINTS_N,0.9937,0.1305,0.3171,0.9866,0.3171
ROCPOINTS_N,0.9939,0.1287,0.3159,0.9867,0.3159
ROCPOINTS_N,0.9942,0.1287,0.3159,0.9867,0.3159
ROCPOINTS_N,0.9942,0.1287,0.3157,0.9867,0.3157
ROCPOINTS_N,0.9943,0.1287,0.3156,0.9867,0.3156
ROCPOINTS_N,0.9944,0.1287,0.3156,0.9867,0.3156
ROCPOINTS_N,0.9944,0.1287,0.3155,0.9867,0.3155
ROCPOINTS_N,0.9944,0.1270,0.3155,0.9869,0.3155
ROCPOINTS_N,0.9947,0.1270,0.3152,0.9869,0.3152
ROCPOINTS_N,0.9947,0.1270,0.3151,0.9869,0.3151
ROCPOINTS_N,0.9949,0.1270,0.3151,0.9868,0.3151
ROCPOINTS_N,0.9950,0.1270,0.3150,0.9868,0.3150
ROCPOINTS_N,0.9950,0.1270,0.3149,0.9868,0.3149
ROCPOINTS_N,0.9950,0.1270,0.3146,0.9868,0.3146
ROCPOINTS_N,0.9950,0.1270,0.3145,0.9868,0.3145
ROCPOINTS_N,0.9951,0.1270,0.3145,0.9868,0.3145
ROCPOINTS_N,0.9952,0.1270,0.3144,0.9868,0.3144
ROCPOINTS_N,0.9953,0.1270,0.3144,0.9868,0.3144
ROCPOINTS_N,0.9954,0.1270,0.3143,0.9868,0.3143
ROCPOINTS_N,0.9954,0.1270,0.3142,0.9868,0.3142
ROCPOINTS_N,0.9955,0.1270,0.3142,0.9868,0.3142
ROCPOINTS_N,0.9956,0.1270,0.3141,0.9868,0.3141
ROCPOINTS_N,0.9957,0.1270,0.3139,0.9868,0.3139
ROCPOINTS_N,0.9957,0.1270,0.3138,0.9868,0.3138
ROCPOINTS_N,0.9957,0.1270,0.3138,0.9868,0.3138
ROCPOINTS_N,0.9958,0.1270,0.3137,0.9868,0.3137
ROCPOINTS_N,0.9958,0.1270,0.3137,0.9868,0.3137
ROCPOINTS_N,0.9958,0.1270,0.3136,0.9868,0.3136
ROCPOINTS_N,0.9958,0.1270,0.3134,0.9868,0.3134
ROCPOINTS_N,0.9959,0.1270,0.3134,0.9868,0.3134
ROCPOINTS_N,0.9959,0.1270,0.3133,0.9868,0.3133
ROCPOINTS_N,0.9959,0.1270,0.3133,0.9868,0.3133
ROCPOINTS_N,0.9959,0.1270,0.3132,0.9868,0.3132
ROCPOINTS_N,0.9960,0.1270,0.3131,0.9868,0.3131
ROCPOINTS_N,0.9960,0.1270,0.3131,0.9868,0.3131
ROCPOINTS_N,0.9960,0.1270,0.3130,0.9868,0.3130
ROCPOINTS_N,0.9961,0.1270,0.3130,0.9868,0.3130
ROCPOINTS_N,0.9961,0.1270,0.3129,0.9868,0.3129
ROCPOINTS_N,0.9961,0.1270,0.3127,0.9868,0.3127
ROCPOINTS_N,0.9962,0.1270,0.3127,0.9868,0.3127
ROCPOINTS_N,0.9962,0.1270,0.3126,0.9867,0.3126
ROCPOINTS_N,0.9962,0.1270,0.3126,0.9867,0.3126
ROCPOINTS_N,0.9962,0.1270,0.3125,0.9867,0.3125
ROCPOINTS_N,0.9962,0.1270,0.3124,0.9867,0.3124
ROCPOINTS_N,0.9962,0.1270,0.3124,0.9867,0.3124
ROCPOINTS_N,0.9963,0.1270,0.3123,0.9867,0.3123
ROCPOINTS_N,0.9963,0.1270,0.3123,0.9867,0.3123
ROCPOINTS_N,0.9963,0.1270,0.3122,0.9867,0.3122
ROCPOINTS_N,0.9963,0.1270,0.3121,0.9867,0.3121
ROCPOINTS_N,0.9963,0.1270,0.3121,0.9867,0.3121
ROCPOINTS_N,0.9964,0.1270,0.3120,0.9867,0.3120
ROCPOINTS_N,0.9964,0.1270,0.3120,0.9867,0.3120
ROCPOINTS_N,0.9964,0.1270,0.3119,0.9867,0.3119
ROCPOINTS_N,0.9964,0.1270,0.3118,0.9867,0.3118
ROCPOINTS_N,0.9964,0.1270,0.3117,0.9867,0.3117
ROCPOINTS_N,0.9964,0.1270,0.3117,0.9867,0.3117
ROCPOINTS_N,0.9965,0.1270,0.3116,0.9867,0.3116
ROCPOINTS_N,0.9965,0.1270,0.3116,0.9867,0.3116
ROCPOINTS_N,0.9965,0.1270,0.3115,0.9867,0.3115
ROCPOINTS_N,0.9965,0.1270,0.3114,0.9867,0.3114
ROCPOINTS_N,0.9965,0.1270,0.3113,0.9867,0.3113
ROCPOINTS_N,0.9965,0.1270,0.3113,0.9867,0.3113
ROCPOINTS_N,0.9965,0.1270,0.3112,0.9867,0.3112
ROCPOINTS_N,0.9966,0.1270,0.3112,0.9867,0.3112
ROCPOINTS_N,0.9966,0.1270,0.3111,0.9867,0.3111
ROCPOINTS_N,0.9966,0.1270,0.3110,0.9867,0.3110
ROCPOINTS_N,0.9966,0.1270,0.3110,0.9867,0.3110
ROCPOINTS_N,0.9966,0.1270,0.3109,0.9867,0.3109
ROCPOINTS_N,0.9966,0.1270,0.3109,0.9867,0.3109
ROCPOINTS_N,0.9966,0.1270,0.3108,0.9867,0.3108
ROCPOINTS_N,0.9966,0.1270,0.3107,0.9867,0.3107
ROCPOINTS_N,0.9967,0.1270,0.3107,0.9867,0.3107
ROCPOINTS_N,0.9967,0.0882,0.2263,0.9873,0.2263
ROCPOINTS_N,0.9968,0.0882,0.2263,0.9873,0.2263
ROCPOINTS_N,0.9969,0.0882,0.2262,0.9873,0.2262
ROCPOINTS_N,0.9970,0.0882,0.2261,0.9873,0.2261
ROCPOINTS_N,0.9971,0.0882,0.2261,0.9873,0.2261
ROCPOINTS_N,0.9972,0.0882,0.2260,0.9873,0.2260
ROCPOINTS_N,0.9972,0.0882,0.2260,0.9873,0.2260
ROCPOINTS_N,0.9973,0.0882,0.2258,0.9873,0.2258
ROCPOINTS_N,0.9975,0.0882,0.2258,0.9873,0.2258
ROCPOINTS_N,0.9975,0.0882,0.2257,0.9872,0.2257
ROCPOINTS_N,0.9976,0.0882,0.2257,0.9872,0.2257
ROCPOINTS_N,0.9976,0.0882,0.2256,0.9872,0.2256
ROCPOINTS_N,0.9976,0.0882,0.2256,0.9872,0.2256
ROCPOINTS_N,0.9977,0.0882,0.2255,0.9872,0.2255
ROCPOINTS_N,0.9977,0.0882,0.2254,0.9872,0.2254
ROCPOINTS_N,0.9977,0.0882,0.2254,0.9872,0.2254
ROCPOINTS_N,0.9977,0.0882,0.2253,0.9872,0.2253
ROCPOINTS_N,0.9978,0.0882,0.2253,0.9872,0.2253
ROCPOINTS_N,0.9978,0.0882,0.2250,0.9872,0.2250
ROCPOINTS_N,0.9978,0.0882,0.2249,0.9872,0.2249
ROCPOINTS_N,0.9980,0.0882,0.2249,0.9872,0.2249
ROCPOINTS_N,0.9980,0.0882,0.2248,0.9872,0.2248
ROCPOINTS_N,0.9980,0.0882,0.2247,0.9872,0.2247
ROCPOINTS_N,0.9980,0.0882,0.2247,0.9872,0.2247
ROCPOINTS_N,0.9982,0.0882,0.2246,0.9872,0.2246
ROCPOINTS_N,0.9983,0.0882,0.2246,0.9872,0.2246
ROCPOINTS_N,0.9983,0.0882,0.2245,0.9872,0.2245
ROCPOINTS_N,0.9983,0.0864,0.2245,0.9874,0.2245
ROCPOINTS_N,0.9983,0.0864,0.2244,0.9874,0.2244
ROCPOINTS_N,0.9984,0.0864,0.2239,0.9874,0.2239
ROCPOINTS_N,0.9984,0.0864,0.2238,0.9874,0.2238
ROCPOINTS_N,0.9984,0.0864,0.2237,0.9874,0.2237
ROCPOINTS_N,0.9986,0.0864,0.2237,0.9874,0.2237
ROCPOINTS_N,0.9986,0.0864,0.2236,0.9874,0.2236
ROCPOINTS_N,0.9987,0.0864,0.2236,0.9874,0.2236
ROCPOINTS_N,0.9987,0.0864,0.2235,0.9874,0.2235
ROCPOINTS_N,0.9987,0.0864,0.2234,0.9874,0.2234
ROCPOINTS_N,0.9987,0.0864,0.2233,0.9874,0.2233
ROCPOINTS_N,0.9988,0.0864,0.2233,0.9874,0.2233
ROCPOINTS_N,0.9989,0.0864,0.2232,0.9874,0.2232
ROCPOINTS_N,0.9989,0.0864,0.2228,0.9873,0.2228
ROCPOINTS_N,0.9989,0.0864,0.2227,0.9873,0.2227
ROCPOINTS_N,0.9990,0.0864,0.2226,0.9873,0.2226
ROCPOINTS_N,0.9990,0.0864,0.2226,0.9873,0.2226
ROCPOINTS_N,0.9990,0.0864,0.2225,0.9873,0.2225
ROCPOINTS_N,0.9990,0.0847,0.2225,0.9876,0.2225
ROCPOINTS_N,0.9990,0.0847,0.2225,0.9876,0.2225
ROCPOINTS_N,0.9991,0.0847,0.2224,0.9876,0.2224
ROCPOINTS_N,0.9991,0.0847,0.2223,0.9876,0.2223
ROCPOINTS_N,0.9991,0.0847,0.2223,0.9876,0.2223
ROCPOINTS_N,0.9992,0.0847,0.2222,0.9876,0.2222
ROCPOINTS_N,0.9992,0.0847,0.2222,0.9876,0.2222
ROCPOINTS_N,0.9992,0.0847,0.2217,0.9875,0.2217
ROCPOINTS_N,0.9992,0.0847,0.2216,0.9875,0.2216
ROCPOINTS_N,0.9992,0.0847,0.2215,0.9875,0.2215
ROCPOINTS_N,0.9993,0.0847,0.2215,0.9875,0.2215
ROCPOINTS_N,0.9993,0.0847,0.2214,0.9875,0.2214
ROCPOINTS_N,0.9993,0.0847,0.2214,0.9875,0.2214
ROCPOINTS_N,0.9993,0.0847,0.2213,0.9875,0.2213
ROCPOINTS_N,0.9993,0.0847,0.2212,0.9875,0.2212
ROCPOINTS_N,0.9993,0.0847,0.2210,0.9875,0.2210
ROCPOINTS_N,0.9994,0.0847,0.2209,0.9875,0.2209
ROCPOINTS_N,0.9994,0.0847,0.2209,0.9875,0.2209
ROCPOINTS_N,0.9994,0.0847,0.2208,0.9875,0.2208
ROCPOINTS_N,0.9994,0.0847,0.2208,0.9875,0.2208
ROCPOINTS_N,0.9994,0.0847,0.2207,0.9875,0.2207
ROCPOINTS_N,0.9994,0.0847,0.2207,0.9875,0.2207
ROCPOINTS_N,0.9994,0.0847,0.2206,0.9875,0.2206
ROCPOINTS_N,0.9995,0.0847,0.2205,0.9875,0.2205
ROCPOINTS_N,0.9995,0.0847,0.2205,0.9875,0.2205
ROCPOINTS_N,0.9995,0.0847,0.2204,0.9875,0.2204
ROCPOINTS_N,0.9995,0.0847,0.2204,0.9875,0.2204
ROCPOINTS_N,0.9995,0.0847,0.2203,0.9875,0.2203
ROCPOINTS_N,0.9995,0.0847,0.2202,0.9875,0.2202
ROCPOINTS_N,0.9995,0.0847,0.2202,0.9874,0.2202
ROCPOINTS_N,0.9995,0.0847,0.2201,0.9874,0.2201
ROCPOINTS_N,0.9996,0.0847,0.2201,0.9874,0.2201
ROCPOINTS_N,0.9996,0.0847,0.2200,0.9874,0.2200
ROCPOINTS_N,0.9996,0.0847,0.2200,0.9874,0.2200
ROCPOINTS_N,0.9996,0.0847,0.2199,0.9874,0.2199
ROCPOINTS_N,0.9996,0.0847,0.2198,0.9874,0.2198
ROCPOINTS_N,0.9996,0.0847,0.2198,0.9874,0.2198
ROCPOINTS_N,0.9996,0.0847,0.2197,0.9874,0.2197
ROCPOINTS_N,0.9996,0.0847,0.2196,0.9874,0.2196
ROCPOINTS_N,0.9996,0.0847,0.2195,0.9874,0.2195
ROCPOINTS_N,0.9997,0.0847,0.2194,0.9874,0.2194
ROCPOINTS_N,0.9997,0.0847,0.2194,0.9874,0.2194
ROCPOINTS_N,0.9997,0.0829,0.2192,0.9877,0.2192
ROCPOINTS_N,0.9997,0.0829,0.2191,0.9876,0.2191
ROCPOINTS_N,0.9997,0.0829,0.2191,0.9876,0.2191
ROCPOINTS_N,0.9997,0.0829,0.2190,0.9876,0.2190
ROCPOINTS_N,0.9997,0.0829,0.2189,0.9876,0.2189
ROCPOINTS_N,0.9997,0.0829,0.2188,0.9876,0.2188
ROCPOINTS_N,0.9997,0.0829,0.2188,0.9876,0.2188
ROCPOINTS_N,0.9997,0.0829,0.2187,0.9876,0.2187
ROCPOINTS_N,0.9998,0.0829,0.2186,0.9876,0.2186
ROCPOINTS_N,0.9998,0.0829,0.2186,0.9876,0.2186
ROCPOINTS_N,0.9998,0.0829,0.2185,0.9876,0.2185
ROCPOINTS_N,0.9998,0.0829,0.2184,0.9876,0.2184
ROCPOINTS_N,0.9998,0.0829,0.2183,0.9876,0.2183
ROCPOINTS_N,0.9998,0.0829,0.2182,0.9876,0.2182
ROCPOINTS_N,0.9998,0.0829,0.2181,0.9876,0.2181
ROCPOINTS_N,0.9998,0.0829,0.2181,0.9876,0.2181
ROCPOINTS_N,0.9998,0.0811,0.2180,0.9878,0.2180
ROCPOINTS_N,0.9998,0.0811,0.2180,0.9878,0.2180
ROCPOINTS_N,0.9998,0.0811,0.2179,0.9878,0.2179
ROCPOINTS_N,0.9999,0.0811,0.2178,0.9878,0.2178
ROCPOINTS_N,0.9999,0.0811,0.2177,0.9878,0.2177
ROCPOINTS_N,0.9999,0.0811,0.2176,0.9878,0.2176
ROCPOINTS_N,0.9999,0.0811,0.2176,0.9878,0.2176
ROCPOINTS_N,0.9999,0.0811,0.2175,0.9878,0.2175
ROCPOINTS_N,0.9999,0.0811,0.2174,0.9878,0.2174
ROCPOINTS_N,0.9999,0.0811,0.2173,0.9878,0.2173
ROCPOINTS_N,0.9999,0.0811,0.2173,0.9878,0.2173
ROCPOINTS_N,0.9999,0.0811,0.2172,0.9878,0.2172
ROCPOINTS_N,0.9999,0.0811,0.2171,0.9878,0.2171
ROCPOINTS_N,0.9999,0.0811,0.2170,0.9878,0.2170
ROCPOINTS_N,0.9999,0.0811,0.2170,0.9878,0.2170
ROCPOINTS_N,0.9999,0.0811,0.2169,0.9878,0.2169
ROCPOINTS_N,0.9999,0.0811,0.2169,0.9878,0.2169
ROCPOINTS_N,0.9999,0.0794,0.2169,0.9880,0.2169
ROCPOINTS_N,0.9999,0.0794,0.2168,0.9880,0.2168
ROCPOINTS_N,0.9999,0.0794,0.2167,0.9880,0.2167
ROCPOINTS_N,0.9999,0.0794,0.2167,0.9880,0.2167
ROCPOINTS_N,0.9999,0.0794,0.2166,0.9880,0.2166
ROCPOINTS_N,1.0000,0.0794,0.2166,0.9880,0.2166
ROCPOINTS_N,1.0000,0.0794,0.2165,0.9880,0.2165
ROCPOINTS_N,1.0000,0.0794,0.2165,0.9880,0.2165
ROCPOINTS_N,1.0000,0.0794,0.2164,0.9880,0.2164
ROCPOINTS_N,1.0000,0.0776,0.2164,0.9883,0.2164
ROCPOINTS_N,1.0000,0.0776,0.2163,0.9883,0.2163
ROCPOINTS_N,1.0000,0.0776,0.2163,0.9883,0.2163
ROCPOINTS_N,1.0000,0.0776,0.2162,0.9883,0.2162
ROCPOINTS_N,1.0000,0.0776,0.2160,0.9883,0.2160
ROCPOINTS_N,1.0000,0.0776,0.2159,0.9883,0.2159
ROCPOINTS_N,1.0000,0.0776,0.2159,0.9883,0.2159
ROCPOINTS_N,1.0000,0.0000,0.0000,0.0000,0.0000
ROCPOINTS_O,0.0000,1.0000,1.0000,0.0237,1.0000
ROCPOINTS_O,0.0000,0.7092,0.9000,0.0299,0.9000
ROCPOINTS_O,0.0000,0.7090,0.9000,0.0299,0.9000
ROCPOINTS_O,0.0000,0.7090,0.9000,0.0299,0.9000
ROCPOINTS_O,0.0000,0.7089,0.9000,0.0299,0.9000
ROCPOINTS_O,0.0000,0.7088,0.9000,0.0299,0.9000
ROCPOINTS_O,0.0000,0.7088,0.9000,0.0299,0.9000
ROCPOINTS_O,0.0000,0.7087,0.9000,0.0299,0.9000
ROCPOINTS_O,0.0000,0.7087,0.9000,0.0299,0.9000
ROCPOINTS_O,0.0000,0.7086,0.9000,0.0299,0.9000
ROCPOINTS_O,0.0000,0.7085,0.9000,0.0299,0.9000
ROCPOINTS_O,0.0000,0.7085,0.9000,0.0299,0.9000
ROCPOINTS_O,0.0000,0.7084,0.9000,0.0299,0.9000
ROCPOINTS_O,0.0000,0.7083,0.9000,0.0299,0.9000
ROCPOINTS_O,0.0000,0.7083,0.8976,0.0299,0.8976
ROCPOINTS_O,0.0000,0.7083,0.8976,0.0299,0.8976
ROCPOINTS_O,0.0000,0.7081,0.8976,0.0299,0.8976
ROCPOINTS_O,0.0000,0.7081,0.8976,0.0299,0.8976
ROCPOINTS_O,0.0001,0.7080,0.8976,0.0299,0.8976
ROCPOINTS_O,0.0001,0.7079,0.8976,0.0299,0.8976
ROCPOINTS_O,0.0001,0.7079,0.8976,0.0299,0.8976
ROCPOINTS_O,0.0001,0.7078,0.8976,0.0299,0.8976
ROCPOINTS_O,0.0001,0.7077,0.8976,0.0299,0.8976
ROCPOINTS_O,0.0001,0.7077,0.8976,0.0299,0.8976
ROCPOINTS_O,0.0001,0.7076,0.8976,0.0299,0.8976
ROCPOINTS_O,0.0001,0.7076,0.8976,0.0299,0.8976
ROCPOINTS_O,0.0001,0.7074,0.8976,0.0299,0.8976
ROCPOINTS_O,0.0001,0.7074,0.8976,0.0299,0.8976
ROCPOINTS_O,0.0001,0.7073,0.8976,0.0299,0.8976
ROCPOINTS_O,0.0001,0.7073,0.8976,0.0299,0.8976
ROCPOINTS_O,0.0001,0.7072,0.8976,0.0299,0.8976
ROCPOINTS_O,0.0001,0.7071,0.8976,0.0299,0.8976
ROCPOINTS_O,0.0001,0.7070,0.8976,0.0299,0.8976
ROCPOINTS_O,0.0002,0.7069,0.8976,0.0299,0.8976
ROCPOINTS_O,0.0002,0.7069,0.8976,0.0299,0.8976
ROCPOINTS_O,0.0002,0.7068,0.8976,0.0299,0.8976
ROCPOINTS_O,0.0002,0.7068,0.8976,0.0299,0.8976
ROCPOINTS_O,0.0002,0.7067,0.8976,0.0299,0.8976
ROCPOINTS_O,0.0002,0.7066,0.8952,0.0298,0.8952
ROCPOINTS_O,0.0002,0.7066,0.8952,0.0298,0.8952
ROCPOINTS_O,0.0002,0.7065,0.8952,0.0299,0.8952
ROCPOINTS_O,0.0002,0.7064,0.8952,0.0299,0.8952
ROCPOINTS_O,0.0002,0.7063,0.8952,0.0299,0.8952
ROCPOINTS_O,0.0002,0.7063,0.8952,0.0299,0.8952
ROCPOINTS_O,0.0002,0.7062,0.8952,0.0299,0.8952
ROCPOINTS_O,0.0002,0.7061,0.8952,0.0299,0.8952
ROCPOINTS_O,0.0002,0.7061,0.8952,0.0299,0.8952
ROCPOINTS_O,0.0003,0.7060,0.8952,0.0299,0.8952
ROCPOINTS_O,0.0003,0.7059,0.8952,0.0299,0.8952
ROCPOINTS_O,0.0003,0.7059,0.8952,0.0299,0.8952
ROCPOINTS_O,0.0003,0.7058,0.8952,0.0299,0.8952
ROCPOINTS_O,0.0003,0.7058,0.8952,0.0299,0.8952
ROCPOINTS_O,0.0003,0.7057,0.8952,0.0299,0.8952
ROCPOINTS_O,0.0003,0.7057,0.8952,0.0299,0.8952
ROCPOINTS_O,0.0003,0.7056,0.8952,0.0299,0.8952
ROCPOINTS_O,0.0003,0.7055,0.8952,0.0299,0.8952
ROCPOINTS_O,0.0003,0.7055,0.8952,0.0299,0.8952
ROCPOINTS_O,0.0003,0.7054,0.8952,0.0299,0.8952
ROCPOINTS_O,0.0003,0.7053,0.8952,0.0299,0.8952
ROCPOINTS_O,0.0003,0.7052,0.8952,0.0299,0.8952
ROCPOINTS_O,0.0004,0.7052,0.8952,0.0299,0.8952
ROCPOINTS_O,0.0004,0.7051,0.8952,0.0299,0.8952
ROCPOINTS_O,0.0004,0.7050,0.8952,0.0299,0.8952
ROCPOINTS_O,0.0004,0.7050,0.8952,0.0299,0.8952
ROCPOINTS_O,0.0004,0.7049,0.8952,0.0299,0.8952
ROCPOINTS_O,0.0004,0.7048,0.8952,0.0299,0.8952
ROCPOINTS_O,0.0004,0.7047,0.8952,0.0299,0.8952
ROCPOINTS_O,0.0005,0.7047,0.8952,0.0299,0.8952
ROCPOINTS_O,0.0005,0.7046,0.8952,0.0299,0.8952
ROCPOINTS_O,0.0005,0.7046,0.8952,0.0299,0.8952
ROCPOINTS_O,0.0005,0.7045,0.8952,0.0299,0.8952
ROCPOINTS_O,0.0005,0.7044,0.8952,0.0299,0.8952
ROCPOINTS_O,0.0005,0.7044,0.8952,0.0299,0.8952
ROCPOINTS_O,0.0005,0.7043,0.8952,0.0299,0.8952
ROCPOINTS_O,0.0006,0.7043,0.8952,0.0299,0.8952
ROCPOINTS_O,0.0006,0.7042,0.8952,0.0299,0.8952
ROCPOINTS_O,0.0007,0.7041,0.8952,0.0300,0.8952
ROCPOINTS_O,0.0007,0.7040,0.8952,0.0300,0.8952
ROCPOINTS_O,0.0007,0.7040,0.8952,0.0300,0.8952
ROCPOINTS_O,0.0007,0.7036,0.8952,0.0300,0.8952
ROCPOINTS_O,0.0007,0.7036,0.8952,0.0300,0.8952
ROCPOINTS_O,0.0008,0.7035,0.8952,0.0300,0.8952
ROCPOINTS_O,0.0008,0.7035,0.8952,0.0300,0.8952
ROCPOINTS_O,0.0008,0.7031,0.8952,0.0300,0.8952
ROCPOINTS_O,0.0009,0.7030,0.8952,0.0300,0.8952
ROCPOINTS_O,0.0010,0.7029,0.8952,0.0300,0.8952
ROCPOINTS_O,0.0010,0.7029,0.8952,0.0300,0.8952
ROCPOINTS_O,0.0010,0.7028,0.8952,0.0300,0.8952
ROCPOINTS_O,0.0010,0.7028,0.8952,0.0300,0.8952
ROCPOINTS_O,0.0010,0.7028,0.8929,0.0299,0.8929
ROCPOINTS_O,0.0011,0.7027,0.8929,0.0299,0.8929
ROCPOINTS_O,0.0011,0.7024,0.8929,0.0299,0.8929
ROCPOINTS_O,0.0012,0.7022,0.8929,0.0299,0.8929
ROCPOINTS_O,0.0013,0.7022,0.8929,0.0300,0.8929
ROCPOINTS_O,0.0013,0.7021,0.8929,0.0300,0.8929
ROCPOINTS_O,0.0014,0.7021,0.8929,0.0300,0.8929
ROCPOINTS_O,0.0014,0.7020,0.8929,0.0300,0.8929
ROCPOINTS_O,0.0015,0.7020,0.8929,0.0300,0.8929
ROCPOINTS_O,0.0016,0.7019,0.8929,0.0300,0.8929
ROCPOINTS_O,0.0016,0.7018,0.8929,0.0300,0.8929
ROCPOINTS_O,0.0016,0.7018,0.8929,0.0300,0.8929
ROCPOINTS_O,0.0016,0.7017,0.8929,0.0300,0.8929
ROCPOINTS_O,0.0017,0.7017,0.8929,0.0300,0.8929
ROCPOINTS_O,0.0017,0.7009,0.8929,0.0300,0.8929
ROCPOINTS_O,0.0020,0.7009,0.8929,0.0300,0.8929
ROCPOINTS_O,0.0020,0.7008,0.8929,0.0300,0.8929
ROCPOINTS_O,0.0020,0.7007,0.8929,0.0300,0.8929
ROCPOINTS_O,0.0020,0.7007,0.8929,0.0300,0.8929
ROCPOINTS_O,0.0022,0.7006,0.8929,0.0300,0.8929
ROCPOINTS_O,0.0022,0.7006,0.8929,0.0300,0.8929
ROCPOINTS_O,0.0022,0.7005,0.8929,0.0300,0.8929
ROCPOINTS_O,0.0022,0.7005,0.8929,0.0300,0.8929
ROCPOINTS_O,0.0023,0.7000,0.8929,0.0300,0.8929
ROCPOINTS_O,0.0023,0.7000,0.8929,0.0300,0.8929
ROCPOINTS_O,0.0024,0.6999,0.8929,0.0300,0.8929
ROCPOINTS_O,0.0024,0.6999,0.8929,0.0300,0.8929
ROCPOINTS_O,0.0025,0.6998,0.8929,0.0301,0.8929
ROCPOINTS_O,0.0025,0.6998,0.8929,0.0301,0.8929
ROCPOINTS_O,0.0027,0.6996,0.8929,0.0301,0.8929
ROCPOINTS_O,0.0028,0.6996,0.8929,0.0301,0.8929
ROCPOINTS_O,0.0028,0.6995,0.8929,0.0301,0.8929
ROCPOINTS_O,0.0029,0.6994,0.8929,0.0301,0.8929
ROCPOINTS_O,0.0031,0.6994,0.8929,0.0301,0.8929
ROCPOINTS_O,0.0033,0.6993,0.8929,0.0301,0.8929
ROCPOINTS_O,0.0033,0.6992,0.8929,0.0301,0.8929
ROCPOINTS_O,0.0033,0.5945,0.8429,0.0333,0.8429
ROCPOINTS_O,0.0033,0.5945,0.8429,0.0333,0.8429
ROCPOINTS_O,0.0033,0.5944,0.8429,0.0333,0.8429
ROCPOINTS_O,0.0034,0.5944,0.8429,0.0333,0.8429
ROCPOINTS_O,0.0034,0.5943,0.8429,0.0333,0.8429
ROCPOINTS_O,0.0034,0.5942,0.8429,0.0333,0.8429
ROCPOINTS_O,0.0034,0.5942,0.8429,0.0333,0.8429
ROCPOINTS_O,0.0034,0.5941,0.8429,0.0333,0.8429
ROCPOINTS_O,0.0034,0.5941,0.8429,0.0333,0.8429
ROCPOINTS_O,0.0034,0.5940,0.8429,0.0333,0.8429
ROCPOINTS_O,0.0035,0.5940,0.8429,0.0333,0.8429
ROCPOINTS_O,0.0035,0.5939,0.8429,0.0333,0.8429
ROCPOINTS_O,0.0035,0.5938,0.8429,0.0333,0.8429
ROCPOINTS_O,0.0035,0.5938,0.8429,0.0333,0.8429
ROCPOINTS_O,0.0035,0.5937,0.8429,0.0333,0.8429
ROCPOINTS_O,0.0035,0.5937,0.8429,0.0333,0.8429
ROCPOINTS_O,0.0036,0.5936,0.8429,0.0333,0.8429
ROCPOINTS_O,0.0036,0.5935,0.8429,0.0333,0.8429
ROCPOINTS_O,0.0036,0.5920,0.8429,0.0334,0.8429
ROCPOINTS_O,0.0036,0.5919,0.8429,0.0334,0.8429
ROCPOINTS_O,0.0036,0.5919,0.8429,0.0334,0.8429
ROCPOINTS_O,0.0038,0.5918,0.8429,0.0334,0.8429
ROCPOINTS_O,0.0038,0.5918,0.8429,0.0334,0.8429
ROCPOINTS_O,0.0038,0.5904,0.8429,0.0335,0.8429
ROCPOINTS_O,0.0038,0.5903,0.8429,0.0335,0.8429
ROCPOINTS_O,0.0038,0.5903,0.8429,0.0335,0.8429
ROCPOINTS_O,0.0038,0.5902,0.8429,0.0335,0.8429
ROCPOINTS_O,0.0039,0.5901,0.8429,0.0335,0.8429
ROCPOINTS_O,0.0039,0.5887,0.8429,0.0336,0.8429
ROCPOINTS_O,0.0039,0.5887,0.8429,0.0336,0.8429
ROCPOINTS_O,0.0039,0.5886,0.8429,0.0336,0.8429
ROCPOINTS_O,0.0039,0.5871,0.8429,0.0337,0.8429
ROCPOINTS_O,0.0039,0.5855,0.8429,0.0338,0.8429
ROCPOINTS_O,0.0040,0.5837,0.8429,0.0339,0.8429
ROCPOINTS_O,0.0040,0.5836,0.8429,0.0339,0.8429
ROCPOINTS_O,0.0041,0.5818,0.8429,0.0340,0.8429
ROCPOINTS_O,0.0041,0.5818,0.8429,0.0340,0.8429
ROCPOINTS_O,0.0043,0.5816,0.8429,0.0340,0.8429
ROCPOINTS_O,0.0043,0.5816,0.8429,0.0340,0.8429
ROCPOINTS_O,0.0043,0.5815,0.8429,0.0340,0.8429
ROCPOINTS_O,0.0044,0.5815,0.8429,0.0340,0.8429
ROCPOINTS_O,0.0044,0.5794,0.8429,0.0341,0.8429
ROCPOINTS_O,0.0044,0.5793,0.8429,0.0341,0.8429
ROCPOINTS_O,0.0044,0.5780,0.8429,0.0342,0.8429
ROCPOINTS_O,0.0044,0.5779,0.8429,0.0342,0.8429
ROCPOINTS_O,0.0046,0.5776,0.8429,0.0342,0.8429
ROCPOINTS_O,0.0048,0.5775,0.8429,0.0342,0.8429
ROCPOINTS_O,0.0048,0.5775,0.8429,0.0342,0.8429
ROCPOINTS_O,0.0049,0.5774,0.8429,0.0342,0.8429
ROCPOINTS_O,0.0050,0.5774,0.8429,0.0342,0.8429
ROCPOINTS_O,0.0050,0.5773,0.8429,0.0342,0.8429
ROCPOINTS_O,0.0050,0.5772,0.8429,0.0342,0.8429
ROCPOINTS_O,0.0050,0.5772,0.8429,0.0342,0.8429
ROCPOINTS_O,0.0050,0.5771,0.8429,0.0342,0.8429
ROCPOINTS_O,0.0050,0.5765,0.8429,0.0343,0.8429
ROCPOINTS_O,0.0051,0.5765,0.8429,0.0343,0.8429
ROCPOINTS_O,0.0053,0.5764,0.8429,0.0343,0.8429
ROCPOINTS_O,0.0053,0.5764,0.8429,0.0343,0.8429
ROCPOINTS_O,0.0054,0.5763,0.8429,0.0343,0.8429
ROCPOINTS_O,0.0055,0.5763,0.8429,0.0343,0.8429
ROCPOINTS_O,0.0055,0.5762,0.8429,0.0343,0.8429
ROCPOINTS_O,0.0056,0.5761,0.8429,0.0343,0.8429
ROCPOINTS_O,0.0056,0.5760,0.8429,0.0343,0.8429
ROCPOINTS_O,0.0056,0.5759,0.8429,0.0343,0.8429
ROCPOINTS_O,0.0056,0.5758,0.8429,0.0343,0.8429
ROCPOINTS_O,0.0057,0.5757,0.8429,0.0343,0.8429
ROCPOINTS_O,0.0057,0.5757,0.8429,0.0343,0.8429
ROCPOINTS_O,0.0058,0.5756,0.8429,0.0343,0.8429
ROCPOINTS_O,0.0058,0.5756,0.8429,0.0343,0.8429
ROCPOINTS_O,0.0063,0.5755,0.8429,0.0343,0.8429
ROCPOINTS_O,0.0064,0.5742,0.8429,0.0344,0.8429
ROCPOINTS_O,0.0065,0.5742,0.8429,0.0344,0.8429
ROCPOINTS_O,0.0066,0.5730,0.8429,0.0345,0.8429
ROCPOINTS_O,0.0067,0.5719,0.8429,0.0346,0.8429
ROCPOINTS_O,0.0067,0.4954,0.8048,0.0379,0.8048
ROCPOINTS_O,0.0067,0.4954,0.8048,0.0380,0.8048
ROCPOINTS_O,0.0067,0.4953,0.8048,0.0380,0.8048
ROCPOINTS_O,0.0068,0.4953,0.8048,0.0380,0.8048
ROCPOINTS_O,0.0068,0.4952,0.8048,0.0380,0.8048
ROCPOINTS_O,0.0068,0.4944,0.8048,0.0380,0.8048
ROCPOINTS_O,0.0068,0.4937,0.8048,0.0381,0.8048
ROCPOINTS_O,0.0068,0.4936,0.8048,0.0381,0.8048
ROCPOINTS_O,0.0069,0.4936,0.8048,0.0381,0.8048
ROCPOINTS_O,0.0069,0.4928,0.8048,0.0381,0.8048
ROCPOINTS_O,0.0069,0.4920,0.8048,0.0382,0.8048
ROCPOINTS_O,0.0069,0.4920,0.8048,0.0382,0.8048
ROCPOINTS_O,0.0069,0.4919,0.8048,0.0382,0.8048
ROCPOINTS_O,0.0069,0.4918,0.8048,0.0382,0.8048
ROCPOINTS_O,0.0070,0.4917,0.8048,0.0382,0.8048
ROCPOINTS_O,0.0070,0.4917,0.8048,0.0382,0.8048
ROCPOINTS_O,0.0071,0.4916,0.8048,0.0382,0.8048
ROCPOINTS_O,0.0072,0.4916,0.8048,0.0382,0.8048
ROCPOINTS_O,0.0072,0.4905,0.8048,0.0383,0.8048
ROCPOINTS_O,0.0072,0.4905,0.8048,0.0383,0.8048
ROCPOINTS_O,0.0072,0.4904,0.8048,0.0383,0.8048
ROCPOINTS_O,0.0073,0.4903,0.8048,0.0383,0.8048
ROCPOINTS_O,0.0073,0.4903,0.8048,0.0383,0.8048
ROCPOINTS_O,0.0073,0.4902,0.8048,0.0383,0.8048
ROCPOINTS_O,0.0074,0.4901,0.8048,0.0383,0.8048
ROCPOINTS_O,0.0074,0.4900,0.8048,0.0384,0.8048
ROCPOINTS_O,0.0074,0.4899,0.8048,0.0384,0.8048
ROCPOINTS_O,0.0075,0.4899,0.8048,0.0384,0.8048
ROCPOINTS_O,0.0075,0.4898,0.8048,0.0384,0.8048
ROCPOINTS_O,0.0076,0.4888,0.8048,0.0384,0.8048
ROCPOINTS_O,0.0076,0.4888,0.8048,0.0384,0.8048
ROCPOINTS_O,0.0077,0.4887,0.8048,0.0384,0.8048
ROCPOINTS_O,0.0078,0.4887,0.8048,0.0385,0.8048
ROCPOINTS_O,0.0078,0.4885,0.8048,0.0385,0.8048
ROCPOINTS_O,0.0079,0.4884,0.8048,0.0385,0.8048
ROCPOINTS_O,0.0080,0.4884,0.8048,0.0385,0.8048
ROCPOINTS_O,0.0080,0.4883,0.8048,0.0385,0.8048
ROCPOINTS_O,0.0083,0.4882,0.8048,0.0385,0.8048
ROCPOINTS_O,0.0083,0.4881,0.8048,0.0385,0.8048
ROCPOINTS_O,0.0083,0.4881,0.8048,0.0385,0.8048
ROCPOINTS_O,0.0086,0.4876,0.8048,0.0385,0.8048
ROCPOINTS_O,0.0087,0.4875,0.8048,0.0385,0.8048
ROCPOINTS_O,0.0089,0.4874,0.8048,0.0385,0.8048
ROCPOINTS_O,0.0092,0.4873,0.8048,0.0386,0.8048
ROCPOINTS_O,0.0093,0.4871,0.8048,0.0386,0.8048
ROCPOINTS_O,0.0094,0.4870,0.8048,0.0386,0.8048
ROCPOINTS_O,0.0094,0.4870,0.8048,0.0386,0.8048
ROCPOINTS_O,0.0094,0.4869,0.8048,0.0386,0.8048
ROCPOINTS_O,0.0095,0.4869,0.8048,0.0386,0.8048
ROCPOINTS_O,0.0096,0.4868,0.8048,0.0386,0.8048
ROCPOINTS_O,0.0096,0.4868,0.8048,0.0386,0.8048
ROCPOINTS_O,0.0097,0.4867,0.8048,0.0386,0.8048
ROCPOINTS_O,0.0097,0.4866,0.8048,0.0386,0.8048
ROCPOINTS_O,0.0099,0.4866,0.8048,0.0386,0.8048
ROCPOINTS_O,0.0099,0.4865,0.8048,0.0386,0.8048
ROCPOINTS_O,0.0099,0.4865,0.8048,0.0386,0.8048
ROCPOINTS_O,0.0100,0.4864,0.8048,0.0386,0.8048
ROCPOINTS_O,0.0100,0.4864,0.8048,0.0386,0.8048
ROCPOINTS_O,0.0100,0.4251,0.7619,0.0417,0.7619
ROCPOINTS_O,0.0101,0.4250,0.7619,0.0417,0.7619
ROCPOINTS_O,0.0101,0.4250,0.7619,0.0417,0.7619
ROCPOINTS_O,0.0101,0.4249,0.7619,0.0417,0.7619
ROCPOINTS_O,0.0103,0.4248,0.7619,0.0417,0.7619
ROCPOINTS_O,0.0104,0.4248,0.7619,0.0417,0.7619
ROCPOINTS_O,0.0104,0.4247,0.7619,0.0417,0.7619
ROCPOINTS_O,0.0106,0.4247,0.7619,0.0417,0.7619
ROCPOINTS_O,0.0108,0.4246,0.7619,0.0418,0.7619
ROCPOINTS_O,0.0109,0.4245,0.7619,0.0418,0.7619
ROCPOINTS_O,0.0110,0.4245,0.7619,0.0418,0.7619
ROCPOINTS_O,0.0110,0.4244,0.7619,0.0418,0.7619
ROCPOINTS_O,0.0110,0.4244,0.7619,0.0418,0.7619
ROCPOINTS_O,0.0111,0.4243,0.7619,0.0418,0.7619
ROCPOINTS_O,0.0111,0.4243,0.7619,0.0418,0.7619
ROCPOINTS_O,0.0111,0.4242,0.7619,0.0418,0.7619
ROCPOINTS_O,0.0111,0.4241,0.7619,0.0418,0.7619
ROCPOINTS_O,0.0111,0.4241,0.7619,0.0418,0.7619
ROCPOINTS_O,0.0111,0.4240,0.7619,0.0418,0.7619
ROCPOINTS_O,0.0113,0.4240,0.7619,0.0418,0.7619
ROCPOINTS_O,0.0117,0.4239,0.7619,0.0418,0.7619
ROCPOINTS_O,0.0117,0.4235,0.7619,0.0419,0.7619
ROCPOINTS_O,0.0118,0.4235,0.7619,0.0419,0.7619
ROCPOINTS_O,0.0120,0.4234,0.7619,0.0419,0.7619
ROCPOINTS_O,0.0122,0.4233,0.7619,0.0419,0.7619
ROCPOINTS_O,0.0122,0.4233,0.7619,0.0419,0.7619
ROCPOINTS_O,0.0123,0.4231,0.7619,0.0419,0.7619
ROCPOINTS_O,0.0123,0.4230,0.7619,0.0419,0.7619
ROCPOINTS_O,0.0125,0.4230,0.7619,0.0419,0.7619
ROCPOINTS_O,0.0127,0.4229,0.7619,0.0419,0.7619
ROCPOINTS_O,0.0128,0.4229,0.7619,0.0419,0.7619
ROCPOINTS_O,0.0133,0.4228,0.7619,0.0419,0.7619
ROCPOINTS_O,0.0133,0.3705,0.7167,0.0449,0.7167
ROCPOINTS_O,0.0134,0.3704,0.7167,0.0449,0.7167
ROCPOINTS_O,0.0134,0.3703,0.7167,0.0449,0.7167
ROCPOINTS_O,0.0134,0.3703,0.7167,0.0449,0.7167
ROCPOINTS_O,0.0135,0.3702,0.7167,0.0449,0.7167
ROCPOINTS_O,0.0136,0.3701,0.7167,0.0449,0.7167
ROCPOINTS_O,0.0136,0.3701,0.7167,0.0449,0.7167
ROCPOINTS_O,0.0139,0.3700,0.7167,0.0449,0.7167
ROCPOINTS_O,0.0140,0.3700,0.7167,0.0449,0.7167
ROCPOINTS_O,0.0142,0.3699,0.7167,0.0449,0.7167
ROCPOINTS_O,0.0142,0.3699,0.7167,0.0449,0.7167
ROCPOINTS_O,0.0143,0.3698,0.7167,0.0449,0.7167
ROCPOINTS_O,0.0144,0.3697,0.7167,0.0450,0.7167
ROCPOINTS_O,0.0144,0.3697,0.7167,0.0450,0.7167
ROCPOINTS_O,0.0146,0.3696,0.7167,0.0450,0.7167
ROCPOINTS_O,0.0147,0.3696,0.7167,0.0450,0.7167
ROCPOINTS_O,0.0150,0.3695,0.7167,0.0450,0.7167
ROCPOINTS_O,0.0153,0.3691,0.7167,0.0450,0.7167
ROCPOINTS_O,0.0153,0.3690,0.7167,0.0450,0.7167
ROCPOINTS_O,0.0153,0.3690,0.7167,0.0450,0.7167
ROCPOINTS_O,0.0158,0.3689,0.7167,0.0450,0.7167
ROCPOINTS_O,0.0158,0.3689,0.7167,0.0451,0.7167
ROCPOINTS_O,0.0159,0.3688,0.7167,0.0451,0.7167
ROCPOINTS_O,0.0161,0.3687,0.7167,0.0451,0.7167
ROCPOINTS_O,0.0163,0.3687,0.7143,0.0449,0.7143
ROCPOINTS_O,0.0164,0.3686,0.7143,0.0449,0.7143
ROCPOINTS_O,0.0164,0.3686,0.7143,0.0449,0.7143
ROCPOINTS_O,0.0165,0.3685,0.7143,0.0450,0.7143
ROCPOINTS_O,0.0166,0.3685,0.7143,0.0450,0.7143
ROCPOINTS_O,0.0166,0.3684,0.7143,0.0450,0.7143
ROCPOINTS_O,0.0167,0.3684,0.7143,0.0450,0.7143
ROCPOINTS_O,0.0167,0.3682,0.7143,0.0450,0.7143
ROCPOINTS_O,0.0167,0.3292,0.6643,0.0467,0.6643
ROCPOINTS_O,0.0167,0.3290,0.6643,0.0467,0.6643
ROCPOINTS_O,0.0169,0.3289,0.6643,0.0467,0.6643
ROCPOINTS_O,0.0170,0.3289,0.6643,0.0468,0.6643
ROCPOINTS_O,0.0175,0.3288,0.6643,0.0468,0.6643
ROCPOINTS_O,0.0176,0.3287,0.6643,0.0468,0.6643
ROCPOINTS_O,0.0181,0.3286,0.6643,0.0468,0.6643
ROCPOINTS_O,0.0182,0.3286,0.6643,0.0468,0.6643
ROCPOINTS_O,0.0182,0.3285,0.6643,0.0468,0.6643
ROCPOINTS_O,0.0183,0.3285,0.6643,0.0468,0.6643
ROCPOINTS_O,0.0187,0.3282,0.6643,0.0468,0.6643
ROCPOINTS_O,0.0189,0.3282,0.6643,0.0469,0.6643
ROCPOINTS_O,0.0195,0.3281,0.6643,0.0469,0.6643
ROCPOINTS_O,0.0197,0.3281,0.6643,0.0469,0.6643
ROCPOINTS_O,0.0199,0.3280,0.6643,0.0469,0.6643
ROCPOINTS_O,0.0200,0.3279,0.6643,0.0469,0.6643
ROCPOINTS_O,0.0200,0.3279,0.6643,0.0469,0.6643
ROCPOINTS_O,0.0200,0.2936,0.6214,0.0489,0.6214
ROCPOINTS_O,0.0201,0.2934,0.6214,0.0489,0.6214
ROCPOINTS_O,0.0201,0.2933,0.6214,0.0489,0.6214
ROCPOINTS_O,0.0202,0.2932,0.6214,0.0489,0.6214
ROCPOINTS_O,0.0202,0.2932,0.6214,0.0489,0.6214
ROCPOINTS_O,0.0211,0.2931,0.6214,0.0490,0.6214
ROCPOINTS_O,0.0211,0.2931,0.6214,0.0490,0.6214
ROCPOINTS_O,0.0213,0.2930,0.6214,0.0490,0.6214
ROCPOINTS_O,0.0217,0.2929,0.6214,0.0490,0.6214
ROCPOINTS_O,0.0217,0.2927,0.6214,0.0490,0.6214
ROCPOINTS_O,0.0219,0.2927,0.6214,0.0490,0.6214
ROCPOINTS_O,0.0222,0.2926,0.6214,0.0490,0.6214
ROCPOINTS_O,0.0226,0.2926,0.6214,0.0491,0.6214
ROCPOINTS_O,0.0233,0.2925,0.6214,0.0491,0.6214
ROCPOINTS_O,0.0233,0.2608,0.5833,0.0515,0.5833
ROCPOINTS_O,0.0236,0.2608,0.5833,0.0515,0.5833
ROCPOINTS_O,0.0244,0.2606,0.5833,0.0515,0.5833
ROCPOINTS_O,0.0244,0.2605,0.5833,0.0516,0.5833
ROCPOINTS_O,0.0244,0.2605,0.5833,0.0516,0.5833
ROCPOINTS_O,0.0244,0.2601,0.5833,0.0516,0.5833
ROCPOINTS_O,0.0245,0.2601,0.5833,0.0517,0.5833
ROCPOINTS_O,0.0246,0.2600,0.5833,0.0517,0.5833
ROCPOINTS_O,0.0247,0.2599,0.5833,0.0517,0.5833
ROCPOINTS_O,0.0247,0.2599,0.5833,0.0517,0.5833
ROCPOINTS_O,0.0248,0.2598,0.5833,0.0517,0.5833
ROCPOINTS_O,0.0250,0.2598,0.5833,0.0517,0.5833
ROCPOINTS_O,0.0253,0.2596,0.5833,0.0517,0.5833
ROCPOINTS_O,0.0267,0.2595,0.5833,0.0518,0.5833
ROCPOINTS_O,0.0267,0.2332,0.5571,0.0548,0.5571
ROCPOINTS_O,0.0269,0.2332,0.5571,0.0548,0.5571
ROCPOINTS_O,0.0270,0.2331,0.5571,0.0549,0.5571
ROCPOINTS_O,0.0272,0.2331,0.5571,0.0549,0.5571
ROCPOINTS_O,0.0272,0.2330,0.5571,0.0549,0.5571
ROCPOINTS_O,0.0275,0.2329,0.5571,0.0549,0.5571
ROCPOINTS_O,0.0277,0.2329,0.5571,0.0549,0.5571
ROCPOINTS_O,0.0279,0.2327,0.5571,0.0549,0.5571
ROCPOINTS_O,0.0280,0.2325,0.5571,0.0550,0.5571
ROCPOINTS_O,0.0281,0.2325,0.5571,0.0550,0.5571
ROCPOINTS_O,0.0282,0.2324,0.5571,0.0550,0.5571
ROCPOINTS_O,0.0283,0.2324,0.5571,0.0550,0.5571
ROCPOINTS_O,0.0286,0.2323,0.5571,0.0550,0.5571
ROCPOINTS_O,0.0287,0.2323,0.5571,0.0550,0.5571
ROCPOINTS_O,0.0288,0.2322,0.5571,0.0551,0.5571
ROCPOINTS_O,0.0289,0.2321,0.5571,0.0551,0.5571
ROCPOINTS_O,0.0294,0.2321,0.5571,0.0551,0.5571
ROCPOINTS_O,0.0299,0.2318,0.5571,0.0551,0.5571
ROCPOINTS_O,0.0300,0.2318,0.5571,0.0551,0.5571
ROCPOINTS_O,0.0300,0.2315,0.5571,0.0552,0.5571
ROCPOINTS_O,0.0300,0.2314,0.5571,0.0552,0.5571
ROCPOINTS_O,0.0300,0.2090,0.5357,0.0586,0.5357
ROCPOINTS_O,0.0302,0.2090,0.5357,0.0586,0.5357
ROCPOINTS_O,0.0305,0.2089,0.5357,0.0586,0.5357
ROCPOINTS_O,0.0305,0.2086,0.5357,0.0587,0.5357
ROCPOINTS_O,0.0308,0.2085,0.5357,0.0587,0.5357
ROCPOINTS_O,0.0311,0.2085,0.5357,0.0587,0.5357
ROCPOINTS_O,0.0313,0.2084,0.5357,0.0587,0.5357
ROCPOINTS_O,0.0318,0.2083,0.5357,0.0588,0.5357
ROCPOINTS_O,0.0322,0.2082,0.5357,0.0588,0.5357
ROCPOINTS_O,0.0325,0.2081,0.5357,0.0588,0.5357
ROCPOINTS_O,0.0328,0.2081,0.5357,0.0588,0.5357
ROCPOINTS_O,0.0333,0.2080,0.5357,0.0589,0.5357
ROCPOINTS_O,0.0333,0.1873,0.5167,0.0628,0.5167
ROCPOINTS_O,0.0334,0.1873,0.5167,0.0628,0.5167
ROCPOINTS_O,0.0334,0.1872,0.5167,0.0628,0.5167
ROCPOINTS_O,0.0334,0.1872,0.5167,0.0628,0.5167
ROCPOINTS_O,0.0338,0.1871,0.5167,0.0628,0.5167
ROCPOINTS_O,0.0340,0.1870,0.5167,0.0629,0.5167
ROCPOINTS_O,0.0344,0.1870,0.5167,0.0629,0.5167
ROCPOINTS_O,0.0346,0.1869,0.5167,0.0629,0.5167
ROCPOINTS_O,0.0346,0.1869,0.5167,0.0629,0.5167
ROCPOINTS_O,0.0346,0.1868,0.5167,0.0629,0.5167
ROCPOINTS_O,0.0350,0.1863,0.5167,0.0631,0.5167
ROCPOINTS_O,0.0356,0.1862,0.5167,0.0631,0.5167
ROCPOINTS_O,0.0358,0.1862,0.5167,0.0631,0.5167
ROCPOINTS_O,0.0367,0.1861,0.5167,0.0632,0.5167
ROCPOINTS_O,0.0367,0.1861,0.5167,0.0632,0.5167
ROCPOINTS_O,0.0375,0.1696,0.4929,0.0659,0.4929
ROCPOINTS_O,0.0376,0.1695,0.4929,0.0659,0.4929
ROCPOINTS_O,0.0378,0.1695,0.4929,0.0660,0.4929
ROCPOINTS_O,0.0383,0.1694,0.4929,0.0660,0.4929
ROCPOINTS_O,0.0387,0.1693,0.4929,0.0660,0.4929
ROCPOINTS_O,0.0387,0.1692,0.4929,0.0660,0.4929
ROCPOINTS_O,0.0388,0.1692,0.4929,0.0661,0.4929
ROCPOINTS_O,0.0389,0.1691,0.4929,0.0661,0.4929
ROCPOINTS_O,0.0395,0.1691,0.4929,0.0661,0.4929
ROCPOINTS_O,0.0397,0.1690,0.4929,0.0661,0.4929
ROCPOINTS_O,0.0400,0.1689,0.4929,0.0662,0.4929
ROCPOINTS_O,0.0409,0.1534,0.4595,0.0678,0.4595
ROCPOINTS_O,0.0411,0.1533,0.4595,0.0678,0.4595
ROCPOINTS_O,0.0411,0.1533,0.4595,0.0679,0.4595
ROCPOINTS_O,0.0421,0.1532,0.4595,0.0679,0.4595
ROCPOINTS_O,0.0421,0.1531,0.4595,0.0679,0.4595
ROCPOINTS_O,0.0422,0.1530,0.4595,0.0680,0.4595
ROCPOINTS_O,0.0428,0.1530,0.4595,0.0680,0.4595
ROCPOINTS_O,0.0431,0.1529,0.4595,0.0680,0.4595
ROCPOINTS_O,0.0433,0.1529,0.4595,0.0680,0.4595
ROCPOINTS_O,0.0433,0.1378,0.4476,0.0731,0.4476
ROCPOINTS_O,0.0437,0.1378,0.4476,0.0731,0.4476
ROCPOINTS_O,0.0437,0.1377,0.4476,0.0732,0.4476
ROCPOINTS_O,0.0444,0.1377,0.4476,0.0732,0.4476
ROCPOINTS_O,0.0447,0.1376,0.4476,0.0732,0.4476
ROCPOINTS_O,0.0450,0.1375,0.4476,0.0732,0.4476
ROCPOINTS_O,0.0452,0.1373,0.4476,0.0734,0.4476
ROCPOINTS_O,0.0458,0.1373,0.4476,0.0734,0.4476
ROCPOINTS_O,0.0465,0.1371,0.4476,0.0734,0.4476
ROCPOINTS_O,0.0467,0.1371,0.4476,0.0735,0.4476
ROCPOINTS_O,0.0468,0.1247,0.4143,0.0747,0.4143
ROCPOINTS_O,0.0469,0.1246,0.4143,0.0747,0.4143
ROCPOINTS_O,0.0473,0.1245,0.4143,0.0748,0.4143
ROCPOINTS_O,0.0484,0.1245,0.4119,0.0744,0.4119
ROCPOINTS_O,0.0485,0.1244,0.4119,0.0744,0.4119
ROCPOINTS_O,0.0486,0.1244,0.4119,0.0744,0.4119
ROCPOINTS_O,0.0493,0.1243,0.4119,0.0745,0.4119
ROCPOINTS_O,0.0498,0.1242,0.4119,0.0745,0.4119
ROCPOINTS_O,0.0500,0.1242,0.4119,0.0745,0.4119
ROCPOINTS_O,0.0502,0.1118,0.3929,0.0786,0.3929
ROCPOINTS_O,0.0503,0.1117,0.3929,0.0787,0.3929
ROCPOINTS_O,0.0521,0.1116,0.3929,0.0787,0.3929
ROCPOINTS_O,0.0527,0.1115,0.3929,0.0788,0.3929
ROCPOINTS_O,0.0530,0.1114,0.3929,0.0789,0.3929
ROCPOINTS_O,0.0533,0.1112,0.3929,0.0790,0.3929
ROCPOINTS_O,0.0534,0.1015,0.3690,0.0812,0.3690
ROCPOINTS_O,0.0538,0.1014,0.3690,0.0812,0.3690
ROCPOINTS_O,0.0539,0.1014,0.3690,0.0812,0.3690
ROCPOINTS_O,0.0544,0.1013,0.3690,0.0813,0.3690
ROCPOINTS_O,0.0552,0.1012,0.3690,0.0813,0.3690
ROCPOINTS_O,0.0553,0.1012,0.3690,0.0814,0.3690
ROCPOINTS_O,0.0554,0.1011,0.3690,0.0814,0.3690
ROCPOINTS_O,0.0567,0.1011,0.3690,0.0815,0.3690
ROCPOINTS_O,0.0567,0.0929,0.3500,0.0838,0.3500
ROCPOINTS_O,0.0568,0.0929,0.3500,0.0839,0.3500
ROCPOINTS_O,0.0570,0.0928,0.3500,0.0839,0.3500
ROCPOINTS_O,0.0582,0.0927,0.3500,0.0840,0.3500
ROCPOINTS_O,0.0583,0.0925,0.3500,0.0841,0.3500
ROCPOINTS_O,0.0583,0.0924,0.3500,0.0842,0.3500
ROCPOINTS_O,0.0584,0.0924,0.3500,0.0842,0.3500
ROCPOINTS_O,0.0586,0.0923,0.3500,0.0843,0.3500
ROCPOINTS_O,0.0589,0.0923,0.3500,0.0843,0.3500
ROCPOINTS_O,0.0600,0.0922,0.3500,0.0844,0.3500
ROCPOINTS_O,0.0625,0.0839,0.3381,0.0891,0.3381
ROCPOINTS_O,0.0629,0.0838,0.3381,0.0892,0.3381
ROCPOINTS_O,0.0633,0.0838,0.3381,0.0893,0.3381
ROCPOINTS_O,0.0634,0.0771,0.3238,0.0926,0.3238
ROCPOINTS_O,0.0656,0.0770,0.3238,0.0926,0.3238
ROCPOINTS_O,0.0667,0.0770,0.3238,0.0927,0.3238
ROCPOINTS_O,0.0667,0.0715,0.3167,0.0971,0.3167
ROCPOINTS_O,0.0675,0.0715,0.3167,0.0972,0.3167
ROCPOINTS_O,0.0700,0.0714,0.3143,0.0966,0.3143
ROCPOINTS_O,0.0700,0.0659,0.3024,0.1003,0.3024
ROCPOINTS_O,0.0732,0.0658,0.3024,0.1004,0.3024
ROCPOINTS_O,0.0733,0.0657,0.3024,0.1005,0.3024
ROCPOINTS_O,0.0741,0.0609,0.2952,0.1054,0.2952
ROCPOINTS_O,0.0745,0.0608,0.2952,0.1054,0.2952
ROCPOINTS_O,0.0751,0.0608,0.2952,0.1055,0.2952
ROCPOINTS_O,0.0758,0.0607,0.2952,0.1056,0.2952
ROCPOINTS_O,0.0760,0.0606,0.2952,0.1057,0.2952
ROCPOINTS_O,0.0767,0.0606,0.2952,0.1058,0.2952
ROCPOINTS_O,0.0783,0.0568,0.2714,0.1040,0.2714
ROCPOINTS_O,0.0791,0.0567,0.2714,0.1042,0.2714
ROCPOINTS_O,0.0800,0.0566,0.2714,0.1043,0.2714
ROCPOINTS_O,0.0801,0.0527,0.2571,0.1060,0.2571
ROCPOINTS_O,0.0806,0.0526,0.2571,0.1061,0.2571
ROCPOINTS_O,0.0811,0.0525,0.2571,0.1063,0.2571
ROCPOINTS_O,0.0817,0.0523,0.2571,0.1066,0.2571
ROCPOINTS_O,0.0825,0.0523,0.2548,0.1057,0.2548
ROCPOINTS_O,0.0829,0.0523,0.2548,0.1058,0.2548
ROCPOINTS_O,0.0833,0.0522,0.2548,0.1060,0.2548
ROCPOINTS_O,0.0836,0.0482,0.2524,0.1128,0.2524
ROCPOINTS_O,0.0847,0.0482,0.2524,0.1129,0.2524
ROCPOINTS_O,0.0858,0.0481,0.2524,0.1130,0.2524
ROCPOINTS_O,0.0867,0.0480,0.2524,0.1131,0.2524
ROCPOINTS_O,0.0892,0.0444,0.2429,0.1172,0.2429
ROCPOINTS_O,0.0900,0.0443,0.2429,0.1174,0.2429
ROCPOINTS_O,0.0900,0.0411,0.2333,0.1211,0.2333
ROCPOINTS_O,0.0933,0.0411,0.2310,0.1200,0.2310
ROCPOINTS_O,0.0933,0.0410,0.2310,0.1203,0.2310
ROCPOINTS_O,0.0950,0.0386,0.2286,0.1258,0.2286
ROCPOINTS_O,0.0955,0.0385,0.2286,0.1260,0.2286
ROCPOINTS_O,0.0956,0.0384,0.2286,0.1261,0.2286
ROCPOINTS_O,0.0967,0.0384,0.2286,0.1263,0.2286
ROCPOINTS_O,0.0978,0.0358,0.2214,0.1306,0.2214
ROCPOINTS_O,0.0989,0.0357,0.2214,0.1308,0.2214
ROCPOINTS_O,0.1000,0.0357,0.2190,0.1296,0.2190
ROCPOINTS_O,0.1005,0.0339,0.2167,0.1342,0.2167
ROCPOINTS_O,0.1017,0.0339,0.2167,0.1344,0.2167
ROCPOINTS_O,0.1025,0.0338,0.2167,0.1346,0.2167
ROCPOINTS_O,0.1033,0.0338,0.2167,0.1348,0.2167
ROCPOINTS_O,0.1035,0.0321,0.2071,0.1355,0.2071
ROCPOINTS_O,0.1063,0.0320,0.2071,0.1357,0.2071
ROCPOINTS_O,0.1067,0.0320,0.2071,0.1359,0.2071
ROCPOINTS_O,0.1075,0.0295,0.2000,0.1414,0.2000
ROCPOINTS_O,0.1089,0.0294,0.2000,0.1417,0.2000
ROCPOINTS_O,0.1100,0.0294,0.2000,0.1419,0.2000
ROCPOINTS_O,0.1108,0.0275,0.1881,0.1423,0.1881
ROCPOINTS_O,0.1133,0.0275,0.1881,0.1426,0.1881
ROCPOINTS_O,0.1137,0.0256,0.1857,0.1500,0.1857
ROCPOINTS_O,0.1167,0.0255,0.1857,0.1503,0.1857
ROCPOINTS_O,0.1178,0.0237,0.1810,0.1564,0.1810
ROCPOINTS_O,0.1200,0.0236,0.1810,0.1567,0.1810
ROCPOINTS_O,0.1233,0.0225,0.1762,0.1598,0.1762
ROCPOINTS_O,0.1267,0.0210,0.1667,0.1617,0.1667
ROCPOINTS_O,0.1297,0.0196,0.1595,0.1650,0.1595
ROCPOINTS_O,0.1299,0.0195,0.1595,0.1654,0.1595
ROCPOINTS_O,0.1300,0.0195,0.1595,0.1658,0.1595
ROCPOINTS_O,0.1333,0.0184,0.1524,0.1675,0.1524
ROCPOINTS_O,0.1342,0.0170,0.1524,0.1788,0.1524
ROCPOINTS_O,0.1349,0.0169,0.1524,0.1793,0.1524
ROCPOINTS_O,0.1367,0.0169,0.1524,0.1798,0.1524
ROCPOINTS_O,0.1400,0.0157,0.1500,0.1881,0.1500
ROCPOINTS_O,0.1433,0.0149,0.1429,0.1893,0.1429
ROCPOINTS_O,0.1467,0.0140,0.1381,0.1927,0.1381
ROCPOINTS_O,0.1500,0.0134,0.1357,0.1972,0.1357
ROCPOINTS_O,0.1533,0.0129,0.1238,0.1891,0.1238
ROCPOINTS_O,0.1550,0.0125,0.1214,0.1910,0.1214
ROCPOINTS_O,0.1567,0.0124,0.1214,0.1917,0.1214
ROCPOINTS_O,0.1572,0.0119,0.1190,0.1953,0.1190
ROCPOINTS_O,0.1600,0.0119,0.1190,0.1961,0.1190
ROCPOINTS_O,0.1633,0.0113,0.1167,0.2008,0.1167
ROCPOINTS_O,0.1667,0.0109,0.1071,0.1923,0.1071
ROCPOINTS_O,0.1700,0.0105,0.1048,0.1956,0.1048
ROCPOINTS_O,0.1733,0.0100,0.1048,0.2028,0.1048
ROCPOINTS_O,0.1741,0.0097,0.1024,0.2048,0.1024
ROCPOINTS_O,0.1767,0.0096,0.1024,0.2057,0.1024
ROCPOINTS_O,0.1800,0.0093,0.1000,0.2079,0.1000
ROCPOINTS_O,0.1833,0.0091,0.0929,0.1980,0.0929
ROCPOINTS_O,0.1867,0.0090,0.0905,0.1959,0.0905
ROCPOINTS_O,0.1900,0.0086,0.0833,0.1913,0.0833
ROCPOINTS_O,0.1933,0.0081,0.0810,0.1954,0.0810
ROCPOINTS_O,0.1967,0.0079,0.0786,0.1941,0.0786
ROCPOINTS_O,0.1980,0.0076,0.0786,0.2012,0.0786
ROCPOINTS_O,0.2000,0.0075,0.0786,0.2025,0.0786
ROCPOINTS_O,0.2011,0.0074,0.0786,0.2050,0.0786
ROCPOINTS_O,0.2033,0.0074,0.0762,0.2000,0.0762
ROCPOINTS_O,0.2063,0.0073,0.0738,0.1975,0.0738
ROCPOINTS_O,0.2067,0.0072,0.0738,0.1987,0.0738
ROCPOINTS_O,0.2100,0.0071,0.0714,0.1974,0.0714
ROCPOINTS_O,0.2133,0.0069,0.0690,0.1959,0.0690
ROCPOINTS_O,0.2167,0.0065,0.0667,0.1986,0.0667
ROCPOINTS_O,0.2200,0.0064,0.0643,0.1957,0.0643
ROCPOINTS_O,0.2233,0.0062,0.0619,0.1940,0.0619
ROCPOINTS_O,0.2242,0.0061,0.0619,0.1985,0.0619
ROCPOINTS_O,0.2267,0.0060,0.0619,0.2000,0.0619
ROCPOINTS_O,0.2300,0.0058,0.0619,0.2063,0.0619
ROCPOINTS_O,0.2333,0.0057,0.0595,0.2033,0.0595
ROCPOINTS_O,0.2367,0.0056,0.0571,0.1983,0.0571
ROCPOINTS_O,0.2400,0.0056,0.0571,0.2000,0.0571
ROCPOINTS_O,0.2433,0.0055,0.0548,0.1949,0.0548
ROCPOINTS_O,0.2455,0.0052,0.0548,0.2035,0.0548
ROCPOINTS_O,0.2467,0.0051,0.0548,0.2054,0.0548
ROCPOINTS_O,0.2500,0.0050,0.0524,0.2018,0.0524
ROCPOINTS_O,0.2507,0.0050,0.0524,0.2037,0.0524
ROCPOINTS_O,0.2523,0.0049,0.0524,0.2056,0.0524
ROCPOINTS_O,0.2533,0.0049,0.0524,0.2075,0.0524
ROCPOINTS_O,0.2567,0.0047,0.0500,0.2059,0.0500
ROCPOINTS_O,0.2600,0.0047,0.0476,0.1980,0.0476
ROCPOINTS_O,0.2633,0.0046,0.0476,0.2020,0.0476
ROCPOINTS_O,0.2635,0.0045,0.0452,0.1979,0.0452
ROCPOINTS_O,0.2667,0.0044,0.0452,0.2000,0.0452
ROCPOINTS_O,0.2700,0.0043,0.0452,0.2043,0.0452
ROCPOINTS_O,0.2733,0.0042,0.0381,0.1818,0.0381
ROCPOINTS_O,0.2800,0.0039,0.0381,0.1905,0.0381
ROCPOINTS_O,0.2833,0.0036,0.0381,0.2025,0.0381
ROCPOINTS_O,0.2867,0.0035,0.0381,0.2078,0.0381
ROCPOINTS_O,0.2895,0.0034,0.0381,0.2162,0.0381
ROCPOINTS_O,0.2900,0.0033,0.0381,0.2192,0.0381
ROCPOINTS_O,0.2917,0.0032,0.0357,0.2113,0.0357
ROCPOINTS_O,0.2933,0.0032,0.0357,0.2143,0.0357
ROCPOINTS_O,0.2967,0.0032,0.0333,0.2029,0.0333
ROCPOINTS_O,0.3033,0.0030,0.0333,0.2121,0.0333
ROCPOINTS_O,0.3067,0.0029,0.0333,0.2154,0.0333
ROCPOINTS_O,0.3133,0.0029,0.0333,0.2188,0.0333
ROCPOINTS_O,0.3167,0.0028,0.0333,0.2222,0.0333
ROCPOINTS_O,0.3200,0.0027,0.0310,0.2167,0.0310
ROCPOINTS_O,0.3233,0.0026,0.0286,0.2105,0.0286
ROCPOINTS_O,0.3233,0.0025,0.0286,0.2143,0.0286
ROCPOINTS_O,0.3257,0.0025,0.0286,0.2182,0.0286
ROCPOINTS_O,0.3295,0.0024,0.0286,0.2222,0.0286
ROCPOINTS_O,0.3367,0.0024,0.0286,0.2264,0.0286
ROCPOINTS_O,0.3400,0.0023,0.0262,0.2157,0.0262
ROCPOINTS_O,0.3433,0.0022,0.0262,0.2245,0.0262
ROCPOINTS_O,0.3467,0.0020,0.0262,0.2391,0.0262
ROCPOINTS_O,0.3500,0.0020,0.0262,0.2444,0.0262
ROCPOINTS_O,0.3533,0.0019,0.0262,0.2500,0.0262
ROCPOINTS_O,0.3600,0.0019,0.0262,0.2558,0.0262
ROCPOINTS_O,0.3700,0.0018,0.0262,0.2619,0.0262
ROCPOINTS_O,0.3800,0.0017,0.0262,0.2683,0.0262
ROCPOINTS_O,0.3833,0.0017,0.0262,0.2750,0.0262
ROCPOINTS_O,0.3867,0.0017,0.0238,0.2564,0.0238
ROCPOINTS_O,0.3967,0.0016,0.0238,0.2632,0.0238
ROCPOINTS_O,0.4033,0.0014,0.0214,0.2647,0.0214
ROCPOINTS_O,0.4110,0.0014,0.0214,0.2727,0.0214
ROCPOINTS_O,0.4267,0.0013,0.0214,0.2903,0.0214
ROCPOINTS_O,0.4278,0.0012,0.0214,0.3000,0.0214
ROCPOINTS_O,0.4328,0.0012,0.0214,0.3103,0.0214
ROCPOINTS_O,0.4361,0.0011,0.0214,0.3214,0.0214
ROCPOINTS_O,0.4367,0.0010,0.0214,0.3333,0.0214
ROCPOINTS_O,0.4400,0.0010,0.0214,0.3462,0.0214
ROCPOINTS_O,0.4433,0.0009,0.0214,0.3600,0.0214
ROCPOINTS_O,0.4439,0.0009,0.0214,0.3750,0.0214
ROCPOINTS_O,0.4500,0.0008,0.0214,0.3913,0.0214
ROCPOINTS_O,0.4564,0.0008,0.0190,0.3636,0.0190
ROCPOINTS_O,0.4567,0.0008,0.0190,0.3810,0.0190
ROCPOINTS_O,0.4600,0.0007,0.0190,0.4000,0.0190
ROCPOINTS_O,0.4967,0.0007,0.0167,0.3684,0.0167
ROCPOINTS_O,0.5100,0.0006,0.0167,0.3889,0.0167
ROCPOINTS_O,0.5233,0.0006,0.0167,0.4118,0.0167
ROCPOINTS_O,0.5267,0.0005,0.0167,0.4375,0.0167
ROCPOINTS_O,0.5333,0.0005,0.0143,0.4286,0.0143
ROCPOINTS_O,0.5633,0.0005,0.0119,0.3846,0.0119
ROCPOINTS_O,0.5667,0.0004,0.0119,0.4167,0.0119
ROCPOINTS_O,0.5900,0.0003,0.0119,0.4545,0.0119
ROCPOINTS_O,0.6033,0.0003,0.0119,0.5000,0.0119
ROCPOINTS_O,0.6200,0.0003,0.0095,0.4444,0.0095
ROCPOINTS_O,0.6267,0.0002,0.0095,0.5000,0.0095
ROCPOINTS_O,0.6400,0.0002,0.0095,0.5714,0.0095
ROCPOINTS_O,0.6533,0.0001,0.0095,0.6667,0.0095
ROCPOINTS_O,0.7733,0.0001,0.0095,0.8000,0.0095
ROCPOINTS_O,0.8267,0.0000,0.0095,1.0000,0.0095
ROCPOINTS_O,0.9267,0.0000,0.0071,1.0000,0.0071
ROCPOINTS_O,0.9400,0.0000,0.0048,1.0000,0.0048
ROCPOINTS_O,0.9400,0.0000,0.0000,0.0000,0.0000
ROCPOINTS_U,0.0000,1.0000,1.0000,0.0083,1.0000
ROCPOINTS_U,0.0000,0.5181,0.6871,0.0110,0.6871
ROCPOINTS_U,0.0000,0.5181,0.6803,0.0109,0.6803
ROCPOINTS_U,0.0000,0.5181,0.6803,0.0109,0.6803
ROCPOINTS_U,0.0000,0.5180,0.6803,0.0109,0.6803
ROCPOINTS_U,0.0000,0.5179,0.6803,0.0109,0.6803
ROCPOINTS_U,0.0000,0.5178,0.6803,0.0109,0.6803
ROCPOINTS_U,0.0000,0.5177,0.6803,0.0109,0.6803
ROCPOINTS_U,0.0000,0.5177,0.6803,0.0109,0.6803
ROCPOINTS_U,0.0000,0.5176,0.6803,0.0109,0.6803
ROCPOINTS_U,0.0000,0.5174,0.6803,0.0109,0.6803
ROCPOINTS_U,0.0000,0.5174,0.6803,0.0109,0.6803
ROCPOINTS_U,0.0000,0.5173,0.6803,0.0109,0.6803
ROCPOINTS_U,0.0000,0.5172,0.6803,0.0109,0.6803
ROCPOINTS_U,0.0000,0.5172,0.6803,0.0109,0.6803
ROCPOINTS_U,0.0000,0.5171,0.6803,0.0109,0.6803
ROCPOINTS_U,0.0000,0.5170,0.6803,0.0109,0.6803
ROCPOINTS_U,0.0000,0.5170,0.6803,0.0109,0.6803
ROCPOINTS_U,0.0000,0.5169,0.6803,0.0109,0.6803
ROCPOINTS_U,0.0000,0.5168,0.6803,0.0109,0.6803
ROCPOINTS_U,0.0000,0.5168,0.6803,0.0109,0.6803
ROCPOINTS_U,0.0000,0.5167,0.6803,0.0109,0.6803
ROCPOINTS_U,0.0000,0.5166,0.6803,0.0109,0.6803
ROCPOINTS_U,0.0000,0.5166,0.6803,0.0109,0.6803
ROCPOINTS_U,0.0000,0.5165,0.6803,0.0109,0.6803
ROCPOINTS_U,0.0000,0.5165,0.6803,0.0109,0.6803
ROCPOINTS_U,0.0001,0.5164,0.6803,0.0109,0.6803
ROCPOINTS_U,0.0001,0.5164,0.6803,0.0109,0.6803
ROCPOINTS_U,0.0001,0.5163,0.6803,0.0109,0.6803
ROCPOINTS_U,0.0001,0.5163,0.6803,0.0109,0.6803
ROCPOINTS_U,0.0001,0.5162,0.6803,0.0109,0.6803
ROCPOINTS_U,0.0001,0.5161,0.6803,0.0109,0.6803
ROCPOINTS_U,0.0001,0.5161,0.6803,0.0109,0.6803
ROCPOINTS_U,0.0001,0.5160,0.6803,0.0109,0.6803
ROCPOINTS_U,0.0001,0.5160,0.6803,0.0109,0.6803
ROCPOINTS_U,0.0001,0.5159,0.6803,0.0109,0.6803
ROCPOINTS_U,0.0001,0.5159,0.6803,0.0109,0.6803
ROCPOINTS_U,0.0001,0.5158,0.6803,0.0109,0.6803
ROCPOINTS_U,0.0001,0.5157,0.6803,0.0109,0.6803
ROCPOINTS_U,0.0001,0.5157,0.6803,0.0109,0.6803
ROCPOINTS_U,0.0001,0.5156,0.6803,0.0109,0.6803
ROCPOINTS_U,0.0001,0.5156,0.6803,0.0109,0.6803
ROCPOINTS_U,0.0001,0.5155,0.6803,0.0109,0.6803
ROCPOINTS_U,0.0001,0.5155,0.6803,0.0109,0.6803
ROCPOINTS_U,0.0001,0.5154,0.6803,0.0109,0.6803
ROCPOINTS_U,0.0001,0.5153,0.6803,0.0109,0.6803
ROCPOINTS_U,0.0001,0.5152,0.6803,0.0109,0.6803
ROCPOINTS_U,0.0001,0.5152,0.6803,0.0109,0.6803
ROCPOINTS_U,0.0001,0.5151,0.6803,0.0109,0.6803
ROCPOINTS_U,0.0001,0.5151,0.6803,0.0109,0.6803
ROCPOINTS_U,0.0001,0.5150,0.6803,0.0109,0.6803
ROCPOINTS_U,0.0001,0.5149,0.6803,0.0109,0.6803
ROCPOINTS_U,0.0001,0.5149,0.6803,0.0109,0.6803
ROCPOINTS_U,0.0001,0.5148,0.6803,0.0109,0.6803
ROCPOINTS_U,0.0001,0.5148,0.6803,0.0109,0.6803
ROCPOINTS_U,0.0001,0.5147,0.6803,0.0109,0.6803
ROCPOINTS_U,0.0002,0.5147,0.6803,0.0109,0.6803
ROCPOINTS_U,0.0002,0.5145,0.6803,0.0109,0.6803
ROCPOINTS_U,0.0002,0.5145,0.6803,0.0109,0.6803
ROCPOINTS_U,0.0002,0.5144,0.6803,0.0109,0.6803
ROCPOINTS_U,0.0002,0.5144,0.6803,0.0109,0.6803
ROCPOINTS_U,0.0002,0.5143,0.6803,0.0109,0.6803
ROCPOINTS_U,0.0002,0.5142,0.6803,0.0109,0.6803
ROCPOINTS_U,0.0002,0.5141,0.6803,0.0109,0.6803
ROCPOINTS_U,0.0002,0.5141,0.6803,0.0110,0.6803
ROCPOINTS_U,0.0002,0.5140,0.6803,0.0110,0.6803
ROCPOINTS_U,0.0002,0.5140,0.6803,0.0110,0.6803
ROCPOINTS_U,0.0002,0.5139,0.6803,0.0110,0.6803
ROCPOINTS_U,0.0003,0.5139,0.6803,0.0110,0.6803
ROCPOINTS_U,0.0003,0.5137,0.6803,0.0110,0.6803
ROCPOINTS_U,0.0003,0.5136,0.6803,0.0110,0.6803
ROCPOINTS_U,0.0003,0.5136,0.6803,0.0110,0.6803
ROCPOINTS_U,0.0003,0.5135,0.6803,0.0110,0.6803
ROCPOINTS_U,0.0003,0.5135,0.6803,0.0110,0.6803
ROCPOINTS_U,0.0003,0.5134,0.6803,0.0110,0.6803
ROCPOINTS_U,0.0003,0.5133,0.6803,0.0110,0.6803
ROCPOINTS_U,0.0003,0.5133,0.6803,0.0110,0.6803
ROCPOINTS_U,0.0003,0.5132,0.6803,0.0110,0.6803
ROCPOINTS_U,0.0003,0.5131,0.6803,0.0110,0.6803
ROCPOINTS_U,0.0003,0.5131,0.6803,0.0110,0.6803
ROCPOINTS_U,0.0003,0.5130,0.6803,0.0110,0.6803
ROCPOINTS_U,0.0003,0.5129,0.6803,0.0110,0.6803
ROCPOINTS_U,0.0004,0.5128,0.6803,0.0110,0.6803
ROCPOINTS_U,0.0004,0.5127,0.6803,0.0110,0.6803
ROCPOINTS_U,0.0004,0.5127,0.6803,0.0110,0.6803
ROCPOINTS_U,0.0004,0.5126,0.6803,0.0110,0.6803
ROCPOINTS_U,0.0004,0.5124,0.6803,0.0110,0.6803
ROCPOINTS_U,0.0004,0.5123,0.6803,0.0110,0.6803
ROCPOINTS_U,0.0004,0.5123,0.6803,0.0110,0.6803
ROCPOINTS_U,0.0004,0.5122,0.6803,0.0110,0.6803
ROCPOINTS_U,0.0004,0.5122,0.6803,0.0110,0.6803
ROCPOINTS_U,0.0004,0.5121,0.6803,0.0110,0.6803
ROCPOINTS_U,0.0004,0.5120,0.6803,0.0110,0.6803
ROCPOINTS_U,0.0004,0.5120,0.6803,0.0110,0.6803
ROCPOINTS_U,0.0005,0.5119,0.6803,0.0110,0.6803
ROCPOINTS_U,0.0005,0.5119,0.6803,0.0110,0.6803
ROCPOINTS_U,0.0005,0.5118,0.6803,0.0110,0.6803
ROCPOINTS_U,0.0005,0.5118,0.6803,0.0110,0.6803
ROCPOINTS_U,0.0005,0.5117,0.6803,0.0110,0.6803
ROCPOINTS_U,0.0006,0.5116,0.6803,0.0110,0.6803
ROCPOINTS_U,0.0006,0.5116,0.6803,0.0110,0.6803
ROCPOINTS_U,0.0006,0.5115,0.6803,0.0110,0.6803
ROCPOINTS_U,0.0006,0.5115,0.6803,0.0110,0.6803
ROCPOINTS_U,0.0006,0.5114,0.6803,0.0110,0.6803
ROCPOINTS_U,0.0007,0.5114,0.6803,0.0110,0.6803
ROCPOINTS_U,0.0007,0.5113,0.6803,0.0110,0.6803
ROCPOINTS_U,0.0007,0.5112,0.6803,0.0110,0.6803
ROCPOINTS_U,0.0007,0.5112,0.6803,0.0110,0.6803
ROCPOINTS_U,0.0007,0.5111,0.6803,0.0110,0.6803
ROCPOINTS_U,0.0007,0.5111,0.6803,0.0110,0.6803
ROCPOINTS_U,0.0008,0.5110,0.6803,0.0110,0.6803
ROCPOINTS_U,0.0008,0.5110,0.6803,0.0110,0.6803
ROCPOINTS_U,0.0008,0.5109,0.6803,0.0110,0.6803
ROCPOINTS_U,0.0008,0.5108,0.6803,0.0110,0.6803
ROCPOINTS_U,0.0008,0.5108,0.6803,0.0110,0.6803
ROCPOINTS_U,0.0008,0.5107,0.6803,0.0110,0.6803
ROCPOINTS_U,0.0008,0.5106,0.6803,0.0110,0.6803
ROCPOINTS_U,0.0008,0.5106,0.6803,0.0110,0.6803
ROCPOINTS_U,0.0008,0.5105,0.6803,0.0110,0.6803
ROCPOINTS_U,0.0008,0.5104,0.6803,0.0110,0.6803
ROCPOINTS_U,0.0009,0.5102,0.6803,0.0110,0.6803
ROCPOINTS_U,0.0010,0.5102,0.6803,0.0110,0.6803
ROCPOINTS_U,0.0011,0.5102,0.6735,0.0109,0.6735
ROCPOINTS_U,0.0011,0.5101,0.6735,0.0109,0.6735
ROCPOINTS_U,0.0011,0.5100,0.6735,0.0109,0.6735
ROCPOINTS_U,0.0011,0.5099,0.6735,0.0109,0.6735
ROCPOINTS_U,0.0012,0.5098,0.6735,0.0109,0.6735
ROCPOINTS_U,0.0013,0.5098,0.6735,0.0109,0.6735
ROCPOINTS_U,0.0013,0.5097,0.6735,0.0109,0.6735
ROCPOINTS_U,0.0013,0.5096,0.6735,0.0109,0.6735
ROCPOINTS_U,0.0013,0.5096,0.6735,0.0109,0.6735
ROCPOINTS_U,0.0013,0.5095,0.6735,0.0109,0.6735
ROCPOINTS_U,0.0014,0.5094,0.6735,0.0109,0.6735
ROCPOINTS_U,0.0015,0.5093,0.6735,0.0109,0.6735
ROCPOINTS_U,0.0017,0.5092,0.6735,0.0109,0.6735
ROCPOINTS_U,0.0020,0.5091,0.6735,0.0109,0.6735
ROCPOINTS_U,0.0020,0.5090,0.6735,0.0109,0.6735
ROCPOINTS_U,0.0021,0.5090,0.6735,0.0110,0.6735
ROCPOINTS_U,0.0022,0.5089,0.6735,0.0110,0.6735
ROCPOINTS_U,0.0022,0.5089,0.6735,0.0110,0.6735
ROCPOINTS_U,0.0022,0.5088,0.6735,0.0110,0.6735
ROCPOINTS_U,0.0022,0.5086,0.6735,0.0110,0.6735
ROCPOINTS_U,0.0024,0.5086,0.6735,0.0110,0.6735
ROCPOINTS_U,0.0024,0.5085,0.6735,0.0110,0.6735
ROCPOINTS_U,0.0026,0.5085,0.6735,0.0110,0.6735
ROCPOINTS_U,0.0027,0.5084,0.6735,0.0110,0.6735
ROCPOINTS_U,0.0028,0.5083,0.6735,0.0110,0.6735
ROCPOINTS_U,0.0028,0.5083,0.6735,0.0110,0.6735
ROCPOINTS_U,0.0029,0.5082,0.6735,0.0110,0.6735
ROCPOINTS_U,0.0030,0.5082,0.6735,0.0110,0.6735
ROCPOINTS_U,0.0030,0.5081,0.6735,0.0110,0.6735
ROCPOINTS_U,0.0033,0.5081,0.6735,0.0110,0.6735
ROCPOINTS_U,0.0033,0.5080,0.6735,0.0110,0.6735
ROCPOINTS_U,0.0033,0.5074,0.6735,0.0110,0.6735
ROCPOINTS_U,0.0033,0.3525,0.5986,0.0140,0.5986
ROCPOINTS_U,0.0033,0.3519,0.5986,0.0140,0.5986
ROCPOINTS_U,0.0034,0.3518,0.5986,0.0140,0.5986
ROCPOINTS_U,0.0034,0.3518,0.5986,0.0140,0.5986
ROCPOINTS_U,0.0034,0.3517,0.5986,0.0140,0.5986
ROCPOINTS_U,0.0034,0.3516,0.5986,0.0140,0.5986
ROCPOINTS_U,0.0034,0.3516,0.5986,0.0140,0.5986
ROCPOINTS_U,0.0034,0.3515,0.5986,0.0140,0.5986
ROCPOINTS_U,0.0035,0.3515,0.5986,0.0141,0.5986
ROCPOINTS_U,0.0035,0.3514,0.5986,0.0141,0.5986
ROCPOINTS_U,0.0035,0.3514,0.5986,0.0141,0.5986
ROCPOINTS_U,0.0035,0.3513,0.5986,0.0141,0.5986
ROCPOINTS_U,0.0036,0.3512,0.5986,0.0141,0.5986
ROCPOINTS_U,0.0036,0.3512,0.5986,0.0141,0.5986
ROCPOINTS_U,0.0036,0.3511,0.5986,0.0141,0.5986
ROCPOINTS_U,0.0036,0.3511,0.5986,0.0141,0.5986
ROCPOINTS_U,0.0037,0.3510,0.5986,0.0141,0.5986
ROCPOINTS_U,0.0037,0.3510,0.5986,0.0141,0.5986
ROCPOINTS_U,0.0037,0.3509,0.5986,0.0141,0.5986
ROCPOINTS_U,0.0038,0.3492,0.5918,0.0140,0.5918
ROCPOINTS_U,0.0040,0.3491,0.5918,0.0140,0.5918
ROCPOINTS_U,0.0040,0.3478,0.5850,0.0139,0.5850
ROCPOINTS_U,0.0041,0.3478,0.5850,0.0139,0.5850
ROCPOINTS_U,0.0041,0.3477,0.5850,0.0139,0.5850
ROCPOINTS_U,0.0041,0.3477,0.5850,0.0139,0.5850
ROCPOINTS_U,0.0042,0.3476,0.5850,0.0139,0.5850
ROCPOINTS_U,0.0042,0.3474,0.5850,0.0139,0.5850
ROCPOINTS_U,0.0043,0.3474,0.5850,0.0139,0.5850
ROCPOINTS_U,0.0044,0.3473,0.5850,0.0139,0.5850
ROCPOINTS_U,0.0044,0.3473,0.5850,0.0139,0.5850
ROCPOINTS_U,0.0045,0.3472,0.5850,0.0139,0.5850
ROCPOINTS_U,0.0046,0.3471,0.5850,0.0139,0.5850
ROCPOINTS_U,0.0047,0.3471,0.5850,0.0139,0.5850
ROCPOINTS_U,0.0050,0.3470,0.5850,0.0139,0.5850
ROCPOINTS_U,0.0050,0.3470,0.5850,0.0139,0.5850
ROCPOINTS_U,0.0056,0.3467,0.5850,0.0139,0.5850
ROCPOINTS_U,0.0056,0.3466,0.5850,0.0139,0.5850
ROCPOINTS_U,0.0061,0.3466,0.5850,0.0139,0.5850
ROCPOINTS_U,0.0061,0.3465,0.5850,0.0139,0.5850
ROCPOINTS_U,0.0061,0.3465,0.5850,0.0139,0.5850
ROCPOINTS_U,0.0061,0.3464,0.5850,0.0139,0.5850
ROCPOINTS_U,0.0064,0.3457,0.5850,0.0140,0.5850
ROCPOINTS_U,0.0064,0.3456,0.5850,0.0140,0.5850
ROCPOINTS_U,0.0064,0.3456,0.5850,0.0140,0.5850
ROCPOINTS_U,0.0065,0.3448,0.5850,0.0140,0.5850
ROCPOINTS_U,0.0065,0.3438,0.5850,0.0140,0.5850
ROCPOINTS_U,0.0067,0.3437,0.5850,0.0140,0.5850
ROCPOINTS_U,0.0067,0.3434,0.5850,0.0141,0.5850
ROCPOINTS_U,0.0067,0.2571,0.4830,0.0155,0.4830
ROCPOINTS_U,0.0067,0.2570,0.4830,0.0155,0.4830
ROCPOINTS_U,0.0067,0.2562,0.4830,0.0155,0.4830
ROCPOINTS_U,0.0067,0.2562,0.4830,0.0155,0.4830
ROCPOINTS_U,0.0067,0.2561,0.4830,0.0155,0.4830
ROCPOINTS_U,0.0068,0.2551,0.4830,0.0156,0.4830
ROCPOINTS_U,0.0068,0.2550,0.4830,0.0156,0.4830
ROCPOINTS_U,0.0069,0.2549,0.4830,0.0156,0.4830
ROCPOINTS_U,0.0070,0.2549,0.4830,0.0156,0.4830
ROCPOINTS_U,0.0070,0.2538,0.4830,0.0157,0.4830
ROCPOINTS_U,0.0071,0.2530,0.4830,0.0157,0.4830
ROCPOINTS_U,0.0073,0.2529,0.4830,0.0157,0.4830
ROCPOINTS_U,0.0073,0.2528,0.4830,0.0157,0.4830
ROCPOINTS_U,0.0075,0.2519,0.4830,0.0158,0.4830
ROCPOINTS_U,0.0075,0.2518,0.4830,0.0158,0.4830
ROCPOINTS_U,0.0075,0.2518,0.4830,0.0158,0.4830
ROCPOINTS_U,0.0075,0.2503,0.4830,0.0159,0.4830
ROCPOINTS_U,0.0077,0.2502,0.4830,0.0159,0.4830
ROCPOINTS_U,0.0078,0.2490,0.4830,0.0160,0.4830
ROCPOINTS_U,0.0078,0.2474,0.4830,0.0161,0.4830
ROCPOINTS_U,0.0078,0.2456,0.4830,0.0162,0.4830
ROCPOINTS_U,0.0078,0.2455,0.4830,0.0162,0.4830
ROCPOINTS_U,0.0078,0.2454,0.4830,0.0162,0.4830
ROCPOINTS_U,0.0079,0.2454,0.4830,0.0162,0.4830
ROCPOINTS_U,0.0080,0.2441,0.4830,0.0163,0.4830
ROCPOINTS_U,0.0080,0.2421,0.4830,0.0164,0.4830
ROCPOINTS_U,0.0081,0.2419,0.4830,0.0164,0.4830
ROCPOINTS_U,0.0081,0.2418,0.4830,0.0164,0.4830
ROCPOINTS_U,0.0082,0.2405,0.4830,0.0165,0.4830
ROCPOINTS_U,0.0082,0.2389,0.4830,0.0166,0.4830
ROCPOINTS_U,0.0083,0.2389,0.4830,0.0166,0.4830
ROCPOINTS_U,0.0083,0.2373,0.4830,0.0167,0.4830
ROCPOINTS_U,0.0089,0.2372,0.4830,0.0168,0.4830
ROCPOINTS_U,0.0090,0.2371,0.4830,0.0168,0.4830
ROCPOINTS_U,0.0092,0.2371,0.4830,0.0168,0.4830
ROCPOINTS_U,0.0093,0.2370,0.4830,0.0168,0.4830
ROCPOINTS_U,0.0094,0.2370,0.4830,0.0168,0.4830
ROCPOINTS_U,0.0094,0.2369,0.4830,0.0168,0.4830
ROCPOINTS_U,0.0096,0.2368,0.4830,0.0168,0.4830
ROCPOINTS_U,0.0100,0.2368,0.4830,0.0168,0.4830
ROCPOINTS_U,0.0100,0.2367,0.4830,0.0168,0.4830
ROCPOINTS_U,0.0100,0.1824,0.4014,0.0181,0.4014
ROCPOINTS_U,0.0101,0.1824,0.4014,0.0181,0.4014
ROCPOINTS_U,0.0101,0.1823,0.4014,0.0181,0.4014
ROCPOINTS_U,0.0101,0.1823,0.4014,0.0181,0.4014
ROCPOINTS_U,0.0102,0.1822,0.4014,0.0181,0.4014
ROCPOINTS_U,0.0104,0.1821,0.4014,0.0181,0.4014
ROCPOINTS_U,0.0105,0.1821,0.4014,0.0181,0.4014
ROCPOINTS_U,0.0106,0.1820,0.4014,0.0181,0.4014
ROCPOINTS_U,0.0107,0.1819,0.4014,0.0181,0.4014
ROCPOINTS_U,0.0108,0.1819,0.4014,0.0181,0.4014
ROCPOINTS_U,0.0109,0.1818,0.4014,0.0181,0.4014
ROCPOINTS_U,0.0109,0.1817,0.4014,0.0181,0.4014
ROCPOINTS_U,0.0111,0.1817,0.4014,0.0181,0.4014
ROCPOINTS_U,0.0111,0.1816,0.4014,0.0182,0.4014
ROCPOINTS_U,0.0114,0.1815,0.4014,0.0182,0.4014
ROCPOINTS_U,0.0117,0.1814,0.4014,0.0182,0.4014
ROCPOINTS_U,0.0121,0.1811,0.4014,0.0182,0.4014
ROCPOINTS_U,0.0122,0.1811,0.4014,0.0182,0.4014
ROCPOINTS_U,0.0126,0.1810,0.4014,0.0182,0.4014
ROCPOINTS_U,0.0131,0.1809,0.4014,0.0182,0.4014
ROCPOINTS_U,0.0132,0.1809,0.4014,0.0182,0.4014
ROCPOINTS_U,0.0133,0.1808,0.4014,0.0182,0.4014
ROCPOINTS_U,0.0133,0.1808,0.4014,0.0182,0.4014
ROCPOINTS_U,0.0133,0.1417,0.3537,0.0205,0.3537
ROCPOINTS_U,0.0133,0.1416,0.3537,0.0205,0.3537
ROCPOINTS_U,0.0134,0.1415,0.3537,0.0205,0.3537
ROCPOINTS_U,0.0136,0.1414,0.3537,0.0205,0.3537
ROCPOINTS_U,0.0137,0.1414,0.3537,0.0205,0.3537
ROCPOINTS_U,0.0138,0.1413,0.3537,0.0205,0.3537
ROCPOINTS_U,0.0140,0.1413,0.3537,0.0205,0.3537
ROCPOINTS_U,0.0142,0.1412,0.3537,0.0205,0.3537
ROCPOINTS_U,0.0144,0.1412,0.3537,0.0205,0.3537
ROCPOINTS_U,0.0145,0.1411,0.3537,0.0205,0.3537
ROCPOINTS_U,0.0147,0.1410,0.3537,0.0206,0.3537
ROCPOINTS_U,0.0148,0.1410,0.3537,0.0206,0.3537
ROCPOINTS_U,0.0150,0.1409,0.3537,0.0206,0.3537
ROCPOINTS_U,0.0150,0.1408,0.3537,0.0206,0.3537
ROCPOINTS_U,0.0158,0.1406,0.3537,0.0206,0.3537
ROCPOINTS_U,0.0160,0.1406,0.3537,0.0206,0.3537
ROCPOINTS_U,0.0162,0.1405,0.3537,0.0206,0.3537
ROCPOINTS_U,0.0167,0.1405,0.3537,0.0206,0.3537
ROCPOINTS_U,0.0167,0.1404,0.3537,0.0206,0.3537
ROCPOINTS_U,0.0167,0.1126,0.3333,0.0242,0.3333
ROCPOINTS_U,0.0168,0.1125,0.3333,0.0242,0.3333
ROCPOINTS_U,0.0169,0.1125,0.3333,0.0242,0.3333
ROCPOINTS_U,0.0170,0.1124,0.3333,0.0242,0.3333
ROCPOINTS_U,0.0171,0.1124,0.3265,0.0237,0.3265
ROCPOINTS_U,0.0171,0.1124,0.3197,0.0233,0.3197
ROCPOINTS_U,0.0174,0.1122,0.3197,0.0233,0.3197
ROCPOINTS_U,0.0175,0.1122,0.3197,0.0233,0.3197
ROCPOINTS_U,0.0178,0.1121,0.3197,0.0233,0.3197
ROCPOINTS_U,0.0183,0.1121,0.3197,0.0233,0.3197
ROCPOINTS_U,0.0186,0.1120,0.3197,0.0233,0.3197
ROCPOINTS_U,0.0187,0.1119,0.3197,0.0233,0.3197
ROCPOINTS_U,0.0190,0.1118,0.3197,0.0234,0.3197
ROCPOINTS_U,0.0191,0.1118,0.3197,0.0234,0.3197
ROCPOINTS_U,0.0192,0.1117,0.3197,0.0234,0.3197
ROCPOINTS_U,0.0200,0.1117,0.3197,0.0234,0.3197
ROCPOINTS_U,0.0200,0.1116,0.3197,0.0234,0.3197
ROCPOINTS_U,0.0204,0.0927,0.2857,0.0251,0.2857
ROCPOINTS_U,0.0205,0.0922,0.2789,0.0247,0.2789
ROCPOINTS_U,0.0211,0.0922,0.2789,0.0247,0.2789
ROCPOINTS_U,0.0211,0.0921,0.2789,0.0247,0.2789
ROCPOINTS_U,0.0212,0.0920,0.2789,0.0247,0.2789
ROCPOINTS_U,0.0213,0.0920,0.2789,0.0247,0.2789
ROCPOINTS_U,0.0217,0.0919,0.2789,0.0248,0.2789
ROCPOINTS_U,0.0218,0.0919,0.2721,0.0242,0.2721
ROCPOINTS_U,0.0221,0.0919,0.2721,0.0242,0.2721
ROCPOINTS_U,0.0233,0.0918,0.2721,0.0242,0.2721
ROCPOINTS_U,0.0234,0.0784,0.2313,0.0241,0.2313
ROCPOINTS_U,0.0235,0.0783,0.2313,0.0241,0.2313
ROCPOINTS_U,0.0238,0.0783,0.2313,0.0241,0.2313
ROCPOINTS_U,0.0244,0.0782,0.2313,0.0241,0.2313
ROCPOINTS_U,0.0246,0.0781,0.2313,0.0242,0.2313
ROCPOINTS_U,0.0257,0.0781,0.2313,0.0242,0.2313
ROCPOINTS_U,0.0261,0.0780,0.2313,0.0242,0.2313
ROCPOINTS_U,0.0267,0.0780,0.2313,0.0242,0.2313
ROCPOINTS_U,0.0267,0.0779,0.2313,0.0243,0.2313
ROCPOINTS_U,0.0267,0.0662,0.2245,0.0276,0.2245
ROCPOINTS_U,0.0279,0.0662,0.2177,0.0268,0.2177
ROCPOINTS_U,0.0280,0.0661,0.2177,0.0268,0.2177
ROCPOINTS_U,0.0292,0.0660,0.2177,0.0268,0.2177
ROCPOINTS_U,0.0300,0.0660,0.2177,0.0269,0.2177
ROCPOINTS_U,0.0308,0.0575,0.1905,0.0269,0.1905
ROCPOINTS_U,0.0317,0.0575,0.1905,0.0270,0.1905
ROCPOINTS_U,0.0317,0.0574,0.1905,0.0270,0.1905
ROCPOINTS_U,0.0322,0.0574,0.1905,0.0270,0.1905
ROCPOINTS_U,0.0330,0.0573,0.1905,0.0271,0.1905
ROCPOINTS_U,0.0333,0.0573,0.1905,0.0271,0.1905
ROCPOINTS_U,0.0333,0.0500,0.1701,0.0277,0.1701
ROCPOINTS_U,0.0335,0.0500,0.1633,0.0266,0.1633
ROCPOINTS_U,0.0338,0.0497,0.1633,0.0268,0.1633
ROCPOINTS_U,0.0342,0.0492,0.1633,0.0270,0.1633
ROCPOINTS_U,0.0343,0.0491,0.1633,0.0271,0.1633
ROCPOINTS_U,0.0346,0.0491,0.1633,0.0271,0.1633
ROCPOINTS_U,0.0346,0.0489,0.1633,0.0271,0.1633
ROCPOINTS_U,0.0347,0.0487,0.1633,0.0273,0.1633
ROCPOINTS_U,0.0347,0.0483,0.1633,0.0275,0.1633
ROCPOINTS_U,0.0347,0.0482,0.1633,0.0276,0.1633
ROCPOINTS_U,0.0367,0.0480,0.1633,0.0277,0.1633
ROCPOINTS_U,0.0368,0.0422,0.1565,0.0301,0.1565
ROCPOINTS_U,0.0369,0.0421,0.1565,0.0301,0.1565
ROCPOINTS_U,0.0389,0.0421,0.1565,0.0302,0.1565
ROCPOINTS_U,0.0389,0.0416,0.1565,0.0305,0.1565
ROCPOINTS_U,0.0394,0.0415,0.1565,0.0306,0.1565
ROCPOINTS_U,0.0398,0.0409,0.1565,0.0310,0.1565
ROCPOINTS_U,0.0400,0.0408,0.1565,0.0311,0.1565
ROCPOINTS_U,0.0400,0.0353,0.1361,0.0313,0.1361
ROCPOINTS_U,0.0433,0.0352,0.1361,0.0313,0.1361
ROCPOINTS_U,0.0440,0.0314,0.1156,0.0299,0.1156
ROCPOINTS_U,0.0444,0.0313,0.1156,0.0300,0.1156
ROCPOINTS_U,0.0448,0.0312,0.1156,0.0300,0.1156
ROCPOINTS_U,0.0450,0.0312,0.1156,0.0301,0.1156
ROCPOINTS_U,0.0459,0.0311,0.1156,0.0301,0.1156
ROCPOINTS_U,0.0467,0.0311,0.1156,0.0302,0.1156
ROCPOINTS_U,0.0467,0.0277,0.1088,0.0318,0.1088
ROCPOINTS_U,0.0468,0.0275,0.1088,0.0320,0.1088
ROCPOINTS_U,0.0476,0.0275,0.1088,0.0321,0.1088
ROCPOINTS_U,0.0485,0.0274,0.1088,0.0321,0.1088
ROCPOINTS_U,0.0490,0.0273,0.1088,0.0323,0.1088
ROCPOINTS_U,0.0500,0.0273,0.1088,0.0323,0.1088
ROCPOINTS_U,0.0500,0.0244,0.1020,0.0338,0.1020
ROCPOINTS_U,0.0502,0.0244,0.1020,0.0339,0.1020
ROCPOINTS_U,0.0505,0.0243,0.1020,0.0339,0.1020
ROCPOINTS_U,0.0511,0.0242,0.1020,0.0341,0.1020
ROCPOINTS_U,0.0525,0.0241,0.1020,0.0342,0.1020
ROCPOINTS_U,0.0533,0.0240,0.1020,0.0343,0.1020
ROCPOINTS_U,0.0543,0.0219,0.0884,0.0327,0.0884
ROCPOINTS_U,0.0553,0.0217,0.0884,0.0330,0.0884
ROCPOINTS_U,0.0567,0.0215,0.0884,0.0332,0.0884
ROCPOINTS_U,0.0574,0.0198,0.0816,0.0333,0.0816
ROCPOINTS_U,0.0600,0.0196,0.0816,0.0336,0.0816
ROCPOINTS_U,0.0633,0.0181,0.0816,0.0364,0.0816
ROCPOINTS_U,0.0638,0.0165,0.0816,0.0397,0.0816
ROCPOINTS_U,0.0652,0.0164,0.0816,0.0399,0.0816
ROCPOINTS_U,0.0667,0.0163,0.0816,0.0401,0.0816
ROCPOINTS_U,0.0671,0.0153,0.0748,0.0394,0.0748
ROCPOINTS_U,0.0700,0.0152,0.0748,0.0396,0.0748
ROCPOINTS_U,0.0724,0.0142,0.0748,0.0423,0.0748
ROCPOINTS_U,0.0733,0.0142,0.0680,0.0386,0.0680
ROCPOINTS_U,0.0733,0.0137,0.0680,0.0400,0.0680
ROCPOINTS_U,0.0748,0.0136,0.0680,0.0402,0.0680
ROCPOINTS_U,0.0763,0.0135,0.0680,0.0403,0.0680
ROCPOINTS_U,0.0764,0.0135,0.0612,0.0364,0.0612
ROCPOINTS_U,0.0767,0.0135,0.0612,0.0366,0.0612
ROCPOINTS_U,0.0767,0.0127,0.0612,0.0386,0.0612
ROCPOINTS_U,0.0794,0.0127,0.0612,0.0388,0.0612
ROCPOINTS_U,0.0800,0.0126,0.0612,0.0390,0.0612
ROCPOINTS_U,0.0833,0.0121,0.0544,0.0362,0.0544
ROCPOINTS_U,0.0867,0.0116,0.0544,0.0379,0.0544
ROCPOINTS_U,0.0870,0.0109,0.0544,0.0402,0.0544
ROCPOINTS_U,0.0900,0.0108,0.0544,0.0404,0.0544
ROCPOINTS_U,0.0905,0.0102,0.0544,0.0426,0.0544
ROCPOINTS_U,0.0922,0.0102,0.0544,0.0428,0.0544
ROCPOINTS_U,0.0933,0.0101,0.0544,0.0430,0.0544
ROCPOINTS_U,0.0933,0.0098,0.0476,0.0391,0.0476
ROCPOINTS_U,0.0941,0.0097,0.0476,0.0393,0.0476
ROCPOINTS_U,0.0958,0.0097,0.0476,0.0395,0.0476
ROCPOINTS_U,0.0967,0.0097,0.0408,0.0341,0.0408
ROCPOINTS_U,0.0967,0.0096,0.0408,0.0343,0.0408
ROCPOINTS_U,0.0992,0.0092,0.0340,0.0301,0.0340
ROCPOINTS_U,0.1000,0.0091,0.0340,0.0303,0.0340
ROCPOINTS_U,0.1001,0.0085,0.0340,0.0323,0.0340
ROCPOINTS_U,0.1024,0.0085,0.0340,0.0325,0.0340
ROCPOINTS_U,0.1024,0.0084,0.0340,0.0327,0.0340
ROCPOINTS_U,0.1033,0.0084,0.0340,0.0329,0.0340
ROCPOINTS_U,0.1039,0.0079,0.0272,0.0280,0.0272
ROCPOINTS_U,0.1043,0.0079,0.0272,0.0282,0.0272
ROCPOINTS_U,0.1067,0.0077,0.0272,0.0286,0.0272
ROCPOINTS_U,0.1074,0.0075,0.0272,0.0296,0.0272
ROCPOINTS_U,0.1100,0.0074,0.0272,0.0299,0.0272
ROCPOINTS_U,0.1124,0.0067,0.0272,0.0328,0.0272
ROCPOINTS_U,0.1129,0.0066,0.0272,0.0333,0.0272
ROCPOINTS_U,0.1133,0.0065,0.0272,0.0336,0.0272
ROCPOINTS_U,0.1147,0.0064,0.0272,0.0345,0.0272
ROCPOINTS_U,0.1149,0.0063,0.0272,0.0351,0.0272
ROCPOINTS_U,0.1167,0.0061,0.0272,0.0357,0.0272
ROCPOINTS_U,0.1200,0.0058,0.0272,0.0377,0.0272
ROCPOINTS_U,0.1233,0.0054,0.0204,0.0309,0.0204
ROCPOINTS_U,0.1267,0.0051,0.0136,0.0217,0.0136
ROCPOINTS_U,0.1271,0.0050,0.0136,0.0225,0.0136
ROCPOINTS_U,0.1300,0.0049,0.0136,0.0227,0.0136
ROCPOINTS_U,0.1333,0.0047,0.0136,0.0238,0.0136
ROCPOINTS_U,0.1367,0.0046,0.0136,0.0244,0.0136
ROCPOINTS_U,0.1400,0.0044,0.0136,0.0253,0.0136
ROCPOINTS_U,0.1433,0.0042,0.0136,0.0263,0.0136
ROCPOINTS_U,0.1467,0.0041,0.0136,0.0270,0.0136
ROCPOINTS_U,0.1500,0.0040,0.0136,0.0278,0.0136
ROCPOINTS_U,0.1533,0.0038,0.0136,0.0294,0.0136
ROCPOINTS_U,0.1567,0.0036,0.0136,0.0303,0.0136
ROCPOINTS_U,0.1600,0.0036,0.0136,0.0308,0.0136
ROCPOINTS_U,0.1667,0.0035,0.0136,0.0313,0.0136
ROCPOINTS_U,0.1733,0.0034,0.0136,0.0323,0.0136
ROCPOINTS_U,0.1767,0.0033,0.0136,0.0333,0.0136
ROCPOINTS_U,0.1800,0.0032,0.0136,0.0345,0.0136
ROCPOINTS_U,0.1807,0.0031,0.0136,0.0351,0.0136
ROCPOINTS_U,0.1833,0.0031,0.0136,0.0357,0.0136
ROCPOINTS_U,0.1867,0.0029,0.0136,0.0377,0.0136
ROCPOINTS_U,0.1883,0.0028,0.0136,0.0385,0.0136
ROCPOINTS_U,0.1900,0.0028,0.0136,0.0392,0.0136
ROCPOINTS_U,0.1967,0.0027,0.0136,0.0400,0.0136
ROCPOINTS_U,0.2000,0.0025,0.0136,0.0435,0.0136
ROCPOINTS_U,0.2033,0.0024,0.0136,0.0444,0.0136
ROCPOINTS_U,0.2100,0.0024,0.0136,0.0455,0.0136
ROCPOINTS_U,0.2142,0.0023,0.0136,0.0465,0.0136
ROCPOINTS_U,0.2167,0.0023,0.0136,0.0476,0.0136
ROCPOINTS_U,0.2200,0.0022,0.0136,0.0488,0.0136
ROCPOINTS_U,0.2300,0.0022,0.0136,0.0500,0.0136
ROCPOINTS_U,0.2333,0.0021,0.0136,0.0513,0.0136
ROCPOINTS_U,0.2367,0.0020,0.0136,0.0526,0.0136
ROCPOINTS_U,0.2467,0.0020,0.0136,0.0541,0.0136
ROCPOINTS_U,0.2533,0.0019,0.0136,0.0556,0.0136
ROCPOINTS_U,0.2667,0.0019,0.0068,0.0294,0.0068
ROCPOINTS_U,0.2700,0.0017,0.0068,0.0323,0.0068
ROCPOINTS_U,0.2733,0.0016,0.0068,0.0345,0.0068
ROCPOINTS_U,0.2833,0.0015,0.0068,0.0357,0.0068
ROCPOINTS_U,0.2867,0.0015,0.0068,0.0370,0.0068
ROCPOINTS_U,0.2900,0.0015,0.0000,0.0000,0.0000
ROCPOINTS_U,0.3067,0.0014,0.0000,0.0000,0.0000
ROCPOINTS_U,0.3300,0.0014,0.0000,0.0000,0.0000
ROCPOINTS_U,0.3333,0.0013,0.0000,0.0000,0.0000
ROCPOINTS_U,0.3359,0.0012,0.0000,0.0000,0.0000
ROCPOINTS_U,0.3400,0.0011,0.0000,0.0000,0.0000
ROCPOINTS_U,0.3467,0.0011,0.0000,0.0000,0.0000
ROCPOINTS_U,0.3533,0.0010,0.0000,0.0000,0.0000
ROCPOINTS_U,0.3567,0.0010,0.0000,0.0000,0.0000
ROCPOINTS_U,0.3833,0.0009,0.0000,0.0000,0.0000
ROCPOINTS_U,0.4033,0.0009,0.0000,0.0000,0.0000
ROCPOINTS_U,0.4083,0.0007,0.0000,0.0000,0.0000
ROCPOINTS_U,0.4133,0.0007,0.0000,0.0000,0.0000
ROCPOINTS_U,0.4400,0.0006,0.0000,0.0000,0.0000
ROCPOINTS_U,0.4433,0.0006,0.0000,0.0000,0.0000
ROCPOINTS_U,0.4500,0.0005,0.0000,0.0000,0.0000
ROCPOINTS_U,0.4538,0.0005,0.0000,0.0000,0.0000
ROCPOINTS_U,0.4800,0.0004,0.0000,0.0000,0.0000
ROCPOINTS_U,0.5100,0.0003,0.0000,0.0000,0.0000
ROCPOINTS_U,0.5733,0.0003,0.0000,0.0000,0.0000
ROCPOINTS_U,0.6000,0.0002,0.0000,0.0000,0.0000
ROCPOINTS_U,0.6045,0.0002,0.0000,0.0000,0.0000
ROCPOINTS_U,0.6633,0.0001,0.0000,0.0000,0.0000
ROCPOINTS_U,0.6633,0.0000,0.0000,0.0000,0.0000
ROCPOINTS_?,0.0000,1.0000,0.0000,0.0000,0.0000
ROCPOINTS_?,0.0000,0.0000,0.0000,0.0000,0.0000
TIME,Seconds taken for cross-validation,252391.339000.
IMP_SCORE,1,GO:0090141,1.0000e+00,1.0000e+00
IMP_SCORE,2,GO:0060766,1.0000e+00,1.0000e+00
IMP_SCORE,3,GO:0060452,1.0000e+00,2.0000e+00
IMP_SCORE,4,GO:0046639,1.0000e+00,1.0000e+00
IMP_SCORE,5,GO:0033158,9.7095e-01,1.0000e+00
IMP_SCORE,6,GO:0070403,9.7095e-01,1.0000e+00
IMP_SCORE,7,GO:0032099,9.7095e-01,1.0000e+00
IMP_SCORE,8,GO:0010459,9.5915e-01,2.0000e+00
IMP_SCORE,9,GO:0010569,9.3239e-01,4.0000e+00
IMP_SCORE,10,GO:0010470,9.2741e-01,3.0000e+00
IMP_SCORE,11,GO:0014889,9.1830e-01,1.0000e+00
IMP_SCORE,12,GO:0031000,9.1830e-01,1.0000e+00
IMP_SCORE,13,GO:0032516,9.1830e-01,1.0000e+00
IMP_SCORE,14,GO:0070182,9.1830e-01,1.0000e+00
IMP_SCORE,15,GO:1901213,9.1830e-01,2.0000e+00
IMP_SCORE,16,GO:0060065,9.1830e-01,1.0000e+00
IMP_SCORE,17,GO:0045841,9.1830e-01,1.0000e+00
IMP_SCORE,18,GO:0000164,9.1830e-01,1.0000e+00
IMP_SCORE,19,GO:0010819,8.6479e-01,2.0000e+00
IMP_SCORE,20,GO:0023019,8.6479e-01,2.0000e+00
IMP_SCORE,21,GO:0051969,8.5284e-01,3.0000e+00
IMP_SCORE,22,GO:0060644,8.1128e-01,1.0000e+00
IMP_SCORE,23,GO:1905209,8.1128e-01,1.0000e+00
IMP_SCORE,24,GO:0034236,8.0237e-01,9.0000e+00
IMP_SCORE,25,GO:0001702,7.7043e-01,3.0000e+00
IMP_SCORE,26,GO:2000508,7.6082e-01,2.0000e+00
IMP_SCORE,27,GO:0001771,7.5134e-01,4.0000e+00
IMP_SCORE,28,GO:1905521,7.3354e-01,9.0000e+00
IMP_SCORE,29,GO:0004745,7.2741e-01,9.1000e+01
IMP_SCORE,30,GO:1902337,7.1224e-01,4.0000e+00
IMP_SCORE,31,GO:0090184,7.0752e-01,3.0000e+00
IMP_SCORE,32,GO:1904019,6.9200e-01,3.0000e+00
IMP_SCORE,33,GO:0010623,6.8281e-01,3.0000e+00
IMP_SCORE,34,GO:0071880,6.6940e-01,3.0000e+00
IMP_SCORE,35,GO:0050869,6.6535e-01,5.0000e+00
IMP_SCORE,36,GO:0045986,6.5333e-01,3.0000e+00
IMP_SCORE,37,GO:0071549,6.5217e-01,3.0000e+00
IMP_SCORE,38,GO:0008340,6.5002e-01,1.0000e+00
IMP_SCORE,39,GO:0010801,6.4644e-01,2.0000e+00
IMP_SCORE,40,GO:0061647,6.4214e-01,3.0000e+00
IMP_SCORE,41,GO:0001759,6.4024e-01,4.0000e+00
IMP_SCORE,42,GO:1901678,6.3291e-01,7.0000e+00
IMP_SCORE,43,GO:0002719,6.3020e-01,3.0000e+00
IMP_SCORE,44,GO:0032692,6.2806e-01,3.0000e+00
IMP_SCORE,45,GO:0060536,6.2107e-01,3.0000e+00
IMP_SCORE,46,GO:0035458,6.0753e-01,5.0000e+00
IMP_SCORE,47,GO:0090189,6.0690e-01,5.0000e+00
IMP_SCORE,48,GO:2000637,5.9542e-01,4.0000e+00
IMP_SCORE,49,GO:0042416,5.9355e-01,6.0000e+00
IMP_SCORE,50,GO:0030656,5.9167e-01,1.0000e+00
IMP_SCORE,51,GO:0098780,5.9167e-01,1.0000e+00
IMP_SCORE,52,GO:0070198,5.8548e-01,2.0000e+00
IMP_SCORE,53,GO:0070243,5.8496e-01,2.0000e+00
IMP_SCORE,54,GO:0003334,5.8496e-01,2.0000e+00
IMP_SCORE,55,GO:0060484,5.8091e-01,2.0000e+00
IMP_SCORE,56,GO:2000345,5.7802e-01,3.0000e+00
IMP_SCORE,57,GO:0055023,5.7473e-01,5.0000e+00
IMP_SCORE,58,GO:0045932,5.7026e-01,3.0000e+00
IMP_SCORE,59,GO:0060216,5.7010e-01,6.0000e+00
IMP_SCORE,60,GO:0035909,5.6404e-01,2.0000e+00
IMP_SCORE,61,GO:1904748,5.6065e-01,4.0000e+00
IMP_SCORE,62,GO:0022038,5.5789e-01,5.0000e+00
IMP_SCORE,63,GO:1900151,5.5786e-01,7.0000e+00
IMP_SCORE,64,GO:1990381,5.5459e-01,2.0000e+00
IMP_SCORE,65,GO:0031652,5.4576e-01,4.0000e+00
IMP_SCORE,66,GO:0010869,5.4502e-01,4.0000e+00
IMP_SCORE,67,GO:0070498,5.4491e-01,4.0000e+00
IMP_SCORE,68,GO:1903798,5.4387e-01,6.0000e+00
IMP_SCORE,69,GO:0033598,5.4180e-01,7.0000e+00
IMP_SCORE,70,GO:0032733,5.4139e-01,1.0000e+01
IMP_SCORE,71,GO:0045821,5.3936e-01,3.0000e+00
IMP_SCORE,72,GO:0090190,5.3876e-01,4.0000e+00
IMP_SCORE,73,GO:0003995,5.3662e-01,2.1000e+01
IMP_SCORE,74,GO:1903897,5.3244e-01,2.0000e+00
IMP_SCORE,75,GO:0040001,5.3102e-01,4.0000e+00
IMP_SCORE,76,GO:0046641,5.3010e-01,6.0000e+00
IMP_SCORE,77,GO:0051770,5.2495e-01,6.0000e+00
IMP_SCORE,78,GO:0060229,5.2421e-01,2.0000e+00
IMP_SCORE,79,GO:0010882,5.2421e-01,2.0000e+00
IMP_SCORE,80,GO:1900026,5.2287e-01,1.1000e+01
IMP_SCORE,81,GO:0070696,5.2118e-01,2.0000e+00
IMP_SCORE,82,GO:0040037,5.1921e-01,2.0000e+00
IMP_SCORE,83,GO:2000401,5.1649e-01,1.9000e+01
IMP_SCORE,84,GO:0045060,5.1509e-01,2.0000e+00
IMP_SCORE,85,GO:0045939,5.1242e-01,8.0000e+00
IMP_SCORE,86,GO:0045624,5.1212e-01,7.0000e+00
IMP_SCORE,87,GO:0033048,5.1004e-01,2.0000e+00
IMP_SCORE,88,GO:0051000,5.0854e-01,8.0000e+00
IMP_SCORE,89,GO:0044849,5.0827e-01,2.0000e+00
IMP_SCORE,90,GO:1904874,5.0803e-01,2.0000e+00
IMP_SCORE,91,GO:0090178,5.0618e-01,2.0000e+00
IMP_SCORE,92,GO:0006515,5.0605e-01,4.0000e+00
IMP_SCORE,93,GO:0060251,5.0597e-01,8.0000e+00
IMP_SCORE,94,GO:0010155,5.0507e-01,3.0000e+00
IMP_SCORE,95,GO:0045830,5.0485e-01,5.0000e+00
IMP_SCORE,96,GO:1905276,5.0431e-01,2.0000e+00
IMP_SCORE,97,GO:0006228,5.0395e-01,4.0000e+00
IMP_SCORE,98,GO:2000380,5.0355e-01,2.0000e+00
IMP_SCORE,99,GO:0032069,5.0292e-01,2.0000e+00
IMP_SCORE,100,GO:0002676,5.0265e-01,2.0000e+00
IMP_SCORE,101,GO:0002887,5.0233e-01,2.0000e+00
IMP_SCORE,102,GO:1900115,5.0204e-01,4.0000e+00
IMP_SCORE,103,GO:0010225,5.0055e-01,2.0000e+00
IMP_SCORE,104,GO:2000010,5.0034e-01,2.0000e+00
IMP_SCORE,105,GO:0019054,5.0020e-01,2.0000e+00
IMP_SCORE,106,GO:0045577,5.0019e-01,6.0000e+00
IMP_SCORE,107,GO:0000729,5.0003e-01,2.0000e+00
IMP_SCORE,108,GO:0048246,4.9738e-01,6.0000e+00
IMP_SCORE,109,GO:0090075,4.9730e-01,6.0000e+00
IMP_SCORE,110,GO:0043552,4.9272e-01,5.0000e+00
IMP_SCORE,111,GO:1902855,4.9171e-01,2.0000e+00
IMP_SCORE,112,GO:0016444,4.9073e-01,6.0000e+00
IMP_SCORE,113,GO:0045010,4.9010e-01,5.0000e+00
IMP_SCORE,114,GO:1904813,4.8928e-01,9.6000e+01
IMP_SCORE,115,GO:0034315,4.8923e-01,8.0000e+00
IMP_SCORE,116,GO:0006978,4.8848e-01,5.0000e+00
IMP_SCORE,117,GO:0045652,4.8824e-01,5.0000e+00
IMP_SCORE,118,GO:1901983,4.8805e-01,1.6000e+01
IMP_SCORE,119,GO:0045792,4.8625e-01,2.0000e+00
IMP_SCORE,120,GO:0048643,4.8624e-01,4.0000e+00
IMP_SCORE,121,GO:2000352,4.8595e-01,7.0000e+00
IMP_SCORE,122,GO:0046607,4.8556e-01,2.0000e+00
IMP_SCORE,123,GO:0043153,4.8291e-01,4.0000e+00
IMP_SCORE,124,GO:0015872,4.8056e-01,5.0000e+00
IMP_SCORE,125,GO:0045182,4.8027e-01,3.6000e+01
IMP_SCORE,126,GO:0042772,4.7953e-01,5.0000e+00
IMP_SCORE,127,GO:0071354,4.7868e-01,8.0000e+00
IMP_SCORE,128,GO:0060740,4.7694e-01,7.0000e+00
IMP_SCORE,129,GO:0030544,4.7584e-01,8.0000e+00
IMP_SCORE,130,GO:0030687,4.7475e-01,1.4000e+01
IMP_SCORE,131,GO:0002208,4.7357e-01,7.0000e+00
IMP_SCORE,132,GO:0051117,4.7329e-01,9.2000e+01
IMP_SCORE,133,GO:1902579,4.7325e-01,2.2000e+01
IMP_SCORE,134,GO:0032645,4.7232e-01,4.0000e+00
IMP_SCORE,135,GO:0098960,4.7016e-01,4.0000e+00
IMP_SCORE,136,GO:0090051,4.7003e-01,4.0000e+00
IMP_SCORE,137,GO:0032965,4.6986e-01,7.0000e+00
IMP_SCORE,138,GO:0030878,4.6950e-01,9.0000e+00
IMP_SCORE,139,GO:0046961,4.6889e-01,5.0000e+00
IMP_SCORE,140,GO:0010820,4.6869e-01,5.0000e+00
IMP_SCORE,141,GO:0010592,4.6830e-01,4.0000e+00
IMP_SCORE,142,GO:0045187,4.6830e-01,4.0000e+00
IMP_SCORE,143,GO:0098581,4.6773e-01,1.8000e+01
IMP_SCORE,144,GO:0003184,4.6741e-01,2.0000e+00
IMP_SCORE,145,GO:0001709,4.6733e-01,1.6000e+01
IMP_SCORE,146,GO:0034121,4.6728e-01,1.0000e+01
IMP_SCORE,147,GO:0014897,4.6625e-01,3.0000e+00
IMP_SCORE,148,GO:0032688,4.6538e-01,2.0000e+00
IMP_SCORE,149,GO:2000514,4.6488e-01,8.0000e+00
IMP_SCORE,150,GO:0035809,4.6408e-01,2.0000e+00
IMP_SCORE,151,GO:1900153,4.6405e-01,4.0000e+00
IMP_SCORE,152,GO:1902237,4.6401e-01,2.0000e+00
IMP_SCORE,153,GO:2001241,4.6340e-01,6.0000e+00
IMP_SCORE,154,GO:0060795,4.6242e-01,2.0000e+00
IMP_SCORE,155,GO:0045428,4.6129e-01,1.8000e+01
IMP_SCORE,156,GO:0007252,4.6102e-01,1.1000e+01
IMP_SCORE,157,GO:0030851,4.6023e-01,2.0000e+00
IMP_SCORE,158,GO:0044213,4.6001e-01,2.0000e+00
IMP_SCORE,159,GO:1905941,4.5928e-01,2.0000e+00
IMP_SCORE,160,GO:0071426,4.5926e-01,2.0000e+00
IMP_SCORE,161,GO:0046852,4.5916e-01,2.0000e+00
IMP_SCORE,162,GO:1905208,4.5526e-01,3.0000e+00
IMP_SCORE,163,GO:0001990,4.5448e-01,5.0000e+00
IMP_SCORE,164,GO:0051281,4.5036e-01,7.0000e+00
IMP_SCORE,165,GO:0043496,4.4769e-01,9.0000e+00
IMP_SCORE,166,GO:0099604,4.4637e-01,4.0000e+00
IMP_SCORE,167,GO:0090140,4.4622e-01,7.0000e+00
IMP_SCORE,168,GO:1903313,4.4608e-01,9.0000e+00
IMP_SCORE,169,GO:0035240,4.4547e-01,3.0000e+00
IMP_SCORE,170,GO:0003401,4.4368e-01,4.0000e+00
IMP_SCORE,171,GO:0001706,4.4209e-01,2.0000e+00
IMP_SCORE,172,GO:1900048,4.4190e-01,1.9000e+01
IMP_SCORE,173,GO:1990023,4.4078e-01,5.0000e+00
IMP_SCORE,174,GO:1902743,4.4032e-01,1.7000e+01
IMP_SCORE,175,GO:0030149,4.3949e-01,1.3000e+01
IMP_SCORE,176,GO:0002320,4.3733e-01,5.0000e+00
IMP_SCORE,177,GO:0006098,4.3715e-01,3.0000e+00
IMP_SCORE,178,GO:0046133,4.3610e-01,1.8000e+01
IMP_SCORE,179,GO:0071498,4.3602e-01,9.0000e+00
IMP_SCORE,180,GO:0019068,4.3550e-01,7.0000e+00
IMP_SCORE,181,GO:0010517,4.3521e-01,8.0000e+00
IMP_SCORE,182,GO:0032305,4.3455e-01,3.0000e+00
IMP_SCORE,183,GO:0044783,4.3438e-01,5.0000e+00
IMP_SCORE,184,GO:1902307,4.3245e-01,1.3000e+01
IMP_SCORE,185,GO:0007080,4.3140e-01,8.0000e+00
IMP_SCORE,186,GO:0042523,4.3107e-01,3.0000e+00
IMP_SCORE,187,GO:0048557,4.3082e-01,8.0000e+00
IMP_SCORE,188,GO:0051386,4.2985e-01,2.0000e+00
IMP_SCORE,189,GO:0072178,4.2954e-01,7.0000e+00
IMP_SCORE,190,GO:0032753,4.2894e-01,1.0000e+01
IMP_SCORE,191,GO:0072401,4.2853e-01,6.0000e+00
IMP_SCORE,192,GO:0006183,4.2805e-01,3.0000e+00
IMP_SCORE,193,GO:0007094,4.2721e-01,5.0000e+00
IMP_SCORE,194,GO:0007260,4.2715e-01,4.0000e+00
IMP_SCORE,195,GO:0033008,4.2694e-01,5.0000e+00
IMP_SCORE,196,GO:0044144,4.2691e-01,1.7000e+01
IMP_SCORE,197,GO:0007026,4.2623e-01,1.1000e+01
IMP_SCORE,198,GO:0046950,4.2492e-01,1.0000e+01
IMP_SCORE,199,GO:0071634,4.2476e-01,1.6000e+01
IMP_SCORE,200,GO:1900740,4.2429e-01,1.8000e+01
IMP_SCORE,201,GO:0045589,4.2415e-01,3.0000e+00
IMP_SCORE,202,GO:0006379,4.2022e-01,4.3000e+01
IMP_SCORE,203,GO:0060602,4.1997e-01,1.0000e+00
IMP_SCORE,204,GO:0042535,4.1958e-01,8.0000e+00
IMP_SCORE,205,GO:0071044,4.1950e-01,2.0000e+00
IMP_SCORE,206,GO:0044766,4.1943e-01,3.0000e+01
IMP_SCORE,207,GO:0071867,4.1889e-01,1.1000e+01
IMP_SCORE,208,GO:0072088,4.1822e-01,5.0000e+00
IMP_SCORE,209,GO:0060973,4.1820e-01,4.0000e+00
IMP_SCORE,210,GO:0031497,4.1777e-01,3.0000e+00
IMP_SCORE,211,GO:0045948,4.1725e-01,3.0000e+00
IMP_SCORE,212,GO:0010614,4.1705e-01,3.0000e+00
IMP_SCORE,213,GO:2000484,4.1684e-01,1.0000e+01
IMP_SCORE,214,GO:0045646,4.1683e-01,1.1000e+01
IMP_SCORE,215,GO:1901655,4.1670e-01,2.0000e+01
IMP_SCORE,216,GO:0045471,4.1612e-01,5.8000e+01
IMP_SCORE,217,GO:1905897,4.1571e-01,1.2000e+01
IMP_SCORE,218,GO:0060600,4.1553e-01,5.0000e+00
IMP_SCORE,219,GO:2000251,4.1531e-01,3.0000e+00
IMP_SCORE,220,GO:0050704,4.1510e-01,6.0000e+00
IMP_SCORE,221,GO:0034356,4.1471e-01,5.0000e+00
IMP_SCORE,222,GO:1904030,4.1412e-01,8.0000e+00
IMP_SCORE,223,GO:0000070,4.1335e-01,1.2000e+01
IMP_SCORE,224,GO:0030140,4.1295e-01,1.1000e+01
IMP_SCORE,225,GO:0005160,4.1289e-01,1.0000e+01
IMP_SCORE,226,GO:1990089,4.1264e-01,1.5000e+01
IMP_SCORE,227,GO:0002053,4.1226e-01,3.0000e+00
IMP_SCORE,228,GO:0014874,4.1204e-01,9.0000e+00
IMP_SCORE,229,GO:0098801,4.1048e-01,1.7000e+01
IMP_SCORE,230,GO:0035810,4.1021e-01,3.0000e+00
IMP_SCORE,231,GO:0010872,4.1005e-01,3.0000e+00
IMP_SCORE,232,GO:0004843,4.0958e-01,5.1000e+01
IMP_SCORE,233,GO:1904894,4.0942e-01,1.4000e+01
IMP_SCORE,234,GO:0043560,4.0900e-01,3.0000e+00
IMP_SCORE,235,GO:2000463,4.0863e-01,1.0000e+01
IMP_SCORE,236,GO:0010715,4.0794e-01,5.0000e+00
IMP_SCORE,237,GO:0036109,4.0775e-01,2.5000e+01
IMP_SCORE,238,GO:2000316,4.0775e-01,2.0000e+00
IMP_SCORE,239,GO:0071560,4.0688e-01,5.0000e+00
IMP_SCORE,240,GO:0071542,4.0654e-01,5.0000e+00
IMP_SCORE,241,GO:0035173,4.0581e-01,2.0000e+00
IMP_SCORE,242,GO:0005721,4.0568e-01,2.0000e+00
IMP_SCORE,243,GO:0030371,4.0543e-01,2.8000e+01
IMP_SCORE,244,GO:0031112,4.0533e-01,1.2000e+01
IMP_SCORE,245,GO:0006261,4.0453e-01,2.1000e+01
IMP_SCORE,246,GO:0042698,4.0451e-01,5.0000e+00
IMP_SCORE,247,GO:0001911,4.0308e-01,5.0000e+00
IMP_SCORE,248,GO:0035666,4.0292e-01,7.0000e+00
IMP_SCORE,249,GO:0061029,4.0278e-01,4.0000e+00
IMP_SCORE,250,GO:0030539,4.0261e-01,7.0000e+00
IMP_SCORE,251,GO:0045472,4.0182e-01,3.0000e+00
IMP_SCORE,252,GO:0006278,4.0152e-01,3.0000e+00
IMP_SCORE,253,total,4.0137e-01,7.5390e+03
IMP_SCORE,254,GO:0030879,4.0113e-01,4.0000e+00
IMP_SCORE,255,GO:0061217,4.0027e-01,3.0000e+00
IMP_SCORE,256,GO:0035004,3.9918e-01,1.0000e+01
IMP_SCORE,257,GO:1903077,3.9845e-01,1.0000e+01
IMP_SCORE,258,GO:0060606,3.9717e-01,1.6000e+01
IMP_SCORE,259,GO:0001657,3.9627e-01,2.3000e+01
IMP_SCORE,260,GO:0060997,3.9626e-01,1.1000e+01
IMP_SCORE,261,GO:0032924,3.9592e-01,6.0000e+00
IMP_SCORE,262,GO:0034199,3.9582e-01,1.0000e+00
IMP_SCORE,263,GO:0005234,3.9530e-01,1.0000e+01
IMP_SCORE,264,GO:1901998,3.9478e-01,4.2000e+01
IMP_SCORE,265,GO:0030332,3.9339e-01,6.0000e+00
IMP_SCORE,266,GO:2000479,3.9323e-01,9.0000e+00
IMP_SCORE,267,GO:0051897,3.9316e-01,2.3000e+01
IMP_SCORE,268,GO:0000900,3.9311e-01,8.0000e+00
IMP_SCORE,269,GO:0014910,3.9298e-01,2.2000e+01
IMP_SCORE,270,GO:0090330,3.9290e-01,4.0000e+00
IMP_SCORE,271,GO:0000983,3.9267e-01,5.0000e+00
IMP_SCORE,272,GO:0045346,3.9258e-01,3.0000e+00
IMP_SCORE,273,GO:1900078,3.9251e-01,8.0000e+00
IMP_SCORE,274,GO:0031252,3.9237e-01,1.4000e+01
IMP_SCORE,275,GO:0014065,3.9218e-01,8.0000e+00
IMP_SCORE,276,GO:0071872,3.9206e-01,3.0000e+00
IMP_SCORE,277,GO:1901863,3.9175e-01,3.0000e+00
IMP_SCORE,278,GO:0045898,3.9163e-01,5.0000e+00
IMP_SCORE,279,GO:0010596,3.9156e-01,1.2000e+01
IMP_SCORE,280,GO:0006636,3.9138e-01,4.1000e+01
IMP_SCORE,281,GO:0072001,3.9099e-01,1.0000e+01
IMP_SCORE,282,GO:0010885,3.9080e-01,3.0000e+00
IMP_SCORE,283,GO:0036120,3.9068e-01,3.0000e+00
IMP_SCORE,284,GO:0050718,3.9042e-01,2.0000e+00
IMP_SCORE,285,GO:1903513,3.9013e-01,3.0000e+00
IMP_SCORE,286,GO:0070571,3.8995e-01,4.0000e+00
IMP_SCORE,287,GO:0035102,3.8961e-01,9.0000e+00
IMP_SCORE,288,GO:0070935,3.8925e-01,5.0000e+00
IMP_SCORE,289,GO:0044090,3.8899e-01,1.2000e+01
IMP_SCORE,290,GO:0099518,3.8890e-01,8.0000e+00
IMP_SCORE,291,GO:0007271,3.8825e-01,1.4000e+01
IMP_SCORE,292,GO:0031952,3.8807e-01,1.6000e+01
IMP_SCORE,293,GO:0071295,3.8765e-01,3.0000e+00
IMP_SCORE,294,GO:0060043,3.8761e-01,6.0000e+00
IMP_SCORE,295,GO:0010595,3.8750e-01,1.9000e+01
IMP_SCORE,296,GO:0060038,3.8730e-01,6.0000e+00
IMP_SCORE,297,GO:0001965,3.8727e-01,3.1000e+01
IMP_SCORE,298,GO:0045989,3.8615e-01,5.0000e+00
IMP_SCORE,299,GO:0046628,3.8603e-01,3.0000e+00
IMP_SCORE,300,GO:0051654,3.8598e-01,4.0000e+00
IMP_SCORE,301,GO:0010226,3.8516e-01,6.0000e+00
IMP_SCORE,302,GO:0010896,3.8514e-01,4.0000e+00
IMP_SCORE,303,GO:1901550,3.8480e-01,9.0000e+00
IMP_SCORE,304,GO:0008209,3.8473e-01,2.8000e+01
IMP_SCORE,305,GO:0046487,3.8470e-01,4.7000e+01
IMP_SCORE,306,GO:0060760,3.8447e-01,2.3000e+01
IMP_SCORE,307,GO:0019843,3.8420e-01,8.6000e+01
IMP_SCORE,308,GO:0051353,3.8236e-01,1.3000e+01
IMP_SCORE,309,GO:0043500,3.8226e-01,6.0000e+00
IMP_SCORE,310,GO:0002065,3.8217e-01,1.3000e+01
IMP_SCORE,311,GO:0042428,3.8171e-01,1.5000e+01
IMP_SCORE,312,GO:0051569,3.8139e-01,5.0000e+00
IMP_SCORE,313,GO:0044130,3.8122e-01,1.2000e+01
IMP_SCORE,314,GO:0009156,3.8102e-01,1.9000e+01
IMP_SCORE,315,GO:0051294,3.8044e-01,3.0000e+00
IMP_SCORE,316,GO:0042531,3.8017e-01,1.2000e+01
IMP_SCORE,317,GO:0014741,3.8014e-01,3.0000e+00
IMP_SCORE,318,GO:0070231,3.8004e-01,3.0000e+00
IMP_SCORE,319,GO:1900117,3.7997e-01,4.0000e+00
IMP_SCORE,320,GO:1900744,3.7959e-01,3.9000e+01
IMP_SCORE,321,GO:0031664,3.7949e-01,2.5000e+01
IMP_SCORE,322,GO:0090192,3.7883e-01,6.0000e+00
IMP_SCORE,323,GO:0048762,3.7882e-01,2.9000e+01
IMP_SCORE,324,GO:0046827,3.7857e-01,5.0000e+00
IMP_SCORE,325,GO:0048713,3.7847e-01,2.5000e+01
IMP_SCORE,326,GO:0014894,3.7812e-01,5.0000e+00
IMP_SCORE,327,GO:1904591,3.7733e-01,2.0000e+01
IMP_SCORE,328,GO:1902402,3.7575e-01,1.0000e+01
IMP_SCORE,329,GO:0032653,3.7565e-01,1.6000e+01
IMP_SCORE,330,GO:0009065,3.7548e-01,4.4000e+01
IMP_SCORE,331,GO:1902042,3.7524e-01,7.0000e+00
IMP_SCORE,332,GO:0005068,3.7513e-01,1.4000e+01
IMP_SCORE,333,GO:0000187,3.7486e-01,3.9000e+01
IMP_SCORE,334,GO:0032786,3.7454e-01,5.0000e+00
IMP_SCORE,335,GO:0044298,3.7424e-01,3.8000e+01
IMP_SCORE,336,GO:0071425,3.7389e-01,2.0000e+00
IMP_SCORE,337,GO:0071731,3.7383e-01,3.0000e+00
IMP_SCORE,338,GO:0031122,3.7325e-01,1.4000e+01
IMP_SCORE,339,GO:0051721,3.7310e-01,1.3000e+01
IMP_SCORE,340,GO:0070542,3.7307e-01,1.8000e+01
IMP_SCORE,341,GO:0050701,3.7305e-01,5.0000e+00
IMP_SCORE,342,GO:0070071,3.7216e-01,8.0000e+00
IMP_SCORE,343,GO:0030507,3.7204e-01,1.0000e+01
IMP_SCORE,344,GO:0050892,3.7097e-01,1.1000e+01
IMP_SCORE,345,GO:0033004,3.7092e-01,5.0000e+00
IMP_SCORE,346,GO:0005159,3.7082e-01,3.0000e+00
IMP_SCORE,347,GO:2000765,3.7071e-01,6.0000e+00
IMP_SCORE,348,GO:0040019,3.7060e-01,6.0000e+00
IMP_SCORE,349,GO:0051952,3.7023e-01,1.1000e+01
IMP_SCORE,350,GO:0043651,3.7015e-01,3.0000e+01
IMP_SCORE,351,GO:1902230,3.6995e-01,1.4000e+01
IMP_SCORE,352,GO:0070528,3.6962e-01,9.0000e+00
IMP_SCORE,353,GO:0001829,3.6903e-01,3.0000e+00
IMP_SCORE,354,GO:1903729,3.6891e-01,3.5000e+01
IMP_SCORE,355,GO:0019048,3.6832e-01,1.0000e+01
IMP_SCORE,356,GO:0044613,3.6815e-01,3.0000e+00
IMP_SCORE,357,GO:0048821,3.6773e-01,6.0000e+00
IMP_SCORE,358,GO:0042149,3.6750e-01,3.0000e+01
IMP_SCORE,359,GO:0045840,3.6728e-01,1.0000e+01
IMP_SCORE,360,GO:0000737,3.6702e-01,5.0000e+00
IMP_SCORE,361,GO:0000060,3.6690e-01,1.5000e+01
IMP_SCORE,362,GO:0004714,3.6687e-01,3.5000e+01
IMP_SCORE,363,GO:1904293,3.6673e-01,3.0000e+00
IMP_SCORE,364,GO:0098900,3.6671e-01,1.4000e+01
IMP_SCORE,365,GO:0016290,3.6627e-01,5.0000e+00
IMP_SCORE,366,GO:2000648,3.6613e-01,3.0000e+01
IMP_SCORE,367,GO:0032823,3.6574e-01,6.0000e+00
IMP_SCORE,368,GO:0031998,3.6560e-01,3.0000e+00
IMP_SCORE,369,GO:0061014,3.6555e-01,8.0000e+00
IMP_SCORE,370,GO:0051099,3.6537e-01,3.7000e+01
IMP_SCORE,371,GO:0032691,3.6512e-01,8.0000e+00
IMP_SCORE,372,GO:0046640,3.6418e-01,1.5000e+01
IMP_SCORE,373,GO:0046460,3.6395e-01,3.5000e+01
IMP_SCORE,374,GO:0033750,3.6340e-01,3.0000e+00
IMP_SCORE,375,GO:0001956,3.6331e-01,8.0000e+00
IMP_SCORE,376,GO:0097192,3.6309e-01,1.5000e+01
IMP_SCORE,377,GO:0070491,3.6260e-01,1.6000e+01
IMP_SCORE,378,GO:0006349,3.6253e-01,5.0000e+00
IMP_SCORE,379,GO:0048681,3.6238e-01,6.0000e+00
IMP_SCORE,380,GO:0001504,3.6167e-01,1.2000e+01
IMP_SCORE,381,GO:0044060,3.6161e-01,9.0000e+00
IMP_SCORE,382,GO:0042558,3.6134e-01,1.8000e+01
IMP_SCORE,383,GO:1902403,3.6128e-01,1.3000e+01
IMP_SCORE,384,GO:0002544,3.6103e-01,1.2000e+01
IMP_SCORE,385,GO:0045191,3.6063e-01,3.0000e+00
IMP_SCORE,386,GO:0070920,3.6031e-01,4.0000e+00
IMP_SCORE,387,GO:0032232,3.5961e-01,8.0000e+00
IMP_SCORE,388,GO:1904377,3.5909e-01,2.7000e+01
IMP_SCORE,389,GO:0060768,3.5804e-01,3.0000e+00
IMP_SCORE,390,GO:0006493,3.5792e-01,7.3000e+01
IMP_SCORE,391,GO:0034643,3.5769e-01,4.0000e+00
IMP_SCORE,392,GO:0002279,3.5759e-01,1.2000e+01
IMP_SCORE,393,GO:0009435,3.5697e-01,1.1000e+01
IMP_SCORE,394,GO:0048019,3.5682e-01,3.0000e+00
IMP_SCORE,395,GO:0030818,3.5653e-01,1.1000e+01
IMP_SCORE,396,GO:0002888,3.5648e-01,1.3000e+01
IMP_SCORE,397,GO:1902100,3.5631e-01,3.0000e+00
IMP_SCORE,398,GO:0031674,3.5612e-01,1.7000e+01
IMP_SCORE,399,GO:0003906,3.5558e-01,3.0000e+00
IMP_SCORE,400,GO:2000136,3.5528e-01,1.2000e+01
IMP_SCORE,401,GO:1901030,3.5512e-01,1.4000e+01
IMP_SCORE,402,GO:0031572,3.5508e-01,1.0000e+01
IMP_SCORE,403,GO:0055062,3.5493e-01,3.0000e+00
IMP_SCORE,404,GO:1904752,3.5481e-01,8.0000e+00
IMP_SCORE,405,GO:0017146,3.5457e-01,1.6000e+01
IMP_SCORE,406,GO:0050811,3.5457e-01,3.0000e+00
IMP_SCORE,407,GO:0060425,3.5454e-01,8.0000e+00
IMP_SCORE,408,GO:0033005,3.5427e-01,8.0000e+00
IMP_SCORE,409,GO:0034361,3.5418e-01,1.2000e+01
IMP_SCORE,410,GO:0000146,3.5411e-01,1.9000e+01
IMP_SCORE,411,GO:0010922,3.5411e-01,1.5000e+01
IMP_SCORE,412,GO:0010454,3.5404e-01,6.0000e+00
IMP_SCORE,413,GO:0097756,3.5314e-01,8.0000e+00
IMP_SCORE,414,GO:0051953,3.5282e-01,1.0000e+01
IMP_SCORE,415,GO:0085029,3.5237e-01,3.5000e+01
IMP_SCORE,416,GO:0002063,3.5229e-01,4.0000e+00
IMP_SCORE,417,GO:0010745,3.5171e-01,7.0000e+00
IMP_SCORE,418,GO:0040018,3.5145e-01,1.1000e+01
IMP_SCORE,419,GO:0071276,3.5084e-01,1.0100e+02
IMP_SCORE,420,GO:0048169,3.5081e-01,1.2000e+01
IMP_SCORE,421,GO:1901032,3.5067e-01,1.2000e+01
IMP_SCORE,422,GO:0010712,3.5055e-01,1.2000e+01
IMP_SCORE,423,GO:0043370,3.5044e-01,1.0000e+01
IMP_SCORE,424,GO:1903580,3.5025e-01,7.0000e+00
IMP_SCORE,425,GO:0034033,3.5007e-01,3.0000e+00
IMP_SCORE,426,GO:0004875,3.5005e-01,9.0000e+00
IMP_SCORE,427,GO:0042107,3.4992e-01,9.0000e+00
IMP_SCORE,428,GO:0032891,3.4969e-01,9.0000e+00
IMP_SCORE,429,GO:0004707,3.4967e-01,1.6000e+01
IMP_SCORE,430,GO:0043506,3.4951e-01,2.6000e+01
IMP_SCORE,431,GO:0004709,3.4900e-01,2.5000e+01
IMP_SCORE,432,GO:0010389,3.4864e-01,2.4000e+01
IMP_SCORE,433,GO:0006702,3.4859e-01,1.0000e+01
IMP_SCORE,434,GO:1903599,3.4818e-01,5.0000e+00
IMP_SCORE,435,GO:0046621,3.4785e-01,3.0000e+00
IMP_SCORE,436,GO:1900424,3.4748e-01,6.0000e+00
IMP_SCORE,437,GO:0035855,3.4691e-01,2.4000e+01
IMP_SCORE,438,GO:0015279,3.4690e-01,5.0000e+00
IMP_SCORE,439,GO:0042346,3.4653e-01,1.3000e+01
IMP_SCORE,440,GO:1901338,3.4645e-01,5.0000e+00
IMP_SCORE,441,GO:1904294,3.4641e-01,7.0000e+00
IMP_SCORE,442,GO:0060964,3.4553e-01,3.0000e+00
IMP_SCORE,443,GO:0071786,3.4520e-01,9.0000e+00
IMP_SCORE,444,GO:0090196,3.4506e-01,1.9000e+01
IMP_SCORE,445,GO:2000116,3.4494e-01,9.5000e+01
IMP_SCORE,446,GO:0032689,3.4484e-01,8.0000e+00
IMP_SCORE,447,GO:0048505,3.4482e-01,4.0000e+00
IMP_SCORE,448,GO:0003007,3.4438e-01,7.0000e+00
IMP_SCORE,449,GO:0032369,3.4405e-01,9.0000e+00
IMP_SCORE,450,GO:0097009,3.4402e-01,1.0000e+01
IMP_SCORE,451,GO:0006525,3.4375e-01,2.7000e+01
IMP_SCORE,452,GO:0014075,3.4372e-01,1.1000e+01
IMP_SCORE,453,GO:0031290,3.4365e-01,1.2000e+01
IMP_SCORE,454,GO:0070979,3.4357e-01,9.0000e+00
IMP_SCORE,455,GO:0050772,3.4345e-01,2.6000e+01
IMP_SCORE,456,GO:0030176,3.4316e-01,1.5800e+02
IMP_SCORE,457,GO:0098751,3.4311e-01,1.9000e+01
IMP_SCORE,458,GO:0044224,3.4311e-01,6.0000e+00
IMP_SCORE,459,GO:0051016,3.4305e-01,1.0000e+01
IMP_SCORE,460,GO:0043395,3.4296e-01,2.1000e+01
IMP_SCORE,461,GO:0042307,3.4294e-01,1.1000e+01
IMP_SCORE,462,GO:0071869,3.4281e-01,1.0000e+01
IMP_SCORE,463,GO:0048514,3.4255e-01,1.9000e+01
IMP_SCORE,464,GO:0036314,3.4244e-01,2.0000e+01
IMP_SCORE,465,GO:2000300,3.4229e-01,8.0000e+00
IMP_SCORE,466,GO:0035282,3.4192e-01,1.4000e+01
IMP_SCORE,467,GO:0097194,3.4168e-01,4.1000e+01
IMP_SCORE,468,GO:0010039,3.4158e-01,3.1000e+01
IMP_SCORE,469,GO:0090022,3.4145e-01,1.3000e+01
IMP_SCORE,470,GO:0006491,3.4110e-01,2.6000e+01
IMP_SCORE,471,GO:0070986,3.4066e-01,7.0000e+00
IMP_SCORE,472,GO:0046929,3.4057e-01,5.0000e+00
IMP_SCORE,473,GO:0033077,3.4046e-01,6.0000e+00
IMP_SCORE,474,GO:0048593,3.4044e-01,1.2000e+01
IMP_SCORE,475,GO:0048260,3.4031e-01,1.3000e+01
IMP_SCORE,476,GO:0007175,3.4000e-01,4.0000e+00
IMP_SCORE,477,GO:0032755,3.3993e-01,2.6000e+01
IMP_SCORE,478,GO:0070570,3.3964e-01,9.0000e+00
IMP_SCORE,479,GO:0048566,3.3923e-01,8.0000e+00
IMP_SCORE,480,GO:0071353,3.3921e-01,1.7000e+01
IMP_SCORE,481,GO:1901889,3.3876e-01,1.7000e+01
IMP_SCORE,482,GO:0000478,3.3858e-01,6.0000e+00
IMP_SCORE,483,GO:0003179,3.3839e-01,8.0000e+00
IMP_SCORE,484,GO:2000052,3.3823e-01,3.0000e+00
IMP_SCORE,485,GO:0007622,3.3758e-01,3.1000e+01
IMP_SCORE,486,GO:1904292,3.3740e-01,3.0000e+00
IMP_SCORE,487,GO:1900121,3.3700e-01,3.0000e+00
IMP_SCORE,488,GO:0014854,3.3691e-01,3.0000e+00
IMP_SCORE,489,GO:0009168,3.3687e-01,5.0000e+00
IMP_SCORE,490,GO:0045414,3.3675e-01,1.0000e+01
IMP_SCORE,491,GO:0006836,3.3667e-01,5.6000e+01
IMP_SCORE,492,GO:1901216,3.3647e-01,2.3000e+01
IMP_SCORE,493,GO:0010544,3.3635e-01,7.0000e+00
IMP_SCORE,494,GO:0021904,3.3618e-01,3.0000e+00
IMP_SCORE,495,GO:0030041,3.3610e-01,8.0000e+00
IMP_SCORE,496,GO:0060749,3.3583e-01,3.0000e+00
IMP_SCORE,497,GO:0033119,3.3572e-01,3.0000e+00
IMP_SCORE,498,GO:0032729,3.3568e-01,2.7000e+01
IMP_SCORE,499,GO:0002762,3.3549e-01,2.2000e+01
IMP_SCORE,500,GO:0071364,3.3543e-01,5.0000e+00
IMP_SCORE,501,GO:0010907,3.3541e-01,1.0000e+01
IMP_SCORE,502,GO:0071260,3.3536e-01,3.3000e+01
IMP_SCORE,503,GO:0046930,3.3503e-01,8.0000e+00
IMP_SCORE,504,GO:0044344,3.3491e-01,1.9000e+01
IMP_SCORE,505,GO:0101031,3.3476e-01,3.0000e+00
IMP_SCORE,506,GO:0071732,3.3468e-01,5.0000e+00
IMP_SCORE,507,GO:0050716,3.3459e-01,1.0000e+01
IMP_SCORE,508,GO:0060272,3.3456e-01,3.0000e+00
IMP_SCORE,509,GO:0035162,3.3449e-01,3.0000e+00
IMP_SCORE,510,GO:0001964,3.3432e-01,1.0000e+01
IMP_SCORE,511,GO:0005750,3.3405e-01,3.0000e+00
IMP_SCORE,512,GO:0002523,3.3404e-01,1.4000e+01
IMP_SCORE,513,GO:0050999,3.3373e-01,9.0000e+00
IMP_SCORE,514,GO:0055069,3.3342e-01,7.0000e+00
IMP_SCORE,515,GO:0070536,3.3342e-01,3.1000e+01
IMP_SCORE,516,GO:0071219,3.3310e-01,3.9000e+01
IMP_SCORE,517,GO:1902692,3.3301e-01,1.2000e+01
IMP_SCORE,518,GO:1903019,3.3276e-01,8.0000e+00
IMP_SCORE,519,GO:0014041,3.3258e-01,1.2000e+01
IMP_SCORE,520,GO:0010919,3.3204e-01,8.0000e+00
IMP_SCORE,521,GO:0046686,3.3203e-01,8.6000e+01
IMP_SCORE,522,GO:0010560,3.3202e-01,4.0000e+00
IMP_SCORE,523,GO:2000273,3.3125e-01,1.2000e+01
IMP_SCORE,524,GO:0035646,3.3098e-01,7.0000e+00
IMP_SCORE,525,GO:1902751,3.3095e-01,4.0000e+00
IMP_SCORE,526,GO:0036452,3.3067e-01,3.0000e+00
IMP_SCORE,527,GO:0003156,3.3037e-01,2.1000e+01
IMP_SCORE,528,GO:0014821,3.3016e-01,2.2000e+01
IMP_SCORE,529,GO:0016447,3.2996e-01,3.0000e+00
IMP_SCORE,530,GO:0010954,3.2989e-01,1.0000e+01
IMP_SCORE,531,GO:0031227,3.2942e-01,1.2600e+02
IMP_SCORE,532,GO:0042108,3.2923e-01,1.2000e+01
IMP_SCORE,533,GO:0010996,3.2919e-01,3.0000e+00
IMP_SCORE,534,GO:0071772,3.2889e-01,9.0000e+00
IMP_SCORE,535,GO:1900027,3.2884e-01,1.2000e+01
IMP_SCORE,536,GO:0009415,3.2883e-01,1.5000e+01
IMP_SCORE,537,GO:0034123,3.2867e-01,7.0000e+00
IMP_SCORE,538,GO:0006309,3.2860e-01,8.0000e+00
IMP_SCORE,539,GO:0070663,3.2851e-01,4.5000e+01
IMP_SCORE,540,GO:0090317,3.2843e-01,3.6000e+01
IMP_SCORE,541,GO:0004549,3.2816e-01,6.0000e+00
IMP_SCORE,542,GO:0032836,3.2816e-01,7.0000e+00
IMP_SCORE,543,GO:0002293,3.2798e-01,5.0000e+00
IMP_SCORE,544,GO:0010660,3.2785e-01,1.5000e+01
IMP_SCORE,545,GO:1902555,3.2775e-01,3.0000e+00
IMP_SCORE,546,GO:0045837,3.2724e-01,7.0000e+00
IMP_SCORE,547,GO:0050857,3.2686e-01,9.0000e+00
IMP_SCORE,548,GO:0090208,3.2676e-01,1.1000e+01
IMP_SCORE,549,GO:0032647,3.2671e-01,9.0000e+00
IMP_SCORE,550,GO:0001912,3.2634e-01,2.2000e+01
IMP_SCORE,551,GO:0051151,3.2634e-01,9.0000e+00
IMP_SCORE,552,GO:0035455,3.2618e-01,2.9000e+01
IMP_SCORE,553,GO:0000295,3.2614e-01,7.0000e+00
IMP_SCORE,554,GO:0071312,3.2605e-01,8.0000e+00
IMP_SCORE,555,GO:1905477,3.2565e-01,4.1000e+01
IMP_SCORE,556,GO:0034142,3.2496e-01,1.0000e+01
IMP_SCORE,557,GO:0002244,3.2489e-01,1.5500e+02
IMP_SCORE,558,GO:1901185,3.2480e-01,1.2000e+01
IMP_SCORE,559,GO:0060330,3.2477e-01,4.0000e+00
IMP_SCORE,560,GO:0035580,3.2448e-01,4.4000e+01
IMP_SCORE,561,GO:0021604,3.2441e-01,1.5000e+01
IMP_SCORE,562,GO:0097061,3.2422e-01,6.0000e+00
IMP_SCORE,563,GO:0072080,3.2421e-01,1.6000e+01
IMP_SCORE,564,GO:1900408,3.2409e-01,2.0000e+01
IMP_SCORE,565,GO:0002691,3.2398e-01,6.0000e+00
IMP_SCORE,566,GO:0060571,3.2396e-01,4.0000e+00
IMP_SCORE,567,GO:1900112,3.2370e-01,3.0000e+00
IMP_SCORE,568,GO:0051764,3.2362e-01,1.5000e+01
IMP_SCORE,569,GO:0048147,3.2351e-01,2.9000e+01
IMP_SCORE,570,GO:0032374,3.2348e-01,1.5000e+01
IMP_SCORE,571,GO:0001676,3.2316e-01,9.6000e+01
IMP_SCORE,572,GO:0032945,3.2313e-01,3.6000e+01
IMP_SCORE,573,GO:0048814,3.2301e-01,1.7000e+01
IMP_SCORE,574,GO:0032148,3.2296e-01,7.0000e+00
IMP_SCORE,575,GO:0031063,3.2285e-01,1.1000e+01
IMP_SCORE,576,GO:0030218,3.2225e-01,1.3000e+01
IMP_SCORE,577,GO:0072111,3.2213e-01,3.0000e+00
IMP_SCORE,578,GO:0006516,3.2207e-01,1.0000e+01
IMP_SCORE,579,GO:0030017,3.2196e-01,1.6000e+01
IMP_SCORE,580,GO:0048387,3.2193e-01,1.0000e+00
IMP_SCORE,581,GO:0031113,3.2193e-01,1.3000e+01
IMP_SCORE,582,GO:0061702,3.2169e-01,7.0000e+00
IMP_SCORE,583,GO:0097440,3.2169e-01,7.0000e+00
IMP_SCORE,584,GO:0071677,3.2151e-01,6.0000e+00
IMP_SCORE,585,GO:0032042,3.2149e-01,6.0000e+00
IMP_SCORE,586,GO:0009649,3.2114e-01,2.0000e+01
IMP_SCORE,587,GO:1903391,3.2102e-01,1.3000e+01
IMP_SCORE,588,GO:1904892,3.2071e-01,3.4000e+01
IMP_SCORE,589,GO:0031571,3.2068e-01,3.0000e+00
IMP_SCORE,590,GO:1900024,3.2034e-01,1.4000e+01
IMP_SCORE,591,GO:0021537,3.2002e-01,1.8000e+01
IMP_SCORE,592,GO:0030900,3.2001e-01,3.2000e+01
IMP_SCORE,593,GO:0030220,3.1996e-01,1.8000e+01
IMP_SCORE,594,GO:0045622,3.1987e-01,5.0000e+00
IMP_SCORE,595,GO:0046849,3.1981e-01,1.5000e+01
IMP_SCORE,596,GO:1904315,3.1969e-01,1.3000e+01
IMP_SCORE,597,GO:0043271,3.1942e-01,3.2000e+01
IMP_SCORE,598,GO:0045739,3.1913e-01,4.0000e+00
IMP_SCORE,599,GO:0032490,3.1903e-01,1.8000e+01
IMP_SCORE,600,GO:0008277,3.1882e-01,1.0200e+02
IMP_SCORE,601,GO:0048844,3.1882e-01,9.0000e+00
IMP_SCORE,602,GO:0042089,3.1854e-01,7.0000e+00
IMP_SCORE,603,GO:0031076,3.1840e-01,3.0000e+00
IMP_SCORE,604,GO:0017145,3.1838e-01,3.0000e+00
IMP_SCORE,605,GO:0052813,3.1837e-01,2.8000e+01
IMP_SCORE,606,GO:0098815,3.1813e-01,1.3000e+01
IMP_SCORE,607,GO:1990845,3.1801e-01,3.0000e+00
IMP_SCORE,608,GO:0048521,3.1800e-01,3.0000e+00
IMP_SCORE,609,GO:0051057,3.1799e-01,1.5000e+01
IMP_SCORE,610,GO:0050687,3.1791e-01,1.1000e+01
IMP_SCORE,611,GO:0045672,3.1781e-01,1.0000e+00
IMP_SCORE,612,GO:0045933,3.1777e-01,1.0000e+01
IMP_SCORE,613,GO:0043392,3.1723e-01,3.1000e+01
IMP_SCORE,614,GO:0001846,3.1716e-01,3.6000e+01
IMP_SCORE,615,GO:0002292,3.1712e-01,3.0000e+00
IMP_SCORE,616,GO:0033612,3.1702e-01,4.0000e+00
IMP_SCORE,617,GO:0045540,3.1695e-01,7.0000e+00
IMP_SCORE,618,GO:0048146,3.1686e-01,1.9000e+01
IMP_SCORE,619,GO:0046622,3.1686e-01,6.0000e+00
IMP_SCORE,620,GO:0090344,3.1676e-01,3.0000e+00
IMP_SCORE,621,GO:0071361,3.1669e-01,1.0000e+00
IMP_SCORE,622,GO:0051937,3.1652e-01,9.0000e+00
IMP_SCORE,623,GO:0090312,3.1642e-01,3.0000e+00
IMP_SCORE,624,GO:0032740,3.1635e-01,6.0000e+00
IMP_SCORE,625,GO:0030177,3.1633e-01,3.2000e+01
IMP_SCORE,626,GO:0034502,3.1631e-01,1.2000e+01
IMP_SCORE,627,GO:1902043,3.1630e-01,3.0000e+00
IMP_SCORE,628,GO:0035861,3.1608e-01,1.6000e+01
IMP_SCORE,629,GO:0032735,3.1604e-01,2.0000e+01
IMP_SCORE,630,GO:0005527,3.1574e-01,3.1000e+01
IMP_SCORE,631,GO:0030215,3.1567e-01,4.0000e+00
IMP_SCORE,632,GO:1990090,3.1556e-01,1.4000e+01
IMP_SCORE,633,GO:0014857,3.1548e-01,3.0000e+00
IMP_SCORE,634,GO:0043433,3.1544e-01,2.9000e+01
IMP_SCORE,635,GO:0036020,3.1543e-01,1.1000e+01
IMP_SCORE,636,GO:0014819,3.1527e-01,3.0000e+00
IMP_SCORE,637,GO:0072595,3.1524e-01,1.5000e+01
IMP_SCORE,638,GO:0060291,3.1522e-01,2.5000e+01
IMP_SCORE,639,GO:0001741,3.1522e-01,4.0000e+00
IMP_SCORE,640,GO:0051156,3.1491e-01,1.3000e+01
IMP_SCORE,641,GO:0046329,3.1452e-01,7.0000e+00
IMP_SCORE,642,GO:0051154,3.1440e-01,2.1000e+01
IMP_SCORE,643,GO:0045686,3.1424e-01,8.0000e+00
IMP_SCORE,644,GO:0090311,3.1417e-01,2.2000e+01
IMP_SCORE,645,GO:0010962,3.1413e-01,8.0000e+00
IMP_SCORE,646,GO:0071715,3.1409e-01,5.0000e+00
IMP_SCORE,647,GO:0045684,3.1398e-01,3.0000e+00
IMP_SCORE,648,GO:0035631,3.1378e-01,5.0000e+00
IMP_SCORE,649,GO:2000001,3.1372e-01,3.0000e+00
IMP_SCORE,650,GO:0030431,3.1368e-01,1.8000e+01
IMP_SCORE,651,GO:0032094,3.1362e-01,1.9000e+01
IMP_SCORE,652,GO:0070534,3.1361e-01,1.2000e+01
IMP_SCORE,653,GO:0045992,3.1277e-01,3.0000e+00
IMP_SCORE,654,GO:0072079,3.1224e-01,3.0000e+00
IMP_SCORE,655,GO:0097746,3.1210e-01,3.8000e+01
IMP_SCORE,656,GO:2000757,3.1210e-01,3.0000e+00
IMP_SCORE,657,GO:0010744,3.1200e-01,1.2000e+01
IMP_SCORE,658,GO:0015791,3.1183e-01,1.2000e+01
IMP_SCORE,659,GO:0032872,3.1162e-01,5.8000e+01
IMP_SCORE,660,GO:0021983,3.1157e-01,8.0000e+00
IMP_SCORE,661,GO:0051103,3.1128e-01,1.0000e+00
IMP_SCORE,662,GO:0051304,3.1128e-01,1.0000e+00
IMP_SCORE,663,GO:0090399,3.1128e-01,1.0000e+00
IMP_SCORE,664,GO:0002067,3.1128e-01,1.0000e+00
IMP_SCORE,665,GO:0000302,3.1116e-01,4.5000e+01
IMP_SCORE,666,GO:0030169,3.1096e-01,8.0000e+00
IMP_SCORE,667,GO:0086009,3.1092e-01,3.0000e+00
IMP_SCORE,668,GO:0030800,3.1080e-01,7.0000e+00
IMP_SCORE,669,GO:0009743,3.1060e-01,5.5000e+01
IMP_SCORE,670,GO:0010984,3.1047e-01,7.0000e+00
IMP_SCORE,671,GO:0009746,3.1041e-01,5.8000e+01
IMP_SCORE,672,GO:0032507,3.1022e-01,2.0000e+01
IMP_SCORE,673,GO:1903432,3.1011e-01,1.0000e+01
IMP_SCORE,674,GO:0001836,3.1010e-01,3.4000e+01
IMP_SCORE,675,GO:0014032,3.0942e-01,1.3000e+01
IMP_SCORE,676,GO:1905950,3.0921e-01,1.3000e+01
IMP_SCORE,677,GO:0050965,3.0919e-01,3.0000e+00
IMP_SCORE,678,GO:0034162,3.0909e-01,1.6000e+01
IMP_SCORE,679,GO:0034103,3.0896e-01,4.4000e+01
IMP_SCORE,680,GO:0010771,3.0886e-01,2.6000e+01
IMP_SCORE,681,GO:0060632,3.0852e-01,6.0000e+00
IMP_SCORE,682,GO:0039702,3.0851e-01,6.0000e+00
IMP_SCORE,683,GO:0050998,3.0819e-01,1.3000e+01
IMP_SCORE,684,GO:0043092,3.0813e-01,4.0000e+00
IMP_SCORE,685,GO:0090103,3.0811e-01,3.0000e+00
IMP_SCORE,686,GO:0045687,3.0801e-01,1.7000e+01
IMP_SCORE,687,GO:0070265,3.0800e-01,2.4000e+01
IMP_SCORE,688,GO:0001102,3.0794e-01,2.6000e+01
IMP_SCORE,689,GO:0051287,3.0776e-01,5.2000e+01
IMP_SCORE,690,GO:0098727,3.0752e-01,2.3000e+01
IMP_SCORE,691,GO:0035578,3.0752e-01,7.2000e+01
IMP_SCORE,692,GO:1902188,3.0748e-01,7.0000e+00
IMP_SCORE,693,GO:0045616,3.0738e-01,6.0000e+00
IMP_SCORE,694,GO:0014072,3.0737e-01,9.0000e+00
IMP_SCORE,695,GO:0043394,3.0709e-01,3.9000e+01
IMP_SCORE,696,GO:0051402,3.0704e-01,1.1000e+01
IMP_SCORE,697,GO:0050663,3.0686e-01,1.4000e+01
IMP_SCORE,698,GO:0004000,3.0686e-01,3.0000e+00
IMP_SCORE,699,GO:0010566,3.0686e-01,7.0000e+00
IMP_SCORE,700,GO:0051354,3.0685e-01,7.0000e+00
IMP_SCORE,701,GO:2001212,3.0667e-01,3.0000e+00
IMP_SCORE,702,GO:0045662,3.0647e-01,1.1000e+01
IMP_SCORE,703,GO:0002863,3.0642e-01,1.1000e+01
IMP_SCORE,704,GO:0034518,3.0640e-01,3.0000e+00
IMP_SCORE,705,GO:0007257,3.0618e-01,1.1000e+01
IMP_SCORE,706,GO:0050715,3.0607e-01,3.7000e+01
IMP_SCORE,707,GO:1904035,3.0605e-01,2.5000e+01
IMP_SCORE,708,GO:0010765,3.0595e-01,2.5000e+01
IMP_SCORE,709,GO:0031665,3.0582e-01,4.0000e+00
IMP_SCORE,710,GO:0045740,3.0576e-01,7.0000e+00
IMP_SCORE,711,GO:0034767,3.0572e-01,4.7000e+01
IMP_SCORE,712,GO:0070849,3.0534e-01,9.0000e+00
IMP_SCORE,713,GO:0048538,3.0517e-01,1.1000e+01
IMP_SCORE,714,GO:0030837,3.0517e-01,2.1000e+01
IMP_SCORE,715,GO:0032869,3.0492e-01,3.2000e+01
IMP_SCORE,716,GO:0001936,3.0482e-01,2.9000e+01
IMP_SCORE,717,GO:0051225,3.0478e-01,4.0000e+01
IMP_SCORE,718,GO:0019430,3.0470e-01,5.0000e+00
IMP_SCORE,719,GO:0090218,3.0469e-01,9.0000e+00
IMP_SCORE,720,GO:0032731,3.0439e-01,1.8000e+01
IMP_SCORE,721,GO:0071480,3.0392e-01,1.2000e+01
IMP_SCORE,722,GO:0007176,3.0388e-01,8.0000e+00
IMP_SCORE,723,GO:0034104,3.0384e-01,7.0000e+00
IMP_SCORE,724,GO:0048635,3.0382e-01,1.5000e+01
IMP_SCORE,725,GO:1903053,3.0374e-01,7.0000e+00
IMP_SCORE,726,GO:0061036,3.0367e-01,8.0000e+00
IMP_SCORE,727,GO:0008574,3.0325e-01,8.0000e+00
IMP_SCORE,728,GO:0035567,3.0323e-01,2.2000e+01
IMP_SCORE,729,GO:0045987,3.0317e-01,1.9000e+01
IMP_SCORE,730,GO:0061387,3.0281e-01,3.3000e+01
IMP_SCORE,731,GO:0016500,3.0280e-01,1.2000e+01
IMP_SCORE,732,GO:0014061,3.0265e-01,1.4000e+01
IMP_SCORE,733,GO:0030277,3.0232e-01,1.4000e+01
IMP_SCORE,734,GO:0045444,3.0205e-01,7.2000e+01
IMP_SCORE,735,GO:0045073,3.0205e-01,4.0000e+00
IMP_SCORE,736,GO:0007635,3.0196e-01,6.0000e+00
IMP_SCORE,737,GO:0001658,3.0185e-01,1.7000e+01
IMP_SCORE,738,GO:0010508,3.0168e-01,3.2000e+01
IMP_SCORE,739,GO:2000780,3.0149e-01,2.0000e+00
IMP_SCORE,740,GO:0060142,3.0141e-01,1.7000e+01
IMP_SCORE,741,GO:0045922,3.0133e-01,4.0000e+00
IMP_SCORE,742,GO:0098779,3.0121e-01,3.0000e+00
IMP_SCORE,743,GO:0032480,3.0115e-01,1.3000e+01
IMP_SCORE,744,GO:0042511,3.0112e-01,3.0000e+00
IMP_SCORE,745,GO:0051339,3.0105e-01,1.4000e+01
IMP_SCORE,746,GO:0044773,3.0104e-01,1.8000e+01
IMP_SCORE,747,GO:0033559,3.0102e-01,7.5000e+01
IMP_SCORE,748,GO:1903725,3.0083e-01,1.3000e+01
IMP_SCORE,749,GO:1902883,3.0082e-01,1.4000e+01
IMP_SCORE,750,GO:0032092,3.0079e-01,2.5000e+01
IMP_SCORE,751,GO:2001244,3.0076e-01,1.7000e+01
IMP_SCORE,752,GO:0035871,3.0074e-01,3.2000e+01
IMP_SCORE,753,GO:0090303,3.0057e-01,2.7000e+01
IMP_SCORE,754,GO:0046427,3.0039e-01,2.0000e+01
IMP_SCORE,755,GO:0022612,3.0034e-01,1.6000e+01
IMP_SCORE,756,GO:0002834,3.0020e-01,4.0000e+00
IMP_SCORE,757,GO:0010888,3.0015e-01,7.0000e+00
IMP_SCORE,758,GO:0008076,3.0014e-01,4.5000e+01
IMP_SCORE,759,GO:0050818,3.0008e-01,4.1000e+01
IMP_SCORE,760,GO:0033280,2.9972e-01,8.0000e+00
IMP_SCORE,761,GO:0006094,2.9972e-01,1.3000e+01
IMP_SCORE,762,GO:0045117,2.9954e-01,1.1000e+01
IMP_SCORE,763,GO:0033500,2.9953e-01,6.0000e+01
IMP_SCORE,764,GO:0048754,2.9946e-01,4.1000e+01
IMP_SCORE,765,GO:0050868,2.9930e-01,2.3000e+01
IMP_SCORE,766,GO:0006513,2.9924e-01,1.3000e+01
IMP_SCORE,767,GO:0048715,2.9915e-01,1.1000e+01
IMP_SCORE,768,GO:0071356,2.9911e-01,4.1000e+01
IMP_SCORE,769,GO:0001919,2.9904e-01,1.2000e+01
IMP_SCORE,770,GO:0043542,2.9903e-01,2.1000e+01
IMP_SCORE,771,GO:0042749,2.9902e-01,1.0000e+01
IMP_SCORE,772,GO:0019471,2.9901e-01,3.0000e+00
IMP_SCORE,773,GO:0048709,2.9884e-01,2.8000e+01
IMP_SCORE,774,GO:2000377,2.9872e-01,4.1000e+01
IMP_SCORE,775,GO:0050679,2.9844e-01,5.6000e+01
IMP_SCORE,776,GO:0060998,2.9832e-01,2.2000e+01
IMP_SCORE,777,GO:0000075,2.9827e-01,3.7000e+01
IMP_SCORE,778,GO:1901160,2.9816e-01,9.0000e+00
IMP_SCORE,779,GO:0042534,2.9814e-01,9.0000e+00
IMP_SCORE,780,GO:0042059,2.9810e-01,1.4000e+01
IMP_SCORE,781,GO:0042129,2.9799e-01,5.3000e+01
IMP_SCORE,782,GO:0032892,2.9786e-01,1.1000e+01
IMP_SCORE,783,GO:0032331,2.9782e-01,7.0000e+00
IMP_SCORE,784,GO:0044309,2.9780e-01,7.1000e+01
IMP_SCORE,785,GO:0002822,2.9774e-01,3.3000e+01
IMP_SCORE,786,GO:0060349,2.9749e-01,5.0000e+00
IMP_SCORE,787,GO:0006337,2.9741e-01,9.0000e+00
IMP_SCORE,788,GO:0002715,2.9731e-01,1.5000e+01
IMP_SCORE,789,GO:1901659,2.9726e-01,2.0000e+01
IMP_SCORE,790,GO:0006101,2.9705e-01,5.1000e+01
IMP_SCORE,791,GO:0032732,2.9698e-01,1.4000e+01
IMP_SCORE,792,GO:0046888,2.9652e-01,1.6000e+01
IMP_SCORE,793,GO:0048839,2.9649e-01,6.2000e+01
IMP_SCORE,794,GO:0061178,2.9636e-01,3.0000e+01
IMP_SCORE,795,GO:0060292,2.9633e-01,2.0000e+00
IMP_SCORE,796,GO:0002221,2.9605e-01,6.4000e+01
IMP_SCORE,797,GO:0048546,2.9563e-01,1.1000e+01
IMP_SCORE,798,GO:0043691,2.9550e-01,5.0000e+00
IMP_SCORE,799,GO:0031102,2.9531e-01,1.7000e+01
IMP_SCORE,800,GO:0003841,2.9530e-01,1.3000e+01
IMP_SCORE,801,GO:0051896,2.9530e-01,5.0000e+01
IMP_SCORE,802,GO:0043030,2.9493e-01,1.2000e+01
IMP_SCORE,803,GO:0072310,2.9488e-01,1.4000e+01
IMP_SCORE,804,GO:0000794,2.9484e-01,2.3000e+01
IMP_SCORE,805,GO:0017144,2.9478e-01,2.5000e+01
IMP_SCORE,806,GO:0097202,2.9444e-01,1.5000e+01
IMP_SCORE,807,GO:0002323,2.9443e-01,5.0000e+00
IMP_SCORE,808,GO:0050731,2.9435e-01,3.9000e+01
IMP_SCORE,809,GO:0032354,2.9432e-01,4.0000e+00
IMP_SCORE,810,GO:0043535,2.9430e-01,1.9000e+01
IMP_SCORE,811,GO:0042632,2.9417e-01,2.7000e+01
IMP_SCORE,812,GO:2001204,2.9399e-01,2.4000e+01
IMP_SCORE,813,GO:0016763,2.9388e-01,1.1500e+02
IMP_SCORE,814,GO:0004003,2.9381e-01,4.0000e+00
IMP_SCORE,815,GO:0060401,2.9379e-01,1.1000e+01
IMP_SCORE,816,GO:0051645,2.9364e-01,1.3000e+01
IMP_SCORE,817,GO:0032736,2.9330e-01,8.0000e+00
IMP_SCORE,818,GO:0044306,2.9326e-01,4.7000e+01
IMP_SCORE,819,GO:1902107,2.9325e-01,4.2000e+01
IMP_SCORE,820,GO:0032649,2.9306e-01,3.9000e+01
IMP_SCORE,821,GO:2000105,2.9299e-01,6.0000e+00
IMP_SCORE,822,GO:0070228,2.9297e-01,3.0000e+01
IMP_SCORE,823,GO:0006700,2.9287e-01,4.0000e+00
IMP_SCORE,824,GO:0035584,2.9273e-01,5.0000e+00
IMP_SCORE,825,GO:0006639,2.9256e-01,6.2000e+01
IMP_SCORE,826,GO:0045787,2.9245e-01,8.1000e+01
IMP_SCORE,827,GO:0030296,2.9240e-01,1.3000e+01
IMP_SCORE,828,GO:0030890,2.9221e-01,1.6000e+01
IMP_SCORE,829,GO:0071871,2.9219e-01,7.0000e+00
IMP_SCORE,830,GO:0030038,2.9203e-01,2.2000e+01
IMP_SCORE,831,GO:0060037,2.9190e-01,5.0000e+00
IMP_SCORE,832,GO:1904036,2.9188e-01,1.4000e+01
IMP_SCORE,833,GO:0072073,2.9171e-01,2.2000e+01
IMP_SCORE,834,GO:2000310,2.9169e-01,1.0000e+00
IMP_SCORE,835,GO:0005388,2.9142e-01,8.0000e+00
IMP_SCORE,836,GO:0010165,2.9134e-01,1.5000e+01
IMP_SCORE,837,GO:0055089,2.9117e-01,8.0000e+00
IMP_SCORE,838,GO:0021772,2.9116e-01,1.3000e+01
IMP_SCORE,839,GO:0001838,2.9099e-01,1.2000e+01
IMP_SCORE,840,GO:0001885,2.9042e-01,5.2000e+01
IMP_SCORE,841,GO:0014015,2.9036e-01,2.5000e+01
IMP_SCORE,842,GO:0051972,2.9035e-01,2.5000e+01
IMP_SCORE,843,GO:0006342,2.9010e-01,1.9000e+01
IMP_SCORE,844,GO:0043200,2.9003e-01,3.2000e+01
IMP_SCORE,845,GO:0046824,2.8996e-01,1.9000e+01
IMP_SCORE,846,GO:0051081,2.8994e-01,9.0000e+00
IMP_SCORE,847,GO:0033006,2.8994e-01,1.1000e+01
IMP_SCORE,848,GO:0042641,2.8976e-01,2.9000e+01
IMP_SCORE,849,GO:0071385,2.8966e-01,1.5000e+01
IMP_SCORE,850,GO:0090181,2.8945e-01,1.0000e+01
IMP_SCORE,851,GO:0030836,2.8936e-01,8.0000e+00
IMP_SCORE,852,GO:0009313,2.8936e-01,4.2000e+01
IMP_SCORE,853,GO:0031638,2.8932e-01,1.6000e+01
IMP_SCORE,854,GO:0015298,2.8931e-01,1.6000e+01
IMP_SCORE,855,GO:0019887,2.8911e-01,6.9000e+01
IMP_SCORE,856,GO:0072662,2.8889e-01,1.4000e+01
IMP_SCORE,857,GO:0014829,2.8867e-01,3.0000e+00
IMP_SCORE,858,GO:0042347,2.8847e-01,1.4000e+01
IMP_SCORE,859,GO:0034405,2.8811e-01,1.7000e+01
IMP_SCORE,860,GO:1904589,2.8793e-01,4.9000e+01
IMP_SCORE,861,GO:0034391,2.8762e-01,3.0000e+00
IMP_SCORE,862,GO:0032206,2.8759e-01,2.8000e+01
IMP_SCORE,863,GO:0032006,2.8755e-01,6.7000e+01
IMP_SCORE,864,GO:0033014,2.8747e-01,2.2000e+01
IMP_SCORE,865,GO:1900273,2.8730e-01,2.2000e+01
IMP_SCORE,866,GO:0045309,2.8729e-01,4.0000e+00
IMP_SCORE,867,GO:0050871,2.8726e-01,2.0000e+01
IMP_SCORE,868,GO:0030183,2.8702e-01,4.1000e+01
IMP_SCORE,869,GO:1901989,2.8692e-01,4.0000e+01
IMP_SCORE,870,GO:0032813,2.8686e-01,2.3000e+01
IMP_SCORE,871,GO:0032414,2.8683e-01,2.0000e+01
IMP_SCORE,872,GO:0071470,2.8671e-01,1.2000e+01
IMP_SCORE,873,GO:1901890,2.8667e-01,9.0000e+00
IMP_SCORE,874,GO:0071322,2.8661e-01,2.7000e+01
IMP_SCORE,875,GO:1901985,2.8660e-01,1.8000e+01
IMP_SCORE,876,GO:0090559,2.8641e-01,2.9000e+01
IMP_SCORE,877,GO:0007595,2.8622e-01,1.8000e+01
IMP_SCORE,878,GO:0003746,2.8620e-01,1.0000e+01
IMP_SCORE,879,GO:2001198,2.8605e-01,7.0000e+01
IMP_SCORE,880,GO:2000114,2.8603e-01,7.0000e+00
IMP_SCORE,881,GO:0014898,2.8597e-01,3.0000e+00
IMP_SCORE,882,GO:0042593,2.8597e-01,5.1000e+01
IMP_SCORE,883,GO:0032873,2.8588e-01,1.2000e+01
IMP_SCORE,884,GO:0046321,2.8569e-01,4.0000e+00
IMP_SCORE,885,GO:0014912,2.8568e-01,1.5000e+01
IMP_SCORE,886,GO:0055083,2.8566e-01,6.0000e+00
IMP_SCORE,887,GO:0034097,2.8565e-01,2.1700e+02
IMP_SCORE,888,GO:1904251,2.8548e-01,4.0000e+00
IMP_SCORE,889,GO:0048660,2.8542e-01,2.0000e+01
IMP_SCORE,890,GO:0015026,2.8536e-01,2.7000e+01
IMP_SCORE,891,GO:0032303,2.8522e-01,5.0000e+00
IMP_SCORE,892,GO:0048645,2.8521e-01,6.0000e+00
IMP_SCORE,893,GO:1900006,2.8513e-01,1.9000e+01
IMP_SCORE,894,GO:0007077,2.8500e-01,1.1000e+01
IMP_SCORE,895,GO:0046473,2.8491e-01,1.3000e+01
IMP_SCORE,896,GO:1903205,2.8469e-01,1.2000e+01
IMP_SCORE,897,GO:0016863,2.8469e-01,1.2000e+01
IMP_SCORE,898,GO:0002003,2.8462e-01,8.0000e+00
IMP_SCORE,899,GO:0010827,2.8455e-01,3.5000e+01
IMP_SCORE,900,GO:0015467,2.8416e-01,5.3000e+01
IMP_SCORE,901,GO:0032770,2.8409e-01,7.0000e+00
IMP_SCORE,902,GO:0001961,2.8401e-01,3.0000e+01
IMP_SCORE,903,GO:0009067,2.8399e-01,1.9000e+01
IMP_SCORE,904,GO:0006754,2.8386e-01,1.0000e+01
IMP_SCORE,905,GO:1904152,2.8376e-01,4.0000e+00
IMP_SCORE,906,GO:1903671,2.8366e-01,1.2000e+01
IMP_SCORE,907,GO:0038061,2.8345e-01,9.0000e+00
IMP_SCORE,908,GO:0098657,2.8340e-01,3.0000e+01
IMP_SCORE,909,GO:0043303,2.8335e-01,9.0000e+00
IMP_SCORE,910,GO:0071346,2.8333e-01,5.1000e+01
IMP_SCORE,911,GO:0070821,2.8321e-01,7.1000e+01
IMP_SCORE,912,GO:0022404,2.8304e-01,2.2000e+01
IMP_SCORE,913,GO:0046902,2.8290e-01,2.7000e+01
IMP_SCORE,914,GO:0034122,2.8283e-01,1.5000e+01
IMP_SCORE,915,GO:0007202,2.8276e-01,8.0000e+00
IMP_SCORE,916,GO:1900003,2.8265e-01,4.0000e+00
IMP_SCORE,917,GO:0051956,2.8258e-01,1.1000e+01
IMP_SCORE,918,GO:0046631,2.8250e-01,1.6000e+01
IMP_SCORE,919,GO:0050922,2.8245e-01,2.5000e+01
IMP_SCORE,920,GO:0002824,2.8220e-01,1.6000e+01
IMP_SCORE,921,GO:0007004,2.8214e-01,5.0000e+00
IMP_SCORE,922,GO:0048634,2.8197e-01,2.0000e+01
IMP_SCORE,923,GO:0042035,2.8189e-01,3.0000e+01
IMP_SCORE,924,GO:0006882,2.8178e-01,7.0000e+00
IMP_SCORE,925,GO:0010669,2.8176e-01,1.7000e+01
IMP_SCORE,926,GO:0038201,2.8171e-01,2.3000e+01
IMP_SCORE,927,GO:1902652,2.8171e-01,5.1000e+01
IMP_SCORE,928,GO:0036342,2.8167e-01,3.0000e+00
IMP_SCORE,929,GO:0000018,2.8158e-01,1.5000e+01
IMP_SCORE,930,GO:0051412,2.8145e-01,1.0000e+01
IMP_SCORE,931,GO:0050660,2.8141e-01,5.8000e+01
IMP_SCORE,932,GO:0034698,2.8138e-01,5.0000e+00
IMP_SCORE,933,GO:0030864,2.8130e-01,2.8000e+01
IMP_SCORE,934,GO:0042098,2.8126e-01,4.0000e+00
IMP_SCORE,935,GO:0000815,2.8104e-01,1.0000e+00
IMP_SCORE,936,GO:0050771,2.8103e-01,3.4000e+01
IMP_SCORE,937,GO:0045931,2.8060e-01,3.0000e+01
IMP_SCORE,938,GO:0004407,2.8053e-01,1.6000e+01
IMP_SCORE,939,GO:1904923,2.8051e-01,5.0000e+00
IMP_SCORE,940,GO:0030670,2.8047e-01,4.4000e+01
IMP_SCORE,941,GO:0061515,2.8042e-01,3.7000e+01
IMP_SCORE,942,GO:0051881,2.8036e-01,3.3000e+01
IMP_SCORE,943,GO:0043280,2.8002e-01,4.1000e+01
IMP_SCORE,944,GO:0001959,2.8002e-01,5.1000e+01
IMP_SCORE,945,GO:0010769,2.7995e-01,7.7000e+01
IMP_SCORE,946,GO:0002695,2.7988e-01,4.0000e+01
IMP_SCORE,947,GO:0060252,2.7981e-01,8.0000e+00
IMP_SCORE,948,GO:0009112,2.7956e-01,2.0000e+01
IMP_SCORE,949,GO:0010001,2.7956e-01,6.6000e+01
IMP_SCORE,950,GO:0000272,2.7952e-01,1.5000e+01
IMP_SCORE,951,GO:0008637,2.7948e-01,3.1000e+01
IMP_SCORE,952,GO:0000212,2.7936e-01,5.0000e+00
IMP_SCORE,953,GO:0032769,2.7934e-01,7.0000e+00
IMP_SCORE,954,GO:0032941,2.7931e-01,1.8000e+01
IMP_SCORE,955,GO:0005901,2.7931e-01,3.3000e+01
IMP_SCORE,956,GO:0005892,2.7902e-01,8.0000e+00
IMP_SCORE,957,GO:0032943,2.7902e-01,1.9000e+01
IMP_SCORE,958,GO:0060193,2.7892e-01,1.7000e+01
IMP_SCORE,959,GO:1902099,2.7883e-01,6.0000e+00
IMP_SCORE,960,GO:0007632,2.7882e-01,1.8000e+01
IMP_SCORE,961,GO:0045682,2.7858e-01,1.4000e+01
IMP_SCORE,962,GO:0046847,2.7854e-01,1.4000e+01
IMP_SCORE,963,GO:0010875,2.7828e-01,7.0000e+00
IMP_SCORE,964,GO:0010574,2.7817e-01,1.3000e+01
IMP_SCORE,965,GO:0051647,2.7802e-01,9.0000e+00
IMP_SCORE,966,GO:0072583,2.7799e-01,1.1000e+01
IMP_SCORE,967,GO:1902667,2.7798e-01,5.0000e+00
IMP_SCORE,968,GO:0006958,2.7788e-01,5.0000e+01
IMP_SCORE,969,GO:0006275,2.7780e-01,1.8000e+01
IMP_SCORE,970,GO:0021819,2.7779e-01,1.3000e+01
IMP_SCORE,971,GO:0021756,2.7768e-01,1.9000e+01
IMP_SCORE,972,GO:2000178,2.7737e-01,7.0000e+00
IMP_SCORE,973,GO:1902554,2.7735e-01,1.2000e+01
IMP_SCORE,974,GO:1903845,2.7731e-01,2.5000e+01
IMP_SCORE,975,GO:0043649,2.7727e-01,3.2000e+01
IMP_SCORE,976,GO:0030098,2.7716e-01,5.5000e+01
IMP_SCORE,977,GO:0005811,2.7711e-01,8.5000e+01
IMP_SCORE,978,GO:0007568,2.7709e-01,1.0300e+02
IMP_SCORE,979,GO:0032963,2.7681e-01,4.2000e+01
IMP_SCORE,980,GO:0030225,2.7657e-01,1.1000e+01
IMP_SCORE,981,GO:0050730,2.7648e-01,5.6000e+01
IMP_SCORE,982,GO:1902235,2.7644e-01,3.0000e+00
IMP_SCORE,983,GO:0042169,2.7641e-01,3.3000e+01
IMP_SCORE,984,GO:1901623,2.7633e-01,1.3000e+01
IMP_SCORE,985,GO:0090279,2.7618e-01,2.7000e+01
IMP_SCORE,986,GO:0030865,2.7610e-01,5.6000e+01
IMP_SCORE,987,GO:0006739,2.7609e-01,4.4000e+01
IMP_SCORE,988,GO:0019627,2.7587e-01,3.0000e+00
IMP_SCORE,989,GO:0006743,2.7584e-01,1.0000e+01
IMP_SCORE,990,GO:0043523,2.7574e-01,5.0000e+01
IMP_SCORE,991,GO:0019955,2.7567e-01,1.2500e+02
IMP_SCORE,992,GO:0003208,2.7551e-01,1.2000e+01
IMP_SCORE,993,GO:0008329,2.7526e-01,1.6000e+01
IMP_SCORE,994,GO:2001235,2.7494e-01,4.6000e+01
IMP_SCORE,995,GO:0001937,2.7487e-01,6.0000e+00
IMP_SCORE,996,GO:0048018,2.7471e-01,7.0000e+00
IMP_SCORE,997,GO:0051893,2.7470e-01,1.1000e+01
IMP_SCORE,998,GO:0043502,2.7468e-01,1.4000e+01
IMP_SCORE,999,GO:0034763,2.7459e-01,1.6000e+01
IMP_SCORE,1000,GO:0099529,2.7458e-01,8.0000e+00
IMP_SCORE,1001,GO:0008038,2.7455e-01,9.0000e+01
IMP_SCORE,1002,GO:0010332,2.7450e-01,1.6000e+01
IMP_SCORE,1003,GO:0007095,2.7447e-01,1.1000e+01
IMP_SCORE,1004,GO:0010721,2.7441e-01,8.7000e+01
IMP_SCORE,1005,GO:0090342,2.7435e-01,1.0000e+01
IMP_SCORE,1006,GO:2000425,2.7425e-01,1.3000e+01
IMP_SCORE,1007,GO:0001659,2.7415e-01,4.0000e+00
IMP_SCORE,1008,GO:0003188,2.7399e-01,1.7000e+01
IMP_SCORE,1009,GO:0090090,2.7381e-01,3.6000e+01
IMP_SCORE,1010,GO:2000615,2.7374e-01,4.0000e+00
IMP_SCORE,1011,GO:0006611,2.7362e-01,2.3000e+01
IMP_SCORE,1012,GO:0043276,2.7362e-01,5.0000e+00
IMP_SCORE,1013,GO:2000146,2.7346e-01,9.3000e+01
IMP_SCORE,1014,GO:0002526,2.7334e-01,4.9000e+01
IMP_SCORE,1015,GO:2000311,2.7326e-01,8.0000e+00
IMP_SCORE,1016,GO:0051782,2.7314e-01,1.8000e+01
IMP_SCORE,1017,GO:0032102,2.7301e-01,1.0200e+02
IMP_SCORE,1018,GO:0071242,2.7289e-01,7.0000e+00
IMP_SCORE,1019,GO:0019201,2.7287e-01,1.0000e+01
IMP_SCORE,1020,GO:0042475,2.7284e-01,4.7000e+01
IMP_SCORE,1021,GO:0043405,2.7282e-01,9.6000e+01
IMP_SCORE,1022,GO:0001909,2.7276e-01,2.9000e+01
IMP_SCORE,1023,GO:0032436,2.7258e-01,3.1000e+01
IMP_SCORE,1024,GO:1903429,2.7256e-01,1.3000e+01
IMP_SCORE,1025,GO:0002756,2.7244e-01,1.4000e+01
IMP_SCORE,1026,GO:1904375,2.7241e-01,3.8000e+01
IMP_SCORE,1027,GO:0032743,2.7231e-01,9.0000e+00
IMP_SCORE,1028,GO:0042288,2.7228e-01,1.3000e+01
IMP_SCORE,1029,GO:0042923,2.7221e-01,1.6000e+01
IMP_SCORE,1030,GO:0030801,2.7208e-01,1.2000e+01
IMP_SCORE,1031,GO:0033688,2.7189e-01,2.5000e+01
IMP_SCORE,1032,GO:1900543,2.7177e-01,1.2000e+01
IMP_SCORE,1033,GO:0050931,2.7144e-01,1.8000e+01
IMP_SCORE,1034,GO:0001889,2.7133e-01,4.2000e+01
IMP_SCORE,1035,GO:0070848,2.7128e-01,6.0000e+01
IMP_SCORE,1036,GO:0010664,2.7124e-01,1.0000e+01
IMP_SCORE,1037,GO:1903557,2.7107e-01,2.5000e+01
IMP_SCORE,1038,GO:0006672,2.7102e-01,7.5000e+01
IMP_SCORE,1039,GO:0002021,2.7101e-01,6.0000e+00
IMP_SCORE,1040,GO:0051918,2.7096e-01,5.0000e+00
IMP_SCORE,1041,GO:1901021,2.7083e-01,1.1000e+01
IMP_SCORE,1042,GO:0002931,2.7080e-01,2.1000e+01
IMP_SCORE,1043,GO:0038187,2.7072e-01,2.3000e+01
IMP_SCORE,1044,GO:0034375,2.7071e-01,4.0000e+00
IMP_SCORE,1045,GO:0030501,2.7063e-01,1.9000e+01
IMP_SCORE,1046,GO:0010812,2.7063e-01,3.1000e+01
IMP_SCORE,1047,GO:0016627,2.7062e-01,5.9000e+01
IMP_SCORE,1048,GO:1903312,2.7056e-01,5.0000e+00
IMP_SCORE,1049,GO:1905517,2.7044e-01,8.0000e+00
IMP_SCORE,1050,GO:0010823,2.7037e-01,2.7000e+01
IMP_SCORE,1051,GO:0060429,2.7021e-01,7.3000e+01
IMP_SCORE,1052,GO:0042730,2.7017e-01,1.5000e+01
IMP_SCORE,1053,GO:0021953,2.7017e-01,3.9000e+01
IMP_SCORE,1054,GO:0014059,2.7014e-01,1.0000e+01
IMP_SCORE,1055,GO:0043536,2.7009e-01,9.0000e+00
IMP_SCORE,1056,GO:0032395,2.7008e-01,1.9000e+01
IMP_SCORE,1057,GO:0034764,2.7005e-01,3.8000e+01
IMP_SCORE,1058,GO:1901386,2.7004e-01,8.0000e+00
IMP_SCORE,1059,GO:0032387,2.6989e-01,5.4000e+01
IMP_SCORE,1060,GO:0032878,2.6988e-01,1.4000e+01
IMP_SCORE,1061,GO:0070328,2.6987e-01,1.5000e+01
IMP_SCORE,1062,GO:0048477,2.6985e-01,7.0000e+00
IMP_SCORE,1063,GO:2000269,2.6977e-01,2.6000e+01
IMP_SCORE,1064,GO:0032330,2.6956e-01,2.8000e+01
IMP_SCORE,1065,GO:0030308,2.6952e-01,6.6000e+01
IMP_SCORE,1066,GO:0043393,2.6947e-01,7.1000e+01
IMP_SCORE,1067,GO:0051954,2.6919e-01,9.0000e+00
IMP_SCORE,1068,GO:0022600,2.6905e-01,4.5000e+01
IMP_SCORE,1069,GO:0043330,2.6894e-01,2.2000e+01
IMP_SCORE,1070,GO:0099131,2.6885e-01,1.8000e+01
IMP_SCORE,1071,GO:0002367,2.6883e-01,1.2000e+01
IMP_SCORE,1072,GO:0035690,2.6882e-01,3.5000e+01
IMP_SCORE,1073,GO:0035813,2.6880e-01,8.0000e+00
IMP_SCORE,1074,GO:0010676,2.6879e-01,1.6000e+01
IMP_SCORE,1075,GO:0051592,2.6863e-01,6.7000e+01
IMP_SCORE,1076,GO:0032530,2.6850e-01,2.3000e+01
IMP_SCORE,1077,GO:0048710,2.6831e-01,1.0000e+01
IMP_SCORE,1078,GO:0034341,2.6813e-01,7.7000e+01
IMP_SCORE,1079,GO:0034612,2.6807e-01,4.4000e+01
IMP_SCORE,1080,GO:0048484,2.6784e-01,1.8000e+01
IMP_SCORE,1081,GO:0001938,2.6770e-01,3.3000e+01
IMP_SCORE,1082,GO:0034113,2.6762e-01,2.9000e+01
IMP_SCORE,1083,GO:0051968,2.6760e-01,7.0000e+00
IMP_SCORE,1084,GO:0060158,2.6759e-01,4.0000e+00
IMP_SCORE,1085,GO:1903846,2.6758e-01,9.0000e+00
IMP_SCORE,1086,GO:1904018,2.6757e-01,6.9000e+01
IMP_SCORE,1087,GO:2000134,2.6757e-01,2.8000e+01
IMP_SCORE,1088,GO:0032682,2.6742e-01,1.6000e+01
IMP_SCORE,1089,GO:0014066,2.6741e-01,6.5000e+01
IMP_SCORE,1090,GO:0031362,2.6738e-01,3.1000e+01
IMP_SCORE,1091,GO:0004879,2.6734e-01,2.0000e+01
IMP_SCORE,1092,GO:0001570,2.6732e-01,1.7000e+01
IMP_SCORE,1093,GO:0043197,2.6729e-01,6.4000e+01
IMP_SCORE,1094,GO:0050770,2.6724e-01,5.7000e+01
IMP_SCORE,1095,GO:0061383,2.6718e-01,5.0000e+00
IMP_SCORE,1096,GO:0001772,2.6717e-01,8.7000e+01
IMP_SCORE,1097,GO:0045429,2.6709e-01,1.5000e+01
IMP_SCORE,1098,GO:0032946,2.6706e-01,2.6000e+01
IMP_SCORE,1099,GO:2000811,2.6704e-01,1.1000e+01
IMP_SCORE,1100,GO:0033238,2.6699e-01,2.1000e+01
IMP_SCORE,1101,GO:0046620,2.6693e-01,1.6000e+01
IMP_SCORE,1102,GO:0010634,2.6687e-01,2.9000e+01
IMP_SCORE,1103,GO:0042993,2.6672e-01,8.0000e+00
IMP_SCORE,1104,GO:0038095,2.6670e-01,4.1000e+01
IMP_SCORE,1105,GO:0050728,2.6652e-01,4.3000e+01
IMP_SCORE,1106,GO:0070555,2.6642e-01,2.8000e+01
IMP_SCORE,1107,GO:0046580,2.6638e-01,6.0000e+00
IMP_SCORE,1108,GO:0042744,2.6631e-01,1.3000e+01
IMP_SCORE,1109,GO:0031078,2.6629e-01,4.0000e+00
IMP_SCORE,1110,GO:0030595,2.6626e-01,5.5000e+01
IMP_SCORE,1111,GO:0005719,2.6623e-01,8.0000e+00
IMP_SCORE,1112,GO:0032845,2.6614e-01,4.2000e+01
IMP_SCORE,1113,GO:0051150,2.6590e-01,8.0000e+00
IMP_SCORE,1114,GO:0050729,2.6584e-01,4.0000e+01
IMP_SCORE,1115,GO:0044853,2.6578e-01,2.4000e+01
IMP_SCORE,1116,GO:0014068,2.6570e-01,2.6000e+01
IMP_SCORE,1117,GO:0005149,2.6553e-01,7.0000e+00
IMP_SCORE,1118,GO:0006641,2.6550e-01,4.2000e+01
IMP_SCORE,1119,GO:0006089,2.6542e-01,1.1000e+01
IMP_SCORE,1120,GO:0009190,2.6541e-01,7.0000e+00
IMP_SCORE,1121,GO:0032794,2.6541e-01,1.5000e+01
IMP_SCORE,1122,GO:0015266,2.6531e-01,9.0000e+00
IMP_SCORE,1123,GO:1903579,2.6510e-01,4.0000e+00
IMP_SCORE,1124,GO:0009595,2.6501e-01,2.0000e+01
IMP_SCORE,1125,GO:0032036,2.6488e-01,1.2000e+01
IMP_SCORE,1126,GO:0003300,2.6473e-01,5.0000e+00
IMP_SCORE,1127,GO:0060563,2.6471e-01,6.0000e+00
IMP_SCORE,1128,GO:0031128,2.6458e-01,1.3000e+01
IMP_SCORE,1129,GO:0032897,2.6450e-01,3.0000e+00
IMP_SCORE,1130,GO:0010952,2.6442e-01,4.3000e+01
IMP_SCORE,1131,GO:0060674,2.6440e-01,1.9000e+01
IMP_SCORE,1132,GO:1903578,2.6439e-01,6.0000e+00
IMP_SCORE,1133,GO:0031256,2.6432e-01,6.7000e+01
IMP_SCORE,1134,GO:0051769,2.6428e-01,8.0000e+00
IMP_SCORE,1135,GO:0030217,2.6426e-01,2.0000e+01
IMP_SCORE,1136,GO:0032801,2.6424e-01,7.0000e+00
IMP_SCORE,1137,GO:2001222,2.6423e-01,1.3000e+01
IMP_SCORE,1138,GO:1905348,2.6409e-01,6.0000e+00
IMP_SCORE,1139,GO:0045619,2.6406e-01,4.2000e+01
IMP_SCORE,1140,GO:0044217,2.6403e-01,1.3000e+01
IMP_SCORE,1141,GO:0035148,2.6395e-01,4.1000e+01
IMP_SCORE,1142,GO:0050856,2.6395e-01,1.5000e+01
IMP_SCORE,1143,GO:0097300,2.6394e-01,2.1000e+01
IMP_SCORE,1144,GO:0045921,2.6381e-01,2.0000e+01
IMP_SCORE,1145,GO:2001243,2.6376e-01,1.5000e+01
IMP_SCORE,1146,GO:0010611,2.6366e-01,1.1000e+01
IMP_SCORE,1147,GO:0060070,2.6360e-01,2.6000e+01
IMP_SCORE,1148,GO:0006662,2.6352e-01,3.6000e+01
IMP_SCORE,1149,GO:0009148,2.6335e-01,5.0000e+00
IMP_SCORE,1150,GO:0016010,2.6326e-01,3.0000e+01
IMP_SCORE,1151,GO:0006937,2.6325e-01,5.1000e+01
IMP_SCORE,1152,GO:0031702,2.6319e-01,8.0000e+00
IMP_SCORE,1153,GO:0090185,2.6313e-01,4.0000e+00
IMP_SCORE,1154,GO:0036293,2.6308e-01,6.2000e+01
IMP_SCORE,1155,GO:0099738,2.6306e-01,4.0000e+00
IMP_SCORE,1156,GO:0031057,2.6294e-01,8.0000e+00
IMP_SCORE,1157,GO:1900274,2.6280e-01,9.0000e+00
IMP_SCORE,1158,GO:0035966,2.6274e-01,5.8000e+01
IMP_SCORE,1159,GO:0010107,2.6248e-01,3.4000e+01
IMP_SCORE,1160,GO:0060045,2.6246e-01,4.0000e+00
IMP_SCORE,1161,GO:0004860,2.6232e-01,5.1000e+01
IMP_SCORE,1162,GO:2001234,2.6226e-01,5.4000e+01
IMP_SCORE,1163,GO:0090313,2.6225e-01,1.7000e+01
IMP_SCORE,1164,GO:0048041,2.6223e-01,1.8000e+01
IMP_SCORE,1165,GO:1901677,2.6208e-01,9.0000e+00
IMP_SCORE,1166,GO:0030295,2.6203e-01,4.2000e+01
IMP_SCORE,1167,GO:0043090,2.6193e-01,1.1000e+01
IMP_SCORE,1168,GO:1902115,2.6181e-01,7.7000e+01
IMP_SCORE,1169,GO:0006006,2.6180e-01,4.7000e+01
IMP_SCORE,1170,GO:0002102,2.6173e-01,2.8000e+01
IMP_SCORE,1171,GO:1901380,2.6164e-01,9.0000e+00
IMP_SCORE,1172,GO:1904680,2.6152e-01,3.2000e+01
IMP_SCORE,1173,GO:0003207,2.6144e-01,1.3000e+01
IMP_SCORE,1174,GO:0046649,2.6135e-01,1.1000e+02
IMP_SCORE,1175,GO:0003085,2.6133e-01,4.0000e+00
IMP_SCORE,1176,GO:0051580,2.6128e-01,6.0000e+00
IMP_SCORE,1177,GO:0045761,2.6119e-01,1.3000e+01
IMP_SCORE,1178,GO:0002688,2.6111e-01,2.7000e+01
IMP_SCORE,1179,GO:0030027,2.6104e-01,8.5000e+01
IMP_SCORE,1180,GO:0060253,2.6095e-01,1.1000e+01
IMP_SCORE,1181,GO:0075733,2.6094e-01,7.0000e+00
IMP_SCORE,1182,GO:0031334,2.6088e-01,7.2000e+01
IMP_SCORE,1183,GO:0009311,2.6087e-01,7.8000e+01
IMP_SCORE,1184,GO:0003148,2.6083e-01,4.0000e+00
IMP_SCORE,1185,GO:0046777,2.6075e-01,9.0000e+01
IMP_SCORE,1186,GO:0046676,2.6073e-01,1.0000e+01
IMP_SCORE,1187,GO:0034329,2.6070e-01,1.0700e+02
IMP_SCORE,1188,GO:0071548,2.6068e-01,5.0000e+00
IMP_SCORE,1189,GO:0071496,2.6068e-01,7.6000e+01
IMP_SCORE,1190,GO:0051283,2.6065e-01,1.2000e+01
IMP_SCORE,1191,GO:1903039,2.6062e-01,4.7000e+01
IMP_SCORE,1192,GO:0090322,2.6044e-01,1.7000e+01
IMP_SCORE,1193,GO:0032103,2.6043e-01,8.9000e+01
IMP_SCORE,1194,GO:0035924,2.6043e-01,3.5000e+01
IMP_SCORE,1195,GO:1900271,2.6042e-01,3.1000e+01
IMP_SCORE,1196,GO:1902749,2.6040e-01,3.1000e+01
IMP_SCORE,1197,GO:0090239,2.6037e-01,4.0000e+00
IMP_SCORE,1198,GO:2001014,2.6026e-01,8.0000e+00
IMP_SCORE,1199,GO:0009055,2.6019e-01,6.6000e+01
IMP_SCORE,1200,GO:0045912,2.5994e-01,3.1000e+01
IMP_SCORE,1201,GO:0098876,2.5992e-01,6.2000e+01
IMP_SCORE,1202,GO:0007045,2.5982e-01,2.3000e+01
IMP_SCORE,1203,GO:0001012,2.5973e-01,1.1200e+02
IMP_SCORE,1204,GO:0008089,2.5966e-01,9.0000e+00
IMP_SCORE,1205,GO:0031570,2.5962e-01,3.4000e+01
IMP_SCORE,1206,GO:0032642,2.5959e-01,3.2000e+01
IMP_SCORE,1207,GO:1902932,2.5953e-01,8.0000e+00
IMP_SCORE,1208,GO:0042800,2.5945e-01,4.0000e+00
IMP_SCORE,1209,GO:0002285,2.5941e-01,3.3000e+01
IMP_SCORE,1210,GO:0048185,2.5940e-01,1.5000e+01
IMP_SCORE,1211,GO:0071383,2.5939e-01,1.5000e+01
IMP_SCORE,1212,GO:0051492,2.5935e-01,2.6000e+01
IMP_SCORE,1213,GO:1902003,2.5934e-01,1.9000e+01
IMP_SCORE,1214,GO:0032922,2.5926e-01,1.9000e+01
IMP_SCORE,1215,GO:0014743,2.5921e-01,1.1000e+01
IMP_SCORE,1216,GO:0031929,2.5918e-01,8.0000e+00
IMP_SCORE,1217,GO:0008179,2.5909e-01,2.0000e+00
IMP_SCORE,1218,GO:0034705,2.5903e-01,7.7000e+01
IMP_SCORE,1219,GO:0034766,2.5890e-01,1.4000e+01
IMP_SCORE,1220,GO:0019992,2.5881e-01,2.7000e+01
IMP_SCORE,1221,GO:0001101,2.5878e-01,9.0000e+01
IMP_SCORE,1222,GO:0043034,2.5873e-01,4.7000e+01
IMP_SCORE,1223,GO:0071277,2.5867e-01,3.6000e+01
IMP_SCORE,1224,GO:0051131,2.5847e-01,4.0000e+00
IMP_SCORE,1225,GO:0097193,2.5845e-01,3.6000e+01
IMP_SCORE,1226,GO:0001541,2.5845e-01,1.3000e+01
IMP_SCORE,1227,GO:0048268,2.5842e-01,1.9000e+01
IMP_SCORE,1228,GO:0010942,2.5837e-01,1.9500e+02
IMP_SCORE,1229,GO:0002062,2.5833e-01,7.0000e+00
IMP_SCORE,1230,GO:0072350,2.5833e-01,2.3000e+01
IMP_SCORE,1231,GO:0019210,2.5826e-01,6.2000e+01
IMP_SCORE,1232,GO:0070828,2.5826e-01,4.0000e+00
IMP_SCORE,1233,GO:0008630,2.5826e-01,2.9000e+01
IMP_SCORE,1234,GO:0015850,2.5813e-01,4.8000e+01
IMP_SCORE,1235,GO:0045663,2.5803e-01,1.9000e+01
IMP_SCORE,1236,GO:0010662,2.5802e-01,8.0000e+00
IMP_SCORE,1237,GO:0071331,2.5793e-01,3.3000e+01
IMP_SCORE,1238,GO:0005767,2.5781e-01,2.2000e+01
IMP_SCORE,1239,GO:0042301,2.5780e-01,5.0000e+00
IMP_SCORE,1240,GO:0008409,2.5770e-01,4.0000e+00
IMP_SCORE,1241,GO:0031904,2.5762e-01,2.5000e+01
IMP_SCORE,1242,GO:0045582,2.5759e-01,3.0000e+01
IMP_SCORE,1243,GO:0002064,2.5758e-01,7.7000e+01
IMP_SCORE,1244,GO:1903036,2.5756e-01,2.1000e+01
IMP_SCORE,1245,GO:0045765,2.5740e-01,8.6000e+01
IMP_SCORE,1246,GO:0030835,2.5735e-01,2.5000e+01
IMP_SCORE,1247,GO:0007628,2.5731e-01,1.2000e+01
IMP_SCORE,1248,GO:0042579,2.5725e-01,1.4600e+02
IMP_SCORE,1249,GO:0045061,2.5721e-01,8.0000e+00
IMP_SCORE,1250,GO:0001975,2.5720e-01,4.0000e+00
IMP_SCORE,1251,GO:0033143,2.5715e-01,2.7000e+01
IMP_SCORE,1252,GO:0002711,2.5711e-01,8.0000e+00
IMP_SCORE,1253,GO:0048806,2.5701e-01,1.4000e+01
IMP_SCORE,1254,GO:1905332,2.5699e-01,5.0000e+00
IMP_SCORE,1255,GO:0032231,2.5692e-01,3.6000e+01
IMP_SCORE,1256,GO:0007064,2.5690e-01,5.0000e+00
IMP_SCORE,1257,GO:0031229,2.5678e-01,1.8000e+01
IMP_SCORE,1258,GO:0050852,2.5672e-01,3.4000e+01
IMP_SCORE,1259,GO:0072384,2.5650e-01,2.4000e+01
IMP_SCORE,1260,GO:0001819,2.5639e-01,1.0500e+02
IMP_SCORE,1261,GO:0030397,2.5631e-01,1.6000e+01
IMP_SCORE,1262,GO:0045834,2.5630e-01,3.1000e+01
IMP_SCORE,1263,GO:0050886,2.5628e-01,1.4000e+01
IMP_SCORE,1264,GO:0060420,2.5624e-01,9.0000e+00
IMP_SCORE,1265,GO:0030117,2.5622e-01,3.9000e+01
IMP_SCORE,1266,GO:0071887,2.5611e-01,6.0000e+00
IMP_SCORE,1267,GO:0071214,2.5609e-01,1.0800e+02
IMP_SCORE,1268,GO:1903010,2.5598e-01,3.4000e+01
IMP_SCORE,1269,GO:0033270,2.5593e-01,1.5000e+01
IMP_SCORE,1270,GO:0030212,2.5581e-01,6.0000e+01
IMP_SCORE,1271,GO:0051403,2.5580e-01,2.3000e+01
IMP_SCORE,1272,GO:0005513,2.5579e-01,4.0000e+00
IMP_SCORE,1273,GO:0101003,2.5574e-01,5.9000e+01
IMP_SCORE,1274,GO:0051195,2.5563e-01,9.0000e+00
IMP_SCORE,1275,GO:0071230,2.5562e-01,3.0000e+01
IMP_SCORE,1276,GO:0032846,2.5557e-01,5.1000e+01
IMP_SCORE,1277,GO:0042542,2.5554e-01,3.2000e+01
IMP_SCORE,1278,GO:0030336,2.5532e-01,9.6000e+01
IMP_SCORE,1279,GO:0005041,2.5522e-01,2.6000e+01
IMP_SCORE,1280,GO:0051238,2.5522e-01,3.3000e+01
IMP_SCORE,1281,GO:0048736,2.5507e-01,4.9000e+01
IMP_SCORE,1282,GO:0043268,2.5489e-01,5.0000e+00
IMP_SCORE,1283,GO:0000185,2.5470e-01,2.0000e+00
IMP_SCORE,1284,GO:0009066,2.5467e-01,5.8000e+01
IMP_SCORE,1285,GO:2000677,2.5467e-01,8.0000e+00
IMP_SCORE,1286,GO:0006600,2.5453e-01,2.5000e+01
IMP_SCORE,1287,GO:1901992,2.5452e-01,1.6000e+01
IMP_SCORE,1288,GO:1902532,2.5447e-01,1.6200e+02
IMP_SCORE,1289,GO:0032205,2.5437e-01,6.0000e+00
IMP_SCORE,1290,GO:0072422,2.5437e-01,1.2000e+01
IMP_SCORE,1291,GO:0050918,2.5427e-01,2.2000e+01
IMP_SCORE,1292,GO:0035195,2.5414e-01,2.4000e+01
IMP_SCORE,1293,GO:0007589,2.5392e-01,4.7000e+01
IMP_SCORE,1294,GO:0010524,2.5390e-01,1.2000e+01
IMP_SCORE,1295,GO:0051024,2.5387e-01,1.5000e+01
IMP_SCORE,1296,GO:0009896,2.5383e-01,1.0300e+02
IMP_SCORE,1297,GO:0048872,2.5381e-01,3.6000e+01
IMP_SCORE,1298,GO:0006105,2.5381e-01,3.1000e+01
IMP_SCORE,1299,GO:0030955,2.5380e-01,1.0000e+01
IMP_SCORE,1300,GO:0072331,2.5375e-01,3.9000e+01
IMP_SCORE,1301,GO:0030194,2.5374e-01,1.8000e+01
IMP_SCORE,1302,GO:0002837,2.5370e-01,4.0000e+00
IMP_SCORE,1303,GO:0035098,2.5364e-01,2.2000e+01
IMP_SCORE,1304,GO:0030866,2.5362e-01,5.0000e+01
IMP_SCORE,1305,GO:0097191,2.5359e-01,3.5000e+01
IMP_SCORE,1306,GO:0070875,2.5348e-01,1.7000e+01
IMP_SCORE,1307,GO:0014911,2.5347e-01,7.0000e+00
IMP_SCORE,1308,GO:0050995,2.5341e-01,2.6000e+01
IMP_SCORE,1309,GO:0099094,2.5334e-01,4.8000e+01
IMP_SCORE,1310,GO:0002360,2.5322e-01,1.6000e+01
IMP_SCORE,1311,GO:0003081,2.5307e-01,1.0000e+01
IMP_SCORE,1312,GO:0002548,2.5281e-01,1.8000e+01
IMP_SCORE,1313,GO:1900372,2.5275e-01,9.0000e+00
IMP_SCORE,1314,GO:0031902,2.5255e-01,1.0300e+02
IMP_SCORE,1315,GO:2000831,2.5253e-01,1.3000e+01
IMP_SCORE,1316,GO:0035710,2.5242e-01,4.0000e+00
IMP_SCORE,1317,GO:0051865,2.5232e-01,5.0000e+01
IMP_SCORE,1318,GO:0030863,2.5226e-01,3.2000e+01
IMP_SCORE,1319,GO:0006707,2.5219e-01,1.4000e+01
IMP_SCORE,1320,GO:0009636,2.5203e-01,6.5000e+01
IMP_SCORE,1321,GO:0045666,2.5203e-01,1.0500e+02
IMP_SCORE,1322,GO:0051100,2.5203e-01,5.7000e+01
IMP_SCORE,1323,GO:0034111,2.5197e-01,4.0000e+00
IMP_SCORE,1324,GO:0055007,2.5195e-01,4.0000e+00
IMP_SCORE,1325,GO:0051496,2.5194e-01,1.6000e+01
IMP_SCORE,1326,GO:0016051,2.5186e-01,7.1000e+01
IMP_SCORE,1327,GO:0032680,2.5180e-01,3.7000e+01
IMP_SCORE,1328,GO:0098533,2.5179e-01,2.1000e+01
IMP_SCORE,1329,GO:0060413,2.5177e-01,4.0000e+00
IMP_SCORE,1330,GO:1901652,2.5172e-01,9.1000e+01
IMP_SCORE,1331,GO:0030513,2.5169e-01,1.3000e+01
IMP_SCORE,1332,GO:1901184,2.5168e-01,3.3000e+01
IMP_SCORE,1333,GO:0000717,2.5163e-01,1.0000e+00
IMP_SCORE,1334,GO:0001946,2.5163e-01,1.0000e+00
IMP_SCORE,1335,GO:0098847,2.5163e-01,1.0000e+00
IMP_SCORE,1336,GO:0060047,2.5163e-01,1.0000e+00
IMP_SCORE,1337,GO:0070971,2.5163e-01,1.0000e+00
IMP_SCORE,1338,GO:0045823,2.5163e-01,1.0000e+00
IMP_SCORE,1339,GO:0030888,2.5163e-01,1.2000e+01
IMP_SCORE,1340,GO:0046173,2.5162e-01,2.6000e+01
IMP_SCORE,1341,GO:0000788,2.5154e-01,2.0000e+01
IMP_SCORE,1342,GO:0030175,2.5136e-01,8.0000e+01
IMP_SCORE,1343,GO:0070016,2.5135e-01,4.0000e+00
IMP_SCORE,1344,GO:0006536,2.5125e-01,2.2000e+01
IMP_SCORE,1345,GO:0019205,2.5124e-01,2.4000e+01
IMP_SCORE,1346,GO:0043406,2.5115e-01,5.9000e+01
IMP_SCORE,1347,GO:0014014,2.5113e-01,1.7000e+01
IMP_SCORE,1348,GO:0035728,2.5111e-01,6.0000e+00
IMP_SCORE,1349,GO:0019883,2.5105e-01,1.5000e+01
IMP_SCORE,1350,GO:0010644,2.5105e-01,5.0000e+00
IMP_SCORE,1351,GO:0051438,2.5101e-01,1.2000e+01
IMP_SCORE,1352,GO:1904925,2.5096e-01,7.0000e+00
IMP_SCORE,1353,GO:0018279,2.5095e-01,5.1000e+01
IMP_SCORE,1354,GO:0016180,2.5078e-01,4.0000e+00
IMP_SCORE,1355,GO:0060333,2.5070e-01,1.0400e+02
IMP_SCORE,1356,GO:0010863,2.5052e-01,1.0000e+01
IMP_SCORE,1357,GO:0045725,2.5046e-01,1.5000e+01
IMP_SCORE,1358,GO:0019933,2.5031e-01,9.0000e+00
IMP_SCORE,1359,GO:1902882,2.5016e-01,2.4000e+01
IMP_SCORE,1360,GO:0045779,2.5014e-01,1.0000e+01
IMP_SCORE,1361,GO:1901862,2.5013e-01,1.0000e+01
IMP_SCORE,1362,GO:0007265,2.5009e-01,1.0800e+02
IMP_SCORE,1363,GO:1901739,2.4985e-01,1.9000e+01
IMP_SCORE,1364,GO:0098901,2.4982e-01,1.5000e+01
IMP_SCORE,1365,GO:0009713,2.4978e-01,8.0000e+00
IMP_SCORE,1366,GO:0004620,2.4976e-01,9.9000e+01
IMP_SCORE,1367,GO:0050768,2.4974e-01,9.1000e+01
IMP_SCORE,1368,GO:0009129,2.4964e-01,1.0000e+01
IMP_SCORE,1369,GO:0045835,2.4963e-01,6.0000e+00
IMP_SCORE,1370,GO:0016790,2.4957e-01,5.1000e+01
IMP_SCORE,1371,GO:0045954,2.4950e-01,9.0000e+00
IMP_SCORE,1372,GO:0046854,2.4947e-01,4.4000e+01
IMP_SCORE,1373,GO:0034616,2.4946e-01,9.0000e+00
IMP_SCORE,1374,GO:0051092,2.4942e-01,6.2000e+01
IMP_SCORE,1375,GO:0086004,2.4934e-01,5.0000e+00
IMP_SCORE,1376,GO:0005515,2.4931e-01,3.0020e+03
IMP_SCORE,1377,GO:0008392,2.4929e-01,8.0000e+00
IMP_SCORE,1378,GO:0001736,2.4925e-01,1.4000e+01
IMP_SCORE,1379,GO:0051452,2.4907e-01,2.4000e+01
IMP_SCORE,1380,GO:0070325,2.4891e-01,7.0000e+00
IMP_SCORE,1381,GO:0097381,2.4890e-01,8.0000e+00
IMP_SCORE,1382,GO:0022602,2.4877e-01,2.5000e+01
IMP_SCORE,1383,GO:1900739,2.4871e-01,2.1000e+01
IMP_SCORE,1384,GO:0031089,2.4866e-01,4.0000e+01
IMP_SCORE,1385,GO:0023014,2.4860e-01,8.8000e+01
IMP_SCORE,1386,GO:0097529,2.4841e-01,4.5000e+01
IMP_SCORE,1387,GO:0043491,2.4835e-01,7.0000e+00
IMP_SCORE,1388,GO:0045628,2.4834e-01,1.5000e+01
IMP_SCORE,1389,GO:0060412,2.4822e-01,1.0000e+01
IMP_SCORE,1390,GO:0019320,2.4814e-01,1.9000e+01
IMP_SCORE,1391,GO:0070482,2.4805e-01,8.4000e+01
IMP_SCORE,1392,GO:0031594,2.4801e-01,6.5000e+01
IMP_SCORE,1393,GO:0002698,2.4797e-01,4.2000e+01
IMP_SCORE,1394,GO:0090109,2.4793e-01,1.7000e+01
IMP_SCORE,1395,GO:0009925,2.4768e-01,2.7000e+01
IMP_SCORE,1396,GO:0016896,2.4764e-01,1.5000e+01
IMP_SCORE,1397,GO:0043407,2.4758e-01,3.1000e+01
IMP_SCORE,1398,GO:0061117,2.4755e-01,3.0000e+00
IMP_SCORE,1399,GO:0008391,2.4738e-01,8.0000e+00
IMP_SCORE,1400,GO:2000279,2.4732e-01,1.3000e+01
IMP_SCORE,1401,GO:1902229,2.4730e-01,5.0000e+00
IMP_SCORE,1402,GO:0005777,2.4718e-01,1.5700e+02
IMP_SCORE,1403,GO:0000323,2.4699e-01,2.6600e+02
IMP_SCORE,1404,GO:0019432,2.4697e-01,2.9000e+01
IMP_SCORE,1405,GO:0042058,2.4686e-01,2.5000e+01
IMP_SCORE,1406,GO:2001238,2.4677e-01,5.0000e+00
IMP_SCORE,1407,GO:0030335,2.4672e-01,1.2200e+02
IMP_SCORE,1408,GO:0031960,2.4648e-01,6.0000e+01
IMP_SCORE,1409,GO:0051988,2.4648e-01,9.0000e+00
IMP_SCORE,1410,GO:1901987,2.4647e-01,8.9000e+01
IMP_SCORE,1411,GO:0035902,2.4646e-01,1.4000e+01
IMP_SCORE,1412,GO:0030828,2.4641e-01,5.0000e+00
IMP_SCORE,1413,GO:0030666,2.4619e-01,8.5000e+01
IMP_SCORE,1414,GO:0000027,2.4615e-01,5.2000e+01
IMP_SCORE,1415,GO:0031093,2.4605e-01,6.6000e+01
IMP_SCORE,1416,GO:0009064,2.4605e-01,6.5000e+01
IMP_SCORE,1417,GO:0045579,2.4604e-01,5.0000e+00
IMP_SCORE,1418,GO:0048662,2.4577e-01,1.2000e+01
IMP_SCORE,1419,GO:0032816,2.4573e-01,9.0000e+00
IMP_SCORE,1420,GO:0005921,2.4565e-01,9.0000e+00
IMP_SCORE,1421,GO:0006814,2.4560e-01,7.0000e+01
IMP_SCORE,1422,GO:0007179,2.4560e-01,3.9000e+01
IMP_SCORE,1423,GO:0046825,2.4557e-01,1.8000e+01
IMP_SCORE,1424,GO:0045639,2.4557e-01,1.3000e+01
IMP_SCORE,1425,GO:0051589,2.4556e-01,8.0000e+00
IMP_SCORE,1426,GO:0032655,2.4554e-01,2.3000e+01
IMP_SCORE,1427,GO:0046470,2.4550e-01,9.2000e+01
IMP_SCORE,1428,GO:0033137,2.4542e-01,4.0000e+00
IMP_SCORE,1429,GO:0009068,2.4540e-01,4.1000e+01
IMP_SCORE,1430,GO:0098852,2.4533e-01,2.7200e+02
IMP_SCORE,1431,GO:0090199,2.4532e-01,1.0000e+01
IMP_SCORE,1432,GO:0007613,2.4529e-01,7.0000e+01
IMP_SCORE,1433,GO:0042130,2.4522e-01,2.0000e+01
IMP_SCORE,1434,GO:0002821,2.4518e-01,2.8000e+01
IMP_SCORE,1435,GO:0042104,2.4515e-01,1.2000e+01
IMP_SCORE,1436,GO:0046474,2.4515e-01,7.1000e+01
IMP_SCORE,1437,GO:0043539,2.4514e-01,2.1000e+01
IMP_SCORE,1438,GO:0001837,2.4513e-01,3.1000e+01
IMP_SCORE,1439,GO:0009948,2.4511e-01,1.7000e+01
IMP_SCORE,1440,GO:0031341,2.4510e-01,2.6000e+01
IMP_SCORE,1441,GO:0046887,2.4499e-01,3.5000e+01
IMP_SCORE,1442,GO:0051271,2.4497e-01,1.0000e+02
IMP_SCORE,1443,GO:0048471,2.4491e-01,6.2400e+02
IMP_SCORE,1444,GO:0014047,2.4485e-01,9.0000e+00
IMP_SCORE,1445,GO:0061099,2.4482e-01,1.4000e+01
IMP_SCORE,1446,GO:0060746,2.4478e-01,2.8000e+01
IMP_SCORE,1447,GO:1901741,2.4461e-01,2.6000e+01
IMP_SCORE,1448,GO:0003018,2.4460e-01,4.1000e+01
IMP_SCORE,1449,GO:0051251,2.4459e-01,7.4000e+01
IMP_SCORE,1450,GO:0003151,2.4453e-01,1.8000e+01
IMP_SCORE,1451,GO:0051590,2.4451e-01,8.0000e+00
IMP_SCORE,1452,GO:0043244,2.4441e-01,4.7000e+01
IMP_SCORE,1453,GO:0051653,2.4438e-01,1.5000e+01
IMP_SCORE,1454,GO:0043507,2.4434e-01,2.3000e+01
IMP_SCORE,1455,GO:0030511,2.4433e-01,1.5000e+01
IMP_SCORE,1456,GO:0032944,2.4428e-01,5.2000e+01
IMP_SCORE,1457,GO:0034605,2.4425e-01,5.5000e+01
IMP_SCORE,1458,GO:0031503,2.4412e-01,4.1000e+01
IMP_SCORE,1459,GO:0050482,2.4405e-01,1.4000e+01
IMP_SCORE,1460,GO:0030073,2.4398e-01,8.0000e+00
IMP_SCORE,1461,GO:0046479,2.4349e-01,3.3000e+01
IMP_SCORE,1462,GO:0051495,2.4343e-01,6.8000e+01
IMP_SCORE,1463,GO:0090092,2.4328e-01,4.5000e+01
IMP_SCORE,1464,GO:0032025,2.4325e-01,5.0000e+00
IMP_SCORE,1465,GO:0032839,2.4324e-01,1.6000e+01
IMP_SCORE,1466,GO:2000241,2.4321e-01,3.8000e+01
IMP_SCORE,1467,GO:0071359,2.4315e-01,9.0000e+00
IMP_SCORE,1468,GO:0051098,2.4314e-01,1.0100e+02
IMP_SCORE,1469,GO:0060976,2.4313e-01,9.0000e+00
IMP_SCORE,1470,GO:0097028,2.4300e-01,2.7000e+01
IMP_SCORE,1471,GO:2000647,2.4272e-01,9.0000e+00
IMP_SCORE,1472,GO:0032355,2.4268e-01,5.5000e+01
IMP_SCORE,1473,GO:0006625,2.4252e-01,8.0000e+00
IMP_SCORE,1474,GO:0010640,2.4252e-01,1.4000e+01
IMP_SCORE,1475,GO:0035198,2.4249e-01,1.2000e+01
IMP_SCORE,1476,GO:0009206,2.4247e-01,1.2000e+01
IMP_SCORE,1477,GO:1902624,2.4246e-01,1.1000e+01
IMP_SCORE,1478,GO:0048747,2.4246e-01,4.6000e+01
IMP_SCORE,1479,GO:0032760,2.4245e-01,2.4000e+01
IMP_SCORE,1480,GO:0010518,2.4244e-01,1.5000e+01
IMP_SCORE,1481,GO:1901028,2.4243e-01,1.8000e+01
IMP_SCORE,1482,GO:0045453,2.4241e-01,1.6000e+01
IMP_SCORE,1483,GO:0097421,2.4241e-01,1.8000e+01
IMP_SCORE,1484,GO:0016071,2.4232e-01,1.7500e+02
IMP_SCORE,1485,GO:0009991,2.4232e-01,1.2000e+02
IMP_SCORE,1486,GO:2000106,2.4222e-01,4.2000e+01
IMP_SCORE,1487,GO:0034284,2.4200e-01,4.9000e+01
IMP_SCORE,1488,GO:0019319,2.4177e-01,1.2000e+01
IMP_SCORE,1489,GO:0032956,2.4171e-01,9.0000e+01
IMP_SCORE,1490,GO:0016811,2.4166e-01,1.0700e+02
IMP_SCORE,1491,GO:0002793,2.4160e-01,5.0000e+01
IMP_SCORE,1492,GO:0031100,2.4142e-01,4.1000e+01
IMP_SCORE,1493,GO:0043616,2.4140e-01,4.0000e+00
IMP_SCORE,1494,GO:0002699,2.4131e-01,4.4000e+01
IMP_SCORE,1495,GO:0090084,2.4127e-01,1.6000e+01
IMP_SCORE,1496,GO:0018212,2.4121e-01,6.2000e+01
IMP_SCORE,1497,GO:0033619,2.4115e-01,2.9000e+01
IMP_SCORE,1498,GO:0031529,2.4114e-01,1.7000e+01
IMP_SCORE,1499,GO:0039532,2.4112e-01,3.0000e+00
IMP_SCORE,1500,GO:0032727,2.4104e-01,4.0000e+00
IMP_SCORE,1501,GO:0031669,2.4098e-01,4.8000e+01
IMP_SCORE,1502,GO:0033176,2.4096e-01,1.2000e+01
IMP_SCORE,1503,GO:0071216,2.4089e-01,5.3000e+01
IMP_SCORE,1504,GO:0035864,2.4074e-01,5.0000e+00
IMP_SCORE,1505,GO:0050864,2.4067e-01,3.1000e+01
IMP_SCORE,1506,GO:0097386,2.4065e-01,9.0000e+00
IMP_SCORE,1507,GO:0031331,2.4057e-01,8.2000e+01
IMP_SCORE,1508,GO:0010799,2.4052e-01,1.4000e+01
IMP_SCORE,1509,GO:0042752,2.4050e-01,2.7000e+01
IMP_SCORE,1510,GO:0072175,2.4035e-01,3.0000e+01
IMP_SCORE,1511,GO:0061097,2.4031e-01,3.1000e+01
IMP_SCORE,1512,GO:0009410,2.4021e-01,1.1000e+01
IMP_SCORE,1513,GO:0010613,2.4012e-01,5.0000e+00
IMP_SCORE,1514,GO:0042306,2.4011e-01,5.5000e+01
IMP_SCORE,1515,GO:2001021,2.4006e-01,1.4000e+01
IMP_SCORE,1516,GO:0048365,2.3999e-01,2.8000e+01
IMP_SCORE,1517,GO:1901653,2.3997e-01,5.5000e+01
IMP_SCORE,1518,GO:0046328,2.3986e-01,5.7000e+01
IMP_SCORE,1519,GO:0050806,2.3981e-01,3.7000e+01
IMP_SCORE,1520,GO:0071345,2.3977e-01,1.0500e+02
IMP_SCORE,1521,GO:0002209,2.3969e-01,1.7000e+01
IMP_SCORE,1522,GO:0005634,2.3964e-01,1.2450e+03
IMP_SCORE,1523,GO:0050671,2.3960e-01,3.6000e+01
IMP_SCORE,1524,GO:0010639,2.3956e-01,1.0600e+02
IMP_SCORE,1525,GO:0030815,2.3954e-01,1.0000e+01
IMP_SCORE,1526,GO:1902166,2.3953e-01,9.0000e+00
IMP_SCORE,1527,GO:0045777,2.3953e-01,1.6000e+01
IMP_SCORE,1528,GO:0048010,2.3948e-01,3.1000e+01
IMP_SCORE,1529,GO:0008308,2.3947e-01,1.1000e+01
IMP_SCORE,1530,GO:0051125,2.3944e-01,1.2000e+01
IMP_SCORE,1531,GO:0061448,2.3938e-01,1.9000e+01
IMP_SCORE,1532,GO:0002830,2.3936e-01,2.0000e+01
IMP_SCORE,1533,GO:0009593,2.3932e-01,6.2000e+01
IMP_SCORE,1534,GO:0030667,2.3929e-01,1.4200e+02
IMP_SCORE,1535,GO:0097110,2.3926e-01,2.7000e+01
IMP_SCORE,1536,GO:0043231,2.3919e-01,1.7210e+03
IMP_SCORE,1537,GO:0048712,2.3903e-01,1.1000e+01
IMP_SCORE,1538,GO:0007602,2.3888e-01,3.6000e+01
IMP_SCORE,1539,GO:0045580,2.3880e-01,3.6000e+01
IMP_SCORE,1540,GO:1903140,2.3878e-01,1.2000e+01
IMP_SCORE,1541,GO:1900544,2.3875e-01,2.5000e+01
IMP_SCORE,1542,GO:0005774,2.3867e-01,2.7200e+02
IMP_SCORE,1543,GO:1905954,2.3866e-01,2.2000e+01
IMP_SCORE,1544,GO:0052548,2.3864e-01,1.4400e+02
IMP_SCORE,1545,GO:0051059,2.3864e-01,1.7000e+01
IMP_SCORE,1546,GO:0032874,2.3861e-01,3.1000e+01
IMP_SCORE,1547,GO:0045741,2.3857e-01,7.0000e+00
IMP_SCORE,1548,GO:0002696,2.3856e-01,7.4000e+01
IMP_SCORE,1549,GO:0010543,2.3854e-01,1.0000e+01
IMP_SCORE,1550,GO:0016323,2.3843e-01,2.3000e+02
IMP_SCORE,1551,GO:0022848,2.3840e-01,4.0000e+00
IMP_SCORE,1552,GO:1903901,2.3840e-01,4.1000e+01
IMP_SCORE,1553,GO:0035456,2.3840e-01,2.4000e+01
IMP_SCORE,1554,GO:0032885,2.3840e-01,1.5000e+01
IMP_SCORE,1555,GO:0002474,2.3835e-01,6.6000e+01
IMP_SCORE,1556,GO:2000379,2.3834e-01,2.1000e+01
IMP_SCORE,1557,GO:0072132,2.3822e-01,8.0000e+00
IMP_SCORE,1558,GO:0047485,2.3822e-01,7.0000e+01
IMP_SCORE,1559,GO:0044770,2.3818e-01,9.3000e+01
IMP_SCORE,1560,GO:0035269,2.3811e-01,5.0000e+00
IMP_SCORE,1561,GO:0032388,2.3807e-01,8.6000e+01
IMP_SCORE,1562,GO:0044068,2.3797e-01,7.0000e+00
IMP_SCORE,1563,GO:0050431,2.3793e-01,5.3000e+01
IMP_SCORE,1564,GO:0006853,2.3788e-01,5.0000e+00
IMP_SCORE,1565,GO:0014823,2.3784e-01,3.1000e+01
IMP_SCORE,1566,GO:0032409,2.3782e-01,8.5000e+01
IMP_SCORE,1567,GO:0006221,2.3781e-01,8.0000e+00
IMP_SCORE,1568,GO:0001818,2.3779e-01,9.1000e+01
IMP_SCORE,1569,GO:1901888,2.3771e-01,2.3000e+01
IMP_SCORE,1570,GO:0032675,2.3741e-01,2.9000e+01
IMP_SCORE,1571,GO:0000278,2.3717e-01,2.0000e+01
IMP_SCORE,1572,GO:0071173,2.3704e-01,2.0000e+00
IMP_SCORE,1573,GO:0042116,2.3689e-01,2.3000e+01
IMP_SCORE,1574,GO:0061041,2.3684e-01,5.2000e+01
IMP_SCORE,1575,GO:0040036,2.3659e-01,6.0000e+00
IMP_SCORE,1576,GO:0042176,2.3647e-01,9.4000e+01
IMP_SCORE,1577,GO:0070059,2.3633e-01,5.0000e+00
IMP_SCORE,1578,GO:0044297,2.3628e-01,2.7300e+02
IMP_SCORE,1579,GO:1902742,2.3623e-01,1.5000e+01
IMP_SCORE,1580,GO:0060359,2.3621e-01,2.0000e+01
IMP_SCORE,1581,GO:0032890,2.3611e-01,1.1000e+01
IMP_SCORE,1582,GO:0051302,2.3610e-01,4.7000e+01
IMP_SCORE,1583,GO:0009411,2.3609e-01,3.7000e+01
IMP_SCORE,1584,GO:1903844,2.3606e-01,4.4000e+01
IMP_SCORE,1585,GO:0048485,2.3600e-01,1.0000e+01
IMP_SCORE,1586,GO:0045762,2.3594e-01,9.0000e+00
IMP_SCORE,1587,GO:0033002,2.3591e-01,1.4000e+01
IMP_SCORE,1588,GO:0051145,2.3578e-01,5.0000e+00
IMP_SCORE,1589,GO:0042246,2.3576e-01,3.5000e+01
IMP_SCORE,1590,GO:1902105,2.3573e-01,1.0000e+02
IMP_SCORE,1591,GO:0005669,2.3569e-01,4.0000e+00
IMP_SCORE,1592,GO:0005796,2.3568e-01,3.2000e+01
IMP_SCORE,1593,GO:0033762,2.3564e-01,1.8000e+01
IMP_SCORE,1594,GO:0060317,2.3563e-01,1.0000e+01
IMP_SCORE,1595,GO:0005764,2.3551e-01,2.2700e+02
IMP_SCORE,1596,GO:0045446,2.3551e-01,4.0000e+00
IMP_SCORE,1597,GO:2000515,2.3546e-01,6.0000e+00
IMP_SCORE,1598,GO:0032459,2.3545e-01,9.0000e+00
IMP_SCORE,1599,GO:0007270,2.3540e-01,2.7000e+01
IMP_SCORE,1600,GO:0032088,2.3538e-01,3.0000e+01
IMP_SCORE,1601,GO:0031954,2.3537e-01,1.3000e+01
IMP_SCORE,1602,GO:0006241,2.3535e-01,4.0000e+00
IMP_SCORE,1603,GO:0002761,2.3531e-01,6.0000e+01
IMP_SCORE,1604,GO:0032651,2.3527e-01,2.1000e+01
IMP_SCORE,1605,GO:0090596,2.3526e-01,3.9000e+01
IMP_SCORE,1606,GO:0071363,2.3525e-01,7.0000e+01
IMP_SCORE,1607,GO:0043462,2.3513e-01,5.0000e+01
IMP_SCORE,1608,GO:2000095,2.3512e-01,4.0000e+00
IMP_SCORE,1609,GO:1903831,2.3510e-01,2.1000e+01
IMP_SCORE,1610,GO:1901381,2.3502e-01,2.0000e+00
IMP_SCORE,1611,GO:1900025,2.3502e-01,6.0000e+00
IMP_SCORE,1612,GO:0032838,2.3492e-01,2.8000e+01
IMP_SCORE,1613,GO:0018210,2.3488e-01,4.2000e+01
IMP_SCORE,1614,GO:0060612,2.3481e-01,2.6000e+01
IMP_SCORE,1615,GO:0050854,2.3466e-01,2.3000e+01
IMP_SCORE,1616,GO:0030032,2.3464e-01,1.5000e+01
IMP_SCORE,1617,GO:0031234,2.3464e-01,3.2000e+01
IMP_SCORE,1618,GO:0046514,2.3463e-01,2.9000e+01
IMP_SCORE,1619,GO:0001675,2.3463e-01,4.0000e+00
IMP_SCORE,1620,GO:0061695,2.3462e-01,3.6000e+01
IMP_SCORE,1621,GO:0015682,2.3452e-01,2.5000e+01
IMP_SCORE,1622,GO:0042832,2.3442e-01,2.3000e+01
IMP_SCORE,1623,GO:0045088,2.3424e-01,9.6000e+01
IMP_SCORE,1624,GO:0005057,2.3421e-01,1.2200e+02
IMP_SCORE,1625,GO:0090398,2.3416e-01,6.0000e+00
IMP_SCORE,1626,GO:0002823,2.3413e-01,1.1000e+01
IMP_SCORE,1627,GO:0007190,2.3410e-01,6.0000e+00
IMP_SCORE,1628,GO:0006297,2.3409e-01,1.5000e+01
IMP_SCORE,1629,GO:0098563,2.3404e-01,1.1000e+01
IMP_SCORE,1630,GO:0045637,2.3401e-01,9.6000e+01
IMP_SCORE,1631,GO:0021915,2.3386e-01,1.4000e+01
IMP_SCORE,1632,GO:0007006,2.3386e-01,3.2000e+01
IMP_SCORE,1633,GO:0006692,2.3379e-01,2.5000e+01
IMP_SCORE,1634,GO:0035577,2.3377e-01,8.8000e+01
IMP_SCORE,1635,GO:0046165,2.3376e-01,3.6000e+01
IMP_SCORE,1636,GO:0050667,2.3359e-01,2.0000e+01
IMP_SCORE,1637,GO:1900182,2.3355e-01,2.2000e+01
IMP_SCORE,1638,GO:0061842,2.3353e-01,9.0000e+00
IMP_SCORE,1639,GO:0071300,2.3345e-01,1.7000e+01
IMP_SCORE,1640,GO:1990778,2.3343e-01,8.3000e+01
IMP_SCORE,1641,GO:0006691,2.3343e-01,1.3000e+01
IMP_SCORE,1642,GO:0060479,2.3338e-01,1.1000e+01
IMP_SCORE,1643,GO:0043113,2.3329e-01,2.1000e+01
IMP_SCORE,1644,GO:0031532,2.3321e-01,3.0000e+01
IMP_SCORE,1645,GO:0045736,2.3312e-01,4.0000e+00
IMP_SCORE,1646,GO:0072182,2.3307e-01,4.0000e+00
IMP_SCORE,1647,GO:0002076,2.3304e-01,4.0000e+00
IMP_SCORE,1648,GO:0042974,2.3300e-01,4.0000e+00
IMP_SCORE,1649,GO:0006734,2.3289e-01,9.0000e+00
IMP_SCORE,1650,GO:0045335,2.3284e-01,4.4000e+01
IMP_SCORE,1651,GO:0045944,2.3279e-01,1.6900e+02
IMP_SCORE,1652,GO:0001948,2.3279e-01,6.4000e+01
IMP_SCORE,1653,GO:2000737,2.3266e-01,5.0000e+00
IMP_SCORE,1654,GO:2000353,2.3264e-01,2.0000e+01
IMP_SCORE,1655,GO:0045621,2.3242e-01,3.0000e+01
IMP_SCORE,1656,GO:0018214,2.3241e-01,9.0000e+00
IMP_SCORE,1657,GO:0005003,2.3236e-01,2.2000e+01
IMP_SCORE,1658,GO:0071456,2.3236e-01,3.8000e+01
IMP_SCORE,1659,GO:0071902,2.3222e-01,7.6000e+01
IMP_SCORE,1660,GO:0042581,2.3215e-01,2.8000e+01
IMP_SCORE,1661,GO:1903561,2.3210e-01,8.9200e+02
IMP_SCORE,1662,GO:0070169,2.3198e-01,1.2000e+01
IMP_SCORE,1663,GO:0072091,2.3196e-01,3.3000e+01
IMP_SCORE,1664,GO:0016137,2.3186e-01,3.3000e+01
IMP_SCORE,1665,GO:0005979,2.3178e-01,1.5000e+01
IMP_SCORE,1666,GO:0001779,2.3169e-01,1.3000e+01
IMP_SCORE,1667,GO:0042482,2.3159e-01,4.0000e+00
IMP_SCORE,1668,GO:0072431,2.3155e-01,1.1000e+01
IMP_SCORE,1669,GO:0070062,2.3152e-01,9.1600e+02
IMP_SCORE,1670,GO:0036150,2.3134e-01,1.1000e+01
IMP_SCORE,1671,GO:0030833,2.3131e-01,3.7000e+01
IMP_SCORE,1672,GO:0045069,2.3124e-01,4.4000e+01
IMP_SCORE,1673,GO:0046330,2.3123e-01,2.7000e+01
IMP_SCORE,1674,GO:0071478,2.3118e-01,5.6000e+01
IMP_SCORE,1675,GO:2001273,2.3115e-01,8.0000e+00
IMP_SCORE,1676,GO:0040014,2.3115e-01,2.0000e+01
IMP_SCORE,1677,GO:0035296,2.3113e-01,3.0000e+01
IMP_SCORE,1678,GO:0042455,2.3098e-01,1.7000e+01
IMP_SCORE,1679,GO:0070530,2.3097e-01,1.3000e+01
IMP_SCORE,1680,GO:0097305,2.3096e-01,7.5000e+01
IMP_SCORE,1681,GO:0042430,2.3096e-01,2.2000e+01
IMP_SCORE,1682,GO:0032462,2.3095e-01,9.0000e+00
IMP_SCORE,1683,GO:0071241,2.3094e-01,6.5000e+01
IMP_SCORE,1684,GO:0000086,2.3091e-01,6.7000e+01
IMP_SCORE,1685,GO:0071248,2.3090e-01,8.3000e+01
IMP_SCORE,1686,GO:2000641,2.3087e-01,1.3000e+01
IMP_SCORE,1687,GO:0071174,2.3081e-01,2.0000e+00
IMP_SCORE,1688,GO:1902745,2.3081e-01,1.1000e+01
IMP_SCORE,1689,GO:0034110,2.3078e-01,5.0000e+00
IMP_SCORE,1690,GO:0006984,2.3075e-01,1.2000e+01
IMP_SCORE,1691,GO:0095500,2.3075e-01,2.8000e+01
IMP_SCORE,1692,GO:0044723,2.3073e-01,1.7600e+02
IMP_SCORE,1693,GO:0048487,2.3073e-01,9.0000e+00
IMP_SCORE,1694,GO:1903532,2.3068e-01,8.8000e+01
IMP_SCORE,1695,GO:0042311,2.3066e-01,5.0000e+00
IMP_SCORE,1696,GO:0030291,2.3064e-01,3.0000e+01
IMP_SCORE,1697,GO:0042069,2.3062e-01,1.8000e+01
IMP_SCORE,1698,GO:0035437,2.3059e-01,5.0000e+00
IMP_SCORE,1699,GO:0051168,2.3057e-01,4.9000e+01
IMP_SCORE,1700,GO:0005547,2.3042e-01,2.4000e+01
IMP_SCORE,1701,GO:0006638,2.3042e-01,5.5000e+01
IMP_SCORE,1702,GO:0007051,2.3031e-01,6.8000e+01
IMP_SCORE,1703,GO:0048858,2.3028e-01,1.4300e+02
IMP_SCORE,1704,GO:0060337,2.3024e-01,8.0000e+01
IMP_SCORE,1705,GO:0030193,2.3024e-01,3.8000e+01
IMP_SCORE,1706,GO:0071397,2.3022e-01,2.3000e+01
IMP_SCORE,1707,GO:0032147,2.3021e-01,7.4000e+01
IMP_SCORE,1708,GO:0030546,2.3016e-01,2.0000e+01
IMP_SCORE,1709,GO:0036041,2.3001e-01,2.4000e+01
IMP_SCORE,1710,GO:0045638,2.2997e-01,2.9000e+01
IMP_SCORE,1711,GO:0043488,2.2993e-01,6.2000e+01
IMP_SCORE,1712,GO:0034374,2.2992e-01,8.0000e+00
IMP_SCORE,1713,GO:0048145,2.2992e-01,4.4000e+01
IMP_SCORE,1714,GO:0033138,2.2973e-01,2.3000e+01
IMP_SCORE,1715,GO:0036442,2.2970e-01,4.0000e+00
IMP_SCORE,1716,GO:0007612,2.2959e-01,5.8000e+01
IMP_SCORE,1717,GO:0050433,2.2949e-01,1.6000e+01
IMP_SCORE,1718,GO:0043372,2.2940e-01,1.2000e+01
IMP_SCORE,1719,GO:0035579,2.2935e-01,8.4000e+01
IMP_SCORE,1720,GO:0045744,2.2926e-01,2.1000e+01
IMP_SCORE,1721,GO:0060560,2.2923e-01,4.4000e+01
IMP_SCORE,1722,GO:0003727,2.2922e-01,5.0000e+01
IMP_SCORE,1723,GO:0003993,2.2921e-01,1.8000e+01
IMP_SCORE,1724,GO:0051428,2.2919e-01,9.0000e+00
IMP_SCORE,1725,GO:0043588,2.2912e-01,3.1000e+01
IMP_SCORE,1726,GO:0016620,2.2906e-01,6.8000e+01
IMP_SCORE,1727,GO:0001935,2.2906e-01,1.1000e+01
IMP_SCORE,1728,GO:0043229,2.2901e-01,1.6970e+03
IMP_SCORE,1729,GO:0045980,2.2895e-01,1.2000e+01
IMP_SCORE,1730,GO:0008022,2.2893e-01,9.2000e+01
IMP_SCORE,1731,GO:0005640,2.2881e-01,5.3000e+01
IMP_SCORE,1732,GO:0043369,2.2879e-01,1.2000e+01
IMP_SCORE,1733,GO:0000819,2.2877e-01,9.0000e+00
IMP_SCORE,1734,GO:1900076,2.2874e-01,2.0000e+01
IMP_SCORE,1735,GO:0005773,2.2870e-01,3.1900e+02
IMP_SCORE,1736,GO:0008344,2.2869e-01,4.7000e+01
IMP_SCORE,1737,GO:0055025,2.2868e-01,7.0000e+00
IMP_SCORE,1738,GO:0060348,2.2866e-01,5.4000e+01
IMP_SCORE,1739,GO:0033673,2.2861e-01,8.2000e+01
IMP_SCORE,1740,GO:0008527,2.2856e-01,2.5000e+01
IMP_SCORE,1741,GO:0006896,2.2851e-01,1.3000e+01
IMP_SCORE,1742,GO:0043295,2.2849e-01,1.6000e+01
IMP_SCORE,1743,GO:0048864,2.2833e-01,1.3000e+01
IMP_SCORE,1744,GO:0032495,2.2818e-01,1.7000e+01
IMP_SCORE,1745,GO:0000271,2.2817e-01,1.2000e+01
IMP_SCORE,1746,GO:0050777,2.2794e-01,4.6000e+01
IMP_SCORE,1747,GO:0050851,2.2794e-01,6.5000e+01
IMP_SCORE,1748,GO:0045778,2.2791e-01,4.3000e+01
IMP_SCORE,1749,GO:0002070,2.2779e-01,5.0000e+00
IMP_SCORE,1750,GO:0051148,2.2773e-01,2.7000e+01
IMP_SCORE,1751,GO:0006283,2.2773e-01,1.5000e+01
IMP_SCORE,1752,GO:0015696,2.2768e-01,2.0000e+01
IMP_SCORE,1753,GO:0009084,2.2758e-01,1.4000e+01
IMP_SCORE,1754,GO:1901532,2.2747e-01,5.0000e+00
IMP_SCORE,1755,GO:0002700,2.2746e-01,2.7000e+01
IMP_SCORE,1756,GO:0035264,2.2733e-01,2.0000e+01
IMP_SCORE,1757,GO:0030139,2.2731e-01,6.5000e+01
IMP_SCORE,1758,GO:0008519,2.2725e-01,1.8000e+01
IMP_SCORE,1759,GO:0046466,2.2719e-01,2.8000e+01
IMP_SCORE,1760,GO:1990380,2.2716e-01,1.9000e+01
IMP_SCORE,1761,GO:0036075,2.2689e-01,7.0000e+00
IMP_SCORE,1762,GO:0045742,2.2685e-01,1.5000e+01
IMP_SCORE,1763,GO:1901264,2.2682e-01,6.4000e+01
IMP_SCORE,1764,GO:0019724,2.2674e-01,1.5000e+01
IMP_SCORE,1765,GO:0002685,2.2665e-01,4.2000e+01
IMP_SCORE,1766,GO:0033993,2.2665e-01,2.1000e+02
IMP_SCORE,1767,GO:0010821,2.2659e-01,8.5000e+01
IMP_SCORE,1768,GO:0001977,2.2655e-01,1.2000e+01
IMP_SCORE,1769,GO:0016445,2.2653e-01,7.0000e+00
IMP_SCORE,1770,GO:0005178,2.2649e-01,1.0600e+02
IMP_SCORE,1771,GO:0043174,2.2649e-01,2.3000e+01
IMP_SCORE,1772,GO:0032411,2.2646e-01,2.4000e+01
IMP_SCORE,1773,GO:0009083,2.2619e-01,4.7000e+01
IMP_SCORE,1774,GO:1902850,2.2619e-01,3.9000e+01
IMP_SCORE,1775,GO:0033267,2.2614e-01,9.0000e+01
IMP_SCORE,1776,GO:0016922,2.2592e-01,5.0000e+00
IMP_SCORE,1777,GO:0060148,2.2591e-01,4.0000e+00
IMP_SCORE,1778,GO:0051127,2.2584e-01,5.0000e+00
IMP_SCORE,1779,GO:0002092,2.2579e-01,8.0000e+00
IMP_SCORE,1780,GO:0031233,2.2579e-01,4.2000e+01
IMP_SCORE,1781,GO:0070887,2.2577e-01,3.6200e+02
IMP_SCORE,1782,GO:0010522,2.2568e-01,1.5000e+01
IMP_SCORE,1783,GO:0071392,2.2568e-01,2.2000e+01
IMP_SCORE,1784,GO:0090049,2.2566e-01,8.0000e+00
IMP_SCORE,1785,GO:0043901,2.2564e-01,6.3000e+01
IMP_SCORE,1786,GO:0046463,2.2560e-01,4.0000e+01
IMP_SCORE,1787,GO:0032456,2.2553e-01,1.8000e+01
IMP_SCORE,1788,GO:0019693,2.2552e-01,6.2000e+01
IMP_SCORE,1789,GO:0051090,2.2546e-01,9.2000e+01
IMP_SCORE,1790,GO:0043408,2.2543e-01,1.2500e+02
IMP_SCORE,1791,GO:0050795,2.2542e-01,1.9000e+01
IMP_SCORE,1792,GO:0090026,2.2541e-01,5.0000e+00
IMP_SCORE,1793,GO:0009166,2.2536e-01,2.1000e+01
IMP_SCORE,1794,GO:0090557,2.2532e-01,6.0000e+00
IMP_SCORE,1795,GO:0043230,2.2529e-01,8.4600e+02
IMP_SCORE,1796,GO:0071360,2.2528e-01,1.5000e+01
IMP_SCORE,1797,GO:0070851,2.2527e-01,8.4000e+01
IMP_SCORE,1798,GO:0042789,2.2516e-01,1.3000e+01
IMP_SCORE,1799,GO:0005488,2.2513e-01,2.0400e+03
IMP_SCORE,1800,GO:0042073,2.2511e-01,3.1000e+01
IMP_SCORE,1801,GO:0010762,2.2503e-01,2.2000e+01
IMP_SCORE,1802,GO:0070252,2.2500e-01,2.3000e+01
IMP_SCORE,1803,GO:0010181,2.2492e-01,1.9000e+01
IMP_SCORE,1804,GO:0017157,2.2484e-01,5.7000e+01
IMP_SCORE,1805,GO:0048568,2.2471e-01,2.7000e+01
IMP_SCORE,1806,GO:0031589,2.2467e-01,1.2300e+02
IMP_SCORE,1807,GO:0010324,2.2467e-01,3.7000e+01
IMP_SCORE,1808,GO:0002687,2.2456e-01,3.6000e+01
IMP_SCORE,1809,GO:0097120,2.2454e-01,6.0000e+00
IMP_SCORE,1810,GO:0007528,2.2454e-01,1.2000e+01
IMP_SCORE,1811,GO:0002223,2.2449e-01,2.6000e+01
IMP_SCORE,1812,GO:0060205,2.2447e-01,1.1500e+02
IMP_SCORE,1813,GO:0046850,2.2445e-01,2.5000e+01
IMP_SCORE,1814,GO:0003071,2.2443e-01,1.4000e+01
IMP_SCORE,1815,GO:0031103,2.2438e-01,1.1000e+01
IMP_SCORE,1816,GO:0021795,2.2425e-01,1.3000e+01
IMP_SCORE,1817,GO:0045661,2.2420e-01,2.7000e+01
IMP_SCORE,1818,GO:0002704,2.2420e-01,1.4000e+01
IMP_SCORE,1819,GO:0016638,2.2413e-01,2.3000e+01
IMP_SCORE,1820,GO:2000404,2.2408e-01,9.0000e+00
IMP_SCORE,1821,GO:0071825,2.2396e-01,1.6000e+01
IMP_SCORE,1822,GO:0044033,2.2393e-01,1.5000e+01
IMP_SCORE,1823,GO:0046718,2.2392e-01,5.6000e+01
IMP_SCORE,1824,GO:1901606,2.2391e-01,8.9000e+01
IMP_SCORE,1825,GO:1901215,2.2390e-01,4.2000e+01
IMP_SCORE,1826,GO:1902170,2.2389e-01,1.2000e+01
IMP_SCORE,1827,GO:0032410,2.2381e-01,1.2000e+01
IMP_SCORE,1828,GO:0046710,2.2377e-01,1.1000e+01
IMP_SCORE,1829,GO:0043068,2.2370e-01,1.7200e+02
IMP_SCORE,1830,GO:0042423,2.2369e-01,1.4000e+01
IMP_SCORE,1831,GO:0006534,2.2369e-01,2.0000e+01
IMP_SCORE,1832,GO:0097150,2.2368e-01,4.0000e+00
IMP_SCORE,1833,GO:0031982,2.2365e-01,1.1410e+03
IMP_SCORE,1834,GO:0044448,2.2364e-01,7.1000e+01
IMP_SCORE,1835,GO:0002042,2.2354e-01,1.0000e+01
IMP_SCORE,1836,GO:0070989,2.2352e-01,7.0000e+00
IMP_SCORE,1837,GO:0044437,2.2351e-01,3.4400e+02
IMP_SCORE,1838,GO:0006312,2.2340e-01,1.2000e+01
IMP_SCORE,1839,GO:0006622,2.2334e-01,8.0000e+00
IMP_SCORE,1840,GO:0060411,2.2330e-01,1.3000e+01
IMP_SCORE,1841,GO:0060765,2.2314e-01,5.0000e+00
IMP_SCORE,1842,GO:0010950,2.2312e-01,4.2000e+01
IMP_SCORE,1843,GO:0046933,2.2299e-01,3.0000e+00
IMP_SCORE,1844,GO:0036464,2.2298e-01,1.2100e+02
IMP_SCORE,1845,GO:1901699,2.2294e-01,9.8000e+01
IMP_SCORE,1846,GO:1902547,2.2288e-01,8.0000e+00
IMP_SCORE,1847,GO:0050732,2.2286e-01,2.6000e+01
IMP_SCORE,1848,GO:0060688,2.2268e-01,1.6000e+01
IMP_SCORE,1849,GO:0005782,2.2266e-01,3.5000e+01
IMP_SCORE,1850,GO:1901654,2.2260e-01,5.0000e+01
IMP_SCORE,1851,GO:0032515,2.2256e-01,1.0000e+01
IMP_SCORE,1852,GO:0019827,2.2245e-01,3.0000e+01
IMP_SCORE,1853,GO:0044042,2.2237e-01,2.9000e+01
IMP_SCORE,1854,GO:1904353,2.2236e-01,2.0000e+01
IMP_SCORE,1855,GO:0002675,2.2235e-01,2.5000e+01
IMP_SCORE,1856,GO:0034440,2.2225e-01,4.1000e+01
IMP_SCORE,1857,GO:0021522,2.2225e-01,1.2000e+01
IMP_SCORE,1858,GO:0008360,2.2218e-01,7.7000e+01
IMP_SCORE,1859,GO:0010720,2.2215e-01,1.0700e+02
IMP_SCORE,1860,GO:0001784,2.2215e-01,7.0000e+00
IMP_SCORE,1861,GO:0035338,2.2206e-01,4.5000e+01
IMP_SCORE,1862,GO:0071310,2.2201e-01,3.4900e+02
IMP_SCORE,1863,GO:0043236,2.2200e-01,4.0000e+01
IMP_SCORE,1864,GO:0032715,2.2190e-01,1.0000e+01
IMP_SCORE,1865,GO:0006418,2.2189e-01,1.9000e+01
IMP_SCORE,1866,GO:2001028,2.2189e-01,4.0000e+00
IMP_SCORE,1867,GO:0035235,2.2187e-01,1.9000e+01
IMP_SCORE,1868,GO:0090568,2.2181e-01,1.5000e+01
IMP_SCORE,1869,GO:0010243,2.2180e-01,1.8800e+02
IMP_SCORE,1870,GO:0051489,2.2177e-01,4.5000e+01
IMP_SCORE,1871,GO:0035601,2.2176e-01,2.8000e+01
IMP_SCORE,1872,GO:0031932,2.2174e-01,2.9000e+01
IMP_SCORE,1873,GO:0071375,2.2171e-01,5.2000e+01
IMP_SCORE,1874,GO:0050673,2.2165e-01,4.2000e+01
IMP_SCORE,1875,GO:0031667,2.2165e-01,1.2300e+02
IMP_SCORE,1876,GO:0006677,2.2163e-01,2.9000e+01
IMP_SCORE,1877,GO:0006220,2.2162e-01,2.2000e+01
IMP_SCORE,1878,GO:0043122,2.2146e-01,1.3500e+02
IMP_SCORE,1879,GO:0001953,2.2144e-01,2.1000e+01
IMP_SCORE,1880,GO:0002275,2.2143e-01,1.1600e+02
IMP_SCORE,1881,GO:1901379,2.2130e-01,3.1000e+01
IMP_SCORE,1882,GO:0002690,2.2130e-01,2.4000e+01
IMP_SCORE,1883,GO:0002717,2.2125e-01,1.0000e+01
IMP_SCORE,1884,GO:0042990,2.2123e-01,3.1000e+01
IMP_SCORE,1885,GO:0004435,2.2105e-01,3.6000e+01
IMP_SCORE,1886,GO:0006900,2.2093e-01,1.7000e+01
IMP_SCORE,1887,GO:0008190,2.2086e-01,4.1000e+01
IMP_SCORE,1888,GO:0060397,2.2079e-01,6.0000e+00
IMP_SCORE,1889,GO:0017081,2.2073e-01,3.0000e+01
IMP_SCORE,1890,GO:2001233,2.2055e-01,9.8000e+01
IMP_SCORE,1891,GO:0042645,2.2050e-01,3.6000e+01
IMP_SCORE,1892,GO:0000398,2.2049e-01,6.2000e+01
IMP_SCORE,1893,GO:0002228,2.2045e-01,2.9000e+01
IMP_SCORE,1894,GO:0048592,2.2038e-01,2.8000e+01
IMP_SCORE,1895,GO:0051570,2.2031e-01,6.0000e+00
IMP_SCORE,1896,GO:0005776,2.2026e-01,5.4000e+01
IMP_SCORE,1897,GO:1903792,2.2025e-01,7.0000e+00
IMP_SCORE,1898,GO:0042036,2.2025e-01,1.6000e+01
IMP_SCORE,1899,GO:0032868,2.2018e-01,6.4000e+01
IMP_SCORE,1900,GO:0010759,2.2007e-01,6.0000e+00
IMP_SCORE,1901,GO:1990782,2.2001e-01,4.6000e+01
IMP_SCORE,1902,GO:0030662,2.1998e-01,9.2000e+01
IMP_SCORE,1903,GO:0030141,2.1997e-01,1.6500e+02
IMP_SCORE,1904,GO:0035637,2.1994e-01,3.0000e+01
IMP_SCORE,1905,GO:0042113,2.1992e-01,6.2000e+01
IMP_SCORE,1906,GO:0016877,2.1978e-01,2.7000e+01
IMP_SCORE,1907,GO:0048008,2.1971e-01,2.3000e+01
IMP_SCORE,1908,GO:0032722,2.1971e-01,2.0000e+01
IMP_SCORE,1909,GO:1900180,2.1964e-01,7.4000e+01
IMP_SCORE,1910,GO:0045664,2.1963e-01,1.2900e+02
IMP_SCORE,1911,GO:0009072,2.1961e-01,3.5000e+01
IMP_SCORE,1912,GO:0010561,2.1956e-01,1.7000e+01
IMP_SCORE,1913,GO:0001906,2.1955e-01,3.8000e+01
IMP_SCORE,1914,GO:0031330,2.1944e-01,4.4000e+01
IMP_SCORE,1915,GO:0090025,2.1944e-01,1.0000e+01
IMP_SCORE,1916,GO:0002218,2.1935e-01,6.7000e+01
IMP_SCORE,1917,GO:2000047,2.1935e-01,4.0000e+00
IMP_SCORE,1918,GO:0050678,2.1934e-01,7.8000e+01
IMP_SCORE,1919,GO:0061631,2.1932e-01,2.7000e+01
IMP_SCORE,1920,GO:0005739,2.1923e-01,7.6600e+02
IMP_SCORE,1921,GO:1903509,2.1921e-01,1.0100e+02
IMP_SCORE,1922,GO:0004497,2.1914e-01,6.1000e+01
IMP_SCORE,1923,GO:0002495,2.1912e-01,7.1000e+01
IMP_SCORE,1924,GO:0060395,2.1910e-01,2.1000e+01
IMP_SCORE,1925,GO:0042147,2.1909e-01,4.0000e+01
IMP_SCORE,1926,GO:0000002,2.1909e-01,1.3000e+01
IMP_SCORE,1927,GO:0030728,2.1905e-01,9.0000e+00
IMP_SCORE,1928,GO:0030426,2.1901e-01,8.5000e+01
IMP_SCORE,1929,GO:2001236,2.1899e-01,7.0000e+01
IMP_SCORE,1930,GO:0019751,2.1896e-01,5.7000e+01
IMP_SCORE,1931,GO:0004702,2.1895e-01,6.9000e+01
IMP_SCORE,1932,GO:1901879,2.1895e-01,4.3000e+01
IMP_SCORE,1933,GO:0051384,2.1892e-01,4.8000e+01
IMP_SCORE,1934,GO:0051224,2.1891e-01,7.4000e+01
IMP_SCORE,1935,GO:0046464,2.1883e-01,1.3000e+01
IMP_SCORE,1936,GO:0050850,2.1882e-01,1.7000e+01
IMP_SCORE,1937,GO:2000257,2.1872e-01,3.5000e+01
IMP_SCORE,1938,GO:0030855,2.1853e-01,1.0200e+02
IMP_SCORE,1939,GO:1901214,2.1847e-01,7.3000e+01
IMP_SCORE,1940,GO:2000278,2.1845e-01,2.8000e+01
IMP_SCORE,1941,GO:0035257,2.1841e-01,4.2000e+01
IMP_SCORE,1942,GO:0002757,2.1838e-01,1.0200e+02
IMP_SCORE,1943,GO:0005829,2.1837e-01,1.6820e+03
IMP_SCORE,1944,GO:0014704,2.1836e-01,1.5000e+01
IMP_SCORE,1945,GO:0019903,2.1821e-01,4.0000e+01
IMP_SCORE,1946,GO:0030449,2.1814e-01,3.5000e+01
IMP_SCORE,1947,GO:1903364,2.1785e-01,3.9000e+01
IMP_SCORE,1948,GO:0097067,2.1782e-01,9.0000e+00
IMP_SCORE,1949,GO:1902221,2.1780e-01,3.3000e+01
IMP_SCORE,1950,GO:0032940,2.1770e-01,2.2500e+02
IMP_SCORE,1951,GO:0031434,2.1765e-01,9.0000e+00
IMP_SCORE,1952,GO:0014896,2.1759e-01,9.0000e+00
IMP_SCORE,1953,GO:0046885,2.1749e-01,6.0000e+00
IMP_SCORE,1954,GO:0031114,2.1741e-01,1.0000e+01
IMP_SCORE,1955,GO:0002251,2.1729e-01,1.2000e+01
IMP_SCORE,1956,GO:0001816,2.1724e-01,2.7000e+01
IMP_SCORE,1957,GO:0034614,2.1723e-01,2.9000e+01
IMP_SCORE,1958,GO:0014070,2.1718e-01,2.0600e+02
IMP_SCORE,1959,GO:0030665,2.1712e-01,6.0000e+01
IMP_SCORE,1960,GO:0019221,2.1711e-01,2.3900e+02
IMP_SCORE,1961,GO:0050786,2.1706e-01,2.6000e+01
IMP_SCORE,1962,GO:0051129,2.1702e-01,1.9800e+02
IMP_SCORE,1963,GO:1903510,2.1700e-01,6.7000e+01
IMP_SCORE,1964,GO:0090175,2.1699e-01,2.0000e+01
IMP_SCORE,1965,GO:1905953,2.1697e-01,1.5000e+01
IMP_SCORE,1966,GO:0045923,2.1696e-01,3.0000e+00
IMP_SCORE,1967,GO:0046851,2.1693e-01,8.0000e+00
IMP_SCORE,1968,GO:0051962,2.1681e-01,1.2700e+02
IMP_SCORE,1969,GO:0051985,2.1680e-01,7.0000e+00
IMP_SCORE,1970,GO:0010564,2.1679e-01,1.6100e+02
IMP_SCORE,1971,GO:0006165,2.1675e-01,1.8000e+01
IMP_SCORE,1972,GO:0019898,2.1674e-01,1.0500e+02
IMP_SCORE,1973,GO:0090723,2.1670e-01,1.1000e+01
IMP_SCORE,1974,GO:0001047,2.1662e-01,6.9000e+01
IMP_SCORE,1975,GO:0010631,2.1658e-01,5.0000e+01
IMP_SCORE,1976,GO:0030522,2.1651e-01,5.3000e+01
IMP_SCORE,1977,GO:1901800,2.1646e-01,2.8000e+01
IMP_SCORE,1978,GO:2001056,2.1643e-01,3.9000e+01
IMP_SCORE,1979,GO:0030100,2.1631e-01,6.8000e+01
IMP_SCORE,1980,GO:0002224,2.1628e-01,4.4000e+01
IMP_SCORE,1981,GO:0097755,2.1627e-01,2.7000e+01
IMP_SCORE,1982,GO:0021700,2.1617e-01,6.4000e+01
IMP_SCORE,1983,GO:0008287,2.1616e-01,3.2000e+01
IMP_SCORE,1984,GO:0000165,2.1613e-01,8.0000e+01
IMP_SCORE,1985,GO:0002363,2.1608e-01,1.4000e+01
IMP_SCORE,1986,GO:0000902,2.1594e-01,5.8000e+01
IMP_SCORE,1987,GO:0032535,2.1591e-01,9.1000e+01
IMP_SCORE,1988,GO:0090280,2.1589e-01,1.4000e+01
IMP_SCORE,1989,GO:0043531,2.1585e-01,2.5000e+01
IMP_SCORE,1990,GO:0005372,2.1581e-01,2.8000e+01
IMP_SCORE,1991,GO:0008045,2.1581e-01,2.8000e+01
IMP_SCORE,1992,GO:0033120,2.1579e-01,1.4000e+01
IMP_SCORE,1993,GO:0071539,2.1566e-01,9.0000e+00
IMP_SCORE,1994,GO:0019882,2.1560e-01,1.2000e+02
IMP_SCORE,1995,GO:0051961,2.1560e-01,1.0000e+02
IMP_SCORE,1996,GO:0009154,2.1555e-01,7.0000e+00
IMP_SCORE,1997,GO:0031018,2.1554e-01,7.0000e+00
IMP_SCORE,1998,GO:0044242,2.1552e-01,1.0900e+02
IMP_SCORE,1999,GO:0035259,2.1552e-01,6.0000e+00
IMP_SCORE,2000,GO:0046626,2.1549e-01,1.3000e+01
IMP_SCORE,2001,GO:0032970,2.1544e-01,1.1100e+02
IMP_SCORE,2002,GO:0008037,2.1540e-01,1.9700e+02
IMP_SCORE,2003,GO:0002429,2.1535e-01,1.0400e+02
IMP_SCORE,2004,GO:0000077,2.1532e-01,3.9000e+01
IMP_SCORE,2005,GO:0016197,2.1532e-01,1.4600e+02
IMP_SCORE,2006,GO:0010955,2.1528e-01,1.3000e+01
IMP_SCORE,2007,GO:0050910,2.1524e-01,6.0000e+00
IMP_SCORE,2008,GO:0030101,2.1524e-01,2.5000e+01
IMP_SCORE,2009,GO:0006954,2.1516e-01,2.0600e+02
IMP_SCORE,2010,GO:1904181,2.1515e-01,4.0000e+00
IMP_SCORE,2011,GO:0018394,2.1511e-01,1.7000e+01
IMP_SCORE,2012,GO:0003735,2.1509e-01,8.3000e+01
IMP_SCORE,2013,GO:2001240,2.1504e-01,3.2000e+01
IMP_SCORE,2014,GO:0010921,2.1502e-01,7.1000e+01
IMP_SCORE,2015,GO:0016892,2.1501e-01,4.3000e+01
IMP_SCORE,2016,GO:0044818,2.1497e-01,1.0000e+01
IMP_SCORE,2017,GO:0019215,2.1494e-01,1.1000e+01
IMP_SCORE,2018,GO:0045022,2.1484e-01,8.0000e+00
IMP_SCORE,2019,GO:1903779,2.1479e-01,4.4000e+01
IMP_SCORE,2020,GO:0002689,2.1457e-01,5.0000e+00
IMP_SCORE,2021,GO:0010832,2.1454e-01,1.8000e+01
IMP_SCORE,2022,GO:0000980,2.1453e-01,2.3000e+01
IMP_SCORE,2023,GO:0009712,2.1451e-01,2.1000e+01
IMP_SCORE,2024,GO:1904031,2.1450e-01,1.0000e+01
IMP_SCORE,2025,GO:0017015,2.1450e-01,4.1000e+01
IMP_SCORE,2026,GO:1903706,2.1446e-01,1.2700e+02
IMP_SCORE,2027,GO:0008284,2.1446e-01,2.8200e+02
IMP_SCORE,2028,GO:0006595,2.1441e-01,2.7000e+01
IMP_SCORE,2029,GO:0004713,2.1438e-01,4.9000e+01
IMP_SCORE,2030,GO:0010033,2.1435e-01,5.5100e+02
IMP_SCORE,2031,GO:0009612,2.1430e-01,6.3000e+01
IMP_SCORE,2032,GO:0045732,2.1423e-01,6.1000e+01
IMP_SCORE,2033,GO:0012505,2.1422e-01,1.7100e+02
IMP_SCORE,2034,GO:0044389,2.1419e-01,1.1900e+02
IMP_SCORE,2035,GO:0002664,2.1418e-01,2.3000e+01
IMP_SCORE,2036,GO:2000021,2.1403e-01,6.6000e+01
IMP_SCORE,2037,GO:0008272,2.1400e-01,5.0000e+00
IMP_SCORE,2038,GO:0010594,2.1399e-01,3.7000e+01
IMP_SCORE,2039,GO:0090068,2.1388e-01,7.2000e+01
IMP_SCORE,2040,GO:0005484,2.1384e-01,3.1000e+01
IMP_SCORE,2041,GO:0016042,2.1381e-01,1.8900e+02
IMP_SCORE,2042,GO:0072163,2.1379e-01,2.5000e+01
IMP_SCORE,2043,GO:0046131,2.1373e-01,1.4000e+01
IMP_SCORE,2044,GO:0001916,2.1366e-01,8.0000e+00
IMP_SCORE,2045,GO:0008483,2.1363e-01,3.0000e+01
IMP_SCORE,2046,GO:0002889,2.1356e-01,1.4000e+01
IMP_SCORE,2047,GO:0042490,2.1355e-01,5.0000e+00
IMP_SCORE,2048,GO:0005839,2.1354e-01,1.4000e+01
IMP_SCORE,2049,GO:0034250,2.1352e-01,2.8000e+01
IMP_SCORE,2050,GO:0072661,2.1346e-01,1.4000e+01
IMP_SCORE,2051,GO:0002521,2.1343e-01,8.6000e+01
IMP_SCORE,2052,GO:0042339,2.1342e-01,2.7000e+01
IMP_SCORE,2053,GO:0006735,2.1336e-01,1.0000e+01
IMP_SCORE,2054,GO:0017134,2.1336e-01,1.5000e+01
IMP_SCORE,2055,GO:0008134,2.1333e-01,1.5400e+02
IMP_SCORE,2056,GO:0008206,2.1325e-01,3.0000e+01
IMP_SCORE,2057,GO:0002825,2.1324e-01,9.0000e+00
IMP_SCORE,2058,GO:0006953,2.1322e-01,5.2000e+01
IMP_SCORE,2059,GO:0005654,2.1321e-01,1.1000e+03
IMP_SCORE,2060,GO:0002768,2.1316e-01,1.0500e+02
IMP_SCORE,2061,GO:0001523,2.1306e-01,4.6000e+01
IMP_SCORE,2062,GO:0043254,2.1298e-01,1.0800e+02
IMP_SCORE,2063,GO:0042953,2.1293e-01,8.0000e+00
IMP_SCORE,2064,GO:0001077,2.1290e-01,5.4000e+01
IMP_SCORE,2065,GO:0007052,2.1290e-01,2.1000e+01
IMP_SCORE,2066,GO:1902905,2.1287e-01,4.8000e+01
IMP_SCORE,2067,GO:0001667,2.1285e-01,6.5000e+01
IMP_SCORE,2068,GO:0051249,2.1282e-01,1.1400e+02
IMP_SCORE,2069,GO:0072337,2.1282e-01,2.6000e+01
IMP_SCORE,2070,GO:0006665,2.1279e-01,9.7000e+01
IMP_SCORE,2071,GO:0005795,2.1279e-01,5.8000e+01
IMP_SCORE,2072,GO:0043062,2.1279e-01,1.8000e+02
IMP_SCORE,2073,GO:0046415,2.1271e-01,5.0000e+00
IMP_SCORE,2074,GO:0035794,2.1266e-01,4.0000e+00
IMP_SCORE,2075,GO:0032007,2.1253e-01,6.7000e+01
IMP_SCORE,2076,GO:0042594,2.1249e-01,6.6000e+01
IMP_SCORE,2077,GO:1905952,2.1246e-01,3.4000e+01
IMP_SCORE,2078,GO:0006576,2.1238e-01,5.8000e+01
IMP_SCORE,2079,GO:0004869,2.1232e-01,5.8000e+01
IMP_SCORE,2080,GO:0005819,2.1230e-01,9.4000e+01
IMP_SCORE,2081,GO:0052547,2.1229e-01,1.6400e+02
IMP_SCORE,2082,GO:0072562,2.1228e-01,1.6500e+02
IMP_SCORE,2083,GO:0045859,2.1225e-01,1.5700e+02
IMP_SCORE,2084,GO:0070527,2.1225e-01,5.3000e+01
IMP_SCORE,2085,GO:0030123,2.1208e-01,2.0000e+00
IMP_SCORE,2086,GO:0060048,2.1206e-01,1.6000e+01
IMP_SCORE,2087,GO:0040013,2.1202e-01,8.6000e+01
IMP_SCORE,2088,GO:0086080,2.1201e-01,1.1000e+01
IMP_SCORE,2089,GO:0071396,2.1201e-01,8.9000e+01
IMP_SCORE,2090,GO:0043227,2.1199e-01,1.5180e+03
IMP_SCORE,2091,GO:1905354,2.1189e-01,2.6000e+01
IMP_SCORE,2092,GO:0045907,2.1189e-01,3.0000e+00
IMP_SCORE,2093,GO:0043281,2.1180e-01,4.9000e+01
IMP_SCORE,2094,GO:0070293,2.1174e-01,1.2000e+01
IMP_SCORE,2095,GO:0002716,2.1173e-01,6.0000e+00
IMP_SCORE,2096,GO:0008214,2.1173e-01,2.2000e+01
IMP_SCORE,2097,GO:0048545,2.1173e-01,8.3000e+01
IMP_SCORE,2098,GO:0043198,2.1172e-01,1.0000e+01
IMP_SCORE,2099,GO:1904407,2.1172e-01,1.4000e+01
IMP_SCORE,2100,GO:0044428,2.1166e-01,1.2450e+03
IMP_SCORE,2101,GO:0001707,2.1162e-01,1.8000e+01
IMP_SCORE,2102,GO:0010866,2.1159e-01,1.9000e+01
IMP_SCORE,2103,GO:1901698,2.1157e-01,1.7100e+02
IMP_SCORE,2104,GO:0003950,2.1156e-01,1.3300e+02
IMP_SCORE,2105,GO:0006487,2.1147e-01,5.0000e+01
IMP_SCORE,2106,GO:0031099,2.1134e-01,8.4000e+01
IMP_SCORE,2107,GO:0043516,2.1132e-01,1.1000e+01
IMP_SCORE,2108,GO:1901673,2.1130e-01,2.0000e+00
IMP_SCORE,2109,GO:0005759,2.1129e-01,1.9500e+02
IMP_SCORE,2110,GO:0031072,2.1128e-01,5.6000e+01
IMP_SCORE,2111,GO:1902117,2.1127e-01,4.1000e+01
IMP_SCORE,2112,GO:0060993,2.1126e-01,1.4000e+01
IMP_SCORE,2113,GO:0005765,2.1105e-01,2.5400e+02
IMP_SCORE,2114,GO:0031625,2.1100e-01,1.0400e+02
IMP_SCORE,2115,GO:0010310,2.1097e-01,1.4000e+01
IMP_SCORE,2116,GO:0003159,2.1096e-01,5.0000e+00
IMP_SCORE,2117,GO:0001562,2.1094e-01,1.5000e+01
IMP_SCORE,2118,GO:0014855,2.1088e-01,1.5000e+01
IMP_SCORE,2119,GO:0030659,2.1087e-01,3.1200e+02
IMP_SCORE,2120,GO:0070034,2.1087e-01,5.0000e+00
IMP_SCORE,2121,GO:0035150,2.1086e-01,3.8000e+01
IMP_SCORE,2122,GO:0010632,2.1086e-01,3.7000e+01
IMP_SCORE,2123,GO:1900087,2.1069e-01,2.0000e+01
IMP_SCORE,2124,GO:1904590,2.1066e-01,4.4000e+01
IMP_SCORE,2125,GO:0030705,2.1063e-01,6.0000e+01
IMP_SCORE,2126,GO:0004861,2.1061e-01,6.0000e+00
IMP_SCORE,2127,GO:0051223,2.1056e-01,1.6000e+02
IMP_SCORE,2128,GO:0099501,2.1053e-01,7.2000e+01
IMP_SCORE,2129,GO:0005886,2.1052e-01,1.6880e+03
IMP_SCORE,2130,GO:0034446,2.1047e-01,3.6000e+01
IMP_SCORE,2131,GO:0001817,2.1041e-01,1.6300e+02
IMP_SCORE,2132,GO:0008347,2.1040e-01,4.7000e+01
IMP_SCORE,2133,GO:0007569,2.1030e-01,1.0000e+01
IMP_SCORE,2134,GO:0003407,2.1029e-01,6.0000e+00
IMP_SCORE,2135,GO:0007215,2.1025e-01,4.0000e+01
IMP_SCORE,2136,GO:0071675,2.1018e-01,1.4000e+01
IMP_SCORE,2137,GO:0035325,2.1018e-01,1.8000e+01
IMP_SCORE,2138,GO:0032108,2.1014e-01,2.0000e+00
IMP_SCORE,2139,GO:0001071,2.1001e-01,2.9000e+02
IMP_SCORE,2140,GO:1902400,2.1000e-01,9.0000e+00
IMP_SCORE,2141,GO:0031646,2.1000e-01,1.9000e+01
IMP_SCORE,2142,GO:0002755,2.0999e-01,5.0000e+00
IMP_SCORE,2143,GO:1904115,2.0995e-01,1.0000e+01
IMP_SCORE,2144,GO:2000826,2.0995e-01,2.1000e+01
IMP_SCORE,2145,GO:2000058,2.0986e-01,1.5000e+01
IMP_SCORE,2146,GO:0014887,2.0985e-01,5.0000e+00
IMP_SCORE,2147,GO:1901984,2.0979e-01,4.0000e+00
IMP_SCORE,2148,GO:0070207,2.0968e-01,3.1000e+01
IMP_SCORE,2149,GO:0043292,2.0948e-01,4.2000e+01
IMP_SCORE,2150,GO:0090004,2.0939e-01,1.7000e+01
IMP_SCORE,2151,GO:0000186,2.0930e-01,1.3000e+01
IMP_SCORE,2152,GO:0030330,2.0925e-01,2.6000e+01
IMP_SCORE,2153,GO:1900542,2.0924e-01,3.5000e+01
IMP_SCORE,2154,GO:0045494,2.0922e-01,9.0000e+00
IMP_SCORE,2155,GO:0007212,2.0913e-01,3.4000e+01
IMP_SCORE,2156,GO:0002237,2.0912e-01,1.0700e+02
IMP_SCORE,2157,GO:1903555,2.0910e-01,4.0000e+01
IMP_SCORE,2158,GO:0015980,2.0904e-01,5.1000e+01
IMP_SCORE,2159,GO:0006457,2.0900e-01,1.8500e+02
IMP_SCORE,2160,GO:0006757,2.0896e-01,1.3000e+01
IMP_SCORE,2161,GO:0070936,2.0895e-01,3.0000e+01
IMP_SCORE,2162,GO:0016486,2.0895e-01,2.8000e+01
IMP_SCORE,2163,GO:0045121,2.0893e-01,1.4800e+02
IMP_SCORE,2164,GO:0030425,2.0891e-01,1.8500e+02
IMP_SCORE,2165,GO:0031965,2.0889e-01,3.0200e+02
IMP_SCORE,2166,GO:0030947,2.0887e-01,2.3000e+01
IMP_SCORE,2167,GO:0008366,2.0881e-01,1.0100e+02
IMP_SCORE,2168,GO:0002886,2.0867e-01,2.2000e+01
IMP_SCORE,2169,GO:0006935,2.0866e-01,1.5200e+02
IMP_SCORE,2170,GO:0051336,2.0864e-01,4.5500e+02
IMP_SCORE,2171,GO:0007162,2.0863e-01,1.0400e+02
IMP_SCORE,2172,GO:1903859,2.0861e-01,1.0000e+01
IMP_SCORE,2173,GO:0030968,2.0858e-01,5.3000e+01
IMP_SCORE,2174,GO:0035249,2.0857e-01,1.9000e+01
IMP_SCORE,2175,GO:1990204,2.0854e-01,5.2000e+01
IMP_SCORE,2176,GO:0030036,2.0848e-01,1.2600e+02
IMP_SCORE,2177,GO:1902806,2.0841e-01,4.9000e+01
IMP_SCORE,2178,GO:0016049,2.0838e-01,5.6000e+01
IMP_SCORE,2179,GO:0002707,2.0837e-01,1.5000e+01
IMP_SCORE,2180,GO:0036257,2.0829e-01,7.0000e+00
IMP_SCORE,2181,GO:0044440,2.0829e-01,2.7200e+02
IMP_SCORE,2182,GO:0051017,2.0822e-01,3.2000e+01
IMP_SCORE,2183,GO:0034498,2.0818e-01,5.0000e+00
IMP_SCORE,2184,GO:0045893,2.0816e-01,1.8200e+02
IMP_SCORE,2185,GO:0002283,2.0807e-01,1.3600e+02
IMP_SCORE,2186,GO:0046471,2.0806e-01,2.3000e+01
IMP_SCORE,2187,GO:0045860,2.0805e-01,9.8000e+01
IMP_SCORE,2188,GO:1903427,2.0801e-01,9.0000e+00
IMP_SCORE,2189,GO:0005164,2.0792e-01,1.0000e+01
IMP_SCORE,2190,GO:0007584,2.0781e-01,5.9000e+01
IMP_SCORE,2191,GO:0014812,2.0781e-01,1.2000e+01
IMP_SCORE,2192,GO:0044724,2.0776e-01,8.0000e+01
IMP_SCORE,2193,GO:0032271,2.0773e-01,6.7000e+01
IMP_SCORE,2194,GO:0001221,2.0771e-01,6.0000e+00
IMP_SCORE,2195,GO:0046635,2.0770e-01,1.1000e+01
IMP_SCORE,2196,GO:0032368,2.0768e-01,1.5000e+01
IMP_SCORE,2197,GO:0005741,2.0766e-01,1.1400e+02
IMP_SCORE,2198,GO:1903034,2.0765e-01,5.1000e+01
IMP_SCORE,2199,GO:0051147,2.0762e-01,7.4000e+01
IMP_SCORE,2200,GO:0060173,2.0759e-01,4.6000e+01
IMP_SCORE,2201,GO:0000307,2.0755e-01,1.2000e+01
IMP_SCORE,2202,GO:0045843,2.0753e-01,1.7000e+01
IMP_SCORE,2203,GO:0043312,2.0749e-01,1.2100e+02
IMP_SCORE,2204,GO:0050900,2.0743e-01,1.4700e+02
IMP_SCORE,2205,GO:0046928,2.0735e-01,2.3000e+01
IMP_SCORE,2206,GO:0031342,2.0734e-01,6.0000e+00
IMP_SCORE,2207,GO:0050848,2.0732e-01,4.0000e+01
IMP_SCORE,2208,GO:0051347,2.0730e-01,1.0300e+02
IMP_SCORE,2209,GO:0043549,2.0727e-01,1.8500e+02
IMP_SCORE,2210,GO:2001239,2.0721e-01,3.7000e+01
IMP_SCORE,2211,GO:2001022,2.0710e-01,1.7000e+01
IMP_SCORE,2212,GO:0035239,2.0709e-01,5.5000e+01
IMP_SCORE,2213,GO:0045814,2.0700e-01,4.1000e+01
IMP_SCORE,2214,GO:0043065,2.0700e-01,1.6900e+02
IMP_SCORE,2215,GO:1900745,2.0691e-01,1.6000e+01
IMP_SCORE,2216,GO:0070374,2.0677e-01,3.8000e+01
IMP_SCORE,2217,GO:0030278,2.0676e-01,7.8000e+01
IMP_SCORE,2218,GO:0043302,2.0672e-01,1.7000e+01
IMP_SCORE,2219,GO:0022604,2.0669e-01,1.7700e+02
IMP_SCORE,2220,GO:1902186,2.0665e-01,8.0000e+00
IMP_SCORE,2221,GO:0031643,2.0664e-01,9.0000e+00
IMP_SCORE,2222,GO:0031347,2.0663e-01,1.9100e+02
IMP_SCORE,2223,GO:0090665,2.0651e-01,1.7000e+01
IMP_SCORE,2224,GO:0048791,2.0650e-01,1.4000e+01
IMP_SCORE,2225,GO:0051656,2.0643e-01,1.0000e+02
IMP_SCORE,2226,GO:1903050,2.0643e-01,4.8000e+01
IMP_SCORE,2227,GO:0030016,2.0638e-01,3.2000e+01
IMP_SCORE,2228,GO:0001228,2.0631e-01,7.7000e+01
IMP_SCORE,2229,GO:0032479,2.0629e-01,5.4000e+01
IMP_SCORE,2230,GO:0036336,2.0621e-01,4.0000e+00
IMP_SCORE,2231,GO:0070076,2.0618e-01,9.0000e+00
IMP_SCORE,2232,GO:0042493,2.0610e-01,1.1700e+02
IMP_SCORE,2233,GO:0046627,2.0608e-01,1.4000e+01
IMP_SCORE,2234,GO:0051705,2.0606e-01,4.5000e+01
IMP_SCORE,2235,GO:0050321,2.0604e-01,2.1000e+01
IMP_SCORE,2236,GO:0006531,2.0604e-01,1.8000e+01
IMP_SCORE,2237,GO:0003700,2.0600e-01,3.1500e+02
IMP_SCORE,2238,GO:0031650,2.0591e-01,3.0000e+00
IMP_SCORE,2239,GO:0035305,2.0588e-01,6.0000e+01
IMP_SCORE,2240,GO:0046834,2.0575e-01,5.0000e+01
IMP_SCORE,2241,GO:0007216,2.0574e-01,9.0000e+00
IMP_SCORE,2242,GO:0005154,2.0573e-01,2.6000e+01
IMP_SCORE,2243,GO:0048488,2.0570e-01,6.0000e+00
IMP_SCORE,2244,GO:0016616,2.0567e-01,1.1700e+02
IMP_SCORE,2245,GO:0031328,2.0563e-01,2.7200e+02
IMP_SCORE,2246,GO:0010665,2.0563e-01,1.0000e+01
IMP_SCORE,2247,GO:0006575,2.0554e-01,1.0300e+02
IMP_SCORE,2248,GO:0045793,2.0551e-01,2.8000e+01
IMP_SCORE,2249,GO:0002758,2.0547e-01,7.7000e+01
IMP_SCORE,2250,GO:0032154,2.0544e-01,5.2000e+01
IMP_SCORE,2251,GO:0016502,2.0533e-01,2.6000e+01
IMP_SCORE,2252,GO:0005200,2.0531e-01,1.3500e+02
IMP_SCORE,2253,GO:0030641,2.0528e-01,3.2000e+01
IMP_SCORE,2254,GO:0004672,2.0526e-01,1.7700e+02
IMP_SCORE,2255,GO:0033293,2.0522e-01,4.8000e+01
IMP_SCORE,2256,GO:0015931,2.0518e-01,9.9000e+01
IMP_SCORE,2257,GO:0001892,2.0514e-01,1.1000e+01
IMP_SCORE,2258,GO:0050820,2.0512e-01,1.9000e+01
IMP_SCORE,2259,GO:0045055,2.0511e-01,1.7900e+02
IMP_SCORE,2260,GO:0043627,2.0497e-01,4.4000e+01
IMP_SCORE,2261,GO:0001678,2.0491e-01,2.8000e+01
IMP_SCORE,2262,GO:0030307,2.0487e-01,4.8000e+01
IMP_SCORE,2263,GO:0016601,2.0486e-01,2.3000e+01
IMP_SCORE,2264,GO:0001786,2.0486e-01,6.4000e+01
IMP_SCORE,2265,GO:1901565,2.0473e-01,2.0400e+02
IMP_SCORE,2266,GO:2000403,2.0467e-01,6.0000e+00
IMP_SCORE,2267,GO:0008299,2.0466e-01,1.4000e+01
IMP_SCORE,2268,GO:0071889,2.0462e-01,2.2000e+01
IMP_SCORE,2269,GO:0006085,2.0460e-01,1.8000e+01
IMP_SCORE,2270,GO:0007032,2.0450e-01,2.9000e+01
IMP_SCORE,2271,GO:0045670,2.0448e-01,4.7000e+01
IMP_SCORE,2272,GO:0042770,2.0444e-01,2.3000e+01
IMP_SCORE,2273,GO:0002828,2.0443e-01,2.6000e+01
IMP_SCORE,2274,GO:0034754,2.0438e-01,5.2000e+01
IMP_SCORE,2275,GO:0050670,2.0433e-01,4.4000e+01
IMP_SCORE,2276,GO:0001775,2.0432e-01,2.8500e+02
IMP_SCORE,2277,GO:0012506,2.0432e-01,3.1600e+02
IMP_SCORE,2278,GO:0051350,2.0425e-01,5.0000e+00
IMP_SCORE,2279,GO:0016202,2.0424e-01,2.1000e+01
IMP_SCORE,2280,GO:0009306,2.0424e-01,4.9000e+01
IMP_SCORE,2281,GO:0005887,2.0422e-01,8.1200e+02
IMP_SCORE,2282,GO:0070229,2.0408e-01,2.6000e+01
IMP_SCORE,2283,GO:2000147,2.0408e-01,1.0900e+02
IMP_SCORE,2284,GO:0010975,2.0403e-01,1.3500e+02
IMP_SCORE,2285,GO:0070717,2.0401e-01,6.0000e+00
IMP_SCORE,2286,GO:0000792,2.0400e-01,3.7000e+01
IMP_SCORE,2287,GO:0036149,2.0398e-01,1.9000e+01
IMP_SCORE,2288,GO:1903670,2.0398e-01,1.1000e+01
IMP_SCORE,2289,GO:0043270,2.0394e-01,5.2000e+01
IMP_SCORE,2290,GO:1901568,2.0392e-01,5.2000e+01
IMP_SCORE,2291,GO:0030575,2.0388e-01,4.0000e+00
IMP_SCORE,2292,GO:0006110,2.0386e-01,8.0000e+00
IMP_SCORE,2293,GO:0006468,2.0385e-01,2.4000e+02
IMP_SCORE,2294,GO:0045132,2.0382e-01,5.0000e+00
IMP_SCORE,2295,GO:0031226,2.0379e-01,7.5800e+02
IMP_SCORE,2296,GO:0071222,2.0378e-01,3.3000e+01
IMP_SCORE,2297,GO:0071481,2.0373e-01,1.3000e+01
IMP_SCORE,2298,GO:0002366,2.0370e-01,1.4200e+02
IMP_SCORE,2299,GO:1901700,2.0357e-01,3.4500e+02
IMP_SCORE,2300,GO:0009081,2.0356e-01,4.2000e+01
IMP_SCORE,2301,GO:0032402,2.0348e-01,8.0000e+00
IMP_SCORE,2302,GO:2000573,2.0342e-01,2.9000e+01
IMP_SCORE,2303,GO:0006941,2.0342e-01,3.2000e+01
IMP_SCORE,2304,GO:0061005,2.0340e-01,6.0000e+00
IMP_SCORE,2305,GO:0030150,2.0334e-01,4.0000e+00
IMP_SCORE,2306,GO:0035019,2.0334e-01,1.7000e+01
IMP_SCORE,2307,GO:0010714,2.0333e-01,3.0000e+00
IMP_SCORE,2308,GO:0009074,2.0330e-01,2.7000e+01
IMP_SCORE,2309,GO:0016646,2.0329e-01,2.8000e+01
IMP_SCORE,2310,GO:0071495,2.0319e-01,1.5000e+02
IMP_SCORE,2311,GO:0016020,2.0315e-01,2.4100e+03
IMP_SCORE,2312,GO:0048525,2.0313e-01,4.2000e+01
IMP_SCORE,2313,GO:0042692,2.0313e-01,2.1000e+01
IMP_SCORE,2314,GO:1901701,2.0313e-01,1.7200e+02
IMP_SCORE,2315,GO:0098803,2.0309e-01,1.4000e+01
IMP_SCORE,2316,GO:1903827,2.0307e-01,1.3500e+02
IMP_SCORE,2317,GO:0038034,2.0304e-01,1.7000e+01
IMP_SCORE,2318,GO:0001774,2.0286e-01,2.0000e+01
IMP_SCORE,2319,GO:1902893,2.0282e-01,9.0000e+00
IMP_SCORE,2320,GO:0016239,2.0282e-01,2.6000e+01
IMP_SCORE,2321,GO:0006643,2.0271e-01,1.3200e+02
IMP_SCORE,2322,GO:0046638,2.0266e-01,2.3000e+01
IMP_SCORE,2323,GO:0010743,2.0265e-01,1.9000e+01
IMP_SCORE,2324,GO:1903146,2.0264e-01,2.0000e+01
IMP_SCORE,2325,GO:0042487,2.0254e-01,2.1000e+01
IMP_SCORE,2326,GO:0016701,2.0254e-01,3.8000e+01
IMP_SCORE,2327,GO:0005769,2.0252e-01,1.5800e+02
IMP_SCORE,2328,GO:0043410,2.0246e-01,9.3000e+01
IMP_SCORE,2329,GO:0044212,2.0245e-01,1.8400e+02
IMP_SCORE,2330,GO:0030029,2.0243e-01,1.6100e+02
IMP_SCORE,2331,GO:0007269,2.0234e-01,4.3000e+01
IMP_SCORE,2332,GO:0048156,2.0232e-01,1.6000e+01
IMP_SCORE,2333,GO:0045927,2.0230e-01,5.4000e+01
IMP_SCORE,2334,GO:0002027,2.0230e-01,3.7000e+01
IMP_SCORE,2335,GO:0045603,2.0226e-01,2.6000e+01
IMP_SCORE,2336,GO:1903203,2.0223e-01,1.0000e+01
IMP_SCORE,2337,GO:0022409,2.0218e-01,7.4000e+01
IMP_SCORE,2338,GO:0003014,2.0216e-01,3.4000e+01
IMP_SCORE,2339,GO:0019229,2.0214e-01,1.8000e+01
IMP_SCORE,2340,GO:0098793,2.0205e-01,7.6000e+01
IMP_SCORE,2341,GO:0060334,2.0197e-01,1.6000e+01
IMP_SCORE,2342,GO:0035066,2.0197e-01,1.6000e+01
IMP_SCORE,2343,GO:0001972,2.0195e-01,6.0000e+00
IMP_SCORE,2344,GO:0098811,2.0191e-01,3.7000e+01
IMP_SCORE,2345,GO:0043524,2.0189e-01,3.0000e+01
IMP_SCORE,2346,GO:0017038,2.0187e-01,7.4000e+01
IMP_SCORE,2347,GO:0019838,2.0186e-01,1.6500e+02
IMP_SCORE,2348,GO:0032536,2.0181e-01,1.3000e+01
IMP_SCORE,2349,GO:0046822,2.0181e-01,6.7000e+01
IMP_SCORE,2350,GO:0033013,2.0180e-01,4.2000e+01
IMP_SCORE,2351,GO:0038083,2.0178e-01,9.0000e+00
IMP_SCORE,2352,GO:0006956,2.0177e-01,4.9000e+01
IMP_SCORE,2353,GO:0048666,2.0171e-01,7.4000e+01
IMP_SCORE,2354,GO:1903793,2.0171e-01,9.0000e+00
IMP_SCORE,2355,GO:0032418,2.0168e-01,1.8000e+01
IMP_SCORE,2356,GO:0061615,2.0165e-01,1.3000e+01
IMP_SCORE,2357,GO:0019867,2.0158e-01,1.4900e+02
IMP_SCORE,2358,GO:0051205,2.0156e-01,6.0000e+00
IMP_SCORE,2359,GO:0050796,2.0143e-01,7.4000e+01
IMP_SCORE,2360,GO:0098586,2.0141e-01,1.1000e+01
IMP_SCORE,2361,GO:0006888,2.0141e-01,8.3000e+01
IMP_SCORE,2362,GO:0016755,2.0137e-01,2.9000e+01
IMP_SCORE,2363,GO:0016577,2.0136e-01,1.6000e+01
IMP_SCORE,2364,GO:2000242,2.0130e-01,2.4000e+01
IMP_SCORE,2365,GO:0060562,2.0130e-01,2.5000e+01
IMP_SCORE,2366,GO:0044246,2.0124e-01,1.4000e+01
IMP_SCORE,2367,GO:0030224,2.0123e-01,2.0000e+01
IMP_SCORE,2368,GO:0002820,2.0123e-01,1.0000e+01
IMP_SCORE,2369,GO:0044446,2.0120e-01,1.4770e+03
IMP_SCORE,2370,GO:0002478,2.0117e-01,1.0400e+02
IMP_SCORE,2371,GO:0050714,2.0111e-01,5.3000e+01
IMP_SCORE,2372,GO:0010770,2.0110e-01,3.5000e+01
IMP_SCORE,2373,GO:0051642,2.0107e-01,5.0000e+00
IMP_SCORE,2374,GO:0001886,2.0103e-01,5.0000e+00
IMP_SCORE,2375,GO:0097542,2.0082e-01,2.3000e+01
IMP_SCORE,2376,GO:0090533,2.0073e-01,1.6000e+01
IMP_SCORE,2377,GO:0035987,2.0059e-01,1.9000e+01
IMP_SCORE,2378,GO:0002764,2.0057e-01,1.3600e+02
IMP_SCORE,2379,GO:0030672,2.0053e-01,7.8000e+01
IMP_SCORE,2380,GO:0018107,2.0050e-01,2.9000e+01
IMP_SCORE,2381,GO:0001158,2.0049e-01,2.7000e+01
IMP_SCORE,2382,GO:1901981,2.0047e-01,8.4000e+01
IMP_SCORE,2383,GO:0034332,2.0044e-01,6.6000e+01
IMP_SCORE,2384,GO:0006296,2.0037e-01,7.0000e+00
IMP_SCORE,2385,GO:0043178,2.0037e-01,5.7000e+01
IMP_SCORE,2386,GO:0010857,2.0029e-01,3.2000e+01
IMP_SCORE,2387,GO:0055038,2.0028e-01,7.1000e+01
IMP_SCORE,2388,GO:0005504,2.0025e-01,2.7000e+01
IMP_SCORE,2389,GO:0007093,2.0022e-01,1.5000e+01
IMP_SCORE,2390,GO:0050853,2.0021e-01,3.0000e+01
IMP_SCORE,2391,GO:0032496,2.0020e-01,1.1700e+02
IMP_SCORE,2392,GO:0097602,2.0014e-01,6.0000e+00
IMP_SCORE,2393,GO:0042462,2.0001e-01,2.2000e+01
IMP_SCORE,2394,GO:0045920,1.9998e-01,3.0000e+01
IMP_SCORE,2395,GO:0045596,1.9994e-01,1.9800e+02
IMP_SCORE,2396,GO:1903708,1.9993e-01,4.6000e+01
IMP_SCORE,2397,GO:0055094,1.9993e-01,2.9000e+01
IMP_SCORE,2398,GO:0042402,1.9991e-01,4.4000e+01
IMP_SCORE,2399,GO:0033145,1.9977e-01,1.5000e+01
IMP_SCORE,2400,GO:0031668,1.9977e-01,7.4000e+01
IMP_SCORE,2401,GO:0010800,1.9976e-01,6.0000e+00
IMP_SCORE,2402,GO:0007223,1.9974e-01,1.7000e+01
IMP_SCORE,2403,GO:1905268,1.9967e-01,1.8000e+01
IMP_SCORE,2404,GO:0006084,1.9965e-01,3.1000e+01
IMP_SCORE,2405,GO:2000272,1.9956e-01,1.0000e+01
IMP_SCORE,2406,GO:0005775,1.9956e-01,1.3400e+02
IMP_SCORE,2407,GO:0051058,1.9945e-01,1.2000e+01
IMP_SCORE,2408,GO:1904427,1.9944e-01,1.8000e+01
IMP_SCORE,2409,GO:0031023,1.9943e-01,3.0000e+01
IMP_SCORE,2410,GO:0047555,1.9939e-01,5.0000e+00
IMP_SCORE,2411,GO:0030131,1.9938e-01,7.0000e+00
IMP_SCORE,2412,GO:0031435,1.9938e-01,2.8000e+01
IMP_SCORE,2413,GO:0043388,1.9933e-01,1.0000e+01
IMP_SCORE,2414,GO:0018105,1.9928e-01,5.2000e+01
IMP_SCORE,2415,GO:0050890,1.9918e-01,1.4500e+02
IMP_SCORE,2416,GO:0005905,1.9916e-01,5.2000e+01
IMP_SCORE,2417,GO:0002829,1.9913e-01,1.4000e+01
IMP_SCORE,2418,GO:0008106,1.9910e-01,1.2000e+01
IMP_SCORE,2419,GO:0022835,1.9909e-01,1.3000e+01
IMP_SCORE,2420,GO:0045667,1.9900e-01,8.0000e+01
IMP_SCORE,2421,GO:0014877,1.9897e-01,2.0000e+00
IMP_SCORE,2422,GO:0050746,1.9896e-01,8.0000e+00
IMP_SCORE,2423,GO:0099568,1.9895e-01,1.9400e+02
IMP_SCORE,2424,GO:0031683,1.9892e-01,1.6000e+01
IMP_SCORE,2425,GO:0007611,1.9889e-01,9.8000e+01
IMP_SCORE,2426,GO:0043149,1.9889e-01,1.3000e+01
IMP_SCORE,2427,GO:0043226,1.9885e-01,1.5360e+03
IMP_SCORE,2428,GO:0032024,1.9874e-01,2.1000e+01
IMP_SCORE,2429,GO:0046697,1.9873e-01,1.1000e+01
IMP_SCORE,2430,GO:1902808,1.9873e-01,3.8000e+01
IMP_SCORE,2431,GO:0004708,1.9870e-01,1.3000e+01
IMP_SCORE,2432,GO:0030658,1.9856e-01,1.2500e+02
IMP_SCORE,2433,GO:0044087,1.9853e-01,2.8600e+02
IMP_SCORE,2434,GO:0031907,1.9849e-01,2.7000e+01
IMP_SCORE,2435,GO:0006012,1.9848e-01,1.8000e+01
IMP_SCORE,2436,GO:0042056,1.9846e-01,1.5000e+01
IMP_SCORE,2437,GO:0006558,1.9846e-01,2.1000e+01
IMP_SCORE,2438,GO:0045785,1.9846e-01,1.5300e+02
IMP_SCORE,2439,GO:0032780,1.9845e-01,1.7000e+01
IMP_SCORE,2440,GO:0043903,1.9841e-01,1.0000e+02
IMP_SCORE,2441,GO:0015085,1.9832e-01,5.6000e+01
IMP_SCORE,2442,GO:0050855,1.9825e-01,1.5000e+01
IMP_SCORE,2443,GO:0045072,1.9823e-01,9.0000e+00
IMP_SCORE,2444,GO:0050778,1.9822e-01,1.5700e+02
IMP_SCORE,2445,GO:0006520,1.9817e-01,1.5500e+02
IMP_SCORE,2446,GO:0035025,1.9816e-01,9.0000e+00
IMP_SCORE,2447,GO:0042994,1.9813e-01,1.3000e+01
IMP_SCORE,2448,GO:0090287,1.9805e-01,9.9000e+01
IMP_SCORE,2449,GO:0032934,1.9804e-01,2.4000e+01
IMP_SCORE,2450,GO:0004529,1.9802e-01,5.0000e+00
IMP_SCORE,2451,GO:0038166,1.9802e-01,7.0000e+00
IMP_SCORE,2452,GO:0051279,1.9790e-01,2.0000e+01
IMP_SCORE,2453,GO:0060078,1.9790e-01,4.5000e+01
IMP_SCORE,2454,GO:0030593,1.9789e-01,3.4000e+01
IMP_SCORE,2455,GO:0016079,1.9787e-01,2.2000e+01
IMP_SCORE,2456,GO:0098805,1.9783e-01,5.3000e+02
IMP_SCORE,2457,GO:0046839,1.9782e-01,3.3000e+01
IMP_SCORE,2458,GO:0050872,1.9777e-01,1.0000e+01
IMP_SCORE,2459,GO:0031343,1.9774e-01,1.6000e+01
IMP_SCORE,2460,GO:0051298,1.9765e-01,1.1000e+01
IMP_SCORE,2461,GO:0016298,1.9748e-01,1.1300e+02
IMP_SCORE,2462,GO:0050865,1.9740e-01,1.1900e+02
IMP_SCORE,2463,GO:0010811,1.9739e-01,5.1000e+01
IMP_SCORE,2464,GO:0030856,1.9739e-01,3.2000e+01
IMP_SCORE,2465,GO:0060487,1.9739e-01,5.0000e+00
IMP_SCORE,2466,GO:0002637,1.9734e-01,1.3000e+01
IMP_SCORE,2467,GO:0090101,1.9729e-01,4.1000e+01
IMP_SCORE,2468,GO:0005794,1.9725e-01,5.7900e+02
IMP_SCORE,2469,GO:0006959,1.9725e-01,1.3700e+02
IMP_SCORE,2470,GO:0048753,1.9717e-01,6.0000e+00
IMP_SCORE,2471,GO:0005545,1.9715e-01,3.1000e+01
IMP_SCORE,2472,GO:1900181,1.9708e-01,5.9000e+01
IMP_SCORE,2473,GO:0001666,1.9707e-01,5.8000e+01
IMP_SCORE,2474,GO:0043434,1.9706e-01,8.3000e+01
IMP_SCORE,2475,GO:0070411,1.9700e-01,1.7000e+01
IMP_SCORE,2476,GO:0030594,1.9700e-01,4.6000e+01
IMP_SCORE,2477,GO:0070372,1.9687e-01,6.3000e+01
IMP_SCORE,2478,GO:0001078,1.9678e-01,5.0000e+01
IMP_SCORE,2479,GO:0032527,1.9673e-01,6.0000e+00
IMP_SCORE,2480,GO:0030282,1.9672e-01,2.4000e+01
IMP_SCORE,2481,GO:0002833,1.9672e-01,3.2000e+01
IMP_SCORE,2482,GO:0032990,1.9668e-01,1.3600e+02
IMP_SCORE,2483,GO:0090307,1.9667e-01,1.8000e+01
IMP_SCORE,2484,GO:0045730,1.9665e-01,1.7000e+01
IMP_SCORE,2485,GO:0006939,1.9663e-01,2.4000e+01
IMP_SCORE,2486,GO:0008285,1.9658e-01,2.7200e+02
IMP_SCORE,2487,GO:1903305,1.9655e-01,5.2000e+01
IMP_SCORE,2488,GO:0050927,1.9650e-01,1.1000e+01
IMP_SCORE,2489,GO:0000785,1.9650e-01,1.2500e+02
IMP_SCORE,2490,GO:0043534,1.9649e-01,1.2000e+01
IMP_SCORE,2491,GO:0036499,1.9647e-01,9.0000e+00
IMP_SCORE,2492,GO:0004888,1.9645e-01,3.2900e+02
IMP_SCORE,2493,GO:0030804,1.9643e-01,1.3000e+01
IMP_SCORE,2494,GO:1902936,1.9642e-01,5.6000e+01
IMP_SCORE,2495,GO:0072395,1.9640e-01,1.6000e+01
IMP_SCORE,2496,GO:0070266,1.9636e-01,1.3000e+01
IMP_SCORE,2497,GO:0055002,1.9636e-01,4.8000e+01
IMP_SCORE,2498,GO:0030838,1.9635e-01,3.7000e+01
IMP_SCORE,2499,GO:0051851,1.9634e-01,2.4000e+01
IMP_SCORE,2500,GO:0006970,1.9632e-01,5.7000e+01
IMP_SCORE,2501,GO:0004857,1.9631e-01,1.9200e+02
IMP_SCORE,2502,GO:0010558,1.9628e-01,2.3200e+02
IMP_SCORE,2503,GO:0045597,1.9627e-01,2.4400e+02
IMP_SCORE,2504,GO:1903523,1.9626e-01,6.0000e+00
IMP_SCORE,2505,GO:0006582,1.9624e-01,1.1000e+01
IMP_SCORE,2506,GO:0045880,1.9623e-01,1.2000e+01
IMP_SCORE,2507,GO:0070613,1.9620e-01,6.1000e+01
IMP_SCORE,2508,GO:0016482,1.9606e-01,5.8000e+01
IMP_SCORE,2509,GO:0007193,1.9604e-01,4.2000e+01
IMP_SCORE,2510,GO:0051289,1.9604e-01,2.8000e+01
IMP_SCORE,2511,GO:2000209,1.9600e-01,1.5000e+01
IMP_SCORE,2512,GO:0017154,1.9600e-01,8.0000e+00
IMP_SCORE,2513,GO:0071637,1.9598e-01,2.0000e+01
IMP_SCORE,2514,GO:0051209,1.9597e-01,1.0000e+01
IMP_SCORE,2515,GO:0071417,1.9595e-01,7.0000e+01
IMP_SCORE,2516,GO:1904724,1.9586e-01,5.5000e+01
IMP_SCORE,2517,GO:0098631,1.9586e-01,3.5000e+01
IMP_SCORE,2518,GO:0071384,1.9564e-01,2.1000e+01
IMP_SCORE,2519,GO:0072329,1.9563e-01,7.5000e+01
IMP_SCORE,2520,GO:0032930,1.9559e-01,8.0000e+00
IMP_SCORE,2521,GO:0051193,1.9556e-01,1.8000e+01
IMP_SCORE,2522,GO:0050870,1.9548e-01,5.7000e+01
IMP_SCORE,2523,GO:0051781,1.9545e-01,3.1000e+01
IMP_SCORE,2524,GO:0002694,1.9544e-01,1.2500e+02
IMP_SCORE,2525,GO:0060079,1.9539e-01,2.8000e+01
IMP_SCORE,2526,GO:0046579,1.9536e-01,1.4000e+01
IMP_SCORE,2527,GO:0002790,1.9533e-01,4.9000e+01
IMP_SCORE,2528,GO:0019373,1.9529e-01,1.3000e+01
IMP_SCORE,2529,GO:0006695,1.9529e-01,2.0000e+01
IMP_SCORE,2530,GO:0008203,1.9528e-01,5.8000e+01
IMP_SCORE,2531,GO:0001654,1.9522e-01,6.4000e+01
IMP_SCORE,2532,GO:0051272,1.9516e-01,1.1700e+02
IMP_SCORE,2533,GO:0002220,1.9514e-01,2.6000e+01
IMP_SCORE,2534,GO:0007413,1.9513e-01,2.9000e+01
IMP_SCORE,2535,GO:0046634,1.9512e-01,1.0000e+01
IMP_SCORE,2536,GO:0001934,1.9509e-01,1.1700e+02
IMP_SCORE,2537,GO:0008286,1.9499e-01,5.4000e+01
IMP_SCORE,2538,GO:0071453,1.9494e-01,3.8000e+01
IMP_SCORE,2539,GO:0009611,1.9494e-01,9.6000e+01
IMP_SCORE,2540,GO:0005635,1.9491e-01,1.2800e+02
IMP_SCORE,2541,GO:0035850,1.9489e-01,2.3000e+01
IMP_SCORE,2542,GO:0048701,1.9488e-01,1.0000e+01
IMP_SCORE,2543,GO:0000226,1.9483e-01,1.4500e+02
IMP_SCORE,2544,GO:0051247,1.9482e-01,2.3200e+02
IMP_SCORE,2545,GO:0016505,1.9472e-01,7.0000e+00
IMP_SCORE,2546,GO:0002192,1.9470e-01,5.0000e+00
IMP_SCORE,2547,GO:0044767,1.9465e-01,1.3040e+03
IMP_SCORE,2548,GO:0051254,1.9459e-01,2.1600e+02
IMP_SCORE,2549,GO:0031344,1.9454e-01,1.9900e+02
IMP_SCORE,2550,GO:0042445,1.9454e-01,9.2000e+01
IMP_SCORE,2551,GO:0035307,1.9454e-01,1.6000e+01
IMP_SCORE,2552,GO:0018196,1.9452e-01,3.4000e+01
IMP_SCORE,2553,GO:0016645,1.9447e-01,5.0000e+01
IMP_SCORE,2554,GO:0045955,1.9442e-01,2.0000e+01
IMP_SCORE,2555,GO:0072512,1.9441e-01,1.2000e+01
IMP_SCORE,2556,GO:0005313,1.9439e-01,1.6000e+01
IMP_SCORE,2557,GO:0007417,1.9432e-01,1.4200e+02
IMP_SCORE,2558,GO:0003143,1.9429e-01,2.3000e+01
IMP_SCORE,2559,GO:0051297,1.9426e-01,2.8000e+01
IMP_SCORE,2560,GO:0043436,1.9421e-01,3.2600e+02
IMP_SCORE,2561,GO:0001843,1.9419e-01,2.4000e+01
IMP_SCORE,2562,GO:0005243,1.9419e-01,7.0000e+00
IMP_SCORE,2563,GO:0051497,1.9414e-01,3.0000e+00
IMP_SCORE,2564,GO:0005902,1.9414e-01,6.0000e+01
IMP_SCORE,2565,GO:1902495,1.9413e-01,1.3400e+02
IMP_SCORE,2566,GO:1903828,1.9412e-01,6.5000e+01
IMP_SCORE,2567,GO:0051817,1.9404e-01,3.5000e+01
IMP_SCORE,2568,GO:1900046,1.9404e-01,5.1000e+01
IMP_SCORE,2569,GO:0048172,1.9402e-01,2.3000e+01
IMP_SCORE,2570,GO:0006469,1.9400e-01,8.6000e+01
IMP_SCORE,2571,GO:0009268,1.9399e-01,3.2000e+01
IMP_SCORE,2572,GO:0051879,1.9399e-01,1.3000e+01
IMP_SCORE,2573,GO:0071900,1.9398e-01,1.1500e+02
IMP_SCORE,2574,GO:0021766,1.9398e-01,4.3000e+01
IMP_SCORE,2575,GO:0019370,1.9398e-01,1.4000e+01
IMP_SCORE,2576,GO:0001947,1.9396e-01,2.7000e+01
IMP_SCORE,2577,GO:0006213,1.9393e-01,1.7000e+01
IMP_SCORE,2578,GO:0006476,1.9392e-01,2.1000e+01
IMP_SCORE,2579,GO:1903508,1.9389e-01,1.8900e+02
IMP_SCORE,2580,GO:0008361,1.9381e-01,6.1000e+01
IMP_SCORE,2581,GO:0008643,1.9379e-01,6.4000e+01
IMP_SCORE,2582,GO:0005242,1.9367e-01,4.4000e+01
IMP_SCORE,2583,GO:0031641,1.9360e-01,1.7000e+01
IMP_SCORE,2584,GO:0043525,1.9359e-01,1.4000e+01
IMP_SCORE,2585,GO:0034330,1.9358e-01,1.5000e+02
IMP_SCORE,2586,GO:0004871,1.9355e-01,5.5500e+02
IMP_SCORE,2587,GO:0036152,1.9352e-01,6.0000e+01
IMP_SCORE,2588,GO:0030496,1.9346e-01,1.1700e+02
IMP_SCORE,2589,GO:2000249,1.9345e-01,2.9000e+01
IMP_SCORE,2590,GO:0032754,1.9341e-01,7.0000e+00
IMP_SCORE,2591,GO:0018193,1.9341e-01,2.9300e+02
IMP_SCORE,2592,GO:0038023,1.9326e-01,3.4100e+02
IMP_SCORE,2593,GO:0009725,1.9324e-01,1.6500e+02
IMP_SCORE,2594,GO:0022824,1.9322e-01,2.6000e+01
IMP_SCORE,2595,GO:0030155,1.9317e-01,2.4300e+02
IMP_SCORE,2596,GO:0044271,1.9309e-01,3.4500e+02
IMP_SCORE,2597,GO:0050863,1.9304e-01,8.2000e+01
IMP_SCORE,2598,GO:0051861,1.9296e-01,4.3000e+01
IMP_SCORE,2599,GO:0007165,1.9289e-01,1.1860e+03
IMP_SCORE,2600,GO:0048642,1.9287e-01,1.0000e+01
IMP_SCORE,2601,GO:0006081,1.9273e-01,8.3000e+01
IMP_SCORE,2602,GO:0051241,1.9272e-01,2.6300e+02
IMP_SCORE,2603,GO:0044126,1.9271e-01,1.4000e+01
IMP_SCORE,2604,GO:0001891,1.9265e-01,2.5000e+01
IMP_SCORE,2605,GO:0003012,1.9258e-01,1.3900e+02
IMP_SCORE,2606,GO:0000122,1.9256e-01,1.4900e+02
IMP_SCORE,2607,GO:0002573,1.9250e-01,3.8000e+01
IMP_SCORE,2608,GO:0070830,1.9243e-01,3.4000e+01
IMP_SCORE,2609,GO:0005217,1.9241e-01,2.0000e+01
IMP_SCORE,2610,GO:1900034,1.9241e-01,5.6000e+01
IMP_SCORE,2611,GO:0006099,1.9240e-01,4.4000e+01
IMP_SCORE,2612,GO:0042803,1.9236e-01,4.5100e+02
IMP_SCORE,2613,GO:0072659,1.9235e-01,9.5000e+01
IMP_SCORE,2614,GO:0042599,1.9227e-01,3.6000e+01
IMP_SCORE,2615,GO:0032392,1.9226e-01,1.2000e+01
IMP_SCORE,2616,GO:0005884,1.9216e-01,4.2000e+01
IMP_SCORE,2617,GO:0019098,1.9215e-01,2.8000e+01
IMP_SCORE,2618,GO:0008271,1.9211e-01,6.0000e+00
IMP_SCORE,2619,GO:0043550,1.9204e-01,1.5000e+01
IMP_SCORE,2620,GO:0071407,1.9204e-01,6.4000e+01
IMP_SCORE,2621,GO:0032469,1.9201e-01,1.5000e+01
IMP_SCORE,2622,GO:0002753,1.9199e-01,1.4000e+01
IMP_SCORE,2623,GO:0042522,1.9199e-01,3.0000e+00
IMP_SCORE,2624,GO:0008652,1.9191e-01,7.2000e+01
IMP_SCORE,2625,GO:0019637,1.9189e-01,2.4700e+02
IMP_SCORE,2626,GO:0043207,1.9187e-01,2.8000e+02
IMP_SCORE,2627,GO:1901099,1.9187e-01,3.4000e+01
IMP_SCORE,2628,GO:0002479,1.9185e-01,6.8000e+01
IMP_SCORE,2629,GO:0050766,1.9176e-01,3.1000e+01
IMP_SCORE,2630,GO:0007263,1.9172e-01,6.0000e+00
IMP_SCORE,2631,GO:0090659,1.9172e-01,2.3000e+01
IMP_SCORE,2632,GO:0031329,1.9168e-01,1.9900e+02
IMP_SCORE,2633,GO:0044283,1.9168e-01,1.7700e+02
IMP_SCORE,2634,GO:0043299,1.9165e-01,1.2700e+02
IMP_SCORE,2635,GO:0002460,1.9160e-01,5.1000e+01
IMP_SCORE,2636,GO:0019884,1.9158e-01,1.2100e+02
IMP_SCORE,2637,GO:0045911,1.9155e-01,9.0000e+00
IMP_SCORE,2638,GO:0016241,1.9152e-01,5.4000e+01
IMP_SCORE,2639,GO:1904064,1.9149e-01,3.7000e+01
IMP_SCORE,2640,GO:0008654,1.9146e-01,9.8000e+01
IMP_SCORE,2641,GO:0043123,1.9145e-01,1.2600e+02
IMP_SCORE,2642,GO:0050764,1.9144e-01,2.7000e+01
IMP_SCORE,2643,GO:0042981,1.9144e-01,4.0100e+02
IMP_SCORE,2644,GO:0048738,1.9140e-01,1.0000e+01
IMP_SCORE,2645,GO:0006890,1.9136e-01,4.7000e+01
IMP_SCORE,2646,GO:0006650,1.9136e-01,1.1600e+02
IMP_SCORE,2647,GO:0042110,1.9136e-01,5.6000e+01
IMP_SCORE,2648,GO:0046782,1.9126e-01,1.9000e+01
IMP_SCORE,2649,GO:0009110,1.9122e-01,2.6000e+01
IMP_SCORE,2650,GO:0048812,1.9110e-01,1.0000e+02
IMP_SCORE,2651,GO:0007411,1.9108e-01,1.4300e+02
IMP_SCORE,2652,GO:0072044,1.9105e-01,7.0000e+00
IMP_SCORE,2653,GO:0016411,1.9105e-01,1.4000e+01
IMP_SCORE,2654,GO:0031349,1.9103e-01,1.1000e+02
IMP_SCORE,2655,GO:0042572,1.9102e-01,4.1000e+01
IMP_SCORE,2656,GO:0006559,1.9102e-01,2.4000e+01
IMP_SCORE,2657,GO:0043177,1.9101e-01,1.1100e+02
IMP_SCORE,2658,GO:0002819,1.9098e-01,3.7000e+01
IMP_SCORE,2659,GO:2001242,1.9078e-01,2.6000e+01
IMP_SCORE,2660,GO:0032677,1.9071e-01,2.8000e+01
IMP_SCORE,2661,GO:0048020,1.9071e-01,1.4000e+01
IMP_SCORE,2662,GO:1902679,1.9070e-01,1.7900e+02
IMP_SCORE,2663,GO:0045599,1.9065e-01,2.2000e+01
IMP_SCORE,2664,GO:0021885,1.9065e-01,1.8000e+01
IMP_SCORE,2665,GO:0004722,1.9063e-01,4.0000e+01
IMP_SCORE,2666,GO:0033365,1.9059e-01,1.3400e+02
IMP_SCORE,2667,GO:0001974,1.9059e-01,2.0000e+01
IMP_SCORE,2668,GO:0030506,1.9058e-01,4.6000e+01
IMP_SCORE,2669,GO:0048489,1.9058e-01,3.3000e+01
IMP_SCORE,2670,GO:0018108,1.9057e-01,6.0000e+01
IMP_SCORE,2671,GO:0042359,1.9055e-01,5.0000e+00
IMP_SCORE,2672,GO:0042310,1.9054e-01,3.0000e+00
IMP_SCORE,2673,GO:0043620,1.9052e-01,2.8000e+01
IMP_SCORE,2674,GO:0046889,1.9052e-01,2.8000e+01
IMP_SCORE,2675,GO:0051155,1.9049e-01,1.9000e+01
IMP_SCORE,2676,GO:0044459,1.9046e-01,1.0440e+03
IMP_SCORE,2677,GO:0022613,1.9040e-01,4.9000e+01
IMP_SCORE,2678,GO:0015095,1.9039e-01,2.0000e+01
IMP_SCORE,2679,GO:0010976,1.9037e-01,5.4000e+01
IMP_SCORE,2680,GO:0099503,1.9033e-01,2.2600e+02
IMP_SCORE,2681,GO:0009615,1.9031e-01,1.0500e+02
IMP_SCORE,2682,GO:0051093,1.9030e-01,2.4600e+02
IMP_SCORE,2683,GO:0043086,1.9029e-01,2.3400e+02
IMP_SCORE,2684,GO:0004896,1.9020e-01,1.4400e+02
IMP_SCORE,2685,GO:0051153,1.9015e-01,3.2000e+01
IMP_SCORE,2686,GO:0051050,1.9015e-01,2.7700e+02
IMP_SCORE,2687,GO:0042254,1.9011e-01,3.2000e+01
IMP_SCORE,2688,GO:0007229,1.9010e-01,8.0000e+01
IMP_SCORE,2689,GO:0040017,1.9002e-01,1.3000e+02
IMP_SCORE,2690,GO:0051568,1.9000e-01,1.2000e+01
IMP_SCORE,2691,GO:0060123,1.8999e-01,8.0000e+00
IMP_SCORE,2692,GO:0048534,1.8998e-01,4.8000e+01
IMP_SCORE,2693,GO:0033574,1.8995e-01,1.4000e+01
IMP_SCORE,2694,GO:0006310,1.8989e-01,4.3000e+01
IMP_SCORE,2695,GO:0034364,1.8986e-01,3.8000e+01
IMP_SCORE,2696,GO:0002020,1.8984e-01,7.4000e+01
IMP_SCORE,2697,GO:0008081,1.8982e-01,8.2000e+01
IMP_SCORE,2698,GO:0006875,1.8981e-01,1.3200e+02
IMP_SCORE,2699,GO:1903556,1.8972e-01,1.5000e+01
IMP_SCORE,2700,GO:1901222,1.8969e-01,1.7000e+01
IMP_SCORE,2701,GO:0033628,1.8962e-01,3.5000e+01
IMP_SCORE,2702,GO:0045111,1.8960e-01,5.3000e+01
IMP_SCORE,2703,GO:0009408,1.8954e-01,7.0000e+01
IMP_SCORE,2704,GO:0033194,1.8951e-01,1.3000e+01
IMP_SCORE,2705,GO:0050773,1.8949e-01,3.7000e+01
IMP_SCORE,2706,GO:0052742,1.8948e-01,2.9000e+01
IMP_SCORE,2707,GO:0097711,1.8945e-01,5.7000e+01
IMP_SCORE,2708,GO:0010647,1.8942e-01,3.3800e+02
IMP_SCORE,2709,GO:0043467,1.8942e-01,2.9000e+01
IMP_SCORE,2710,GO:0006022,1.8940e-01,1.0500e+02
IMP_SCORE,2711,GO:0006940,1.8940e-01,2.7000e+01
IMP_SCORE,2712,GO:0060192,1.8937e-01,8.0000e+00
IMP_SCORE,2713,GO:0044422,1.8935e-01,1.5300e+03
IMP_SCORE,2714,GO:0044763,1.8934e-01,1.4350e+03
IMP_SCORE,2715,GO:0050849,1.8930e-01,9.0000e+00
IMP_SCORE,2716,GO:0071243,1.8929e-01,1.9000e+01
IMP_SCORE,2717,GO:0009648,1.8921e-01,7.0000e+00
IMP_SCORE,2718,GO:0048863,1.8920e-01,3.2000e+01
IMP_SCORE,2719,GO:0001205,1.8917e-01,1.2000e+01
IMP_SCORE,2720,GO:0008484,1.8916e-01,4.2000e+01
IMP_SCORE,2721,GO:0006366,1.8911e-01,1.6400e+02
IMP_SCORE,2722,GO:0009952,1.8908e-01,2.8000e+01
IMP_SCORE,2723,GO:0032881,1.8905e-01,1.9000e+01
IMP_SCORE,2724,GO:0046394,1.8904e-01,1.3600e+02
IMP_SCORE,2725,GO:0042982,1.8902e-01,1.2000e+01
IMP_SCORE,2726,GO:0000152,1.8895e-01,8.0000e+00
IMP_SCORE,2727,GO:0070509,1.8893e-01,1.5000e+01
IMP_SCORE,2728,GO:0043217,1.8880e-01,2.7000e+01
IMP_SCORE,2729,GO:0051046,1.8880e-01,2.0100e+02
IMP_SCORE,2730,GO:0060119,1.8871e-01,5.0000e+00
IMP_SCORE,2731,GO:0021702,1.8870e-01,1.2000e+01
IMP_SCORE,2732,GO:0030118,1.8867e-01,4.7000e+01
IMP_SCORE,2733,GO:1903707,1.8865e-01,6.9000e+01
IMP_SCORE,2734,GO:0000774,1.8865e-01,5.0000e+00
IMP_SCORE,2735,GO:0042834,1.8865e-01,1.2000e+01
IMP_SCORE,2736,GO:0005798,1.8863e-01,2.1000e+01
IMP_SCORE,2737,GO:0046717,1.8860e-01,2.1000e+01
IMP_SCORE,2738,GO:0015629,1.8859e-01,1.4200e+02
IMP_SCORE,2739,GO:0048640,1.8853e-01,2.8000e+01
IMP_SCORE,2740,GO:0016773,1.8851e-01,2.1700e+02
IMP_SCORE,2741,GO:0030510,1.8848e-01,4.0000e+01
IMP_SCORE,2742,GO:0042060,1.8848e-01,3.2000e+01
IMP_SCORE,2743,GO:0007141,1.8847e-01,7.0000e+00
IMP_SCORE,2744,GO:0032155,1.8837e-01,7.7000e+01
IMP_SCORE,2745,GO:0034774,1.8828e-01,1.2900e+02
IMP_SCORE,2746,GO:0006874,1.8825e-01,8.9000e+01
IMP_SCORE,2747,GO:0002714,1.8821e-01,1.5000e+01
IMP_SCORE,2748,GO:0070997,1.8818e-01,3.0000e+01
IMP_SCORE,2749,GO:0046916,1.8814e-01,4.3000e+01
IMP_SCORE,2750,GO:0007599,1.8811e-01,8.3000e+01
IMP_SCORE,2751,GO:0010008,1.8809e-01,2.2400e+02
IMP_SCORE,2752,GO:0000932,1.8807e-01,7.7000e+01
IMP_SCORE,2753,GO:0032060,1.8804e-01,1.9000e+01
IMP_SCORE,2754,GO:0031975,1.8799e-01,1.5600e+02
IMP_SCORE,2755,GO:0045116,1.8795e-01,1.0000e+01
IMP_SCORE,2756,GO:0006721,1.8794e-01,6.0000e+01
IMP_SCORE,2757,GO:0006090,1.8785e-01,4.5000e+01
IMP_SCORE,2758,GO:0051338,1.8781e-01,1.7400e+02
IMP_SCORE,2759,GO:0031224,1.8774e-01,1.4710e+03
IMP_SCORE,2760,GO:0010638,1.8768e-01,1.5900e+02
IMP_SCORE,2761,GO:0060627,1.8763e-01,1.5000e+02
IMP_SCORE,2762,GO:0019915,1.8763e-01,2.6000e+01
IMP_SCORE,2763,GO:0016053,1.8762e-01,1.2900e+02
IMP_SCORE,2764,GO:0044444,1.8757e-01,1.6270e+03
IMP_SCORE,2765,GO:0032720,1.8756e-01,2.4000e+01
IMP_SCORE,2766,GO:0022011,1.8754e-01,1.3000e+01
IMP_SCORE,2767,GO:0060840,1.8753e-01,1.0000e+01
IMP_SCORE,2768,GO:0002674,1.8753e-01,6.0000e+00
IMP_SCORE,2769,GO:0051973,1.8749e-01,1.2000e+01
IMP_SCORE,2770,GO:0043604,1.8735e-01,1.0100e+02
IMP_SCORE,2771,GO:0009070,1.8728e-01,3.3000e+01
IMP_SCORE,2772,GO:0042119,1.8723e-01,1.3000e+02
IMP_SCORE,2773,GO:0001076,1.8722e-01,6.2000e+01
IMP_SCORE,2774,GO:0048638,1.8721e-01,8.2000e+01
IMP_SCORE,2775,GO:0032656,1.8719e-01,1.1000e+01
IMP_SCORE,2776,GO:0030099,1.8714e-01,6.9000e+01
IMP_SCORE,2777,GO:0042613,1.8711e-01,1.8000e+01
IMP_SCORE,2778,GO:0030104,1.8707e-01,2.8000e+01
IMP_SCORE,2779,GO:0090023,1.8704e-01,1.5000e+01
IMP_SCORE,2780,GO:0006629,1.8702e-01,4.3100e+02
IMP_SCORE,2781,GO:0048017,1.8702e-01,3.7000e+01
IMP_SCORE,2782,GO:0048729,1.8696e-01,1.0700e+02
IMP_SCORE,2783,GO:0006919,1.8694e-01,3.1000e+01
IMP_SCORE,2784,GO:0030858,1.8693e-01,2.1000e+01
IMP_SCORE,2785,GO:0005996,1.8692e-01,1.0500e+02
IMP_SCORE,2786,GO:0044772,1.8689e-01,8.3000e+01
IMP_SCORE,2787,GO:0030325,1.8689e-01,9.0000e+00
IMP_SCORE,2788,GO:0042417,1.8689e-01,1.5000e+01
IMP_SCORE,2789,GO:0006073,1.8688e-01,2.1000e+01
IMP_SCORE,2790,GO:0044743,1.8683e-01,2.1000e+01
IMP_SCORE,2791,GO:0006163,1.8683e-01,6.9000e+01
IMP_SCORE,2792,GO:0098660,1.8679e-01,1.4600e+02
IMP_SCORE,2793,GO:0010803,1.8677e-01,2.5000e+01
IMP_SCORE,2794,GO:0031901,1.8674e-01,1.0500e+02
IMP_SCORE,2795,GO:0061134,1.8673e-01,9.6000e+01
IMP_SCORE,2796,GO:0051051,1.8672e-01,1.2300e+02
IMP_SCORE,2797,GO:0036037,1.8669e-01,6.0000e+00
IMP_SCORE,2798,GO:0048646,1.8665e-01,3.2200e+02
IMP_SCORE,2799,GO:0033363,1.8652e-01,2.3000e+01
IMP_SCORE,2800,GO:0016052,1.8645e-01,6.9000e+01
IMP_SCORE,2801,GO:0008589,1.8639e-01,1.9000e+01
IMP_SCORE,2802,GO:0006887,1.8636e-01,1.9500e+02
IMP_SCORE,2803,GO:0016054,1.8635e-01,1.4100e+02
IMP_SCORE,2804,GO:1902991,1.8633e-01,1.6000e+01
IMP_SCORE,2805,GO:0005198,1.8631e-01,4.7400e+02
IMP_SCORE,2806,GO:0045862,1.8628e-01,8.1000e+01
IMP_SCORE,2807,GO:0032928,1.8621e-01,8.0000e+00
IMP_SCORE,2808,GO:0030660,1.8618e-01,2.8000e+01
IMP_SCORE,2809,GO:0032386,1.8616e-01,1.5000e+02
IMP_SCORE,2810,GO:0043537,1.8614e-01,6.0000e+00
IMP_SCORE,2811,GO:1901505,1.8611e-01,6.0000e+01
IMP_SCORE,2812,GO:0005737,1.8608e-01,1.8970e+03
IMP_SCORE,2813,GO:0009605,1.8607e-01,4.4600e+02
IMP_SCORE,2814,GO:0045737,1.8605e-01,7.0000e+00
IMP_SCORE,2815,GO:0006892,1.8605e-01,5.1000e+01
IMP_SCORE,2816,GO:0009897,1.8598e-01,1.8400e+02
IMP_SCORE,2817,GO:0002712,1.8598e-01,1.5000e+01
IMP_SCORE,2818,GO:0043005,1.8595e-01,4.3100e+02
IMP_SCORE,2819,GO:0022029,1.8587e-01,1.8000e+01
IMP_SCORE,2820,GO:0044247,1.8586e-01,1.1000e+01
IMP_SCORE,2821,GO:0033169,1.8575e-01,2.1000e+01
IMP_SCORE,2822,GO:1904950,1.8574e-01,6.7000e+01
IMP_SCORE,2823,GO:0005802,1.8573e-01,9.6000e+01
IMP_SCORE,2824,GO:0042330,1.8569e-01,1.4100e+02
IMP_SCORE,2825,GO:0042157,1.8569e-01,4.9000e+01
IMP_SCORE,2826,GO:0006855,1.8565e-01,1.1000e+01
IMP_SCORE,2827,GO:0044765,1.8558e-01,5.4000e+02
IMP_SCORE,2828,GO:0045598,1.8558e-01,6.3000e+01
IMP_SCORE,2829,GO:0035591,1.8556e-01,4.1000e+01
IMP_SCORE,2830,GO:0042308,1.8555e-01,4.3000e+01
IMP_SCORE,2831,GO:0071398,1.8554e-01,1.2000e+01
IMP_SCORE,2832,GO:0019730,1.8554e-01,5.5000e+01
IMP_SCORE,2833,GO:0006778,1.8549e-01,2.4000e+01
IMP_SCORE,2834,GO:0010035,1.8548e-01,2.0900e+02
IMP_SCORE,2835,GO:0033273,1.8538e-01,2.2000e+01
IMP_SCORE,2836,GO:0010810,1.8536e-01,1.0000e+02
IMP_SCORE,2837,GO:0001932,1.8536e-01,2.3100e+02
IMP_SCORE,2838,GO:0045685,1.8533e-01,2.2000e+01
IMP_SCORE,2839,GO:0016114,1.8530e-01,1.2000e+01
IMP_SCORE,2840,GO:0038127,1.8525e-01,5.2000e+01
IMP_SCORE,2841,GO:1903963,1.8521e-01,1.2000e+01
IMP_SCORE,2842,GO:0031327,1.8517e-01,2.1800e+02
IMP_SCORE,2843,GO:0071377,1.8512e-01,2.1000e+01
IMP_SCORE,2844,GO:0090276,1.8512e-01,6.8000e+01
IMP_SCORE,2845,GO:0005791,1.8510e-01,4.8000e+01
IMP_SCORE,2846,GO:0031701,1.8508e-01,2.0000e+00
IMP_SCORE,2847,GO:0019003,1.8507e-01,4.8000e+01
IMP_SCORE,2848,GO:0000725,1.8501e-01,1.7000e+01
IMP_SCORE,2849,GO:0060090,1.8499e-01,8.5000e+01
IMP_SCORE,2850,GO:0048732,1.8498e-01,1.0800e+02
IMP_SCORE,2851,GO:0045601,1.8497e-01,3.1000e+01
IMP_SCORE,2852,GO:0016553,1.8492e-01,5.0000e+00
IMP_SCORE,2853,GO:0044106,1.8491e-01,5.5000e+01
IMP_SCORE,2854,GO:0036315,1.8490e-01,2.3000e+01
IMP_SCORE,2855,GO:0032281,1.8486e-01,2.4000e+01
IMP_SCORE,2856,GO:0000042,1.8485e-01,1.0000e+01
IMP_SCORE,2857,GO:1903202,1.8480e-01,2.0000e+01
IMP_SCORE,2858,GO:2000026,1.8479e-01,4.1700e+02
IMP_SCORE,2859,GO:0016597,1.8479e-01,5.0000e+01
IMP_SCORE,2860,GO:0032273,1.8474e-01,2.7000e+01
IMP_SCORE,2861,GO:0005874,1.8473e-01,2.3400e+02
IMP_SCORE,2862,GO:0035336,1.8472e-01,3.9000e+01
IMP_SCORE,2863,GO:0007204,1.8467e-01,4.5000e+01
IMP_SCORE,2864,GO:0010506,1.8467e-01,1.2500e+02
IMP_SCORE,2865,GO:0019886,1.8466e-01,8.8000e+01
IMP_SCORE,2866,GO:0052652,1.8464e-01,6.0000e+00
IMP_SCORE,2867,GO:0031346,1.8463e-01,9.9000e+01
IMP_SCORE,2868,GO:1903052,1.8452e-01,3.9000e+01
IMP_SCORE,2869,GO:0000723,1.8446e-01,2.5000e+01
IMP_SCORE,2870,GO:1902254,1.8442e-01,1.9000e+01
IMP_SCORE,2871,GO:0070822,1.8439e-01,5.0000e+00
IMP_SCORE,2872,GO:0006260,1.8434e-01,5.1000e+01
IMP_SCORE,2873,GO:0042813,1.8434e-01,1.8000e+01
IMP_SCORE,2874,GO:0002703,1.8432e-01,3.9000e+01
IMP_SCORE,2875,GO:0046578,1.8430e-01,9.9000e+01
IMP_SCORE,2876,GO:0031143,1.8428e-01,6.0000e+00
IMP_SCORE,2877,GO:0009145,1.8422e-01,1.8000e+01
IMP_SCORE,2878,GO:0032725,1.8421e-01,8.0000e+00
IMP_SCORE,2879,GO:0002190,1.8420e-01,5.0000e+00
IMP_SCORE,2880,GO:1902531,1.8417e-01,3.9100e+02
IMP_SCORE,2881,GO:0002726,1.8414e-01,5.0000e+00
IMP_SCORE,2882,GO:0042383,1.8408e-01,1.1100e+02
IMP_SCORE,2883,GO:0006082,1.8406e-01,2.6100e+02
IMP_SCORE,2884,GO:0061077,1.8404e-01,4.7000e+01
IMP_SCORE,2885,GO:0004177,1.8401e-01,6.5000e+01
IMP_SCORE,2886,GO:0071805,1.8397e-01,3.5000e+01
IMP_SCORE,2887,GO:0099572,1.8397e-01,1.2900e+02
IMP_SCORE,2888,GO:2000171,1.8391e-01,1.9000e+01
IMP_SCORE,2889,GO:0045408,1.8385e-01,2.0000e+00
IMP_SCORE,2890,GO:0090174,1.8379e-01,3.7000e+01
IMP_SCORE,2891,GO:0051453,1.8379e-01,2.7000e+01
IMP_SCORE,2892,GO:0010042,1.8375e-01,7.0000e+00
IMP_SCORE,2893,GO:0080135,1.8373e-01,1.3600e+02
IMP_SCORE,2894,GO:0006305,1.8370e-01,1.1000e+01
IMP_SCORE,2895,GO:0015698,1.8366e-01,8.9000e+01
IMP_SCORE,2896,GO:0046148,1.8365e-01,2.3000e+01
IMP_SCORE,2897,GO:0045745,1.8363e-01,2.1000e+01
IMP_SCORE,2898,GO:0048869,1.8360e-01,9.0700e+02
IMP_SCORE,2899,GO:0020037,1.8343e-01,1.0200e+02
IMP_SCORE,2900,GO:0032787,1.8342e-01,1.9800e+02
IMP_SCORE,2901,GO:0006760,1.8340e-01,8.0000e+00
IMP_SCORE,2902,GO:0003015,1.8338e-01,6.0000e+00
IMP_SCORE,2903,GO:0042101,1.8335e-01,9.0000e+00
IMP_SCORE,2904,GO:0005938,1.8328e-01,1.7000e+02
IMP_SCORE,2905,GO:0071347,1.8321e-01,1.9000e+01
IMP_SCORE,2906,GO:0010758,1.8321e-01,6.0000e+00
IMP_SCORE,2907,GO:0009880,1.8319e-01,3.0000e+01
IMP_SCORE,2908,GO:0007034,1.8307e-01,4.5000e+01
IMP_SCORE,2909,GO:0004622,1.8304e-01,3.1000e+01
IMP_SCORE,2910,GO:0060491,1.8304e-01,8.8000e+01
IMP_SCORE,2911,GO:0071229,1.8302e-01,4.4000e+01
IMP_SCORE,2912,GO:1904356,1.8298e-01,2.5000e+01
IMP_SCORE,2913,GO:2000104,1.8298e-01,2.4000e+01
IMP_SCORE,2914,GO:0034655,1.8279e-01,9.7000e+01
IMP_SCORE,2915,GO:0045824,1.8278e-01,2.4000e+01
IMP_SCORE,2916,GO:0004712,1.8275e-01,4.1000e+01
IMP_SCORE,2917,GO:1901031,1.8261e-01,1.2000e+01
IMP_SCORE,2918,GO:0005766,1.8258e-01,9.0000e+00
IMP_SCORE,2919,GO:0048306,1.8255e-01,9.4000e+01
IMP_SCORE,2920,GO:0002052,1.8250e-01,2.5000e+01
IMP_SCORE,2921,GO:0042221,1.8249e-01,6.8700e+02
IMP_SCORE,2922,GO:0090066,1.8245e-01,1.0900e+02
IMP_SCORE,2923,GO:0031983,1.8241e-01,1.4000e+02
IMP_SCORE,2924,GO:2000177,1.8241e-01,3.4000e+01
IMP_SCORE,2925,GO:0048589,1.8226e-01,1.2800e+02
IMP_SCORE,2926,GO:0071774,1.8226e-01,1.7000e+01
IMP_SCORE,2927,GO:0044433,1.8220e-01,4.2500e+02
IMP_SCORE,2928,GO:0001223,1.8220e-01,6.0000e+00
IMP_SCORE,2929,GO:0010818,1.8220e-01,1.3000e+01
IMP_SCORE,2930,GO:0002449,1.8217e-01,4.2000e+01
IMP_SCORE,2931,GO:0007049,1.8217e-01,2.4400e+02
IMP_SCORE,2932,GO:0097722,1.8216e-01,1.3000e+01
IMP_SCORE,2933,GO:0005783,1.8216e-01,6.0500e+02
IMP_SCORE,2934,GO:0030234,1.8214e-01,4.0800e+02
IMP_SCORE,2935,GO:0015078,1.8210e-01,3.5000e+01
IMP_SCORE,2936,GO:0070382,1.8207e-01,7.7000e+01
IMP_SCORE,2937,GO:0040008,1.8204e-01,3.1500e+02
IMP_SCORE,2938,GO:0031492,1.8203e-01,9.0000e+00
IMP_SCORE,2939,GO:0005326,1.8201e-01,8.0000e+00
IMP_SCORE,2940,GO:0032844,1.8199e-01,1.3000e+02
IMP_SCORE,2941,GO:0055076,1.8196e-01,5.8000e+01
IMP_SCORE,2942,GO:0032982,1.8194e-01,2.5000e+01
IMP_SCORE,2943,GO:0099537,1.8189e-01,1.6800e+02
IMP_SCORE,2944,GO:0007423,1.8189e-01,5.7000e+01
IMP_SCORE,2945,GO:0098797,1.8181e-01,1.9300e+02
IMP_SCORE,2946,GO:0030198,1.8181e-01,1.7300e+02
IMP_SCORE,2947,GO:0010677,1.8180e-01,2.9000e+01
IMP_SCORE,2948,GO:0070723,1.8175e-01,1.6000e+01
IMP_SCORE,2949,GO:0098739,1.8171e-01,2.2000e+01
IMP_SCORE,2950,GO:0050793,1.8167e-01,5.7700e+02
IMP_SCORE,2951,GO:0009898,1.8166e-01,3.9000e+01
IMP_SCORE,2952,GO:0044839,1.8165e-01,7.7000e+01
IMP_SCORE,2953,GO:0001655,1.8163e-01,4.0000e+00
IMP_SCORE,2954,GO:0002683,1.8163e-01,1.3200e+02
IMP_SCORE,2955,GO:1903206,1.8159e-01,1.0000e+01
IMP_SCORE,2956,GO:0043225,1.8150e-01,5.0000e+00
IMP_SCORE,2957,GO:0010557,1.8149e-01,2.4100e+02
IMP_SCORE,2958,GO:0001933,1.8148e-01,1.0800e+02
IMP_SCORE,2959,GO:0045822,1.8147e-01,6.0000e+00
IMP_SCORE,2960,GO:0010038,1.8144e-01,1.8500e+02
IMP_SCORE,2961,GO:0051560,1.8142e-01,1.4000e+01
IMP_SCORE,2962,GO:0002504,1.8142e-01,6.0000e+01
IMP_SCORE,2963,GO:0002443,1.8140e-01,4.7000e+01
IMP_SCORE,2964,GO:0007369,1.8140e-01,3.3000e+01
IMP_SCORE,2965,GO:0090545,1.8136e-01,1.4000e+01
IMP_SCORE,2966,GO:0051047,1.8130e-01,9.1000e+01
IMP_SCORE,2967,GO:0031345,1.8128e-01,8.1000e+01
IMP_SCORE,2968,GO:0098802,1.8127e-01,1.3300e+02
IMP_SCORE,2969,GO:0043648,1.8119e-01,6.1000e+01
IMP_SCORE,2970,GO:0051146,1.8116e-01,6.0000e+00
IMP_SCORE,2971,GO:1903531,1.8114e-01,6.0000e+01
IMP_SCORE,2972,GO:0007166,1.8113e-01,7.2200e+02
IMP_SCORE,2973,GO:0030971,1.8113e-01,6.6000e+01
IMP_SCORE,2974,GO:0009295,1.8112e-01,2.6000e+01
IMP_SCORE,2975,GO:0009584,1.8111e-01,2.1000e+01
IMP_SCORE,2976,GO:0097696,1.8104e-01,2.2000e+01
IMP_SCORE,2977,GO:0051493,1.8096e-01,1.4200e+02
IMP_SCORE,2978,GO:0031325,1.8093e-01,4.1600e+02
IMP_SCORE,2979,GO:0016311,1.8092e-01,1.4700e+02
IMP_SCORE,2980,GO:1901681,1.8088e-01,1.9700e+02
IMP_SCORE,2981,GO:2000008,1.8085e-01,9.0000e+00
IMP_SCORE,2982,GO:0003281,1.8081e-01,2.1000e+01
IMP_SCORE,2983,GO:0021549,1.8079e-01,3.5000e+01
IMP_SCORE,2984,GO:0004029,1.8078e-01,5.4000e+01
IMP_SCORE,2985,GO:0044409,1.8073e-01,5.2000e+01
IMP_SCORE,2986,GO:0007030,1.8072e-01,4.1000e+01
IMP_SCORE,2987,GO:1903955,1.8068e-01,2.9000e+01
IMP_SCORE,2988,GO:0038093,1.8066e-01,6.9000e+01
IMP_SCORE,2989,GO:0070585,1.8061e-01,2.4000e+01
IMP_SCORE,2990,GO:0044712,1.8060e-01,3.4200e+02
IMP_SCORE,2991,GO:0031280,1.8058e-01,8.0000e+00
IMP_SCORE,2992,GO:0045454,1.8056e-01,4.6000e+01
IMP_SCORE,2993,GO:0042398,1.8053e-01,5.0000e+01
IMP_SCORE,2994,GO:0045724,1.8049e-01,5.0000e+00
IMP_SCORE,2995,GO:0005770,1.8047e-01,1.2800e+02
IMP_SCORE,2996,GO:0019207,1.8045e-01,8.7000e+01
IMP_SCORE,2997,GO:0044273,1.8044e-01,5.8000e+01
IMP_SCORE,2998,GO:0006977,1.8042e-01,7.0000e+00
IMP_SCORE,2999,GO:0045665,1.8041e-01,8.7000e+01
IMP_SCORE,3000,GO:0046934,1.8041e-01,1.5000e+01
IMP_SCORE,3001,GO:0061213,1.8038e-01,8.0000e+00
IMP_SCORE,3002,GO:0000793,1.8030e-01,2.3000e+01
IMP_SCORE,3003,GO:0007009,1.8026e-01,1.0600e+02
IMP_SCORE,3004,GO:0090383,1.8024e-01,1.4000e+01
IMP_SCORE,3005,GO:0051900,1.8023e-01,8.0000e+00
IMP_SCORE,3006,GO:0016021,1.8010e-01,1.4990e+03
IMP_SCORE,3007,GO:0016835,1.8007e-01,1.4100e+02
IMP_SCORE,3008,GO:0045937,1.8001e-01,1.9800e+02
IMP_SCORE,3009,GO:0032481,1.7996e-01,3.8000e+01
IMP_SCORE,3010,GO:0009260,1.7996e-01,2.9000e+01
IMP_SCORE,3011,GO:0000904,1.7994e-01,3.7000e+01
IMP_SCORE,3012,GO:0030799,1.7994e-01,2.2000e+01
IMP_SCORE,3013,GO:0051828,1.7992e-01,6.4000e+01
IMP_SCORE,3014,GO:0019213,1.7987e-01,3.0000e+01
IMP_SCORE,3015,GO:0045669,1.7981e-01,4.2000e+01
IMP_SCORE,3016,GO:0050661,1.7980e-01,2.9000e+01
IMP_SCORE,3017,GO:0031401,1.7979e-01,2.0000e+02
IMP_SCORE,3018,GO:0043204,1.7979e-01,7.1000e+01
IMP_SCORE,3019,GO:0030819,1.7977e-01,9.0000e+00
IMP_SCORE,3020,GO:0001525,1.7976e-01,1.2800e+02
IMP_SCORE,3021,GO:0001614,1.7974e-01,3.1000e+01
IMP_SCORE,3022,GO:0042887,1.7969e-01,4.2000e+01
IMP_SCORE,3023,GO:0044711,1.7962e-01,3.3300e+02
IMP_SCORE,3024,GO:0034599,1.7960e-01,5.6000e+01
IMP_SCORE,3025,GO:0002920,1.7950e-01,3.7000e+01
IMP_SCORE,3026,GO:0015988,1.7950e-01,1.3000e+01
IMP_SCORE,3027,GO:0045089,1.7949e-01,6.7000e+01
IMP_SCORE,3028,GO:0002702,1.7933e-01,3.1000e+01
IMP_SCORE,3029,GO:0032270,1.7929e-01,2.3400e+02
IMP_SCORE,3030,GO:0048588,1.7921e-01,5.0000e+01
IMP_SCORE,3031,GO:1903507,1.7914e-01,1.7800e+02
IMP_SCORE,3032,GO:0043032,1.7913e-01,1.3000e+01
IMP_SCORE,3033,GO:0097493,1.7912e-01,2.4000e+01
IMP_SCORE,3034,GO:0016801,1.7904e-01,4.9000e+01
IMP_SCORE,3035,GO:0034369,1.7899e-01,5.0000e+00
IMP_SCORE,3036,GO:0060284,1.7896e-01,2.2400e+02
IMP_SCORE,3037,GO:0031175,1.7896e-01,5.3000e+01
IMP_SCORE,3038,GO:0006363,1.7894e-01,7.0000e+00
IMP_SCORE,3039,GO:0051172,1.7892e-01,2.1700e+02
IMP_SCORE,3040,GO:0030214,1.7892e-01,3.1000e+01
IMP_SCORE,3041,GO:0035258,1.7889e-01,4.3000e+01
IMP_SCORE,3042,GO:0009617,1.7886e-01,8.5000e+01
IMP_SCORE,3043,GO:0032268,1.7883e-01,3.9200e+02
IMP_SCORE,3044,GO:0031526,1.7873e-01,3.1000e+01
IMP_SCORE,3045,GO:0006623,1.7872e-01,6.0000e+00
IMP_SCORE,3046,GO:0010830,1.7871e-01,4.7000e+01
IMP_SCORE,3047,GO:1902807,1.7870e-01,2.9000e+01
IMP_SCORE,3048,GO:0034139,1.7866e-01,3.0000e+00
IMP_SCORE,3049,GO:0016192,1.7866e-01,5.2500e+02
IMP_SCORE,3050,GO:0046457,1.7863e-01,1.6000e+01
IMP_SCORE,3051,GO:1901575,1.7862e-01,4.8700e+02
IMP_SCORE,3052,GO:1901881,1.7860e-01,1.6000e+01
IMP_SCORE,3053,GO:0007274,1.7857e-01,2.6000e+01
IMP_SCORE,3054,GO:0010628,1.7856e-01,2.4900e+02
IMP_SCORE,3055,GO:0045776,1.7855e-01,1.8000e+01
IMP_SCORE,3056,GO:0005096,1.7855e-01,1.6500e+02
IMP_SCORE,3057,GO:0006417,1.7853e-01,9.7000e+01
IMP_SCORE,3058,GO:0045216,1.7851e-01,1.1400e+02
IMP_SCORE,3059,GO:0008543,1.7843e-01,1.9000e+01
IMP_SCORE,3060,GO:0016064,1.7839e-01,9.0000e+00
IMP_SCORE,3061,GO:0009310,1.7838e-01,6.0000e+01
IMP_SCORE,3062,GO:0005516,1.7836e-01,4.6200e+02
IMP_SCORE,3063,GO:0005622,1.7835e-01,7.5600e+02
IMP_SCORE,3064,GO:0048584,1.7834e-01,4.0500e+02
IMP_SCORE,3065,GO:0009891,1.7831e-01,2.8800e+02
IMP_SCORE,3066,GO:0034765,1.7828e-01,1.1500e+02
IMP_SCORE,3067,GO:0043025,1.7826e-01,2.1700e+02
IMP_SCORE,3068,GO:0036498,1.7825e-01,4.8000e+01
IMP_SCORE,3069,GO:0019198,1.7824e-01,3.4000e+01
IMP_SCORE,3070,GO:0042446,1.7823e-01,2.6000e+01
IMP_SCORE,3071,GO:0060394,1.7823e-01,1.1000e+01
IMP_SCORE,3072,GO:0036296,1.7822e-01,2.0000e+00
IMP_SCORE,3073,GO:0000979,1.7810e-01,2.1000e+01
IMP_SCORE,3074,GO:0050776,1.7800e-01,2.9000e+02
IMP_SCORE,3075,GO:0006972,1.7799e-01,1.0000e+01
IMP_SCORE,3076,GO:0016722,1.7795e-01,2.4000e+01
IMP_SCORE,3077,GO:0014074,1.7792e-01,4.0000e+01
IMP_SCORE,3078,GO:0009199,1.7785e-01,4.7000e+01
IMP_SCORE,3079,GO:1903204,1.7784e-01,6.0000e+00
IMP_SCORE,3080,GO:0031967,1.7784e-01,1.7500e+02
IMP_SCORE,3081,GO:0071801,1.7781e-01,3.0000e+01
IMP_SCORE,3082,GO:0009063,1.7778e-01,9.6000e+01
IMP_SCORE,3083,GO:0006955,1.7777e-01,5.1600e+02
IMP_SCORE,3084,GO:0030072,1.7776e-01,2.6000e+01
IMP_SCORE,3085,GO:0009179,1.7775e-01,3.2000e+01
IMP_SCORE,3086,GO:0002437,1.7773e-01,6.0000e+00
IMP_SCORE,3087,GO:0045321,1.7773e-01,2.1600e+02
IMP_SCORE,3088,GO:0009913,1.7770e-01,4.7000e+01
IMP_SCORE,3089,GO:2000482,1.7769e-01,1.7000e+01
IMP_SCORE,3090,GO:0007399,1.7766e-01,3.6400e+02
IMP_SCORE,3091,GO:0007200,1.7764e-01,5.2000e+01
IMP_SCORE,3092,GO:0051345,1.7764e-01,3.3700e+02
IMP_SCORE,3093,GO:0009267,1.7764e-01,4.3000e+01
IMP_SCORE,3094,GO:0045017,1.7764e-01,8.4000e+01
IMP_SCORE,3095,GO:0006898,1.7762e-01,1.7300e+02
IMP_SCORE,3096,GO:0030857,1.7761e-01,6.0000e+00
IMP_SCORE,3097,GO:0060191,1.7760e-01,2.1000e+01
IMP_SCORE,3098,GO:0035872,1.7758e-01,3.0000e+00
IMP_SCORE,3099,GO:2000108,1.7756e-01,1.4000e+01
IMP_SCORE,3100,GO:0031410,1.7754e-01,5.5000e+02
IMP_SCORE,3101,GO:0030832,1.7750e-01,6.7000e+01
IMP_SCORE,3102,GO:0019199,1.7749e-01,4.5000e+01
IMP_SCORE,3103,GO:0005537,1.7748e-01,2.4000e+01
IMP_SCORE,3104,GO:1903530,1.7745e-01,1.6000e+02
IMP_SCORE,3105,GO:0017075,1.7744e-01,9.0000e+00
IMP_SCORE,3106,GO:0071158,1.7743e-01,2.0000e+01
IMP_SCORE,3107,GO:0032880,1.7733e-01,2.9000e+02
IMP_SCORE,3108,GO:0055074,1.7731e-01,9.9000e+01
IMP_SCORE,3109,GO:0006281,1.7727e-01,1.0700e+02
IMP_SCORE,3110,GO:1902583,1.7725e-01,8.0000e+00
IMP_SCORE,3111,GO:0043242,1.7724e-01,3.6000e+01
IMP_SCORE,3112,GO:0046677,1.7724e-01,2.0000e+01
IMP_SCORE,3113,GO:0033033,1.7722e-01,1.4000e+01
IMP_SCORE,3114,GO:0032502,1.7722e-01,1.4440e+03
IMP_SCORE,3115,GO:0016836,1.7721e-01,1.4500e+02
IMP_SCORE,3116,GO:0005615,1.7719e-01,1.0630e+03
IMP_SCORE,3117,GO:0001161,1.7717e-01,2.0000e+00
IMP_SCORE,3118,GO:0002262,1.7712e-01,1.8000e+01
IMP_SCORE,3119,GO:0032757,1.7709e-01,1.9000e+01
IMP_SCORE,3120,GO:0071203,1.7709e-01,1.3000e+01
IMP_SCORE,3121,GO:0044699,1.7707e-01,1.6360e+03
IMP_SCORE,3122,GO:0019321,1.7705e-01,2.0000e+01
IMP_SCORE,3123,GO:0071840,1.7703e-01,1.2460e+03
IMP_SCORE,3124,GO:0005845,1.7697e-01,6.0000e+00
IMP_SCORE,3125,GO:0001508,1.7696e-01,2.5000e+01
IMP_SCORE,3126,GO:0071868,1.7696e-01,6.0000e+00
IMP_SCORE,3127,GO:0004252,1.7691e-01,1.8400e+02
IMP_SCORE,3128,GO:0045332,1.7690e-01,6.0000e+00
IMP_SCORE,3129,GO:0008015,1.7688e-01,3.7000e+01
IMP_SCORE,3130,GO:0034644,1.7688e-01,1.7000e+01
IMP_SCORE,3131,GO:0032371,1.7687e-01,1.9000e+01
IMP_SCORE,3132,GO:0019731,1.7687e-01,2.0000e+01
IMP_SCORE,3133,GO:2001252,1.7686e-01,4.0000e+01
IMP_SCORE,3134,GO:0044281,1.7682e-01,4.5800e+02
IMP_SCORE,3135,GO:0030424,1.7681e-01,1.6200e+02
IMP_SCORE,3136,GO:0045807,1.7669e-01,4.8000e+01
IMP_SCORE,3137,GO:0086002,1.7667e-01,9.0000e+00
IMP_SCORE,3138,GO:0014013,1.7666e-01,3.5000e+01
IMP_SCORE,3139,GO:0036294,1.7662e-01,2.2000e+01
IMP_SCORE,3140,GO:0071482,1.7657e-01,2.3000e+01
IMP_SCORE,3141,GO:0030826,1.7652e-01,8.0000e+00
IMP_SCORE,3142,GO:2001141,1.7651e-01,3.3300e+02
IMP_SCORE,3143,GO:0043039,1.7651e-01,1.8000e+01
IMP_SCORE,3144,GO:0036230,1.7646e-01,1.1700e+02
IMP_SCORE,3145,GO:0090003,1.7641e-01,2.6000e+01
IMP_SCORE,3146,GO:2001257,1.7640e-01,4.9000e+01
IMP_SCORE,3147,GO:2000107,1.7639e-01,3.9000e+01
IMP_SCORE,3148,GO:0051716,1.7630e-01,6.1800e+02
IMP_SCORE,3149,GO:0000978,1.7630e-01,7.2000e+01
IMP_SCORE,3150,GO:0032994,1.7625e-01,5.2000e+01
IMP_SCORE,3151,GO:0015293,1.7624e-01,7.4000e+01
IMP_SCORE,3152,GO:0009185,1.7624e-01,2.6000e+01
IMP_SCORE,3153,GO:1905114,1.7618e-01,9.6000e+01
IMP_SCORE,3154,GO:0031690,1.7617e-01,6.0000e+00
IMP_SCORE,3155,GO:0086011,1.7616e-01,7.0000e+00
IMP_SCORE,3156,GO:0006658,1.7615e-01,2.2000e+01
IMP_SCORE,3157,GO:0048675,1.7613e-01,2.3000e+01
IMP_SCORE,3158,GO:0046007,1.7608e-01,6.0000e+00
IMP_SCORE,3159,GO:0097708,1.7604e-01,5.8600e+02
IMP_SCORE,3160,GO:0045981,1.7602e-01,2.1000e+01
IMP_SCORE,3161,GO:0043618,1.7595e-01,2.0000e+01
IMP_SCORE,3162,GO:0045935,1.7589e-01,2.5500e+02
IMP_SCORE,3163,GO:0032587,1.7589e-01,3.1000e+01
IMP_SCORE,3164,GO:1901615,1.7588e-01,1.9600e+02
IMP_SCORE,3165,GO:0055088,1.7587e-01,3.4000e+01
IMP_SCORE,3166,GO:0071636,1.7582e-01,6.0000e+00
IMP_SCORE,3167,GO:0005254,1.7578e-01,5.2000e+01
IMP_SCORE,3168,GO:0055114,1.7577e-01,5.0900e+02
IMP_SCORE,3169,GO:0008009,1.7576e-01,1.7000e+01
IMP_SCORE,3170,GO:0072503,1.7575e-01,8.3000e+01
IMP_SCORE,3171,GO:0048247,1.7574e-01,3.0000e+01
IMP_SCORE,3172,GO:0042026,1.7574e-01,1.6000e+01
IMP_SCORE,3173,GO:0031034,1.7573e-01,1.0000e+01
IMP_SCORE,3174,GO:0002684,1.7573e-01,1.9700e+02
IMP_SCORE,3175,GO:0042177,1.7572e-01,3.4000e+01
IMP_SCORE,3176,GO:0043209,1.7569e-01,1.9100e+02
IMP_SCORE,3177,GO:0044291,1.7568e-01,3.3000e+01
IMP_SCORE,3178,GO:0010648,1.7565e-01,3.2400e+02
IMP_SCORE,3179,GO:0035035,1.7559e-01,2.4000e+01
IMP_SCORE,3180,GO:0051966,1.7557e-01,1.2000e+01
IMP_SCORE,3181,GO:0051233,1.7556e-01,2.9000e+01
IMP_SCORE,3182,GO:1904355,1.7551e-01,2.4000e+01
IMP_SCORE,3183,GO:0001669,1.7550e-01,8.5000e+01
IMP_SCORE,3184,GO:0044057,1.7548e-01,1.6000e+02
IMP_SCORE,3185,GO:0050867,1.7547e-01,8.1000e+01
IMP_SCORE,3186,GO:0051094,1.7541e-01,3.0500e+02
IMP_SCORE,3187,GO:0009100,1.7537e-01,1.0100e+02
IMP_SCORE,3188,GO:2000113,1.7529e-01,2.0100e+02
IMP_SCORE,3189,GO:0002274,1.7527e-01,1.4900e+02
IMP_SCORE,3190,GO:0046651,1.7524e-01,2.5000e+01
IMP_SCORE,3191,GO:1901797,1.7524e-01,1.8000e+01
IMP_SCORE,3192,GO:0031406,1.7524e-01,9.6000e+01
IMP_SCORE,3193,GO:0031974,1.7520e-01,4.8200e+02
IMP_SCORE,3194,GO:0016540,1.7516e-01,4.3000e+01
IMP_SCORE,3195,GO:2000112,1.7508e-01,3.9200e+02
IMP_SCORE,3196,GO:0034389,1.7505e-01,3.6000e+01
IMP_SCORE,3197,GO:0005789,1.7503e-01,5.6000e+02
IMP_SCORE,3198,GO:1903747,1.7500e-01,4.5000e+01
IMP_SCORE,3199,GO:0070670,1.7499e-01,8.0000e+00
IMP_SCORE,3200,GO:0007010,1.7491e-01,3.3000e+02
IMP_SCORE,3201,GO:0007173,1.7490e-01,3.8000e+01
IMP_SCORE,3202,GO:0015276,1.7486e-01,7.7000e+01
IMP_SCORE,3203,GO:0019935,1.7484e-01,1.4000e+01
IMP_SCORE,3204,GO:0048562,1.7482e-01,4.9000e+01
IMP_SCORE,3205,GO:0051173,1.7480e-01,2.4800e+02
IMP_SCORE,3206,GO:0004812,1.7479e-01,2.7000e+01
IMP_SCORE,3207,GO:0043484,1.7476e-01,4.2000e+01
IMP_SCORE,3208,GO:0098719,1.7473e-01,6.0000e+00
IMP_SCORE,3209,GO:0032101,1.7472e-01,2.2800e+02
IMP_SCORE,3210,GO:0030170,1.7471e-01,6.0000e+01
IMP_SCORE,3211,GO:0019362,1.7471e-01,5.3000e+01
IMP_SCORE,3212,GO:0006401,1.7468e-01,4.6000e+01
IMP_SCORE,3213,GO:0009205,1.7464e-01,3.7000e+01
IMP_SCORE,3214,GO:0043186,1.7458e-01,1.6000e+01
IMP_SCORE,3215,GO:0034067,1.7457e-01,1.7000e+01
IMP_SCORE,3216,GO:0043518,1.7456e-01,2.3000e+01
IMP_SCORE,3217,GO:1903076,1.7456e-01,3.0000e+01
IMP_SCORE,3218,GO:0006879,1.7452e-01,4.2000e+01
IMP_SCORE,3219,GO:0061659,1.7450e-01,8.8000e+01
IMP_SCORE,3220,GO:0045595,1.7448e-01,4.1900e+02
IMP_SCORE,3221,GO:0048771,1.7445e-01,3.8000e+01
IMP_SCORE,3222,GO:0016337,1.7439e-01,1.7700e+02
IMP_SCORE,3223,GO:0043228,1.7429e-01,9.7700e+02
IMP_SCORE,3224,GO:0015695,1.7427e-01,1.2000e+01
IMP_SCORE,3225,GO:0016614,1.7426e-01,1.4300e+02
IMP_SCORE,3226,GO:0060441,1.7422e-01,2.4000e+01
IMP_SCORE,3227,GO:0007167,1.7421e-01,2.6800e+02
IMP_SCORE,3228,GO:0005102,1.7421e-01,8.7800e+02
IMP_SCORE,3229,GO:0051480,1.7419e-01,6.8000e+01
IMP_SCORE,3230,GO:0016070,1.7417e-01,2.4500e+02
IMP_SCORE,3231,GO:0051346,1.7410e-01,1.5900e+02
IMP_SCORE,3232,GO:0002791,1.7408e-01,1.0200e+02
IMP_SCORE,3233,GO:0023026,1.7394e-01,2.2000e+01
IMP_SCORE,3234,GO:0005230,1.7393e-01,3.8000e+01
IMP_SCORE,3235,GO:0002686,1.7393e-01,1.9000e+01
IMP_SCORE,3236,GO:0002430,1.7392e-01,9.0000e+00
IMP_SCORE,3237,GO:0007409,1.7390e-01,8.5000e+01
IMP_SCORE,3238,GO:0042516,1.7387e-01,1.7000e+01
IMP_SCORE,3239,GO:0021675,1.7385e-01,1.9000e+01
IMP_SCORE,3240,GO:0002831,1.7383e-01,6.1000e+01
IMP_SCORE,3241,GO:0072413,1.7383e-01,7.0000e+00
IMP_SCORE,3242,GO:0060134,1.7381e-01,1.2000e+01
IMP_SCORE,3243,GO:0015865,1.7380e-01,7.0000e+00
IMP_SCORE,3244,GO:0044255,1.7379e-01,3.6800e+02
IMP_SCORE,3245,GO:0001726,1.7379e-01,6.0000e+01
IMP_SCORE,3246,GO:0031228,1.7377e-01,5.1000e+01
IMP_SCORE,3247,GO:0035821,1.7377e-01,4.0000e+01
IMP_SCORE,3248,GO:0051240,1.7376e-01,3.4500e+02
IMP_SCORE,3249,GO:0032434,1.7376e-01,4.5000e+01
IMP_SCORE,3250,GO:0019318,1.7375e-01,8.7000e+01
IMP_SCORE,3251,GO:0051650,1.7371e-01,3.4000e+01
IMP_SCORE,3252,GO:0046596,1.7370e-01,3.3000e+01
IMP_SCORE,3253,GO:1901201,1.7358e-01,3.0000e+00
IMP_SCORE,3254,GO:1903426,1.7357e-01,1.9000e+01
IMP_SCORE,3255,GO:0050840,1.7355e-01,5.0000e+01
IMP_SCORE,3256,GO:0070633,1.7351e-01,1.9000e+01
IMP_SCORE,3257,GO:0001662,1.7351e-01,1.6000e+01
IMP_SCORE,3258,GO:0071564,1.7346e-01,7.0000e+00
IMP_SCORE,3259,GO:0043489,1.7344e-01,8.0000e+00
IMP_SCORE,3260,GO:0009966,1.7342e-01,5.8900e+02
IMP_SCORE,3261,GO:0015929,1.7339e-01,3.0000e+01
IMP_SCORE,3262,GO:0055065,1.7337e-01,1.5100e+02
IMP_SCORE,3263,GO:0006590,1.7336e-01,8.0000e+00
IMP_SCORE,3264,GO:0042326,1.7335e-01,1.2600e+02
IMP_SCORE,3265,GO:0005913,1.7333e-01,7.4000e+01
IMP_SCORE,3266,GO:0045956,1.7333e-01,1.6000e+01
IMP_SCORE,3267,GO:0007154,1.7331e-01,3.6800e+02
IMP_SCORE,3268,GO:0051253,1.7323e-01,1.9500e+02
IMP_SCORE,3269,GO:0016242,1.7316e-01,1.1000e+01
IMP_SCORE,3270,GO:0034105,1.7315e-01,6.0000e+00
IMP_SCORE,3271,GO:0006909,1.7311e-01,6.8000e+01
IMP_SCORE,3272,GO:0043069,1.7305e-01,2.4300e+02
IMP_SCORE,3273,GO:0035641,1.7301e-01,1.3000e+01
IMP_SCORE,3274,GO:0046174,1.7301e-01,6.0000e+00
IMP_SCORE,3275,GO:0005924,1.7300e-01,2.7100e+02
IMP_SCORE,3276,GO:0009409,1.7293e-01,2.9000e+01
IMP_SCORE,3277,GO:1900101,1.7289e-01,2.0000e+00
IMP_SCORE,3278,GO:0008610,1.7282e-01,2.1400e+02
IMP_SCORE,3279,GO:0006026,1.7282e-01,6.9000e+01
IMP_SCORE,3280,GO:0032674,1.7281e-01,1.2000e+01
IMP_SCORE,3281,GO:0043066,1.7279e-01,2.3200e+02
IMP_SCORE,3282,GO:1902581,1.7277e-01,8.0000e+00
IMP_SCORE,3283,GO:0006811,1.7274e-01,4.6900e+02
IMP_SCORE,3284,GO:0016668,1.7273e-01,1.4000e+01
IMP_SCORE,3285,GO:0032288,1.7266e-01,1.5000e+01
IMP_SCORE,3286,GO:1902017,1.7263e-01,3.7000e+01
IMP_SCORE,3287,GO:0048518,1.7259e-01,9.1600e+02
IMP_SCORE,3288,GO:0046434,1.7258e-01,4.4000e+01
IMP_SCORE,3289,GO:0006732,1.7256e-01,1.3400e+02
IMP_SCORE,3290,GO:0048770,1.7247e-01,8.3000e+01
IMP_SCORE,3291,GO:0007158,1.7242e-01,2.0000e+01
IMP_SCORE,3292,GO:0098590,1.7239e-01,4.8800e+02
IMP_SCORE,3293,GO:0005790,1.7238e-01,6.0000e+00
IMP_SCORE,3294,GO:0008417,1.7237e-01,6.0000e+00
IMP_SCORE,3295,GO:0098862,1.7237e-01,5.6000e+01
IMP_SCORE,3296,GO:0015459,1.7236e-01,5.2000e+01
IMP_SCORE,3297,GO:2000756,1.7228e-01,1.4000e+01
IMP_SCORE,3298,GO:0098655,1.7228e-01,1.5900e+02
IMP_SCORE,3299,GO:0051806,1.7224e-01,6.2000e+01
IMP_SCORE,3300,GO:0070302,1.7214e-01,4.9000e+01
IMP_SCORE,3301,GO:0009967,1.7214e-01,2.8700e+02
IMP_SCORE,3302,GO:0070371,1.7212e-01,1.1000e+01
IMP_SCORE,3303,GO:0050878,1.7212e-01,1.6200e+02
IMP_SCORE,3304,GO:0006171,1.7210e-01,7.0000e+00
IMP_SCORE,3305,GO:0090231,1.7207e-01,1.1000e+01
IMP_SCORE,3306,GO:1901990,1.7202e-01,6.7000e+01
IMP_SCORE,3307,GO:0042769,1.7190e-01,1.8000e+01
IMP_SCORE,3308,GO:0051250,1.7187e-01,3.4000e+01
IMP_SCORE,3309,GO:0019932,1.7186e-01,4.7000e+01
IMP_SCORE,3310,GO:0016126,1.7186e-01,1.7000e+01
IMP_SCORE,3311,GO:1902903,1.7184e-01,1.1700e+02
IMP_SCORE,3312,GO:0007420,1.7182e-01,1.1800e+02
IMP_SCORE,3313,GO:0046597,1.7180e-01,2.9000e+01
IMP_SCORE,3314,GO:0006298,1.7178e-01,1.4000e+01
IMP_SCORE,3315,GO:1903115,1.7174e-01,7.0000e+00
IMP_SCORE,3316,GO:0048285,1.7171e-01,1.4100e+02
IMP_SCORE,3317,GO:0050727,1.7163e-01,9.6000e+01
IMP_SCORE,3318,GO:0072330,1.7162e-01,6.6000e+01
IMP_SCORE,3319,GO:0031629,1.7157e-01,1.5000e+01
IMP_SCORE,3320,GO:0006584,1.7150e-01,3.1000e+01
IMP_SCORE,3321,GO:0044700,1.7143e-01,2.7400e+02
IMP_SCORE,3322,GO:0010927,1.7140e-01,2.6000e+01
IMP_SCORE,3323,GO:0022821,1.7139e-01,7.0000e+00
IMP_SCORE,3324,GO:0019901,1.7136e-01,3.5500e+02
IMP_SCORE,3325,GO:0050891,1.7135e-01,2.8000e+01
IMP_SCORE,3326,GO:0050808,1.7135e-01,6.9000e+01
IMP_SCORE,3327,GO:0032561,1.7134e-01,1.6500e+02
IMP_SCORE,3328,GO:0090314,1.7128e-01,1.9000e+01
IMP_SCORE,3329,GO:0061098,1.7127e-01,1.8000e+01
IMP_SCORE,3330,GO:0001910,1.7124e-01,2.0000e+01
IMP_SCORE,3331,GO:0007043,1.7122e-01,9.9000e+01
IMP_SCORE,3332,GO:0004298,1.7120e-01,1.9000e+01
IMP_SCORE,3333,GO:0060326,1.7120e-01,6.3000e+01
IMP_SCORE,3334,GO:0015347,1.7120e-01,5.7000e+01
IMP_SCORE,3335,GO:0042102,1.7119e-01,1.7000e+01
IMP_SCORE,3336,GO:0006998,1.7118e-01,1.8000e+01
IMP_SCORE,3337,GO:0097485,1.7115e-01,1.5500e+02
IMP_SCORE,3338,GO:0008374,1.7114e-01,2.3000e+01
IMP_SCORE,3339,GO:0035556,1.7112e-01,5.0500e+02
IMP_SCORE,3340,GO:0019835,1.7106e-01,2.1000e+01
IMP_SCORE,3341,GO:0030003,1.7105e-01,1.4900e+02
IMP_SCORE,3342,GO:0007050,1.7103e-01,7.3000e+01
IMP_SCORE,3343,GO:0033690,1.7102e-01,1.4000e+01
IMP_SCORE,3344,GO:0000977,1.7102e-01,1.1300e+02
IMP_SCORE,3345,GO:0045892,1.7099e-01,1.7200e+02
IMP_SCORE,3346,GO:0042590,1.7098e-01,7.2000e+01
IMP_SCORE,3347,GO:0010604,1.7097e-01,4.2500e+02
IMP_SCORE,3348,GO:0050920,1.7097e-01,4.5000e+01
IMP_SCORE,3349,GO:0060315,1.7095e-01,1.0000e+00
IMP_SCORE,3350,GO:0032075,1.7095e-01,1.0000e+00
IMP_SCORE,3351,GO:0036119,1.7095e-01,1.0000e+00
IMP_SCORE,3352,GO:0071371,1.7095e-01,1.0000e+00
IMP_SCORE,3353,GO:0044325,1.7087e-01,6.0000e+01
IMP_SCORE,3354,GO:0006928,1.7084e-01,5.4300e+02
IMP_SCORE,3355,GO:0042044,1.7083e-01,3.9000e+01
IMP_SCORE,3356,GO:0043900,1.7083e-01,1.2500e+02
IMP_SCORE,3357,GO:0044249,1.7080e-01,5.0400e+02
IMP_SCORE,3358,GO:0044453,1.7076e-01,1.3000e+01
IMP_SCORE,3359,GO:1905523,1.7074e-01,5.0000e+00
IMP_SCORE,3360,GO:0051303,1.7073e-01,2.7000e+01
IMP_SCORE,3361,GO:0099111,1.7070e-01,3.3000e+01
IMP_SCORE,3362,GO:0048002,1.7060e-01,1.1700e+02
IMP_SCORE,3363,GO:0006635,1.7060e-01,4.3000e+01
IMP_SCORE,3364,GO:0048585,1.7058e-01,3.4700e+02
IMP_SCORE,3365,GO:0043232,1.7057e-01,9.9700e+02
IMP_SCORE,3366,GO:0046500,1.7052e-01,1.7000e+01
IMP_SCORE,3367,GO:0016226,1.7048e-01,1.6000e+01
IMP_SCORE,3368,GO:0017053,1.7045e-01,2.9000e+01
IMP_SCORE,3369,GO:0051023,1.7045e-01,1.1000e+01
IMP_SCORE,3370,GO:0051248,1.7040e-01,2.2200e+02
IMP_SCORE,3371,GO:0042734,1.7039e-01,2.8000e+01
IMP_SCORE,3372,GO:0008236,1.7039e-01,2.0200e+02
IMP_SCORE,3373,GO:0007007,1.7037e-01,7.0000e+00
IMP_SCORE,3374,GO:0006936,1.7033e-01,1.4300e+02
IMP_SCORE,3375,GO:0005089,1.7031e-01,2.5000e+01
IMP_SCORE,3376,GO:0006706,1.7030e-01,2.9000e+01
IMP_SCORE,3377,GO:0001883,1.7028e-01,1.8900e+02
IMP_SCORE,3378,GO:1990777,1.7024e-01,3.3000e+01
IMP_SCORE,3379,GO:0098632,1.7021e-01,3.5000e+01
IMP_SCORE,3380,GO:0051436,1.7021e-01,1.4000e+01
IMP_SCORE,3381,GO:0032989,1.7015e-01,1.6900e+02
IMP_SCORE,3382,GO:0036211,1.7009e-01,6.1300e+02
IMP_SCORE,3383,GO:0002673,1.7009e-01,3.9000e+01
IMP_SCORE,3384,GO:0045649,1.7005e-01,1.7000e+01
IMP_SCORE,3385,GO:0032570,1.7003e-01,1.7000e+01
IMP_SCORE,3386,GO:1901361,1.7002e-01,1.2100e+02
IMP_SCORE,3387,GO:1902074,1.6996e-01,1.5000e+01
IMP_SCORE,3388,GO:0042327,1.6994e-01,1.4800e+02
IMP_SCORE,3389,GO:1901880,1.6987e-01,2.7000e+01
IMP_SCORE,3390,GO:0090407,1.6982e-01,1.3700e+02
IMP_SCORE,3391,GO:0042762,1.6978e-01,2.9000e+01
IMP_SCORE,3392,GO:0080134,1.6977e-01,3.3000e+02
IMP_SCORE,3393,GO:0015271,1.6976e-01,1.4000e+01
IMP_SCORE,3394,GO:0090288,1.6967e-01,4.0000e+01
IMP_SCORE,3395,GO:0005758,1.6963e-01,5.1000e+01
IMP_SCORE,3396,GO:1901137,1.6961e-01,1.3800e+02
IMP_SCORE,3397,GO:0010837,1.6960e-01,7.0000e+00
IMP_SCORE,3398,GO:0090193,1.6958e-01,1.0000e+00
IMP_SCORE,3399,GO:0022603,1.6954e-01,2.7800e+02
IMP_SCORE,3400,GO:0046939,1.6949e-01,1.5000e+01
IMP_SCORE,3401,GO:0050858,1.6948e-01,1.7000e+01
IMP_SCORE,3402,GO:0035588,1.6945e-01,3.0000e+01
IMP_SCORE,3403,GO:0019372,1.6937e-01,3.3000e+01
IMP_SCORE,3404,GO:0031258,1.6937e-01,1.2000e+01
IMP_SCORE,3405,GO:0045786,1.6936e-01,1.5300e+02
IMP_SCORE,3406,GO:1904949,1.6935e-01,1.8000e+01
IMP_SCORE,3407,GO:0006805,1.6934e-01,1.3600e+02
IMP_SCORE,3408,GO:0007272,1.6933e-01,8.4000e+01
IMP_SCORE,3409,GO:0003712,1.6932e-01,1.4300e+02
IMP_SCORE,3410,GO:1901136,1.6929e-01,1.1700e+02
IMP_SCORE,3411,GO:0007623,1.6929e-01,6.3000e+01
IMP_SCORE,3412,GO:0032373,1.6926e-01,1.0000e+01
IMP_SCORE,3413,GO:0031090,1.6926e-01,8.9000e+02
IMP_SCORE,3414,GO:0031069,1.6924e-01,6.0000e+00
IMP_SCORE,3415,GO:0015749,1.6919e-01,4.6000e+01
IMP_SCORE,3416,GO:0050805,1.6919e-01,2.3000e+01
IMP_SCORE,3417,GO:0032210,1.6916e-01,2.2000e+01
IMP_SCORE,3418,GO:0060415,1.6916e-01,1.2000e+01
IMP_SCORE,3419,GO:0030514,1.6915e-01,2.2000e+01
IMP_SCORE,3420,GO:0008083,1.6915e-01,1.4800e+02
IMP_SCORE,3421,GO:0051924,1.6915e-01,6.0000e+01
IMP_SCORE,3422,GO:0035815,1.6912e-01,4.0000e+00
IMP_SCORE,3423,GO:1903649,1.6910e-01,7.0000e+00
IMP_SCORE,3424,GO:0009126,1.6908e-01,3.5000e+01
IMP_SCORE,3425,GO:0030133,1.6907e-01,1.7600e+02
IMP_SCORE,3426,GO:0046324,1.6907e-01,3.6000e+01
IMP_SCORE,3427,GO:0046685,1.6906e-01,2.6000e+01
IMP_SCORE,3428,GO:0046332,1.6904e-01,4.1000e+01
IMP_SCORE,3429,GO:0018126,1.6901e-01,7.0000e+00
IMP_SCORE,3430,GO:0030055,1.6898e-01,2.7100e+02
IMP_SCORE,3431,GO:2000027,1.6897e-01,6.3000e+01
IMP_SCORE,3432,GO:0042269,1.6896e-01,1.7000e+01
IMP_SCORE,3433,GO:0044432,1.6893e-01,6.9400e+02
IMP_SCORE,3434,GO:0002682,1.6883e-01,4.5200e+02
IMP_SCORE,3435,GO:0032370,1.6881e-01,1.1000e+01
IMP_SCORE,3436,GO:0060996,1.6880e-01,7.0000e+00
IMP_SCORE,3437,GO:0006541,1.6878e-01,1.7000e+01
IMP_SCORE,3438,GO:0023056,1.6876e-01,3.4900e+02
IMP_SCORE,3439,GO:0002639,1.6876e-01,2.7000e+01
IMP_SCORE,3440,GO:0050994,1.6875e-01,2.9000e+01
IMP_SCORE,3441,GO:0004970,1.6865e-01,1.0000e+01
IMP_SCORE,3442,GO:0044003,1.6864e-01,1.4000e+01
IMP_SCORE,3443,GO:0005123,1.6857e-01,2.0000e+01
IMP_SCORE,3444,GO:0010259,1.6856e-01,1.1000e+01
IMP_SCORE,3445,GO:0046068,1.6851e-01,1.5000e+01
IMP_SCORE,3446,GO:0046637,1.6850e-01,1.4000e+01
IMP_SCORE,3447,GO:0001501,1.6847e-01,1.4000e+02
IMP_SCORE,3448,GO:0050000,1.6845e-01,2.5000e+01
IMP_SCORE,3449,GO:0008154,1.6844e-01,3.2000e+01
IMP_SCORE,3450,GO:0043167,1.6839e-01,1.6300e+03
IMP_SCORE,3451,GO:0042596,1.6839e-01,1.4000e+01
IMP_SCORE,3452,GO:1900409,1.6836e-01,1.1000e+01
IMP_SCORE,3453,GO:0051894,1.6834e-01,1.0000e+01
IMP_SCORE,3454,GO:0007498,1.6832e-01,1.4000e+01
IMP_SCORE,3455,GO:0055082,1.6830e-01,2.0800e+02
IMP_SCORE,3456,GO:0015175,1.6830e-01,2.6000e+01
IMP_SCORE,3457,GO:0042391,1.6823e-01,1.2200e+02
IMP_SCORE,3458,GO:0045936,1.6820e-01,1.6900e+02
IMP_SCORE,3459,GO:0080171,1.6817e-01,5.2000e+01
IMP_SCORE,3460,GO:0032365,1.6816e-01,7.0000e+00
IMP_SCORE,3461,GO:0016055,1.6807e-01,1.0300e+02
IMP_SCORE,3462,GO:0042180,1.6806e-01,2.8000e+01
IMP_SCORE,3463,GO:0050819,1.6804e-01,4.2000e+01
IMP_SCORE,3464,GO:0042440,1.6803e-01,2.5000e+01
IMP_SCORE,3465,GO:0014048,1.6799e-01,1.1000e+01
IMP_SCORE,3466,GO:0060707,1.6796e-01,1.1000e+01
IMP_SCORE,3467,GO:1901342,1.6795e-01,9.3000e+01
IMP_SCORE,3468,GO:0001067,1.6794e-01,1.9000e+02
IMP_SCORE,3469,GO:0032528,1.6791e-01,3.7000e+01
IMP_SCORE,3470,GO:0061351,1.6786e-01,2.9000e+01
IMP_SCORE,3471,GO:0031333,1.6784e-01,3.4000e+01
IMP_SCORE,3472,GO:0090646,1.6784e-01,6.0000e+00
IMP_SCORE,3473,GO:0007031,1.6781e-01,3.4000e+01
IMP_SCORE,3474,GO:0042470,1.6779e-01,8.1000e+01
IMP_SCORE,3475,GO:0033674,1.6778e-01,1.0200e+02
IMP_SCORE,3476,GO:0048731,1.6770e-01,4.7500e+02
IMP_SCORE,3477,GO:0006730,1.6762e-01,4.1000e+01
IMP_SCORE,3478,GO:0016358,1.6756e-01,1.0000e+01
IMP_SCORE,3479,GO:0023057,1.6756e-01,3.1300e+02
IMP_SCORE,3480,GO:0022890,1.6752e-01,1.4600e+02
IMP_SCORE,3481,GO:0048565,1.6751e-01,2.7000e+01
IMP_SCORE,3482,GO:0033146,1.6750e-01,2.6000e+01
IMP_SCORE,3483,GO:0006553,1.6749e-01,2.2000e+01
IMP_SCORE,3484,GO:2000351,1.6748e-01,1.8000e+01
IMP_SCORE,3485,GO:0051186,1.6748e-01,1.4900e+02
IMP_SCORE,3486,GO:1990351,1.6745e-01,1.5400e+02
IMP_SCORE,3487,GO:0019216,1.6744e-01,1.0700e+02
IMP_SCORE,3488,GO:0016702,1.6737e-01,3.6000e+01
IMP_SCORE,3489,GO:0051101,1.6734e-01,4.2000e+01
IMP_SCORE,3490,GO:0035295,1.6733e-01,4.3000e+01
IMP_SCORE,3491,GO:0099118,1.6732e-01,3.5000e+01
IMP_SCORE,3492,GO:0001954,1.6728e-01,8.0000e+00
IMP_SCORE,3493,GO:0050708,1.6724e-01,1.1000e+02
IMP_SCORE,3494,GO:0099106,1.6722e-01,6.0000e+01
IMP_SCORE,3495,GO:1903214,1.6722e-01,4.9000e+01
IMP_SCORE,3496,GO:1903900,1.6720e-01,6.0000e+01
IMP_SCORE,3497,GO:0005520,1.6718e-01,3.3000e+01
IMP_SCORE,3498,GO:0051222,1.6711e-01,1.2200e+02
IMP_SCORE,3499,GO:0044421,1.6710e-01,1.4420e+03
IMP_SCORE,3500,GO:0051704,1.6706e-01,5.6100e+02
IMP_SCORE,3501,GO:0030258,1.6705e-01,1.2300e+02
IMP_SCORE,3502,GO:0006893,1.6703e-01,2.4000e+01
IMP_SCORE,3503,GO:0051028,1.6699e-01,6.0000e+01
IMP_SCORE,3504,GO:0048513,1.6696e-01,4.9000e+02
IMP_SCORE,3505,GO:0046907,1.6694e-01,3.8200e+02
IMP_SCORE,3506,GO:0060143,1.6693e-01,2.0000e+01
IMP_SCORE,3507,GO:0070405,1.6687e-01,2.7000e+01
IMP_SCORE,3508,GO:0070168,1.6684e-01,9.0000e+00
IMP_SCORE,3509,GO:0005849,1.6684e-01,7.0000e+00
IMP_SCORE,3510,GO:0042577,1.6676e-01,3.8000e+01
IMP_SCORE,3511,GO:0031293,1.6671e-01,1.7000e+01
IMP_SCORE,3512,GO:0043278,1.6670e-01,5.0000e+00
IMP_SCORE,3513,GO:0009128,1.6666e-01,6.0000e+00
IMP_SCORE,3514,GO:0044237,1.6663e-01,9.1600e+02
IMP_SCORE,3515,GO:0042552,1.6661e-01,1.1300e+02
IMP_SCORE,3516,GO:0010717,1.6658e-01,2.1000e+01
IMP_SCORE,3517,GO:0033032,1.6655e-01,1.4000e+01
IMP_SCORE,3518,GO:0048193,1.6654e-01,1.6900e+02
IMP_SCORE,3519,GO:0019219,1.6649e-01,3.7200e+02
IMP_SCORE,3520,GO:0032991,1.6649e-01,1.4820e+03
IMP_SCORE,3521,GO:2001237,1.6648e-01,4.4000e+01
IMP_SCORE,3522,GO:0043233,1.6647e-01,4.9100e+02
IMP_SCORE,3523,GO:0034979,1.6643e-01,4.0000e+00
IMP_SCORE,3524,GO:0006664,1.6643e-01,7.9000e+01
IMP_SCORE,3525,GO:0006606,1.6642e-01,4.4000e+01
IMP_SCORE,3526,GO:0007163,1.6638e-01,7.1000e+01
IMP_SCORE,3527,GO:0030334,1.6630e-01,2.1100e+02
IMP_SCORE,3528,GO:0009395,1.6629e-01,3.1000e+01
IMP_SCORE,3529,GO:1902106,1.6627e-01,5.5000e+01
IMP_SCORE,3530,GO:0034976,1.6620e-01,9.2000e+01
IMP_SCORE,3531,GO:0052744,1.6620e-01,8.0000e+00
IMP_SCORE,3532,GO:0051726,1.6618e-01,3.4200e+02
IMP_SCORE,3533,GO:0000910,1.6618e-01,6.8000e+01
IMP_SCORE,3534,GO:0051260,1.6609e-01,1.6700e+02
IMP_SCORE,3535,GO:0044092,1.6607e-01,3.1400e+02
IMP_SCORE,3536,GO:1903392,1.6606e-01,1.4000e+01
IMP_SCORE,3537,GO:0051015,1.6603e-01,1.1200e+02
IMP_SCORE,3538,GO:0006458,1.6598e-01,2.8000e+01
IMP_SCORE,3539,GO:0030427,1.6595e-01,9.8000e+01
IMP_SCORE,3540,GO:0046326,1.6590e-01,2.3000e+01
IMP_SCORE,3541,GO:0072521,1.6585e-01,8.6000e+01
IMP_SCORE,3542,GO:0042733,1.6583e-01,3.6000e+01
IMP_SCORE,3543,GO:0031400,1.6581e-01,1.3100e+02
IMP_SCORE,3544,GO:0006699,1.6579e-01,2.9000e+01
IMP_SCORE,3545,GO:0007067,1.6579e-01,9.7000e+01
IMP_SCORE,3546,GO:0061756,1.6576e-01,8.0000e+00
IMP_SCORE,3547,GO:0010453,1.6568e-01,2.0000e+00
IMP_SCORE,3548,GO:0046189,1.6568e-01,1.5000e+01
IMP_SCORE,3549,GO:0070423,1.6565e-01,7.0000e+00
IMP_SCORE,3550,GO:0043202,1.6557e-01,8.9000e+01
IMP_SCORE,3551,GO:0043902,1.6557e-01,4.9000e+01
IMP_SCORE,3552,GO:0035418,1.6551e-01,1.2000e+01
IMP_SCORE,3553,GO:0098552,1.6551e-01,2.0800e+02
IMP_SCORE,3554,GO:0014850,1.6547e-01,8.0000e+00
IMP_SCORE,3555,GO:0071556,1.6545e-01,3.0000e+01
IMP_SCORE,3556,GO:0051048,1.6542e-01,6.6000e+01
IMP_SCORE,3557,GO:0005385,1.6538e-01,2.7000e+01
IMP_SCORE,3558,GO:0022892,1.6537e-01,3.6100e+02
IMP_SCORE,3559,GO:0006066,1.6535e-01,1.4200e+02
IMP_SCORE,3560,GO:0071285,1.6531e-01,2.0000e+00
IMP_SCORE,3561,GO:0006766,1.6522e-01,6.2000e+01
IMP_SCORE,3562,GO:0046128,1.6520e-01,3.0000e+01
IMP_SCORE,3563,GO:0006063,1.6519e-01,2.2000e+01
IMP_SCORE,3564,GO:0006004,1.6519e-01,3.0000e+01
IMP_SCORE,3565,GO:0030669,1.6514e-01,3.0000e+01
IMP_SCORE,3566,GO:0031098,1.6513e-01,3.1000e+01
IMP_SCORE,3567,GO:0035265,1.6508e-01,8.0000e+00
IMP_SCORE,3568,GO:0097553,1.6507e-01,7.0000e+00
IMP_SCORE,3569,GO:0007178,1.6507e-01,5.0000e+01
IMP_SCORE,3570,GO:0001871,1.6503e-01,3.4000e+01
IMP_SCORE,3571,GO:0043603,1.6501e-01,2.1000e+02
IMP_SCORE,3572,GO:0019226,1.6494e-01,1.6000e+01
IMP_SCORE,3573,GO:1901605,1.6494e-01,1.1100e+02
IMP_SCORE,3574,GO:0015301,1.6493e-01,3.6000e+01
IMP_SCORE,3575,GO:0048856,1.6493e-01,1.2430e+03
IMP_SCORE,3576,GO:0070661,1.6484e-01,2.3000e+01
IMP_SCORE,3577,GO:1902533,1.6483e-01,2.0400e+02
IMP_SCORE,3578,GO:0065008,1.6482e-01,9.7700e+02
IMP_SCORE,3579,GO:0009116,1.6480e-01,4.9000e+01
IMP_SCORE,3580,GO:0002250,1.6479e-01,1.9300e+02
IMP_SCORE,3581,GO:0007585,1.6472e-01,2.5000e+01
IMP_SCORE,3582,GO:0072507,1.6471e-01,9.6000e+01
IMP_SCORE,3583,GO:0032553,1.6468e-01,4.9900e+02
IMP_SCORE,3584,GO:0031253,1.6467e-01,1.6000e+02
IMP_SCORE,3585,GO:0002068,1.6465e-01,2.0000e+00
IMP_SCORE,3586,GO:0005536,1.6464e-01,1.9000e+01
IMP_SCORE,3587,GO:0001755,1.6464e-01,9.0000e+00
IMP_SCORE,3588,GO:0030742,1.6464e-01,9.0000e+00
IMP_SCORE,3589,GO:0022607,1.6463e-01,7.4100e+02
IMP_SCORE,3590,GO:0005001,1.6456e-01,3.7000e+01
IMP_SCORE,3591,GO:1903322,1.6451e-01,2.6000e+01
IMP_SCORE,3592,GO:0022891,1.6450e-01,2.8100e+02
IMP_SCORE,3593,GO:0005856,1.6449e-01,5.3900e+02
IMP_SCORE,3594,GO:0070064,1.6448e-01,1.5000e+01
IMP_SCORE,3595,GO:0055080,1.6448e-01,1.4600e+02
IMP_SCORE,3596,GO:0090102,1.6447e-01,1.6000e+01
IMP_SCORE,3597,GO:0007597,1.6445e-01,2.5000e+01
IMP_SCORE,3598,GO:0014003,1.6439e-01,2.0000e+01
IMP_SCORE,3599,GO:0032559,1.6437e-01,3.6200e+02
IMP_SCORE,3600,GO:0006952,1.6431e-01,4.9500e+02
IMP_SCORE,3601,GO:0051130,1.6428e-01,2.8700e+02
IMP_SCORE,3602,GO:0008064,1.6426e-01,4.4000e+01
IMP_SCORE,3603,GO:0031012,1.6423e-01,3.7700e+02
IMP_SCORE,3604,GO:0050866,1.6414e-01,5.0000e+01
IMP_SCORE,3605,GO:0050896,1.6412e-01,1.3640e+03
IMP_SCORE,3606,GO:0006040,1.6411e-01,5.8000e+01
IMP_SCORE,3607,GO:0008238,1.6406e-01,1.6700e+02
IMP_SCORE,3608,GO:0071822,1.6404e-01,4.6400e+02
IMP_SCORE,3609,GO:0017049,1.6400e-01,9.0000e+00
IMP_SCORE,3610,GO:0061028,1.6393e-01,1.8000e+01
IMP_SCORE,3611,GO:0046496,1.6392e-01,5.1000e+01
IMP_SCORE,3612,GO:1901658,1.6385e-01,4.6000e+01
IMP_SCORE,3613,GO:0060041,1.6384e-01,3.7000e+01
IMP_SCORE,3614,GO:0010494,1.6382e-01,1.2000e+01
IMP_SCORE,3615,GO:0098661,1.6380e-01,4.8000e+01
IMP_SCORE,3616,GO:0045185,1.6377e-01,4.3000e+01
IMP_SCORE,3617,GO:0015932,1.6377e-01,3.9000e+01
IMP_SCORE,3618,GO:0055013,1.6376e-01,1.4000e+01
IMP_SCORE,3619,GO:0031579,1.6376e-01,1.4000e+01
IMP_SCORE,3620,GO:0004930,1.6375e-01,2.1200e+02
IMP_SCORE,3621,GO:0001822,1.6374e-01,4.6000e+01
IMP_SCORE,3622,GO:0046653,1.6373e-01,1.1000e+01
IMP_SCORE,3623,GO:0010965,1.6372e-01,6.0000e+00
IMP_SCORE,3624,GO:0018209,1.6370e-01,7.2000e+01
IMP_SCORE,3625,GO:0061462,1.6363e-01,1.8000e+01
IMP_SCORE,3626,GO:0002286,1.6362e-01,1.3000e+01
IMP_SCORE,3627,GO:0002576,1.6358e-01,1.0500e+02
IMP_SCORE,3628,GO:0043112,1.6357e-01,3.5000e+01
IMP_SCORE,3629,GO:0044425,1.6357e-01,1.5260e+03
IMP_SCORE,3630,GO:0007625,1.6356e-01,1.9000e+01
IMP_SCORE,3631,GO:0006793,1.6354e-01,5.2800e+02
IMP_SCORE,3632,GO:0045913,1.6353e-01,2.3000e+01
IMP_SCORE,3633,GO:0030301,1.6348e-01,1.5000e+01
IMP_SCORE,3634,GO:0031300,1.6345e-01,1.0600e+02
IMP_SCORE,3635,GO:0023052,1.6339e-01,3.0600e+02
IMP_SCORE,3636,GO:0061025,1.6338e-01,5.7000e+01
IMP_SCORE,3637,GO:0048468,1.6337e-01,2.7700e+02
IMP_SCORE,3638,GO:0006644,1.6336e-01,1.8800e+02
IMP_SCORE,3639,GO:0043624,1.6335e-01,6.3000e+01
IMP_SCORE,3640,GO:0019899,1.6332e-01,9.5600e+02
IMP_SCORE,3641,GO:0043425,1.6329e-01,1.5000e+01
IMP_SCORE,3642,GO:0018130,1.6327e-01,2.7200e+02
IMP_SCORE,3643,GO:0002431,1.6326e-01,3.7000e+01
IMP_SCORE,3644,GO:0043679,1.6324e-01,3.4000e+01
IMP_SCORE,3645,GO:0055024,1.6320e-01,8.0000e+00
IMP_SCORE,3646,GO:0090087,1.6318e-01,2.0900e+02
IMP_SCORE,3647,GO:0032413,1.6313e-01,8.0000e+00
IMP_SCORE,3648,GO:0030374,1.6311e-01,1.8000e+01
IMP_SCORE,3649,GO:0022617,1.6311e-01,6.4000e+01
IMP_SCORE,3650,GO:0033157,1.6310e-01,1.1000e+02
IMP_SCORE,3651,GO:0033555,1.6309e-01,3.0000e+01
IMP_SCORE,3652,GO:0007605,1.6309e-01,1.4200e+02
IMP_SCORE,3653,GO:0030031,1.6305e-01,1.1300e+02
IMP_SCORE,3654,GO:0072202,1.6305e-01,1.0000e+01
IMP_SCORE,3655,GO:0005976,1.6296e-01,2.9000e+01
IMP_SCORE,3656,GO:0032403,1.6281e-01,4.3700e+02
IMP_SCORE,3657,GO:0048167,1.6278e-01,7.2000e+01
IMP_SCORE,3658,GO:0035770,1.6276e-01,1.2300e+02
IMP_SCORE,3659,GO:0000209,1.6274e-01,8.8000e+01
IMP_SCORE,3660,GO:0005578,1.6273e-01,2.6200e+02
IMP_SCORE,3661,GO:0030163,1.6268e-01,1.0700e+02
IMP_SCORE,3662,GO:0048168,1.6263e-01,3.3000e+01
IMP_SCORE,3663,GO:0002263,1.6261e-01,1.3400e+02
IMP_SCORE,3664,GO:0021952,1.6261e-01,1.9000e+01
IMP_SCORE,3665,GO:0016769,1.6261e-01,4.7000e+01
IMP_SCORE,3666,GO:0044265,1.6258e-01,1.7600e+02
IMP_SCORE,3667,GO:0061136,1.6258e-01,3.9000e+01
IMP_SCORE,3668,GO:0009892,1.6258e-01,4.4800e+02
IMP_SCORE,3669,GO:0050707,1.6255e-01,5.1000e+01
IMP_SCORE,3670,GO:0044774,1.6254e-01,1.3000e+01
IMP_SCORE,3671,GO:0030168,1.6247e-01,5.8000e+01
IMP_SCORE,3672,GO:0098664,1.6245e-01,8.0000e+00
IMP_SCORE,3673,GO:0045668,1.6240e-01,1.3000e+01
IMP_SCORE,3674,GO:2001026,1.6238e-01,6.0000e+00
IMP_SCORE,3675,GO:0051252,1.6234e-01,3.5500e+02
IMP_SCORE,3676,GO:0010941,1.6230e-01,3.8800e+02
IMP_SCORE,3677,GO:0042537,1.6229e-01,1.8000e+01
IMP_SCORE,3678,GO:0099512,1.6228e-01,2.9500e+02
IMP_SCORE,3679,GO:0042476,1.6228e-01,7.0000e+01
IMP_SCORE,3680,GO:0050804,1.6226e-01,1.0400e+02
IMP_SCORE,3681,GO:0006986,1.6225e-01,4.9000e+01
IMP_SCORE,3682,GO:0097223,1.6225e-01,9.6000e+01
IMP_SCORE,3683,GO:0032549,1.6225e-01,1.7400e+02
IMP_SCORE,3684,GO:0009396,1.6222e-01,3.0000e+00
IMP_SCORE,3685,GO:0042325,1.6220e-01,2.6700e+02
IMP_SCORE,3686,GO:0016301,1.6217e-01,2.5400e+02
IMP_SCORE,3687,GO:0001522,1.6210e-01,7.0000e+00
IMP_SCORE,3688,GO:1901071,1.6208e-01,4.0000e+01
IMP_SCORE,3689,GO:0031970,1.6207e-01,6.7000e+01
IMP_SCORE,3690,GO:0032768,1.6203e-01,1.0000e+01
IMP_SCORE,3691,GO:1903829,1.6199e-01,1.0800e+02
IMP_SCORE,3692,GO:0009894,1.6198e-01,2.4100e+02
IMP_SCORE,3693,GO:0046872,1.6198e-01,1.5080e+03
IMP_SCORE,3694,GO:0043169,1.6196e-01,1.4840e+03
IMP_SCORE,3695,GO:0055093,1.6195e-01,2.0000e+00
IMP_SCORE,3696,GO:0010507,1.6195e-01,2.9000e+01
IMP_SCORE,3697,GO:0051385,1.6194e-01,1.7000e+01
IMP_SCORE,3698,GO:0043621,1.6191e-01,4.2000e+01
IMP_SCORE,3699,GO:0010977,1.6191e-01,6.0000e+01
IMP_SCORE,3700,GO:0046129,1.6190e-01,1.5000e+01
IMP_SCORE,3701,GO:0050794,1.6190e-01,1.1310e+03
IMP_SCORE,3702,GO:0098794,1.6188e-01,8.2000e+01
IMP_SCORE,3703,GO:1903037,1.6186e-01,7.3000e+01
IMP_SCORE,3704,GO:0070665,1.6180e-01,2.7000e+01
IMP_SCORE,3705,GO:0035308,1.6175e-01,1.3000e+01
IMP_SCORE,3706,GO:1903131,1.6174e-01,3.1000e+01
IMP_SCORE,3707,GO:0016477,1.6174e-01,3.5500e+02
IMP_SCORE,3708,GO:0050662,1.6173e-01,1.4000e+02
IMP_SCORE,3709,GO:0009416,1.6172e-01,9.9000e+01
IMP_SCORE,3710,GO:1901566,1.6172e-01,2.7500e+02
IMP_SCORE,3711,GO:0051239,1.6172e-01,6.4200e+02
IMP_SCORE,3712,GO:1902176,1.6171e-01,1.0000e+01
IMP_SCORE,3713,GO:0060732,1.6169e-01,2.0000e+00
IMP_SCORE,3714,GO:0097517,1.6168e-01,3.5000e+01
IMP_SCORE,3715,GO:0006897,1.6165e-01,3.2300e+02
IMP_SCORE,3716,GO:0006826,1.6165e-01,3.8000e+01
IMP_SCORE,3717,GO:0006813,1.6163e-01,5.3000e+01
IMP_SCORE,3718,GO:0051213,1.6161e-01,6.2000e+01
IMP_SCORE,3719,GO:1903201,1.6157e-01,1.5000e+01
IMP_SCORE,3720,GO:2000145,1.6145e-01,1.8600e+02
IMP_SCORE,3721,GO:1903362,1.6142e-01,5.4000e+01
IMP_SCORE,3722,GO:0022407,1.6142e-01,9.6000e+01
IMP_SCORE,3723,GO:0046883,1.6138e-01,7.1000e+01
IMP_SCORE,3724,GO:0071479,1.6135e-01,2.4000e+01
IMP_SCORE,3725,GO:0051960,1.6135e-01,1.9700e+02
IMP_SCORE,3726,GO:0030324,1.6133e-01,5.0000e+01
IMP_SCORE,3727,GO:0097530,1.6131e-01,4.4000e+01
IMP_SCORE,3728,GO:0002200,1.6130e-01,1.0000e+01
IMP_SCORE,3729,GO:0035994,1.6130e-01,7.0000e+00
IMP_SCORE,3730,GO:0051899,1.6129e-01,2.5000e+01
IMP_SCORE,3731,GO:0050658,1.6129e-01,6.0000e+01
IMP_SCORE,3732,GO:0090036,1.6129e-01,1.8000e+01
IMP_SCORE,3733,GO:0009914,1.6120e-01,4.2000e+01
IMP_SCORE,3734,GO:0006950,1.6117e-01,9.4300e+02
IMP_SCORE,3735,GO:0034762,1.6116e-01,1.4000e+02
IMP_SCORE,3736,GO:0010563,1.6114e-01,1.4100e+02
IMP_SCORE,3737,GO:1900120,1.6106e-01,6.0000e+00
IMP_SCORE,3738,GO:0051371,1.6104e-01,1.9000e+01
IMP_SCORE,3739,GO:0051261,1.6103e-01,2.3000e+01
IMP_SCORE,3740,GO:0016043,1.6103e-01,1.1900e+03
IMP_SCORE,3741,GO:0000166,1.6097e-01,6.8300e+02
IMP_SCORE,3742,GO:0042166,1.6095e-01,1.4000e+01
IMP_SCORE,3743,GO:0015245,1.6088e-01,6.0000e+00
IMP_SCORE,3744,GO:0051898,1.6087e-01,2.0000e+01
IMP_SCORE,3745,GO:0007268,1.6086e-01,1.4300e+02
IMP_SCORE,3746,GO:0046903,1.6085e-01,2.5900e+02
IMP_SCORE,3747,GO:0032467,1.6082e-01,2.3000e+01
IMP_SCORE,3748,GO:1901018,1.6081e-01,2.0000e+00
IMP_SCORE,3749,GO:0060004,1.6075e-01,1.3000e+01
IMP_SCORE,3750,GO:0017148,1.6069e-01,5.1000e+01
IMP_SCORE,3751,GO:0006027,1.6067e-01,4.5000e+01
IMP_SCORE,3752,GO:0015909,1.6065e-01,1.4000e+01
IMP_SCORE,3753,GO:0032947,1.6058e-01,5.2000e+01
IMP_SCORE,3754,GO:0071674,1.6055e-01,2.0000e+01
IMP_SCORE,3755,GO:0061640,1.6053e-01,2.6000e+01
IMP_SCORE,3756,GO:0005977,1.6052e-01,2.6000e+01
IMP_SCORE,3757,GO:0050767,1.6041e-01,1.6100e+02
IMP_SCORE,3758,GO:0070373,1.6038e-01,2.0000e+01
IMP_SCORE,3759,GO:0031397,1.6036e-01,2.8000e+01
IMP_SCORE,3760,GO:0045727,1.6036e-01,2.2000e+01
IMP_SCORE,3761,GO:0048523,1.6032e-01,8.4400e+02
IMP_SCORE,3762,GO:0035194,1.6031e-01,1.2000e+01
IMP_SCORE,3763,GO:0006942,1.6031e-01,1.5000e+01
IMP_SCORE,3764,GO:0008542,1.6020e-01,1.2000e+01
IMP_SCORE,3765,GO:0043097,1.6018e-01,7.0000e+00
IMP_SCORE,3766,GO:0010763,1.6016e-01,6.0000e+00
IMP_SCORE,3767,GO:0016567,1.6012e-01,2.3900e+02
IMP_SCORE,3768,GO:0004602,1.6011e-01,3.8000e+01
IMP_SCORE,3769,GO:0043470,1.6007e-01,1.2000e+01
IMP_SCORE,3770,GO:0004864,1.6006e-01,2.3000e+01
IMP_SCORE,3771,GO:0033561,1.6005e-01,9.0000e+00
IMP_SCORE,3772,GO:0048598,1.6002e-01,1.5500e+02
IMP_SCORE,3773,GO:0098562,1.6000e-01,4.0000e+01
IMP_SCORE,3774,GO:1901385,1.5994e-01,1.7000e+01
IMP_SCORE,3775,GO:0061061,1.5992e-01,6.9000e+01
IMP_SCORE,3776,GO:1901343,1.5991e-01,4.0000e+01
IMP_SCORE,3777,GO:1902930,1.5990e-01,1.8000e+01
IMP_SCORE,3778,GO:0000422,1.5990e-01,6.0000e+00
IMP_SCORE,3779,GO:0030154,1.5986e-01,6.8900e+02
IMP_SCORE,3780,GO:0019217,1.5985e-01,2.9000e+01
IMP_SCORE,3781,GO:0003779,1.5976e-01,3.6500e+02
IMP_SCORE,3782,GO:0051056,1.5971e-01,1.2600e+02
IMP_SCORE,3783,GO:0015297,1.5971e-01,3.9000e+01
IMP_SCORE,3784,GO:0045671,1.5967e-01,1.5000e+01
IMP_SCORE,3785,GO:0010468,1.5967e-01,4.5900e+02
IMP_SCORE,3786,GO:0003073,1.5967e-01,1.7000e+01
IMP_SCORE,3787,GO:0071901,1.5965e-01,3.8000e+01
IMP_SCORE,3788,GO:0006812,1.5964e-01,2.8000e+02
IMP_SCORE,3789,GO:0060255,1.5962e-01,6.1900e+02
IMP_SCORE,3790,GO:0032412,1.5961e-01,8.2000e+01
IMP_SCORE,3791,GO:0051174,1.5959e-01,3.2600e+02
IMP_SCORE,3792,GO:0044089,1.5957e-01,1.4600e+02
IMP_SCORE,3793,GO:0097190,1.5957e-01,1.1400e+02
IMP_SCORE,3794,GO:0019900,1.5953e-01,3.8500e+02
IMP_SCORE,3795,GO:0051246,1.5951e-01,4.3900e+02
IMP_SCORE,3796,GO:0042345,1.5951e-01,2.0000e+01
IMP_SCORE,3797,GO:0016032,1.5941e-01,2.8400e+02
IMP_SCORE,3798,GO:0030033,1.5940e-01,3.4000e+01
IMP_SCORE,3799,GO:0015368,1.5928e-01,1.8000e+01
IMP_SCORE,3800,GO:0017158,1.5927e-01,4.3000e+01
IMP_SCORE,3801,GO:0048266,1.5924e-01,8.0000e+00
IMP_SCORE,3802,GO:0043383,1.5923e-01,8.0000e+00
IMP_SCORE,3803,GO:0051119,1.5919e-01,3.1000e+01
IMP_SCORE,3804,GO:0030203,1.5919e-01,9.4000e+01
IMP_SCORE,3805,GO:0043067,1.5916e-01,4.0800e+02
IMP_SCORE,3806,GO:0072529,1.5915e-01,2.0000e+01
IMP_SCORE,3807,GO:0007169,1.5914e-01,2.1000e+02
IMP_SCORE,3808,GO:0099643,1.5910e-01,4.2000e+01
IMP_SCORE,3809,GO:0050672,1.5910e-01,3.4000e+01
IMP_SCORE,3810,GO:0051054,1.5894e-01,5.0000e+01
IMP_SCORE,3811,GO:0008656,1.5892e-01,9.0000e+00
IMP_SCORE,3812,GO:0051259,1.5890e-01,2.2800e+02
IMP_SCORE,3813,GO:0006886,1.5888e-01,2.3600e+02
IMP_SCORE,3814,GO:0016324,1.5887e-01,2.4100e+02
IMP_SCORE,3815,GO:0033043,1.5884e-01,3.0700e+02
IMP_SCORE,3816,GO:0031399,1.5880e-01,2.9300e+02
IMP_SCORE,3817,GO:0009620,1.5880e-01,2.6000e+01
IMP_SCORE,3818,GO:0009791,1.5878e-01,2.8000e+01
IMP_SCORE,3819,GO:0046459,1.5876e-01,7.0000e+00
IMP_SCORE,3820,GO:0001518,1.5873e-01,1.0000e+01
IMP_SCORE,3821,GO:0031968,1.5868e-01,1.2100e+02
IMP_SCORE,3822,GO:0015250,1.5867e-01,2.1000e+01
IMP_SCORE,3823,GO:0002253,1.5865e-01,1.5000e+02
IMP_SCORE,3824,GO:0040011,1.5865e-01,4.2300e+02
IMP_SCORE,3825,GO:0071806,1.5862e-01,2.5000e+01
IMP_SCORE,3826,GO:0006397,1.5861e-01,1.1900e+02
IMP_SCORE,3827,GO:0009167,1.5860e-01,3.8000e+01
IMP_SCORE,3828,GO:0010883,1.5857e-01,1.6000e+01
IMP_SCORE,3829,GO:0016818,1.5851e-01,3.0000e+02
IMP_SCORE,3830,GO:0006140,1.5850e-01,3.6000e+01
IMP_SCORE,3831,GO:0030126,1.5841e-01,7.0000e+00
IMP_SCORE,3832,GO:0009887,1.5840e-01,1.8700e+02
IMP_SCORE,3833,GO:1901265,1.5839e-01,6.1100e+02
IMP_SCORE,3834,GO:0006464,1.5838e-01,6.0600e+02
IMP_SCORE,3835,GO:1902680,1.5834e-01,1.8800e+02
IMP_SCORE,3836,GO:0009987,1.5833e-01,1.2200e+03
IMP_SCORE,3837,GO:0098588,1.5830e-01,6.4600e+02
IMP_SCORE,3838,GO:0006915,1.5823e-01,3.6400e+02
IMP_SCORE,3839,GO:0031527,1.5821e-01,1.9000e+01
IMP_SCORE,3840,GO:0050961,1.5820e-01,7.0000e+00
IMP_SCORE,3841,GO:0051707,1.5812e-01,2.0800e+02
IMP_SCORE,3842,GO:0005521,1.5809e-01,1.5000e+01
IMP_SCORE,3843,GO:0098857,1.5809e-01,1.6300e+02
IMP_SCORE,3844,GO:0004842,1.5808e-01,1.6100e+02
IMP_SCORE,3845,GO:0002433,1.5803e-01,3.4000e+01
IMP_SCORE,3846,GO:0001558,1.5801e-01,1.7300e+02
IMP_SCORE,3847,GO:0002376,1.5794e-01,7.3800e+02
IMP_SCORE,3848,GO:0033558,1.5792e-01,2.3000e+01
IMP_SCORE,3849,GO:0044449,1.5788e-01,1.4400e+02
IMP_SCORE,3850,GO:0097164,1.5788e-01,1.1800e+02
IMP_SCORE,3851,GO:0004312,1.5786e-01,2.7000e+01
IMP_SCORE,3852,GO:0043234,1.5784e-01,1.1020e+03
IMP_SCORE,3853,GO:0098916,1.5784e-01,1.3900e+02
IMP_SCORE,3854,GO:0010565,1.5781e-01,4.6000e+01
IMP_SCORE,3855,GO:0099536,1.5780e-01,1.6000e+02
IMP_SCORE,3856,GO:0044267,1.5776e-01,6.3300e+02
IMP_SCORE,3857,GO:0001763,1.5776e-01,6.3000e+01
IMP_SCORE,3858,GO:0016579,1.5773e-01,9.2000e+01
IMP_SCORE,3859,GO:0045109,1.5772e-01,1.6000e+01
IMP_SCORE,3860,GO:0030889,1.5771e-01,7.0000e+00
IMP_SCORE,3861,GO:0072089,1.5770e-01,1.3000e+01
IMP_SCORE,3862,GO:0044238,1.5769e-01,8.9700e+02
IMP_SCORE,3863,GO:0046488,1.5766e-01,8.8000e+01
IMP_SCORE,3864,GO:0043586,1.5763e-01,6.0000e+00
IMP_SCORE,3865,GO:0005506,1.5760e-01,9.7000e+01
IMP_SCORE,3866,GO:0019222,1.5758e-01,7.2500e+02
IMP_SCORE,3867,GO:1902582,1.5750e-01,1.2400e+02
IMP_SCORE,3868,GO:0035640,1.5748e-01,3.0000e+01
IMP_SCORE,3869,GO:0007596,1.5738e-01,8.9000e+01
IMP_SCORE,3870,GO:0014069,1.5737e-01,1.3000e+02
IMP_SCORE,3871,GO:0007155,1.5737e-01,6.9000e+02
IMP_SCORE,3872,GO:0046349,1.5735e-01,4.8000e+01
IMP_SCORE,3873,GO:0065002,1.5734e-01,1.9000e+01
IMP_SCORE,3874,GO:0034358,1.5733e-01,3.8000e+01
IMP_SCORE,3875,GO:0035914,1.5716e-01,3.7000e+01
IMP_SCORE,3876,GO:0030326,1.5713e-01,3.2000e+01
IMP_SCORE,3877,GO:0030318,1.5710e-01,8.0000e+00
IMP_SCORE,3878,GO:0006807,1.5710e-01,6.2300e+02
IMP_SCORE,3879,GO:0008373,1.5710e-01,4.4000e+01
IMP_SCORE,3880,GO:0045995,1.5709e-01,3.0000e+01
IMP_SCORE,3881,GO:0034204,1.5708e-01,7.0000e+00
IMP_SCORE,3882,GO:0051091,1.5708e-01,5.2000e+01
IMP_SCORE,3883,GO:0036148,1.5708e-01,6.0000e+00
IMP_SCORE,3884,GO:0000790,1.5708e-01,6.4000e+01
IMP_SCORE,3885,GO:0008328,1.5707e-01,3.5000e+01
IMP_SCORE,3886,GO:0030331,1.5707e-01,2.2000e+01
IMP_SCORE,3887,GO:0051701,1.5706e-01,6.0000e+01
IMP_SCORE,3888,GO:0002475,1.5704e-01,1.5000e+01
IMP_SCORE,3889,GO:0030276,1.5704e-01,4.0000e+01
IMP_SCORE,3890,GO:0001573,1.5703e-01,3.4000e+01
IMP_SCORE,3891,GO:0004721,1.5700e-01,9.3000e+01
IMP_SCORE,3892,GO:0010288,1.5698e-01,1.0000e+01
IMP_SCORE,3893,GO:1902600,1.5693e-01,2.9000e+01
IMP_SCORE,3894,GO:0004115,1.5693e-01,2.0000e+00
IMP_SCORE,3895,GO:0098602,1.5691e-01,1.9400e+02
IMP_SCORE,3896,GO:0031396,1.5691e-01,4.5000e+01
IMP_SCORE,3897,GO:0006687,1.5689e-01,1.0100e+02
IMP_SCORE,3898,GO:0030049,1.5689e-01,2.7000e+01
IMP_SCORE,3899,GO:0061035,1.5687e-01,2.0000e+01
IMP_SCORE,3900,GO:0044788,1.5687e-01,1.4000e+01
IMP_SCORE,3901,GO:0002456,1.5686e-01,1.3000e+01
IMP_SCORE,3902,GO:0019209,1.5686e-01,3.5000e+01
IMP_SCORE,3903,GO:0051128,1.5686e-01,6.8500e+02
IMP_SCORE,3904,GO:1903506,1.5684e-01,3.4600e+02
IMP_SCORE,3905,GO:0007626,1.5682e-01,7.9000e+01
IMP_SCORE,3906,GO:0030285,1.5682e-01,7.0000e+00
IMP_SCORE,3907,GO:0010562,1.5682e-01,1.7500e+02
IMP_SCORE,3908,GO:0005730,1.5680e-01,4.1900e+02
IMP_SCORE,3909,GO:0051783,1.5679e-01,3.8000e+01
IMP_SCORE,3910,GO:0007617,1.5673e-01,1.1000e+01
IMP_SCORE,3911,GO:0032870,1.5671e-01,7.6000e+01
IMP_SCORE,3912,GO:0016810,1.5671e-01,1.6200e+02
IMP_SCORE,3913,GO:0016408,1.5670e-01,3.6000e+01
IMP_SCORE,3914,GO:0030201,1.5669e-01,8.0000e+00
IMP_SCORE,3915,GO:0071897,1.5668e-01,1.6000e+01
IMP_SCORE,3916,GO:0051171,1.5668e-01,4.2400e+02
IMP_SCORE,3917,GO:0023061,1.5664e-01,5.1000e+01
IMP_SCORE,3918,GO:0019001,1.5664e-01,1.7100e+02
IMP_SCORE,3919,GO:1902578,1.5660e-01,6.1400e+02
IMP_SCORE,3920,GO:0061245,1.5658e-01,3.4000e+01
IMP_SCORE,3921,GO:0051053,1.5657e-01,3.0000e+01
IMP_SCORE,3922,GO:0043085,1.5653e-01,3.9600e+02
IMP_SCORE,3923,GO:0051641,1.5652e-01,5.2500e+02
IMP_SCORE,3924,GO:0090278,1.5647e-01,1.3000e+01
IMP_SCORE,3925,GO:0021955,1.5645e-01,1.4000e+01
IMP_SCORE,3926,GO:0004674,1.5644e-01,1.1900e+02
IMP_SCORE,3927,GO:0001085,1.5644e-01,5.1000e+01
IMP_SCORE,3928,GO:0035255,1.5643e-01,7.0000e+00
IMP_SCORE,3929,GO:0045766,1.5637e-01,6.7000e+01
IMP_SCORE,3930,GO:1905207,1.5637e-01,2.0000e+00
IMP_SCORE,3931,GO:0016864,1.5628e-01,1.8000e+01
IMP_SCORE,3932,GO:0006508,1.5627e-01,4.0200e+02
IMP_SCORE,3933,GO:0044431,1.5627e-01,4.3200e+02
IMP_SCORE,3934,GO:0009266,1.5627e-01,9.4000e+01
IMP_SCORE,3935,GO:0098796,1.5627e-01,2.9700e+02
IMP_SCORE,3936,GO:0098840,1.5625e-01,3.0000e+01
IMP_SCORE,3937,GO:0003093,1.5624e-01,1.3000e+01
IMP_SCORE,3938,GO:0034385,1.5615e-01,1.0000e+01
IMP_SCORE,3939,GO:0060391,1.5615e-01,3.0000e+00
IMP_SCORE,3940,GO:0050807,1.5612e-01,6.6000e+01
IMP_SCORE,3941,GO:0044093,1.5608e-01,4.5700e+02
IMP_SCORE,3942,GO:0060231,1.5605e-01,9.0000e+00
IMP_SCORE,3943,GO:0034707,1.5597e-01,3.3000e+01
IMP_SCORE,3944,GO:0009142,1.5594e-01,1.2000e+01
IMP_SCORE,3945,GO:0008385,1.5592e-01,2.0000e+00
IMP_SCORE,3946,GO:2000649,1.5585e-01,4.0000e+01
IMP_SCORE,3947,GO:0015012,1.5584e-01,2.0000e+00
IMP_SCORE,3948,GO:0002507,1.5582e-01,2.0000e+00
IMP_SCORE,3949,GO:0046164,1.5580e-01,3.5000e+01
IMP_SCORE,3950,GO:0008201,1.5580e-01,1.1400e+02
IMP_SCORE,3951,GO:0021762,1.5580e-01,6.1000e+01
IMP_SCORE,3952,GO:0016830,1.5580e-01,3.5000e+01
IMP_SCORE,3953,GO:0009719,1.5579e-01,2.8200e+02
IMP_SCORE,3954,GO:0016917,1.5579e-01,2.1000e+01
IMP_SCORE,3955,GO:0022834,1.5574e-01,7.4000e+01
IMP_SCORE,3956,GO:0005925,1.5574e-01,2.7900e+02
IMP_SCORE,3957,GO:0051574,1.5570e-01,2.0000e+00
IMP_SCORE,3958,GO:0099600,1.5570e-01,3.8700e+02
IMP_SCORE,3959,GO:0004952,1.5570e-01,6.0000e+00
IMP_SCORE,3960,GO:0012507,1.5567e-01,5.4000e+01
IMP_SCORE,3961,GO:0052866,1.5564e-01,2.1000e+01
IMP_SCORE,3962,GO:1990266,1.5560e-01,2.4000e+01
IMP_SCORE,3963,GO:1901685,1.5556e-01,2.1000e+01
IMP_SCORE,3964,GO:0034613,1.5545e-01,2.6900e+02
IMP_SCORE,3965,GO:0005031,1.5544e-01,2.4000e+01
IMP_SCORE,3966,GO:0042127,1.5544e-01,5.3300e+02
IMP_SCORE,3967,GO:0016236,1.5542e-01,3.2000e+01
IMP_SCORE,3968,GO:0051603,1.5538e-01,1.5900e+02
IMP_SCORE,3969,GO:0019220,1.5533e-01,3.1300e+02
IMP_SCORE,3970,GO:0046467,1.5526e-01,5.6000e+01
IMP_SCORE,3971,GO:0050790,1.5524e-01,5.8400e+02
IMP_SCORE,3972,GO:0008219,1.5515e-01,4.8300e+02
IMP_SCORE,3973,GO:0048311,1.5515e-01,8.0000e+00
IMP_SCORE,3974,GO:0002252,1.5513e-01,2.8100e+02
IMP_SCORE,3975,GO:0008406,1.5508e-01,3.5000e+01
IMP_SCORE,3976,GO:0090501,1.5508e-01,5.4000e+01
IMP_SCORE,3977,GO:0000041,1.5503e-01,7.5000e+01
IMP_SCORE,3978,GO:0055001,1.5502e-01,5.3000e+01
IMP_SCORE,3979,GO:0030534,1.5502e-01,9.8000e+01
IMP_SCORE,3980,GO:0008066,1.5498e-01,1.7000e+01
IMP_SCORE,3981,GO:0031935,1.5495e-01,7.0000e+00
IMP_SCORE,3982,GO:1905030,1.5493e-01,1.2000e+01
IMP_SCORE,3983,GO:0090153,1.5492e-01,7.0000e+00
IMP_SCORE,3984,GO:0001046,1.5491e-01,3.3000e+01
IMP_SCORE,3985,GO:0001921,1.5489e-01,1.4000e+01
IMP_SCORE,3986,GO:0043252,1.5486e-01,4.1000e+01
IMP_SCORE,3987,GO:0006873,1.5485e-01,1.7000e+02
IMP_SCORE,3988,GO:0005768,1.5483e-01,3.2800e+02
IMP_SCORE,3989,GO:0015386,1.5480e-01,6.0000e+00
IMP_SCORE,3990,GO:0086010,1.5479e-01,1.5000e+01
IMP_SCORE,3991,GO:0009165,1.5476e-01,4.4000e+01
IMP_SCORE,3992,GO:0042517,1.5471e-01,2.0000e+01
IMP_SCORE,3993,GO:0030004,1.5467e-01,4.4000e+01
IMP_SCORE,3994,GO:0044548,1.5461e-01,3.9000e+01
IMP_SCORE,3995,GO:0051216,1.5456e-01,4.4000e+01
IMP_SCORE,3996,GO:0050921,1.5453e-01,4.0000e+01
IMP_SCORE,3997,GO:0005262,1.5450e-01,4.6000e+01
IMP_SCORE,3998,GO:0055072,1.5449e-01,3.7000e+01
IMP_SCORE,3999,GO:0031663,1.5448e-01,2.0000e+01
IMP_SCORE,4000,GO:0033630,1.5447e-01,1.9000e+01
IMP_SCORE,4001,GO:0017080,1.5444e-01,4.5000e+01
IMP_SCORE,4002,GO:0071294,1.5441e-01,6.1000e+01
IMP_SCORE,4003,GO:0002705,1.5430e-01,2.5000e+01
IMP_SCORE,4004,GO:1901617,1.5413e-01,1.0400e+02
IMP_SCORE,4005,GO:0033135,1.5410e-01,2.5000e+01
IMP_SCORE,4006,GO:0003707,1.5408e-01,1.9000e+01
IMP_SCORE,4007,GO:1903522,1.5401e-01,1.0900e+02
IMP_SCORE,4008,GO:0051649,1.5400e-01,3.9800e+02
IMP_SCORE,4009,GO:0031647,1.5400e-01,7.4000e+01
IMP_SCORE,4010,GO:0001505,1.5398e-01,6.5000e+01
IMP_SCORE,4011,GO:0051775,1.5394e-01,1.3000e+01
IMP_SCORE,4012,GO:0072527,1.5392e-01,3.3000e+01
IMP_SCORE,4013,GO:0016125,1.5390e-01,5.9000e+01
IMP_SCORE,4014,GO:0031941,1.5386e-01,3.4000e+01
IMP_SCORE,4015,GO:0071803,1.5385e-01,3.2000e+01
IMP_SCORE,4016,GO:0001191,1.5383e-01,3.8000e+01
IMP_SCORE,4017,GO:0017111,1.5378e-01,2.6100e+02
IMP_SCORE,4018,GO:1901657,1.5371e-01,6.7000e+01
IMP_SCORE,4019,GO:0033198,1.5370e-01,1.4000e+01
IMP_SCORE,4020,GO:0009226,1.5369e-01,3.8000e+01
IMP_SCORE,4021,GO:0016485,1.5369e-01,1.2100e+02
IMP_SCORE,4022,GO:0060076,1.5364e-01,9.0000e+00
IMP_SCORE,4023,GO:0005643,1.5363e-01,1.6000e+01
IMP_SCORE,4024,GO:0019377,1.5361e-01,2.0000e+01
IMP_SCORE,4025,GO:0045103,1.5358e-01,2.5000e+01
IMP_SCORE,4026,GO:0005085,1.5347e-01,1.3100e+02
IMP_SCORE,4027,GO:0019904,1.5338e-01,4.8100e+02
IMP_SCORE,4028,GO:0036094,1.5336e-01,8.0100e+02
IMP_SCORE,4029,GO:0010466,1.5335e-01,7.9000e+01
IMP_SCORE,4030,GO:0060548,1.5334e-01,2.6000e+02
IMP_SCORE,4031,GO:0007160,1.5332e-01,8.4000e+01
IMP_SCORE,4032,GO:0070013,1.5329e-01,4.8100e+02
IMP_SCORE,4033,GO:0002792,1.5320e-01,2.7000e+01
IMP_SCORE,4034,GO:0098662,1.5318e-01,1.3400e+02
IMP_SCORE,4035,GO:0006069,1.5316e-01,6.8000e+01
IMP_SCORE,4036,GO:0006206,1.5315e-01,2.5000e+01
IMP_SCORE,4037,GO:0009749,1.5314e-01,3.7000e+01
IMP_SCORE,4038,GO:0035136,1.5304e-01,2.4000e+01
IMP_SCORE,4039,GO:0004866,1.5303e-01,7.6000e+01
IMP_SCORE,4040,GO:1901576,1.5301e-01,5.0800e+02
IMP_SCORE,4041,GO:0010575,1.5300e-01,1.3000e+01
IMP_SCORE,4042,GO:0017112,1.5300e-01,6.9000e+01
IMP_SCORE,4043,GO:0006753,1.5300e-01,9.7000e+01
IMP_SCORE,4044,GO:0050427,1.5295e-01,7.0000e+00
IMP_SCORE,4045,GO:0048259,1.5292e-01,2.5000e+01
IMP_SCORE,4046,GO:0019538,1.5290e-01,8.6000e+02
IMP_SCORE,4047,GO:0045104,1.5290e-01,2.9000e+01
IMP_SCORE,4048,GO:0031365,1.5287e-01,1.1000e+01
IMP_SCORE,4049,GO:0046823,1.5287e-01,4.2000e+01
IMP_SCORE,4050,GO:0006517,1.5286e-01,4.3000e+01
IMP_SCORE,4051,GO:0072686,1.5284e-01,2.9000e+01
IMP_SCORE,4052,GO:0060174,1.5280e-01,1.0000e+01
IMP_SCORE,4053,GO:0008202,1.5280e-01,1.0400e+02
IMP_SCORE,4054,GO:0050775,1.5278e-01,1.0000e+01
IMP_SCORE,4055,GO:0043401,1.5277e-01,3.8000e+01
IMP_SCORE,4056,GO:1901571,1.5276e-01,1.6000e+01
IMP_SCORE,4057,GO:0098771,1.5275e-01,1.6900e+02
IMP_SCORE,4058,GO:0001503,1.5272e-01,4.5000e+01
IMP_SCORE,4059,GO:0051184,1.5261e-01,1.6000e+01
IMP_SCORE,4060,GO:0046983,1.5261e-01,6.1900e+02
IMP_SCORE,4061,GO:0050792,1.5260e-01,6.6000e+01
IMP_SCORE,4062,GO:0009062,1.5255e-01,5.2000e+01
IMP_SCORE,4063,GO:0098878,1.5254e-01,2.6000e+01
IMP_SCORE,4064,GO:0006796,1.5254e-01,4.6900e+02
IMP_SCORE,4065,GO:0050789,1.5253e-01,1.1720e+03
IMP_SCORE,4066,GO:0015399,1.5253e-01,3.5000e+01
IMP_SCORE,4067,GO:0048519,1.5246e-01,8.9100e+02
IMP_SCORE,4068,GO:0022610,1.5246e-01,6.5900e+02
IMP_SCORE,4069,GO:0046425,1.5242e-01,3.8000e+01
IMP_SCORE,4070,GO:0097659,1.5238e-01,1.9300e+02
IMP_SCORE,4071,GO:0071326,1.5233e-01,2.9000e+01
IMP_SCORE,4072,GO:0045926,1.5231e-01,1.2000e+02
IMP_SCORE,4073,GO:0034641,1.5231e-01,5.1300e+02
IMP_SCORE,4074,GO:0042802,1.5223e-01,1.2280e+03
IMP_SCORE,4075,GO:0006511,1.5222e-01,9.7000e+01
IMP_SCORE,4076,GO:0032228,1.5219e-01,1.1000e+01
IMP_SCORE,4077,GO:0043650,1.5212e-01,1.6000e+01
IMP_SCORE,4078,GO:0015485,1.5208e-01,2.8000e+01
IMP_SCORE,4079,GO:0072164,1.5197e-01,2.3000e+01
IMP_SCORE,4080,GO:0030136,1.5194e-01,5.5000e+01
IMP_SCORE,4081,GO:0043101,1.5189e-01,1.2000e+01
IMP_SCORE,4082,GO:0016279,1.5187e-01,1.5000e+01
IMP_SCORE,4083,GO:1990126,1.5186e-01,4.3000e+01
IMP_SCORE,4084,GO:0008144,1.5182e-01,7.9000e+01
IMP_SCORE,4085,GO:0070304,1.5155e-01,3.2000e+01
IMP_SCORE,4086,GO:0016024,1.5150e-01,3.0000e+00
IMP_SCORE,4087,GO:1903169,1.5149e-01,3.7000e+01
IMP_SCORE,4088,GO:0017147,1.5142e-01,2.7000e+01
IMP_SCORE,4089,GO:0009953,1.5141e-01,2.2000e+01
IMP_SCORE,4090,GO:0009394,1.5137e-01,8.0000e+00
IMP_SCORE,4091,GO:0070727,1.5136e-01,2.6900e+02
IMP_SCORE,4092,GO:0030030,1.5132e-01,2.8100e+02
IMP_SCORE,4093,GO:0010498,1.5127e-01,7.5000e+01
IMP_SCORE,4094,GO:0046906,1.5126e-01,1.0200e+02
IMP_SCORE,4095,GO:0001650,1.5123e-01,9.4000e+01
IMP_SCORE,4096,GO:0005975,1.5123e-01,3.1600e+02
IMP_SCORE,4097,GO:0043371,1.5122e-01,4.0000e+00
IMP_SCORE,4098,GO:2000406,1.5122e-01,1.0000e+00
IMP_SCORE,4099,GO:0045199,1.5117e-01,8.0000e+00
IMP_SCORE,4100,GO:0016854,1.5115e-01,3.4000e+01
IMP_SCORE,4101,GO:0045026,1.5115e-01,3.5000e+01
IMP_SCORE,4102,GO:0065003,1.5112e-01,5.1000e+02
IMP_SCORE,4103,GO:0032269,1.5111e-01,2.3200e+02
IMP_SCORE,4104,GO:0006355,1.5106e-01,3.3100e+02
IMP_SCORE,4105,GO:0098911,1.5101e-01,2.0000e+00
IMP_SCORE,4106,GO:0032350,1.5100e-01,1.0000e+01
IMP_SCORE,4107,GO:0071514,1.5097e-01,1.7000e+01
IMP_SCORE,4108,GO:0061024,1.5094e-01,3.5300e+02
IMP_SCORE,4109,GO:0046034,1.5090e-01,3.8000e+01
IMP_SCORE,4110,GO:0022838,1.5089e-01,1.7300e+02
IMP_SCORE,4111,GO:0006862,1.5089e-01,1.5000e+01
IMP_SCORE,4112,GO:0009108,1.5088e-01,8.6000e+01
IMP_SCORE,4113,GO:0009889,1.5082e-01,4.5000e+02
IMP_SCORE,4114,GO:0043024,1.5081e-01,7.0000e+00
IMP_SCORE,4115,GO:0043235,1.5080e-01,2.4000e+02
IMP_SCORE,4116,GO:0072676,1.5080e-01,1.5000e+01
IMP_SCORE,4117,GO:0072523,1.5073e-01,1.6000e+01
IMP_SCORE,4118,GO:0006570,1.5070e-01,2.1000e+01
IMP_SCORE,4119,GO:0097458,1.5065e-01,6.0500e+02
IMP_SCORE,4120,GO:0016310,1.5061e-01,2.7200e+02
IMP_SCORE,4121,GO:0050817,1.5061e-01,6.9000e+01
IMP_SCORE,4122,GO:0015631,1.5059e-01,2.0900e+02
IMP_SCORE,4123,GO:0009141,1.5053e-01,4.2000e+01
IMP_SCORE,4124,GO:0036503,1.5052e-01,1.9000e+01
IMP_SCORE,4125,GO:0042340,1.5051e-01,2.1000e+01
IMP_SCORE,4126,GO:0043015,1.5050e-01,2.9000e+01
IMP_SCORE,4127,GO:1902904,1.5042e-01,3.8000e+01
IMP_SCORE,4128,GO:1903541,1.5040e-01,4.0000e+00
IMP_SCORE,4129,GO:0031324,1.5038e-01,3.8200e+02
IMP_SCORE,4130,GO:1901363,1.5034e-01,1.2370e+03
IMP_SCORE,4131,GO:0033344,1.5024e-01,1.7000e+01
IMP_SCORE,4132,GO:0080090,1.5018e-01,5.8300e+02
IMP_SCORE,4133,GO:0000139,1.5013e-01,3.2200e+02
IMP_SCORE,4134,GO:0015075,1.5008e-01,2.7500e+02
IMP_SCORE,4135,GO:0016891,1.5002e-01,3.8000e+01
IMP_SCORE,4136,GO:0006357,1.5001e-01,3.4400e+02
IMP_SCORE,4137,GO:0032879,1.5000e-01,6.3300e+02
IMP_SCORE,4138,GO:0003676,1.4999e-01,9.9500e+02
IMP_SCORE,4139,GO:0071391,1.4998e-01,9.0000e+00
IMP_SCORE,4140,GO:0031301,1.4993e-01,1.1700e+02
IMP_SCORE,4141,GO:2000179,1.4993e-01,3.0000e+01
IMP_SCORE,4142,GO:0006957,1.4991e-01,2.1000e+01
IMP_SCORE,4143,GO:0046982,1.4984e-01,2.4500e+02
IMP_SCORE,4144,GO:0033554,1.4978e-01,4.1000e+02
IMP_SCORE,4145,GO:0098589,1.4977e-01,1.9300e+02
IMP_SCORE,4146,GO:0051651,1.4965e-01,5.4000e+01
IMP_SCORE,4147,GO:0007140,1.4965e-01,2.0000e+01
IMP_SCORE,4148,GO:0060122,1.4963e-01,8.0000e+00
IMP_SCORE,4149,GO:0003690,1.4962e-01,1.7600e+02
IMP_SCORE,4150,GO:0034248,1.4958e-01,9.3000e+01
IMP_SCORE,4151,GO:0090136,1.4953e-01,1.4000e+01
IMP_SCORE,4152,GO:2001251,1.4953e-01,1.9000e+01
IMP_SCORE,4153,GO:0071624,1.4951e-01,8.0000e+00
IMP_SCORE,4154,GO:0003674,1.4949e-01,1.3860e+03
IMP_SCORE,4155,GO:1904951,1.4948e-01,1.3100e+02
IMP_SCORE,4156,GO:0048708,1.4948e-01,2.0000e+01
IMP_SCORE,4157,GO:0046688,1.4946e-01,1.4000e+01
IMP_SCORE,4158,GO:0098869,1.4940e-01,8.2000e+01
IMP_SCORE,4159,GO:0050880,1.4938e-01,5.1000e+01
IMP_SCORE,4160,GO:1905475,1.4937e-01,4.8000e+01
IMP_SCORE,4161,GO:0016471,1.4936e-01,1.4000e+01
IMP_SCORE,4162,GO:0031294,1.4930e-01,2.9000e+01
IMP_SCORE,4163,GO:0004175,1.4930e-01,2.8400e+02
IMP_SCORE,4164,GO:0051604,1.4930e-01,1.1800e+02
IMP_SCORE,4165,GO:0060260,1.4929e-01,7.0000e+00
IMP_SCORE,4166,GO:0015464,1.4926e-01,1.4000e+01
IMP_SCORE,4167,GO:0043011,1.4926e-01,1.3000e+01
IMP_SCORE,4168,GO:0006112,1.4924e-01,2.6000e+01
IMP_SCORE,4169,GO:0006725,1.4919e-01,4.6400e+02
IMP_SCORE,4170,GO:0005539,1.4918e-01,1.8300e+02
IMP_SCORE,4171,GO:0071468,1.4918e-01,3.0000e+00
IMP_SCORE,4172,GO:0009314,1.4917e-01,1.6900e+02
IMP_SCORE,4173,GO:2000736,1.4915e-01,9.0000e+00
IMP_SCORE,4174,GO:0051187,1.4905e-01,1.5000e+01
IMP_SCORE,4175,GO:0098858,1.4901e-01,1.1700e+02
IMP_SCORE,4176,GO:0016208,1.4898e-01,1.3000e+01
IMP_SCORE,4177,GO:0097286,1.4891e-01,2.8000e+01
IMP_SCORE,4178,GO:0006631,1.4891e-01,1.6600e+02
IMP_SCORE,4179,GO:0003013,1.4890e-01,6.1000e+01
IMP_SCORE,4180,GO:0036003,1.4889e-01,2.0000e+00
IMP_SCORE,4181,GO:0000096,1.4888e-01,3.2000e+01
IMP_SCORE,4182,GO:0003774,1.4887e-01,8.6000e+01
IMP_SCORE,4183,GO:0043279,1.4887e-01,2.0000e+01
IMP_SCORE,4184,GO:0065009,1.4886e-01,6.8600e+02
IMP_SCORE,4185,GO:0030814,1.4883e-01,2.0000e+01
IMP_SCORE,4186,GO:0005871,1.4881e-01,1.8000e+01
IMP_SCORE,4187,GO:0001848,1.4880e-01,4.1000e+01
IMP_SCORE,4188,GO:0031201,1.4877e-01,2.9000e+01
IMP_SCORE,4189,GO:0030316,1.4875e-01,1.8000e+01
IMP_SCORE,4190,GO:0050954,1.4875e-01,1.3900e+02
IMP_SCORE,4191,GO:0045080,1.4874e-01,4.0000e+00
IMP_SCORE,4192,GO:0045165,1.4874e-01,5.4000e+01
IMP_SCORE,4193,GO:0055037,1.4867e-01,6.6000e+01
IMP_SCORE,4194,GO:0048871,1.4861e-01,3.8000e+01
IMP_SCORE,4195,GO:0015031,1.4860e-01,3.8500e+02
IMP_SCORE,4196,GO:1990841,1.4853e-01,1.4000e+01
IMP_SCORE,4197,GO:0051437,1.4851e-01,7.0000e+00
IMP_SCORE,4198,GO:0006833,1.4850e-01,3.1000e+01
IMP_SCORE,4199,GO:1901976,1.4848e-01,2.0000e+01
IMP_SCORE,4200,GO:0051928,1.4845e-01,4.2000e+01
IMP_SCORE,4201,GO:1900750,1.4838e-01,1.3000e+01
IMP_SCORE,4202,GO:0060055,1.4833e-01,2.1000e+01
IMP_SCORE,4203,GO:0071837,1.4826e-01,9.0000e+00
IMP_SCORE,4204,GO:0030554,1.4822e-01,4.0900e+02
IMP_SCORE,4205,GO:0043124,1.4822e-01,1.2000e+01
IMP_SCORE,4206,GO:0048583,1.4814e-01,9.0500e+02
IMP_SCORE,4207,GO:0097060,1.4807e-01,1.4900e+02
IMP_SCORE,4208,GO:0048208,1.4805e-01,2.8000e+01
IMP_SCORE,4209,GO:0007631,1.4802e-01,2.9000e+01
IMP_SCORE,4210,GO:0048870,1.4797e-01,3.7000e+02
IMP_SCORE,4211,GO:1904705,1.4796e-01,5.0000e+00
IMP_SCORE,4212,GO:0031323,1.4783e-01,6.3900e+02
IMP_SCORE,4213,GO:0030228,1.4781e-01,3.3000e+01
IMP_SCORE,4214,GO:0001159,1.4780e-01,7.3000e+01
IMP_SCORE,4215,GO:0072524,1.4778e-01,8.0000e+01
IMP_SCORE,4216,GO:2001053,1.4773e-01,3.0000e+00
IMP_SCORE,4217,GO:0030802,1.4769e-01,3.0000e+01
IMP_SCORE,4218,GO:0052312,1.4766e-01,5.0000e+00
IMP_SCORE,4219,GO:2000678,1.4763e-01,3.0000e+00
IMP_SCORE,4220,GO:0043168,1.4757e-01,8.3800e+02
IMP_SCORE,4221,GO:0022836,1.4756e-01,1.0500e+02
IMP_SCORE,4222,GO:0008152,1.4755e-01,1.0350e+03
IMP_SCORE,4223,GO:0090100,1.4752e-01,2.6000e+01
IMP_SCORE,4224,GO:0019752,1.4747e-01,2.9900e+02
IMP_SCORE,4225,GO:2001020,1.4740e-01,5.2000e+01
IMP_SCORE,4226,GO:0000280,1.4738e-01,1.1100e+02
IMP_SCORE,4227,GO:0060049,1.4735e-01,8.0000e+00
IMP_SCORE,4228,GO:0043028,1.4728e-01,2.3000e+01
IMP_SCORE,4229,GO:0005088,1.4727e-01,1.3900e+02
IMP_SCORE,4230,GO:1900373,1.4726e-01,1.8000e+01
IMP_SCORE,4231,GO:0016491,1.4722e-01,4.8500e+02
IMP_SCORE,4232,GO:0045214,1.4721e-01,1.7000e+01
IMP_SCORE,4233,GO:0032555,1.4721e-01,4.5000e+02
IMP_SCORE,4234,GO:0043087,1.4718e-01,2.5100e+02
IMP_SCORE,4235,GO:0043487,1.4717e-01,4.9000e+01
IMP_SCORE,4236,GO:0006109,1.4714e-01,4.2000e+01
IMP_SCORE,4237,GO:0060716,1.4713e-01,9.0000e+00
IMP_SCORE,4238,GO:0008047,1.4711e-01,2.6300e+02
IMP_SCORE,4239,GO:0008252,1.4710e-01,7.0000e+00
IMP_SCORE,4240,GO:0006818,1.4702e-01,5.7000e+01
IMP_SCORE,4241,GO:0009890,1.4701e-01,2.3700e+02
IMP_SCORE,4242,GO:0090207,1.4689e-01,1.9000e+01
IMP_SCORE,4243,GO:0048015,1.4689e-01,4.5000e+01
IMP_SCORE,4244,GO:0010661,1.4687e-01,3.0000e+00
IMP_SCORE,4245,GO:0046683,1.4679e-01,3.5000e+01
IMP_SCORE,4246,GO:0051427,1.4675e-01,4.7000e+01
IMP_SCORE,4247,GO:0045475,1.4669e-01,1.6000e+01
IMP_SCORE,4248,GO:0045047,1.4669e-01,1.5000e+01
IMP_SCORE,4249,GO:0005044,1.4667e-01,7.5000e+01
IMP_SCORE,4250,GO:0001882,1.4667e-01,1.7100e+02
IMP_SCORE,4251,GO:0050839,1.4664e-01,3.9600e+02
IMP_SCORE,4252,GO:0035383,1.4657e-01,6.2000e+01
IMP_SCORE,4253,GO:0019748,1.4653e-01,1.8000e+01
IMP_SCORE,4254,GO:0005319,1.4651e-01,7.7000e+01
IMP_SCORE,4255,GO:0006733,1.4648e-01,6.4000e+01
IMP_SCORE,4256,GO:0044248,1.4648e-01,4.8200e+02
IMP_SCORE,4257,GO:0031490,1.4648e-01,3.8000e+01
IMP_SCORE,4258,GO:0043412,1.4646e-01,7.1300e+02
IMP_SCORE,4259,GO:0045851,1.4645e-01,2.3000e+01
IMP_SCORE,4260,GO:0009119,1.4637e-01,3.4000e+01
IMP_SCORE,4261,GO:0034629,1.4632e-01,2.3000e+01
IMP_SCORE,4262,GO:0034399,1.4631e-01,1.8000e+01
IMP_SCORE,4263,GO:0014706,1.4631e-01,2.9000e+01
IMP_SCORE,4264,GO:0000175,1.4619e-01,1.0000e+01
IMP_SCORE,4265,GO:0071813,1.4616e-01,9.0000e+00
IMP_SCORE,4266,GO:0051607,1.4614e-01,7.0000e+01
IMP_SCORE,4267,GO:0060966,1.4614e-01,6.0000e+00
IMP_SCORE,4268,GO:0046625,1.4612e-01,1.0000e+01
IMP_SCORE,4269,GO:0001569,1.4610e-01,2.0000e+00
IMP_SCORE,4270,GO:0030260,1.4610e-01,5.8000e+01
IMP_SCORE,4271,GO:0046513,1.4610e-01,2.8000e+01
IMP_SCORE,4272,GO:0031056,1.4606e-01,3.4000e+01
IMP_SCORE,4273,GO:0044798,1.4600e-01,2.6000e+01
IMP_SCORE,4274,GO:0040023,1.4596e-01,1.2000e+01
IMP_SCORE,4275,GO:0071695,1.4593e-01,1.4000e+01
IMP_SCORE,4276,GO:0005125,1.4592e-01,1.8200e+02
IMP_SCORE,4277,GO:0045836,1.4585e-01,2.0000e+00
IMP_SCORE,4278,GO:0051052,1.4583e-01,8.5000e+01
IMP_SCORE,4279,GO:0061000,1.4583e-01,1.7000e+01
IMP_SCORE,4280,GO:0007264,1.4581e-01,1.8800e+02
IMP_SCORE,4281,GO:0019369,1.4581e-01,3.3000e+01
IMP_SCORE,4282,GO:0044282,1.4577e-01,1.7200e+02
IMP_SCORE,4283,GO:0043243,1.4574e-01,1.5000e+01
IMP_SCORE,4284,GO:0004601,1.4569e-01,5.9000e+01
IMP_SCORE,4285,GO:0046875,1.4568e-01,1.5000e+01
IMP_SCORE,4286,GO:0060341,1.4562e-01,2.4000e+02
IMP_SCORE,4287,GO:1901186,1.4561e-01,1.3000e+01
IMP_SCORE,4288,GO:0071855,1.4561e-01,7.0000e+00
IMP_SCORE,4289,GO:0003723,1.4558e-01,8.5800e+02
IMP_SCORE,4290,GO:0046605,1.4555e-01,1.7000e+01
IMP_SCORE,4291,GO:0010605,1.4555e-01,4.0800e+02
IMP_SCORE,4292,GO:0044463,1.4548e-01,4.6500e+02
IMP_SCORE,4293,GO:0098542,1.4546e-01,1.9200e+02
IMP_SCORE,4294,GO:0032272,1.4543e-01,2.5000e+01
IMP_SCORE,4295,GO:0051348,1.4542e-01,8.1000e+01
IMP_SCORE,4296,GO:2000188,1.4540e-01,1.4000e+01
IMP_SCORE,4297,GO:0042461,1.4540e-01,2.8000e+01
IMP_SCORE,4298,GO:0007254,1.4539e-01,1.0000e+01
IMP_SCORE,4299,GO:0030173,1.4535e-01,7.4000e+01
IMP_SCORE,4300,GO:0032550,1.4534e-01,1.8100e+02
IMP_SCORE,4301,GO:0061138,1.4534e-01,5.1000e+01
IMP_SCORE,4302,GO:0046390,1.4534e-01,3.0000e+01
IMP_SCORE,4303,GO:0050709,1.4532e-01,3.1000e+01
IMP_SCORE,4304,GO:0035278,1.4527e-01,1.9000e+01
IMP_SCORE,4305,GO:0009799,1.4523e-01,3.2000e+01
IMP_SCORE,4306,GO:0007210,1.4523e-01,1.0000e+01
IMP_SCORE,4307,GO:1901360,1.4514e-01,5.0300e+02
IMP_SCORE,4308,GO:0007267,1.4512e-01,2.6300e+02
IMP_SCORE,4309,GO:0051234,1.4505e-01,9.6800e+02
IMP_SCORE,4310,GO:0043933,1.4502e-01,5.6400e+02
IMP_SCORE,4311,GO:0030881,1.4494e-01,1.7000e+01
IMP_SCORE,4312,GO:0005788,1.4491e-01,1.3600e+02
IMP_SCORE,4313,GO:0033081,1.4485e-01,2.5000e+01
IMP_SCORE,4314,GO:0000407,1.4484e-01,1.3000e+01
IMP_SCORE,4315,GO:1901135,1.4484e-01,3.0200e+02
IMP_SCORE,4316,GO:0009628,1.4482e-01,3.8600e+02
IMP_SCORE,4317,GO:0043020,1.4482e-01,9.0000e+00
IMP_SCORE,4318,GO:0023051,1.4480e-01,6.3600e+02
IMP_SCORE,4319,GO:0006878,1.4470e-01,1.7000e+01
IMP_SCORE,4320,GO:0001516,1.4470e-01,1.9000e+01
IMP_SCORE,4321,GO:0007566,1.4464e-01,1.5000e+01
IMP_SCORE,4322,GO:0044827,1.4463e-01,1.0000e+01
IMP_SCORE,4323,GO:0000228,1.4461e-01,2.6000e+01
IMP_SCORE,4324,GO:0015296,1.4456e-01,2.5000e+01
IMP_SCORE,4325,GO:0007416,1.4455e-01,7.0000e+01
IMP_SCORE,4326,GO:0005978,1.4454e-01,9.0000e+00
IMP_SCORE,4327,GO:0006979,1.4452e-01,1.4900e+02
IMP_SCORE,4328,GO:0043647,1.4451e-01,5.2000e+01
IMP_SCORE,4329,GO:0015672,1.4448e-01,1.4700e+02
IMP_SCORE,4330,GO:0043009,1.4440e-01,5.6000e+01
IMP_SCORE,4331,GO:0030529,1.4439e-01,2.7600e+02
IMP_SCORE,4332,GO:0044183,1.4438e-01,3.1000e+01
IMP_SCORE,4333,GO:0008156,1.4436e-01,2.1000e+01
IMP_SCORE,4334,GO:0007044,1.4426e-01,4.2000e+01
IMP_SCORE,4335,GO:0070206,1.4422e-01,3.1000e+01
IMP_SCORE,4336,GO:1900077,1.4417e-01,1.9000e+01
IMP_SCORE,4337,GO:0009117,1.4411e-01,1.0700e+02
IMP_SCORE,4338,GO:0090257,1.4409e-01,6.1000e+01
IMP_SCORE,4339,GO:0010817,1.4407e-01,1.7900e+02
IMP_SCORE,4340,GO:0072657,1.4407e-01,1.4000e+02
IMP_SCORE,4341,GO:0015291,1.4404e-01,1.2100e+02
IMP_SCORE,4342,GO:0008200,1.4402e-01,2.9000e+01
IMP_SCORE,4343,GO:2001259,1.4385e-01,1.9000e+01
IMP_SCORE,4344,GO:0004867,1.4382e-01,5.0000e+01
IMP_SCORE,4345,GO:0099513,1.4374e-01,2.7900e+02
IMP_SCORE,4346,GO:1901362,1.4373e-01,2.9100e+02
IMP_SCORE,4347,GO:0032233,1.4369e-01,3.9000e+01
IMP_SCORE,4348,GO:0035303,1.4367e-01,8.2000e+01
IMP_SCORE,4349,GO:2000117,1.4367e-01,2.6000e+01
IMP_SCORE,4350,GO:1901607,1.4367e-01,4.9000e+01
IMP_SCORE,4351,GO:0046039,1.4367e-01,9.0000e+00
IMP_SCORE,4352,GO:0043170,1.4361e-01,8.2000e+02
IMP_SCORE,4353,GO:0097159,1.4361e-01,1.1420e+03
IMP_SCORE,4354,GO:0016363,1.4357e-01,3.8000e+01
IMP_SCORE,4355,GO:0021533,1.4355e-01,9.0000e+00
IMP_SCORE,4356,GO:1901068,1.4354e-01,1.9000e+01
IMP_SCORE,4357,GO:0071625,1.4350e-01,1.4000e+01
IMP_SCORE,4358,GO:0006821,1.4347e-01,4.6000e+01
IMP_SCORE,4359,GO:0048029,1.4347e-01,8.3000e+01
IMP_SCORE,4360,GO:0051606,1.4331e-01,1.1600e+02
IMP_SCORE,4361,GO:0034504,1.4326e-01,5.3000e+01
IMP_SCORE,4362,GO:0022412,1.4326e-01,1.1800e+02
IMP_SCORE,4363,GO:0010822,1.4323e-01,5.0000e+01
IMP_SCORE,4364,GO:0042582,1.4323e-01,1.6000e+01
IMP_SCORE,4365,GO:0006450,1.4322e-01,3.1000e+01
IMP_SCORE,4366,GO:0005231,1.4321e-01,2.3000e+01
IMP_SCORE,4367,GO:0046486,1.4316e-01,1.5800e+02
IMP_SCORE,4368,GO:0035306,1.4315e-01,3.3000e+01
IMP_SCORE,4369,GO:0016887,1.4310e-01,1.6900e+02
IMP_SCORE,4370,GO:0005747,1.4305e-01,1.6000e+01
IMP_SCORE,4371,GO:0007346,1.4299e-01,1.6000e+02
IMP_SCORE,4372,GO:0097153,1.4286e-01,2.3000e+01
IMP_SCORE,4373,GO:0050810,1.4282e-01,1.6000e+01
IMP_SCORE,4374,GO:0090305,1.4276e-01,7.9000e+01
IMP_SCORE,4375,GO:0016525,1.4275e-01,3.7000e+01
IMP_SCORE,4376,GO:0012501,1.4272e-01,4.6500e+02
IMP_SCORE,4377,GO:0030162,1.4271e-01,1.9600e+02
IMP_SCORE,4378,GO:1904029,1.4269e-01,2.5000e+01
IMP_SCORE,4379,GO:1904338,1.4269e-01,1.0000e+00
IMP_SCORE,4380,GO:0007266,1.4258e-01,3.2000e+01
IMP_SCORE,4381,GO:0071333,1.4256e-01,2.5000e+01
IMP_SCORE,4382,GO:0016894,1.4256e-01,2.8000e+01
IMP_SCORE,4383,GO:0009187,1.4255e-01,1.5000e+01
IMP_SCORE,4384,GO:0005912,1.4251e-01,3.2800e+02
IMP_SCORE,4385,GO:0031225,1.4249e-01,1.3400e+02
IMP_SCORE,4386,GO:0001764,1.4240e-01,1.0500e+02
IMP_SCORE,4387,GO:0005524,1.4239e-01,3.7300e+02
IMP_SCORE,4388,GO:0060325,1.4238e-01,4.7000e+01
IMP_SCORE,4389,GO:0048037,1.4234e-01,1.8900e+02
IMP_SCORE,4390,GO:0019674,1.4233e-01,3.4000e+01
IMP_SCORE,4391,GO:0016581,1.4228e-01,1.5000e+01
IMP_SCORE,4392,GO:0038024,1.4226e-01,8.7000e+01
IMP_SCORE,4393,GO:0043301,1.4225e-01,3.0000e+00
IMP_SCORE,4394,GO:0009888,1.4217e-01,3.2000e+02
IMP_SCORE,4395,GO:0051591,1.4215e-01,3.3000e+01
IMP_SCORE,4396,GO:0051270,1.4215e-01,2.2900e+02
IMP_SCORE,4397,GO:0008013,1.4213e-01,6.6000e+01
IMP_SCORE,4398,GO:0050919,1.4211e-01,9.0000e+00
IMP_SCORE,4399,GO:0015081,1.4206e-01,7.0000e+01
IMP_SCORE,4400,GO:0030182,1.4200e-01,7.9000e+01
IMP_SCORE,4401,GO:0051445,1.4199e-01,7.0000e+00
IMP_SCORE,4402,GO:0009164,1.4197e-01,2.3000e+01
IMP_SCORE,4403,GO:0006885,1.4194e-01,3.9000e+01
IMP_SCORE,4404,GO:0006605,1.4190e-01,9.0000e+01
IMP_SCORE,4405,GO:0060759,1.4185e-01,5.1000e+01
IMP_SCORE,4406,GO:0070233,1.4182e-01,1.9000e+01
IMP_SCORE,4407,GO:0045275,1.4181e-01,6.0000e+00
IMP_SCORE,4408,GO:0051262,1.4175e-01,4.0000e+01
IMP_SCORE,4409,GO:0010718,1.4172e-01,1.1000e+01
IMP_SCORE,4410,GO:0044429,1.4165e-01,4.1200e+02
IMP_SCORE,4411,GO:0033045,1.4163e-01,1.0000e+01
IMP_SCORE,4412,GO:0044707,1.4162e-01,8.9500e+02
IMP_SCORE,4413,GO:2000696,1.4159e-01,3.0000e+00
IMP_SCORE,4414,GO:0070603,1.4157e-01,3.2000e+01
IMP_SCORE,4415,GO:0009986,1.4153e-01,4.3200e+02
IMP_SCORE,4416,GO:0030018,1.4152e-01,7.7000e+01
IMP_SCORE,4417,GO:0065007,1.4151e-01,1.1600e+03
IMP_SCORE,4418,GO:0044424,1.4148e-01,1.2490e+03
IMP_SCORE,4419,GO:0030279,1.4142e-01,1.9000e+01
IMP_SCORE,4420,GO:0009259,1.4141e-01,6.9000e+01
IMP_SCORE,4421,GO:0015748,1.4139e-01,2.4000e+01
IMP_SCORE,4422,GO:1901564,1.4138e-01,4.5700e+02
IMP_SCORE,4423,GO:0051049,1.4133e-01,4.7800e+02
IMP_SCORE,4424,GO:2000727,1.4132e-01,3.0000e+00
IMP_SCORE,4425,GO:0044708,1.4129e-01,1.6500e+02
IMP_SCORE,4426,GO:0009968,1.4126e-01,3.0600e+02
IMP_SCORE,4427,GO:0051494,1.4123e-01,6.0000e+01
IMP_SCORE,4428,GO:0007015,1.4118e-01,1.0700e+02
IMP_SCORE,4429,GO:0035725,1.4115e-01,4.6000e+01
IMP_SCORE,4430,GO:0051179,1.4114e-01,1.0260e+03
IMP_SCORE,4431,GO:0035774,1.4113e-01,2.2000e+01
IMP_SCORE,4432,GO:0008207,1.4111e-01,1.2000e+01
IMP_SCORE,4433,GO:0017048,1.4110e-01,4.9000e+01
IMP_SCORE,4434,GO:0001105,1.4108e-01,3.2000e+01
IMP_SCORE,4435,GO:0034969,1.4107e-01,2.0000e+01
IMP_SCORE,4436,GO:0061001,1.4102e-01,1.4000e+01
IMP_SCORE,4437,GO:0008233,1.4102e-01,3.4800e+02
IMP_SCORE,4438,GO:0015294,1.4098e-01,5.1000e+01
IMP_SCORE,4439,GO:0005834,1.4093e-01,4.1000e+01
IMP_SCORE,4440,GO:0048522,1.4089e-01,9.0200e+02
IMP_SCORE,4441,GO:0002891,1.4087e-01,1.7000e+01
IMP_SCORE,4442,GO:0070884,1.4086e-01,9.0000e+00
IMP_SCORE,4443,GO:0071682,1.4083e-01,9.0000e+00
IMP_SCORE,4444,GO:0007019,1.4078e-01,2.0000e+00
IMP_SCORE,4445,GO:0031903,1.4078e-01,4.4000e+01
IMP_SCORE,4446,GO:0006023,1.4074e-01,4.0000e+01
IMP_SCORE,4447,GO:0051169,1.4070e-01,8.4000e+01
IMP_SCORE,4448,GO:1902275,1.4067e-01,3.6000e+01
IMP_SCORE,4449,GO:0016538,1.4064e-01,8.0000e+00
IMP_SCORE,4450,GO:1902175,1.4063e-01,1.4000e+01
IMP_SCORE,4451,GO:0045581,1.4062e-01,1.1000e+01
IMP_SCORE,4452,GO:0031644,1.4061e-01,3.1000e+01
IMP_SCORE,4453,GO:0050829,1.4060e-01,3.1000e+01
IMP_SCORE,4454,GO:0040033,1.4049e-01,1.4000e+01
IMP_SCORE,4455,GO:0005543,1.4049e-01,2.8100e+02
IMP_SCORE,4456,GO:0042053,1.4046e-01,1.2000e+01
IMP_SCORE,4457,GO:0035326,1.4040e-01,2.8000e+01
IMP_SCORE,4458,GO:0006810,1.4037e-01,9.0300e+02
IMP_SCORE,4459,GO:0031032,1.4031e-01,5.7000e+01
IMP_SCORE,4460,GO:0030852,1.4025e-01,1.8000e+01
IMP_SCORE,4461,GO:0071704,1.4019e-01,8.8000e+02
IMP_SCORE,4462,GO:0009127,1.4017e-01,1.1000e+01
IMP_SCORE,4463,GO:0010675,1.4015e-01,5.1000e+01
IMP_SCORE,4464,GO:0008016,1.4012e-01,9.0000e+01
IMP_SCORE,4465,GO:0031984,1.4009e-01,1.1200e+02
IMP_SCORE,4466,GO:0005525,1.4004e-01,2.0000e+02
IMP_SCORE,4467,GO:1903047,1.4004e-01,2.4500e+02
IMP_SCORE,4468,GO:0022900,1.4004e-01,3.4000e+01
IMP_SCORE,4469,GO:0048639,1.4004e-01,3.9000e+01
IMP_SCORE,4470,GO:0097066,1.4001e-01,1.5000e+01
IMP_SCORE,4471,GO:0002922,1.3998e-01,1.2000e+01
IMP_SCORE,4472,GO:0071702,1.3996e-01,5.6700e+02
IMP_SCORE,4473,GO:0071814,1.3995e-01,1.3000e+01
IMP_SCORE,4474,GO:0010829,1.3995e-01,8.0000e+00
IMP_SCORE,4475,GO:0006996,1.3991e-01,6.6700e+02
IMP_SCORE,4476,GO:0051482,1.3990e-01,1.4000e+01
IMP_SCORE,4477,GO:0099003,1.3989e-01,3.4000e+01
IMP_SCORE,4478,GO:0000188,1.3989e-01,3.1000e+01
IMP_SCORE,4479,GO:0010862,1.3989e-01,9.0000e+00
IMP_SCORE,4480,GO:1901798,1.3988e-01,4.0000e+00
IMP_SCORE,4481,GO:0051276,1.3988e-01,1.2300e+02
IMP_SCORE,4482,GO:0030500,1.3987e-01,4.5000e+01
IMP_SCORE,4483,GO:0070201,1.3987e-01,2.0600e+02
IMP_SCORE,4484,GO:0043967,1.3982e-01,1.2000e+01
IMP_SCORE,4485,GO:0046031,1.3979e-01,2.2000e+01
IMP_SCORE,4486,GO:0061162,1.3978e-01,1.8000e+01
IMP_SCORE,4487,GO:0006569,1.3976e-01,9.0000e+00
IMP_SCORE,4488,GO:0071773,1.3965e-01,9.0000e+00
IMP_SCORE,4489,GO:0099080,1.3955e-01,3.3100e+02
IMP_SCORE,4490,GO:0001756,1.3955e-01,4.0000e+00
IMP_SCORE,4491,GO:2001057,1.3951e-01,7.0000e+00
IMP_SCORE,4492,GO:0044877,1.3951e-01,4.9700e+02
IMP_SCORE,4493,GO:0044270,1.3949e-01,1.1300e+02
IMP_SCORE,4494,GO:0010447,1.3947e-01,1.2000e+01
IMP_SCORE,4495,GO:0098732,1.3946e-01,2.4000e+01
IMP_SCORE,4496,GO:0008026,1.3946e-01,3.0000e+01
IMP_SCORE,4497,GO:0016775,1.3943e-01,8.0000e+00
IMP_SCORE,4498,GO:0008324,1.3940e-01,2.1400e+02
IMP_SCORE,4499,GO:0072341,1.3939e-01,1.0000e+02
IMP_SCORE,4500,GO:0007188,1.3936e-01,6.7000e+01
IMP_SCORE,4501,GO:2000142,1.3935e-01,1.0000e+01
IMP_SCORE,4502,GO:0045184,1.3932e-01,3.7700e+02
IMP_SCORE,4503,GO:0046943,1.3930e-01,7.5000e+01
IMP_SCORE,4504,GO:0007405,1.3924e-01,1.3000e+01
IMP_SCORE,4505,GO:0070301,1.3919e-01,1.3000e+01
IMP_SCORE,4506,GO:0040007,1.3918e-01,1.3800e+02
IMP_SCORE,4507,GO:0007088,1.3915e-01,3.7000e+01
IMP_SCORE,4508,GO:0001227,1.3914e-01,6.5000e+01
IMP_SCORE,4509,GO:0007259,1.3914e-01,1.6000e+01
IMP_SCORE,4510,GO:0042605,1.3911e-01,4.0000e+01
IMP_SCORE,4511,GO:0007005,1.3910e-01,1.2400e+02
IMP_SCORE,4512,GO:0043547,1.3909e-01,2.4300e+02
IMP_SCORE,4513,GO:0090329,1.3903e-01,2.3000e+01
IMP_SCORE,4514,GO:0006378,1.3897e-01,1.3000e+01
IMP_SCORE,4515,GO:0046364,1.3895e-01,2.1000e+01
IMP_SCORE,4516,GO:0001960,1.3893e-01,1.3000e+01
IMP_SCORE,4517,GO:0048813,1.3887e-01,3.1000e+01
IMP_SCORE,4518,GO:0007586,1.3881e-01,9.3000e+01
IMP_SCORE,4519,GO:0009056,1.3877e-01,5.7900e+02
IMP_SCORE,4520,GO:0044264,1.3866e-01,2.7000e+01
IMP_SCORE,4521,GO:0030502,1.3863e-01,6.0000e+00
IMP_SCORE,4522,GO:0016248,1.3861e-01,2.8000e+01
IMP_SCORE,4523,GO:0032526,1.3859e-01,4.6000e+01
IMP_SCORE,4524,GO:0031281,1.3857e-01,1.3000e+01
IMP_SCORE,4525,GO:0055090,1.3854e-01,1.3000e+01
IMP_SCORE,4526,GO:0019363,1.3847e-01,1.8000e+01
IMP_SCORE,4527,GO:0015405,1.3842e-01,5.0000e+01
IMP_SCORE,4528,GO:0061337,1.3842e-01,3.4000e+01
IMP_SCORE,4529,GO:0022402,1.3841e-01,3.6200e+02
IMP_SCORE,4530,GO:0046942,1.3838e-01,8.8000e+01
IMP_SCORE,4531,GO:0009893,1.3838e-01,4.5400e+02
IMP_SCORE,4532,GO:0038179,1.3835e-01,1.3000e+01
IMP_SCORE,4533,GO:0004467,1.3831e-01,1.1000e+01
IMP_SCORE,4534,GO:0016569,1.3830e-01,1.0400e+02
IMP_SCORE,4535,GO:0009755,1.3823e-01,6.4000e+01
IMP_SCORE,4536,GO:0070011,1.3821e-01,3.5200e+02
IMP_SCORE,4537,GO:0048857,1.3821e-01,5.3000e+01
IMP_SCORE,4538,GO:0043304,1.3820e-01,1.9000e+01
IMP_SCORE,4539,GO:0044260,1.3817e-01,7.5600e+02
IMP_SCORE,4540,GO:0051235,1.3817e-01,8.8000e+01
IMP_SCORE,4541,GO:0099081,1.3816e-01,3.2100e+02
IMP_SCORE,4542,GO:0022411,1.3806e-01,1.4300e+02
IMP_SCORE,4543,GO:0061564,1.3805e-01,2.5000e+01
IMP_SCORE,4544,GO:1903306,1.3804e-01,2.1000e+01
IMP_SCORE,4545,GO:0035304,1.3802e-01,4.5000e+01
IMP_SCORE,4546,GO:0022406,1.3802e-01,1.0000e+02
IMP_SCORE,4547,GO:0005639,1.3799e-01,1.8000e+01
IMP_SCORE,4548,GO:1905269,1.3796e-01,2.3000e+01
IMP_SCORE,4549,GO:0015936,1.3793e-01,8.0000e+00
IMP_SCORE,4550,GO:1901224,1.3793e-01,2.0000e+01
IMP_SCORE,4551,GO:0030877,1.3793e-01,1.0000e+00
IMP_SCORE,4552,GO:0005875,1.3792e-01,6.1000e+01
IMP_SCORE,4553,GO:2001044,1.3791e-01,1.8000e+01
IMP_SCORE,4554,GO:0046873,1.3791e-01,1.3300e+02
IMP_SCORE,4555,GO:0042629,1.3786e-01,2.1000e+01
IMP_SCORE,4556,GO:0005815,1.3783e-01,3.4200e+02
IMP_SCORE,4557,GO:0016791,1.3780e-01,1.7300e+02
IMP_SCORE,4558,GO:0072522,1.3780e-01,3.9000e+01
IMP_SCORE,4559,GO:0072376,1.3779e-01,5.7000e+01
IMP_SCORE,4560,GO:0090162,1.3779e-01,1.8000e+01
IMP_SCORE,4561,GO:0042995,1.3777e-01,8.9300e+02
IMP_SCORE,4562,GO:0016740,1.3776e-01,8.8700e+02
IMP_SCORE,4563,GO:0034394,1.3768e-01,7.0000e+00
IMP_SCORE,4564,GO:0050680,1.3765e-01,3.0000e+01
IMP_SCORE,4565,GO:0045202,1.3765e-01,2.3200e+02
IMP_SCORE,4566,GO:0009201,1.3759e-01,9.0000e+00
IMP_SCORE,4567,GO:0002577,1.3759e-01,1.0000e+01
IMP_SCORE,4568,GO:0004675,1.3758e-01,1.8000e+01
IMP_SCORE,4569,GO:0010881,1.3754e-01,4.0000e+00
IMP_SCORE,4570,GO:0044802,1.3751e-01,2.3900e+02
IMP_SCORE,4571,GO:0019787,1.3749e-01,1.8700e+02
IMP_SCORE,4572,GO:0006475,1.3747e-01,1.7000e+01
IMP_SCORE,4573,GO:0016705,1.3742e-01,1.1300e+02
IMP_SCORE,4574,GO:0006461,1.3738e-01,4.5500e+02
IMP_SCORE,4575,GO:1904668,1.3737e-01,8.0000e+00
IMP_SCORE,4576,GO:0030120,1.3734e-01,4.1000e+01
IMP_SCORE,4577,GO:0072511,1.3731e-01,1.3600e+02
IMP_SCORE,4578,GO:0003777,1.3729e-01,4.3000e+01
IMP_SCORE,4579,GO:0044062,1.3725e-01,7.0000e+00
IMP_SCORE,4580,GO:0000982,1.3724e-01,7.4000e+01
IMP_SCORE,4581,GO:0002161,1.3722e-01,2.6000e+01
IMP_SCORE,4582,GO:0045934,1.3720e-01,2.3700e+02
IMP_SCORE,4583,GO:1903078,1.3716e-01,1.9000e+01
IMP_SCORE,4584,GO:0070647,1.3713e-01,2.8500e+02
IMP_SCORE,4585,GO:0051588,1.3712e-01,2.7000e+01
IMP_SCORE,4586,GO:0007033,1.3711e-01,6.8000e+01
IMP_SCORE,4587,GO:1900407,1.3710e-01,1.8000e+01
IMP_SCORE,4588,GO:1903038,1.3709e-01,3.2000e+01
IMP_SCORE,4589,GO:0042623,1.3704e-01,8.8000e+01
IMP_SCORE,4590,GO:0035587,1.3700e-01,4.1000e+01
IMP_SCORE,4591,GO:0045239,1.3699e-01,3.0000e+01
IMP_SCORE,4592,GO:0030808,1.3688e-01,3.4000e+01
IMP_SCORE,4593,GO:0050801,1.3677e-01,2.0500e+02
IMP_SCORE,4594,GO:0035108,1.3675e-01,3.8000e+01
IMP_SCORE,4595,GO:0051291,1.3675e-01,4.2000e+01
IMP_SCORE,4596,GO:0032835,1.3673e-01,1.4000e+01
IMP_SCORE,4597,GO:0046134,1.3673e-01,1.6000e+01
IMP_SCORE,4598,GO:0016776,1.3672e-01,3.4000e+01
IMP_SCORE,4599,GO:0003181,1.3666e-01,2.0000e+00
IMP_SCORE,4600,GO:0009931,1.3665e-01,1.9000e+01
IMP_SCORE,4601,GO:0071404,1.3665e-01,2.1000e+01
IMP_SCORE,4602,GO:0004385,1.3660e-01,1.2000e+01
IMP_SCORE,4603,GO:0000724,1.3655e-01,1.9000e+01
IMP_SCORE,4604,GO:0009583,1.3651e-01,3.8000e+01
IMP_SCORE,4605,GO:0019725,1.3649e-01,2.1000e+02
IMP_SCORE,4606,GO:0000989,1.3649e-01,1.7200e+02
IMP_SCORE,4607,GO:0031295,1.3647e-01,2.6000e+01
IMP_SCORE,4608,GO:0030901,1.3641e-01,1.9000e+01
IMP_SCORE,4609,GO:0097435,1.3639e-01,1.3200e+02
IMP_SCORE,4610,GO:0030165,1.3624e-01,1.4300e+02
IMP_SCORE,4611,GO:1904062,1.3623e-01,9.3000e+01
IMP_SCORE,4612,GO:0004303,1.3622e-01,2.3000e+01
IMP_SCORE,4613,GO:0031110,1.3619e-01,2.8000e+01
IMP_SCORE,4614,GO:0016289,1.3618e-01,3.4000e+01
IMP_SCORE,4615,GO:0019866,1.3615e-01,2.3500e+02
IMP_SCORE,4616,GO:0003006,1.3608e-01,2.1100e+02
IMP_SCORE,4617,GO:0010469,1.3607e-01,2.1000e+01
IMP_SCORE,4618,GO:1902589,1.3603e-01,3.4300e+02
IMP_SCORE,4619,GO:0042554,1.3602e-01,3.0000e+00
IMP_SCORE,4620,GO:1903533,1.3602e-01,6.4000e+01
IMP_SCORE,4621,GO:0031348,1.3596e-01,4.7000e+01
IMP_SCORE,4622,GO:0070873,1.3596e-01,1.0000e+01
IMP_SCORE,4623,GO:0060538,1.3593e-01,8.0000e+00
IMP_SCORE,4624,GO:0045861,1.3593e-01,1.1100e+02
IMP_SCORE,4625,GO:1903307,1.3589e-01,2.9000e+01
IMP_SCORE,4626,GO:0009250,1.3589e-01,9.0000e+00
IMP_SCORE,4627,GO:0051640,1.3589e-01,1.1400e+02
IMP_SCORE,4628,GO:0006067,1.3582e-01,4.7000e+01
IMP_SCORE,4629,GO:0006596,1.3580e-01,2.9000e+01
IMP_SCORE,4630,GO:0001103,1.3578e-01,1.6000e+01
IMP_SCORE,4631,GO:0010043,1.3577e-01,7.2000e+01
IMP_SCORE,4632,GO:0004112,1.3576e-01,1.0000e+01
IMP_SCORE,4633,GO:0001952,1.3576e-01,2.0000e+01
IMP_SCORE,4634,GO:0007368,1.3574e-01,3.3000e+01
IMP_SCORE,4635,GO:0000956,1.3567e-01,2.4000e+01
IMP_SCORE,4636,GO:0018216,1.3567e-01,1.7000e+01
IMP_SCORE,4637,GO:0099601,1.3566e-01,1.8000e+01
IMP_SCORE,4638,GO:0090150,1.3565e-01,8.2000e+01
IMP_SCORE,4639,GO:0030553,1.3561e-01,4.0000e+00
IMP_SCORE,4640,GO:0016460,1.3559e-01,2.4000e+01
IMP_SCORE,4641,GO:0010646,1.3556e-01,6.7300e+02
IMP_SCORE,4642,GO:0008593,1.3553e-01,2.6000e+01
IMP_SCORE,4643,GO:0071617,1.3543e-01,8.0000e+00
IMP_SCORE,4644,GO:0043171,1.3537e-01,2.4000e+01
IMP_SCORE,4645,GO:0005546,1.3535e-01,3.8000e+01
IMP_SCORE,4646,GO:0015171,1.3532e-01,3.9000e+01
IMP_SCORE,4647,GO:0000578,1.3527e-01,1.8000e+01
IMP_SCORE,4648,GO:0070161,1.3525e-01,3.8000e+02
IMP_SCORE,4649,GO:0030512,1.3509e-01,2.0000e+01
IMP_SCORE,4650,GO:0043409,1.3505e-01,4.1000e+01
IMP_SCORE,4651,GO:1902580,1.3505e-01,1.5200e+02
IMP_SCORE,4652,GO:0002697,1.3504e-01,8.9000e+01
IMP_SCORE,4653,GO:1903319,1.3503e-01,1.1000e+01
IMP_SCORE,4654,GO:0022803,1.3501e-01,1.5500e+02
IMP_SCORE,4655,GO:0031623,1.3497e-01,1.7000e+01
IMP_SCORE,4656,GO:0019911,1.3497e-01,4.1000e+01
IMP_SCORE,4657,GO:0043010,1.3492e-01,4.1000e+01
IMP_SCORE,4658,GO:1903318,1.3491e-01,7.0000e+00
IMP_SCORE,4659,GO:0098754,1.3491e-01,8.3000e+01
IMP_SCORE,4660,GO:0045721,1.3490e-01,3.1000e+01
IMP_SCORE,4661,GO:0032774,1.3485e-01,1.6800e+02
IMP_SCORE,4662,GO:0048608,1.3476e-01,7.4000e+01
IMP_SCORE,4663,GO:0022898,1.3474e-01,7.8000e+01
IMP_SCORE,4664,GO:0030414,1.3472e-01,7.3000e+01
IMP_SCORE,4665,GO:0009653,1.3468e-01,5.4400e+02
IMP_SCORE,4666,GO:0009058,1.3463e-01,5.3900e+02
IMP_SCORE,4667,GO:0030246,1.3458e-01,7.5300e+02
IMP_SCORE,4668,GO:0050962,1.3457e-01,8.0000e+00
IMP_SCORE,4669,GO:1901019,1.3456e-01,3.0000e+01
IMP_SCORE,4670,GO:0001776,1.3455e-01,3.2000e+01
IMP_SCORE,4671,GO:0034453,1.3453e-01,5.0000e+00
IMP_SCORE,4672,GO:0019438,1.3452e-01,2.6800e+02
IMP_SCORE,4673,GO:0099622,1.3442e-01,9.0000e+00
IMP_SCORE,4674,GO:1904063,1.3441e-01,9.0000e+00
IMP_SCORE,4675,GO:0003725,1.3427e-01,7.8000e+01
IMP_SCORE,4676,GO:0032432,1.3419e-01,3.4000e+01
IMP_SCORE,4677,GO:1990837,1.3415e-01,1.3400e+02
IMP_SCORE,4678,GO:0006775,1.3411e-01,2.0000e+01
IMP_SCORE,4679,GO:0071156,1.3405e-01,1.9000e+01
IMP_SCORE,4680,GO:0016604,1.3404e-01,3.3800e+02
IMP_SCORE,4681,GO:0043548,1.3400e-01,1.5000e+01
IMP_SCORE,4682,GO:1900047,1.3400e-01,2.3000e+01
IMP_SCORE,4683,GO:0098791,1.3395e-01,1.2300e+02
IMP_SCORE,4684,GO:0005528,1.3394e-01,3.4000e+01
IMP_SCORE,4685,GO:2000193,1.3393e-01,3.0000e+00
IMP_SCORE,4686,GO:0001704,1.3393e-01,1.9000e+01
IMP_SCORE,4687,GO:0016787,1.3389e-01,1.1680e+03
IMP_SCORE,4688,GO:0008105,1.3381e-01,1.1000e+01
IMP_SCORE,4689,GO:0008092,1.3381e-01,4.9400e+02
IMP_SCORE,4690,GO:0046348,1.3380e-01,3.9000e+01
IMP_SCORE,4691,GO:0050996,1.3373e-01,7.0000e+00
IMP_SCORE,4692,GO:0097367,1.3372e-01,7.7900e+02
IMP_SCORE,4693,GO:0004540,1.3357e-01,7.0000e+01
IMP_SCORE,4694,GO:1902476,1.3355e-01,3.5000e+01
IMP_SCORE,4695,GO:0003008,1.3349e-01,6.2500e+02
IMP_SCORE,4696,GO:0048641,1.3348e-01,1.2000e+01
IMP_SCORE,4697,GO:0060021,1.3347e-01,2.7000e+01
IMP_SCORE,4698,GO:0008104,1.3346e-01,5.0100e+02
IMP_SCORE,4699,GO:0008395,1.3344e-01,2.6000e+01
IMP_SCORE,4700,GO:0006470,1.3341e-01,8.3000e+01
IMP_SCORE,4701,GO:0048148,1.3340e-01,9.0000e+00
IMP_SCORE,4702,GO:0009223,1.3340e-01,2.0000e+00
IMP_SCORE,4703,GO:0000097,1.3336e-01,1.6000e+01
IMP_SCORE,4704,GO:0004364,1.3335e-01,4.9000e+01
IMP_SCORE,4705,GO:0010224,1.3335e-01,1.1000e+01
IMP_SCORE,4706,GO:0045211,1.3332e-01,1.5900e+02
IMP_SCORE,4707,GO:0007126,1.3332e-01,1.9000e+01
IMP_SCORE,4708,GO:0004872,1.3327e-01,6.0000e+02
IMP_SCORE,4709,GO:0031210,1.3327e-01,9.0000e+00
IMP_SCORE,4710,GO:0097200,1.3325e-01,2.9000e+01
IMP_SCORE,4711,GO:1901293,1.3319e-01,4.8000e+01
IMP_SCORE,4712,GO:0070279,1.3316e-01,6.1000e+01
IMP_SCORE,4713,GO:0030195,1.3314e-01,2.2000e+01
IMP_SCORE,4714,GO:0006829,1.3299e-01,2.3000e+01
IMP_SCORE,4715,GO:0010556,1.3298e-01,3.9400e+02
IMP_SCORE,4716,GO:0018904,1.3289e-01,3.1000e+01
IMP_SCORE,4717,GO:0008320,1.3287e-01,1.0000e+01
IMP_SCORE,4718,GO:0031994,1.3283e-01,9.0000e+00
IMP_SCORE,4719,GO:0032793,1.3280e-01,1.2000e+01
IMP_SCORE,4720,GO:0007205,1.3278e-01,3.2000e+01
IMP_SCORE,4721,GO:0006688,1.3276e-01,3.8000e+01
IMP_SCORE,4722,GO:0034220,1.3275e-01,2.1200e+02
IMP_SCORE,4723,GO:0034109,1.3275e-01,6.9000e+01
IMP_SCORE,4724,GO:0015807,1.3266e-01,3.0000e+01
IMP_SCORE,4725,GO:0048703,1.3265e-01,5.0000e+00
IMP_SCORE,4726,GO:0005496,1.3264e-01,7.7000e+01
IMP_SCORE,4727,GO:0061013,1.3254e-01,1.4000e+01
IMP_SCORE,4728,GO:0004629,1.3253e-01,3.6000e+01
IMP_SCORE,4729,GO:0005267,1.3248e-01,4.3000e+01
IMP_SCORE,4730,GO:0031640,1.3243e-01,9.0000e+00
IMP_SCORE,4731,GO:0071705,1.3240e-01,4.9100e+02
IMP_SCORE,4732,GO:0035589,1.3235e-01,2.2000e+01
IMP_SCORE,4733,GO:0048284,1.3235e-01,5.3000e+01
IMP_SCORE,4734,GO:0033209,1.3233e-01,3.9000e+01
IMP_SCORE,4735,GO:0046395,1.3231e-01,1.1300e+02
IMP_SCORE,4736,GO:0003705,1.3228e-01,4.3000e+01
IMP_SCORE,4737,GO:0022627,1.3225e-01,1.5000e+01
IMP_SCORE,4738,GO:0002903,1.3217e-01,5.0000e+00
IMP_SCORE,4739,GO:0043631,1.3215e-01,7.0000e+00
IMP_SCORE,4740,GO:0042592,1.3210e-01,4.9000e+02
IMP_SCORE,4741,GO:0009895,1.3210e-01,6.3000e+01
IMP_SCORE,4742,GO:0032648,1.3210e-01,2.4000e+01
IMP_SCORE,4743,GO:0006259,1.3210e-01,1.9500e+02
IMP_SCORE,4744,GO:0050779,1.3207e-01,7.0000e+00
IMP_SCORE,4745,GO:0002706,1.3201e-01,2.7000e+01
IMP_SCORE,4746,GO:0042742,1.3195e-01,8.9000e+01
IMP_SCORE,4747,GO:0046006,1.3195e-01,1.7000e+01
IMP_SCORE,4748,GO:0044456,1.3193e-01,3.6900e+02
IMP_SCORE,4749,GO:0006720,1.3190e-01,8.1000e+01
IMP_SCORE,4750,GO:0035639,1.3189e-01,4.6000e+02
IMP_SCORE,4751,GO:0042805,1.3186e-01,3.2000e+01
IMP_SCORE,4752,GO:0016788,1.3185e-01,4.9400e+02
IMP_SCORE,4753,GO:0006448,1.3183e-01,1.9000e+01
IMP_SCORE,4754,GO:0002227,1.3178e-01,9.0000e+00
IMP_SCORE,4755,GO:0006913,1.3177e-01,1.0100e+02
IMP_SCORE,4756,GO:0032580,1.3173e-01,7.0000e+01
IMP_SCORE,4757,GO:0071103,1.3173e-01,3.1000e+01
IMP_SCORE,4758,GO:0016903,1.3171e-01,7.4000e+01
IMP_SCORE,4759,GO:0042753,1.3170e-01,3.0000e+00
IMP_SCORE,4760,GO:0044455,1.3169e-01,8.0000e+01
IMP_SCORE,4761,GO:0002718,1.3157e-01,1.3000e+01
IMP_SCORE,4762,GO:0043027,1.3155e-01,1.3000e+01
IMP_SCORE,4763,GO:0050681,1.3152e-01,2.3000e+01
IMP_SCORE,4764,GO:0070925,1.3150e-01,1.7400e+02
IMP_SCORE,4765,GO:0016772,1.3146e-01,2.9300e+02
IMP_SCORE,4766,GO:0051290,1.3140e-01,1.4000e+01
IMP_SCORE,4767,GO:0006693,1.3137e-01,2.2000e+01
IMP_SCORE,4768,GO:0035065,1.3133e-01,1.2000e+01
IMP_SCORE,4769,GO:0097341,1.3129e-01,2.0000e+00
IMP_SCORE,4770,GO:0043565,1.3128e-01,2.3700e+02
IMP_SCORE,4771,GO:0010959,1.3126e-01,1.4000e+02
IMP_SCORE,4772,GO:0016884,1.3124e-01,7.0000e+00
IMP_SCORE,4773,GO:0050873,1.3123e-01,3.3000e+01
IMP_SCORE,4774,GO:0008544,1.3120e-01,4.3000e+01
IMP_SCORE,4775,GO:0032717,1.3118e-01,2.0000e+01
IMP_SCORE,4776,GO:0032446,1.3118e-01,2.1400e+02
IMP_SCORE,4777,GO:0071108,1.3116e-01,2.7000e+01
IMP_SCORE,4778,GO:0001958,1.3112e-01,1.0000e+01
IMP_SCORE,4779,GO:0017171,1.3110e-01,2.0700e+02
IMP_SCORE,4780,GO:0044262,1.3109e-01,8.6000e+01
IMP_SCORE,4781,GO:0007610,1.3106e-01,2.7500e+02
IMP_SCORE,4782,GO:0019985,1.3105e-01,8.0000e+00
IMP_SCORE,4783,GO:0006047,1.3102e-01,4.0000e+01
IMP_SCORE,4784,GO:0000082,1.3099e-01,3.7000e+01
IMP_SCORE,4785,GO:0032589,1.3097e-01,2.1000e+01
IMP_SCORE,4786,GO:0001725,1.3096e-01,2.7000e+01
IMP_SCORE,4787,GO:0042304,1.3095e-01,1.5000e+01
IMP_SCORE,4788,GO:1903008,1.3090e-01,1.6000e+01
IMP_SCORE,4789,GO:0003333,1.3088e-01,2.8000e+01
IMP_SCORE,4790,GO:0060589,1.3088e-01,2.0100e+02
IMP_SCORE,4791,GO:0060081,1.3087e-01,8.0000e+00
IMP_SCORE,4792,GO:0034308,1.3086e-01,7.3000e+01
IMP_SCORE,4793,GO:0010906,1.3085e-01,3.5000e+01
IMP_SCORE,4794,GO:0019439,1.3082e-01,1.2200e+02
IMP_SCORE,4795,GO:0048469,1.3073e-01,3.9000e+01
IMP_SCORE,4796,GO:0019897,1.3072e-01,5.4000e+01
IMP_SCORE,4797,GO:1902803,1.3068e-01,1.3000e+01
IMP_SCORE,4798,GO:0051491,1.3065e-01,3.3000e+01
IMP_SCORE,4799,GO:0005548,1.3064e-01,2.2000e+01
IMP_SCORE,4800,GO:0001618,1.3060e-01,5.3000e+01
IMP_SCORE,4801,GO:0005911,1.3057e-01,3.0100e+02
IMP_SCORE,4802,GO:0035412,1.3046e-01,8.0000e+00
IMP_SCORE,4803,GO:0046503,1.3042e-01,3.1000e+01
IMP_SCORE,4804,GO:0015740,1.3042e-01,1.1000e+01
IMP_SCORE,4805,GO:0040029,1.3035e-01,6.6000e+01
IMP_SCORE,4806,GO:0016709,1.3032e-01,3.2000e+01
IMP_SCORE,4807,GO:0045296,1.3031e-01,2.8500e+02
IMP_SCORE,4808,GO:0051965,1.3026e-01,5.2000e+01
IMP_SCORE,4809,GO:0016878,1.3026e-01,2.3000e+01
IMP_SCORE,4810,GO:0043517,1.3025e-01,3.0000e+00
IMP_SCORE,4811,GO:0042219,1.3020e-01,2.3000e+01
IMP_SCORE,4812,GO:1903209,1.3019e-01,1.0000e+01
IMP_SCORE,4813,GO:0072509,1.3019e-01,8.5000e+01
IMP_SCORE,4814,GO:0021515,1.3018e-01,1.3000e+01
IMP_SCORE,4815,GO:0030834,1.3017e-01,3.2000e+01
IMP_SCORE,4816,GO:0045177,1.3017e-01,3.8000e+01
IMP_SCORE,4817,GO:0022625,1.3016e-01,2.4000e+01
IMP_SCORE,4818,GO:0035050,1.3016e-01,2.0000e+00
IMP_SCORE,4819,GO:0050774,1.3016e-01,2.0000e+00
IMP_SCORE,4820,GO:0006633,1.3013e-01,5.5000e+01
IMP_SCORE,4821,GO:0060089,1.3005e-01,6.5500e+02
IMP_SCORE,4822,GO:0051905,1.3004e-01,9.0000e+00
IMP_SCORE,4823,GO:1901861,1.3000e-01,1.4000e+01
IMP_SCORE,4824,GO:0000988,1.2998e-01,1.7100e+02
IMP_SCORE,4825,GO:0030054,1.2998e-01,7.3900e+02
IMP_SCORE,4826,GO:0006901,1.2998e-01,2.9000e+01
IMP_SCORE,4827,GO:0003924,1.2998e-01,1.0400e+02
IMP_SCORE,4828,GO:0000981,1.2990e-01,1.8100e+02
IMP_SCORE,4829,GO:0040012,1.2985e-01,2.2200e+02
IMP_SCORE,4830,GO:0006338,1.2984e-01,3.9000e+01
IMP_SCORE,4831,GO:0008584,1.2984e-01,2.4000e+01
IMP_SCORE,4832,GO:0033044,1.2983e-01,6.9000e+01
IMP_SCORE,4833,GO:0097581,1.2981e-01,2.4000e+01
IMP_SCORE,4834,GO:0042659,1.2978e-01,2.0000e+00
IMP_SCORE,4835,GO:0033178,1.2974e-01,5.0000e+00
IMP_SCORE,4836,GO:0044430,1.2973e-01,5.7200e+02
IMP_SCORE,4837,GO:0031519,1.2971e-01,5.0000e+01
IMP_SCORE,4838,GO:0051020,1.2971e-01,2.1200e+02
IMP_SCORE,4839,GO:0031398,1.2968e-01,2.3000e+01
IMP_SCORE,4840,GO:0033036,1.2966e-01,5.2600e+02
IMP_SCORE,4841,GO:0030551,1.2964e-01,1.7000e+01
IMP_SCORE,4842,GO:0046914,1.2963e-01,9.6700e+02
IMP_SCORE,4843,GO:0021782,1.2961e-01,4.7000e+01
IMP_SCORE,4844,GO:0010523,1.2960e-01,3.0000e+00
IMP_SCORE,4845,GO:1990939,1.2959e-01,9.0000e+00
IMP_SCORE,4846,GO:0016273,1.2957e-01,1.3000e+01
IMP_SCORE,4847,GO:0050860,1.2952e-01,1.6000e+01
IMP_SCORE,4848,GO:0035337,1.2950e-01,4.9000e+01
IMP_SCORE,4849,GO:0001894,1.2944e-01,9.3000e+01
IMP_SCORE,4850,GO:0016209,1.2940e-01,9.0000e+01
IMP_SCORE,4851,GO:0044451,1.2940e-01,3.8100e+02
IMP_SCORE,4852,GO:2000181,1.2940e-01,3.2000e+01
IMP_SCORE,4853,GO:1903727,1.2939e-01,6.0000e+00
IMP_SCORE,4854,GO:0030545,1.2938e-01,2.8000e+01
IMP_SCORE,4855,GO:0042379,1.2933e-01,3.0000e+01
IMP_SCORE,4856,GO:0035088,1.2932e-01,2.5000e+01
IMP_SCORE,4857,GO:0043269,1.2929e-01,1.7400e+02
IMP_SCORE,4858,GO:0042756,1.2910e-01,4.0000e+00
IMP_SCORE,4859,GO:0006607,1.2909e-01,2.0000e+01
IMP_SCORE,4860,GO:0046700,1.2909e-01,1.1700e+02
IMP_SCORE,4861,GO:0019829,1.2906e-01,2.1000e+01
IMP_SCORE,4862,GO:0051648,1.2901e-01,3.9000e+01
IMP_SCORE,4863,GO:0006750,1.2898e-01,2.0000e+01
IMP_SCORE,4864,GO:0005126,1.2895e-01,1.9700e+02
IMP_SCORE,4865,GO:0005881,1.2894e-01,7.3000e+01
IMP_SCORE,4866,GO:0050877,1.2894e-01,4.0400e+02
IMP_SCORE,4867,GO:0034703,1.2893e-01,1.2200e+02
IMP_SCORE,4868,GO:0031953,1.2887e-01,4.0000e+00
IMP_SCORE,4869,GO:0021799,1.2885e-01,2.0000e+01
IMP_SCORE,4870,GO:0035590,1.2882e-01,3.7000e+01
IMP_SCORE,4871,GO:0035107,1.2879e-01,4.9000e+01
IMP_SCORE,4872,GO:0001637,1.2877e-01,1.5000e+01
IMP_SCORE,4873,GO:0098772,1.2874e-01,5.6500e+02
IMP_SCORE,4874,GO:1903320,1.2869e-01,4.4000e+01
IMP_SCORE,4875,GO:0030518,1.2866e-01,2.8000e+01
IMP_SCORE,4876,GO:0097225,1.2865e-01,1.0000e+01
IMP_SCORE,4877,GO:0045974,1.2862e-01,1.5000e+01
IMP_SCORE,4878,GO:0043029,1.2855e-01,9.0000e+00
IMP_SCORE,4879,GO:0071565,1.2843e-01,4.0000e+00
IMP_SCORE,4880,GO:0007507,1.2840e-01,1.0100e+02
IMP_SCORE,4881,GO:0009607,1.2839e-01,3.3200e+02
IMP_SCORE,4882,GO:0006974,1.2837e-01,1.7200e+02
IMP_SCORE,4883,GO:0005172,1.2833e-01,1.2000e+01
IMP_SCORE,4884,GO:0051533,1.2823e-01,4.0000e+00
IMP_SCORE,4885,GO:0031369,1.2821e-01,4.5000e+01
IMP_SCORE,4886,GO:0002763,1.2818e-01,1.0000e+01
IMP_SCORE,4887,GO:0015867,1.2817e-01,1.3000e+01
IMP_SCORE,4888,GO:0050691,1.2815e-01,7.0000e+00
IMP_SCORE,4889,GO:0042886,1.2810e-01,3.9100e+02
IMP_SCORE,4890,GO:0048511,1.2805e-01,1.4600e+02
IMP_SCORE,4891,GO:0044403,1.2804e-01,2.6300e+02
IMP_SCORE,4892,GO:0019825,1.2803e-01,3.4000e+01
IMP_SCORE,4893,GO:0032781,1.2799e-01,4.6000e+01
IMP_SCORE,4894,GO:0046658,1.2797e-01,4.2000e+01
IMP_SCORE,4895,GO:0009163,1.2793e-01,2.0000e+01
IMP_SCORE,4896,GO:1901988,1.2783e-01,4.9000e+01
IMP_SCORE,4897,GO:0006903,1.2778e-01,2.0000e+01
IMP_SCORE,4898,GO:0051702,1.2778e-01,1.8000e+01
IMP_SCORE,4899,GO:0055022,1.2775e-01,4.0000e+00
IMP_SCORE,4900,GO:0015833,1.2775e-01,3.7800e+02
IMP_SCORE,4901,GO:1902041,1.2763e-01,2.7000e+01
IMP_SCORE,4902,GO:1901991,1.2763e-01,3.9000e+01
IMP_SCORE,4903,GO:0051301,1.2763e-01,1.7600e+02
IMP_SCORE,4904,GO:0007059,1.2761e-01,4.6000e+01
IMP_SCORE,4905,GO:0032673,1.2761e-01,1.3000e+01
IMP_SCORE,4906,GO:0002709,1.2760e-01,1.1000e+01
IMP_SCORE,4907,GO:0009086,1.2757e-01,1.8000e+01
IMP_SCORE,4908,GO:0007292,1.2755e-01,1.7000e+01
IMP_SCORE,4909,GO:0038084,1.2750e-01,1.0000e+01
IMP_SCORE,4910,GO:0007131,1.2747e-01,1.1000e+01
IMP_SCORE,4911,GO:0051539,1.2745e-01,3.0000e+01
IMP_SCORE,4912,GO:0015908,1.2744e-01,2.8000e+01
IMP_SCORE,4913,GO:1990904,1.2739e-01,2.7300e+02
IMP_SCORE,4914,GO:2000725,1.2737e-01,3.0000e+00
IMP_SCORE,4915,GO:0044801,1.2736e-01,6.9000e+01
IMP_SCORE,4916,GO:0048013,1.2735e-01,4.5000e+01
IMP_SCORE,4917,GO:0019233,1.2730e-01,3.1000e+01
IMP_SCORE,4918,GO:0031326,1.2730e-01,4.2900e+02
IMP_SCORE,4919,GO:0005501,1.2729e-01,3.1000e+01
IMP_SCORE,4920,GO:0043623,1.2726e-01,1.4500e+02
IMP_SCORE,4921,GO:0005509,1.2723e-01,7.4000e+02
IMP_SCORE,4922,GO:0032501,1.2722e-01,1.0880e+03
IMP_SCORE,4923,GO:0005576,1.2720e-01,1.4720e+03
IMP_SCORE,4924,GO:0005095,1.2720e-01,8.0000e+00
IMP_SCORE,4925,GO:0060828,1.2714e-01,5.5000e+01
IMP_SCORE,4926,GO:0006835,1.2713e-01,3.6000e+01
IMP_SCORE,4927,GO:0031297,1.2710e-01,5.0000e+00
IMP_SCORE,4928,GO:0006308,1.2708e-01,1.1000e+01
IMP_SCORE,4929,GO:0071621,1.2705e-01,4.5000e+01
IMP_SCORE,4930,GO:0007029,1.2705e-01,1.3000e+01
IMP_SCORE,4931,GO:0043001,1.2701e-01,1.0000e+01
IMP_SCORE,4932,GO:0060218,1.2698e-01,2.0000e+00
IMP_SCORE,4933,GO:0005743,1.2695e-01,1.9200e+02
IMP_SCORE,4934,GO:0007017,1.2689e-01,1.9300e+02
IMP_SCORE,4935,GO:0008194,1.2686e-01,1.1500e+02
IMP_SCORE,4936,GO:0006044,1.2683e-01,1.9000e+01
IMP_SCORE,4937,GO:0097094,1.2682e-01,5.0000e+00
IMP_SCORE,4938,GO:1901526,1.2675e-01,2.0000e+00
IMP_SCORE,4939,GO:0007156,1.2674e-01,1.4100e+02
IMP_SCORE,4940,GO:0051349,1.2673e-01,1.1000e+01
IMP_SCORE,4941,GO:0061326,1.2657e-01,1.6000e+01
IMP_SCORE,4942,GO:1901663,1.2656e-01,9.0000e+00
IMP_SCORE,4943,GO:0016266,1.2647e-01,4.3000e+01
IMP_SCORE,4944,GO:0031966,1.2647e-01,2.8200e+02
IMP_SCORE,4945,GO:0042509,1.2644e-01,1.9000e+01
IMP_SCORE,4946,GO:0010939,1.2642e-01,1.4000e+01
IMP_SCORE,4947,GO:0021879,1.2642e-01,1.5000e+01
IMP_SCORE,4948,GO:0031645,1.2639e-01,3.0000e+00
IMP_SCORE,4949,GO:0044295,1.2639e-01,1.7000e+01
IMP_SCORE,4950,GO:0030516,1.2631e-01,2.7000e+01
IMP_SCORE,4951,GO:0032986,1.2627e-01,1.6000e+01
IMP_SCORE,4952,GO:0038096,1.2621e-01,2.1000e+01
IMP_SCORE,4953,GO:0044406,1.2616e-01,7.0000e+00
IMP_SCORE,4954,GO:0035064,1.2614e-01,3.9000e+01
IMP_SCORE,4955,GO:0061311,1.2609e-01,2.0000e+00
IMP_SCORE,4956,GO:0045240,1.2607e-01,1.7000e+01
IMP_SCORE,4957,GO:0060324,1.2603e-01,2.0000e+00
IMP_SCORE,4958,GO:0042162,1.2599e-01,9.0000e+00
IMP_SCORE,4959,GO:0045940,1.2596e-01,1.1000e+01
IMP_SCORE,4960,GO:0033177,1.2594e-01,2.0000e+00
IMP_SCORE,4961,GO:0048384,1.2588e-01,9.0000e+00
IMP_SCORE,4962,GO:0071850,1.2584e-01,2.0000e+00
IMP_SCORE,4963,GO:0031420,1.2581e-01,1.2000e+01
IMP_SCORE,4964,GO:0009303,1.2581e-01,8.0000e+00
IMP_SCORE,4965,GO:0016684,1.2577e-01,5.6000e+01
IMP_SCORE,4966,GO:0090183,1.2573e-01,7.0000e+00
IMP_SCORE,4967,GO:0048878,1.2568e-01,2.8300e+02
IMP_SCORE,4968,GO:0002832,1.2567e-01,1.7000e+01
IMP_SCORE,4969,GO:0001104,1.2560e-01,3.9000e+01
IMP_SCORE,4970,GO:0006690,1.2560e-01,6.1000e+01
IMP_SCORE,4971,GO:0015718,1.2557e-01,4.8000e+01
IMP_SCORE,4972,GO:0016462,1.2557e-01,3.0900e+02
IMP_SCORE,4973,GO:0016050,1.2552e-01,1.1900e+02
IMP_SCORE,4974,GO:0006304,1.2548e-01,3.0000e+01
IMP_SCORE,4975,GO:0022400,1.2545e-01,9.0000e+00
IMP_SCORE,4976,GO:0044710,1.2544e-01,7.8900e+02
IMP_SCORE,4977,GO:0015197,1.2543e-01,7.4000e+01
IMP_SCORE,4978,GO:0043161,1.2539e-01,6.1000e+01
IMP_SCORE,4979,GO:0003009,1.2537e-01,1.6000e+01
IMP_SCORE,4980,GO:0017076,1.2534e-01,4.4400e+02
IMP_SCORE,4981,GO:0010642,1.2527e-01,6.0000e+00
IMP_SCORE,4982,GO:0051955,1.2527e-01,1.3000e+01
IMP_SCORE,4983,GO:0042574,1.2525e-01,1.2000e+01
IMP_SCORE,4984,GO:0060170,1.2524e-01,4.7000e+01
IMP_SCORE,4985,GO:0000777,1.2521e-01,5.1000e+01
IMP_SCORE,4986,GO:0019902,1.2510e-01,1.9500e+02
IMP_SCORE,4987,GO:0007020,1.2495e-01,8.0000e+00
IMP_SCORE,4988,GO:0045839,1.2494e-01,8.0000e+00
IMP_SCORE,4989,GO:0045606,1.2493e-01,3.0000e+00
IMP_SCORE,4990,GO:0099024,1.2493e-01,4.0000e+01
IMP_SCORE,4991,GO:0017022,1.2490e-01,2.3000e+01
IMP_SCORE,4992,GO:0045058,1.2487e-01,8.0000e+00
IMP_SCORE,4993,GO:0009144,1.2487e-01,3.5000e+01
IMP_SCORE,4994,GO:0015844,1.2487e-01,1.2000e+01
IMP_SCORE,4995,GO:0006465,1.2486e-01,2.1000e+01
IMP_SCORE,4996,GO:0055085,1.2485e-01,4.0400e+02
IMP_SCORE,4997,GO:0003823,1.2481e-01,7.2000e+01
IMP_SCORE,4998,GO:0006518,1.2470e-01,1.3100e+02
IMP_SCORE,4999,GO:0097479,1.2465e-01,2.7000e+01
IMP_SCORE,5000,GO:0046856,1.2464e-01,1.0000e+01
IMP_SCORE,5001,GO:0043043,1.2459e-01,8.8000e+01
IMP_SCORE,5002,GO:0004683,1.2454e-01,2.2000e+01
IMP_SCORE,5003,GO:0010804,1.2445e-01,9.0000e+00
IMP_SCORE,5004,GO:0019585,1.2445e-01,1.6000e+01
IMP_SCORE,5005,GO:0016605,1.2441e-01,4.3000e+01
IMP_SCORE,5006,GO:0032332,1.2434e-01,5.0000e+00
IMP_SCORE,5007,GO:0046879,1.2434e-01,2.1000e+01
IMP_SCORE,5008,GO:0086005,1.2425e-01,6.0000e+00
IMP_SCORE,5009,GO:0044420,1.2424e-01,1.9700e+02
IMP_SCORE,5010,GO:0002312,1.2420e-01,1.3000e+01
IMP_SCORE,5011,GO:0030515,1.2419e-01,9.0000e+00
IMP_SCORE,5012,GO:0000768,1.2412e-01,3.1000e+01
IMP_SCORE,5013,GO:0008157,1.2410e-01,1.3000e+01
IMP_SCORE,5014,GO:0015106,1.2407e-01,1.4000e+01
IMP_SCORE,5015,GO:0061630,1.2407e-01,6.8000e+01
IMP_SCORE,5016,GO:0006555,1.2402e-01,2.3000e+01
IMP_SCORE,5017,GO:0043492,1.2397e-01,4.7000e+01
IMP_SCORE,5018,GO:1900116,1.2396e-01,8.0000e+00
IMP_SCORE,5019,GO:0061045,1.2386e-01,3.1000e+01
IMP_SCORE,5020,GO:0051019,1.2385e-01,1.3000e+01
IMP_SCORE,5021,GO:0031430,1.2376e-01,4.7000e+01
IMP_SCORE,5022,GO:0044454,1.2372e-01,1.1800e+02
IMP_SCORE,5023,GO:0004576,1.2369e-01,1.5000e+01
IMP_SCORE,5024,GO:0006024,1.2366e-01,3.2000e+01
IMP_SCORE,5025,GO:0043154,1.2363e-01,1.9000e+01
IMP_SCORE,5026,GO:0009123,1.2361e-01,6.2000e+01
IMP_SCORE,5027,GO:0004697,1.2360e-01,5.0000e+00
IMP_SCORE,5028,GO:0001649,1.2356e-01,3.3000e+01
IMP_SCORE,5029,GO:0003016,1.2356e-01,1.4000e+01
IMP_SCORE,5030,GO:0006351,1.2349e-01,1.9500e+02
IMP_SCORE,5031,GO:0007520,1.2344e-01,3.5000e+01
IMP_SCORE,5032,GO:0008093,1.2342e-01,1.0000e+01
IMP_SCORE,5033,GO:0005518,1.2339e-01,6.0000e+01
IMP_SCORE,5034,GO:0042992,1.2331e-01,2.0000e+01
IMP_SCORE,5035,GO:0034045,1.2329e-01,7.0000e+00
IMP_SCORE,5036,GO:0009057,1.2311e-01,2.5900e+02
IMP_SCORE,5037,GO:0060249,1.2311e-01,9.5000e+01
IMP_SCORE,5038,GO:0055098,1.2310e-01,3.2000e+01
IMP_SCORE,5039,GO:0061037,1.2306e-01,2.0000e+01
IMP_SCORE,5040,GO:0003206,1.2306e-01,4.0000e+00
IMP_SCORE,5041,GO:0006749,1.2304e-01,3.5000e+01
IMP_SCORE,5042,GO:0061135,1.2302e-01,7.3000e+01
IMP_SCORE,5043,GO:0051236,1.2301e-01,6.8000e+01
IMP_SCORE,5044,GO:0008289,1.2300e-01,5.8300e+02
IMP_SCORE,5045,GO:0070914,1.2294e-01,1.4000e+01
IMP_SCORE,5046,GO:0044819,1.2290e-01,3.0000e+00
IMP_SCORE,5047,GO:0006376,1.2284e-01,2.0000e+01
IMP_SCORE,5048,GO:0008094,1.2279e-01,9.0000e+00
IMP_SCORE,5049,GO:0030159,1.2277e-01,4.0000e+01
IMP_SCORE,5050,GO:0016056,1.2275e-01,3.0000e+00
IMP_SCORE,5051,GO:1902668,1.2270e-01,1.0000e+01
IMP_SCORE,5052,GO:0006911,1.2268e-01,4.4000e+01
IMP_SCORE,5053,GO:2000045,1.2256e-01,4.5000e+01
IMP_SCORE,5054,GO:0031284,1.2256e-01,1.0000e+00
IMP_SCORE,5055,GO:0030148,1.2254e-01,4.3000e+01
IMP_SCORE,5056,GO:0016101,1.2254e-01,4.7000e+01
IMP_SCORE,5057,GO:1903317,1.2249e-01,6.1000e+01
IMP_SCORE,5058,GO:0015077,1.2243e-01,1.0500e+02
IMP_SCORE,5059,GO:0015020,1.2235e-01,1.9000e+01
IMP_SCORE,5060,GO:0000975,1.2233e-01,1.6200e+02
IMP_SCORE,5061,GO:0005694,1.2233e-01,1.0500e+02
IMP_SCORE,5062,GO:0009235,1.2224e-01,1.7000e+01
IMP_SCORE,5063,GO:0033605,1.2224e-01,7.0000e+00
IMP_SCORE,5064,GO:0042135,1.2223e-01,1.8000e+01
IMP_SCORE,5065,GO:0009161,1.2221e-01,6.1000e+01
IMP_SCORE,5066,GO:0006767,1.2218e-01,5.6000e+01
IMP_SCORE,5067,GO:0030695,1.2218e-01,1.8600e+02
IMP_SCORE,5068,GO:0048875,1.2211e-01,2.6000e+01
IMP_SCORE,5069,GO:0002827,1.2208e-01,4.0000e+00
IMP_SCORE,5070,GO:0051602,1.2203e-01,3.2000e+01
IMP_SCORE,5071,GO:0005923,1.2201e-01,1.3000e+02
IMP_SCORE,5072,GO:0030002,1.2201e-01,5.0000e+00
IMP_SCORE,5073,GO:0032809,1.2196e-01,2.5000e+01
IMP_SCORE,5074,GO:0005132,1.2194e-01,1.0000e+00
IMP_SCORE,5075,GO:0044445,1.2189e-01,8.1000e+01
IMP_SCORE,5076,GO:0000987,1.2182e-01,7.6000e+01
IMP_SCORE,5077,GO:0045295,1.2180e-01,7.0000e+00
IMP_SCORE,5078,GO:0009299,1.2178e-01,1.2000e+01
IMP_SCORE,5079,GO:0016758,1.2169e-01,1.5000e+02
IMP_SCORE,5080,GO:0070232,1.2169e-01,2.9000e+01
IMP_SCORE,5081,GO:0097502,1.2163e-01,2.0000e+01
IMP_SCORE,5082,GO:0008235,1.2161e-01,5.8000e+01
IMP_SCORE,5083,GO:0017016,1.2150e-01,1.7500e+02
IMP_SCORE,5084,GO:0000375,1.2146e-01,7.0000e+01
IMP_SCORE,5085,GO:0046475,1.2144e-01,1.4000e+01
IMP_SCORE,5086,GO:1903409,1.2139e-01,1.3000e+01
IMP_SCORE,5087,GO:0015923,1.2129e-01,2.1000e+01
IMP_SCORE,5088,GO:0055067,1.2124e-01,3.6000e+01
IMP_SCORE,5089,GO:0006446,1.2124e-01,3.5000e+01
IMP_SCORE,5090,GO:0034377,1.2119e-01,8.0000e+00
IMP_SCORE,5091,GO:0005507,1.2119e-01,4.5000e+01
IMP_SCORE,5092,GO:0033540,1.2119e-01,1.1000e+01
IMP_SCORE,5093,GO:0006486,1.2114e-01,9.0000e+01
IMP_SCORE,5094,GO:0072348,1.2113e-01,1.5000e+01
IMP_SCORE,5095,GO:1902305,1.2109e-01,4.9000e+01
IMP_SCORE,5096,GO:0038128,1.2102e-01,2.9000e+01
IMP_SCORE,5097,GO:0055102,1.2093e-01,4.0000e+01
IMP_SCORE,5098,GO:0043632,1.2084e-01,1.0600e+02
IMP_SCORE,5099,GO:0031109,1.2081e-01,2.0000e+01
IMP_SCORE,5100,GO:1902590,1.2081e-01,9.0000e+00
IMP_SCORE,5101,GO:0044728,1.2075e-01,1.5000e+01
IMP_SCORE,5102,GO:0008380,1.2071e-01,1.0500e+02
IMP_SCORE,5103,GO:0090277,1.2069e-01,2.7000e+01
IMP_SCORE,5104,GO:0060338,1.2066e-01,1.1000e+01
IMP_SCORE,5105,GO:0055117,1.2060e-01,1.0000e+01
IMP_SCORE,5106,GO:0043300,1.2058e-01,1.5000e+01
IMP_SCORE,5107,GO:0001942,1.2057e-01,1.1000e+01
IMP_SCORE,5108,GO:0042168,1.2056e-01,2.0000e+01
IMP_SCORE,5109,GO:0033116,1.2055e-01,6.5000e+01
IMP_SCORE,5110,GO:0006482,1.2052e-01,1.9000e+01
IMP_SCORE,5111,GO:0003376,1.2052e-01,1.1000e+01
IMP_SCORE,5112,GO:0007250,1.2049e-01,1.1000e+01
IMP_SCORE,5113,GO:0010629,1.2046e-01,2.2900e+02
IMP_SCORE,5114,GO:0035246,1.2043e-01,1.3000e+01
IMP_SCORE,5115,GO:0002385,1.2043e-01,2.2000e+01
IMP_SCORE,5116,GO:0018393,1.2038e-01,2.0000e+01
IMP_SCORE,5117,GO:0015267,1.2037e-01,1.5700e+02
IMP_SCORE,5118,GO:0098930,1.2036e-01,1.7000e+01
IMP_SCORE,5119,GO:0006790,1.2029e-01,2.4700e+02
IMP_SCORE,5120,GO:1902711,1.2025e-01,4.0000e+00
IMP_SCORE,5121,GO:0008270,1.2019e-01,8.2700e+02
IMP_SCORE,5122,GO:0009069,1.2008e-01,4.2000e+01
IMP_SCORE,5123,GO:0007275,1.2007e-01,3.5200e+02
IMP_SCORE,5124,GO:0051183,1.2003e-01,1.1000e+01
IMP_SCORE,5125,GO:0071004,1.2003e-01,1.0000e+01
IMP_SCORE,5126,GO:0032026,1.1999e-01,2.8000e+01
IMP_SCORE,5127,GO:0017124,1.1998e-01,8.7000e+01
IMP_SCORE,5128,GO:0016831,1.1994e-01,2.7000e+01
IMP_SCORE,5129,GO:0071559,1.1994e-01,1.2000e+01
IMP_SCORE,5130,GO:0000038,1.1992e-01,3.5000e+01
IMP_SCORE,5131,GO:0045879,1.1990e-01,1.6000e+01
IMP_SCORE,5132,GO:0046365,1.1984e-01,4.1000e+01
IMP_SCORE,5133,GO:0022857,1.1979e-01,3.3200e+02
IMP_SCORE,5134,GO:0045604,1.1978e-01,1.2000e+01
IMP_SCORE,5135,GO:0006820,1.1977e-01,2.4600e+02
IMP_SCORE,5136,GO:2000810,1.1971e-01,9.0000e+00
IMP_SCORE,5137,GO:0034708,1.1964e-01,4.8000e+01
IMP_SCORE,5138,GO:0008565,1.1958e-01,3.8000e+01
IMP_SCORE,5139,GO:0016575,1.1952e-01,2.1000e+01
IMP_SCORE,5140,GO:1903428,1.1952e-01,1.3000e+01
IMP_SCORE,5141,GO:0001750,1.1951e-01,3.4000e+01
IMP_SCORE,5142,GO:1900371,1.1949e-01,2.5000e+01
IMP_SCORE,5143,GO:0022408,1.1948e-01,4.5000e+01
IMP_SCORE,5144,GO:0070888,1.1946e-01,2.8000e+01
IMP_SCORE,5145,GO:0048678,1.1943e-01,1.6000e+01
IMP_SCORE,5146,GO:0006521,1.1942e-01,1.2000e+01
IMP_SCORE,5147,GO:0070003,1.1941e-01,1.4000e+01
IMP_SCORE,5148,GO:0008283,1.1941e-01,3.3600e+02
IMP_SCORE,5149,GO:1904837,1.1935e-01,4.0000e+00
IMP_SCORE,5150,GO:0009581,1.1922e-01,5.5000e+01
IMP_SCORE,5151,GO:0032652,1.1921e-01,2.2000e+01
IMP_SCORE,5152,GO:0070167,1.1920e-01,3.5000e+01
IMP_SCORE,5153,GO:0003682,1.1915e-01,1.3600e+02
IMP_SCORE,5154,GO:0033108,1.1900e-01,2.8000e+01
IMP_SCORE,5155,GO:1900449,1.1894e-01,1.5000e+01
IMP_SCORE,5156,GO:0009437,1.1892e-01,2.9000e+01
IMP_SCORE,5157,GO:0005876,1.1890e-01,2.8000e+01
IMP_SCORE,5158,GO:0006396,1.1882e-01,1.8400e+02
IMP_SCORE,5159,GO:0032200,1.1880e-01,2.5000e+01
IMP_SCORE,5160,GO:0042287,1.1879e-01,2.4000e+01
IMP_SCORE,5161,GO:0061650,1.1878e-01,3.3000e+01
IMP_SCORE,5162,GO:0019842,1.1878e-01,1.3800e+02
IMP_SCORE,5163,GO:0000287,1.1876e-01,1.7900e+02
IMP_SCORE,5164,GO:0051321,1.1875e-01,3.5000e+01
IMP_SCORE,5165,GO:0006869,1.1875e-01,1.1200e+02
IMP_SCORE,5166,GO:0035137,1.1874e-01,9.0000e+00
IMP_SCORE,5167,GO:0051310,1.1869e-01,2.2000e+01
IMP_SCORE,5168,GO:0009125,1.1863e-01,2.0000e+00
IMP_SCORE,5169,GO:0042481,1.1856e-01,1.5000e+01
IMP_SCORE,5170,GO:0001917,1.1853e-01,1.3000e+01
IMP_SCORE,5171,GO:0030145,1.1853e-01,5.9000e+01
IMP_SCORE,5172,GO:0021895,1.1851e-01,7.0000e+00
IMP_SCORE,5173,GO:0010884,1.1849e-01,1.2000e+01
IMP_SCORE,5174,GO:0005667,1.1846e-01,8.0000e+01
IMP_SCORE,5175,GO:0010314,1.1841e-01,8.0000e+00
IMP_SCORE,5176,GO:0046185,1.1837e-01,1.2000e+01
IMP_SCORE,5177,GO:0010633,1.1837e-01,2.7000e+01
IMP_SCORE,5178,GO:1905330,1.1835e-01,2.2000e+01
IMP_SCORE,5179,GO:0019722,1.1832e-01,2.6000e+01
IMP_SCORE,5180,GO:0070330,1.1831e-01,1.8000e+01
IMP_SCORE,5181,GO:0034243,1.1824e-01,7.0000e+00
IMP_SCORE,5182,GO:0090079,1.1823e-01,7.0000e+00
IMP_SCORE,5183,GO:0008191,1.1820e-01,8.0000e+00
IMP_SCORE,5184,GO:0001656,1.1819e-01,9.0000e+00
IMP_SCORE,5185,GO:0000028,1.1812e-01,7.0000e+00
IMP_SCORE,5186,GO:0008253,1.1808e-01,9.0000e+00
IMP_SCORE,5187,GO:0031058,1.1806e-01,1.8000e+01
IMP_SCORE,5188,GO:0004197,1.1805e-01,6.9000e+01
IMP_SCORE,5189,GO:0006744,1.1803e-01,1.1000e+01
IMP_SCORE,5190,GO:0044419,1.1799e-01,3.3600e+02
IMP_SCORE,5191,GO:0060236,1.1797e-01,8.0000e+00
IMP_SCORE,5192,GO:0050769,1.1796e-01,1.0600e+02
IMP_SCORE,5193,GO:0030817,1.1796e-01,3.1000e+01
IMP_SCORE,5194,GO:0060999,1.1792e-01,9.0000e+00
IMP_SCORE,5195,GO:0070402,1.1790e-01,9.0000e+00
IMP_SCORE,5196,GO:0010510,1.1779e-01,9.0000e+00
IMP_SCORE,5197,GO:0072525,1.1775e-01,3.9000e+01
IMP_SCORE,5198,GO:0044070,1.1771e-01,5.0000e+01
IMP_SCORE,5199,GO:0007186,1.1765e-01,3.6500e+02
IMP_SCORE,5200,GO:0008017,1.1764e-01,2.1200e+02
IMP_SCORE,5201,GO:0030057,1.1764e-01,3.5000e+01
IMP_SCORE,5202,GO:0006294,1.1759e-01,4.0000e+00
IMP_SCORE,5203,GO:0035586,1.1758e-01,2.7000e+01
IMP_SCORE,5204,GO:0006352,1.1753e-01,5.0000e+01
IMP_SCORE,5205,GO:0016874,1.1744e-01,1.0000e+02
IMP_SCORE,5206,GO:1901796,1.1743e-01,3.9000e+01
IMP_SCORE,5207,GO:0098781,1.1740e-01,3.0000e+01
IMP_SCORE,5208,GO:0030135,1.1725e-01,8.2000e+01
IMP_SCORE,5209,GO:0031338,1.1725e-01,3.1000e+01
IMP_SCORE,5210,GO:0060393,1.1724e-01,1.2000e+01
IMP_SCORE,5211,GO:0000775,1.1720e-01,2.5000e+01
IMP_SCORE,5212,GO:0046540,1.1720e-01,1.0000e+01
IMP_SCORE,5213,GO:0006412,1.1718e-01,6.1000e+01
IMP_SCORE,5214,GO:0043266,1.1717e-01,4.5000e+01
IMP_SCORE,5215,GO:0052803,1.1716e-01,1.2000e+01
IMP_SCORE,5216,GO:0072332,1.1713e-01,3.2000e+01
IMP_SCORE,5217,GO:0005581,1.1712e-01,1.6900e+02
IMP_SCORE,5218,GO:0072124,1.1711e-01,8.0000e+00
IMP_SCORE,5219,GO:0009886,1.1711e-01,1.5000e+01
IMP_SCORE,5220,GO:0002444,1.1707e-01,1.2000e+01
IMP_SCORE,5221,GO:0008139,1.1702e-01,1.9000e+01
IMP_SCORE,5222,GO:0021854,1.1697e-01,2.0000e+00
IMP_SCORE,5223,GO:1904358,1.1683e-01,2.0000e+01
IMP_SCORE,5224,GO:0046483,1.1682e-01,4.3800e+02
IMP_SCORE,5225,GO:0042626,1.1680e-01,2.8000e+01
IMP_SCORE,5226,GO:0004521,1.1672e-01,6.2000e+01
IMP_SCORE,5227,GO:0035735,1.1672e-01,2.2000e+01
IMP_SCORE,5228,GO:0060457,1.1671e-01,9.0000e+00
IMP_SCORE,5229,GO:0003215,1.1666e-01,8.0000e+00
IMP_SCORE,5230,GO:0006914,1.1664e-01,1.0400e+02
IMP_SCORE,5231,GO:0044243,1.1663e-01,3.2000e+01
IMP_SCORE,5232,GO:0004536,1.1663e-01,2.1000e+01
IMP_SCORE,5233,GO:0008088,1.1662e-01,1.3000e+01
IMP_SCORE,5234,GO:0005885,1.1649e-01,7.0000e+00
IMP_SCORE,5235,GO:0046135,1.1649e-01,1.3000e+01
IMP_SCORE,5236,GO:0043457,1.1631e-01,2.8000e+01
IMP_SCORE,5237,GO:0035113,1.1625e-01,3.2000e+01
IMP_SCORE,5238,GO:0030674,1.1610e-01,9.0000e+01
IMP_SCORE,5239,GO:1901722,1.1605e-01,6.0000e+00
IMP_SCORE,5240,GO:0001510,1.1603e-01,1.9000e+01
IMP_SCORE,5241,GO:0060537,1.1600e-01,2.4000e+01
IMP_SCORE,5242,GO:0018200,1.1599e-01,2.3000e+01
IMP_SCORE,5243,GO:0009124,1.1599e-01,1.7000e+01
IMP_SCORE,5244,GO:0016607,1.1598e-01,2.3900e+02
IMP_SCORE,5245,GO:0009247,1.1589e-01,4.1000e+01
IMP_SCORE,5246,GO:0019511,1.1585e-01,3.0000e+00
IMP_SCORE,5247,GO:0045333,1.1578e-01,2.0000e+01
IMP_SCORE,5248,GO:0072594,1.1578e-01,1.0200e+02
IMP_SCORE,5249,GO:0046890,1.1577e-01,3.8000e+01
IMP_SCORE,5250,GO:0000281,1.1575e-01,1.5000e+01
IMP_SCORE,5251,GO:0030048,1.1569e-01,4.0000e+01
IMP_SCORE,5252,GO:0031047,1.1561e-01,1.2000e+01
IMP_SCORE,5253,GO:0050710,1.1552e-01,2.3000e+01
IMP_SCORE,5254,GO:0010828,1.1548e-01,3.3000e+01
IMP_SCORE,5255,GO:0003713,1.1543e-01,9.4000e+01
IMP_SCORE,5256,GO:0030509,1.1541e-01,1.9000e+01
IMP_SCORE,5257,GO:0051082,1.1540e-01,1.0500e+02
IMP_SCORE,5258,GO:0019218,1.1540e-01,1.9000e+01
IMP_SCORE,5259,GO:0015144,1.1538e-01,2.8000e+01
IMP_SCORE,5260,GO:1902593,1.1535e-01,4.1000e+01
IMP_SCORE,5261,GO:0006103,1.1531e-01,1.4000e+01
IMP_SCORE,5262,GO:0043555,1.1530e-01,1.1000e+01
IMP_SCORE,5263,GO:0042277,1.1527e-01,2.3400e+02
IMP_SCORE,5264,GO:0042401,1.1524e-01,2.4000e+01
IMP_SCORE,5265,GO:0035023,1.1513e-01,5.4000e+01
IMP_SCORE,5266,GO:0043277,1.1513e-01,1.9000e+01
IMP_SCORE,5267,GO:0048664,1.1511e-01,1.2000e+01
IMP_SCORE,5268,GO:0015295,1.1507e-01,2.4000e+01
IMP_SCORE,5269,GO:0010970,1.1507e-01,2.6000e+01
IMP_SCORE,5270,GO:0043220,1.1503e-01,9.0000e+00
IMP_SCORE,5271,GO:0015079,1.1490e-01,7.1000e+01
IMP_SCORE,5272,GO:0009059,1.1489e-01,3.0600e+02
IMP_SCORE,5273,GO:0036151,1.1486e-01,3.6000e+01
IMP_SCORE,5274,GO:0043255,1.1484e-01,3.5000e+01
IMP_SCORE,5275,GO:0035091,1.1482e-01,2.1100e+02
IMP_SCORE,5276,GO:0004623,1.1473e-01,3.0000e+01
IMP_SCORE,5277,GO:0048524,1.1472e-01,3.4000e+01
IMP_SCORE,5278,GO:0036459,1.1469e-01,6.2000e+01
IMP_SCORE,5279,GO:0090502,1.1462e-01,7.0000e+01
IMP_SCORE,5280,GO:0046915,1.1459e-01,1.1000e+01
IMP_SCORE,5281,GO:0031214,1.1457e-01,7.5000e+01
IMP_SCORE,5282,GO:0098609,1.1450e-01,2.5300e+02
IMP_SCORE,5283,GO:0021510,1.1447e-01,1.8000e+01
IMP_SCORE,5284,GO:0019005,1.1442e-01,2.1000e+01
IMP_SCORE,5285,GO:0016572,1.1441e-01,3.0000e+00
IMP_SCORE,5286,GO:0044764,1.1440e-01,2.6400e+02
IMP_SCORE,5287,GO:0034452,1.1439e-01,3.0000e+00
IMP_SCORE,5288,GO:0010591,1.1435e-01,2.0000e+01
IMP_SCORE,5289,GO:0005244,1.1426e-01,7.8000e+01
IMP_SCORE,5290,GO:0046501,1.1416e-01,1.6000e+01
IMP_SCORE,5291,GO:0006906,1.1407e-01,3.3000e+01
IMP_SCORE,5292,GO:0007422,1.1400e-01,4.6000e+01
IMP_SCORE,5293,GO:0032452,1.1391e-01,5.0000e+00
IMP_SCORE,5294,GO:0017187,1.1391e-01,1.3000e+01
IMP_SCORE,5295,GO:0006779,1.1382e-01,2.1000e+01
IMP_SCORE,5296,GO:0022618,1.1369e-01,8.7000e+01
IMP_SCORE,5297,GO:0022804,1.1365e-01,1.4000e+02
IMP_SCORE,5298,GO:0023023,1.1365e-01,2.9000e+01
IMP_SCORE,5299,GO:0005216,1.1357e-01,1.2400e+02
IMP_SCORE,5300,GO:0008655,1.1356e-01,1.2000e+01
IMP_SCORE,5301,GO:0006661,1.1351e-01,5.1000e+01
IMP_SCORE,5302,GO:0016779,1.1344e-01,7.2000e+01
IMP_SCORE,5303,GO:0060968,1.1343e-01,1.7000e+01
IMP_SCORE,5304,GO:0048048,1.1342e-01,1.7000e+01
IMP_SCORE,5305,GO:0070085,1.1337e-01,9.1000e+01
IMP_SCORE,5306,GO:0044702,1.1324e-01,4.9300e+02
IMP_SCORE,5307,GO:0019865,1.1322e-01,3.8000e+01
IMP_SCORE,5308,GO:0050830,1.1319e-01,2.1000e+01
IMP_SCORE,5309,GO:0001914,1.1318e-01,1.3000e+01
IMP_SCORE,5310,GO:0051149,1.1317e-01,6.3000e+01
IMP_SCORE,5311,GO:0097539,1.1315e-01,3.0000e+00
IMP_SCORE,5312,GO:0061003,1.1313e-01,4.0000e+00
IMP_SCORE,5313,GO:0033613,1.1300e-01,1.8000e+01
IMP_SCORE,5314,GO:0002260,1.1297e-01,1.5000e+01
IMP_SCORE,5315,GO:0090304,1.1291e-01,3.4000e+02
IMP_SCORE,5316,GO:0015693,1.1291e-01,2.2000e+01
IMP_SCORE,5317,GO:0006368,1.1285e-01,2.3000e+01
IMP_SCORE,5318,GO:0019755,1.1283e-01,2.7000e+01
IMP_SCORE,5319,GO:0030111,1.1273e-01,8.5000e+01
IMP_SCORE,5320,GO:0034702,1.1272e-01,1.1700e+02
IMP_SCORE,5321,GO:0030001,1.1269e-01,1.7700e+02
IMP_SCORE,5322,GO:0010212,1.1257e-01,6.3000e+01
IMP_SCORE,5323,GO:1903035,1.1255e-01,3.1000e+01
IMP_SCORE,5324,GO:0000781,1.1253e-01,4.2000e+01
IMP_SCORE,5325,GO:0042611,1.1249e-01,2.9000e+01
IMP_SCORE,5326,GO:0006910,1.1242e-01,3.0000e+01
IMP_SCORE,5327,GO:0003824,1.1241e-01,1.5390e+03
IMP_SCORE,5328,GO:0008234,1.1241e-01,1.3600e+02
IMP_SCORE,5329,GO:0016817,1.1240e-01,3.1700e+02
IMP_SCORE,5330,GO:1903825,1.1239e-01,4.0000e+01
IMP_SCORE,5331,GO:0046965,1.1225e-01,3.0000e+00
IMP_SCORE,5332,GO:0002009,1.1218e-01,1.0800e+02
IMP_SCORE,5333,GO:0016247,1.1214e-01,8.9000e+01
IMP_SCORE,5334,GO:0001580,1.1209e-01,1.6000e+01
IMP_SCORE,5335,GO:0002011,1.1208e-01,9.0000e+00
IMP_SCORE,5336,GO:0034260,1.1204e-01,1.6000e+01
IMP_SCORE,5337,GO:1902494,1.1202e-01,4.3100e+02
IMP_SCORE,5338,GO:0003254,1.1199e-01,1.7000e+01
IMP_SCORE,5339,GO:0072009,1.1197e-01,9.0000e+00
IMP_SCORE,5340,GO:1901687,1.1196e-01,3.1000e+01
IMP_SCORE,5341,GO:0005246,1.1192e-01,2.1000e+01
IMP_SCORE,5342,GO:0004089,1.1189e-01,7.8000e+01
IMP_SCORE,5343,GO:0005215,1.1187e-01,4.6800e+02
IMP_SCORE,5344,GO:0005070,1.1187e-01,5.9000e+01
IMP_SCORE,5345,GO:0009132,1.1183e-01,3.7000e+01
IMP_SCORE,5346,GO:0090734,1.1183e-01,1.8000e+01
IMP_SCORE,5347,GO:0007018,1.1177e-01,8.6000e+01
IMP_SCORE,5348,GO:0006554,1.1175e-01,1.4000e+01
IMP_SCORE,5349,GO:0008306,1.1170e-01,2.0000e+01
IMP_SCORE,5350,GO:0046949,1.1165e-01,4.5000e+01
IMP_SCORE,5351,GO:0060706,1.1160e-01,1.2000e+01
IMP_SCORE,5352,GO:0097352,1.1159e-01,2.9000e+01
IMP_SCORE,5353,GO:0043666,1.1156e-01,1.2000e+01
IMP_SCORE,5354,GO:0006801,1.1154e-01,1.0000e+01
IMP_SCORE,5355,GO:0009988,1.1146e-01,7.4000e+01
IMP_SCORE,5356,GO:0044464,1.1138e-01,1.1560e+03
IMP_SCORE,5357,GO:0071616,1.1131e-01,4.3000e+01
IMP_SCORE,5358,GO:0048661,1.1131e-01,2.3000e+01
IMP_SCORE,5359,GO:0071157,1.1124e-01,3.0000e+00
IMP_SCORE,5360,GO:0019395,1.1116e-01,4.7000e+01
IMP_SCORE,5361,GO:1903573,1.1115e-01,8.0000e+00
IMP_SCORE,5362,GO:0010608,1.1108e-01,1.2400e+02
IMP_SCORE,5363,GO:1990138,1.1100e-01,3.5000e+01
IMP_SCORE,5364,GO:0034080,1.1097e-01,3.0000e+00
IMP_SCORE,5365,GO:0051532,1.1095e-01,1.8000e+01
IMP_SCORE,5366,GO:0033218,1.1091e-01,2.7300e+02
IMP_SCORE,5367,GO:0006139,1.1089e-01,3.7600e+02
IMP_SCORE,5368,GO:0051393,1.1089e-01,3.4000e+01
IMP_SCORE,5369,GO:0051188,1.1084e-01,1.0400e+02
IMP_SCORE,5370,GO:0046636,1.1081e-01,6.0000e+00
IMP_SCORE,5371,GO:0044085,1.1077e-01,9.1000e+01
IMP_SCORE,5372,GO:0000976,1.1077e-01,1.1500e+02
IMP_SCORE,5373,GO:0000291,1.1060e-01,1.4000e+01
IMP_SCORE,5374,GO:0070664,1.1054e-01,2.0000e+01
IMP_SCORE,5375,GO:0032465,1.1054e-01,2.3000e+01
IMP_SCORE,5376,GO:0042278,1.1047e-01,3.4000e+01
IMP_SCORE,5377,GO:0014031,1.1035e-01,9.0000e+00
IMP_SCORE,5378,GO:0014904,1.1029e-01,1.9000e+01
IMP_SCORE,5379,GO:1903321,1.1020e-01,2.1000e+01
IMP_SCORE,5380,GO:0031957,1.1013e-01,1.2000e+01
IMP_SCORE,5381,GO:0090630,1.0999e-01,5.0000e+01
IMP_SCORE,5382,GO:0015491,1.0987e-01,1.6000e+01
IMP_SCORE,5383,GO:0015605,1.0984e-01,1.8000e+01
IMP_SCORE,5384,GO:0007600,1.0981e-01,3.0200e+02
IMP_SCORE,5385,GO:0001782,1.0980e-01,1.3000e+01
IMP_SCORE,5386,GO:0016459,1.0979e-01,6.4000e+01
IMP_SCORE,5387,GO:0006865,1.0978e-01,4.5000e+01
IMP_SCORE,5388,GO:1901292,1.0977e-01,3.4000e+01
IMP_SCORE,5389,GO:0004725,1.0975e-01,5.1000e+01
IMP_SCORE,5390,GO:0005604,1.0957e-01,9.8000e+01
IMP_SCORE,5391,GO:0044447,1.0945e-01,1.0000e+01
IMP_SCORE,5392,GO:0070006,1.0944e-01,1.5000e+01
IMP_SCORE,5393,GO:0031124,1.0941e-01,3.5000e+01
IMP_SCORE,5394,GO:0005245,1.0940e-01,2.2000e+01
IMP_SCORE,5395,GO:0019941,1.0940e-01,1.1500e+02
IMP_SCORE,5396,GO:0008210,1.0932e-01,3.2000e+01
IMP_SCORE,5397,GO:0044438,1.0931e-01,6.1000e+01
IMP_SCORE,5398,GO:0031307,1.0928e-01,1.1000e+01
IMP_SCORE,5399,GO:0051258,1.0926e-01,2.4000e+01
IMP_SCORE,5400,GO:0098656,1.0924e-01,9.9000e+01
IMP_SCORE,5401,GO:0009582,1.0921e-01,6.3000e+01
IMP_SCORE,5402,GO:0010948,1.0921e-01,7.1000e+01
IMP_SCORE,5403,GO:0015711,1.0921e-01,1.8100e+02
IMP_SCORE,5404,GO:0005736,1.0917e-01,1.0000e+00
IMP_SCORE,5405,GO:0007512,1.0917e-01,1.0000e+00
IMP_SCORE,5406,GO:0060263,1.0917e-01,1.0000e+00
IMP_SCORE,5407,GO:2000785,1.0915e-01,1.8000e+01
IMP_SCORE,5408,GO:0051031,1.0911e-01,6.0000e+00
IMP_SCORE,5409,GO:0032784,1.0910e-01,5.3000e+01
IMP_SCORE,5410,GO:0010667,1.0910e-01,1.2000e+01
IMP_SCORE,5411,GO:0005035,1.0907e-01,2.6000e+01
IMP_SCORE,5412,GO:0003756,1.0899e-01,1.4000e+01
IMP_SCORE,5413,GO:0000776,1.0894e-01,6.1000e+01
IMP_SCORE,5414,GO:0070189,1.0883e-01,5.0000e+00
IMP_SCORE,5415,GO:0000030,1.0877e-01,1.4000e+01
IMP_SCORE,5416,GO:0090575,1.0874e-01,2.0000e+01
IMP_SCORE,5417,GO:0051766,1.0872e-01,3.3000e+01
IMP_SCORE,5418,GO:0021602,1.0871e-01,6.0000e+00
IMP_SCORE,5419,GO:0031985,1.0870e-01,8.0000e+00
IMP_SCORE,5420,GO:0015108,1.0867e-01,5.3000e+01
IMP_SCORE,5421,GO:0004438,1.0866e-01,7.0000e+00
IMP_SCORE,5422,GO:0030532,1.0853e-01,2.0000e+01
IMP_SCORE,5423,GO:0005272,1.0848e-01,2.5000e+01
IMP_SCORE,5424,GO:0003044,1.0843e-01,1.7000e+01
IMP_SCORE,5425,GO:0007164,1.0839e-01,8.0000e+00
IMP_SCORE,5426,GO:0044439,1.0834e-01,6.4000e+01
IMP_SCORE,5427,GO:0042625,1.0828e-01,2.6000e+01
IMP_SCORE,5428,GO:0008509,1.0819e-01,1.3700e+02
IMP_SCORE,5429,GO:0019203,1.0817e-01,6.0000e+00
IMP_SCORE,5430,GO:0009792,1.0816e-01,7.2000e+01
IMP_SCORE,5431,GO:0001890,1.0815e-01,2.4000e+01
IMP_SCORE,5432,GO:0015721,1.0806e-01,1.3000e+01
IMP_SCORE,5433,GO:0055070,1.0790e-01,1.6000e+01
IMP_SCORE,5434,GO:0032091,1.0786e-01,3.2000e+01
IMP_SCORE,5435,GO:0006405,1.0779e-01,3.4000e+01
IMP_SCORE,5436,GO:1903046,1.0778e-01,6.8000e+01
IMP_SCORE,5437,GO:2000194,1.0772e-01,2.0000e+00
IMP_SCORE,5438,GO:0044275,1.0769e-01,2.6000e+01
IMP_SCORE,5439,GO:0035729,1.0762e-01,3.0000e+00
IMP_SCORE,5440,GO:0044450,1.0761e-01,9.3000e+01
IMP_SCORE,5441,GO:0035384,1.0750e-01,4.5000e+01
IMP_SCORE,5442,GO:0044319,1.0745e-01,2.3000e+01
IMP_SCORE,5443,GO:0006703,1.0738e-01,2.4000e+01
IMP_SCORE,5444,GO:0045747,1.0717e-01,1.3000e+01
IMP_SCORE,5445,GO:1901570,1.0712e-01,2.4000e+01
IMP_SCORE,5446,GO:0034654,1.0711e-01,2.0700e+02
IMP_SCORE,5447,GO:1903524,1.0704e-01,1.0000e+01
IMP_SCORE,5448,GO:0090662,1.0702e-01,1.6000e+01
IMP_SCORE,5449,GO:0044088,1.0696e-01,2.1000e+01
IMP_SCORE,5450,GO:0007276,1.0692e-01,2.1800e+02
IMP_SCORE,5451,GO:0006501,1.0688e-01,6.8000e+01
IMP_SCORE,5452,GO:0007517,1.0686e-01,5.3000e+01
IMP_SCORE,5453,GO:1902750,1.0683e-01,2.4000e+01
IMP_SCORE,5454,GO:0060390,1.0683e-01,2.0000e+01
IMP_SCORE,5455,GO:0071804,1.0681e-01,3.9000e+01
IMP_SCORE,5456,GO:0006586,1.0678e-01,1.9000e+01
IMP_SCORE,5457,GO:0070303,1.0677e-01,7.0000e+00
IMP_SCORE,5458,GO:0019208,1.0675e-01,7.0000e+01
IMP_SCORE,5459,GO:0016571,1.0668e-01,3.1000e+01
IMP_SCORE,5460,GO:0031033,1.0667e-01,8.0000e+00
IMP_SCORE,5461,GO:0042578,1.0658e-01,2.3900e+02
IMP_SCORE,5462,GO:0051219,1.0631e-01,2.6000e+01
IMP_SCORE,5463,GO:0086091,1.0625e-01,1.8000e+01
IMP_SCORE,5464,GO:0019692,1.0623e-01,9.0000e+00
IMP_SCORE,5465,GO:0003714,1.0617e-01,8.4000e+01
IMP_SCORE,5466,GO:0061458,1.0605e-01,1.3000e+01
IMP_SCORE,5467,GO:0006471,1.0597e-01,1.0000e+01
IMP_SCORE,5468,GO:0098827,1.0596e-01,1.4000e+01
IMP_SCORE,5469,GO:0005903,1.0596e-01,4.9000e+01
IMP_SCORE,5470,GO:0016274,1.0587e-01,1.7000e+01
IMP_SCORE,5471,GO:0006406,1.0582e-01,2.6000e+01
IMP_SCORE,5472,GO:0002861,1.0582e-01,1.5000e+01
IMP_SCORE,5473,GO:0051923,1.0581e-01,9.0000e+00
IMP_SCORE,5474,GO:0070507,1.0571e-01,6.4000e+01
IMP_SCORE,5475,GO:0061469,1.0542e-01,8.0000e+00
IMP_SCORE,5476,GO:0004190,1.0534e-01,4.3000e+01
IMP_SCORE,5477,GO:0007040,1.0531e-01,3.9000e+01
IMP_SCORE,5478,GO:0008376,1.0531e-01,5.1000e+01
IMP_SCORE,5479,GO:0008028,1.0525e-01,2.3000e+01
IMP_SCORE,5480,GO:0002089,1.0523e-01,4.0000e+00
IMP_SCORE,5481,GO:0031061,1.0519e-01,1.1000e+01
IMP_SCORE,5482,GO:0042415,1.0519e-01,1.6000e+01
IMP_SCORE,5483,GO:0021987,1.0516e-01,2.5000e+01
IMP_SCORE,5484,GO:0045087,1.0513e-01,2.3900e+02
IMP_SCORE,5485,GO:0042743,1.0513e-01,1.7000e+01
IMP_SCORE,5486,GO:0022008,1.0501e-01,4.4000e+01
IMP_SCORE,5487,GO:0015030,1.0499e-01,4.8000e+01
IMP_SCORE,5488,GO:0070344,1.0493e-01,4.0000e+00
IMP_SCORE,5489,GO:0048278,1.0489e-01,4.7000e+01
IMP_SCORE,5490,GO:0043331,1.0488e-01,2.8000e+01
IMP_SCORE,5491,GO:0035825,1.0471e-01,9.0000e+00
IMP_SCORE,5492,GO:0007601,1.0467e-01,1.3800e+02
IMP_SCORE,5493,GO:0005544,1.0465e-01,4.1000e+01
IMP_SCORE,5494,GO:0098636,1.0461e-01,4.0000e+01
IMP_SCORE,5495,GO:0006497,1.0453e-01,9.8000e+01
IMP_SCORE,5496,GO:0043014,1.0453e-01,2.1000e+01
IMP_SCORE,5497,GO:0006195,1.0451e-01,6.0000e+00
IMP_SCORE,5498,GO:0021545,1.0449e-01,1.2000e+01
IMP_SCORE,5499,GO:0006968,1.0449e-01,1.3200e+02
IMP_SCORE,5500,GO:0090316,1.0447e-01,6.3000e+01
IMP_SCORE,5501,GO:0000784,1.0441e-01,4.3000e+01
IMP_SCORE,5502,GO:0000715,1.0436e-01,3.0000e+00
IMP_SCORE,5503,GO:0048670,1.0427e-01,1.8000e+01
IMP_SCORE,5504,GO:1903393,1.0422e-01,7.0000e+00
IMP_SCORE,5505,GO:0000930,1.0418e-01,1.0000e+01
IMP_SCORE,5506,GO:0006825,1.0403e-01,2.5000e+01
IMP_SCORE,5507,GO:0055015,1.0403e-01,2.0000e+00
IMP_SCORE,5508,GO:0008227,1.0402e-01,2.7000e+01
IMP_SCORE,5509,GO:0031111,1.0401e-01,1.8000e+01
IMP_SCORE,5510,GO:0045833,1.0401e-01,3.4000e+01
IMP_SCORE,5511,GO:0015986,1.0385e-01,6.0000e+00
IMP_SCORE,5512,GO:1902224,1.0377e-01,2.3000e+01
IMP_SCORE,5513,GO:0060485,1.0375e-01,3.6000e+01
IMP_SCORE,5514,GO:0016328,1.0369e-01,2.6000e+01
IMP_SCORE,5515,GO:0044427,1.0367e-01,2.5300e+02
IMP_SCORE,5516,GO:0034249,1.0359e-01,6.1000e+01
IMP_SCORE,5517,GO:0007616,1.0356e-01,4.5000e+01
IMP_SCORE,5518,GO:0035097,1.0353e-01,3.0000e+01
IMP_SCORE,5519,GO:0008528,1.0352e-01,6.4000e+01
IMP_SCORE,5520,GO:0051444,1.0329e-01,1.5000e+01
IMP_SCORE,5521,GO:0048520,1.0326e-01,1.6000e+01
IMP_SCORE,5522,GO:0006997,1.0323e-01,2.5000e+01
IMP_SCORE,5523,GO:1900015,1.0320e-01,1.8000e+01
IMP_SCORE,5524,GO:0071949,1.0314e-01,2.2000e+01
IMP_SCORE,5525,GO:0051668,1.0311e-01,3.0000e+01
IMP_SCORE,5526,GO:0004386,1.0307e-01,5.4000e+01
IMP_SCORE,5527,GO:0097546,1.0305e-01,2.0000e+01
IMP_SCORE,5528,GO:1900225,1.0304e-01,2.0000e+00
IMP_SCORE,5529,GO:0016469,1.0299e-01,1.8000e+01
IMP_SCORE,5530,GO:0034362,1.0292e-01,4.0000e+00
IMP_SCORE,5531,GO:0005779,1.0290e-01,1.8000e+01
IMP_SCORE,5532,GO:0006646,1.0290e-01,1.2000e+01
IMP_SCORE,5533,GO:0016441,1.0288e-01,1.6000e+01
IMP_SCORE,5534,GO:1903959,1.0280e-01,1.4000e+01
IMP_SCORE,5535,GO:0003677,1.0273e-01,5.6200e+02
IMP_SCORE,5536,GO:0061053,1.0267e-01,3.3000e+01
IMP_SCORE,5537,GO:0003785,1.0257e-01,1.2000e+01
IMP_SCORE,5538,GO:0032993,1.0254e-01,4.3000e+01
IMP_SCORE,5539,GO:0090197,1.0251e-01,2.2000e+01
IMP_SCORE,5540,GO:0003684,1.0250e-01,1.5000e+01
IMP_SCORE,5541,GO:0048663,1.0249e-01,2.1000e+01
IMP_SCORE,5542,GO:0099023,1.0243e-01,3.4000e+01
IMP_SCORE,5543,GO:0005201,1.0239e-01,1.0900e+02
IMP_SCORE,5544,GO:0098531,1.0239e-01,2.0000e+01
IMP_SCORE,5545,GO:0071826,1.0237e-01,9.3000e+01
IMP_SCORE,5546,GO:0006364,1.0236e-01,6.3000e+01
IMP_SCORE,5547,GO:0005813,1.0230e-01,2.0200e+02
IMP_SCORE,5548,GO:0097431,1.0225e-01,2.0000e+00
IMP_SCORE,5549,GO:0034645,1.0224e-01,2.5300e+02
IMP_SCORE,5550,GO:0042393,1.0197e-01,9.8000e+01
IMP_SCORE,5551,GO:0007159,1.0193e-01,3.7000e+01
IMP_SCORE,5552,GO:0051963,1.0191e-01,5.5000e+01
IMP_SCORE,5553,GO:2000050,1.0188e-01,2.7000e+01
IMP_SCORE,5554,GO:0005637,1.0186e-01,5.4000e+01
IMP_SCORE,5555,GO:0015645,1.0183e-01,8.0000e+00
IMP_SCORE,5556,GO:0072207,1.0180e-01,7.0000e+00
IMP_SCORE,5557,GO:0008150,1.0179e-01,1.3340e+03
IMP_SCORE,5558,GO:1902895,1.0178e-01,5.0000e+00
IMP_SCORE,5559,GO:0000184,1.0175e-01,1.7000e+01
IMP_SCORE,5560,GO:0048786,1.0173e-01,2.4000e+01
IMP_SCORE,5561,GO:0015701,1.0166e-01,5.3000e+01
IMP_SCORE,5562,GO:0043121,1.0165e-01,2.1000e+01
IMP_SCORE,5563,GO:0006949,1.0158e-01,4.3000e+01
IMP_SCORE,5564,GO:0030216,1.0157e-01,3.2000e+01
IMP_SCORE,5565,GO:0007062,1.0146e-01,4.1000e+01
IMP_SCORE,5566,GO:0034333,1.0140e-01,2.2000e+01
IMP_SCORE,5567,GO:0032435,1.0139e-01,6.0000e+00
IMP_SCORE,5568,GO:0048532,1.0139e-01,1.1000e+01
IMP_SCORE,5569,GO:0001968,1.0134e-01,2.9000e+01
IMP_SCORE,5570,GO:1903749,1.0124e-01,4.3000e+01
IMP_SCORE,5571,GO:0016829,1.0120e-01,1.9900e+02
IMP_SCORE,5572,GO:0000502,1.0115e-01,2.6000e+01
IMP_SCORE,5573,GO:0016820,1.0111e-01,4.9000e+01
IMP_SCORE,5574,GO:0005184,1.0110e-01,1.0000e+01
IMP_SCORE,5575,GO:0050982,1.0092e-01,1.4000e+01
IMP_SCORE,5576,GO:0051984,1.0091e-01,2.0000e+00
IMP_SCORE,5577,GO:0016798,1.0090e-01,1.5900e+02
IMP_SCORE,5578,GO:0044843,1.0073e-01,2.9000e+01
IMP_SCORE,5579,GO:0021680,1.0067e-01,1.4000e+01
IMP_SCORE,5580,GO:0007099,1.0064e-01,1.4000e+01
IMP_SCORE,5581,GO:0050885,1.0055e-01,4.1000e+01
IMP_SCORE,5582,GO:0001099,1.0053e-01,1.0000e+01
IMP_SCORE,5583,GO:0090083,1.0052e-01,1.9000e+01
IMP_SCORE,5584,GO:0031267,1.0048e-01,1.8200e+02
IMP_SCORE,5585,GO:0050997,1.0048e-01,1.1000e+01
IMP_SCORE,5586,GO:0097503,1.0048e-01,3.5000e+01
IMP_SCORE,5587,GO:0034660,1.0047e-01,1.4700e+02
IMP_SCORE,5588,GO:0098742,1.0046e-01,1.7600e+02
IMP_SCORE,5589,GO:0015248,1.0045e-01,1.5000e+01
IMP_SCORE,5590,GO:1902622,1.0041e-01,9.0000e+00
IMP_SCORE,5591,GO:0002090,1.0026e-01,9.0000e+00
IMP_SCORE,5592,GO:0051540,1.0019e-01,4.0000e+01
IMP_SCORE,5593,GO:0000079,1.0015e-01,3.1000e+01
IMP_SCORE,5594,GO:0060147,1.0010e-01,8.0000e+00
IMP_SCORE,5595,GO:0009975,1.0002e-01,2.0000e+00
IMP_SCORE,5596,GO:0060421,9.9965e-02,4.0000e+00
IMP_SCORE,5597,GO:0043422,9.9897e-02,1.1000e+01
IMP_SCORE,5598,GO:0031091,9.9860e-02,2.0000e+01
IMP_SCORE,5599,GO:0002643,9.9801e-02,2.1000e+01
IMP_SCORE,5600,GO:0000045,9.9784e-02,1.2000e+01
IMP_SCORE,5601,GO:0016849,9.9699e-02,3.0000e+00
IMP_SCORE,5602,GO:0002440,9.9629e-02,2.6000e+01
IMP_SCORE,5603,GO:0030097,9.9538e-02,4.7000e+01
IMP_SCORE,5604,GO:0010458,9.9443e-02,4.0000e+00
IMP_SCORE,5605,GO:0015103,9.9371e-02,8.1000e+01
IMP_SCORE,5606,GO:0015216,9.9205e-02,1.6000e+01
IMP_SCORE,5607,GO:0051170,9.9161e-02,4.6000e+01
IMP_SCORE,5608,GO:0060444,9.9159e-02,4.0000e+00
IMP_SCORE,5609,GO:0019888,9.9157e-02,7.7000e+01
IMP_SCORE,5610,GO:0005882,9.9146e-02,1.0200e+02
IMP_SCORE,5611,GO:0050953,9.9118e-02,1.5900e+02
IMP_SCORE,5612,GO:0016504,9.9092e-02,2.3000e+01
IMP_SCORE,5613,GO:0070938,9.9088e-02,2.2000e+01
IMP_SCORE,5614,GO:1903311,9.9044e-02,3.3000e+01
IMP_SCORE,5615,GO:0070300,9.9002e-02,3.3000e+01
IMP_SCORE,5616,GO:0060384,9.8990e-02,2.5000e+01
IMP_SCORE,5617,GO:0010501,9.8958e-02,3.8000e+01
IMP_SCORE,5618,GO:0005814,9.8958e-02,7.5000e+01
IMP_SCORE,5619,GO:0030315,9.8953e-02,2.8000e+01
IMP_SCORE,5620,GO:0030134,9.8897e-02,1.5000e+01
IMP_SCORE,5621,GO:0004526,9.8794e-02,5.0000e+00
IMP_SCORE,5622,GO:0048636,9.8593e-02,3.0000e+00
IMP_SCORE,5623,GO:0016859,9.8573e-02,3.9000e+01
IMP_SCORE,5624,GO:0016853,9.8474e-02,1.6100e+02
IMP_SCORE,5625,GO:0030010,9.8392e-02,4.0000e+01
IMP_SCORE,5626,GO:0042133,9.8376e-02,4.6000e+01
IMP_SCORE,5627,GO:0070741,9.8314e-02,1.0000e+01
IMP_SCORE,5628,GO:0004519,9.8293e-02,9.4000e+01
IMP_SCORE,5629,GO:0043413,9.8287e-02,8.2000e+01
IMP_SCORE,5630,GO:0042276,9.8263e-02,1.5000e+01
IMP_SCORE,5631,GO:0006907,9.8098e-02,2.2000e+01
IMP_SCORE,5632,GO:0007286,9.7997e-02,3.3000e+01
IMP_SCORE,5633,GO:0005540,9.7927e-02,7.3000e+01
IMP_SCORE,5634,GO:0032460,9.7904e-02,1.1000e+01
IMP_SCORE,5635,GO:1902656,9.7783e-02,1.2000e+01
IMP_SCORE,5636,GO:0009150,9.7778e-02,6.5000e+01
IMP_SCORE,5637,GO:0089711,9.7735e-02,1.1000e+01
IMP_SCORE,5638,GO:0019864,9.7658e-02,2.6000e+01
IMP_SCORE,5639,GO:0032886,9.7631e-02,5.6000e+01
IMP_SCORE,5640,GO:0071622,9.7531e-02,1.6000e+01
IMP_SCORE,5641,GO:0042589,9.7483e-02,1.7000e+01
IMP_SCORE,5642,GO:0010831,9.7412e-02,1.4000e+01
IMP_SCORE,5643,GO:0042448,9.7395e-02,1.1000e+01
IMP_SCORE,5644,GO:0019783,9.7232e-02,5.5000e+01
IMP_SCORE,5645,GO:0018149,9.7148e-02,3.3000e+01
IMP_SCORE,5646,GO:0045576,9.7144e-02,1.9000e+01
IMP_SCORE,5647,GO:0000413,9.7062e-02,2.5000e+01
IMP_SCORE,5648,GO:0010755,9.7055e-02,2.0000e+00
IMP_SCORE,5649,GO:0070492,9.6978e-02,7.9000e+01
IMP_SCORE,5650,GO:0045844,9.6929e-02,4.0000e+00
IMP_SCORE,5651,GO:1905360,9.6912e-02,4.1000e+01
IMP_SCORE,5652,GO:0005261,9.6861e-02,9.4000e+01
IMP_SCORE,5653,GO:0101005,9.6859e-02,6.7000e+01
IMP_SCORE,5654,GO:0071011,9.6828e-02,1.1000e+01
IMP_SCORE,5655,GO:0097480,9.6822e-02,2.4000e+01
IMP_SCORE,5656,GO:0090002,9.6766e-02,2.4000e+01
IMP_SCORE,5657,GO:0030071,9.6733e-02,7.0000e+00
IMP_SCORE,5658,GO:0005402,9.6687e-02,8.0000e+00
IMP_SCORE,5659,GO:0000301,9.6623e-02,1.4000e+01
IMP_SCORE,5660,GO:0015630,9.6622e-02,1.5300e+02
IMP_SCORE,5661,GO:0070646,9.6525e-02,6.7000e+01
IMP_SCORE,5662,GO:0006656,9.6509e-02,2.8000e+01
IMP_SCORE,5663,GO:0051593,9.6498e-02,5.0000e+00
IMP_SCORE,5664,GO:0005158,9.6496e-02,2.1000e+01
IMP_SCORE,5665,GO:0052689,9.6390e-02,1.9800e+02
IMP_SCORE,5666,GO:0032204,9.6339e-02,2.6000e+01
IMP_SCORE,5667,GO:0009251,9.6232e-02,1.2000e+01
IMP_SCORE,5668,GO:0000387,9.6165e-02,1.4000e+01
IMP_SCORE,5669,GO:0051451,9.6138e-02,1.1000e+01
IMP_SCORE,5670,GO:0046037,9.6135e-02,2.1000e+01
IMP_SCORE,5671,GO:0042054,9.6114e-02,2.8000e+01
IMP_SCORE,5672,GO:0016048,9.6110e-02,5.0000e+00
IMP_SCORE,5673,GO:0051018,9.6080e-02,4.8000e+01
IMP_SCORE,5674,GO:0016405,9.6074e-02,2.8000e+01
IMP_SCORE,5675,GO:1903358,9.6055e-02,4.0000e+00
IMP_SCORE,5676,GO:0044815,9.5973e-02,2.4000e+01
IMP_SCORE,5677,GO:0006626,9.5919e-02,1.9000e+01
IMP_SCORE,5678,GO:0019359,9.5798e-02,2.7000e+01
IMP_SCORE,5679,GO:0097306,9.5794e-02,1.9000e+01
IMP_SCORE,5680,GO:0045930,9.5689e-02,6.3000e+01
IMP_SCORE,5681,GO:0036064,9.5668e-02,4.2000e+01
IMP_SCORE,5682,GO:0016746,9.5608e-02,2.5800e+02
IMP_SCORE,5683,GO:0010894,9.5564e-02,8.0000e+00
IMP_SCORE,5684,GO:0034728,9.5532e-02,5.4000e+01
IMP_SCORE,5685,GO:0033700,9.5526e-02,7.0000e+00
IMP_SCORE,5686,GO:0070861,9.5515e-02,1.2000e+01
IMP_SCORE,5687,GO:0022414,9.5457e-02,5.5700e+02
IMP_SCORE,5688,GO:0042472,9.5425e-02,2.6000e+01
IMP_SCORE,5689,GO:0031418,9.5355e-02,2.1000e+01
IMP_SCORE,5690,GO:0044441,9.5187e-02,2.2300e+02
IMP_SCORE,5691,GO:0044241,9.5126e-02,1.0000e+01
IMP_SCORE,5692,GO:0005452,9.5044e-02,2.9000e+01
IMP_SCORE,5693,GO:0007283,9.5018e-02,2.0000e+02
IMP_SCORE,5694,GO:0000178,9.4973e-02,2.4000e+01
IMP_SCORE,5695,GO:0051220,9.4872e-02,1.9000e+01
IMP_SCORE,5696,GO:0007588,9.4837e-02,2.2000e+01
IMP_SCORE,5697,GO:0042136,9.4814e-02,2.3000e+01
IMP_SCORE,5698,GO:0051693,9.4733e-02,2.0000e+01
IMP_SCORE,5699,GO:0031163,9.4636e-02,1.6000e+01
IMP_SCORE,5700,GO:0016338,9.4625e-02,3.1000e+01
IMP_SCORE,5701,GO:0045620,9.4586e-02,5.0000e+00
IMP_SCORE,5702,GO:0032588,9.4534e-02,6.0000e+01
IMP_SCORE,5703,GO:0050821,9.4433e-02,5.0000e+01
IMP_SCORE,5704,GO:0051798,9.4433e-02,5.0000e+00
IMP_SCORE,5705,GO:0070193,9.4393e-02,1.5000e+01
IMP_SCORE,5706,GO:0019682,9.4310e-02,1.1000e+01
IMP_SCORE,5707,GO:2000378,9.4237e-02,2.4000e+01
IMP_SCORE,5708,GO:0007187,9.4199e-02,7.2000e+01
IMP_SCORE,5709,GO:0006325,9.4173e-02,1.8000e+02
IMP_SCORE,5710,GO:0061572,9.4161e-02,4.4000e+01
IMP_SCORE,5711,GO:0051639,9.4136e-02,1.7000e+01
IMP_SCORE,5712,GO:0008195,9.3991e-02,5.1000e+01
IMP_SCORE,5713,GO:0008213,9.3955e-02,4.9000e+01
IMP_SCORE,5714,GO:0018198,9.3949e-02,1.5000e+01
IMP_SCORE,5715,GO:0044272,9.3941e-02,9.9000e+01
IMP_SCORE,5716,GO:1902253,9.3886e-02,2.4000e+01
IMP_SCORE,5717,GO:0045071,9.3836e-02,4.0000e+01
IMP_SCORE,5718,GO:0099587,9.3783e-02,1.2000e+01
IMP_SCORE,5719,GO:0044452,9.3742e-02,1.2200e+02
IMP_SCORE,5720,GO:0044058,9.3738e-02,1.8000e+01
IMP_SCORE,5721,GO:0005251,9.3663e-02,3.6000e+01
IMP_SCORE,5722,GO:0015036,9.3616e-02,2.4000e+01
IMP_SCORE,5723,GO:0042826,9.3593e-02,7.0000e+01
IMP_SCORE,5724,GO:0015991,9.3531e-02,6.0000e+00
IMP_SCORE,5725,GO:0000062,9.3526e-02,4.8000e+01
IMP_SCORE,5726,GO:0051930,9.3494e-02,1.6000e+01
IMP_SCORE,5727,GO:0043687,9.3419e-02,6.5000e+01
IMP_SCORE,5728,GO:0099500,9.3403e-02,1.7000e+01
IMP_SCORE,5729,GO:1905939,9.3359e-02,2.0000e+00
IMP_SCORE,5730,GO:0005575,9.3319e-02,6.8000e+02
IMP_SCORE,5731,GO:0016925,9.3301e-02,2.4000e+01
IMP_SCORE,5732,GO:0043367,9.3261e-02,5.0000e+00
IMP_SCORE,5733,GO:0009152,9.3235e-02,2.0000e+01
IMP_SCORE,5734,GO:0030521,9.3141e-02,1.3000e+01
IMP_SCORE,5735,GO:0014002,9.3056e-02,1.3000e+01
IMP_SCORE,5736,GO:0036297,9.3033e-02,1.9000e+01
IMP_SCORE,5737,GO:0018205,9.3003e-02,6.7000e+01
IMP_SCORE,5738,GO:0001568,9.2979e-02,5.0000e+01
IMP_SCORE,5739,GO:0032984,9.2896e-02,5.2000e+01
IMP_SCORE,5740,GO:0006479,9.2822e-02,3.4000e+01
IMP_SCORE,5741,GO:0017156,9.2819e-02,3.6000e+01
IMP_SCORE,5742,GO:0045124,9.2818e-02,1.4000e+01
IMP_SCORE,5743,GO:0008217,9.2682e-02,7.9000e+01
IMP_SCORE,5744,GO:0000118,9.2621e-02,3.3000e+01
IMP_SCORE,5745,GO:0000922,9.2579e-02,9.7000e+01
IMP_SCORE,5746,GO:0018195,9.2559e-02,2.3000e+01
IMP_SCORE,5747,GO:0002720,9.2540e-02,3.0000e+00
IMP_SCORE,5748,GO:0043195,9.2501e-02,2.4000e+01
IMP_SCORE,5749,GO:0055086,9.2414e-02,1.2500e+02
IMP_SCORE,5750,GO:0051084,9.2375e-02,1.1000e+01
IMP_SCORE,5751,GO:0048232,9.2332e-02,2.0400e+02
IMP_SCORE,5752,GO:0006637,9.2324e-02,6.6000e+01
IMP_SCORE,5753,GO:0034622,9.2248e-02,2.4700e+02
IMP_SCORE,5754,GO:0045760,9.2242e-02,4.0000e+00
IMP_SCORE,5755,GO:0015914,9.2218e-02,1.9000e+01
IMP_SCORE,5756,GO:0016667,9.2181e-02,3.8000e+01
IMP_SCORE,5757,GO:0033875,9.2172e-02,1.2000e+01
IMP_SCORE,5758,GO:0048255,9.2113e-02,9.0000e+00
IMP_SCORE,5759,GO:0051282,9.2009e-02,2.3000e+01
IMP_SCORE,5760,GO:0055006,9.1958e-02,9.0000e+00
IMP_SCORE,5761,GO:0022843,9.1944e-02,7.1000e+01
IMP_SCORE,5762,GO:0043368,9.1929e-02,1.3000e+01
IMP_SCORE,5763,GO:0005179,9.1898e-02,1.7000e+02
IMP_SCORE,5764,GO:0005859,9.1885e-02,1.9000e+01
IMP_SCORE,5765,GO:0004180,9.1847e-02,5.2000e+01
IMP_SCORE,5766,GO:0046132,9.1701e-02,7.0000e+00
IMP_SCORE,5767,GO:0044782,9.1386e-02,8.6000e+01
IMP_SCORE,5768,GO:0042403,9.1327e-02,2.4000e+01
IMP_SCORE,5769,GO:0061718,9.1192e-02,1.2000e+01
IMP_SCORE,5770,GO:0042267,9.1190e-02,1.8000e+01
IMP_SCORE,5771,GO:0031092,9.1170e-02,1.8000e+01
IMP_SCORE,5772,GO:0034593,9.1142e-02,1.5000e+01
IMP_SCORE,5773,GO:0003730,9.1103e-02,2.7000e+01
IMP_SCORE,5774,GO:0015035,9.1004e-02,1.4000e+01
IMP_SCORE,5775,GO:0005086,9.0988e-02,1.1000e+01
IMP_SCORE,5776,GO:0071467,9.0967e-02,1.8000e+01
IMP_SCORE,5777,GO:0015697,9.0957e-02,6.0000e+00
IMP_SCORE,5778,GO:0060259,9.0863e-02,1.7000e+01
IMP_SCORE,5779,GO:0007219,9.0785e-02,3.7000e+01
IMP_SCORE,5780,GO:0006544,9.0740e-02,7.0000e+00
IMP_SCORE,5781,GO:0070838,9.0475e-02,1.2000e+02
IMP_SCORE,5782,GO:0007218,9.0463e-02,8.2000e+01
IMP_SCORE,5783,GO:0006415,9.0418e-02,2.6000e+01
IMP_SCORE,5784,GO:0016973,9.0415e-02,5.0000e+00
IMP_SCORE,5785,GO:0048286,9.0331e-02,1.1000e+01
IMP_SCORE,5786,GO:0042711,9.0264e-02,2.1000e+01
IMP_SCORE,5787,GO:0043022,9.0218e-02,1.6000e+01
IMP_SCORE,5788,GO:0010972,9.0182e-02,2.1000e+01
IMP_SCORE,5789,GO:0060135,9.0075e-02,1.4000e+01
IMP_SCORE,5790,GO:0010656,9.0054e-02,8.0000e+00
IMP_SCORE,5791,GO:0009113,9.0029e-02,3.0000e+00
IMP_SCORE,5792,GO:0061339,9.0021e-02,1.9000e+01
IMP_SCORE,5793,GO:0006303,8.9969e-02,1.0000e+01
IMP_SCORE,5794,GO:0050706,8.9969e-02,1.2000e+01
IMP_SCORE,5795,GO:0048490,8.9968e-02,4.0000e+00
IMP_SCORE,5796,GO:0071280,8.9939e-02,1.8000e+01
IMP_SCORE,5797,GO:1902475,8.9929e-02,6.0000e+00
IMP_SCORE,5798,GO:0070268,8.9917e-02,9.7000e+01
IMP_SCORE,5799,GO:0008375,8.9873e-02,6.2000e+01
IMP_SCORE,5800,GO:0032012,8.9865e-02,4.0000e+00
IMP_SCORE,5801,GO:0015145,8.9850e-02,1.4000e+01
IMP_SCORE,5802,GO:0070160,8.9786e-02,1.3900e+02
IMP_SCORE,5803,GO:0071339,8.9723e-02,1.6000e+01
IMP_SCORE,5804,GO:0043094,8.9601e-02,2.8000e+01
IMP_SCORE,5805,GO:0016327,8.9472e-02,4.3000e+01
IMP_SCORE,5806,GO:0001671,8.9454e-02,4.1000e+01
IMP_SCORE,5807,GO:0008021,8.9429e-02,6.3000e+01
IMP_SCORE,5808,GO:0033275,8.9315e-02,2.5000e+01
IMP_SCORE,5809,GO:0031248,8.9298e-02,3.8000e+01
IMP_SCORE,5810,GO:0042551,8.9273e-02,1.4000e+01
IMP_SCORE,5811,GO:0006413,8.9253e-02,5.2000e+01
IMP_SCORE,5812,GO:0015299,8.9219e-02,1.1000e+01
IMP_SCORE,5813,GO:1904659,8.9133e-02,2.6000e+01
IMP_SCORE,5814,GO:0002407,8.9127e-02,3.0000e+00
IMP_SCORE,5815,GO:0007224,8.9124e-02,4.1000e+01
IMP_SCORE,5816,GO:0099516,8.9090e-02,2.9000e+01
IMP_SCORE,5817,GO:0000974,8.8980e-02,3.0000e+00
IMP_SCORE,5818,GO:0070588,8.8957e-02,5.8000e+01
IMP_SCORE,5819,GO:0016893,8.8769e-02,3.7000e+01
IMP_SCORE,5820,GO:0048714,8.8742e-02,1.6000e+01
IMP_SCORE,5821,GO:0001540,8.8708e-02,9.2000e+01
IMP_SCORE,5822,GO:1990748,8.8693e-02,8.9000e+01
IMP_SCORE,5823,GO:0002701,8.8675e-02,9.0000e+00
IMP_SCORE,5824,GO:0005112,8.8463e-02,9.0000e+00
IMP_SCORE,5825,GO:0070227,8.8377e-02,4.0000e+00
IMP_SCORE,5826,GO:1903293,8.8341e-02,3.7000e+01
IMP_SCORE,5827,GO:0001701,8.8322e-02,6.2000e+01
IMP_SCORE,5828,GO:0017091,8.8293e-02,2.6000e+01
IMP_SCORE,5829,GO:0051957,8.8194e-02,4.0000e+00
IMP_SCORE,5830,GO:0017137,8.8085e-02,8.3000e+01
IMP_SCORE,5831,GO:0042738,8.7845e-02,4.0000e+00
IMP_SCORE,5832,GO:0042165,8.7800e-02,1.4000e+01
IMP_SCORE,5833,GO:0042633,8.7799e-02,1.5000e+01
IMP_SCORE,5834,GO:0045815,8.7791e-02,2.8000e+01
IMP_SCORE,5835,GO:0032107,8.7789e-02,3.0000e+00
IMP_SCORE,5836,GO:0002040,8.7747e-02,1.4000e+01
IMP_SCORE,5837,GO:0071941,8.7732e-02,1.4000e+01
IMP_SCORE,5838,GO:0044706,8.7726e-02,1.0400e+02
IMP_SCORE,5839,GO:0019852,8.7572e-02,4.0000e+00
IMP_SCORE,5840,GO:0006020,8.7550e-02,8.0000e+00
IMP_SCORE,5841,GO:0072655,8.7534e-02,2.0000e+01
IMP_SCORE,5842,GO:0009812,8.7513e-02,5.0000e+00
IMP_SCORE,5843,GO:0016339,8.7512e-02,1.0100e+02
IMP_SCORE,5844,GO:0042474,8.7431e-02,1.6000e+01
IMP_SCORE,5845,GO:0071402,8.7400e-02,1.8000e+01
IMP_SCORE,5846,GO:1902259,8.7400e-02,1.0000e+01
IMP_SCORE,5847,GO:0003198,8.7374e-02,2.0000e+00
IMP_SCORE,5848,GO:0008198,8.7374e-02,1.7000e+01
IMP_SCORE,5849,GO:0006282,8.7360e-02,1.2000e+01
IMP_SCORE,5850,GO:0072215,8.7277e-02,3.0000e+00
IMP_SCORE,5851,GO:0006091,8.7267e-02,1.0200e+02
IMP_SCORE,5852,GO:0008305,8.7081e-02,4.3000e+01
IMP_SCORE,5853,GO:0022853,8.7077e-02,3.7000e+01
IMP_SCORE,5854,GO:0032048,8.6968e-02,1.7000e+01
IMP_SCORE,5855,GO:1905476,8.6966e-02,1.1000e+01
IMP_SCORE,5856,GO:0000151,8.6959e-02,8.5000e+01
IMP_SCORE,5857,GO:2000786,8.6874e-02,1.0000e+01
IMP_SCORE,5858,GO:0046716,8.6736e-02,1.0000e+01
IMP_SCORE,5859,GO:0030238,8.6726e-02,9.0000e+00
IMP_SCORE,5860,GO:0034314,8.6700e-02,8.0000e+00
IMP_SCORE,5861,GO:1905038,8.6572e-02,8.0000e+00
IMP_SCORE,5862,GO:1902001,8.6470e-02,6.0000e+00
IMP_SCORE,5863,GO:0046655,8.6375e-02,5.0000e+00
IMP_SCORE,5864,GO:0031279,8.6344e-02,1.7000e+01
IMP_SCORE,5865,GO:0001056,8.6015e-02,2.0000e+00
IMP_SCORE,5866,GO:0015149,8.6000e-02,1.5000e+01
IMP_SCORE,5867,GO:0006694,8.5930e-02,5.4000e+01
IMP_SCORE,5868,GO:0051536,8.5888e-02,4.6000e+01
IMP_SCORE,5869,GO:0034704,8.5777e-02,3.0000e+01
IMP_SCORE,5870,GO:0001608,8.5664e-02,3.5000e+01
IMP_SCORE,5871,GO:0051983,8.5594e-02,1.8000e+01
IMP_SCORE,5872,GO:0005929,8.5565e-02,3.0000e+02
IMP_SCORE,5873,GO:0045746,8.5553e-02,1.7000e+01
IMP_SCORE,5874,GO:0042787,8.5532e-02,3.3000e+01
IMP_SCORE,5875,GO:0005761,8.5334e-02,1.4000e+01
IMP_SCORE,5876,GO:0006007,8.5318e-02,8.0000e+00
IMP_SCORE,5877,GO:0009798,8.5313e-02,2.0000e+01
IMP_SCORE,5878,GO:0015992,8.5288e-02,6.3000e+01
IMP_SCORE,5879,GO:0051785,8.5248e-02,9.0000e+00
IMP_SCORE,5880,GO:0005942,8.5170e-02,3.0000e+00
IMP_SCORE,5881,GO:0015758,8.5099e-02,3.3000e+01
IMP_SCORE,5882,GO:0009308,8.5097e-02,4.2000e+01
IMP_SCORE,5883,GO:0006244,8.5089e-02,3.0000e+00
IMP_SCORE,5884,GO:0031005,8.5062e-02,2.0000e+01
IMP_SCORE,5885,GO:1902187,8.4917e-02,2.0000e+00
IMP_SCORE,5886,GO:0030880,8.4910e-02,2.0000e+01
IMP_SCORE,5887,GO:0000346,8.4898e-02,3.0000e+00
IMP_SCORE,5888,GO:0002294,8.4898e-02,5.0000e+00
IMP_SCORE,5889,GO:0003091,8.4869e-02,1.8000e+01
IMP_SCORE,5890,GO:0005687,8.4861e-02,2.0000e+00
IMP_SCORE,5891,GO:0034724,8.4729e-02,1.2000e+01
IMP_SCORE,5892,GO:0035112,8.4721e-02,4.0000e+00
IMP_SCORE,5893,GO:0019956,8.4621e-02,8.0000e+00
IMP_SCORE,5894,GO:0001664,8.4556e-02,1.3500e+02
IMP_SCORE,5895,GO:0002183,8.4463e-02,3.0000e+00
IMP_SCORE,5896,GO:1903543,8.4387e-02,1.0000e+01
IMP_SCORE,5897,GO:0008307,8.4338e-02,4.6000e+01
IMP_SCORE,5898,GO:0019894,8.4264e-02,2.3000e+01
IMP_SCORE,5899,GO:1904666,8.4244e-02,9.0000e+00
IMP_SCORE,5900,GO:0030207,8.4204e-02,9.0000e+00
IMP_SCORE,5901,GO:0040034,8.4201e-02,2.0000e+00
IMP_SCORE,5902,GO:0000421,8.4190e-02,1.7000e+01
IMP_SCORE,5903,GO:1902358,8.4134e-02,4.0000e+00
IMP_SCORE,5904,GO:0033962,8.4132e-02,3.0000e+00
IMP_SCORE,5905,GO:0006577,8.3918e-02,2.9000e+01
IMP_SCORE,5906,GO:0098687,8.3902e-02,6.2000e+01
IMP_SCORE,5907,GO:0002287,8.3860e-02,4.0000e+00
IMP_SCORE,5908,GO:0008514,8.3849e-02,9.5000e+01
IMP_SCORE,5909,GO:0009135,8.3754e-02,2.4000e+01
IMP_SCORE,5910,GO:0030178,8.3657e-02,5.1000e+01
IMP_SCORE,5911,GO:0010719,8.3621e-02,5.0000e+00
IMP_SCORE,5912,GO:2000036,8.3548e-02,4.0000e+00
IMP_SCORE,5913,GO:0006144,8.3484e-02,8.0000e+00
IMP_SCORE,5914,GO:0046320,8.3293e-02,1.0000e+01
IMP_SCORE,5915,GO:0070126,8.3195e-02,2.2000e+01
IMP_SCORE,5916,GO:1990118,8.2961e-02,7.0000e+00
IMP_SCORE,5917,GO:0031060,8.2927e-02,1.0000e+01
IMP_SCORE,5918,GO:0090503,8.2918e-02,1.2000e+01
IMP_SCORE,5919,GO:0005225,8.2890e-02,2.3000e+01
IMP_SCORE,5920,GO:0051043,8.2861e-02,1.1000e+01
IMP_SCORE,5921,GO:0033764,8.2655e-02,3.1000e+01
IMP_SCORE,5922,GO:0005092,8.2645e-02,1.7000e+01
IMP_SCORE,5923,GO:0001824,8.2593e-02,2.5000e+01
IMP_SCORE,5924,GO:0033865,8.2547e-02,1.2000e+01
IMP_SCORE,5925,GO:0016875,8.2346e-02,2.9000e+01
IMP_SCORE,5926,GO:0005720,8.2235e-02,1.1000e+01
IMP_SCORE,5927,GO:0015215,8.2148e-02,1.2000e+01
IMP_SCORE,5928,GO:0072599,8.2138e-02,2.3000e+01
IMP_SCORE,5929,GO:0035428,8.2089e-02,1.9000e+01
IMP_SCORE,5930,GO:0016741,8.2074e-02,2.3100e+02
IMP_SCORE,5931,GO:0006816,8.2071e-02,7.8000e+01
IMP_SCORE,5932,GO:1990234,8.2006e-02,2.0700e+02
IMP_SCORE,5933,GO:0046456,8.1934e-02,3.0000e+01
IMP_SCORE,5934,GO:1905039,8.1901e-02,4.0000e+01
IMP_SCORE,5935,GO:0048512,8.1890e-02,2.1000e+01
IMP_SCORE,5936,GO:0010951,8.1865e-02,8.2000e+01
IMP_SCORE,5937,GO:2000303,8.1841e-02,8.0000e+00
IMP_SCORE,5938,GO:0002921,8.1823e-02,1.4000e+01
IMP_SCORE,5939,GO:0005253,8.1817e-02,6.0000e+01
IMP_SCORE,5940,GO:0055119,8.1754e-02,3.0000e+00
IMP_SCORE,5941,GO:0016651,8.1702e-02,7.7000e+01
IMP_SCORE,5942,GO:0022832,8.1694e-02,7.3000e+01
IMP_SCORE,5943,GO:0046337,8.1620e-02,1.9000e+01
IMP_SCORE,5944,GO:1905153,8.1552e-02,2.0000e+00
IMP_SCORE,5945,GO:0010833,8.1504e-02,6.0000e+00
IMP_SCORE,5946,GO:0019707,8.1404e-02,2.4000e+01
IMP_SCORE,5947,GO:0048016,8.1403e-02,8.0000e+00
IMP_SCORE,5948,GO:0019212,8.1225e-02,1.7000e+01
IMP_SCORE,5949,GO:0008188,8.1160e-02,3.7000e+01
IMP_SCORE,5950,GO:1901476,8.1152e-02,4.4000e+01
IMP_SCORE,5951,GO:0038094,8.1119e-02,1.7000e+01
IMP_SCORE,5952,GO:0032098,8.0989e-02,1.0000e+01
IMP_SCORE,5953,GO:0033017,8.0906e-02,2.0000e+01
IMP_SCORE,5954,GO:0000159,8.0880e-02,2.9000e+01
IMP_SCORE,5955,GO:0007041,8.0868e-02,3.9000e+01
IMP_SCORE,5956,GO:0008237,8.0613e-02,1.0400e+02
IMP_SCORE,5957,GO:1903902,8.0612e-02,2.6000e+01
IMP_SCORE,5958,GO:0006783,8.0589e-02,2.7000e+01
IMP_SCORE,5959,GO:0048704,8.0409e-02,2.4000e+01
IMP_SCORE,5960,GO:0043928,8.0373e-02,1.1000e+01
IMP_SCORE,5961,GO:0032391,8.0330e-02,2.4000e+01
IMP_SCORE,5962,GO:0072678,8.0304e-02,1.1000e+01
IMP_SCORE,5963,GO:0022405,8.0224e-02,1.9000e+01
IMP_SCORE,5964,GO:0004553,8.0221e-02,1.3500e+02
IMP_SCORE,5965,GO:0050905,8.0090e-02,7.2000e+01
IMP_SCORE,5966,GO:1904037,7.9963e-02,1.5000e+01
IMP_SCORE,5967,GO:0098641,7.9951e-02,1.7000e+01
IMP_SCORE,5968,GO:0097576,7.9870e-02,1.8000e+01
IMP_SCORE,5969,GO:0060077,7.9732e-02,1.4000e+01
IMP_SCORE,5970,GO:0009225,7.9726e-02,2.9000e+01
IMP_SCORE,5971,GO:0050832,7.9599e-02,1.6000e+01
IMP_SCORE,5972,GO:0007035,7.9559e-02,1.0000e+01
IMP_SCORE,5973,GO:0006271,7.9528e-02,4.0000e+00
IMP_SCORE,5974,GO:0033627,7.9454e-02,1.2000e+01
IMP_SCORE,5975,GO:0035176,7.9440e-02,3.5000e+01
IMP_SCORE,5976,GO:0044769,7.9400e-02,4.0000e+00
IMP_SCORE,5977,GO:0034185,7.9335e-02,1.0000e+01
IMP_SCORE,5978,GO:0050690,7.9248e-02,1.0000e+01
IMP_SCORE,5979,GO:0050072,7.9206e-02,7.0000e+00
IMP_SCORE,5980,GO:0010766,7.9054e-02,4.0000e+00
IMP_SCORE,5981,GO:0021884,7.8878e-02,4.0000e+00
IMP_SCORE,5982,GO:0051280,7.8793e-02,2.0000e+00
IMP_SCORE,5983,GO:0005355,7.8787e-02,2.2000e+01
IMP_SCORE,5984,GO:0008023,7.8767e-02,1.6000e+01
IMP_SCORE,5985,GO:0042451,7.8699e-02,1.5000e+01
IMP_SCORE,5986,GO:0060271,7.8580e-02,7.8000e+01
IMP_SCORE,5987,GO:0018410,7.8575e-02,5.9000e+01
IMP_SCORE,5988,GO:0005109,7.8532e-02,1.1000e+01
IMP_SCORE,5989,GO:0097610,7.8438e-02,4.6000e+01
IMP_SCORE,5990,GO:0016813,7.8395e-02,2.1000e+01
IMP_SCORE,5991,GO:2001275,7.8311e-02,1.2000e+01
IMP_SCORE,5992,GO:0046339,7.8248e-02,1.4000e+01
IMP_SCORE,5993,GO:0086065,7.7807e-02,1.2000e+01
IMP_SCORE,5994,GO:0007342,7.7787e-02,1.8000e+01
IMP_SCORE,5995,GO:0032259,7.7738e-02,2.0800e+02
IMP_SCORE,5996,GO:0014742,7.7654e-02,5.0000e+00
IMP_SCORE,5997,GO:0042220,7.7649e-02,1.1000e+01
IMP_SCORE,5998,GO:0016570,7.7639e-02,9.3000e+01
IMP_SCORE,5999,GO:0005623,7.7625e-02,3.1000e+01
IMP_SCORE,6000,GO:0060009,7.7619e-02,4.0000e+00
IMP_SCORE,6001,GO:0032703,7.7585e-02,2.0000e+00
IMP_SCORE,6002,GO:0006399,7.7525e-02,7.4000e+01
IMP_SCORE,6003,GO:0098573,7.7407e-02,1.7000e+01
IMP_SCORE,6004,GO:0051196,7.7371e-02,1.9000e+01
IMP_SCORE,6005,GO:0045171,7.7261e-02,3.4000e+01
IMP_SCORE,6006,GO:0003279,7.7237e-02,3.3000e+01
IMP_SCORE,6007,GO:0045028,7.7229e-02,2.9000e+01
IMP_SCORE,6008,GO:0000786,7.7209e-02,2.3000e+01
IMP_SCORE,6009,GO:0005682,7.7201e-02,1.4000e+01
IMP_SCORE,6010,GO:0048609,7.7093e-02,2.7100e+02
IMP_SCORE,6011,GO:0032695,7.7067e-02,5.0000e+00
IMP_SCORE,6012,GO:0007249,7.6997e-02,3.9000e+01
IMP_SCORE,6013,GO:0015804,7.6956e-02,1.8000e+01
IMP_SCORE,6014,GO:0035335,7.6932e-02,4.9000e+01
IMP_SCORE,6015,GO:0043325,7.6928e-02,2.0000e+01
IMP_SCORE,6016,GO:0005248,7.6890e-02,8.0000e+00
IMP_SCORE,6017,GO:0035254,7.6703e-02,1.8000e+01
IMP_SCORE,6018,GO:0097730,7.6560e-02,2.2000e+01
IMP_SCORE,6019,GO:0045655,7.6502e-02,5.0000e+00
IMP_SCORE,6020,GO:0005342,7.6382e-02,7.8000e+01
IMP_SCORE,6021,GO:0042559,7.6357e-02,1.2000e+01
IMP_SCORE,6022,GO:0005840,7.6356e-02,5.3000e+01
IMP_SCORE,6023,GO:1902493,7.6190e-02,2.0000e+01
IMP_SCORE,6024,GO:0031424,7.6156e-02,8.5000e+01
IMP_SCORE,6025,GO:0030239,7.6090e-02,7.0000e+00
IMP_SCORE,6026,GO:0031123,7.6071e-02,3.3000e+01
IMP_SCORE,6027,GO:0086064,7.6039e-02,1.3000e+01
IMP_SCORE,6028,GO:0032525,7.6010e-02,1.0000e+00
IMP_SCORE,6029,GO:0048333,7.6010e-02,1.0000e+00
IMP_SCORE,6030,GO:0006289,7.5982e-02,1.7000e+01
IMP_SCORE,6031,GO:0030205,7.5968e-02,7.0000e+00
IMP_SCORE,6032,GO:0015813,7.5950e-02,1.0000e+01
IMP_SCORE,6033,GO:0001556,7.5910e-02,4.0000e+00
IMP_SCORE,6034,GO:0015849,7.5837e-02,8.8000e+01
IMP_SCORE,6035,GO:0016331,7.5826e-02,5.0000e+00
IMP_SCORE,6036,GO:0035615,7.5816e-02,3.0000e+00
IMP_SCORE,6037,GO:0001765,7.5815e-02,3.0000e+00
IMP_SCORE,6038,GO:0016072,7.5643e-02,8.2000e+01
IMP_SCORE,6039,GO:0010923,7.5515e-02,4.7000e+01
IMP_SCORE,6040,GO:0004004,7.5473e-02,2.8000e+01
IMP_SCORE,6041,GO:0097747,7.5365e-02,2.2000e+01
IMP_SCORE,6042,GO:0002708,7.5320e-02,1.8000e+01
IMP_SCORE,6043,GO:0048705,7.5244e-02,3.3000e+01
IMP_SCORE,6044,GO:0001533,7.5233e-02,5.3000e+01
IMP_SCORE,6045,GO:0009790,7.5232e-02,6.8000e+01
IMP_SCORE,6046,GO:0045600,7.5090e-02,3.6000e+01
IMP_SCORE,6047,GO:0001190,7.5024e-02,3.2000e+01
IMP_SCORE,6048,GO:0005868,7.4937e-02,8.0000e+00
IMP_SCORE,6049,GO:0033327,7.4910e-02,1.7000e+01
IMP_SCORE,6050,GO:0016410,7.4908e-02,8.5000e+01
IMP_SCORE,6051,GO:0008327,7.4827e-02,1.3000e+01
IMP_SCORE,6052,GO:0007130,7.4730e-02,1.0000e+01
IMP_SCORE,6053,GO:0033144,7.4686e-02,6.0000e+00
IMP_SCORE,6054,GO:0007565,7.4495e-02,8.2000e+01
IMP_SCORE,6055,GO:0002739,7.4468e-02,2.0000e+00
IMP_SCORE,6056,GO:0004527,7.4460e-02,1.7000e+01
IMP_SCORE,6057,GO:0070987,7.4254e-02,1.7000e+01
IMP_SCORE,6058,GO:0006400,7.4175e-02,1.5000e+01
IMP_SCORE,6059,GO:0032276,7.4131e-02,4.0000e+00
IMP_SCORE,6060,GO:0071709,7.4036e-02,1.0000e+01
IMP_SCORE,6061,GO:0000803,7.3889e-02,6.0000e+00
IMP_SCORE,6062,GO:0009566,7.3860e-02,4.9000e+01
IMP_SCORE,6063,GO:0009301,7.3821e-02,2.0000e+01
IMP_SCORE,6064,GO:0019905,7.3733e-02,1.1400e+02
IMP_SCORE,6065,GO:0046632,7.3677e-02,9.0000e+00
IMP_SCORE,6066,GO:0004559,7.3671e-02,2.5000e+01
IMP_SCORE,6067,GO:0042627,7.3588e-02,7.0000e+00
IMP_SCORE,6068,GO:0072593,7.3511e-02,3.5000e+01
IMP_SCORE,6069,GO:0086001,7.3391e-02,1.2000e+01
IMP_SCORE,6070,GO:0045623,7.3263e-02,5.0000e+00
IMP_SCORE,6071,GO:0032814,7.3170e-02,1.3000e+01
IMP_SCORE,6072,GO:0002028,7.3124e-02,5.9000e+01
IMP_SCORE,6073,GO:0098798,7.3123e-02,3.9000e+01
IMP_SCORE,6074,GO:1990391,7.3115e-02,8.0000e+00
IMP_SCORE,6075,GO:0021794,7.3097e-02,6.0000e+00
IMP_SCORE,6076,GO:0015662,7.3018e-02,3.6000e+01
IMP_SCORE,6077,GO:0071827,7.2991e-02,1.3000e+01
IMP_SCORE,6078,GO:0099095,7.2906e-02,1.0000e+00
IMP_SCORE,6079,GO:0042093,7.2906e-02,1.0000e+00
IMP_SCORE,6080,GO:0071071,7.2906e-02,1.0000e+00
IMP_SCORE,6081,GO:0019184,7.2902e-02,3.1000e+01
IMP_SCORE,6082,GO:0070063,7.2865e-02,3.3000e+01
IMP_SCORE,6083,GO:0030898,7.2823e-02,7.0000e+00
IMP_SCORE,6084,GO:0045947,7.2772e-02,2.0000e+01
IMP_SCORE,6085,GO:0045820,7.2683e-02,4.0000e+00
IMP_SCORE,6086,GO:0046218,7.2659e-02,6.0000e+00
IMP_SCORE,6087,GO:2000779,7.2613e-02,4.0000e+00
IMP_SCORE,6088,GO:0070911,7.2568e-02,3.0000e+00
IMP_SCORE,6089,GO:0055029,7.2456e-02,1.6000e+01
IMP_SCORE,6090,GO:0031145,7.2444e-02,6.0000e+00
IMP_SCORE,6091,GO:0032266,7.2428e-02,2.2000e+01
IMP_SCORE,6092,GO:0061333,7.2249e-02,7.0000e+00
IMP_SCORE,6093,GO:0017121,7.2231e-02,1.3000e+01
IMP_SCORE,6094,GO:0003697,7.2215e-02,2.7000e+01
IMP_SCORE,6095,GO:0000242,7.2087e-02,1.3000e+01
IMP_SCORE,6096,GO:0030810,7.2038e-02,2.1000e+01
IMP_SCORE,6097,GO:0016594,7.1959e-02,8.0000e+00
IMP_SCORE,6098,GO:0005229,7.1952e-02,1.7000e+01
IMP_SCORE,6099,GO:0006654,7.1924e-02,1.6000e+01
IMP_SCORE,6100,GO:0008408,7.1923e-02,1.8000e+01
IMP_SCORE,6101,GO:0005778,7.1863e-02,4.1000e+01
IMP_SCORE,6102,GO:0045197,7.1861e-02,2.5000e+01
IMP_SCORE,6103,GO:0006285,7.1841e-02,2.0000e+00
IMP_SCORE,6104,GO:0043114,7.1819e-02,4.0000e+00
IMP_SCORE,6105,GO:0008378,7.1812e-02,3.3000e+01
IMP_SCORE,6106,GO:0006402,7.1599e-02,2.3000e+01
IMP_SCORE,6107,GO:1902653,7.1486e-02,2.2000e+01
IMP_SCORE,6108,GO:0043274,7.1478e-02,6.0000e+00
IMP_SCORE,6109,GO:0061384,7.1435e-02,5.0000e+00
IMP_SCORE,6110,GO:0004954,7.1364e-02,7.0000e+00
IMP_SCORE,6111,GO:0035020,7.1323e-02,2.0000e+00
IMP_SCORE,6112,GO:0030122,7.1270e-02,6.0000e+00
IMP_SCORE,6113,GO:0030574,7.1249e-02,4.0000e+01
IMP_SCORE,6114,GO:0007281,7.1212e-02,5.6000e+01
IMP_SCORE,6115,GO:1903363,7.1140e-02,9.0000e+00
IMP_SCORE,6116,GO:1901616,7.1101e-02,3.8000e+01
IMP_SCORE,6117,GO:0004859,7.0986e-02,4.8000e+01
IMP_SCORE,6118,GO:0039531,7.0946e-02,5.0000e+00
IMP_SCORE,6119,GO:0016757,7.0890e-02,2.3100e+02
IMP_SCORE,6120,GO:0016782,7.0744e-02,6.0000e+01
IMP_SCORE,6121,GO:0034114,7.0652e-02,5.0000e+00
IMP_SCORE,6122,GO:0008645,7.0573e-02,3.8000e+01
IMP_SCORE,6123,GO:0044458,7.0563e-02,6.0000e+00
IMP_SCORE,6124,GO:0043021,7.0561e-02,4.3000e+01
IMP_SCORE,6125,GO:0043116,7.0543e-02,3.0000e+00
IMP_SCORE,6126,GO:0052472,7.0449e-02,3.0000e+00
IMP_SCORE,6127,GO:0016641,7.0422e-02,1.8000e+01
IMP_SCORE,6128,GO:0030914,7.0308e-02,4.0000e+00
IMP_SCORE,6129,GO:0050688,7.0287e-02,2.5000e+01
IMP_SCORE,6130,GO:0043455,7.0167e-02,3.0000e+00
IMP_SCORE,6131,GO:0048536,7.0035e-02,1.0000e+01
IMP_SCORE,6132,GO:0070199,6.9910e-02,1.0000e+00
IMP_SCORE,6133,GO:0035116,6.9698e-02,9.0000e+00
IMP_SCORE,6134,GO:0008536,6.9697e-02,2.3000e+01
IMP_SCORE,6135,GO:0072015,6.9680e-02,1.6000e+01
IMP_SCORE,6136,GO:0002087,6.9665e-02,4.0000e+00
IMP_SCORE,6137,GO:0008135,6.9562e-02,7.4000e+01
IMP_SCORE,6138,GO:0010893,6.9530e-02,6.0000e+00
IMP_SCORE,6139,GO:0042436,6.9474e-02,1.0000e+01
IMP_SCORE,6140,GO:0004518,6.9417e-02,9.5000e+01
IMP_SCORE,6141,GO:0016805,6.9387e-02,1.7000e+01
IMP_SCORE,6142,GO:0006029,6.9339e-02,2.2000e+01
IMP_SCORE,6143,GO:0071013,6.9303e-02,2.6000e+01
IMP_SCORE,6144,GO:1905809,6.9206e-02,4.0000e+00
IMP_SCORE,6145,GO:0001773,6.9176e-02,1.2000e+01
IMP_SCORE,6146,GO:0065005,6.9166e-02,6.0000e+00
IMP_SCORE,6147,GO:0019400,6.9074e-02,9.0000e+00
IMP_SCORE,6148,GO:0051926,6.8778e-02,1.2000e+01
IMP_SCORE,6149,GO:0048706,6.8707e-02,3.2000e+01
IMP_SCORE,6150,GO:0015926,6.8687e-02,2.4000e+01
IMP_SCORE,6151,GO:0006904,6.8644e-02,2.6000e+01
IMP_SCORE,6152,GO:0004198,6.8634e-02,2.7000e+01
IMP_SCORE,6153,GO:0050750,6.8591e-02,5.0000e+00
IMP_SCORE,6154,GO:0016574,6.8573e-02,4.0000e+00
IMP_SCORE,6155,GO:0001653,6.8565e-02,4.0000e+01
IMP_SCORE,6156,GO:0033139,6.8551e-02,3.0000e+00
IMP_SCORE,6157,GO:0030166,6.8291e-02,1.7000e+01
IMP_SCORE,6158,GO:0060306,6.8287e-02,9.0000e+00
IMP_SCORE,6159,GO:0008278,6.8222e-02,4.0000e+00
IMP_SCORE,6160,GO:0004181,6.8201e-02,2.7000e+01
IMP_SCORE,6161,GO:0072349,6.8131e-02,1.8000e+01
IMP_SCORE,6162,GO:0031440,6.8091e-02,4.0000e+00
IMP_SCORE,6163,GO:0045648,6.7852e-02,1.0000e+00
IMP_SCORE,6164,GO:0008080,6.7740e-02,6.1000e+01
IMP_SCORE,6165,GO:0031083,6.7718e-02,1.6000e+01
IMP_SCORE,6166,GO:0015172,6.7680e-02,1.6000e+01
IMP_SCORE,6167,GO:0031312,6.7657e-02,3.8000e+01
IMP_SCORE,6168,GO:0032401,6.7643e-02,3.0000e+00
IMP_SCORE,6169,GO:0070566,6.7544e-02,1.1000e+01
IMP_SCORE,6170,GO:0070286,6.7443e-02,1.7000e+01
IMP_SCORE,6171,GO:0021542,6.7199e-02,5.0000e+00
IMP_SCORE,6172,GO:1904893,6.7166e-02,1.8000e+01
IMP_SCORE,6173,GO:0060761,6.7134e-02,1.2000e+01
IMP_SCORE,6174,GO:0031593,6.6946e-02,1.3000e+01
IMP_SCORE,6175,GO:0046527,6.6883e-02,1.3000e+01
IMP_SCORE,6176,GO:0043241,6.6877e-02,5.0000e+01
IMP_SCORE,6177,GO:0006284,6.6818e-02,8.0000e+00
IMP_SCORE,6178,GO:0008143,6.6678e-02,5.0000e+00
IMP_SCORE,6179,GO:0061436,6.6597e-02,1.4000e+01
IMP_SCORE,6180,GO:0006999,6.6548e-02,4.0000e+00
IMP_SCORE,6181,GO:0009855,6.6541e-02,2.4000e+01
IMP_SCORE,6182,GO:0007157,6.6362e-02,4.8000e+01
IMP_SCORE,6183,GO:0051703,6.6359e-02,3.9000e+01
IMP_SCORE,6184,GO:0015643,6.6270e-02,3.8000e+01
IMP_SCORE,6185,GO:0004222,6.6215e-02,7.5000e+01
IMP_SCORE,6186,GO:0007519,6.6202e-02,1.8000e+01
IMP_SCORE,6187,GO:0006817,6.6151e-02,1.5000e+01
IMP_SCORE,6188,GO:0045056,6.6067e-02,8.0000e+00
IMP_SCORE,6189,GO:0031010,6.6010e-02,5.0000e+00
IMP_SCORE,6190,GO:0005249,6.5954e-02,5.1000e+01
IMP_SCORE,6191,GO:0008631,6.5876e-02,5.0000e+00
IMP_SCORE,6192,GO:0016747,6.5862e-02,1.7100e+02
IMP_SCORE,6193,GO:0010460,6.5707e-02,5.0000e+00
IMP_SCORE,6194,GO:0018958,6.5639e-02,4.8000e+01
IMP_SCORE,6195,GO:0006306,6.5617e-02,5.0000e+00
IMP_SCORE,6196,GO:0048070,6.5550e-02,8.0000e+00
IMP_SCORE,6197,GO:0061154,6.5398e-02,3.0000e+00
IMP_SCORE,6198,GO:0009309,6.5342e-02,2.8000e+01
IMP_SCORE,6199,GO:0001502,6.5267e-02,1.5000e+01
IMP_SCORE,6200,GO:0003323,6.5192e-02,4.0000e+00
IMP_SCORE,6201,GO:0001895,6.5121e-02,3.5000e+01
IMP_SCORE,6202,GO:0031274,6.5083e-02,4.0000e+00
IMP_SCORE,6203,GO:0051959,6.5047e-02,2.0000e+00
IMP_SCORE,6204,GO:1904707,6.4813e-02,3.0000e+00
IMP_SCORE,6205,GO:0061621,6.4598e-02,7.0000e+00
IMP_SCORE,6206,GO:0001530,6.4583e-02,3.6000e+01
IMP_SCORE,6207,GO:0008053,6.4548e-02,5.0000e+00
IMP_SCORE,6208,GO:0004653,6.4508e-02,3.0000e+01
IMP_SCORE,6209,GO:0042074,6.4481e-02,2.0000e+00
IMP_SCORE,6210,GO:0043473,6.4475e-02,2.1000e+01
IMP_SCORE,6211,GO:0019841,6.4460e-02,1.8000e+01
IMP_SCORE,6212,GO:0031223,6.4402e-02,3.0000e+00
IMP_SCORE,6213,GO:0015868,6.4347e-02,1.3000e+01
IMP_SCORE,6214,GO:0036126,6.4143e-02,1.4000e+01
IMP_SCORE,6215,GO:0060546,6.4053e-02,1.0000e+00
IMP_SCORE,6216,GO:0005523,6.4043e-02,1.2000e+01
IMP_SCORE,6217,GO:0000266,6.4017e-02,4.0000e+00
IMP_SCORE,6218,GO:0008187,6.3998e-02,9.0000e+00
IMP_SCORE,6219,GO:0010842,6.3882e-02,2.0000e+01
IMP_SCORE,6220,GO:0007096,6.3874e-02,1.2000e+01
IMP_SCORE,6221,GO:0099517,6.3838e-02,8.0000e+00
IMP_SCORE,6222,GO:0031146,6.3833e-02,9.0000e+00
IMP_SCORE,6223,GO:0016860,6.3812e-02,6.8000e+01
IMP_SCORE,6224,GO:0006612,6.3735e-02,4.1000e+01
IMP_SCORE,6225,GO:0055021,6.3700e-02,5.0000e+00
IMP_SCORE,6226,GO:0046599,6.3628e-02,4.0000e+00
IMP_SCORE,6227,GO:0055008,6.3511e-02,1.4000e+01
IMP_SCORE,6228,GO:0019840,6.3476e-02,3.1000e+01
IMP_SCORE,6229,GO:0000149,6.3461e-02,1.0800e+02
IMP_SCORE,6230,GO:0005771,6.3353e-02,6.0000e+00
IMP_SCORE,6231,GO:0016918,6.3332e-02,1.7000e+01
IMP_SCORE,6232,GO:0014888,6.3308e-02,4.0000e+00
IMP_SCORE,6233,GO:0016407,6.3162e-02,8.4000e+01
IMP_SCORE,6234,GO:0017017,6.3131e-02,7.0000e+00
IMP_SCORE,6235,GO:0055092,6.3110e-02,2.3000e+01
IMP_SCORE,6236,GO:0032372,6.3108e-02,2.0000e+00
IMP_SCORE,6237,GO:0030119,6.3060e-02,1.5000e+01
IMP_SCORE,6238,GO:0006388,6.3014e-02,2.0000e+00
IMP_SCORE,6239,GO:0007213,6.2775e-02,2.1000e+01
IMP_SCORE,6240,GO:0019239,6.2658e-02,1.6000e+01
IMP_SCORE,6241,GO:0008186,6.2538e-02,3.3000e+01
IMP_SCORE,6242,GO:0044259,6.2417e-02,4.1000e+01
IMP_SCORE,6243,GO:0006839,6.2262e-02,5.2000e+01
IMP_SCORE,6244,GO:0043296,6.2206e-02,1.3000e+01
IMP_SCORE,6245,GO:0007606,6.2148e-02,5.2000e+01
IMP_SCORE,6246,GO:0001967,6.1974e-02,6.0000e+00
IMP_SCORE,6247,GO:0044236,6.1965e-02,5.1000e+01
IMP_SCORE,6248,GO:0015935,6.1908e-02,2.0000e+01
IMP_SCORE,6249,GO:0044322,6.1908e-02,2.0000e+00
IMP_SCORE,6250,GO:0030520,6.1900e-02,1.2000e+01
IMP_SCORE,6251,GO:0000132,6.1899e-02,3.0000e+00
IMP_SCORE,6252,GO:0051292,6.1846e-02,3.0000e+00
IMP_SCORE,6253,GO:1904994,6.1809e-02,3.0000e+00
IMP_SCORE,6254,GO:0043543,6.1804e-02,4.8000e+01
IMP_SCORE,6255,GO:0003724,6.1641e-02,1.7000e+01
IMP_SCORE,6256,GO:0030208,6.1587e-02,3.0000e+00
IMP_SCORE,6257,GO:0033197,6.1566e-02,4.0000e+00
IMP_SCORE,6258,GO:0016868,6.1515e-02,5.0000e+00
IMP_SCORE,6259,GO:0015934,6.1455e-02,3.7000e+01
IMP_SCORE,6260,GO:0006301,6.1216e-02,8.0000e+00
IMP_SCORE,6261,GO:0005891,6.0991e-02,2.9000e+01
IMP_SCORE,6262,GO:0051503,6.0971e-02,1.5000e+01
IMP_SCORE,6263,GO:0033572,6.0925e-02,1.6000e+01
IMP_SCORE,6264,GO:0007608,6.0838e-02,3.1000e+01
IMP_SCORE,6265,GO:0018146,6.0685e-02,1.5000e+01
IMP_SCORE,6266,GO:0006096,6.0684e-02,2.0000e+01
IMP_SCORE,6267,GO:0070129,6.0624e-02,5.0000e+00
IMP_SCORE,6268,GO:0005681,6.0442e-02,4.9000e+01
IMP_SCORE,6269,GO:1905369,6.0298e-02,2.8000e+01
IMP_SCORE,6270,GO:0007389,6.0122e-02,1.1100e+02
IMP_SCORE,6271,GO:0019200,6.0100e-02,1.1000e+01
IMP_SCORE,6272,GO:0034368,6.0096e-02,5.0000e+00
IMP_SCORE,6273,GO:0008180,6.0015e-02,7.0000e+00
IMP_SCORE,6274,GO:0030964,5.9810e-02,1.3000e+01
IMP_SCORE,6275,GO:0007398,5.9808e-02,5.0000e+00
IMP_SCORE,6276,GO:0002562,5.9726e-02,9.0000e+00
IMP_SCORE,6277,GO:0005451,5.9651e-02,4.0000e+00
IMP_SCORE,6278,GO:0055106,5.9640e-02,1.0000e+01
IMP_SCORE,6279,GO:0004383,5.9542e-02,2.0000e+00
IMP_SCORE,6280,GO:0016765,5.9466e-02,1.0500e+02
IMP_SCORE,6281,GO:0036260,5.9462e-02,9.0000e+00
IMP_SCORE,6282,GO:1900004,5.9240e-02,8.0000e+00
IMP_SCORE,6283,GO:0016234,5.9193e-02,3.3000e+01
IMP_SCORE,6284,GO:0090005,5.9105e-02,6.0000e+00
IMP_SCORE,6285,GO:0051044,5.9093e-02,6.0000e+00
IMP_SCORE,6286,GO:1902911,5.9011e-02,1.9000e+01
IMP_SCORE,6287,GO:0008033,5.8973e-02,4.0000e+01
IMP_SCORE,6288,GO:0048679,5.8742e-02,5.0000e+00
IMP_SCORE,6289,GO:0004950,5.8733e-02,1.9000e+01
IMP_SCORE,6290,GO:0044146,5.8728e-02,1.1000e+01
IMP_SCORE,6291,GO:0043522,5.8699e-02,5.0000e+00
IMP_SCORE,6292,GO:0070035,5.8560e-02,3.2000e+01
IMP_SCORE,6293,GO:1903894,5.8553e-02,2.0000e+00
IMP_SCORE,6294,GO:0034637,5.8524e-02,2.0000e+01
IMP_SCORE,6295,GO:0047617,5.8399e-02,1.4000e+01
IMP_SCORE,6296,GO:0090335,5.8398e-02,3.0000e+00
IMP_SCORE,6297,GO:0016556,5.8365e-02,9.0000e+00
IMP_SCORE,6298,GO:0007492,5.8266e-02,7.0000e+00
IMP_SCORE,6299,GO:0006809,5.8217e-02,6.0000e+00
IMP_SCORE,6300,GO:1901682,5.8114e-02,2.3000e+01
IMP_SCORE,6301,GO:0042454,5.8104e-02,9.0000e+00
IMP_SCORE,6302,GO:0007189,5.8068e-02,2.2000e+01
IMP_SCORE,6303,GO:0034032,5.8050e-02,1.4000e+01
IMP_SCORE,6304,GO:0071824,5.8048e-02,7.0000e+01
IMP_SCORE,6305,GO:0015893,5.7902e-02,1.2000e+01
IMP_SCORE,6306,GO:0043267,5.7815e-02,8.0000e+00
IMP_SCORE,6307,GO:0008331,5.7798e-02,6.0000e+00
IMP_SCORE,6308,GO:0032506,5.7579e-02,1.1000e+01
IMP_SCORE,6309,GO:0080154,5.7535e-02,1.7000e+01
IMP_SCORE,6310,GO:0035090,5.7506e-02,5.0000e+00
IMP_SCORE,6311,GO:0006293,5.7455e-02,7.0000e+00
IMP_SCORE,6312,GO:0099531,5.7445e-02,3.6000e+01
IMP_SCORE,6313,GO:0016307,5.7442e-02,4.4000e+01
IMP_SCORE,6314,GO:0047496,5.7338e-02,1.6000e+01
IMP_SCORE,6315,GO:0016881,5.7152e-02,7.0000e+00
IMP_SCORE,6316,GO:0090520,5.7139e-02,8.0000e+00
IMP_SCORE,6317,GO:0044364,5.7098e-02,1.8000e+01
IMP_SCORE,6318,GO:0006403,5.7061e-02,1.1000e+01
IMP_SCORE,6319,GO:0061081,5.7011e-02,8.0000e+00
IMP_SCORE,6320,GO:0044030,5.6988e-02,4.0000e+00
IMP_SCORE,6321,GO:0055026,5.6976e-02,3.0000e+00
IMP_SCORE,6322,GO:0072528,5.6894e-02,5.0000e+00
IMP_SCORE,6323,GO:0016004,5.6884e-02,5.0000e+00
IMP_SCORE,6324,GO:0050657,5.6878e-02,6.2000e+01
IMP_SCORE,6325,GO:0001673,5.6852e-02,2.0000e+00
IMP_SCORE,6326,GO:0033268,5.6815e-02,7.0000e+00
IMP_SCORE,6327,GO:0097472,5.6792e-02,6.0000e+00
IMP_SCORE,6328,GO:0030199,5.6669e-02,2.0000e+01
IMP_SCORE,6329,GO:0005762,5.6669e-02,2.4000e+01
[truncated: 2,207,621 more chars]
