# Supplementary material for: A new approach for interpreting Random Forest models and its application to the biology of ageing
Source: Bioinformatics. 2018 Feb 16;34(14):2449–56. doi: 10.1093/bioinformatics/bty087 (PMC6041990; doi:10.1093/bioinformatics/bty087)
Supplement: Supplementary Data [file bty087_src_code_and_dataset.zip › src_code_and_dataset/results/3_true.txt]

PARAM, Using dataset: /pi/home/cug/ff79/GCWA/datasets/go.arff
PARAM, Using class: class_expression_brain
PARAM, Number of iterations: 100,200,300,
PARAM, Max. depth: 0
PARAM, Random seed: 3
PARAM, Number of random selected features used in each split: 0.5,1.0,2.0,
PARAM, Do IB undersample: true
PARAM, N. of min. positive values: 10
PARAM, N. bins: -1
STATS_LATEX_DB & go.arff & class_expression_brain & 17716 & 7491 & N:17149 / O:420 / U:147 /  \\ 
CROSSVALID_STATS_BEGIN

Correctly Classified Instances       12529               70.7214 %
Incorrectly Classified Instances      5187               29.2786 %
Kappa statistic                          0.0671
Mean absolute error                      0.2508
Root mean squared error                  0.3354
Relative absolute error                802.301  %
Root relative squared error            268.6226 %
Total Number of Instances            17716     

=== Detailed Accuracy By Class ===

                 TP Rate  FP Rate  Precision  Recall   F-Measure  MCC      ROC Area  PRC Area  Class
                 0.713    0.392    0.982      0.713    0.826      0.124    0.708     0.985     N
                 0.576    0.196    0.067      0.576    0.119      0.143    0.756     0.090     O
                 0.367    0.089    0.033      0.367    0.061      0.087    0.666     0.025     U
                 0.000    0.000    0.000      0.000    0.000      0.000    ?         ?         ?
Weighted Avg.    0.707    0.384    0.953      0.707    0.803      0.124    0.709     0.956     

=== Confusion Matrix ===

     a     b     c     d   <-- classified as
 12233  3371  1545     0 |     a = N
   154   242    24     0 |     b = O
    68    25    54     0 |     c = U
     0     0     0     0 |     d = ?

CROSSVALID_STATS_END
STATS_LATEX_ACC & go.arff & class_expression_brain & 0.953 & 0.707 & 0.803 & 0.709 & 0.956 \\ 
STATS_LATEX_ACC_PER & go.arff & class_expression_brain & 0.982 & 0.713 & 0.826 & 0.708 & 0.985 & N \\ 
STATS_LATEX_ACC_PER & go.arff & class_expression_brain & 0.067 & 0.576 & 0.119 & 0.756 & 0.090 & O \\ 
STATS_LATEX_ACC_PER & go.arff & class_expression_brain & 0.033 & 0.367 & 0.061 & 0.666 & 0.025 & U \\ 
ROCPOINTS_N,0.0700,1.0000,1.0000,0.9680,1.0000
ROCPOINTS_N,0.0733,1.0000,0.9999,0.9680,0.9999
ROCPOINTS_N,0.0767,1.0000,0.9999,0.9680,0.9999
ROCPOINTS_N,0.0800,1.0000,0.9998,0.9680,0.9998
ROCPOINTS_N,0.0833,0.9982,0.9998,0.9680,0.9998
ROCPOINTS_N,0.0843,0.9982,0.9998,0.9680,0.9998
ROCPOINTS_N,0.0867,0.9965,0.9998,0.9681,0.9998
ROCPOINTS_N,0.0900,0.9965,0.9997,0.9681,0.9997
ROCPOINTS_N,0.0933,0.9965,0.9996,0.9681,0.9996
ROCPOINTS_N,0.0947,0.9965,0.9995,0.9681,0.9995
ROCPOINTS_N,0.0967,0.9965,0.9994,0.9681,0.9994
ROCPOINTS_N,0.1000,0.9965,0.9993,0.9681,0.9993
ROCPOINTS_N,0.1033,0.9965,0.9988,0.9681,0.9988
ROCPOINTS_N,0.1067,0.9965,0.9987,0.9681,0.9987
ROCPOINTS_N,0.1100,0.9965,0.9983,0.9681,0.9983
ROCPOINTS_N,0.1133,0.9912,0.9980,0.9682,0.9980
ROCPOINTS_N,0.1167,0.9877,0.9978,0.9683,0.9978
ROCPOINTS_N,0.1200,0.9877,0.9976,0.9683,0.9976
ROCPOINTS_N,0.1233,0.9841,0.9973,0.9684,0.9973
ROCPOINTS_N,0.1267,0.9824,0.9972,0.9685,0.9972
ROCPOINTS_N,0.1300,0.9771,0.9968,0.9686,0.9968
ROCPOINTS_N,0.1333,0.9735,0.9965,0.9687,0.9965
ROCPOINTS_N,0.1367,0.9718,0.9961,0.9688,0.9961
ROCPOINTS_N,0.1400,0.9700,0.9955,0.9688,0.9955
ROCPOINTS_N,0.1402,0.9630,0.9952,0.9690,0.9952
ROCPOINTS_N,0.1424,0.9630,0.9951,0.9690,0.9951
ROCPOINTS_N,0.1433,0.9630,0.9950,0.9690,0.9950
ROCPOINTS_N,0.1443,0.9541,0.9942,0.9692,0.9942
ROCPOINTS_N,0.1467,0.9524,0.9942,0.9693,0.9942
ROCPOINTS_N,0.1482,0.9506,0.9935,0.9693,0.9935
ROCPOINTS_N,0.1483,0.9506,0.9934,0.9693,0.9934
ROCPOINTS_N,0.1492,0.9506,0.9934,0.9693,0.9934
ROCPOINTS_N,0.1500,0.9506,0.9933,0.9693,0.9933
ROCPOINTS_N,0.1510,0.9436,0.9925,0.9695,0.9925
ROCPOINTS_N,0.1533,0.9436,0.9924,0.9695,0.9924
ROCPOINTS_N,0.1540,0.9418,0.9918,0.9696,0.9918
ROCPOINTS_N,0.1544,0.9418,0.9917,0.9696,0.9917
ROCPOINTS_N,0.1567,0.9418,0.9917,0.9696,0.9917
ROCPOINTS_N,0.1577,0.9418,0.9908,0.9695,0.9908
ROCPOINTS_N,0.1600,0.9418,0.9907,0.9695,0.9907
ROCPOINTS_N,0.1633,0.9295,0.9898,0.9699,0.9898
ROCPOINTS_N,0.1654,0.9259,0.9890,0.9700,0.9890
ROCPOINTS_N,0.1667,0.9259,0.9890,0.9700,0.9890
ROCPOINTS_N,0.1675,0.9224,0.9883,0.9701,0.9883
ROCPOINTS_N,0.1700,0.9224,0.9882,0.9701,0.9882
ROCPOINTS_N,0.1715,0.9083,0.9869,0.9705,0.9869
ROCPOINTS_N,0.1733,0.9083,0.9869,0.9705,0.9869
ROCPOINTS_N,0.1767,0.8995,0.9853,0.9707,0.9853
ROCPOINTS_N,0.1776,0.8959,0.9841,0.9708,0.9841
ROCPOINTS_N,0.1800,0.8959,0.9840,0.9708,0.9840
ROCPOINTS_N,0.1813,0.8907,0.9827,0.9709,0.9827
ROCPOINTS_N,0.1833,0.8907,0.9826,0.9709,0.9826
ROCPOINTS_N,0.1867,0.8801,0.9807,0.9712,0.9807
ROCPOINTS_N,0.1889,0.8713,0.9791,0.9714,0.9791
ROCPOINTS_N,0.1900,0.8713,0.9791,0.9714,0.9791
ROCPOINTS_N,0.1909,0.8677,0.9775,0.9715,0.9775
ROCPOINTS_N,0.1933,0.8677,0.9775,0.9715,0.9775
ROCPOINTS_N,0.1967,0.8607,0.9758,0.9717,0.9758
ROCPOINTS_N,0.1968,0.8536,0.9743,0.9718,0.9743
ROCPOINTS_N,0.2000,0.8536,0.9739,0.9718,0.9739
ROCPOINTS_N,0.2017,0.8536,0.9718,0.9718,0.9718
ROCPOINTS_N,0.2022,0.8536,0.9718,0.9718,0.9718
ROCPOINTS_N,0.2033,0.8536,0.9717,0.9718,0.9717
ROCPOINTS_N,0.2055,0.8519,0.9700,0.9718,0.9700
ROCPOINTS_N,0.2057,0.8519,0.9700,0.9718,0.9700
ROCPOINTS_N,0.2065,0.8519,0.9699,0.9718,0.9699
ROCPOINTS_N,0.2067,0.8519,0.9699,0.9718,0.9699
ROCPOINTS_N,0.2075,0.8395,0.9677,0.9721,0.9677
ROCPOINTS_N,0.2079,0.8395,0.9676,0.9721,0.9676
ROCPOINTS_N,0.2083,0.8395,0.9676,0.9721,0.9676
ROCPOINTS_N,0.2100,0.8395,0.9675,0.9721,0.9675
ROCPOINTS_N,0.2102,0.8325,0.9651,0.9723,0.9651
ROCPOINTS_N,0.2108,0.8325,0.9651,0.9723,0.9651
ROCPOINTS_N,0.2133,0.8325,0.9650,0.9723,0.9650
ROCPOINTS_N,0.2158,0.8254,0.9625,0.9724,0.9625
ROCPOINTS_N,0.2167,0.8254,0.9619,0.9724,0.9619
ROCPOINTS_N,0.2175,0.8166,0.9599,0.9726,0.9599
ROCPOINTS_N,0.2200,0.8148,0.9599,0.9727,0.9599
ROCPOINTS_N,0.2205,0.8060,0.9577,0.9729,0.9577
ROCPOINTS_N,0.2208,0.8060,0.9576,0.9729,0.9576
ROCPOINTS_N,0.2219,0.8060,0.9575,0.9729,0.9575
ROCPOINTS_N,0.2233,0.8060,0.9572,0.9729,0.9572
ROCPOINTS_N,0.2257,0.8025,0.9542,0.9729,0.9542
ROCPOINTS_N,0.2267,0.8025,0.9542,0.9729,0.9542
ROCPOINTS_N,0.2300,0.7954,0.9520,0.9731,0.9520
ROCPOINTS_N,0.2308,0.7901,0.9493,0.9732,0.9493
ROCPOINTS_N,0.2311,0.7901,0.9491,0.9732,0.9491
ROCPOINTS_N,0.2333,0.7901,0.9490,0.9732,0.9490
ROCPOINTS_N,0.2344,0.7866,0.9457,0.9732,0.9457
ROCPOINTS_N,0.2345,0.7866,0.9454,0.9732,0.9454
ROCPOINTS_N,0.2350,0.7866,0.9453,0.9732,0.9453
ROCPOINTS_N,0.2364,0.7866,0.9452,0.9732,0.9452
ROCPOINTS_N,0.2366,0.7866,0.9451,0.9732,0.9451
ROCPOINTS_N,0.2367,0.7866,0.9446,0.9732,0.9446
ROCPOINTS_N,0.2382,0.7813,0.9420,0.9733,0.9420
ROCPOINTS_N,0.2400,0.7813,0.9420,0.9733,0.9420
ROCPOINTS_N,0.2424,0.7707,0.9382,0.9736,0.9382
ROCPOINTS_N,0.2433,0.7707,0.9382,0.9736,0.9382
ROCPOINTS_N,0.2453,0.7707,0.9355,0.9735,0.9355
ROCPOINTS_N,0.2467,0.7707,0.9354,0.9735,0.9354
ROCPOINTS_N,0.2470,0.7549,0.9321,0.9739,0.9321
ROCPOINTS_N,0.2483,0.7549,0.9318,0.9739,0.9318
ROCPOINTS_N,0.2500,0.7549,0.9317,0.9739,0.9317
ROCPOINTS_N,0.2503,0.7531,0.9289,0.9739,0.9289
ROCPOINTS_N,0.2508,0.7531,0.9288,0.9739,0.9288
ROCPOINTS_N,0.2518,0.7531,0.9287,0.9739,0.9287
ROCPOINTS_N,0.2533,0.7531,0.9287,0.9739,0.9287
ROCPOINTS_N,0.2534,0.7372,0.9251,0.9743,0.9251
ROCPOINTS_N,0.2542,0.7372,0.9250,0.9743,0.9250
ROCPOINTS_N,0.2544,0.7372,0.9249,0.9743,0.9249
ROCPOINTS_N,0.2567,0.7372,0.9248,0.9743,0.9248
ROCPOINTS_N,0.2583,0.7266,0.9216,0.9746,0.9216
ROCPOINTS_N,0.2585,0.7266,0.9216,0.9746,0.9216
ROCPOINTS_N,0.2598,0.7266,0.9214,0.9746,0.9214
ROCPOINTS_N,0.2600,0.7266,0.9213,0.9746,0.9213
ROCPOINTS_N,0.2613,0.7231,0.9178,0.9746,0.9178
ROCPOINTS_N,0.2633,0.7231,0.9178,0.9746,0.9178
ROCPOINTS_N,0.2639,0.7143,0.9139,0.9748,0.9139
ROCPOINTS_N,0.2642,0.7143,0.9136,0.9748,0.9136
ROCPOINTS_N,0.2656,0.7143,0.9136,0.9748,0.9136
ROCPOINTS_N,0.2667,0.7143,0.9135,0.9748,0.9135
ROCPOINTS_N,0.2673,0.7072,0.9098,0.9749,0.9098
ROCPOINTS_N,0.2677,0.7072,0.9098,0.9749,0.9098
ROCPOINTS_N,0.2681,0.7072,0.9097,0.9749,0.9097
ROCPOINTS_N,0.2682,0.7072,0.9097,0.9749,0.9097
ROCPOINTS_N,0.2683,0.7072,0.9096,0.9749,0.9096
ROCPOINTS_N,0.2689,0.7072,0.9095,0.9749,0.9095
ROCPOINTS_N,0.2692,0.7055,0.9095,0.9750,0.9095
ROCPOINTS_N,0.2700,0.7037,0.9094,0.9751,0.9094
ROCPOINTS_N,0.2713,0.6931,0.9059,0.9753,0.9059
ROCPOINTS_N,0.2713,0.6931,0.9058,0.9753,0.9058
ROCPOINTS_N,0.2715,0.6931,0.9058,0.9753,0.9058
ROCPOINTS_N,0.2717,0.6931,0.9057,0.9753,0.9057
ROCPOINTS_N,0.2719,0.6931,0.9057,0.9753,0.9057
ROCPOINTS_N,0.2733,0.6931,0.9056,0.9753,0.9056
ROCPOINTS_N,0.2735,0.6878,0.9016,0.9754,0.9016
ROCPOINTS_N,0.2740,0.6878,0.9016,0.9754,0.9016
ROCPOINTS_N,0.2740,0.6878,0.9015,0.9754,0.9015
ROCPOINTS_N,0.2741,0.6878,0.9013,0.9754,0.9013
ROCPOINTS_N,0.2748,0.6878,0.9012,0.9754,0.9012
ROCPOINTS_N,0.2749,0.6878,0.9012,0.9754,0.9012
ROCPOINTS_N,0.2757,0.6878,0.9011,0.9754,0.9011
ROCPOINTS_N,0.2761,0.6878,0.9010,0.9754,0.9010
ROCPOINTS_N,0.2767,0.6878,0.9009,0.9754,0.9009
ROCPOINTS_N,0.2770,0.6825,0.8978,0.9755,0.8978
ROCPOINTS_N,0.2776,0.6825,0.8977,0.9755,0.8977
ROCPOINTS_N,0.2789,0.6825,0.8977,0.9755,0.8977
ROCPOINTS_N,0.2792,0.6825,0.8976,0.9755,0.8976
ROCPOINTS_N,0.2798,0.6825,0.8975,0.9755,0.8975
ROCPOINTS_N,0.2800,0.6808,0.8975,0.9755,0.8975
ROCPOINTS_N,0.2808,0.6702,0.8938,0.9758,0.8938
ROCPOINTS_N,0.2809,0.6702,0.8937,0.9758,0.8937
ROCPOINTS_N,0.2813,0.6702,0.8936,0.9758,0.8936
ROCPOINTS_N,0.2815,0.6702,0.8936,0.9758,0.8936
ROCPOINTS_N,0.2817,0.6702,0.8935,0.9758,0.8935
ROCPOINTS_N,0.2817,0.6702,0.8934,0.9758,0.8934
ROCPOINTS_N,0.2822,0.6702,0.8933,0.9758,0.8933
ROCPOINTS_N,0.2832,0.6702,0.8933,0.9758,0.8933
ROCPOINTS_N,0.2833,0.6702,0.8932,0.9758,0.8932
ROCPOINTS_N,0.2836,0.6631,0.8893,0.9759,0.8893
ROCPOINTS_N,0.2850,0.6631,0.8891,0.9759,0.8891
ROCPOINTS_N,0.2852,0.6631,0.8891,0.9759,0.8891
ROCPOINTS_N,0.2858,0.6631,0.8890,0.9759,0.8890
ROCPOINTS_N,0.2867,0.6631,0.8890,0.9759,0.8890
ROCPOINTS_N,0.2871,0.6508,0.8853,0.9763,0.8853
ROCPOINTS_N,0.2875,0.6508,0.8852,0.9763,0.8852
ROCPOINTS_N,0.2876,0.6508,0.8852,0.9763,0.8852
ROCPOINTS_N,0.2883,0.6508,0.8851,0.9763,0.8851
ROCPOINTS_N,0.2889,0.6508,0.8851,0.9763,0.8851
ROCPOINTS_N,0.2898,0.6508,0.8850,0.9763,0.8850
ROCPOINTS_N,0.2900,0.6508,0.8849,0.9763,0.8849
ROCPOINTS_N,0.2906,0.6437,0.8802,0.9764,0.8802
ROCPOINTS_N,0.2911,0.6437,0.8801,0.9764,0.8801
ROCPOINTS_N,0.2912,0.6437,0.8801,0.9764,0.8801
ROCPOINTS_N,0.2917,0.6437,0.8800,0.9764,0.8800
ROCPOINTS_N,0.2918,0.6437,0.8798,0.9764,0.8798
ROCPOINTS_N,0.2920,0.6437,0.8798,0.9764,0.8798
ROCPOINTS_N,0.2922,0.6437,0.8797,0.9764,0.8797
ROCPOINTS_N,0.2923,0.6437,0.8796,0.9764,0.8796
ROCPOINTS_N,0.2929,0.6437,0.8796,0.9764,0.8796
ROCPOINTS_N,0.2933,0.6437,0.8795,0.9764,0.8795
ROCPOINTS_N,0.2937,0.6314,0.8754,0.9767,0.8754
ROCPOINTS_N,0.2939,0.6314,0.8753,0.9767,0.8753
ROCPOINTS_N,0.2940,0.6296,0.8753,0.9768,0.8753
ROCPOINTS_N,0.2942,0.6296,0.8753,0.9768,0.8753
ROCPOINTS_N,0.2944,0.6296,0.8752,0.9768,0.8752
ROCPOINTS_N,0.2944,0.6296,0.8752,0.9768,0.8752
ROCPOINTS_N,0.2950,0.6296,0.8751,0.9768,0.8751
ROCPOINTS_N,0.2956,0.6296,0.8750,0.9768,0.8750
ROCPOINTS_N,0.2959,0.6296,0.8749,0.9768,0.8749
ROCPOINTS_N,0.2967,0.6296,0.8749,0.9768,0.8749
ROCPOINTS_N,0.2983,0.6261,0.8714,0.9768,0.8714
ROCPOINTS_N,0.2995,0.6261,0.8713,0.9768,0.8713
ROCPOINTS_N,0.3000,0.6261,0.8712,0.9768,0.8712
ROCPOINTS_N,0.3000,0.6261,0.8712,0.9768,0.8712
ROCPOINTS_N,0.3002,0.6173,0.8669,0.9770,0.8669
ROCPOINTS_N,0.3017,0.6173,0.8668,0.9770,0.8668
ROCPOINTS_N,0.3023,0.6173,0.8667,0.9770,0.8667
ROCPOINTS_N,0.3025,0.6173,0.8666,0.9770,0.8666
ROCPOINTS_N,0.3026,0.6173,0.8666,0.9770,0.8666
ROCPOINTS_N,0.3029,0.6173,0.8665,0.9770,0.8665
ROCPOINTS_N,0.3033,0.6173,0.8665,0.9770,0.8665
ROCPOINTS_N,0.3035,0.5996,0.8624,0.9775,0.8624
ROCPOINTS_N,0.3037,0.5996,0.8623,0.9775,0.8623
ROCPOINTS_N,0.3039,0.5979,0.8623,0.9776,0.8623
ROCPOINTS_N,0.3039,0.5979,0.8623,0.9776,0.8623
ROCPOINTS_N,0.3043,0.5979,0.8622,0.9776,0.8622
ROCPOINTS_N,0.3056,0.5979,0.8621,0.9776,0.8621
ROCPOINTS_N,0.3058,0.5979,0.8621,0.9776,0.8621
ROCPOINTS_N,0.3067,0.5979,0.8620,0.9776,0.8620
ROCPOINTS_N,0.3080,0.5944,0.8579,0.9776,0.8579
ROCPOINTS_N,0.3083,0.5944,0.8578,0.9776,0.8578
ROCPOINTS_N,0.3085,0.5944,0.8578,0.9776,0.8578
ROCPOINTS_N,0.3092,0.5944,0.8577,0.9776,0.8577
ROCPOINTS_N,0.3094,0.5944,0.8577,0.9776,0.8577
ROCPOINTS_N,0.3100,0.5944,0.8576,0.9776,0.8576
ROCPOINTS_N,0.3101,0.5855,0.8526,0.9778,0.8526
ROCPOINTS_N,0.3105,0.5855,0.8526,0.9778,0.8526
ROCPOINTS_N,0.3110,0.5855,0.8525,0.9778,0.8525
ROCPOINTS_N,0.3115,0.5855,0.8525,0.9778,0.8525
ROCPOINTS_N,0.3117,0.5855,0.8524,0.9778,0.8524
ROCPOINTS_N,0.3125,0.5855,0.8524,0.9778,0.8524
ROCPOINTS_N,0.3129,0.5855,0.8523,0.9778,0.8523
ROCPOINTS_N,0.3133,0.5855,0.8522,0.9778,0.8522
ROCPOINTS_N,0.3137,0.5820,0.8482,0.9778,0.8482
ROCPOINTS_N,0.3137,0.5820,0.8481,0.9778,0.8481
ROCPOINTS_N,0.3139,0.5820,0.8480,0.9778,0.8480
ROCPOINTS_N,0.3139,0.5820,0.8480,0.9778,0.8480
ROCPOINTS_N,0.3142,0.5820,0.8479,0.9778,0.8479
ROCPOINTS_N,0.3148,0.5820,0.8479,0.9778,0.8479
ROCPOINTS_N,0.3150,0.5820,0.8478,0.9778,0.8478
ROCPOINTS_N,0.3151,0.5820,0.8477,0.9778,0.8477
ROCPOINTS_N,0.3156,0.5820,0.8477,0.9778,0.8477
ROCPOINTS_N,0.3158,0.5820,0.8476,0.9778,0.8476
ROCPOINTS_N,0.3163,0.5820,0.8475,0.9778,0.8475
ROCPOINTS_N,0.3167,0.5820,0.8475,0.9778,0.8475
ROCPOINTS_N,0.3172,0.5714,0.8438,0.9781,0.8438
ROCPOINTS_N,0.3174,0.5714,0.8438,0.9781,0.8438
ROCPOINTS_N,0.3183,0.5714,0.8437,0.9781,0.8437
ROCPOINTS_N,0.3189,0.5714,0.8437,0.9781,0.8437
ROCPOINTS_N,0.3192,0.5714,0.8436,0.9781,0.8436
ROCPOINTS_N,0.3194,0.5714,0.8435,0.9781,0.8435
ROCPOINTS_N,0.3200,0.5714,0.8434,0.9781,0.8434
ROCPOINTS_N,0.3201,0.5661,0.8386,0.9782,0.8386
ROCPOINTS_N,0.3211,0.5661,0.8385,0.9782,0.8385
ROCPOINTS_N,0.3211,0.5661,0.8385,0.9782,0.8385
ROCPOINTS_N,0.3217,0.5661,0.8384,0.9782,0.8384
ROCPOINTS_N,0.3217,0.5661,0.8384,0.9782,0.8384
ROCPOINTS_N,0.3222,0.5661,0.8382,0.9782,0.8382
ROCPOINTS_N,0.3233,0.5661,0.8381,0.9782,0.8381
ROCPOINTS_N,0.3236,0.5626,0.8337,0.9782,0.8337
ROCPOINTS_N,0.3244,0.5608,0.8337,0.9782,0.8337
ROCPOINTS_N,0.3247,0.5608,0.8336,0.9782,0.8336
ROCPOINTS_N,0.3256,0.5608,0.8335,0.9782,0.8335
ROCPOINTS_N,0.3267,0.5608,0.8335,0.9782,0.8335
ROCPOINTS_N,0.3272,0.5520,0.8290,0.9785,0.8290
ROCPOINTS_N,0.3278,0.5503,0.8290,0.9785,0.8290
ROCPOINTS_N,0.3278,0.5503,0.8289,0.9785,0.8289
ROCPOINTS_N,0.3283,0.5503,0.8289,0.9785,0.8289
ROCPOINTS_N,0.3289,0.5503,0.8288,0.9785,0.8288
ROCPOINTS_N,0.3293,0.5503,0.8287,0.9785,0.8287
ROCPOINTS_N,0.3295,0.5503,0.8287,0.9785,0.8287
ROCPOINTS_N,0.3300,0.5485,0.8287,0.9786,0.8287
ROCPOINTS_N,0.3303,0.5467,0.8248,0.9786,0.8248
ROCPOINTS_N,0.3307,0.5467,0.8248,0.9786,0.8248
ROCPOINTS_N,0.3309,0.5467,0.8247,0.9786,0.8247
ROCPOINTS_N,0.3319,0.5467,0.8247,0.9785,0.8247
ROCPOINTS_N,0.3319,0.5467,0.8246,0.9785,0.8246
ROCPOINTS_N,0.3320,0.5467,0.8245,0.9785,0.8245
ROCPOINTS_N,0.3322,0.5467,0.8245,0.9785,0.8245
ROCPOINTS_N,0.3325,0.5467,0.8242,0.9785,0.8242
ROCPOINTS_N,0.3332,0.5467,0.8242,0.9785,0.8242
ROCPOINTS_N,0.3333,0.5467,0.8241,0.9785,0.8241
ROCPOINTS_N,0.3339,0.5414,0.8192,0.9786,0.8192
ROCPOINTS_N,0.3340,0.5397,0.8192,0.9787,0.8192
ROCPOINTS_N,0.3340,0.5397,0.8192,0.9787,0.8192
ROCPOINTS_N,0.3343,0.5397,0.8191,0.9787,0.8191
ROCPOINTS_N,0.3344,0.5397,0.8191,0.9787,0.8191
ROCPOINTS_N,0.3350,0.5397,0.8190,0.9787,0.8190
ROCPOINTS_N,0.3353,0.5397,0.8187,0.9787,0.8187
ROCPOINTS_N,0.3356,0.5397,0.8186,0.9787,0.8186
ROCPOINTS_N,0.3359,0.5397,0.8186,0.9787,0.8186
ROCPOINTS_N,0.3367,0.5397,0.8185,0.9787,0.8185
ROCPOINTS_N,0.3370,0.5291,0.8144,0.9790,0.8144
ROCPOINTS_N,0.3373,0.5291,0.8144,0.9790,0.8144
ROCPOINTS_N,0.3378,0.5291,0.8143,0.9790,0.8143
ROCPOINTS_N,0.3383,0.5291,0.8143,0.9790,0.8143
ROCPOINTS_N,0.3389,0.5273,0.8142,0.9790,0.8142
ROCPOINTS_N,0.3392,0.5273,0.8142,0.9790,0.8142
ROCPOINTS_N,0.3392,0.5273,0.8141,0.9790,0.8141
ROCPOINTS_N,0.3393,0.5273,0.8140,0.9790,0.8140
ROCPOINTS_N,0.3395,0.5273,0.8140,0.9790,0.8140
ROCPOINTS_N,0.3398,0.5273,0.8139,0.9790,0.8139
ROCPOINTS_N,0.3400,0.5273,0.8139,0.9790,0.8139
ROCPOINTS_N,0.3402,0.5238,0.8088,0.9790,0.8088
ROCPOINTS_N,0.3406,0.5238,0.8087,0.9790,0.8087
ROCPOINTS_N,0.3410,0.5238,0.8087,0.9790,0.8087
ROCPOINTS_N,0.3415,0.5238,0.8086,0.9790,0.8086
ROCPOINTS_N,0.3417,0.5238,0.8086,0.9790,0.8086
ROCPOINTS_N,0.3425,0.5238,0.8085,0.9790,0.8085
ROCPOINTS_N,0.3427,0.5238,0.8084,0.9790,0.8084
ROCPOINTS_N,0.3429,0.5238,0.8084,0.9790,0.8084
ROCPOINTS_N,0.3433,0.5238,0.8083,0.9790,0.8083
ROCPOINTS_N,0.3435,0.5203,0.8035,0.9790,0.8035
ROCPOINTS_N,0.3437,0.5185,0.8031,0.9791,0.8031
ROCPOINTS_N,0.3438,0.5185,0.8031,0.9791,0.8031
ROCPOINTS_N,0.3438,0.5185,0.8030,0.9791,0.8030
ROCPOINTS_N,0.3442,0.5185,0.8030,0.9791,0.8030
ROCPOINTS_N,0.3442,0.5185,0.8029,0.9791,0.8029
ROCPOINTS_N,0.3450,0.5185,0.8028,0.9791,0.8028
ROCPOINTS_N,0.3456,0.5185,0.8028,0.9791,0.8028
ROCPOINTS_N,0.3456,0.5185,0.8027,0.9791,0.8027
ROCPOINTS_N,0.3459,0.5185,0.8026,0.9791,0.8026
ROCPOINTS_N,0.3461,0.5185,0.8026,0.9791,0.8026
ROCPOINTS_N,0.3461,0.5185,0.8025,0.9791,0.8025
ROCPOINTS_N,0.3465,0.5185,0.8024,0.9791,0.8024
ROCPOINTS_N,0.3467,0.5185,0.8024,0.9791,0.8024
ROCPOINTS_N,0.3470,0.5132,0.7979,0.9792,0.7979
ROCPOINTS_N,0.3473,0.5132,0.7978,0.9792,0.7978
ROCPOINTS_N,0.3473,0.5132,0.7978,0.9792,0.7978
ROCPOINTS_N,0.3477,0.5115,0.7978,0.9792,0.7978
ROCPOINTS_N,0.3478,0.5097,0.7978,0.9793,0.7978
ROCPOINTS_N,0.3481,0.5097,0.7977,0.9793,0.7977
ROCPOINTS_N,0.3483,0.5097,0.7977,0.9793,0.7977
ROCPOINTS_N,0.3489,0.5097,0.7975,0.9793,0.7975
ROCPOINTS_N,0.3489,0.5097,0.7974,0.9793,0.7974
ROCPOINTS_N,0.3489,0.5097,0.7972,0.9793,0.7972
ROCPOINTS_N,0.3494,0.5097,0.7972,0.9793,0.7972
ROCPOINTS_N,0.3497,0.5079,0.7972,0.9794,0.7972
ROCPOINTS_N,0.3498,0.5079,0.7971,0.9794,0.7971
ROCPOINTS_N,0.3500,0.5079,0.7971,0.9794,0.7971
ROCPOINTS_N,0.3500,0.4991,0.7913,0.9796,0.7913
ROCPOINTS_N,0.3506,0.4991,0.7912,0.9796,0.7912
ROCPOINTS_N,0.3507,0.4991,0.7912,0.9796,0.7912
ROCPOINTS_N,0.3510,0.4991,0.7911,0.9796,0.7911
ROCPOINTS_N,0.3511,0.4991,0.7910,0.9796,0.7910
ROCPOINTS_N,0.3513,0.4974,0.7910,0.9796,0.7910
ROCPOINTS_N,0.3514,0.4974,0.7909,0.9796,0.7909
ROCPOINTS_N,0.3514,0.4974,0.7909,0.9796,0.7909
ROCPOINTS_N,0.3515,0.4974,0.7908,0.9796,0.7908
ROCPOINTS_N,0.3517,0.4974,0.7908,0.9796,0.7908
ROCPOINTS_N,0.3522,0.4956,0.7907,0.9797,0.7907
ROCPOINTS_N,0.3523,0.4956,0.7906,0.9797,0.7906
ROCPOINTS_N,0.3524,0.4956,0.7905,0.9797,0.7905
ROCPOINTS_N,0.3527,0.4956,0.7905,0.9797,0.7905
ROCPOINTS_N,0.3533,0.4956,0.7904,0.9797,0.7904
ROCPOINTS_N,0.3538,0.4868,0.7858,0.9799,0.7858
ROCPOINTS_N,0.3540,0.4868,0.7858,0.9799,0.7858
ROCPOINTS_N,0.3542,0.4850,0.7856,0.9800,0.7856
ROCPOINTS_N,0.3543,0.4850,0.7855,0.9800,0.7855
ROCPOINTS_N,0.3544,0.4850,0.7855,0.9800,0.7855
ROCPOINTS_N,0.3544,0.4850,0.7854,0.9800,0.7854
ROCPOINTS_N,0.3546,0.4850,0.7852,0.9800,0.7852
ROCPOINTS_N,0.3554,0.4850,0.7851,0.9800,0.7851
ROCPOINTS_N,0.3556,0.4850,0.7851,0.9800,0.7851
ROCPOINTS_N,0.3556,0.4850,0.7850,0.9800,0.7850
ROCPOINTS_N,0.3562,0.4850,0.7849,0.9800,0.7849
ROCPOINTS_N,0.3564,0.4850,0.7849,0.9800,0.7849
ROCPOINTS_N,0.3567,0.4850,0.7848,0.9800,0.7848
ROCPOINTS_N,0.3567,0.4850,0.7848,0.9800,0.7848
ROCPOINTS_N,0.3573,0.4780,0.7798,0.9801,0.7798
ROCPOINTS_N,0.3576,0.4780,0.7797,0.9801,0.7797
ROCPOINTS_N,0.3576,0.4780,0.7796,0.9801,0.7796
ROCPOINTS_N,0.3578,0.4780,0.7796,0.9801,0.7796
ROCPOINTS_N,0.3579,0.4780,0.7795,0.9801,0.7795
ROCPOINTS_N,0.3582,0.4780,0.7795,0.9801,0.7795
ROCPOINTS_N,0.3583,0.4780,0.7794,0.9801,0.7794
ROCPOINTS_N,0.3592,0.4780,0.7793,0.9801,0.7793
ROCPOINTS_N,0.3593,0.4780,0.7792,0.9801,0.7792
ROCPOINTS_N,0.3594,0.4780,0.7791,0.9801,0.7791
ROCPOINTS_N,0.3597,0.4780,0.7791,0.9801,0.7791
ROCPOINTS_N,0.3600,0.4780,0.7790,0.9801,0.7790
ROCPOINTS_N,0.3602,0.4691,0.7740,0.9804,0.7740
ROCPOINTS_N,0.3602,0.4691,0.7739,0.9804,0.7739
ROCPOINTS_N,0.3606,0.4691,0.7738,0.9803,0.7738
ROCPOINTS_N,0.3607,0.4691,0.7737,0.9803,0.7737
ROCPOINTS_N,0.3610,0.4691,0.7736,0.9803,0.7736
ROCPOINTS_N,0.3617,0.4691,0.7736,0.9803,0.7736
ROCPOINTS_N,0.3619,0.4691,0.7735,0.9803,0.7735
ROCPOINTS_N,0.3625,0.4691,0.7735,0.9803,0.7735
ROCPOINTS_N,0.3625,0.4691,0.7734,0.9803,0.7734
ROCPOINTS_N,0.3633,0.4691,0.7733,0.9803,0.7733
ROCPOINTS_N,0.3635,0.4638,0.7685,0.9804,0.7685
ROCPOINTS_N,0.3642,0.4638,0.7684,0.9804,0.7684
ROCPOINTS_N,0.3647,0.4638,0.7684,0.9804,0.7684
ROCPOINTS_N,0.3650,0.4638,0.7683,0.9804,0.7683
ROCPOINTS_N,0.3650,0.4638,0.7683,0.9804,0.7683
ROCPOINTS_N,0.3651,0.4638,0.7680,0.9804,0.7680
ROCPOINTS_N,0.3651,0.4638,0.7680,0.9804,0.7680
ROCPOINTS_N,0.3656,0.4638,0.7679,0.9804,0.7679
ROCPOINTS_N,0.3656,0.4638,0.7678,0.9804,0.7678
ROCPOINTS_N,0.3658,0.4638,0.7677,0.9804,0.7677
ROCPOINTS_N,0.3662,0.4638,0.7677,0.9804,0.7677
ROCPOINTS_N,0.3666,0.4638,0.7676,0.9804,0.7676
ROCPOINTS_N,0.3667,0.4621,0.7674,0.9805,0.7674
ROCPOINTS_N,0.3667,0.4621,0.7673,0.9805,0.7673
ROCPOINTS_N,0.3669,0.4533,0.7624,0.9807,0.7624
ROCPOINTS_N,0.3673,0.4533,0.7623,0.9807,0.7623
ROCPOINTS_N,0.3673,0.4533,0.7623,0.9807,0.7623
ROCPOINTS_N,0.3673,0.4533,0.7622,0.9807,0.7622
ROCPOINTS_N,0.3673,0.4533,0.7621,0.9807,0.7621
ROCPOINTS_N,0.3676,0.4533,0.7621,0.9807,0.7621
ROCPOINTS_N,0.3680,0.4533,0.7620,0.9807,0.7620
ROCPOINTS_N,0.3681,0.4533,0.7620,0.9807,0.7620
ROCPOINTS_N,0.3683,0.4533,0.7619,0.9807,0.7619
ROCPOINTS_N,0.3688,0.4533,0.7616,0.9807,0.7616
ROCPOINTS_N,0.3689,0.4533,0.7616,0.9807,0.7616
ROCPOINTS_N,0.3692,0.4533,0.7614,0.9807,0.7614
ROCPOINTS_N,0.3692,0.4533,0.7614,0.9807,0.7614
ROCPOINTS_N,0.3692,0.4533,0.7613,0.9807,0.7613
ROCPOINTS_N,0.3694,0.4533,0.7613,0.9807,0.7613
ROCPOINTS_N,0.3700,0.4533,0.7611,0.9807,0.7611
ROCPOINTS_N,0.3703,0.4462,0.7558,0.9809,0.7558
ROCPOINTS_N,0.3705,0.4462,0.7558,0.9809,0.7558
ROCPOINTS_N,0.3708,0.4462,0.7557,0.9809,0.7557
ROCPOINTS_N,0.3711,0.4462,0.7557,0.9809,0.7557
ROCPOINTS_N,0.3712,0.4462,0.7556,0.9808,0.7556
ROCPOINTS_N,0.3713,0.4462,0.7556,0.9808,0.7556
ROCPOINTS_N,0.3716,0.4444,0.7556,0.9809,0.7556
ROCPOINTS_N,0.3717,0.4444,0.7555,0.9809,0.7555
ROCPOINTS_N,0.3718,0.4444,0.7554,0.9809,0.7554
ROCPOINTS_N,0.3720,0.4444,0.7554,0.9809,0.7554
ROCPOINTS_N,0.3722,0.4427,0.7553,0.9810,0.7553
ROCPOINTS_N,0.3722,0.4427,0.7553,0.9810,0.7553
ROCPOINTS_N,0.3725,0.4427,0.7552,0.9810,0.7552
ROCPOINTS_N,0.3725,0.4427,0.7551,0.9810,0.7551
ROCPOINTS_N,0.3727,0.4427,0.7551,0.9810,0.7551
ROCPOINTS_N,0.3727,0.4427,0.7550,0.9810,0.7550
ROCPOINTS_N,0.3728,0.4409,0.7550,0.9811,0.7550
ROCPOINTS_N,0.3729,0.4409,0.7550,0.9811,0.7550
ROCPOINTS_N,0.3733,0.4409,0.7549,0.9811,0.7549
ROCPOINTS_N,0.3740,0.4392,0.7504,0.9810,0.7504
ROCPOINTS_N,0.3748,0.4392,0.7503,0.9810,0.7503
ROCPOINTS_N,0.3749,0.4392,0.7502,0.9810,0.7502
ROCPOINTS_N,0.3750,0.4392,0.7502,0.9810,0.7502
ROCPOINTS_N,0.3750,0.4374,0.7499,0.9811,0.7499
ROCPOINTS_N,0.3752,0.4374,0.7498,0.9811,0.7498
ROCPOINTS_N,0.3753,0.4374,0.7498,0.9811,0.7498
ROCPOINTS_N,0.3755,0.4374,0.7497,0.9811,0.7497
ROCPOINTS_N,0.3756,0.4374,0.7497,0.9811,0.7497
ROCPOINTS_N,0.3757,0.4374,0.7496,0.9811,0.7496
ROCPOINTS_N,0.3758,0.4374,0.7495,0.9811,0.7495
ROCPOINTS_N,0.3767,0.4374,0.7495,0.9811,0.7495
ROCPOINTS_N,0.3772,0.4286,0.7445,0.9813,0.7445
ROCPOINTS_N,0.3773,0.4286,0.7444,0.9813,0.7444
ROCPOINTS_N,0.3773,0.4286,0.7444,0.9813,0.7444
ROCPOINTS_N,0.3778,0.4286,0.7443,0.9813,0.7443
ROCPOINTS_N,0.3779,0.4286,0.7442,0.9813,0.7442
ROCPOINTS_N,0.3779,0.4286,0.7442,0.9813,0.7442
ROCPOINTS_N,0.3779,0.4286,0.7441,0.9813,0.7441
ROCPOINTS_N,0.3781,0.4286,0.7441,0.9813,0.7441
ROCPOINTS_N,0.3782,0.4286,0.7440,0.9813,0.7440
ROCPOINTS_N,0.3783,0.4286,0.7440,0.9813,0.7440
ROCPOINTS_N,0.3784,0.4286,0.7438,0.9813,0.7438
ROCPOINTS_N,0.3784,0.4286,0.7438,0.9813,0.7438
ROCPOINTS_N,0.3787,0.4286,0.7437,0.9813,0.7437
ROCPOINTS_N,0.3790,0.4286,0.7437,0.9813,0.7437
ROCPOINTS_N,0.3790,0.4286,0.7436,0.9813,0.7436
ROCPOINTS_N,0.3792,0.4268,0.7436,0.9814,0.7436
ROCPOINTS_N,0.3793,0.4268,0.7435,0.9814,0.7435
ROCPOINTS_N,0.3793,0.4268,0.7434,0.9814,0.7434
ROCPOINTS_N,0.3800,0.4268,0.7434,0.9814,0.7434
ROCPOINTS_N,0.3800,0.4268,0.7433,0.9814,0.7433
ROCPOINTS_N,0.3803,0.4250,0.7382,0.9813,0.7382
ROCPOINTS_N,0.3807,0.4250,0.7382,0.9813,0.7382
ROCPOINTS_N,0.3811,0.4250,0.7381,0.9813,0.7381
ROCPOINTS_N,0.3817,0.4250,0.7381,0.9813,0.7381
ROCPOINTS_N,0.3820,0.4250,0.7379,0.9813,0.7379
ROCPOINTS_N,0.3821,0.4250,0.7379,0.9813,0.7379
ROCPOINTS_N,0.3822,0.4250,0.7378,0.9813,0.7378
ROCPOINTS_N,0.3825,0.4250,0.7377,0.9813,0.7377
ROCPOINTS_N,0.3827,0.4250,0.7375,0.9813,0.7375
ROCPOINTS_N,0.3829,0.4250,0.7374,0.9813,0.7374
ROCPOINTS_N,0.3829,0.4250,0.7374,0.9813,0.7374
ROCPOINTS_N,0.3830,0.4250,0.7373,0.9813,0.7373
ROCPOINTS_N,0.3831,0.4233,0.7372,0.9814,0.7372
ROCPOINTS_N,0.3833,0.4233,0.7372,0.9814,0.7372
ROCPOINTS_N,0.3834,0.4162,0.7329,0.9816,0.7329
ROCPOINTS_N,0.3837,0.4162,0.7328,0.9816,0.7328
ROCPOINTS_N,0.3839,0.4162,0.7328,0.9816,0.7328
ROCPOINTS_N,0.3841,0.4162,0.7327,0.9816,0.7327
ROCPOINTS_N,0.3841,0.4162,0.7326,0.9816,0.7326
ROCPOINTS_N,0.3842,0.4162,0.7326,0.9816,0.7326
ROCPOINTS_N,0.3842,0.4162,0.7325,0.9816,0.7325
ROCPOINTS_N,0.3844,0.4162,0.7325,0.9816,0.7325
ROCPOINTS_N,0.3846,0.4162,0.7324,0.9816,0.7324
ROCPOINTS_N,0.3846,0.4145,0.7324,0.9816,0.7324
ROCPOINTS_N,0.3850,0.4145,0.7323,0.9816,0.7323
ROCPOINTS_N,0.3853,0.4145,0.7323,0.9816,0.7323
ROCPOINTS_N,0.3854,0.4145,0.7322,0.9816,0.7322
ROCPOINTS_N,0.3856,0.4145,0.7322,0.9816,0.7322
ROCPOINTS_N,0.3856,0.4145,0.7320,0.9816,0.7320
ROCPOINTS_N,0.3857,0.4145,0.7319,0.9816,0.7319
ROCPOINTS_N,0.3860,0.4145,0.7319,0.9816,0.7319
ROCPOINTS_N,0.3862,0.4145,0.7318,0.9816,0.7318
ROCPOINTS_N,0.3862,0.4145,0.7317,0.9816,0.7317
ROCPOINTS_N,0.3867,0.4145,0.7316,0.9816,0.7316
ROCPOINTS_N,0.3871,0.4109,0.7266,0.9816,0.7266
ROCPOINTS_N,0.3872,0.4109,0.7265,0.9816,0.7265
ROCPOINTS_N,0.3874,0.4109,0.7265,0.9816,0.7265
ROCPOINTS_N,0.3878,0.4109,0.7264,0.9816,0.7264
ROCPOINTS_N,0.3878,0.4109,0.7263,0.9816,0.7263
ROCPOINTS_N,0.3879,0.4109,0.7263,0.9816,0.7263
ROCPOINTS_N,0.3882,0.4109,0.7262,0.9816,0.7262
ROCPOINTS_N,0.3883,0.4109,0.7262,0.9816,0.7262
ROCPOINTS_N,0.3884,0.4109,0.7261,0.9816,0.7261
ROCPOINTS_N,0.3884,0.4092,0.7261,0.9817,0.7261
ROCPOINTS_N,0.3884,0.4092,0.7260,0.9817,0.7260
ROCPOINTS_N,0.3886,0.4092,0.7260,0.9817,0.7260
ROCPOINTS_N,0.3887,0.4092,0.7259,0.9817,0.7259
ROCPOINTS_N,0.3889,0.4092,0.7259,0.9817,0.7259
ROCPOINTS_N,0.3889,0.4092,0.7258,0.9817,0.7258
ROCPOINTS_N,0.3889,0.4092,0.7256,0.9817,0.7256
ROCPOINTS_N,0.3892,0.4092,0.7256,0.9817,0.7256
ROCPOINTS_N,0.3894,0.4092,0.7255,0.9817,0.7255
ROCPOINTS_N,0.3896,0.4092,0.7254,0.9817,0.7254
ROCPOINTS_N,0.3900,0.4092,0.7253,0.9817,0.7253
ROCPOINTS_N,0.3901,0.4056,0.7203,0.9817,0.7203
ROCPOINTS_N,0.3905,0.4056,0.7203,0.9817,0.7203
ROCPOINTS_N,0.3907,0.4056,0.7201,0.9817,0.7201
ROCPOINTS_N,0.3907,0.4056,0.7200,0.9817,0.7200
ROCPOINTS_N,0.3908,0.4039,0.7200,0.9818,0.7200
ROCPOINTS_N,0.3909,0.4039,0.7199,0.9818,0.7199
ROCPOINTS_N,0.3911,0.4039,0.7199,0.9818,0.7199
ROCPOINTS_N,0.3913,0.4039,0.7198,0.9818,0.7198
ROCPOINTS_N,0.3913,0.4039,0.7198,0.9818,0.7198
ROCPOINTS_N,0.3916,0.4039,0.7197,0.9818,0.7197
ROCPOINTS_N,0.3917,0.4039,0.7196,0.9818,0.7196
ROCPOINTS_N,0.3922,0.4039,0.7194,0.9818,0.7194
ROCPOINTS_N,0.3922,0.4039,0.7193,0.9818,0.7193
ROCPOINTS_N,0.3925,0.4039,0.7192,0.9818,0.7192
ROCPOINTS_N,0.3927,0.4039,0.7191,0.9818,0.7191
ROCPOINTS_N,0.3928,0.4039,0.7190,0.9818,0.7190
ROCPOINTS_N,0.3930,0.4039,0.7189,0.9818,0.7189
ROCPOINTS_N,0.3933,0.4021,0.7189,0.9818,0.7189
ROCPOINTS_N,0.3934,0.4004,0.7137,0.9818,0.7137
ROCPOINTS_N,0.3937,0.4004,0.7137,0.9818,0.7137
ROCPOINTS_N,0.3939,0.4004,0.7136,0.9818,0.7136
ROCPOINTS_N,0.3941,0.4004,0.7136,0.9818,0.7136
ROCPOINTS_N,0.3944,0.4004,0.7135,0.9818,0.7135
ROCPOINTS_N,0.3946,0.4004,0.7134,0.9818,0.7134
ROCPOINTS_N,0.3949,0.3986,0.7134,0.9819,0.7134
ROCPOINTS_N,0.3950,0.3986,0.7133,0.9819,0.7133
ROCPOINTS_N,0.3950,0.3986,0.7133,0.9819,0.7133
ROCPOINTS_N,0.3953,0.3986,0.7132,0.9819,0.7132
ROCPOINTS_N,0.3954,0.3986,0.7131,0.9819,0.7131
ROCPOINTS_N,0.3954,0.3986,0.7130,0.9819,0.7130
ROCPOINTS_N,0.3956,0.3986,0.7130,0.9819,0.7130
ROCPOINTS_N,0.3958,0.3986,0.7129,0.9818,0.7129
ROCPOINTS_N,0.3960,0.3986,0.7127,0.9818,0.7127
ROCPOINTS_N,0.3962,0.3986,0.7126,0.9818,0.7126
ROCPOINTS_N,0.3963,0.3986,0.7126,0.9818,0.7126
ROCPOINTS_N,0.3963,0.3986,0.7125,0.9818,0.7125
ROCPOINTS_N,0.3967,0.3986,0.7125,0.9818,0.7125
ROCPOINTS_N,0.3968,0.3898,0.7081,0.9821,0.7081
ROCPOINTS_N,0.3969,0.3898,0.7080,0.9821,0.7080
ROCPOINTS_N,0.3971,0.3898,0.7079,0.9821,0.7079
ROCPOINTS_N,0.3973,0.3898,0.7078,0.9821,0.7078
ROCPOINTS_N,0.3973,0.3898,0.7077,0.9821,0.7077
ROCPOINTS_N,0.3975,0.3898,0.7077,0.9821,0.7077
ROCPOINTS_N,0.3979,0.3898,0.7076,0.9821,0.7076
ROCPOINTS_N,0.3983,0.3898,0.7075,0.9821,0.7075
ROCPOINTS_N,0.3988,0.3898,0.7072,0.9821,0.7072
ROCPOINTS_N,0.3989,0.3898,0.7072,0.9821,0.7072
ROCPOINTS_N,0.3989,0.3898,0.7071,0.9821,0.7071
ROCPOINTS_N,0.3989,0.3898,0.7070,0.9821,0.7070
ROCPOINTS_N,0.3992,0.3898,0.7070,0.9821,0.7070
ROCPOINTS_N,0.3993,0.3898,0.7069,0.9821,0.7069
ROCPOINTS_N,0.4000,0.3898,0.7068,0.9821,0.7068
ROCPOINTS_N,0.4001,0.3862,0.7019,0.9821,0.7019
ROCPOINTS_N,0.4002,0.3862,0.7018,0.9821,0.7018
ROCPOINTS_N,0.4005,0.3862,0.7017,0.9821,0.7017
ROCPOINTS_N,0.4006,0.3862,0.7017,0.9821,0.7017
ROCPOINTS_N,0.4006,0.3862,0.7016,0.9821,0.7016
ROCPOINTS_N,0.4008,0.3862,0.7015,0.9821,0.7015
ROCPOINTS_N,0.4010,0.3862,0.7014,0.9821,0.7014
ROCPOINTS_N,0.4010,0.3862,0.7014,0.9821,0.7014
ROCPOINTS_N,0.4011,0.3862,0.7013,0.9821,0.7013
ROCPOINTS_N,0.4013,0.3862,0.7012,0.9821,0.7012
ROCPOINTS_N,0.4014,0.3862,0.7011,0.9821,0.7011
ROCPOINTS_N,0.4017,0.3862,0.7011,0.9821,0.7011
ROCPOINTS_N,0.4017,0.3845,0.7009,0.9822,0.7009
ROCPOINTS_N,0.4018,0.3845,0.7009,0.9822,0.7009
ROCPOINTS_N,0.4022,0.3845,0.7008,0.9822,0.7008
ROCPOINTS_N,0.4023,0.3845,0.7007,0.9822,0.7007
ROCPOINTS_N,0.4024,0.3845,0.7007,0.9822,0.7007
ROCPOINTS_N,0.4024,0.3845,0.7006,0.9822,0.7006
ROCPOINTS_N,0.4027,0.3845,0.7006,0.9822,0.7006
ROCPOINTS_N,0.4027,0.3845,0.7005,0.9822,0.7005
ROCPOINTS_N,0.4028,0.3845,0.7004,0.9822,0.7004
ROCPOINTS_N,0.4032,0.3845,0.7004,0.9822,0.7004
ROCPOINTS_N,0.4033,0.3845,0.7003,0.9822,0.7003
ROCPOINTS_N,0.4035,0.3792,0.6958,0.9823,0.6958
ROCPOINTS_N,0.4035,0.3792,0.6958,0.9823,0.6958
ROCPOINTS_N,0.4039,0.3792,0.6957,0.9823,0.6957
ROCPOINTS_N,0.4042,0.3792,0.6957,0.9823,0.6957
ROCPOINTS_N,0.4044,0.3792,0.6955,0.9823,0.6955
ROCPOINTS_N,0.4044,0.3792,0.6954,0.9823,0.6954
ROCPOINTS_N,0.4044,0.3792,0.6953,0.9823,0.6953
ROCPOINTS_N,0.4045,0.3792,0.6951,0.9823,0.6951
ROCPOINTS_N,0.4045,0.3792,0.6950,0.9823,0.6950
ROCPOINTS_N,0.4046,0.3792,0.6950,0.9823,0.6950
ROCPOINTS_N,0.4048,0.3792,0.6949,0.9823,0.6949
ROCPOINTS_N,0.4050,0.3792,0.6949,0.9823,0.6949
ROCPOINTS_N,0.4053,0.3792,0.6947,0.9823,0.6947
ROCPOINTS_N,0.4053,0.3792,0.6946,0.9823,0.6946
ROCPOINTS_N,0.4054,0.3792,0.6946,0.9823,0.6946
ROCPOINTS_N,0.4056,0.3792,0.6945,0.9823,0.6945
ROCPOINTS_N,0.4056,0.3792,0.6944,0.9823,0.6944
ROCPOINTS_N,0.4057,0.3792,0.6944,0.9823,0.6944
ROCPOINTS_N,0.4058,0.3792,0.6943,0.9823,0.6943
ROCPOINTS_N,0.4059,0.3792,0.6943,0.9823,0.6943
ROCPOINTS_N,0.4061,0.3792,0.6942,0.9823,0.6942
ROCPOINTS_N,0.4061,0.3792,0.6942,0.9823,0.6942
ROCPOINTS_N,0.4062,0.3792,0.6941,0.9823,0.6941
ROCPOINTS_N,0.4062,0.3792,0.6940,0.9823,0.6940
ROCPOINTS_N,0.4063,0.3792,0.6939,0.9823,0.6939
ROCPOINTS_N,0.4067,0.3792,0.6939,0.9823,0.6939
ROCPOINTS_N,0.4070,0.3757,0.6896,0.9823,0.6896
ROCPOINTS_N,0.4070,0.3757,0.6895,0.9823,0.6895
ROCPOINTS_N,0.4070,0.3757,0.6895,0.9823,0.6895
ROCPOINTS_N,0.4072,0.3739,0.6895,0.9824,0.6895
ROCPOINTS_N,0.4072,0.3739,0.6894,0.9824,0.6894
ROCPOINTS_N,0.4074,0.3739,0.6894,0.9824,0.6894
ROCPOINTS_N,0.4076,0.3739,0.6893,0.9824,0.6893
ROCPOINTS_N,0.4076,0.3739,0.6893,0.9824,0.6893
ROCPOINTS_N,0.4077,0.3739,0.6892,0.9824,0.6892
ROCPOINTS_N,0.4077,0.3739,0.6891,0.9824,0.6891
ROCPOINTS_N,0.4078,0.3739,0.6891,0.9824,0.6891
ROCPOINTS_N,0.4082,0.3739,0.6890,0.9824,0.6890
ROCPOINTS_N,0.4083,0.3739,0.6890,0.9824,0.6890
ROCPOINTS_N,0.4083,0.3739,0.6889,0.9824,0.6889
ROCPOINTS_N,0.4083,0.3739,0.6888,0.9824,0.6888
ROCPOINTS_N,0.4086,0.3739,0.6886,0.9824,0.6886
ROCPOINTS_N,0.4088,0.3739,0.6885,0.9824,0.6885
ROCPOINTS_N,0.4089,0.3739,0.6884,0.9824,0.6884
ROCPOINTS_N,0.4089,0.3739,0.6883,0.9824,0.6883
ROCPOINTS_N,0.4092,0.3739,0.6883,0.9824,0.6883
ROCPOINTS_N,0.4095,0.3739,0.6882,0.9824,0.6882
ROCPOINTS_N,0.4100,0.3739,0.6881,0.9824,0.6881
ROCPOINTS_N,0.4102,0.3704,0.6838,0.9824,0.6838
ROCPOINTS_N,0.4105,0.3704,0.6838,0.9824,0.6838
ROCPOINTS_N,0.4106,0.3704,0.6837,0.9824,0.6837
ROCPOINTS_N,0.4108,0.3704,0.6837,0.9824,0.6837
ROCPOINTS_N,0.4109,0.3704,0.6835,0.9824,0.6835
ROCPOINTS_N,0.4110,0.3704,0.6835,0.9824,0.6835
ROCPOINTS_N,0.4114,0.3704,0.6834,0.9824,0.6834
ROCPOINTS_N,0.4114,0.3704,0.6834,0.9824,0.6834
ROCPOINTS_N,0.4118,0.3704,0.6833,0.9824,0.6833
ROCPOINTS_N,0.4118,0.3704,0.6832,0.9824,0.6832
ROCPOINTS_N,0.4120,0.3704,0.6832,0.9824,0.6832
ROCPOINTS_N,0.4121,0.3704,0.6831,0.9824,0.6831
ROCPOINTS_N,0.4121,0.3704,0.6831,0.9824,0.6831
ROCPOINTS_N,0.4122,0.3704,0.6830,0.9824,0.6830
ROCPOINTS_N,0.4122,0.3704,0.6830,0.9824,0.6830
ROCPOINTS_N,0.4123,0.3704,0.6829,0.9824,0.6829
ROCPOINTS_N,0.4124,0.3704,0.6828,0.9824,0.6828
ROCPOINTS_N,0.4125,0.3704,0.6828,0.9824,0.6828
ROCPOINTS_N,0.4125,0.3704,0.6827,0.9824,0.6827
ROCPOINTS_N,0.4128,0.3704,0.6827,0.9824,0.6827
ROCPOINTS_N,0.4128,0.3704,0.6826,0.9824,0.6826
ROCPOINTS_N,0.4133,0.3704,0.6825,0.9824,0.6825
ROCPOINTS_N,0.4133,0.3704,0.6825,0.9824,0.6825
ROCPOINTS_N,0.4134,0.3616,0.6778,0.9827,0.6778
ROCPOINTS_N,0.4135,0.3616,0.6778,0.9827,0.6778
ROCPOINTS_N,0.4136,0.3616,0.6777,0.9827,0.6777
ROCPOINTS_N,0.4139,0.3616,0.6776,0.9827,0.6776
ROCPOINTS_N,0.4139,0.3616,0.6776,0.9827,0.6776
ROCPOINTS_N,0.4140,0.3616,0.6775,0.9827,0.6775
ROCPOINTS_N,0.4140,0.3616,0.6775,0.9827,0.6775
ROCPOINTS_N,0.4141,0.3598,0.6775,0.9827,0.6775
ROCPOINTS_N,0.4142,0.3598,0.6774,0.9827,0.6774
ROCPOINTS_N,0.4143,0.3598,0.6774,0.9827,0.6774
ROCPOINTS_N,0.4146,0.3598,0.6773,0.9827,0.6773
ROCPOINTS_N,0.4148,0.3598,0.6772,0.9827,0.6772
ROCPOINTS_N,0.4149,0.3598,0.6772,0.9827,0.6772
ROCPOINTS_N,0.4149,0.3598,0.6771,0.9827,0.6771
ROCPOINTS_N,0.4150,0.3598,0.6771,0.9827,0.6771
ROCPOINTS_N,0.4151,0.3598,0.6768,0.9827,0.6768
ROCPOINTS_N,0.4151,0.3598,0.6768,0.9827,0.6768
ROCPOINTS_N,0.4154,0.3598,0.6767,0.9827,0.6767
ROCPOINTS_N,0.4156,0.3598,0.6767,0.9827,0.6767
ROCPOINTS_N,0.4156,0.3598,0.6766,0.9827,0.6766
ROCPOINTS_N,0.4156,0.3598,0.6765,0.9827,0.6765
ROCPOINTS_N,0.4157,0.3598,0.6765,0.9827,0.6765
ROCPOINTS_N,0.4157,0.3598,0.6764,0.9827,0.6764
ROCPOINTS_N,0.4161,0.3598,0.6764,0.9827,0.6764
ROCPOINTS_N,0.4163,0.3598,0.6763,0.9827,0.6763
ROCPOINTS_N,0.4164,0.3598,0.6762,0.9827,0.6762
ROCPOINTS_N,0.4164,0.3598,0.6762,0.9827,0.6762
ROCPOINTS_N,0.4167,0.3598,0.6761,0.9827,0.6761
ROCPOINTS_N,0.4171,0.3598,0.6712,0.9826,0.6712
ROCPOINTS_N,0.4173,0.3598,0.6712,0.9826,0.6712
ROCPOINTS_N,0.4175,0.3598,0.6711,0.9826,0.6711
ROCPOINTS_N,0.4175,0.3598,0.6711,0.9826,0.6711
ROCPOINTS_N,0.4177,0.3598,0.6710,0.9826,0.6710
ROCPOINTS_N,0.4177,0.3598,0.6709,0.9826,0.6709
ROCPOINTS_N,0.4178,0.3598,0.6709,0.9826,0.6709
ROCPOINTS_N,0.4178,0.3580,0.6709,0.9827,0.6709
ROCPOINTS_N,0.4178,0.3580,0.6708,0.9827,0.6708
ROCPOINTS_N,0.4180,0.3580,0.6708,0.9827,0.6708
ROCPOINTS_N,0.4181,0.3580,0.6707,0.9827,0.6707
ROCPOINTS_N,0.4181,0.3580,0.6707,0.9827,0.6707
ROCPOINTS_N,0.4183,0.3580,0.6706,0.9827,0.6706
ROCPOINTS_N,0.4187,0.3580,0.6704,0.9826,0.6704
ROCPOINTS_N,0.4188,0.3580,0.6703,0.9826,0.6703
ROCPOINTS_N,0.4188,0.3580,0.6702,0.9826,0.6702
ROCPOINTS_N,0.4189,0.3580,0.6702,0.9826,0.6702
ROCPOINTS_N,0.4189,0.3580,0.6701,0.9826,0.6701
ROCPOINTS_N,0.4190,0.3580,0.6701,0.9826,0.6701
ROCPOINTS_N,0.4190,0.3580,0.6700,0.9826,0.6700
ROCPOINTS_N,0.4192,0.3580,0.6699,0.9826,0.6699
ROCPOINTS_N,0.4195,0.3580,0.6698,0.9826,0.6698
ROCPOINTS_N,0.4197,0.3580,0.6697,0.9826,0.6697
ROCPOINTS_N,0.4197,0.3580,0.6697,0.9826,0.6697
ROCPOINTS_N,0.4198,0.3580,0.6696,0.9826,0.6696
ROCPOINTS_N,0.4198,0.3580,0.6695,0.9826,0.6695
ROCPOINTS_N,0.4200,0.3580,0.6695,0.9826,0.6695
ROCPOINTS_N,0.4210,0.3580,0.6646,0.9825,0.6646
ROCPOINTS_N,0.4210,0.3580,0.6645,0.9825,0.6645
ROCPOINTS_N,0.4211,0.3580,0.6644,0.9825,0.6644
ROCPOINTS_N,0.4212,0.3580,0.6643,0.9825,0.6643
ROCPOINTS_N,0.4217,0.3580,0.6642,0.9825,0.6642
ROCPOINTS_N,0.4217,0.3580,0.6642,0.9825,0.6642
ROCPOINTS_N,0.4218,0.3580,0.6641,0.9825,0.6641
ROCPOINTS_N,0.4219,0.3563,0.6641,0.9826,0.6641
ROCPOINTS_N,0.4219,0.3563,0.6641,0.9826,0.6641
ROCPOINTS_N,0.4220,0.3563,0.6640,0.9826,0.6640
ROCPOINTS_N,0.4220,0.3563,0.6639,0.9826,0.6639
ROCPOINTS_N,0.4221,0.3563,0.6639,0.9826,0.6639
ROCPOINTS_N,0.4222,0.3563,0.6638,0.9826,0.6638
ROCPOINTS_N,0.4222,0.3563,0.6637,0.9826,0.6637
ROCPOINTS_N,0.4225,0.3563,0.6636,0.9826,0.6636
ROCPOINTS_N,0.4225,0.3563,0.6635,0.9826,0.6635
ROCPOINTS_N,0.4226,0.3563,0.6634,0.9826,0.6634
ROCPOINTS_N,0.4227,0.3563,0.6634,0.9826,0.6634
ROCPOINTS_N,0.4229,0.3563,0.6633,0.9826,0.6633
ROCPOINTS_N,0.4230,0.3563,0.6632,0.9826,0.6632
ROCPOINTS_N,0.4230,0.3563,0.6632,0.9825,0.6632
ROCPOINTS_N,0.4231,0.3563,0.6631,0.9825,0.6631
ROCPOINTS_N,0.4233,0.3563,0.6631,0.9825,0.6631
ROCPOINTS_N,0.4239,0.3545,0.6587,0.9825,0.6587
ROCPOINTS_N,0.4242,0.3545,0.6586,0.9825,0.6586
ROCPOINTS_N,0.4242,0.3545,0.6586,0.9825,0.6586
ROCPOINTS_N,0.4246,0.3545,0.6585,0.9825,0.6585
ROCPOINTS_N,0.4247,0.3545,0.6585,0.9825,0.6585
ROCPOINTS_N,0.4249,0.3545,0.6584,0.9825,0.6584
ROCPOINTS_N,0.4250,0.3545,0.6583,0.9825,0.6583
ROCPOINTS_N,0.4251,0.3545,0.6581,0.9825,0.6581
ROCPOINTS_N,0.4252,0.3545,0.6581,0.9825,0.6581
ROCPOINTS_N,0.4254,0.3545,0.6580,0.9825,0.6580
ROCPOINTS_N,0.4256,0.3545,0.6579,0.9825,0.6579
ROCPOINTS_N,0.4256,0.3545,0.6579,0.9825,0.6579
ROCPOINTS_N,0.4257,0.3545,0.6578,0.9825,0.6578
ROCPOINTS_N,0.4260,0.3545,0.6578,0.9825,0.6578
ROCPOINTS_N,0.4263,0.3545,0.6577,0.9825,0.6577
ROCPOINTS_N,0.4267,0.3545,0.6576,0.9825,0.6576
ROCPOINTS_N,0.4267,0.3510,0.6526,0.9825,0.6526
ROCPOINTS_N,0.4269,0.3510,0.6525,0.9825,0.6525
ROCPOINTS_N,0.4273,0.3510,0.6525,0.9825,0.6525
ROCPOINTS_N,0.4273,0.3510,0.6524,0.9825,0.6524
ROCPOINTS_N,0.4275,0.3510,0.6523,0.9825,0.6523
ROCPOINTS_N,0.4275,0.3510,0.6522,0.9825,0.6522
ROCPOINTS_N,0.4276,0.3510,0.6522,0.9825,0.6522
ROCPOINTS_N,0.4276,0.3510,0.6518,0.9825,0.6518
ROCPOINTS_N,0.4278,0.3510,0.6516,0.9825,0.6516
ROCPOINTS_N,0.4278,0.3510,0.6515,0.9825,0.6515
ROCPOINTS_N,0.4278,0.3510,0.6515,0.9825,0.6515
ROCPOINTS_N,0.4279,0.3510,0.6514,0.9825,0.6514
ROCPOINTS_N,0.4281,0.3510,0.6513,0.9825,0.6513
ROCPOINTS_N,0.4282,0.3510,0.6513,0.9825,0.6513
ROCPOINTS_N,0.4283,0.3510,0.6512,0.9825,0.6512
ROCPOINTS_N,0.4283,0.3510,0.6512,0.9825,0.6512
ROCPOINTS_N,0.4284,0.3510,0.6511,0.9825,0.6511
ROCPOINTS_N,0.4284,0.3510,0.6511,0.9825,0.6511
ROCPOINTS_N,0.4288,0.3510,0.6510,0.9825,0.6510
ROCPOINTS_N,0.4289,0.3510,0.6509,0.9825,0.6509
ROCPOINTS_N,0.4289,0.3510,0.6508,0.9825,0.6508
ROCPOINTS_N,0.4290,0.3510,0.6508,0.9825,0.6508
ROCPOINTS_N,0.4292,0.3510,0.6507,0.9825,0.6507
ROCPOINTS_N,0.4297,0.3510,0.6506,0.9825,0.6506
ROCPOINTS_N,0.4297,0.3510,0.6505,0.9825,0.6505
ROCPOINTS_N,0.4300,0.3510,0.6505,0.9825,0.6505
ROCPOINTS_N,0.4302,0.3492,0.6458,0.9824,0.6458
ROCPOINTS_N,0.4303,0.3492,0.6458,0.9824,0.6458
ROCPOINTS_N,0.4306,0.3492,0.6457,0.9824,0.6457
ROCPOINTS_N,0.4306,0.3492,0.6456,0.9824,0.6456
ROCPOINTS_N,0.4306,0.3492,0.6456,0.9824,0.6456
ROCPOINTS_N,0.4308,0.3492,0.6453,0.9824,0.6453
ROCPOINTS_N,0.4308,0.3492,0.6452,0.9824,0.6452
ROCPOINTS_N,0.4310,0.3492,0.6452,0.9824,0.6452
ROCPOINTS_N,0.4311,0.3492,0.6451,0.9824,0.6451
ROCPOINTS_N,0.4311,0.3492,0.6451,0.9824,0.6451
ROCPOINTS_N,0.4314,0.3492,0.6450,0.9824,0.6450
ROCPOINTS_N,0.4317,0.3492,0.6449,0.9824,0.6449
ROCPOINTS_N,0.4317,0.3492,0.6446,0.9824,0.6446
ROCPOINTS_N,0.4320,0.3492,0.6446,0.9824,0.6446
ROCPOINTS_N,0.4321,0.3492,0.6445,0.9824,0.6445
ROCPOINTS_N,0.4321,0.3492,0.6445,0.9824,0.6445
ROCPOINTS_N,0.4322,0.3492,0.6444,0.9824,0.6444
ROCPOINTS_N,0.4322,0.3492,0.6443,0.9824,0.6443
ROCPOINTS_N,0.4322,0.3492,0.6442,0.9824,0.6442
ROCPOINTS_N,0.4323,0.3492,0.6440,0.9824,0.6440
ROCPOINTS_N,0.4324,0.3492,0.6439,0.9824,0.6439
ROCPOINTS_N,0.4325,0.3492,0.6439,0.9824,0.6439
ROCPOINTS_N,0.4327,0.3492,0.6438,0.9824,0.6438
ROCPOINTS_N,0.4329,0.3474,0.6437,0.9825,0.6437
ROCPOINTS_N,0.4330,0.3474,0.6437,0.9825,0.6437
ROCPOINTS_N,0.4333,0.3474,0.6436,0.9825,0.6436
ROCPOINTS_N,0.4334,0.3386,0.6398,0.9828,0.6398
ROCPOINTS_N,0.4334,0.3386,0.6397,0.9828,0.6397
ROCPOINTS_N,0.4336,0.3386,0.6397,0.9828,0.6397
ROCPOINTS_N,0.4337,0.3386,0.6396,0.9828,0.6396
ROCPOINTS_N,0.4339,0.3386,0.6396,0.9828,0.6396
ROCPOINTS_N,0.4340,0.3386,0.6395,0.9828,0.6395
ROCPOINTS_N,0.4340,0.3386,0.6394,0.9828,0.6394
ROCPOINTS_N,0.4343,0.3386,0.6393,0.9828,0.6393
ROCPOINTS_N,0.4344,0.3386,0.6393,0.9828,0.6393
ROCPOINTS_N,0.4346,0.3386,0.6392,0.9828,0.6392
ROCPOINTS_N,0.4346,0.3386,0.6392,0.9828,0.6392
ROCPOINTS_N,0.4347,0.3386,0.6391,0.9828,0.6391
ROCPOINTS_N,0.4353,0.3386,0.6390,0.9828,0.6390
ROCPOINTS_N,0.4355,0.3386,0.6390,0.9828,0.6390
ROCPOINTS_N,0.4356,0.3386,0.6389,0.9828,0.6389
ROCPOINTS_N,0.4356,0.3386,0.6388,0.9828,0.6388
ROCPOINTS_N,0.4356,0.3386,0.6388,0.9828,0.6388
ROCPOINTS_N,0.4357,0.3386,0.6385,0.9828,0.6385
ROCPOINTS_N,0.4357,0.3386,0.6385,0.9828,0.6385
ROCPOINTS_N,0.4357,0.3386,0.6384,0.9828,0.6384
ROCPOINTS_N,0.4358,0.3386,0.6383,0.9828,0.6383
ROCPOINTS_N,0.4359,0.3386,0.6382,0.9828,0.6382
ROCPOINTS_N,0.4360,0.3386,0.6382,0.9828,0.6382
ROCPOINTS_N,0.4360,0.3386,0.6381,0.9828,0.6381
ROCPOINTS_N,0.4363,0.3386,0.6379,0.9828,0.6379
ROCPOINTS_N,0.4364,0.3386,0.6379,0.9828,0.6379
ROCPOINTS_N,0.4366,0.3386,0.6378,0.9827,0.6378
ROCPOINTS_N,0.4367,0.3386,0.6378,0.9827,0.6378
ROCPOINTS_N,0.4368,0.3316,0.6335,0.9830,0.6335
ROCPOINTS_N,0.4369,0.3298,0.6335,0.9831,0.6335
ROCPOINTS_N,0.4370,0.3298,0.6334,0.9831,0.6334
ROCPOINTS_N,0.4370,0.3298,0.6334,0.9831,0.6334
ROCPOINTS_N,0.4371,0.3298,0.6333,0.9831,0.6333
ROCPOINTS_N,0.4372,0.3298,0.6332,0.9831,0.6332
ROCPOINTS_N,0.4373,0.3298,0.6332,0.9831,0.6332
ROCPOINTS_N,0.4375,0.3298,0.6331,0.9831,0.6331
ROCPOINTS_N,0.4376,0.3298,0.6330,0.9831,0.6330
ROCPOINTS_N,0.4376,0.3298,0.6330,0.9831,0.6330
ROCPOINTS_N,0.4376,0.3298,0.6329,0.9831,0.6329
ROCPOINTS_N,0.4378,0.3298,0.6329,0.9831,0.6329
ROCPOINTS_N,0.4380,0.3298,0.6327,0.9831,0.6327
ROCPOINTS_N,0.4380,0.3298,0.6327,0.9831,0.6327
ROCPOINTS_N,0.4383,0.3298,0.6326,0.9831,0.6326
ROCPOINTS_N,0.4386,0.3298,0.6324,0.9830,0.6324
ROCPOINTS_N,0.4387,0.3298,0.6323,0.9830,0.6323
ROCPOINTS_N,0.4387,0.3298,0.6322,0.9830,0.6322
ROCPOINTS_N,0.4389,0.3298,0.6322,0.9830,0.6322
ROCPOINTS_N,0.4389,0.3298,0.6321,0.9830,0.6321
ROCPOINTS_N,0.4391,0.3298,0.6319,0.9830,0.6319
ROCPOINTS_N,0.4393,0.3298,0.6319,0.9830,0.6319
ROCPOINTS_N,0.4394,0.3298,0.6318,0.9830,0.6318
ROCPOINTS_N,0.4394,0.3298,0.6317,0.9830,0.6317
ROCPOINTS_N,0.4395,0.3298,0.6316,0.9830,0.6316
ROCPOINTS_N,0.4395,0.3298,0.6316,0.9830,0.6316
ROCPOINTS_N,0.4396,0.3298,0.6315,0.9830,0.6315
ROCPOINTS_N,0.4397,0.3298,0.6315,0.9830,0.6315
ROCPOINTS_N,0.4400,0.3298,0.6314,0.9830,0.6314
ROCPOINTS_N,0.4400,0.3263,0.6277,0.9831,0.6277
ROCPOINTS_N,0.4402,0.3263,0.6276,0.9831,0.6276
ROCPOINTS_N,0.4402,0.3263,0.6276,0.9831,0.6276
ROCPOINTS_N,0.4403,0.3263,0.6275,0.9831,0.6275
ROCPOINTS_N,0.4405,0.3245,0.6275,0.9832,0.6275
ROCPOINTS_N,0.4407,0.3245,0.6274,0.9832,0.6274
ROCPOINTS_N,0.4411,0.3245,0.6273,0.9832,0.6273
ROCPOINTS_N,0.4411,0.3245,0.6272,0.9832,0.6272
ROCPOINTS_N,0.4413,0.3245,0.6272,0.9832,0.6272
ROCPOINTS_N,0.4415,0.3245,0.6271,0.9832,0.6271
ROCPOINTS_N,0.4415,0.3245,0.6270,0.9832,0.6270
ROCPOINTS_N,0.4417,0.3245,0.6270,0.9832,0.6270
ROCPOINTS_N,0.4421,0.3245,0.6269,0.9832,0.6269
ROCPOINTS_N,0.4422,0.3245,0.6268,0.9832,0.6268
ROCPOINTS_N,0.4424,0.3245,0.6267,0.9832,0.6267
ROCPOINTS_N,0.4425,0.3245,0.6266,0.9832,0.6266
ROCPOINTS_N,0.4427,0.3245,0.6265,0.9832,0.6265
ROCPOINTS_N,0.4429,0.3245,0.6265,0.9832,0.6265
ROCPOINTS_N,0.4433,0.3245,0.6264,0.9832,0.6264
ROCPOINTS_N,0.4433,0.3245,0.6263,0.9832,0.6263
ROCPOINTS_N,0.4433,0.3245,0.6261,0.9832,0.6261
ROCPOINTS_N,0.4434,0.3192,0.6217,0.9833,0.6217
ROCPOINTS_N,0.4434,0.3192,0.6217,0.9833,0.6217
ROCPOINTS_N,0.4434,0.3192,0.6215,0.9833,0.6215
ROCPOINTS_N,0.4435,0.3192,0.6214,0.9833,0.6214
ROCPOINTS_N,0.4437,0.3192,0.6214,0.9833,0.6214
ROCPOINTS_N,0.4437,0.3192,0.6213,0.9833,0.6213
ROCPOINTS_N,0.4439,0.3192,0.6213,0.9833,0.6213
ROCPOINTS_N,0.4442,0.3192,0.6211,0.9833,0.6211
ROCPOINTS_N,0.4443,0.3175,0.6211,0.9834,0.6211
ROCPOINTS_N,0.4444,0.3175,0.6211,0.9834,0.6211
ROCPOINTS_N,0.4444,0.3175,0.6210,0.9834,0.6210
ROCPOINTS_N,0.4445,0.3175,0.6210,0.9834,0.6210
ROCPOINTS_N,0.4445,0.3175,0.6209,0.9834,0.6209
ROCPOINTS_N,0.4447,0.3175,0.6209,0.9834,0.6209
ROCPOINTS_N,0.4447,0.3175,0.6208,0.9834,0.6208
ROCPOINTS_N,0.4448,0.3175,0.6207,0.9834,0.6207
ROCPOINTS_N,0.4449,0.3175,0.6207,0.9834,0.6207
ROCPOINTS_N,0.4450,0.3175,0.6206,0.9834,0.6206
ROCPOINTS_N,0.4454,0.3175,0.6205,0.9834,0.6205
ROCPOINTS_N,0.4454,0.3175,0.6204,0.9834,0.6204
ROCPOINTS_N,0.4454,0.3175,0.6204,0.9834,0.6204
ROCPOINTS_N,0.4455,0.3175,0.6203,0.9834,0.6203
ROCPOINTS_N,0.4456,0.3175,0.6203,0.9834,0.6203
ROCPOINTS_N,0.4456,0.3175,0.6202,0.9834,0.6202
ROCPOINTS_N,0.4458,0.3175,0.6202,0.9834,0.6202
ROCPOINTS_N,0.4462,0.3175,0.6200,0.9834,0.6200
ROCPOINTS_N,0.4464,0.3175,0.6199,0.9834,0.6199
ROCPOINTS_N,0.4466,0.3175,0.6199,0.9833,0.6199
ROCPOINTS_N,0.4467,0.3175,0.6198,0.9833,0.6198
ROCPOINTS_N,0.4467,0.3175,0.6197,0.9833,0.6197
ROCPOINTS_N,0.4469,0.3157,0.6147,0.9833,0.6147
ROCPOINTS_N,0.4469,0.3157,0.6146,0.9833,0.6146
ROCPOINTS_N,0.4470,0.3157,0.6146,0.9833,0.6146
ROCPOINTS_N,0.4470,0.3157,0.6145,0.9833,0.6145
ROCPOINTS_N,0.4470,0.3157,0.6144,0.9833,0.6144
ROCPOINTS_N,0.4473,0.3157,0.6144,0.9833,0.6144
ROCPOINTS_N,0.4474,0.3157,0.6143,0.9833,0.6143
ROCPOINTS_N,0.4474,0.3157,0.6143,0.9833,0.6143
ROCPOINTS_N,0.4475,0.3157,0.6142,0.9833,0.6142
ROCPOINTS_N,0.4476,0.3157,0.6141,0.9833,0.6141
ROCPOINTS_N,0.4478,0.3139,0.6141,0.9834,0.6141
ROCPOINTS_N,0.4478,0.3139,0.6141,0.9834,0.6141
ROCPOINTS_N,0.4479,0.3139,0.6140,0.9834,0.6140
ROCPOINTS_N,0.4481,0.3139,0.6140,0.9834,0.6140
ROCPOINTS_N,0.4481,0.3139,0.6139,0.9834,0.6139
ROCPOINTS_N,0.4482,0.3139,0.6139,0.9834,0.6139
ROCPOINTS_N,0.4482,0.3139,0.6138,0.9834,0.6138
ROCPOINTS_N,0.4483,0.3139,0.6137,0.9834,0.6137
ROCPOINTS_N,0.4487,0.3139,0.6136,0.9834,0.6136
ROCPOINTS_N,0.4489,0.3139,0.6135,0.9834,0.6135
ROCPOINTS_N,0.4490,0.3139,0.6134,0.9834,0.6134
ROCPOINTS_N,0.4490,0.3139,0.6133,0.9834,0.6133
ROCPOINTS_N,0.4492,0.3139,0.6133,0.9834,0.6133
ROCPOINTS_N,0.4492,0.3139,0.6132,0.9834,0.6132
ROCPOINTS_N,0.4493,0.3139,0.6132,0.9834,0.6132
ROCPOINTS_N,0.4495,0.3139,0.6131,0.9834,0.6131
ROCPOINTS_N,0.4495,0.3139,0.6130,0.9834,0.6130
ROCPOINTS_N,0.4497,0.3139,0.6130,0.9833,0.6130
ROCPOINTS_N,0.4499,0.3139,0.6129,0.9833,0.6129
ROCPOINTS_N,0.4500,0.3139,0.6129,0.9833,0.6129
ROCPOINTS_N,0.4500,0.3139,0.6128,0.9833,0.6128
ROCPOINTS_N,0.4501,0.3122,0.6084,0.9833,0.6084
ROCPOINTS_N,0.4501,0.3122,0.6083,0.9833,0.6083
ROCPOINTS_N,0.4502,0.3122,0.6083,0.9833,0.6083
ROCPOINTS_N,0.4503,0.3122,0.6082,0.9833,0.6082
ROCPOINTS_N,0.4503,0.3122,0.6081,0.9833,0.6081
ROCPOINTS_N,0.4504,0.3122,0.6081,0.9833,0.6081
ROCPOINTS_N,0.4506,0.3122,0.6080,0.9833,0.6080
ROCPOINTS_N,0.4508,0.3122,0.6080,0.9833,0.6080
ROCPOINTS_N,0.4511,0.3122,0.6079,0.9833,0.6079
ROCPOINTS_N,0.4512,0.3122,0.6078,0.9833,0.6078
ROCPOINTS_N,0.4514,0.3122,0.6078,0.9833,0.6078
ROCPOINTS_N,0.4516,0.3122,0.6077,0.9833,0.6077
ROCPOINTS_N,0.4516,0.3122,0.6077,0.9833,0.6077
ROCPOINTS_N,0.4517,0.3122,0.6076,0.9833,0.6076
ROCPOINTS_N,0.4518,0.3122,0.6074,0.9833,0.6074
ROCPOINTS_N,0.4520,0.3122,0.6073,0.9833,0.6073
ROCPOINTS_N,0.4522,0.3122,0.6073,0.9833,0.6073
ROCPOINTS_N,0.4522,0.3122,0.6072,0.9833,0.6072
ROCPOINTS_N,0.4522,0.3122,0.6071,0.9833,0.6071
ROCPOINTS_N,0.4523,0.3122,0.6071,0.9833,0.6071
ROCPOINTS_N,0.4525,0.3122,0.6070,0.9833,0.6070
ROCPOINTS_N,0.4528,0.3122,0.6067,0.9833,0.6067
ROCPOINTS_N,0.4531,0.3122,0.6067,0.9833,0.6067
ROCPOINTS_N,0.4533,0.3122,0.6066,0.9833,0.6066
ROCPOINTS_N,0.4533,0.3122,0.6066,0.9833,0.6066
ROCPOINTS_N,0.4535,0.3034,0.6009,0.9836,0.6009
ROCPOINTS_N,0.4536,0.3034,0.6009,0.9836,0.6009
ROCPOINTS_N,0.4536,0.3034,0.6008,0.9836,0.6008
ROCPOINTS_N,0.4537,0.3034,0.6007,0.9836,0.6007
ROCPOINTS_N,0.4538,0.3034,0.6007,0.9836,0.6007
ROCPOINTS_N,0.4539,0.3034,0.6006,0.9836,0.6006
ROCPOINTS_N,0.4539,0.3034,0.6006,0.9836,0.6006
ROCPOINTS_N,0.4541,0.3034,0.6005,0.9836,0.6005
ROCPOINTS_N,0.4543,0.3034,0.6004,0.9836,0.6004
ROCPOINTS_N,0.4544,0.3034,0.6004,0.9836,0.6004
ROCPOINTS_N,0.4544,0.3034,0.6003,0.9836,0.6003
ROCPOINTS_N,0.4545,0.3034,0.6002,0.9836,0.6002
ROCPOINTS_N,0.4547,0.3034,0.6001,0.9836,0.6001
ROCPOINTS_N,0.4547,0.3034,0.6000,0.9836,0.6000
ROCPOINTS_N,0.4548,0.3034,0.6000,0.9836,0.6000
ROCPOINTS_N,0.4553,0.3034,0.5998,0.9836,0.5998
ROCPOINTS_N,0.4553,0.3034,0.5997,0.9836,0.5997
ROCPOINTS_N,0.4554,0.3034,0.5996,0.9835,0.5996
ROCPOINTS_N,0.4556,0.3034,0.5986,0.9835,0.5986
ROCPOINTS_N,0.4556,0.3034,0.5985,0.9835,0.5985
ROCPOINTS_N,0.4558,0.3034,0.5985,0.9835,0.5985
ROCPOINTS_N,0.4559,0.3034,0.5984,0.9835,0.5984
ROCPOINTS_N,0.4560,0.3034,0.5983,0.9835,0.5983
ROCPOINTS_N,0.4562,0.3034,0.5982,0.9835,0.5982
ROCPOINTS_N,0.4563,0.3034,0.5982,0.9835,0.5982
ROCPOINTS_N,0.4565,0.3034,0.5981,0.9835,0.5981
ROCPOINTS_N,0.4566,0.3034,0.5980,0.9835,0.5980
ROCPOINTS_N,0.4566,0.3034,0.5979,0.9835,0.5979
ROCPOINTS_N,0.4567,0.3034,0.5979,0.9835,0.5979
ROCPOINTS_N,0.4568,0.2945,0.5939,0.9839,0.5939
ROCPOINTS_N,0.4570,0.2945,0.5939,0.9839,0.5939
ROCPOINTS_N,0.4571,0.2945,0.5938,0.9839,0.5938
ROCPOINTS_N,0.4572,0.2945,0.5937,0.9839,0.5937
ROCPOINTS_N,0.4573,0.2945,0.5937,0.9839,0.5937
ROCPOINTS_N,0.4575,0.2945,0.5936,0.9839,0.5936
ROCPOINTS_N,0.4575,0.2945,0.5936,0.9839,0.5936
ROCPOINTS_N,0.4576,0.2945,0.5935,0.9839,0.5935
ROCPOINTS_N,0.4576,0.2945,0.5934,0.9839,0.5934
ROCPOINTS_N,0.4578,0.2945,0.5934,0.9839,0.5934
ROCPOINTS_N,0.4578,0.2945,0.5933,0.9839,0.5933
ROCPOINTS_N,0.4580,0.2945,0.5930,0.9838,0.5930
ROCPOINTS_N,0.4580,0.2945,0.5930,0.9838,0.5930
ROCPOINTS_N,0.4581,0.2945,0.5929,0.9838,0.5929
ROCPOINTS_N,0.4583,0.2945,0.5929,0.9838,0.5929
ROCPOINTS_N,0.4585,0.2945,0.5927,0.9838,0.5927
ROCPOINTS_N,0.4587,0.2945,0.5927,0.9838,0.5927
ROCPOINTS_N,0.4587,0.2945,0.5926,0.9838,0.5926
ROCPOINTS_N,0.4589,0.2945,0.5926,0.9838,0.5926
ROCPOINTS_N,0.4589,0.2945,0.5925,0.9838,0.5925
ROCPOINTS_N,0.4591,0.2945,0.5923,0.9838,0.5923
ROCPOINTS_N,0.4591,0.2945,0.5922,0.9838,0.5922
ROCPOINTS_N,0.4592,0.2945,0.5922,0.9838,0.5922
ROCPOINTS_N,0.4593,0.2928,0.5922,0.9839,0.5922
ROCPOINTS_N,0.4595,0.2928,0.5921,0.9839,0.5921
ROCPOINTS_N,0.4595,0.2928,0.5920,0.9839,0.5920
ROCPOINTS_N,0.4596,0.2928,0.5920,0.9839,0.5920
ROCPOINTS_N,0.4598,0.2928,0.5919,0.9839,0.5919
ROCPOINTS_N,0.4598,0.2928,0.5919,0.9839,0.5919
ROCPOINTS_N,0.4600,0.2928,0.5916,0.9839,0.5916
ROCPOINTS_N,0.4601,0.2910,0.5863,0.9839,0.5863
ROCPOINTS_N,0.4602,0.2910,0.5862,0.9839,0.5862
ROCPOINTS_N,0.4602,0.2910,0.5862,0.9839,0.5862
ROCPOINTS_N,0.4602,0.2910,0.5861,0.9838,0.5861
ROCPOINTS_N,0.4603,0.2910,0.5860,0.9838,0.5860
ROCPOINTS_N,0.4603,0.2910,0.5860,0.9838,0.5860
ROCPOINTS_N,0.4604,0.2910,0.5859,0.9838,0.5859
ROCPOINTS_N,0.4606,0.2910,0.5859,0.9838,0.5859
ROCPOINTS_N,0.4607,0.2910,0.5858,0.9838,0.5858
ROCPOINTS_N,0.4608,0.2910,0.5857,0.9838,0.5857
ROCPOINTS_N,0.4609,0.2910,0.5857,0.9838,0.5857
ROCPOINTS_N,0.4610,0.2910,0.5856,0.9838,0.5856
ROCPOINTS_N,0.4611,0.2910,0.5855,0.9838,0.5855
ROCPOINTS_N,0.4611,0.2910,0.5855,0.9838,0.5855
ROCPOINTS_N,0.4611,0.2910,0.5854,0.9838,0.5854
ROCPOINTS_N,0.4612,0.2910,0.5853,0.9838,0.5853
ROCPOINTS_N,0.4613,0.2910,0.5853,0.9838,0.5853
ROCPOINTS_N,0.4615,0.2910,0.5852,0.9838,0.5852
ROCPOINTS_N,0.4617,0.2910,0.5851,0.9838,0.5851
ROCPOINTS_N,0.4618,0.2910,0.5848,0.9838,0.5848
ROCPOINTS_N,0.4618,0.2910,0.5848,0.9838,0.5848
ROCPOINTS_N,0.4619,0.2910,0.5847,0.9838,0.5847
ROCPOINTS_N,0.4619,0.2910,0.5846,0.9838,0.5846
ROCPOINTS_N,0.4619,0.2910,0.5846,0.9838,0.5846
ROCPOINTS_N,0.4620,0.2910,0.5845,0.9838,0.5845
ROCPOINTS_N,0.4620,0.2910,0.5845,0.9838,0.5845
ROCPOINTS_N,0.4622,0.2910,0.5844,0.9838,0.5844
ROCPOINTS_N,0.4622,0.2910,0.5843,0.9838,0.5843
ROCPOINTS_N,0.4623,0.2910,0.5841,0.9838,0.5841
ROCPOINTS_N,0.4623,0.2910,0.5841,0.9838,0.5841
ROCPOINTS_N,0.4623,0.2910,0.5840,0.9838,0.5840
ROCPOINTS_N,0.4625,0.2910,0.5839,0.9838,0.5839
ROCPOINTS_N,0.4626,0.2910,0.5838,0.9838,0.5838
ROCPOINTS_N,0.4626,0.2910,0.5838,0.9838,0.5838
ROCPOINTS_N,0.4627,0.2910,0.5837,0.9838,0.5837
ROCPOINTS_N,0.4628,0.2910,0.5836,0.9838,0.5836
ROCPOINTS_N,0.4628,0.2910,0.5836,0.9838,0.5836
ROCPOINTS_N,0.4630,0.2910,0.5835,0.9838,0.5835
ROCPOINTS_N,0.4632,0.2910,0.5835,0.9838,0.5835
ROCPOINTS_N,0.4633,0.2910,0.5834,0.9838,0.5834
ROCPOINTS_N,0.4635,0.2892,0.5795,0.9838,0.5795
ROCPOINTS_N,0.4636,0.2892,0.5794,0.9838,0.5794
ROCPOINTS_N,0.4636,0.2892,0.5793,0.9838,0.5793
ROCPOINTS_N,0.4637,0.2892,0.5793,0.9838,0.5793
ROCPOINTS_N,0.4638,0.2892,0.5792,0.9838,0.5792
ROCPOINTS_N,0.4638,0.2892,0.5791,0.9838,0.5791
ROCPOINTS_N,0.4639,0.2892,0.5790,0.9838,0.5790
ROCPOINTS_N,0.4639,0.2892,0.5790,0.9838,0.5790
ROCPOINTS_N,0.4640,0.2892,0.5789,0.9837,0.5789
ROCPOINTS_N,0.4640,0.2892,0.5789,0.9837,0.5789
ROCPOINTS_N,0.4641,0.2892,0.5788,0.9837,0.5788
ROCPOINTS_N,0.4641,0.2892,0.5788,0.9837,0.5788
ROCPOINTS_N,0.4642,0.2892,0.5776,0.9837,0.5776
ROCPOINTS_N,0.4643,0.2892,0.5775,0.9837,0.5775
ROCPOINTS_N,0.4644,0.2892,0.5774,0.9837,0.5774
ROCPOINTS_N,0.4644,0.2892,0.5774,0.9837,0.5774
ROCPOINTS_N,0.4644,0.2892,0.5773,0.9837,0.5773
ROCPOINTS_N,0.4645,0.2892,0.5772,0.9837,0.5772
ROCPOINTS_N,0.4645,0.2892,0.5772,0.9837,0.5772
ROCPOINTS_N,0.4646,0.2892,0.5771,0.9837,0.5771
ROCPOINTS_N,0.4646,0.2892,0.5771,0.9837,0.5771
ROCPOINTS_N,0.4647,0.2892,0.5770,0.9837,0.5770
ROCPOINTS_N,0.4647,0.2892,0.5769,0.9837,0.5769
ROCPOINTS_N,0.4650,0.2892,0.5769,0.9837,0.5769
ROCPOINTS_N,0.4651,0.2892,0.5768,0.9837,0.5768
ROCPOINTS_N,0.4651,0.2892,0.5768,0.9837,0.5768
ROCPOINTS_N,0.4652,0.2892,0.5767,0.9837,0.5767
ROCPOINTS_N,0.4654,0.2892,0.5767,0.9837,0.5767
ROCPOINTS_N,0.4654,0.2892,0.5766,0.9837,0.5766
ROCPOINTS_N,0.4655,0.2892,0.5765,0.9837,0.5765
ROCPOINTS_N,0.4656,0.2892,0.5765,0.9837,0.5765
ROCPOINTS_N,0.4656,0.2892,0.5764,0.9837,0.5764
ROCPOINTS_N,0.4658,0.2892,0.5762,0.9837,0.5762
ROCPOINTS_N,0.4659,0.2892,0.5761,0.9837,0.5761
ROCPOINTS_N,0.4661,0.2892,0.5760,0.9837,0.5760
ROCPOINTS_N,0.4662,0.2892,0.5760,0.9837,0.5760
ROCPOINTS_N,0.4662,0.2892,0.5759,0.9837,0.5759
ROCPOINTS_N,0.4662,0.2892,0.5758,0.9837,0.5758
ROCPOINTS_N,0.4662,0.2892,0.5758,0.9837,0.5758
ROCPOINTS_N,0.4663,0.2892,0.5757,0.9837,0.5757
ROCPOINTS_N,0.4663,0.2892,0.5757,0.9837,0.5757
ROCPOINTS_N,0.4663,0.2892,0.5756,0.9837,0.5756
ROCPOINTS_N,0.4664,0.2892,0.5755,0.9837,0.5755
ROCPOINTS_N,0.4664,0.2892,0.5755,0.9837,0.5755
ROCPOINTS_N,0.4665,0.2892,0.5754,0.9837,0.5754
ROCPOINTS_N,0.4667,0.2892,0.5738,0.9836,0.5738
ROCPOINTS_N,0.4668,0.2875,0.5699,0.9836,0.5699
ROCPOINTS_N,0.4669,0.2875,0.5699,0.9836,0.5699
ROCPOINTS_N,0.4670,0.2875,0.5698,0.9836,0.5698
ROCPOINTS_N,0.4670,0.2875,0.5698,0.9836,0.5698
ROCPOINTS_N,0.4672,0.2875,0.5697,0.9836,0.5697
ROCPOINTS_N,0.4672,0.2875,0.5697,0.9836,0.5697
ROCPOINTS_N,0.4672,0.2875,0.5696,0.9836,0.5696
ROCPOINTS_N,0.4672,0.2875,0.5695,0.9836,0.5695
ROCPOINTS_N,0.4673,0.2875,0.5695,0.9836,0.5695
ROCPOINTS_N,0.4673,0.2875,0.5694,0.9836,0.5694
ROCPOINTS_N,0.4674,0.2875,0.5694,0.9836,0.5694
ROCPOINTS_N,0.4675,0.2875,0.5693,0.9836,0.5693
ROCPOINTS_N,0.4675,0.2875,0.5691,0.9836,0.5691
ROCPOINTS_N,0.4676,0.2875,0.5690,0.9836,0.5690
ROCPOINTS_N,0.4679,0.2857,0.5690,0.9837,0.5690
ROCPOINTS_N,0.4679,0.2857,0.5689,0.9837,0.5689
ROCPOINTS_N,0.4680,0.2857,0.5688,0.9837,0.5688
ROCPOINTS_N,0.4680,0.2857,0.5688,0.9837,0.5688
ROCPOINTS_N,0.4680,0.2857,0.5687,0.9837,0.5687
ROCPOINTS_N,0.4681,0.2857,0.5686,0.9837,0.5686
ROCPOINTS_N,0.4681,0.2857,0.5685,0.9837,0.5685
ROCPOINTS_N,0.4681,0.2857,0.5685,0.9837,0.5685
ROCPOINTS_N,0.4683,0.2857,0.5684,0.9837,0.5684
ROCPOINTS_N,0.4683,0.2857,0.5684,0.9837,0.5684
ROCPOINTS_N,0.4685,0.2857,0.5682,0.9836,0.5682
ROCPOINTS_N,0.4685,0.2840,0.5682,0.9837,0.5682
ROCPOINTS_N,0.4686,0.2840,0.5681,0.9837,0.5681
ROCPOINTS_N,0.4687,0.2840,0.5680,0.9837,0.5680
ROCPOINTS_N,0.4689,0.2840,0.5680,0.9837,0.5680
ROCPOINTS_N,0.4689,0.2822,0.5679,0.9838,0.5679
ROCPOINTS_N,0.4691,0.2822,0.5676,0.9838,0.5676
ROCPOINTS_N,0.4692,0.2822,0.5676,0.9838,0.5676
ROCPOINTS_N,0.4693,0.2822,0.5675,0.9838,0.5675
ROCPOINTS_N,0.4693,0.2822,0.5674,0.9838,0.5674
ROCPOINTS_N,0.4694,0.2822,0.5674,0.9838,0.5674
ROCPOINTS_N,0.4694,0.2822,0.5673,0.9838,0.5673
ROCPOINTS_N,0.4695,0.2822,0.5673,0.9838,0.5673
ROCPOINTS_N,0.4695,0.2822,0.5672,0.9838,0.5672
ROCPOINTS_N,0.4695,0.2822,0.5671,0.9838,0.5671
ROCPOINTS_N,0.4696,0.2822,0.5671,0.9838,0.5671
ROCPOINTS_N,0.4697,0.2822,0.5670,0.9838,0.5670
ROCPOINTS_N,0.4699,0.2822,0.5670,0.9838,0.5670
ROCPOINTS_N,0.4700,0.2822,0.5669,0.9838,0.5669
ROCPOINTS_N,0.4700,0.2751,0.5628,0.9841,0.5628
ROCPOINTS_N,0.4704,0.2751,0.5628,0.9841,0.5628
ROCPOINTS_N,0.4705,0.2751,0.5627,0.9841,0.5627
ROCPOINTS_N,0.4705,0.2751,0.5627,0.9841,0.5627
ROCPOINTS_N,0.4705,0.2751,0.5626,0.9841,0.5626
ROCPOINTS_N,0.4706,0.2751,0.5625,0.9841,0.5625
ROCPOINTS_N,0.4706,0.2751,0.5625,0.9841,0.5625
ROCPOINTS_N,0.4707,0.2751,0.5624,0.9841,0.5624
ROCPOINTS_N,0.4707,0.2751,0.5624,0.9841,0.5624
ROCPOINTS_N,0.4708,0.2751,0.5623,0.9841,0.5623
ROCPOINTS_N,0.4708,0.2751,0.5622,0.9841,0.5622
ROCPOINTS_N,0.4709,0.2751,0.5622,0.9841,0.5622
ROCPOINTS_N,0.4709,0.2751,0.5621,0.9841,0.5621
ROCPOINTS_N,0.4709,0.2751,0.5621,0.9841,0.5621
ROCPOINTS_N,0.4709,0.2751,0.5620,0.9841,0.5620
ROCPOINTS_N,0.4710,0.2751,0.5617,0.9841,0.5617
ROCPOINTS_N,0.4711,0.2751,0.5617,0.9841,0.5617
ROCPOINTS_N,0.4713,0.2751,0.5615,0.9841,0.5615
ROCPOINTS_N,0.4713,0.2751,0.5615,0.9841,0.5615
ROCPOINTS_N,0.4714,0.2751,0.5614,0.9841,0.5614
ROCPOINTS_N,0.4714,0.2751,0.5614,0.9841,0.5614
ROCPOINTS_N,0.4717,0.2751,0.5613,0.9841,0.5613
ROCPOINTS_N,0.4717,0.2751,0.5611,0.9840,0.5611
ROCPOINTS_N,0.4719,0.2751,0.5611,0.9840,0.5611
ROCPOINTS_N,0.4722,0.2751,0.5610,0.9840,0.5610
ROCPOINTS_N,0.4722,0.2751,0.5610,0.9840,0.5610
ROCPOINTS_N,0.4722,0.2751,0.5609,0.9840,0.5609
ROCPOINTS_N,0.4723,0.2751,0.5608,0.9840,0.5608
ROCPOINTS_N,0.4723,0.2751,0.5606,0.9840,0.5606
ROCPOINTS_N,0.4723,0.2751,0.5606,0.9840,0.5606
ROCPOINTS_N,0.4724,0.2751,0.5605,0.9840,0.5605
ROCPOINTS_N,0.4724,0.2751,0.5604,0.9840,0.5604
ROCPOINTS_N,0.4724,0.2751,0.5604,0.9840,0.5604
ROCPOINTS_N,0.4725,0.2751,0.5603,0.9840,0.5603
ROCPOINTS_N,0.4725,0.2751,0.5601,0.9840,0.5601
ROCPOINTS_N,0.4727,0.2751,0.5600,0.9840,0.5600
ROCPOINTS_N,0.4727,0.2751,0.5599,0.9840,0.5599
ROCPOINTS_N,0.4728,0.2751,0.5599,0.9840,0.5599
ROCPOINTS_N,0.4729,0.2751,0.5597,0.9840,0.5597
ROCPOINTS_N,0.4729,0.2751,0.5597,0.9840,0.5597
ROCPOINTS_N,0.4729,0.2751,0.5596,0.9840,0.5596
ROCPOINTS_N,0.4729,0.2751,0.5596,0.9840,0.5596
ROCPOINTS_N,0.4731,0.2734,0.5596,0.9841,0.5596
ROCPOINTS_N,0.4732,0.2734,0.5595,0.9841,0.5595
ROCPOINTS_N,0.4733,0.2734,0.5594,0.9841,0.5594
ROCPOINTS_N,0.4733,0.2734,0.5594,0.9841,0.5594
ROCPOINTS_N,0.4733,0.2734,0.5591,0.9841,0.5591
ROCPOINTS_N,0.4734,0.2646,0.5541,0.9845,0.5541
ROCPOINTS_N,0.4734,0.2646,0.5540,0.9845,0.5540
ROCPOINTS_N,0.4735,0.2646,0.5539,0.9845,0.5539
ROCPOINTS_N,0.4736,0.2646,0.5539,0.9845,0.5539
ROCPOINTS_N,0.4737,0.2646,0.5538,0.9845,0.5538
ROCPOINTS_N,0.4739,0.2646,0.5537,0.9844,0.5537
ROCPOINTS_N,0.4739,0.2646,0.5537,0.9844,0.5537
ROCPOINTS_N,0.4740,0.2646,0.5535,0.9844,0.5535
ROCPOINTS_N,0.4743,0.2646,0.5534,0.9844,0.5534
ROCPOINTS_N,0.4743,0.2646,0.5534,0.9844,0.5534
ROCPOINTS_N,0.4744,0.2646,0.5527,0.9844,0.5527
ROCPOINTS_N,0.4744,0.2646,0.5527,0.9844,0.5527
ROCPOINTS_N,0.4745,0.2646,0.5526,0.9844,0.5526
ROCPOINTS_N,0.4746,0.2646,0.5525,0.9844,0.5525
ROCPOINTS_N,0.4747,0.2646,0.5525,0.9844,0.5525
ROCPOINTS_N,0.4747,0.2646,0.5524,0.9844,0.5524
ROCPOINTS_N,0.4747,0.2646,0.5523,0.9844,0.5523
ROCPOINTS_N,0.4748,0.2646,0.5523,0.9844,0.5523
ROCPOINTS_N,0.4748,0.2646,0.5522,0.9844,0.5522
ROCPOINTS_N,0.4749,0.2646,0.5521,0.9844,0.5521
ROCPOINTS_N,0.4750,0.2646,0.5520,0.9844,0.5520
ROCPOINTS_N,0.4751,0.2646,0.5518,0.9844,0.5518
ROCPOINTS_N,0.4751,0.2646,0.5516,0.9844,0.5516
ROCPOINTS_N,0.4752,0.2646,0.5516,0.9844,0.5516
ROCPOINTS_N,0.4753,0.2646,0.5515,0.9844,0.5515
ROCPOINTS_N,0.4754,0.2646,0.5514,0.9844,0.5514
ROCPOINTS_N,0.4754,0.2646,0.5513,0.9844,0.5513
ROCPOINTS_N,0.4756,0.2646,0.5512,0.9844,0.5512
ROCPOINTS_N,0.4756,0.2646,0.5512,0.9844,0.5512
ROCPOINTS_N,0.4757,0.2646,0.5511,0.9844,0.5511
ROCPOINTS_N,0.4757,0.2646,0.5510,0.9844,0.5510
ROCPOINTS_N,0.4758,0.2646,0.5509,0.9844,0.5509
ROCPOINTS_N,0.4759,0.2646,0.5508,0.9844,0.5508
ROCPOINTS_N,0.4761,0.2646,0.5507,0.9844,0.5507
ROCPOINTS_N,0.4762,0.2646,0.5506,0.9844,0.5506
ROCPOINTS_N,0.4765,0.2646,0.5505,0.9844,0.5505
ROCPOINTS_N,0.4767,0.2646,0.5505,0.9844,0.5505
ROCPOINTS_N,0.4768,0.2593,0.5462,0.9845,0.5462
ROCPOINTS_N,0.4769,0.2593,0.5462,0.9845,0.5462
ROCPOINTS_N,0.4770,0.2593,0.5461,0.9845,0.5461
ROCPOINTS_N,0.4771,0.2593,0.5460,0.9845,0.5460
ROCPOINTS_N,0.4772,0.2593,0.5460,0.9845,0.5460
ROCPOINTS_N,0.4772,0.2593,0.5459,0.9845,0.5459
ROCPOINTS_N,0.4773,0.2593,0.5459,0.9845,0.5459
ROCPOINTS_N,0.4773,0.2593,0.5458,0.9845,0.5458
ROCPOINTS_N,0.4775,0.2593,0.5457,0.9845,0.5457
ROCPOINTS_N,0.4775,0.2593,0.5453,0.9845,0.5453
ROCPOINTS_N,0.4775,0.2593,0.5452,0.9845,0.5452
ROCPOINTS_N,0.4778,0.2593,0.5451,0.9845,0.5451
ROCPOINTS_N,0.4778,0.2593,0.5450,0.9845,0.5450
ROCPOINTS_N,0.4779,0.2593,0.5450,0.9845,0.5450
ROCPOINTS_N,0.4780,0.2593,0.5448,0.9845,0.5448
ROCPOINTS_N,0.4782,0.2593,0.5448,0.9845,0.5448
ROCPOINTS_N,0.4783,0.2593,0.5447,0.9845,0.5447
ROCPOINTS_N,0.4783,0.2593,0.5446,0.9845,0.5446
ROCPOINTS_N,0.4785,0.2593,0.5443,0.9845,0.5443
ROCPOINTS_N,0.4785,0.2593,0.5443,0.9845,0.5443
ROCPOINTS_N,0.4787,0.2593,0.5442,0.9845,0.5442
ROCPOINTS_N,0.4787,0.2593,0.5440,0.9845,0.5440
ROCPOINTS_N,0.4788,0.2593,0.5439,0.9845,0.5439
ROCPOINTS_N,0.4789,0.2593,0.5439,0.9845,0.5439
ROCPOINTS_N,0.4789,0.2593,0.5438,0.9845,0.5438
ROCPOINTS_N,0.4789,0.2593,0.5438,0.9845,0.5438
ROCPOINTS_N,0.4789,0.2593,0.5437,0.9845,0.5437
ROCPOINTS_N,0.4791,0.2593,0.5436,0.9845,0.5436
ROCPOINTS_N,0.4792,0.2593,0.5436,0.9845,0.5436
ROCPOINTS_N,0.4793,0.2593,0.5435,0.9845,0.5435
ROCPOINTS_N,0.4793,0.2593,0.5434,0.9845,0.5434
ROCPOINTS_N,0.4794,0.2593,0.5434,0.9845,0.5434
ROCPOINTS_N,0.4796,0.2593,0.5433,0.9845,0.5433
ROCPOINTS_N,0.4796,0.2593,0.5432,0.9845,0.5432
ROCPOINTS_N,0.4796,0.2593,0.5432,0.9845,0.5432
ROCPOINTS_N,0.4796,0.2593,0.5431,0.9845,0.5431
ROCPOINTS_N,0.4799,0.2593,0.5431,0.9845,0.5431
ROCPOINTS_N,0.4800,0.2593,0.5429,0.9845,0.5429
ROCPOINTS_N,0.4802,0.2575,0.5379,0.9844,0.5379
ROCPOINTS_N,0.4802,0.2575,0.5378,0.9844,0.5378
ROCPOINTS_N,0.4806,0.2575,0.5378,0.9844,0.5378
ROCPOINTS_N,0.4806,0.2575,0.5377,0.9844,0.5377
ROCPOINTS_N,0.4806,0.2575,0.5376,0.9844,0.5376
ROCPOINTS_N,0.4808,0.2575,0.5375,0.9844,0.5375
ROCPOINTS_N,0.4809,0.2575,0.5375,0.9844,0.5375
ROCPOINTS_N,0.4810,0.2575,0.5374,0.9844,0.5374
ROCPOINTS_N,0.4811,0.2557,0.5373,0.9845,0.5373
ROCPOINTS_N,0.4811,0.2557,0.5373,0.9845,0.5373
ROCPOINTS_N,0.4811,0.2557,0.5372,0.9845,0.5372
ROCPOINTS_N,0.4813,0.2557,0.5372,0.9845,0.5372
ROCPOINTS_N,0.4813,0.2540,0.5372,0.9846,0.5372
ROCPOINTS_N,0.4813,0.2540,0.5371,0.9846,0.5371
ROCPOINTS_N,0.4813,0.2540,0.5371,0.9846,0.5371
ROCPOINTS_N,0.4814,0.2540,0.5370,0.9846,0.5370
ROCPOINTS_N,0.4814,0.2540,0.5369,0.9846,0.5369
ROCPOINTS_N,0.4816,0.2540,0.5369,0.9846,0.5369
ROCPOINTS_N,0.4817,0.2540,0.5368,0.9846,0.5368
ROCPOINTS_N,0.4817,0.2540,0.5365,0.9846,0.5365
ROCPOINTS_N,0.4818,0.2540,0.5365,0.9846,0.5365
ROCPOINTS_N,0.4819,0.2522,0.5365,0.9847,0.5365
ROCPOINTS_N,0.4819,0.2522,0.5364,0.9847,0.5364
ROCPOINTS_N,0.4820,0.2522,0.5364,0.9847,0.5364
ROCPOINTS_N,0.4820,0.2522,0.5347,0.9846,0.5347
ROCPOINTS_N,0.4822,0.2522,0.5346,0.9846,0.5346
ROCPOINTS_N,0.4822,0.2522,0.5345,0.9846,0.5345
ROCPOINTS_N,0.4823,0.2522,0.5343,0.9846,0.5343
ROCPOINTS_N,0.4823,0.2522,0.5342,0.9846,0.5342
ROCPOINTS_N,0.4823,0.2522,0.5341,0.9846,0.5341
ROCPOINTS_N,0.4825,0.2522,0.5341,0.9846,0.5341
ROCPOINTS_N,0.4825,0.2522,0.5340,0.9846,0.5340
ROCPOINTS_N,0.4825,0.2522,0.5339,0.9846,0.5339
ROCPOINTS_N,0.4827,0.2522,0.5339,0.9846,0.5339
ROCPOINTS_N,0.4828,0.2522,0.5338,0.9846,0.5338
ROCPOINTS_N,0.4830,0.2522,0.5337,0.9846,0.5337
ROCPOINTS_N,0.4831,0.2522,0.5337,0.9846,0.5337
ROCPOINTS_N,0.4831,0.2522,0.5336,0.9846,0.5336
ROCPOINTS_N,0.4832,0.2522,0.5336,0.9846,0.5336
ROCPOINTS_N,0.4832,0.2522,0.5335,0.9846,0.5335
ROCPOINTS_N,0.4832,0.2522,0.5334,0.9846,0.5334
ROCPOINTS_N,0.4833,0.2522,0.5334,0.9846,0.5334
ROCPOINTS_N,0.4834,0.2522,0.5295,0.9845,0.5295
ROCPOINTS_N,0.4835,0.2522,0.5294,0.9845,0.5294
ROCPOINTS_N,0.4835,0.2522,0.5294,0.9845,0.5294
ROCPOINTS_N,0.4836,0.2522,0.5293,0.9845,0.5293
ROCPOINTS_N,0.4837,0.2522,0.5292,0.9845,0.5292
ROCPOINTS_N,0.4839,0.2522,0.5292,0.9845,0.5292
ROCPOINTS_N,0.4842,0.2522,0.5291,0.9845,0.5291
ROCPOINTS_N,0.4842,0.2522,0.5291,0.9845,0.5291
ROCPOINTS_N,0.4842,0.2522,0.5290,0.9845,0.5290
ROCPOINTS_N,0.4843,0.2522,0.5290,0.9845,0.5290
ROCPOINTS_N,0.4844,0.2522,0.5289,0.9845,0.5289
ROCPOINTS_N,0.4844,0.2522,0.5288,0.9845,0.5288
ROCPOINTS_N,0.4845,0.2522,0.5288,0.9845,0.5288
ROCPOINTS_N,0.4846,0.2522,0.5287,0.9845,0.5287
ROCPOINTS_N,0.4846,0.2522,0.5287,0.9845,0.5287
ROCPOINTS_N,0.4846,0.2522,0.5286,0.9845,0.5286
ROCPOINTS_N,0.4846,0.2522,0.5285,0.9845,0.5285
ROCPOINTS_N,0.4847,0.2522,0.5285,0.9845,0.5285
ROCPOINTS_N,0.4847,0.2504,0.5285,0.9846,0.5285
ROCPOINTS_N,0.4847,0.2504,0.5284,0.9846,0.5284
ROCPOINTS_N,0.4847,0.2504,0.5283,0.9846,0.5283
ROCPOINTS_N,0.4848,0.2504,0.5283,0.9846,0.5283
ROCPOINTS_N,0.4848,0.2504,0.5282,0.9846,0.5282
ROCPOINTS_N,0.4849,0.2504,0.5281,0.9846,0.5281
ROCPOINTS_N,0.4850,0.2504,0.5281,0.9846,0.5281
ROCPOINTS_N,0.4850,0.2504,0.5279,0.9846,0.5279
ROCPOINTS_N,0.4851,0.2504,0.5278,0.9846,0.5278
ROCPOINTS_N,0.4851,0.2504,0.5278,0.9846,0.5278
ROCPOINTS_N,0.4851,0.2504,0.5277,0.9846,0.5277
ROCPOINTS_N,0.4853,0.2504,0.5277,0.9846,0.5277
ROCPOINTS_N,0.4853,0.2504,0.5276,0.9845,0.5276
ROCPOINTS_N,0.4855,0.2504,0.5275,0.9845,0.5275
ROCPOINTS_N,0.4855,0.2504,0.5274,0.9845,0.5274
ROCPOINTS_N,0.4856,0.2504,0.5274,0.9845,0.5274
ROCPOINTS_N,0.4856,0.2504,0.5273,0.9845,0.5273
ROCPOINTS_N,0.4858,0.2504,0.5273,0.9845,0.5273
ROCPOINTS_N,0.4860,0.2504,0.5272,0.9845,0.5272
ROCPOINTS_N,0.4861,0.2504,0.5271,0.9845,0.5271
ROCPOINTS_N,0.4863,0.2504,0.5271,0.9845,0.5271
ROCPOINTS_N,0.4863,0.2504,0.5270,0.9845,0.5270
ROCPOINTS_N,0.4864,0.2504,0.5270,0.9845,0.5270
ROCPOINTS_N,0.4867,0.2504,0.5269,0.9845,0.5269
ROCPOINTS_N,0.4867,0.2451,0.5232,0.9847,0.5232
ROCPOINTS_N,0.4868,0.2451,0.5229,0.9847,0.5229
ROCPOINTS_N,0.4869,0.2451,0.5229,0.9847,0.5229
ROCPOINTS_N,0.4870,0.2451,0.5228,0.9847,0.5228
ROCPOINTS_N,0.4870,0.2451,0.5227,0.9847,0.5227
ROCPOINTS_N,0.4872,0.2451,0.5227,0.9847,0.5227
ROCPOINTS_N,0.4873,0.2451,0.5226,0.9847,0.5226
ROCPOINTS_N,0.4873,0.2451,0.5225,0.9847,0.5225
ROCPOINTS_N,0.4874,0.2451,0.5224,0.9847,0.5224
ROCPOINTS_N,0.4877,0.2451,0.5224,0.9847,0.5224
ROCPOINTS_N,0.4877,0.2451,0.5222,0.9847,0.5222
ROCPOINTS_N,0.4878,0.2451,0.5222,0.9847,0.5222
ROCPOINTS_N,0.4878,0.2451,0.5221,0.9847,0.5221
ROCPOINTS_N,0.4878,0.2451,0.5221,0.9847,0.5221
ROCPOINTS_N,0.4880,0.2451,0.5220,0.9847,0.5220
ROCPOINTS_N,0.4880,0.2451,0.5220,0.9847,0.5220
ROCPOINTS_N,0.4881,0.2451,0.5219,0.9847,0.5219
ROCPOINTS_N,0.4881,0.2451,0.5218,0.9847,0.5218
ROCPOINTS_N,0.4882,0.2451,0.5218,0.9847,0.5218
ROCPOINTS_N,0.4882,0.2451,0.5217,0.9847,0.5217
ROCPOINTS_N,0.4883,0.2451,0.5217,0.9847,0.5217
ROCPOINTS_N,0.4884,0.2451,0.5214,0.9847,0.5214
ROCPOINTS_N,0.4884,0.2451,0.5213,0.9847,0.5213
ROCPOINTS_N,0.4884,0.2451,0.5213,0.9847,0.5213
ROCPOINTS_N,0.4885,0.2451,0.5212,0.9847,0.5212
ROCPOINTS_N,0.4886,0.2451,0.5211,0.9847,0.5211
ROCPOINTS_N,0.4886,0.2451,0.5211,0.9847,0.5211
ROCPOINTS_N,0.4887,0.2451,0.5210,0.9847,0.5210
ROCPOINTS_N,0.4887,0.2451,0.5209,0.9847,0.5209
ROCPOINTS_N,0.4889,0.2451,0.5208,0.9847,0.5208
ROCPOINTS_N,0.4890,0.2451,0.5207,0.9847,0.5207
ROCPOINTS_N,0.4892,0.2451,0.5206,0.9847,0.5206
ROCPOINTS_N,0.4893,0.2451,0.5205,0.9847,0.5205
ROCPOINTS_N,0.4895,0.2451,0.5204,0.9847,0.5204
ROCPOINTS_N,0.4895,0.2451,0.5204,0.9847,0.5204
ROCPOINTS_N,0.4895,0.2451,0.5203,0.9847,0.5203
ROCPOINTS_N,0.4896,0.2451,0.5202,0.9847,0.5202
ROCPOINTS_N,0.4896,0.2451,0.5201,0.9847,0.5201
ROCPOINTS_N,0.4896,0.2451,0.5201,0.9847,0.5201
ROCPOINTS_N,0.4897,0.2451,0.5200,0.9847,0.5200
ROCPOINTS_N,0.4897,0.2434,0.5200,0.9848,0.5200
ROCPOINTS_N,0.4899,0.2434,0.5200,0.9848,0.5200
ROCPOINTS_N,0.4900,0.2434,0.5199,0.9848,0.5199
ROCPOINTS_N,0.4900,0.2434,0.5186,0.9847,0.5186
ROCPOINTS_N,0.4901,0.2399,0.5133,0.9848,0.5133
ROCPOINTS_N,0.4901,0.2399,0.5132,0.9848,0.5132
ROCPOINTS_N,0.4902,0.2399,0.5131,0.9848,0.5131
ROCPOINTS_N,0.4902,0.2399,0.5131,0.9848,0.5131
ROCPOINTS_N,0.4902,0.2399,0.5130,0.9848,0.5130
ROCPOINTS_N,0.4903,0.2399,0.5130,0.9848,0.5130
ROCPOINTS_N,0.4903,0.2399,0.5129,0.9848,0.5129
ROCPOINTS_N,0.4904,0.2399,0.5128,0.9848,0.5128
ROCPOINTS_N,0.4904,0.2399,0.5126,0.9848,0.5126
ROCPOINTS_N,0.4906,0.2399,0.5124,0.9848,0.5124
ROCPOINTS_N,0.4907,0.2399,0.5123,0.9848,0.5123
ROCPOINTS_N,0.4907,0.2399,0.5123,0.9848,0.5123
ROCPOINTS_N,0.4907,0.2399,0.5122,0.9848,0.5122
ROCPOINTS_N,0.4910,0.2399,0.5122,0.9848,0.5122
ROCPOINTS_N,0.4910,0.2399,0.5121,0.9847,0.5121
ROCPOINTS_N,0.4911,0.2399,0.5120,0.9847,0.5120
ROCPOINTS_N,0.4914,0.2399,0.5120,0.9847,0.5120
ROCPOINTS_N,0.4916,0.2399,0.5119,0.9847,0.5119
ROCPOINTS_N,0.4916,0.2399,0.5119,0.9847,0.5119
ROCPOINTS_N,0.4916,0.2399,0.5118,0.9847,0.5118
ROCPOINTS_N,0.4917,0.2399,0.5101,0.9847,0.5101
ROCPOINTS_N,0.4917,0.2399,0.5098,0.9847,0.5098
ROCPOINTS_N,0.4917,0.2399,0.5098,0.9847,0.5098
ROCPOINTS_N,0.4919,0.2399,0.5097,0.9847,0.5097
ROCPOINTS_N,0.4919,0.2399,0.5096,0.9847,0.5096
ROCPOINTS_N,0.4919,0.2399,0.5095,0.9847,0.5095
ROCPOINTS_N,0.4919,0.2399,0.5095,0.9847,0.5095
ROCPOINTS_N,0.4920,0.2399,0.5094,0.9847,0.5094
ROCPOINTS_N,0.4920,0.2399,0.5094,0.9847,0.5094
ROCPOINTS_N,0.4920,0.2399,0.5093,0.9847,0.5093
ROCPOINTS_N,0.4921,0.2399,0.5092,0.9847,0.5092
ROCPOINTS_N,0.4921,0.2399,0.5092,0.9847,0.5092
ROCPOINTS_N,0.4922,0.2399,0.5091,0.9847,0.5091
ROCPOINTS_N,0.4922,0.2399,0.5090,0.9847,0.5090
ROCPOINTS_N,0.4923,0.2399,0.5090,0.9847,0.5090
ROCPOINTS_N,0.4923,0.2399,0.5089,0.9847,0.5089
ROCPOINTS_N,0.4924,0.2399,0.5088,0.9847,0.5088
ROCPOINTS_N,0.4925,0.2399,0.5088,0.9847,0.5088
ROCPOINTS_N,0.4927,0.2399,0.5087,0.9847,0.5087
ROCPOINTS_N,0.4927,0.2399,0.5087,0.9846,0.5087
ROCPOINTS_N,0.4928,0.2399,0.5086,0.9846,0.5086
ROCPOINTS_N,0.4931,0.2399,0.5085,0.9846,0.5085
ROCPOINTS_N,0.4932,0.2399,0.5085,0.9846,0.5085
ROCPOINTS_N,0.4932,0.2399,0.5084,0.9846,0.5084
ROCPOINTS_N,0.4933,0.2399,0.5084,0.9846,0.5084
ROCPOINTS_N,0.4935,0.2363,0.5041,0.9847,0.5041
ROCPOINTS_N,0.4935,0.2363,0.5041,0.9847,0.5041
ROCPOINTS_N,0.4936,0.2363,0.5040,0.9847,0.5040
ROCPOINTS_N,0.4936,0.2363,0.5039,0.9847,0.5039
ROCPOINTS_N,0.4937,0.2363,0.5039,0.9847,0.5039
ROCPOINTS_N,0.4937,0.2363,0.5038,0.9847,0.5038
ROCPOINTS_N,0.4937,0.2363,0.5038,0.9847,0.5038
ROCPOINTS_N,0.4939,0.2363,0.5037,0.9847,0.5037
ROCPOINTS_N,0.4940,0.2363,0.5036,0.9847,0.5036
ROCPOINTS_N,0.4944,0.2363,0.5035,0.9847,0.5035
ROCPOINTS_N,0.4944,0.2363,0.5034,0.9847,0.5034
ROCPOINTS_N,0.4945,0.2363,0.5029,0.9847,0.5029
ROCPOINTS_N,0.4945,0.2363,0.5028,0.9847,0.5028
ROCPOINTS_N,0.4946,0.2363,0.5028,0.9847,0.5028
ROCPOINTS_N,0.4946,0.2363,0.5027,0.9847,0.5027
ROCPOINTS_N,0.4947,0.2363,0.5027,0.9847,0.5027
ROCPOINTS_N,0.4948,0.2363,0.5026,0.9847,0.5026
ROCPOINTS_N,0.4950,0.2363,0.5025,0.9847,0.5025
ROCPOINTS_N,0.4951,0.2363,0.5022,0.9847,0.5022
ROCPOINTS_N,0.4952,0.2363,0.5022,0.9847,0.5022
ROCPOINTS_N,0.4952,0.2363,0.5021,0.9847,0.5021
ROCPOINTS_N,0.4953,0.2363,0.5021,0.9847,0.5021
ROCPOINTS_N,0.4954,0.2363,0.5020,0.9847,0.5020
ROCPOINTS_N,0.4954,0.2363,0.5020,0.9847,0.5020
ROCPOINTS_N,0.4955,0.2363,0.5018,0.9847,0.5018
ROCPOINTS_N,0.4956,0.2363,0.5017,0.9847,0.5017
ROCPOINTS_N,0.4956,0.2363,0.5016,0.9847,0.5016
ROCPOINTS_N,0.4956,0.2363,0.5015,0.9847,0.5015
ROCPOINTS_N,0.4956,0.2363,0.5014,0.9847,0.5014
ROCPOINTS_N,0.4956,0.2363,0.5014,0.9847,0.5014
ROCPOINTS_N,0.4957,0.2363,0.5013,0.9847,0.5013
ROCPOINTS_N,0.4957,0.2363,0.5004,0.9846,0.5004
ROCPOINTS_N,0.4958,0.2363,0.5003,0.9846,0.5003
ROCPOINTS_N,0.4958,0.2363,0.5003,0.9846,0.5003
ROCPOINTS_N,0.4958,0.2363,0.5002,0.9846,0.5002
ROCPOINTS_N,0.4960,0.2363,0.5001,0.9846,0.5001
ROCPOINTS_N,0.4960,0.2363,0.4991,0.9846,0.4991
ROCPOINTS_N,0.4961,0.2363,0.4990,0.9846,0.4990
ROCPOINTS_N,0.4961,0.2363,0.4989,0.9846,0.4989
ROCPOINTS_N,0.4961,0.2363,0.4989,0.9846,0.4989
ROCPOINTS_N,0.4962,0.2363,0.4979,0.9845,0.4979
ROCPOINTS_N,0.4962,0.2363,0.4979,0.9845,0.4979
ROCPOINTS_N,0.4962,0.2363,0.4978,0.9845,0.4978
ROCPOINTS_N,0.4963,0.2363,0.4978,0.9845,0.4978
ROCPOINTS_N,0.4965,0.2363,0.4977,0.9845,0.4977
ROCPOINTS_N,0.4965,0.2363,0.4976,0.9845,0.4976
ROCPOINTS_N,0.4966,0.2363,0.4975,0.9845,0.4975
ROCPOINTS_N,0.4967,0.2363,0.4975,0.9845,0.4975
ROCPOINTS_N,0.4967,0.2346,0.4924,0.9845,0.4924
ROCPOINTS_N,0.4968,0.2346,0.4923,0.9845,0.4923
ROCPOINTS_N,0.4970,0.2346,0.4922,0.9845,0.4922
ROCPOINTS_N,0.4973,0.2346,0.4922,0.9845,0.4922
ROCPOINTS_N,0.4973,0.2346,0.4921,0.9845,0.4921
ROCPOINTS_N,0.4973,0.2346,0.4920,0.9845,0.4920
ROCPOINTS_N,0.4973,0.2346,0.4920,0.9845,0.4920
ROCPOINTS_N,0.4974,0.2346,0.4919,0.9845,0.4919
ROCPOINTS_N,0.4974,0.2346,0.4919,0.9845,0.4919
ROCPOINTS_N,0.4975,0.2346,0.4918,0.9845,0.4918
ROCPOINTS_N,0.4975,0.2346,0.4917,0.9845,0.4917
ROCPOINTS_N,0.4977,0.2346,0.4917,0.9845,0.4917
ROCPOINTS_N,0.4978,0.2346,0.4916,0.9845,0.4916
ROCPOINTS_N,0.4978,0.2346,0.4916,0.9845,0.4916
ROCPOINTS_N,0.4979,0.2346,0.4913,0.9845,0.4913
ROCPOINTS_N,0.4980,0.2328,0.4913,0.9846,0.4913
ROCPOINTS_N,0.4980,0.2328,0.4913,0.9846,0.4913
ROCPOINTS_N,0.4980,0.2328,0.4912,0.9846,0.4912
ROCPOINTS_N,0.4981,0.2328,0.4912,0.9846,0.4912
ROCPOINTS_N,0.4981,0.2328,0.4911,0.9846,0.4911
ROCPOINTS_N,0.4981,0.2328,0.4910,0.9846,0.4910
ROCPOINTS_N,0.4983,0.2328,0.4910,0.9846,0.4910
ROCPOINTS_N,0.4984,0.2328,0.4908,0.9846,0.4908
ROCPOINTS_N,0.4984,0.2328,0.4908,0.9846,0.4908
ROCPOINTS_N,0.4984,0.2328,0.4907,0.9846,0.4907
ROCPOINTS_N,0.4985,0.2328,0.4906,0.9846,0.4906
ROCPOINTS_N,0.4985,0.2328,0.4906,0.9846,0.4906
ROCPOINTS_N,0.4986,0.2328,0.4905,0.9846,0.4905
ROCPOINTS_N,0.4989,0.2328,0.4905,0.9845,0.4905
ROCPOINTS_N,0.4989,0.2328,0.4903,0.9845,0.4903
ROCPOINTS_N,0.4991,0.2328,0.4902,0.9845,0.4902
ROCPOINTS_N,0.4992,0.2328,0.4902,0.9845,0.4902
ROCPOINTS_N,0.4992,0.2328,0.4901,0.9845,0.4901
ROCPOINTS_N,0.4992,0.2328,0.4884,0.9845,0.4884
ROCPOINTS_N,0.4993,0.2328,0.4884,0.9845,0.4884
ROCPOINTS_N,0.4994,0.2328,0.4883,0.9845,0.4883
ROCPOINTS_N,0.4995,0.2328,0.4883,0.9845,0.4883
ROCPOINTS_N,0.4995,0.2328,0.4882,0.9845,0.4882
ROCPOINTS_N,0.4996,0.2328,0.4881,0.9845,0.4881
ROCPOINTS_N,0.4996,0.2328,0.4881,0.9845,0.4881
ROCPOINTS_N,0.4997,0.2328,0.4880,0.9845,0.4880
ROCPOINTS_N,0.4998,0.2328,0.4880,0.9845,0.4880
ROCPOINTS_N,0.4998,0.2328,0.4878,0.9845,0.4878
ROCPOINTS_N,0.4998,0.2328,0.4878,0.9845,0.4878
ROCPOINTS_N,0.4998,0.2328,0.4877,0.9845,0.4877
ROCPOINTS_N,0.4999,0.2328,0.4877,0.9845,0.4877
ROCPOINTS_N,0.4999,0.2328,0.4876,0.9845,0.4876
ROCPOINTS_N,0.4999,0.2328,0.4876,0.9845,0.4876
ROCPOINTS_N,0.5000,0.2328,0.4875,0.9845,0.4875
ROCPOINTS_N,0.5000,0.2328,0.4874,0.9845,0.4874
ROCPOINTS_N,0.5001,0.2293,0.4828,0.9845,0.4828
ROCPOINTS_N,0.5001,0.2293,0.4827,0.9845,0.4827
ROCPOINTS_N,0.5001,0.2293,0.4827,0.9845,0.4827
ROCPOINTS_N,0.5002,0.2293,0.4826,0.9845,0.4826
ROCPOINTS_N,0.5002,0.2293,0.4825,0.9845,0.4825
ROCPOINTS_N,0.5003,0.2293,0.4825,0.9845,0.4825
ROCPOINTS_N,0.5003,0.2293,0.4824,0.9845,0.4824
ROCPOINTS_N,0.5004,0.2293,0.4824,0.9845,0.4824
ROCPOINTS_N,0.5004,0.2293,0.4823,0.9845,0.4823
ROCPOINTS_N,0.5005,0.2293,0.4822,0.9845,0.4822
ROCPOINTS_N,0.5005,0.2293,0.4821,0.9845,0.4821
ROCPOINTS_N,0.5006,0.2275,0.4821,0.9846,0.4821
ROCPOINTS_N,0.5007,0.2275,0.4820,0.9846,0.4820
ROCPOINTS_N,0.5007,0.2275,0.4820,0.9846,0.4820
ROCPOINTS_N,0.5007,0.2275,0.4819,0.9846,0.4819
ROCPOINTS_N,0.5007,0.2275,0.4818,0.9846,0.4818
ROCPOINTS_N,0.5009,0.2275,0.4818,0.9846,0.4818
ROCPOINTS_N,0.5010,0.2275,0.4817,0.9846,0.4817
ROCPOINTS_N,0.5010,0.2275,0.4817,0.9846,0.4817
ROCPOINTS_N,0.5010,0.2275,0.4816,0.9846,0.4816
ROCPOINTS_N,0.5011,0.2275,0.4815,0.9846,0.4815
ROCPOINTS_N,0.5011,0.2275,0.4814,0.9846,0.4814
ROCPOINTS_N,0.5011,0.2275,0.4814,0.9846,0.4814
ROCPOINTS_N,0.5012,0.2275,0.4813,0.9846,0.4813
ROCPOINTS_N,0.5013,0.2275,0.4813,0.9846,0.4813
ROCPOINTS_N,0.5014,0.2275,0.4812,0.9846,0.4812
ROCPOINTS_N,0.5015,0.2275,0.4811,0.9846,0.4811
ROCPOINTS_N,0.5015,0.2275,0.4811,0.9846,0.4811
ROCPOINTS_N,0.5016,0.2275,0.4810,0.9846,0.4810
ROCPOINTS_N,0.5017,0.2275,0.4810,0.9846,0.4810
ROCPOINTS_N,0.5017,0.2275,0.4808,0.9846,0.4808
ROCPOINTS_N,0.5017,0.2275,0.4807,0.9846,0.4807
ROCPOINTS_N,0.5018,0.2275,0.4807,0.9846,0.4807
ROCPOINTS_N,0.5018,0.2275,0.4796,0.9846,0.4796
ROCPOINTS_N,0.5019,0.2275,0.4795,0.9846,0.4795
ROCPOINTS_N,0.5019,0.2275,0.4794,0.9846,0.4794
ROCPOINTS_N,0.5020,0.2275,0.4794,0.9846,0.4794
ROCPOINTS_N,0.5022,0.2275,0.4793,0.9845,0.4793
ROCPOINTS_N,0.5022,0.2275,0.4793,0.9845,0.4793
ROCPOINTS_N,0.5023,0.2257,0.4792,0.9847,0.4792
ROCPOINTS_N,0.5023,0.2257,0.4792,0.9847,0.4792
ROCPOINTS_N,0.5024,0.2257,0.4791,0.9847,0.4791
ROCPOINTS_N,0.5025,0.2257,0.4790,0.9847,0.4790
ROCPOINTS_N,0.5025,0.2257,0.4790,0.9847,0.4790
ROCPOINTS_N,0.5026,0.2257,0.4789,0.9847,0.4789
ROCPOINTS_N,0.5027,0.2257,0.4788,0.9847,0.4788
ROCPOINTS_N,0.5028,0.2257,0.4787,0.9846,0.4787
ROCPOINTS_N,0.5029,0.2257,0.4786,0.9846,0.4786
ROCPOINTS_N,0.5032,0.2257,0.4785,0.9846,0.4785
ROCPOINTS_N,0.5032,0.2257,0.4785,0.9846,0.4785
ROCPOINTS_N,0.5032,0.2257,0.4784,0.9846,0.4784
ROCPOINTS_N,0.5033,0.2257,0.4783,0.9846,0.4783
ROCPOINTS_N,0.5035,0.2152,0.4731,0.9852,0.4731
ROCPOINTS_N,0.5035,0.2152,0.4730,0.9852,0.4730
ROCPOINTS_N,0.5036,0.2152,0.4710,0.9851,0.4710
ROCPOINTS_N,0.5038,0.2152,0.4710,0.9851,0.4710
ROCPOINTS_N,0.5043,0.2152,0.4709,0.9851,0.4709
ROCPOINTS_N,0.5043,0.2152,0.4709,0.9851,0.4709
ROCPOINTS_N,0.5044,0.2152,0.4708,0.9851,0.4708
ROCPOINTS_N,0.5044,0.2152,0.4708,0.9851,0.4708
ROCPOINTS_N,0.5044,0.2152,0.4707,0.9851,0.4707
ROCPOINTS_N,0.5046,0.2152,0.4706,0.9851,0.4706
ROCPOINTS_N,0.5046,0.2152,0.4706,0.9851,0.4706
ROCPOINTS_N,0.5047,0.2152,0.4705,0.9851,0.4705
ROCPOINTS_N,0.5048,0.2152,0.4704,0.9851,0.4704
ROCPOINTS_N,0.5048,0.2152,0.4703,0.9851,0.4703
ROCPOINTS_N,0.5049,0.2152,0.4703,0.9851,0.4703
ROCPOINTS_N,0.5050,0.2152,0.4702,0.9851,0.4702
ROCPOINTS_N,0.5050,0.2134,0.4701,0.9852,0.4701
ROCPOINTS_N,0.5051,0.2134,0.4699,0.9852,0.4699
ROCPOINTS_N,0.5052,0.2134,0.4699,0.9852,0.4699
ROCPOINTS_N,0.5053,0.2134,0.4698,0.9852,0.4698
ROCPOINTS_N,0.5053,0.2134,0.4698,0.9852,0.4698
ROCPOINTS_N,0.5054,0.2134,0.4697,0.9852,0.4697
ROCPOINTS_N,0.5054,0.2134,0.4696,0.9852,0.4696
ROCPOINTS_N,0.5056,0.2134,0.4696,0.9852,0.4696
ROCPOINTS_N,0.5057,0.2134,0.4695,0.9852,0.4695
ROCPOINTS_N,0.5057,0.2134,0.4695,0.9852,0.4695
ROCPOINTS_N,0.5058,0.2134,0.4694,0.9852,0.4694
ROCPOINTS_N,0.5058,0.2116,0.4693,0.9853,0.4693
ROCPOINTS_N,0.5060,0.2116,0.4692,0.9853,0.4692
ROCPOINTS_N,0.5061,0.2116,0.4692,0.9853,0.4692
ROCPOINTS_N,0.5063,0.2116,0.4691,0.9853,0.4691
ROCPOINTS_N,0.5064,0.2116,0.4691,0.9853,0.4691
ROCPOINTS_N,0.5066,0.2116,0.4690,0.9853,0.4690
ROCPOINTS_N,0.5067,0.2116,0.4689,0.9853,0.4689
ROCPOINTS_N,0.5067,0.2099,0.4647,0.9853,0.4647
ROCPOINTS_N,0.5068,0.2099,0.4646,0.9853,0.4646
ROCPOINTS_N,0.5069,0.2099,0.4646,0.9853,0.4646
ROCPOINTS_N,0.5070,0.2099,0.4645,0.9853,0.4645
ROCPOINTS_N,0.5070,0.2099,0.4645,0.9853,0.4645
ROCPOINTS_N,0.5072,0.2099,0.4644,0.9853,0.4644
ROCPOINTS_N,0.5072,0.2099,0.4643,0.9853,0.4643
ROCPOINTS_N,0.5073,0.2099,0.4642,0.9853,0.4642
ROCPOINTS_N,0.5073,0.2099,0.4642,0.9853,0.4642
ROCPOINTS_N,0.5075,0.2099,0.4641,0.9853,0.4641
ROCPOINTS_N,0.5075,0.2099,0.4641,0.9853,0.4641
ROCPOINTS_N,0.5075,0.2099,0.4640,0.9853,0.4640
ROCPOINTS_N,0.5076,0.2099,0.4639,0.9853,0.4639
ROCPOINTS_N,0.5076,0.2099,0.4639,0.9853,0.4639
ROCPOINTS_N,0.5076,0.2099,0.4638,0.9853,0.4638
ROCPOINTS_N,0.5077,0.2099,0.4638,0.9853,0.4638
ROCPOINTS_N,0.5077,0.2099,0.4637,0.9853,0.4637
ROCPOINTS_N,0.5078,0.2099,0.4636,0.9853,0.4636
ROCPOINTS_N,0.5079,0.2099,0.4636,0.9853,0.4636
ROCPOINTS_N,0.5081,0.2099,0.4635,0.9853,0.4635
ROCPOINTS_N,0.5081,0.2099,0.4635,0.9852,0.4635
ROCPOINTS_N,0.5083,0.2099,0.4634,0.9852,0.4634
ROCPOINTS_N,0.5085,0.2099,0.4633,0.9852,0.4633
ROCPOINTS_N,0.5085,0.2099,0.4632,0.9852,0.4632
ROCPOINTS_N,0.5086,0.2099,0.4632,0.9852,0.4632
ROCPOINTS_N,0.5086,0.2099,0.4631,0.9852,0.4631
ROCPOINTS_N,0.5086,0.2099,0.4631,0.9852,0.4631
ROCPOINTS_N,0.5087,0.2099,0.4630,0.9852,0.4630
ROCPOINTS_N,0.5087,0.2099,0.4629,0.9852,0.4629
ROCPOINTS_N,0.5089,0.2099,0.4629,0.9852,0.4629
ROCPOINTS_N,0.5089,0.2099,0.4628,0.9852,0.4628
ROCPOINTS_N,0.5089,0.2099,0.4628,0.9852,0.4628
ROCPOINTS_N,0.5090,0.2099,0.4627,0.9852,0.4627
ROCPOINTS_N,0.5092,0.2099,0.4626,0.9852,0.4626
ROCPOINTS_N,0.5092,0.2099,0.4625,0.9852,0.4625
ROCPOINTS_N,0.5093,0.2099,0.4625,0.9852,0.4625
ROCPOINTS_N,0.5093,0.2099,0.4624,0.9852,0.4624
ROCPOINTS_N,0.5094,0.2099,0.4623,0.9852,0.4623
ROCPOINTS_N,0.5095,0.2099,0.4622,0.9852,0.4622
ROCPOINTS_N,0.5095,0.2099,0.4622,0.9852,0.4622
ROCPOINTS_N,0.5096,0.2099,0.4621,0.9852,0.4621
ROCPOINTS_N,0.5096,0.2099,0.4621,0.9852,0.4621
ROCPOINTS_N,0.5100,0.2099,0.4620,0.9852,0.4620
ROCPOINTS_N,0.5100,0.2099,0.4620,0.9852,0.4620
ROCPOINTS_N,0.5100,0.2028,0.4579,0.9856,0.4579
ROCPOINTS_N,0.5101,0.2028,0.4577,0.9856,0.4577
ROCPOINTS_N,0.5101,0.2028,0.4576,0.9856,0.4576
ROCPOINTS_N,0.5103,0.2028,0.4576,0.9856,0.4576
ROCPOINTS_N,0.5103,0.2028,0.4575,0.9856,0.4575
ROCPOINTS_N,0.5104,0.2028,0.4575,0.9856,0.4575
ROCPOINTS_N,0.5105,0.2028,0.4574,0.9856,0.4574
ROCPOINTS_N,0.5105,0.2028,0.4573,0.9855,0.4573
ROCPOINTS_N,0.5105,0.2028,0.4573,0.9855,0.4573
ROCPOINTS_N,0.5106,0.2028,0.4572,0.9855,0.4572
ROCPOINTS_N,0.5106,0.2028,0.4572,0.9855,0.4572
ROCPOINTS_N,0.5108,0.2028,0.4571,0.9855,0.4571
ROCPOINTS_N,0.5110,0.2028,0.4571,0.9855,0.4571
ROCPOINTS_N,0.5110,0.2028,0.4570,0.9855,0.4570
ROCPOINTS_N,0.5111,0.2028,0.4569,0.9855,0.4569
ROCPOINTS_N,0.5111,0.2028,0.4569,0.9855,0.4569
ROCPOINTS_N,0.5111,0.2028,0.4566,0.9855,0.4566
ROCPOINTS_N,0.5113,0.2028,0.4565,0.9855,0.4565
ROCPOINTS_N,0.5114,0.2028,0.4565,0.9855,0.4565
ROCPOINTS_N,0.5114,0.2028,0.4564,0.9855,0.4564
ROCPOINTS_N,0.5114,0.2028,0.4564,0.9855,0.4564
ROCPOINTS_N,0.5116,0.2028,0.4563,0.9855,0.4563
ROCPOINTS_N,0.5116,0.2028,0.4562,0.9855,0.4562
ROCPOINTS_N,0.5117,0.2028,0.4561,0.9855,0.4561
ROCPOINTS_N,0.5117,0.2028,0.4558,0.9855,0.4558
ROCPOINTS_N,0.5118,0.2028,0.4558,0.9855,0.4558
ROCPOINTS_N,0.5119,0.2028,0.4557,0.9855,0.4557
ROCPOINTS_N,0.5119,0.2028,0.4557,0.9855,0.4557
ROCPOINTS_N,0.5120,0.2028,0.4556,0.9855,0.4556
ROCPOINTS_N,0.5122,0.2028,0.4555,0.9855,0.4555
ROCPOINTS_N,0.5122,0.2028,0.4555,0.9855,0.4555
ROCPOINTS_N,0.5124,0.2028,0.4554,0.9855,0.4554
ROCPOINTS_N,0.5125,0.2028,0.4553,0.9855,0.4553
ROCPOINTS_N,0.5126,0.2028,0.4552,0.9855,0.4552
ROCPOINTS_N,0.5127,0.2028,0.4552,0.9855,0.4552
ROCPOINTS_N,0.5128,0.2028,0.4551,0.9855,0.4551
ROCPOINTS_N,0.5132,0.2028,0.4551,0.9855,0.4551
ROCPOINTS_N,0.5132,0.2028,0.4550,0.9855,0.4550
ROCPOINTS_N,0.5133,0.2028,0.4550,0.9855,0.4550
ROCPOINTS_N,0.5133,0.2028,0.4549,0.9855,0.4549
ROCPOINTS_N,0.5133,0.2028,0.4548,0.9855,0.4548
ROCPOINTS_N,0.5135,0.2028,0.4511,0.9854,0.4511
ROCPOINTS_N,0.5137,0.2028,0.4510,0.9854,0.4510
ROCPOINTS_N,0.5138,0.2028,0.4510,0.9853,0.4510
ROCPOINTS_N,0.5139,0.2028,0.4509,0.9853,0.4509
ROCPOINTS_N,0.5139,0.2028,0.4509,0.9853,0.4509
ROCPOINTS_N,0.5140,0.2028,0.4508,0.9853,0.4508
ROCPOINTS_N,0.5140,0.2028,0.4507,0.9853,0.4507
ROCPOINTS_N,0.5141,0.2028,0.4506,0.9853,0.4506
ROCPOINTS_N,0.5141,0.2028,0.4505,0.9853,0.4505
ROCPOINTS_N,0.5143,0.2028,0.4505,0.9853,0.4505
ROCPOINTS_N,0.5144,0.2028,0.4504,0.9853,0.4504
ROCPOINTS_N,0.5144,0.2028,0.4503,0.9853,0.4503
ROCPOINTS_N,0.5144,0.2028,0.4503,0.9853,0.4503
ROCPOINTS_N,0.5144,0.2028,0.4502,0.9853,0.4502
ROCPOINTS_N,0.5145,0.2028,0.4501,0.9853,0.4501
ROCPOINTS_N,0.5145,0.2028,0.4501,0.9853,0.4501
ROCPOINTS_N,0.5145,0.2028,0.4500,0.9853,0.4500
ROCPOINTS_N,0.5146,0.2028,0.4499,0.9853,0.4499
ROCPOINTS_N,0.5147,0.2028,0.4499,0.9853,0.4499
ROCPOINTS_N,0.5147,0.2028,0.4498,0.9853,0.4498
ROCPOINTS_N,0.5147,0.2028,0.4498,0.9853,0.4498
ROCPOINTS_N,0.5148,0.2028,0.4497,0.9853,0.4497
ROCPOINTS_N,0.5148,0.2028,0.4496,0.9853,0.4496
ROCPOINTS_N,0.5148,0.2028,0.4496,0.9853,0.4496
ROCPOINTS_N,0.5149,0.2028,0.4495,0.9853,0.4495
ROCPOINTS_N,0.5149,0.2028,0.4495,0.9853,0.4495
ROCPOINTS_N,0.5150,0.2028,0.4494,0.9853,0.4494
ROCPOINTS_N,0.5151,0.2011,0.4492,0.9854,0.4492
ROCPOINTS_N,0.5152,0.2011,0.4492,0.9854,0.4492
ROCPOINTS_N,0.5152,0.2011,0.4491,0.9854,0.4491
ROCPOINTS_N,0.5153,0.2011,0.4490,0.9854,0.4490
ROCPOINTS_N,0.5153,0.2011,0.4489,0.9854,0.4489
ROCPOINTS_N,0.5156,0.2011,0.4489,0.9854,0.4489
ROCPOINTS_N,0.5156,0.2011,0.4488,0.9854,0.4488
ROCPOINTS_N,0.5157,0.2011,0.4486,0.9854,0.4486
ROCPOINTS_N,0.5157,0.2011,0.4485,0.9854,0.4485
ROCPOINTS_N,0.5157,0.2011,0.4485,0.9854,0.4485
ROCPOINTS_N,0.5158,0.2011,0.4484,0.9854,0.4484
ROCPOINTS_N,0.5158,0.2011,0.4484,0.9854,0.4484
ROCPOINTS_N,0.5158,0.2011,0.4483,0.9854,0.4483
ROCPOINTS_N,0.5158,0.2011,0.4482,0.9854,0.4482
ROCPOINTS_N,0.5159,0.2011,0.4481,0.9854,0.4481
ROCPOINTS_N,0.5159,0.2011,0.4480,0.9854,0.4480
ROCPOINTS_N,0.5159,0.2011,0.4479,0.9854,0.4479
ROCPOINTS_N,0.5160,0.2011,0.4478,0.9854,0.4478
ROCPOINTS_N,0.5160,0.2011,0.4478,0.9854,0.4478
ROCPOINTS_N,0.5162,0.2011,0.4477,0.9854,0.4477
ROCPOINTS_N,0.5164,0.1993,0.4477,0.9855,0.4477
ROCPOINTS_N,0.5164,0.1993,0.4477,0.9855,0.4477
ROCPOINTS_N,0.5164,0.1993,0.4476,0.9855,0.4476
ROCPOINTS_N,0.5165,0.1993,0.4475,0.9855,0.4475
ROCPOINTS_N,0.5167,0.1993,0.4475,0.9855,0.4475
ROCPOINTS_N,0.5169,0.1975,0.4431,0.9855,0.4431
ROCPOINTS_N,0.5169,0.1975,0.4430,0.9855,0.4430
ROCPOINTS_N,0.5169,0.1975,0.4429,0.9855,0.4429
ROCPOINTS_N,0.5169,0.1975,0.4429,0.9855,0.4429
ROCPOINTS_N,0.5169,0.1975,0.4428,0.9855,0.4428
ROCPOINTS_N,0.5171,0.1975,0.4428,0.9855,0.4428
ROCPOINTS_N,0.5171,0.1975,0.4427,0.9855,0.4427
ROCPOINTS_N,0.5171,0.1975,0.4426,0.9855,0.4426
ROCPOINTS_N,0.5172,0.1975,0.4426,0.9855,0.4426
ROCPOINTS_N,0.5172,0.1975,0.4425,0.9855,0.4425
ROCPOINTS_N,0.5173,0.1975,0.4424,0.9855,0.4424
ROCPOINTS_N,0.5173,0.1975,0.4424,0.9855,0.4424
ROCPOINTS_N,0.5175,0.1975,0.4423,0.9854,0.4423
ROCPOINTS_N,0.5175,0.1975,0.4422,0.9854,0.4422
ROCPOINTS_N,0.5176,0.1975,0.4421,0.9854,0.4421
ROCPOINTS_N,0.5176,0.1975,0.4419,0.9854,0.4419
ROCPOINTS_N,0.5178,0.1975,0.4419,0.9854,0.4419
ROCPOINTS_N,0.5179,0.1975,0.4418,0.9854,0.4418
ROCPOINTS_N,0.5181,0.1975,0.4418,0.9854,0.4418
ROCPOINTS_N,0.5183,0.1975,0.4417,0.9854,0.4417
ROCPOINTS_N,0.5186,0.1975,0.4414,0.9854,0.4414
ROCPOINTS_N,0.5186,0.1975,0.4413,0.9854,0.4413
ROCPOINTS_N,0.5186,0.1975,0.4413,0.9854,0.4413
ROCPOINTS_N,0.5187,0.1975,0.4412,0.9854,0.4412
ROCPOINTS_N,0.5187,0.1958,0.4412,0.9855,0.4412
ROCPOINTS_N,0.5189,0.1958,0.4411,0.9855,0.4411
ROCPOINTS_N,0.5189,0.1958,0.4410,0.9855,0.4410
ROCPOINTS_N,0.5190,0.1958,0.4410,0.9855,0.4410
ROCPOINTS_N,0.5190,0.1958,0.4409,0.9855,0.4409
ROCPOINTS_N,0.5191,0.1958,0.4408,0.9855,0.4408
ROCPOINTS_N,0.5191,0.1958,0.4408,0.9855,0.4408
ROCPOINTS_N,0.5191,0.1958,0.4407,0.9855,0.4407
ROCPOINTS_N,0.5191,0.1958,0.4407,0.9855,0.4407
ROCPOINTS_N,0.5192,0.1958,0.4406,0.9855,0.4406
ROCPOINTS_N,0.5192,0.1958,0.4405,0.9855,0.4405
ROCPOINTS_N,0.5193,0.1958,0.4404,0.9855,0.4404
ROCPOINTS_N,0.5194,0.1958,0.4404,0.9855,0.4404
ROCPOINTS_N,0.5195,0.1958,0.4403,0.9855,0.4403
ROCPOINTS_N,0.5196,0.1958,0.4403,0.9855,0.4403
ROCPOINTS_N,0.5196,0.1958,0.4401,0.9855,0.4401
ROCPOINTS_N,0.5200,0.1958,0.4401,0.9855,0.4401
ROCPOINTS_N,0.5200,0.1958,0.4400,0.9855,0.4400
ROCPOINTS_N,0.5200,0.1958,0.4399,0.9855,0.4399
ROCPOINTS_N,0.5200,0.1922,0.4357,0.9856,0.4357
ROCPOINTS_N,0.5202,0.1922,0.4357,0.9856,0.4357
ROCPOINTS_N,0.5202,0.1905,0.4357,0.9858,0.4357
ROCPOINTS_N,0.5202,0.1887,0.4357,0.9859,0.4357
ROCPOINTS_N,0.5203,0.1887,0.4356,0.9859,0.4356
ROCPOINTS_N,0.5203,0.1887,0.4355,0.9859,0.4355
ROCPOINTS_N,0.5204,0.1887,0.4355,0.9859,0.4355
ROCPOINTS_N,0.5206,0.1887,0.4354,0.9859,0.4354
ROCPOINTS_N,0.5206,0.1869,0.4354,0.9860,0.4354
ROCPOINTS_N,0.5207,0.1852,0.4354,0.9861,0.4354
ROCPOINTS_N,0.5207,0.1852,0.4353,0.9861,0.4353
ROCPOINTS_N,0.5208,0.1852,0.4352,0.9861,0.4352
ROCPOINTS_N,0.5208,0.1852,0.4352,0.9861,0.4352
ROCPOINTS_N,0.5210,0.1852,0.4351,0.9861,0.4351
ROCPOINTS_N,0.5211,0.1852,0.4351,0.9861,0.4351
ROCPOINTS_N,0.5211,0.1852,0.4350,0.9861,0.4350
ROCPOINTS_N,0.5211,0.1852,0.4349,0.9861,0.4349
ROCPOINTS_N,0.5212,0.1852,0.4348,0.9861,0.4348
ROCPOINTS_N,0.5213,0.1852,0.4348,0.9861,0.4348
ROCPOINTS_N,0.5213,0.1852,0.4347,0.9861,0.4347
ROCPOINTS_N,0.5213,0.1852,0.4347,0.9861,0.4347
ROCPOINTS_N,0.5214,0.1852,0.4346,0.9861,0.4346
ROCPOINTS_N,0.5214,0.1852,0.4345,0.9861,0.4345
ROCPOINTS_N,0.5214,0.1852,0.4345,0.9861,0.4345
ROCPOINTS_N,0.5215,0.1852,0.4344,0.9861,0.4344
ROCPOINTS_N,0.5216,0.1852,0.4344,0.9861,0.4344
ROCPOINTS_N,0.5216,0.1852,0.4343,0.9861,0.4343
ROCPOINTS_N,0.5217,0.1852,0.4343,0.9861,0.4343
ROCPOINTS_N,0.5217,0.1852,0.4342,0.9861,0.4342
ROCPOINTS_N,0.5218,0.1852,0.4341,0.9861,0.4341
ROCPOINTS_N,0.5218,0.1852,0.4341,0.9861,0.4341
ROCPOINTS_N,0.5219,0.1852,0.4340,0.9861,0.4340
ROCPOINTS_N,0.5220,0.1834,0.4338,0.9862,0.4338
ROCPOINTS_N,0.5221,0.1834,0.4338,0.9862,0.4338
ROCPOINTS_N,0.5221,0.1834,0.4337,0.9862,0.4337
ROCPOINTS_N,0.5222,0.1834,0.4337,0.9862,0.4337
ROCPOINTS_N,0.5222,0.1834,0.4336,0.9862,0.4336
ROCPOINTS_N,0.5222,0.1834,0.4336,0.9862,0.4336
ROCPOINTS_N,0.5222,0.1834,0.4335,0.9862,0.4335
ROCPOINTS_N,0.5223,0.1834,0.4333,0.9862,0.4333
ROCPOINTS_N,0.5223,0.1834,0.4333,0.9862,0.4333
ROCPOINTS_N,0.5224,0.1834,0.4332,0.9862,0.4332
ROCPOINTS_N,0.5224,0.1834,0.4331,0.9862,0.4331
ROCPOINTS_N,0.5225,0.1834,0.4331,0.9862,0.4331
ROCPOINTS_N,0.5225,0.1834,0.4330,0.9862,0.4330
ROCPOINTS_N,0.5226,0.1834,0.4329,0.9862,0.4329
ROCPOINTS_N,0.5227,0.1834,0.4329,0.9862,0.4329
ROCPOINTS_N,0.5227,0.1834,0.4328,0.9862,0.4328
ROCPOINTS_N,0.5227,0.1834,0.4327,0.9862,0.4327
ROCPOINTS_N,0.5228,0.1834,0.4327,0.9862,0.4327
ROCPOINTS_N,0.5228,0.1834,0.4326,0.9862,0.4326
ROCPOINTS_N,0.5229,0.1834,0.4325,0.9862,0.4325
ROCPOINTS_N,0.5230,0.1834,0.4324,0.9862,0.4324
ROCPOINTS_N,0.5230,0.1834,0.4324,0.9862,0.4324
ROCPOINTS_N,0.5232,0.1834,0.4323,0.9862,0.4323
ROCPOINTS_N,0.5232,0.1834,0.4323,0.9862,0.4323
ROCPOINTS_N,0.5233,0.1834,0.4322,0.9862,0.4322
ROCPOINTS_N,0.5233,0.1834,0.4322,0.9862,0.4322
ROCPOINTS_N,0.5236,0.1799,0.4277,0.9863,0.4277
ROCPOINTS_N,0.5236,0.1799,0.4276,0.9863,0.4276
ROCPOINTS_N,0.5237,0.1799,0.4275,0.9863,0.4275
ROCPOINTS_N,0.5237,0.1799,0.4275,0.9863,0.4275
ROCPOINTS_N,0.5238,0.1799,0.4274,0.9863,0.4274
ROCPOINTS_N,0.5238,0.1799,0.4274,0.9863,0.4274
ROCPOINTS_N,0.5240,0.1799,0.4273,0.9863,0.4273
ROCPOINTS_N,0.5240,0.1799,0.4273,0.9863,0.4273
ROCPOINTS_N,0.5241,0.1799,0.4272,0.9863,0.4272
ROCPOINTS_N,0.5241,0.1799,0.4271,0.9863,0.4271
ROCPOINTS_N,0.5241,0.1799,0.4270,0.9863,0.4270
ROCPOINTS_N,0.5241,0.1799,0.4269,0.9863,0.4269
ROCPOINTS_N,0.5242,0.1799,0.4268,0.9863,0.4268
ROCPOINTS_N,0.5243,0.1799,0.4268,0.9863,0.4268
ROCPOINTS_N,0.5244,0.1799,0.4267,0.9863,0.4267
ROCPOINTS_N,0.5244,0.1799,0.4266,0.9862,0.4266
ROCPOINTS_N,0.5244,0.1799,0.4266,0.9862,0.4266
ROCPOINTS_N,0.5244,0.1799,0.4265,0.9862,0.4265
ROCPOINTS_N,0.5245,0.1799,0.4264,0.9862,0.4264
ROCPOINTS_N,0.5246,0.1799,0.4263,0.9862,0.4263
ROCPOINTS_N,0.5246,0.1799,0.4263,0.9862,0.4263
ROCPOINTS_N,0.5248,0.1799,0.4262,0.9862,0.4262
ROCPOINTS_N,0.5248,0.1799,0.4261,0.9862,0.4261
ROCPOINTS_N,0.5248,0.1799,0.4251,0.9862,0.4251
ROCPOINTS_N,0.5248,0.1799,0.4250,0.9862,0.4250
ROCPOINTS_N,0.5249,0.1799,0.4249,0.9862,0.4249
ROCPOINTS_N,0.5250,0.1799,0.4249,0.9862,0.4249
ROCPOINTS_N,0.5250,0.1799,0.4248,0.9862,0.4248
ROCPOINTS_N,0.5250,0.1799,0.4247,0.9862,0.4247
ROCPOINTS_N,0.5252,0.1799,0.4246,0.9862,0.4246
ROCPOINTS_N,0.5252,0.1799,0.4246,0.9862,0.4246
ROCPOINTS_N,0.5253,0.1799,0.4245,0.9862,0.4245
ROCPOINTS_N,0.5254,0.1799,0.4245,0.9862,0.4245
ROCPOINTS_N,0.5255,0.1799,0.4244,0.9862,0.4244
ROCPOINTS_N,0.5255,0.1799,0.4243,0.9862,0.4243
ROCPOINTS_N,0.5256,0.1799,0.4243,0.9862,0.4243
ROCPOINTS_N,0.5256,0.1781,0.4242,0.9863,0.4242
ROCPOINTS_N,0.5257,0.1781,0.4242,0.9863,0.4242
ROCPOINTS_N,0.5257,0.1781,0.4241,0.9863,0.4241
ROCPOINTS_N,0.5258,0.1781,0.4240,0.9863,0.4240
ROCPOINTS_N,0.5258,0.1781,0.4240,0.9863,0.4240
ROCPOINTS_N,0.5260,0.1781,0.4239,0.9863,0.4239
ROCPOINTS_N,0.5260,0.1781,0.4239,0.9863,0.4239
ROCPOINTS_N,0.5260,0.1781,0.4238,0.9863,0.4238
ROCPOINTS_N,0.5261,0.1781,0.4238,0.9863,0.4238
ROCPOINTS_N,0.5261,0.1781,0.4237,0.9863,0.4237
ROCPOINTS_N,0.5262,0.1781,0.4236,0.9863,0.4236
ROCPOINTS_N,0.5262,0.1781,0.4236,0.9863,0.4236
ROCPOINTS_N,0.5264,0.1781,0.4235,0.9863,0.4235
ROCPOINTS_N,0.5266,0.1781,0.4235,0.9863,0.4235
ROCPOINTS_N,0.5266,0.1781,0.4234,0.9863,0.4234
ROCPOINTS_N,0.5267,0.1781,0.4233,0.9863,0.4233
ROCPOINTS_N,0.5267,0.1764,0.4188,0.9863,0.4188
ROCPOINTS_N,0.5267,0.1746,0.4188,0.9864,0.4188
ROCPOINTS_N,0.5268,0.1746,0.4187,0.9864,0.4187
ROCPOINTS_N,0.5269,0.1746,0.4187,0.9864,0.4187
ROCPOINTS_N,0.5269,0.1728,0.4187,0.9865,0.4187
ROCPOINTS_N,0.5270,0.1728,0.4186,0.9865,0.4186
ROCPOINTS_N,0.5271,0.1728,0.4185,0.9865,0.4185
ROCPOINTS_N,0.5273,0.1728,0.4184,0.9865,0.4184
ROCPOINTS_N,0.5273,0.1728,0.4183,0.9865,0.4183
ROCPOINTS_N,0.5276,0.1728,0.4182,0.9865,0.4182
ROCPOINTS_N,0.5277,0.1728,0.4181,0.9865,0.4181
ROCPOINTS_N,0.5279,0.1728,0.4180,0.9865,0.4180
ROCPOINTS_N,0.5279,0.1728,0.4180,0.9865,0.4180
ROCPOINTS_N,0.5279,0.1728,0.4179,0.9865,0.4179
ROCPOINTS_N,0.5280,0.1728,0.4179,0.9865,0.4179
ROCPOINTS_N,0.5280,0.1728,0.4178,0.9865,0.4178
ROCPOINTS_N,0.5281,0.1728,0.4178,0.9865,0.4178
ROCPOINTS_N,0.5281,0.1728,0.4177,0.9865,0.4177
ROCPOINTS_N,0.5281,0.1728,0.4176,0.9865,0.4176
ROCPOINTS_N,0.5282,0.1728,0.4176,0.9865,0.4176
ROCPOINTS_N,0.5282,0.1728,0.4175,0.9865,0.4175
ROCPOINTS_N,0.5283,0.1711,0.4175,0.9866,0.4175
ROCPOINTS_N,0.5283,0.1711,0.4173,0.9866,0.4173
ROCPOINTS_N,0.5286,0.1711,0.4171,0.9866,0.4171
ROCPOINTS_N,0.5287,0.1711,0.4170,0.9866,0.4170
ROCPOINTS_N,0.5287,0.1711,0.4169,0.9866,0.4169
ROCPOINTS_N,0.5287,0.1711,0.4169,0.9866,0.4169
ROCPOINTS_N,0.5288,0.1711,0.4168,0.9866,0.4168
ROCPOINTS_N,0.5288,0.1711,0.4168,0.9866,0.4168
ROCPOINTS_N,0.5289,0.1711,0.4167,0.9866,0.4167
ROCPOINTS_N,0.5289,0.1711,0.4166,0.9866,0.4166
ROCPOINTS_N,0.5289,0.1711,0.4166,0.9866,0.4166
ROCPOINTS_N,0.5294,0.1693,0.4165,0.9867,0.4165
ROCPOINTS_N,0.5294,0.1693,0.4164,0.9867,0.4164
ROCPOINTS_N,0.5296,0.1693,0.4164,0.9867,0.4164
ROCPOINTS_N,0.5297,0.1693,0.4163,0.9867,0.4163
ROCPOINTS_N,0.5297,0.1693,0.4162,0.9867,0.4162
ROCPOINTS_N,0.5298,0.1693,0.4162,0.9867,0.4162
ROCPOINTS_N,0.5299,0.1693,0.4161,0.9867,0.4161
ROCPOINTS_N,0.5300,0.1693,0.4161,0.9867,0.4161
ROCPOINTS_N,0.5300,0.1675,0.4119,0.9867,0.4119
ROCPOINTS_N,0.5301,0.1675,0.4119,0.9867,0.4119
ROCPOINTS_N,0.5301,0.1675,0.4118,0.9867,0.4118
ROCPOINTS_N,0.5302,0.1675,0.4117,0.9867,0.4117
ROCPOINTS_N,0.5303,0.1675,0.4117,0.9867,0.4117
ROCPOINTS_N,0.5303,0.1675,0.4116,0.9867,0.4116
ROCPOINTS_N,0.5304,0.1675,0.4116,0.9867,0.4116
ROCPOINTS_N,0.5304,0.1675,0.4115,0.9867,0.4115
ROCPOINTS_N,0.5305,0.1675,0.4115,0.9867,0.4115
ROCPOINTS_N,0.5306,0.1675,0.4114,0.9867,0.4114
ROCPOINTS_N,0.5306,0.1675,0.4113,0.9867,0.4113
ROCPOINTS_N,0.5306,0.1675,0.4113,0.9867,0.4113
ROCPOINTS_N,0.5306,0.1675,0.4112,0.9867,0.4112
ROCPOINTS_N,0.5307,0.1675,0.4111,0.9867,0.4111
ROCPOINTS_N,0.5307,0.1675,0.4110,0.9867,0.4110
ROCPOINTS_N,0.5308,0.1675,0.4109,0.9867,0.4109
ROCPOINTS_N,0.5309,0.1675,0.4108,0.9867,0.4108
ROCPOINTS_N,0.5310,0.1675,0.4108,0.9867,0.4108
ROCPOINTS_N,0.5311,0.1675,0.4106,0.9867,0.4106
ROCPOINTS_N,0.5312,0.1675,0.4106,0.9867,0.4106
ROCPOINTS_N,0.5312,0.1675,0.4105,0.9867,0.4105
ROCPOINTS_N,0.5312,0.1675,0.4105,0.9867,0.4105
ROCPOINTS_N,0.5313,0.1675,0.4104,0.9867,0.4104
ROCPOINTS_N,0.5313,0.1675,0.4103,0.9867,0.4103
ROCPOINTS_N,0.5314,0.1675,0.4102,0.9867,0.4102
ROCPOINTS_N,0.5314,0.1675,0.4102,0.9867,0.4102
ROCPOINTS_N,0.5314,0.1675,0.4101,0.9867,0.4101
ROCPOINTS_N,0.5316,0.1675,0.4101,0.9867,0.4101
ROCPOINTS_N,0.5317,0.1675,0.4100,0.9867,0.4100
ROCPOINTS_N,0.5317,0.1675,0.4099,0.9867,0.4099
ROCPOINTS_N,0.5319,0.1675,0.4099,0.9867,0.4099
ROCPOINTS_N,0.5319,0.1675,0.4098,0.9867,0.4098
ROCPOINTS_N,0.5319,0.1675,0.4098,0.9867,0.4098
ROCPOINTS_N,0.5320,0.1675,0.4097,0.9867,0.4097
ROCPOINTS_N,0.5320,0.1675,0.4096,0.9867,0.4096
ROCPOINTS_N,0.5321,0.1675,0.4096,0.9867,0.4096
ROCPOINTS_N,0.5321,0.1675,0.4095,0.9867,0.4095
ROCPOINTS_N,0.5322,0.1675,0.4091,0.9866,0.4091
ROCPOINTS_N,0.5322,0.1675,0.4091,0.9866,0.4091
ROCPOINTS_N,0.5323,0.1675,0.4090,0.9866,0.4090
ROCPOINTS_N,0.5323,0.1675,0.4089,0.9866,0.4089
ROCPOINTS_N,0.5323,0.1675,0.4089,0.9866,0.4089
ROCPOINTS_N,0.5323,0.1675,0.4088,0.9866,0.4088
ROCPOINTS_N,0.5325,0.1675,0.4088,0.9866,0.4088
ROCPOINTS_N,0.5325,0.1675,0.4087,0.9866,0.4087
ROCPOINTS_N,0.5325,0.1675,0.4087,0.9866,0.4087
ROCPOINTS_N,0.5327,0.1675,0.4086,0.9866,0.4086
ROCPOINTS_N,0.5328,0.1675,0.4085,0.9866,0.4085
ROCPOINTS_N,0.5330,0.1675,0.4085,0.9866,0.4085
ROCPOINTS_N,0.5332,0.1675,0.4084,0.9866,0.4084
ROCPOINTS_N,0.5333,0.1675,0.4084,0.9866,0.4084
ROCPOINTS_N,0.5333,0.1658,0.4052,0.9867,0.4052
ROCPOINTS_N,0.5335,0.1658,0.4052,0.9867,0.4052
ROCPOINTS_N,0.5336,0.1658,0.4051,0.9866,0.4051
ROCPOINTS_N,0.5337,0.1658,0.4050,0.9866,0.4050
ROCPOINTS_N,0.5337,0.1658,0.4049,0.9866,0.4049
ROCPOINTS_N,0.5338,0.1658,0.4049,0.9866,0.4049
ROCPOINTS_N,0.5338,0.1658,0.4048,0.9866,0.4048
ROCPOINTS_N,0.5338,0.1658,0.4047,0.9866,0.4047
ROCPOINTS_N,0.5338,0.1658,0.4047,0.9866,0.4047
ROCPOINTS_N,0.5339,0.1658,0.4046,0.9866,0.4046
ROCPOINTS_N,0.5339,0.1658,0.4046,0.9866,0.4046
ROCPOINTS_N,0.5340,0.1658,0.4045,0.9866,0.4045
ROCPOINTS_N,0.5341,0.1658,0.4044,0.9866,0.4044
ROCPOINTS_N,0.5342,0.1658,0.4043,0.9866,0.4043
ROCPOINTS_N,0.5343,0.1658,0.4043,0.9866,0.4043
ROCPOINTS_N,0.5344,0.1658,0.4042,0.9866,0.4042
ROCPOINTS_N,0.5344,0.1658,0.4042,0.9866,0.4042
ROCPOINTS_N,0.5344,0.1658,0.4041,0.9866,0.4041
ROCPOINTS_N,0.5346,0.1658,0.4040,0.9866,0.4040
ROCPOINTS_N,0.5347,0.1658,0.4040,0.9866,0.4040
ROCPOINTS_N,0.5347,0.1658,0.4039,0.9866,0.4039
ROCPOINTS_N,0.5348,0.1658,0.4039,0.9866,0.4039
ROCPOINTS_N,0.5349,0.1658,0.4038,0.9866,0.4038
ROCPOINTS_N,0.5350,0.1658,0.4038,0.9866,0.4038
ROCPOINTS_N,0.5350,0.1658,0.4037,0.9866,0.4037
ROCPOINTS_N,0.5350,0.1658,0.4036,0.9866,0.4036
ROCPOINTS_N,0.5352,0.1658,0.4036,0.9866,0.4036
ROCPOINTS_N,0.5352,0.1658,0.4035,0.9866,0.4035
ROCPOINTS_N,0.5352,0.1658,0.4035,0.9866,0.4035
ROCPOINTS_N,0.5352,0.1658,0.4034,0.9866,0.4034
ROCPOINTS_N,0.5352,0.1658,0.4033,0.9866,0.4033
ROCPOINTS_N,0.5353,0.1658,0.4033,0.9866,0.4033
ROCPOINTS_N,0.5354,0.1658,0.4032,0.9866,0.4032
ROCPOINTS_N,0.5355,0.1658,0.4032,0.9866,0.4032
ROCPOINTS_N,0.5355,0.1658,0.4031,0.9866,0.4031
ROCPOINTS_N,0.5356,0.1658,0.4031,0.9866,0.4031
ROCPOINTS_N,0.5356,0.1658,0.4030,0.9866,0.4030
ROCPOINTS_N,0.5356,0.1658,0.4029,0.9866,0.4029
ROCPOINTS_N,0.5356,0.1658,0.4029,0.9866,0.4029
ROCPOINTS_N,0.5357,0.1658,0.4028,0.9866,0.4028
ROCPOINTS_N,0.5359,0.1658,0.4028,0.9866,0.4028
ROCPOINTS_N,0.5359,0.1640,0.4028,0.9867,0.4028
ROCPOINTS_N,0.5360,0.1640,0.4027,0.9867,0.4027
ROCPOINTS_N,0.5360,0.1640,0.4026,0.9867,0.4026
ROCPOINTS_N,0.5360,0.1640,0.4026,0.9867,0.4026
ROCPOINTS_N,0.5360,0.1640,0.4025,0.9867,0.4025
ROCPOINTS_N,0.5362,0.1640,0.4025,0.9867,0.4025
ROCPOINTS_N,0.5362,0.1640,0.4024,0.9867,0.4024
ROCPOINTS_N,0.5363,0.1640,0.4024,0.9867,0.4024
ROCPOINTS_N,0.5363,0.1640,0.4023,0.9867,0.4023
ROCPOINTS_N,0.5364,0.1640,0.4022,0.9867,0.4022
ROCPOINTS_N,0.5364,0.1640,0.4022,0.9867,0.4022
ROCPOINTS_N,0.5366,0.1640,0.4021,0.9867,0.4021
ROCPOINTS_N,0.5367,0.1640,0.4021,0.9867,0.4021
ROCPOINTS_N,0.5367,0.1605,0.3972,0.9868,0.3972
ROCPOINTS_N,0.5367,0.1605,0.3972,0.9868,0.3972
ROCPOINTS_N,0.5368,0.1605,0.3971,0.9868,0.3971
ROCPOINTS_N,0.5368,0.1605,0.3970,0.9868,0.3970
ROCPOINTS_N,0.5369,0.1605,0.3970,0.9868,0.3970
ROCPOINTS_N,0.5370,0.1605,0.3969,0.9868,0.3969
ROCPOINTS_N,0.5370,0.1605,0.3969,0.9868,0.3969
ROCPOINTS_N,0.5371,0.1605,0.3968,0.9868,0.3968
ROCPOINTS_N,0.5371,0.1605,0.3967,0.9868,0.3967
ROCPOINTS_N,0.5372,0.1605,0.3966,0.9868,0.3966
ROCPOINTS_N,0.5372,0.1605,0.3966,0.9868,0.3966
ROCPOINTS_N,0.5372,0.1605,0.3965,0.9868,0.3965
ROCPOINTS_N,0.5373,0.1605,0.3965,0.9868,0.3965
ROCPOINTS_N,0.5374,0.1605,0.3963,0.9868,0.3963
ROCPOINTS_N,0.5375,0.1605,0.3962,0.9868,0.3962
ROCPOINTS_N,0.5375,0.1605,0.3962,0.9868,0.3962
ROCPOINTS_N,0.5375,0.1605,0.3961,0.9868,0.3961
ROCPOINTS_N,0.5375,0.1605,0.3961,0.9868,0.3961
ROCPOINTS_N,0.5375,0.1605,0.3959,0.9868,0.3959
ROCPOINTS_N,0.5375,0.1605,0.3959,0.9868,0.3959
ROCPOINTS_N,0.5376,0.1605,0.3958,0.9868,0.3958
ROCPOINTS_N,0.5378,0.1587,0.3944,0.9869,0.3944
ROCPOINTS_N,0.5378,0.1587,0.3944,0.9869,0.3944
ROCPOINTS_N,0.5379,0.1587,0.3943,0.9869,0.3943
ROCPOINTS_N,0.5379,0.1587,0.3943,0.9869,0.3943
ROCPOINTS_N,0.5379,0.1587,0.3942,0.9869,0.3942
ROCPOINTS_N,0.5380,0.1587,0.3941,0.9869,0.3941
ROCPOINTS_N,0.5380,0.1587,0.3941,0.9869,0.3941
ROCPOINTS_N,0.5383,0.1587,0.3940,0.9869,0.3940
ROCPOINTS_N,0.5384,0.1587,0.3939,0.9869,0.3939
ROCPOINTS_N,0.5385,0.1587,0.3938,0.9868,0.3938
ROCPOINTS_N,0.5386,0.1587,0.3938,0.9868,0.3938
ROCPOINTS_N,0.5386,0.1587,0.3937,0.9868,0.3937
ROCPOINTS_N,0.5386,0.1587,0.3937,0.9868,0.3937
ROCPOINTS_N,0.5386,0.1587,0.3936,0.9868,0.3936
ROCPOINTS_N,0.5387,0.1587,0.3934,0.9868,0.3934
ROCPOINTS_N,0.5387,0.1587,0.3933,0.9868,0.3933
ROCPOINTS_N,0.5389,0.1587,0.3933,0.9868,0.3933
ROCPOINTS_N,0.5389,0.1587,0.3930,0.9868,0.3930
ROCPOINTS_N,0.5390,0.1587,0.3930,0.9868,0.3930
ROCPOINTS_N,0.5390,0.1587,0.3929,0.9868,0.3929
ROCPOINTS_N,0.5392,0.1587,0.3929,0.9868,0.3929
ROCPOINTS_N,0.5393,0.1587,0.3927,0.9868,0.3927
ROCPOINTS_N,0.5393,0.1587,0.3926,0.9868,0.3926
ROCPOINTS_N,0.5395,0.1570,0.3926,0.9870,0.3926
ROCPOINTS_N,0.5395,0.1570,0.3926,0.9870,0.3926
ROCPOINTS_N,0.5395,0.1570,0.3925,0.9870,0.3925
ROCPOINTS_N,0.5396,0.1570,0.3924,0.9869,0.3924
ROCPOINTS_N,0.5396,0.1570,0.3924,0.9869,0.3924
ROCPOINTS_N,0.5397,0.1570,0.3923,0.9869,0.3923
ROCPOINTS_N,0.5397,0.1570,0.3923,0.9869,0.3923
ROCPOINTS_N,0.5398,0.1570,0.3922,0.9869,0.3922
ROCPOINTS_N,0.5398,0.1570,0.3922,0.9869,0.3922
ROCPOINTS_N,0.5398,0.1570,0.3921,0.9869,0.3921
ROCPOINTS_N,0.5399,0.1570,0.3920,0.9869,0.3920
ROCPOINTS_N,0.5400,0.1570,0.3920,0.9869,0.3920
ROCPOINTS_N,0.5400,0.1570,0.3919,0.9869,0.3919
ROCPOINTS_N,0.5401,0.1570,0.3881,0.9868,0.3881
ROCPOINTS_N,0.5402,0.1570,0.3880,0.9868,0.3880
ROCPOINTS_N,0.5402,0.1570,0.3880,0.9868,0.3880
ROCPOINTS_N,0.5402,0.1570,0.3879,0.9868,0.3879
ROCPOINTS_N,0.5403,0.1570,0.3877,0.9868,0.3877
ROCPOINTS_N,0.5403,0.1570,0.3876,0.9868,0.3876
ROCPOINTS_N,0.5403,0.1570,0.3875,0.9868,0.3875
ROCPOINTS_N,0.5404,0.1570,0.3875,0.9868,0.3875
ROCPOINTS_N,0.5404,0.1570,0.3874,0.9868,0.3874
ROCPOINTS_N,0.5405,0.1570,0.3874,0.9868,0.3874
ROCPOINTS_N,0.5405,0.1570,0.3873,0.9868,0.3873
ROCPOINTS_N,0.5406,0.1552,0.3859,0.9869,0.3859
ROCPOINTS_N,0.5406,0.1552,0.3858,0.9869,0.3858
ROCPOINTS_N,0.5409,0.1552,0.3857,0.9869,0.3857
ROCPOINTS_N,0.5409,0.1552,0.3855,0.9869,0.3855
ROCPOINTS_N,0.5409,0.1552,0.3854,0.9869,0.3854
ROCPOINTS_N,0.5410,0.1552,0.3853,0.9869,0.3853
ROCPOINTS_N,0.5410,0.1552,0.3853,0.9869,0.3853
ROCPOINTS_N,0.5411,0.1552,0.3852,0.9869,0.3852
ROCPOINTS_N,0.5412,0.1552,0.3851,0.9868,0.3851
ROCPOINTS_N,0.5412,0.1552,0.3850,0.9868,0.3850
ROCPOINTS_N,0.5412,0.1552,0.3850,0.9868,0.3850
ROCPOINTS_N,0.5413,0.1552,0.3849,0.9868,0.3849
ROCPOINTS_N,0.5413,0.1552,0.3849,0.9868,0.3849
ROCPOINTS_N,0.5414,0.1552,0.3847,0.9868,0.3847
ROCPOINTS_N,0.5415,0.1552,0.3847,0.9868,0.3847
ROCPOINTS_N,0.5417,0.1552,0.3846,0.9868,0.3846
ROCPOINTS_N,0.5417,0.1552,0.3846,0.9868,0.3846
ROCPOINTS_N,0.5418,0.1552,0.3843,0.9868,0.3843
ROCPOINTS_N,0.5418,0.1552,0.3843,0.9868,0.3843
ROCPOINTS_N,0.5419,0.1552,0.3842,0.9868,0.3842
ROCPOINTS_N,0.5420,0.1552,0.3840,0.9868,0.3840
ROCPOINTS_N,0.5420,0.1552,0.3839,0.9868,0.3839
ROCPOINTS_N,0.5420,0.1552,0.3839,0.9868,0.3839
ROCPOINTS_N,0.5422,0.1552,0.3838,0.9868,0.3838
ROCPOINTS_N,0.5422,0.1552,0.3838,0.9868,0.3838
ROCPOINTS_N,0.5422,0.1552,0.3836,0.9868,0.3836
ROCPOINTS_N,0.5424,0.1552,0.3835,0.9868,0.3835
ROCPOINTS_N,0.5426,0.1552,0.3834,0.9868,0.3834
ROCPOINTS_N,0.5427,0.1552,0.3833,0.9868,0.3833
ROCPOINTS_N,0.5428,0.1552,0.3833,0.9868,0.3833
ROCPOINTS_N,0.5428,0.1552,0.3832,0.9868,0.3832
ROCPOINTS_N,0.5429,0.1552,0.3831,0.9868,0.3831
ROCPOINTS_N,0.5429,0.1552,0.3831,0.9868,0.3831
ROCPOINTS_N,0.5429,0.1552,0.3830,0.9868,0.3830
ROCPOINTS_N,0.5430,0.1552,0.3829,0.9868,0.3829
ROCPOINTS_N,0.5430,0.1552,0.3829,0.9868,0.3829
ROCPOINTS_N,0.5432,0.1552,0.3828,0.9868,0.3828
ROCPOINTS_N,0.5433,0.1552,0.3828,0.9868,0.3828
ROCPOINTS_N,0.5436,0.1517,0.3785,0.9869,0.3785
ROCPOINTS_N,0.5436,0.1517,0.3784,0.9869,0.3784
ROCPOINTS_N,0.5437,0.1517,0.3784,0.9869,0.3784
ROCPOINTS_N,0.5437,0.1517,0.3783,0.9869,0.3783
ROCPOINTS_N,0.5438,0.1517,0.3783,0.9869,0.3783
ROCPOINTS_N,0.5438,0.1517,0.3782,0.9869,0.3782
ROCPOINTS_N,0.5439,0.1517,0.3782,0.9869,0.3782
ROCPOINTS_N,0.5439,0.1517,0.3781,0.9869,0.3781
ROCPOINTS_N,0.5439,0.1517,0.3780,0.9869,0.3780
ROCPOINTS_N,0.5440,0.1517,0.3780,0.9869,0.3780
ROCPOINTS_N,0.5441,0.1517,0.3777,0.9869,0.3777
ROCPOINTS_N,0.5441,0.1517,0.3777,0.9869,0.3777
ROCPOINTS_N,0.5441,0.1517,0.3776,0.9869,0.3776
ROCPOINTS_N,0.5441,0.1517,0.3776,0.9869,0.3776
ROCPOINTS_N,0.5442,0.1517,0.3775,0.9869,0.3775
ROCPOINTS_N,0.5442,0.1517,0.3775,0.9869,0.3775
ROCPOINTS_N,0.5442,0.1517,0.3774,0.9869,0.3774
ROCPOINTS_N,0.5442,0.1517,0.3773,0.9869,0.3773
ROCPOINTS_N,0.5444,0.1517,0.3773,0.9869,0.3773
ROCPOINTS_N,0.5444,0.1517,0.3772,0.9869,0.3772
ROCPOINTS_N,0.5445,0.1517,0.3771,0.9869,0.3771
ROCPOINTS_N,0.5445,0.1517,0.3770,0.9869,0.3770
ROCPOINTS_N,0.5446,0.1517,0.3770,0.9869,0.3770
ROCPOINTS_N,0.5446,0.1517,0.3769,0.9869,0.3769
ROCPOINTS_N,0.5447,0.1517,0.3769,0.9869,0.3769
ROCPOINTS_N,0.5448,0.1517,0.3768,0.9869,0.3768
ROCPOINTS_N,0.5449,0.1517,0.3768,0.9869,0.3768
ROCPOINTS_N,0.5449,0.1517,0.3767,0.9869,0.3767
ROCPOINTS_N,0.5450,0.1517,0.3766,0.9869,0.3766
ROCPOINTS_N,0.5450,0.1517,0.3766,0.9869,0.3766
ROCPOINTS_N,0.5450,0.1517,0.3762,0.9868,0.3762
ROCPOINTS_N,0.5451,0.1517,0.3762,0.9868,0.3762
ROCPOINTS_N,0.5452,0.1517,0.3760,0.9868,0.3760
ROCPOINTS_N,0.5453,0.1517,0.3759,0.9868,0.3759
ROCPOINTS_N,0.5454,0.1517,0.3759,0.9868,0.3759
ROCPOINTS_N,0.5454,0.1517,0.3758,0.9868,0.3758
ROCPOINTS_N,0.5456,0.1517,0.3758,0.9868,0.3758
ROCPOINTS_N,0.5457,0.1499,0.3756,0.9870,0.3756
ROCPOINTS_N,0.5457,0.1499,0.3756,0.9870,0.3756
ROCPOINTS_N,0.5457,0.1499,0.3755,0.9870,0.3755
ROCPOINTS_N,0.5457,0.1499,0.3755,0.9870,0.3755
ROCPOINTS_N,0.5458,0.1499,0.3754,0.9870,0.3754
ROCPOINTS_N,0.5458,0.1499,0.3754,0.9870,0.3754
ROCPOINTS_N,0.5458,0.1499,0.3753,0.9870,0.3753
ROCPOINTS_N,0.5460,0.1499,0.3750,0.9870,0.3750
ROCPOINTS_N,0.5462,0.1499,0.3749,0.9870,0.3749
ROCPOINTS_N,0.5462,0.1499,0.3748,0.9869,0.3748
ROCPOINTS_N,0.5462,0.1499,0.3748,0.9869,0.3748
ROCPOINTS_N,0.5463,0.1499,0.3747,0.9869,0.3747
ROCPOINTS_N,0.5463,0.1499,0.3747,0.9869,0.3747
ROCPOINTS_N,0.5465,0.1499,0.3746,0.9869,0.3746
ROCPOINTS_N,0.5465,0.1499,0.3745,0.9869,0.3745
ROCPOINTS_N,0.5467,0.1499,0.3745,0.9869,0.3745
ROCPOINTS_N,0.5467,0.1464,0.3710,0.9871,0.3710
ROCPOINTS_N,0.5468,0.1464,0.3710,0.9871,0.3710
ROCPOINTS_N,0.5468,0.1464,0.3709,0.9871,0.3709
ROCPOINTS_N,0.5469,0.1464,0.3709,0.9871,0.3709
ROCPOINTS_N,0.5470,0.1464,0.3708,0.9871,0.3708
ROCPOINTS_N,0.5470,0.1464,0.3707,0.9871,0.3707
ROCPOINTS_N,0.5471,0.1464,0.3706,0.9871,0.3706
ROCPOINTS_N,0.5472,0.1464,0.3706,0.9871,0.3706
ROCPOINTS_N,0.5472,0.1464,0.3705,0.9871,0.3705
ROCPOINTS_N,0.5472,0.1464,0.3704,0.9871,0.3704
ROCPOINTS_N,0.5472,0.1464,0.3703,0.9871,0.3703
ROCPOINTS_N,0.5473,0.1464,0.3703,0.9871,0.3703
ROCPOINTS_N,0.5473,0.1464,0.3702,0.9871,0.3702
ROCPOINTS_N,0.5473,0.1464,0.3702,0.9871,0.3702
ROCPOINTS_N,0.5474,0.1464,0.3701,0.9871,0.3701
ROCPOINTS_N,0.5475,0.1464,0.3701,0.9871,0.3701
ROCPOINTS_N,0.5475,0.1464,0.3700,0.9871,0.3700
ROCPOINTS_N,0.5475,0.1464,0.3699,0.9871,0.3699
ROCPOINTS_N,0.5475,0.1464,0.3699,0.9871,0.3699
ROCPOINTS_N,0.5475,0.1464,0.3698,0.9871,0.3698
ROCPOINTS_N,0.5475,0.1464,0.3697,0.9871,0.3697
ROCPOINTS_N,0.5476,0.1464,0.3696,0.9871,0.3696
ROCPOINTS_N,0.5477,0.1464,0.3694,0.9871,0.3694
ROCPOINTS_N,0.5477,0.1464,0.3694,0.9871,0.3694
ROCPOINTS_N,0.5478,0.1464,0.3693,0.9871,0.3693
ROCPOINTS_N,0.5478,0.1464,0.3692,0.9871,0.3692
ROCPOINTS_N,0.5479,0.1464,0.3692,0.9871,0.3692
ROCPOINTS_N,0.5480,0.1464,0.3691,0.9871,0.3691
ROCPOINTS_N,0.5481,0.1464,0.3691,0.9871,0.3691
ROCPOINTS_N,0.5481,0.1464,0.3690,0.9871,0.3690
ROCPOINTS_N,0.5482,0.1464,0.3689,0.9871,0.3689
ROCPOINTS_N,0.5482,0.1464,0.3689,0.9870,0.3689
ROCPOINTS_N,0.5483,0.1464,0.3688,0.9870,0.3688
ROCPOINTS_N,0.5484,0.1464,0.3688,0.9870,0.3688
ROCPOINTS_N,0.5485,0.1464,0.3687,0.9870,0.3687
ROCPOINTS_N,0.5486,0.1464,0.3687,0.9870,0.3687
ROCPOINTS_N,0.5486,0.1464,0.3686,0.9870,0.3686
ROCPOINTS_N,0.5486,0.1464,0.3685,0.9870,0.3685
ROCPOINTS_N,0.5487,0.1464,0.3685,0.9870,0.3685
ROCPOINTS_N,0.5487,0.1464,0.3684,0.9870,0.3684
ROCPOINTS_N,0.5488,0.1464,0.3684,0.9870,0.3684
ROCPOINTS_N,0.5488,0.1464,0.3683,0.9870,0.3683
ROCPOINTS_N,0.5489,0.1464,0.3682,0.9870,0.3682
ROCPOINTS_N,0.5489,0.1464,0.3681,0.9870,0.3681
ROCPOINTS_N,0.5490,0.1464,0.3681,0.9870,0.3681
ROCPOINTS_N,0.5493,0.1446,0.3681,0.9872,0.3681
ROCPOINTS_N,0.5494,0.1446,0.3680,0.9872,0.3680
ROCPOINTS_N,0.5495,0.1446,0.3679,0.9872,0.3679
ROCPOINTS_N,0.5496,0.1446,0.3678,0.9872,0.3678
ROCPOINTS_N,0.5496,0.1446,0.3678,0.9872,0.3678
ROCPOINTS_N,0.5497,0.1446,0.3677,0.9872,0.3677
ROCPOINTS_N,0.5498,0.1446,0.3677,0.9872,0.3677
ROCPOINTS_N,0.5498,0.1446,0.3676,0.9872,0.3676
ROCPOINTS_N,0.5500,0.1446,0.3675,0.9872,0.3675
ROCPOINTS_N,0.5503,0.1446,0.3635,0.9870,0.3635
ROCPOINTS_N,0.5503,0.1446,0.3635,0.9870,0.3635
ROCPOINTS_N,0.5503,0.1446,0.3634,0.9870,0.3634
ROCPOINTS_N,0.5503,0.1446,0.3633,0.9870,0.3633
ROCPOINTS_N,0.5504,0.1446,0.3633,0.9870,0.3633
ROCPOINTS_N,0.5505,0.1446,0.3632,0.9870,0.3632
ROCPOINTS_N,0.5506,0.1446,0.3631,0.9870,0.3631
ROCPOINTS_N,0.5507,0.1446,0.3630,0.9870,0.3630
ROCPOINTS_N,0.5507,0.1446,0.3629,0.9870,0.3629
ROCPOINTS_N,0.5508,0.1446,0.3629,0.9870,0.3629
ROCPOINTS_N,0.5509,0.1446,0.3628,0.9870,0.3628
ROCPOINTS_N,0.5510,0.1446,0.3628,0.9870,0.3628
ROCPOINTS_N,0.5510,0.1446,0.3627,0.9870,0.3627
ROCPOINTS_N,0.5510,0.1446,0.3626,0.9870,0.3626
ROCPOINTS_N,0.5511,0.1446,0.3626,0.9870,0.3626
ROCPOINTS_N,0.5512,0.1446,0.3625,0.9870,0.3625
ROCPOINTS_N,0.5512,0.1446,0.3624,0.9870,0.3624
ROCPOINTS_N,0.5512,0.1446,0.3624,0.9870,0.3624
ROCPOINTS_N,0.5512,0.1446,0.3623,0.9870,0.3623
ROCPOINTS_N,0.5513,0.1446,0.3622,0.9870,0.3622
ROCPOINTS_N,0.5513,0.1446,0.3622,0.9870,0.3622
ROCPOINTS_N,0.5513,0.1446,0.3621,0.9870,0.3621
ROCPOINTS_N,0.5513,0.1446,0.3621,0.9870,0.3621
ROCPOINTS_N,0.5514,0.1446,0.3620,0.9870,0.3620
ROCPOINTS_N,0.5514,0.1446,0.3619,0.9870,0.3619
ROCPOINTS_N,0.5515,0.1446,0.3619,0.9870,0.3619
ROCPOINTS_N,0.5517,0.1446,0.3618,0.9870,0.3618
ROCPOINTS_N,0.5517,0.1446,0.3617,0.9870,0.3617
ROCPOINTS_N,0.5518,0.1446,0.3617,0.9870,0.3617
ROCPOINTS_N,0.5518,0.1446,0.3616,0.9869,0.3616
ROCPOINTS_N,0.5519,0.1446,0.3615,0.9869,0.3615
ROCPOINTS_N,0.5519,0.1446,0.3615,0.9869,0.3615
ROCPOINTS_N,0.5520,0.1446,0.3614,0.9869,0.3614
ROCPOINTS_N,0.5520,0.1446,0.3614,0.9869,0.3614
ROCPOINTS_N,0.5522,0.1446,0.3613,0.9869,0.3613
ROCPOINTS_N,0.5523,0.1429,0.3613,0.9871,0.3613
ROCPOINTS_N,0.5523,0.1429,0.3612,0.9871,0.3612
ROCPOINTS_N,0.5524,0.1429,0.3612,0.9871,0.3612
ROCPOINTS_N,0.5524,0.1429,0.3611,0.9871,0.3611
ROCPOINTS_N,0.5525,0.1429,0.3611,0.9871,0.3611
ROCPOINTS_N,0.5525,0.1429,0.3610,0.9871,0.3610
ROCPOINTS_N,0.5526,0.1429,0.3609,0.9871,0.3609
ROCPOINTS_N,0.5527,0.1429,0.3608,0.9871,0.3608
ROCPOINTS_N,0.5528,0.1429,0.3608,0.9871,0.3608
ROCPOINTS_N,0.5528,0.1429,0.3607,0.9871,0.3607
ROCPOINTS_N,0.5531,0.1429,0.3607,0.9871,0.3607
ROCPOINTS_N,0.5531,0.1429,0.3606,0.9871,0.3606
ROCPOINTS_N,0.5531,0.1429,0.3605,0.9871,0.3605
ROCPOINTS_N,0.5532,0.1429,0.3605,0.9871,0.3605
ROCPOINTS_N,0.5533,0.1429,0.3604,0.9871,0.3604
ROCPOINTS_N,0.5533,0.1429,0.3604,0.9871,0.3604
ROCPOINTS_N,0.5535,0.1411,0.3570,0.9871,0.3570
ROCPOINTS_N,0.5536,0.1393,0.3570,0.9873,0.3570
ROCPOINTS_N,0.5536,0.1393,0.3569,0.9873,0.3569
ROCPOINTS_N,0.5537,0.1393,0.3569,0.9873,0.3569
ROCPOINTS_N,0.5537,0.1393,0.3568,0.9873,0.3568
ROCPOINTS_N,0.5539,0.1393,0.3568,0.9873,0.3568
ROCPOINTS_N,0.5542,0.1376,0.3568,0.9874,0.3568
ROCPOINTS_N,0.5542,0.1376,0.3567,0.9874,0.3567
ROCPOINTS_N,0.5543,0.1376,0.3566,0.9874,0.3566
ROCPOINTS_N,0.5543,0.1376,0.3566,0.9874,0.3566
ROCPOINTS_N,0.5544,0.1376,0.3565,0.9874,0.3565
ROCPOINTS_N,0.5544,0.1376,0.3565,0.9874,0.3565
ROCPOINTS_N,0.5544,0.1376,0.3564,0.9874,0.3564
ROCPOINTS_N,0.5545,0.1376,0.3563,0.9874,0.3563
ROCPOINTS_N,0.5545,0.1376,0.3563,0.9874,0.3563
ROCPOINTS_N,0.5546,0.1376,0.3562,0.9874,0.3562
ROCPOINTS_N,0.5547,0.1376,0.3562,0.9874,0.3562
ROCPOINTS_N,0.5547,0.1376,0.3561,0.9874,0.3561
ROCPOINTS_N,0.5548,0.1376,0.3561,0.9874,0.3561
ROCPOINTS_N,0.5548,0.1376,0.3560,0.9874,0.3560
ROCPOINTS_N,0.5548,0.1376,0.3559,0.9874,0.3559
ROCPOINTS_N,0.5548,0.1376,0.3559,0.9874,0.3559
ROCPOINTS_N,0.5548,0.1376,0.3558,0.9874,0.3558
ROCPOINTS_N,0.5548,0.1376,0.3558,0.9874,0.3558
ROCPOINTS_N,0.5549,0.1376,0.3557,0.9874,0.3557
ROCPOINTS_N,0.5550,0.1376,0.3556,0.9874,0.3556
ROCPOINTS_N,0.5550,0.1376,0.3556,0.9874,0.3556
ROCPOINTS_N,0.5550,0.1376,0.3555,0.9874,0.3555
ROCPOINTS_N,0.5551,0.1376,0.3554,0.9874,0.3554
ROCPOINTS_N,0.5552,0.1376,0.3553,0.9874,0.3553
ROCPOINTS_N,0.5553,0.1376,0.3552,0.9874,0.3552
ROCPOINTS_N,0.5555,0.1376,0.3552,0.9874,0.3552
ROCPOINTS_N,0.5556,0.1376,0.3551,0.9874,0.3551
ROCPOINTS_N,0.5556,0.1376,0.3551,0.9874,0.3551
ROCPOINTS_N,0.5556,0.1376,0.3550,0.9873,0.3550
ROCPOINTS_N,0.5556,0.1376,0.3548,0.9873,0.3548
ROCPOINTS_N,0.5556,0.1376,0.3548,0.9873,0.3548
ROCPOINTS_N,0.5556,0.1376,0.3547,0.9873,0.3547
ROCPOINTS_N,0.5556,0.1376,0.3547,0.9873,0.3547
ROCPOINTS_N,0.5559,0.1376,0.3546,0.9873,0.3546
ROCPOINTS_N,0.5559,0.1376,0.3545,0.9873,0.3545
ROCPOINTS_N,0.5560,0.1376,0.3545,0.9873,0.3545
ROCPOINTS_N,0.5560,0.1376,0.3544,0.9873,0.3544
ROCPOINTS_N,0.5560,0.1376,0.3544,0.9873,0.3544
ROCPOINTS_N,0.5561,0.1376,0.3543,0.9873,0.3543
ROCPOINTS_N,0.5562,0.1376,0.3542,0.9873,0.3542
ROCPOINTS_N,0.5562,0.1376,0.3542,0.9873,0.3542
ROCPOINTS_N,0.5562,0.1376,0.3541,0.9873,0.3541
ROCPOINTS_N,0.5564,0.1376,0.3541,0.9873,0.3541
ROCPOINTS_N,0.5564,0.1376,0.3540,0.9873,0.3540
ROCPOINTS_N,0.5565,0.1376,0.3540,0.9873,0.3540
ROCPOINTS_N,0.5566,0.1376,0.3539,0.9873,0.3539
ROCPOINTS_N,0.5566,0.1376,0.3538,0.9873,0.3538
ROCPOINTS_N,0.5567,0.1376,0.3538,0.9873,0.3538
ROCPOINTS_N,0.5567,0.1340,0.3500,0.9875,0.3500
ROCPOINTS_N,0.5568,0.1340,0.3500,0.9875,0.3500
ROCPOINTS_N,0.5569,0.1340,0.3499,0.9875,0.3499
ROCPOINTS_N,0.5569,0.1340,0.3499,0.9875,0.3499
ROCPOINTS_N,0.5570,0.1340,0.3498,0.9875,0.3498
ROCPOINTS_N,0.5570,0.1340,0.3498,0.9875,0.3498
ROCPOINTS_N,0.5570,0.1340,0.3497,0.9875,0.3497
ROCPOINTS_N,0.5572,0.1340,0.3496,0.9875,0.3496
ROCPOINTS_N,0.5572,0.1340,0.3496,0.9875,0.3496
ROCPOINTS_N,0.5572,0.1340,0.3495,0.9875,0.3495
ROCPOINTS_N,0.5573,0.1340,0.3495,0.9875,0.3495
ROCPOINTS_N,0.5574,0.1340,0.3493,0.9875,0.3493
ROCPOINTS_N,0.5576,0.1340,0.3493,0.9875,0.3493
ROCPOINTS_N,0.5576,0.1340,0.3492,0.9875,0.3492
ROCPOINTS_N,0.5577,0.1340,0.3491,0.9875,0.3491
ROCPOINTS_N,0.5578,0.1340,0.3491,0.9875,0.3491
ROCPOINTS_N,0.5578,0.1340,0.3489,0.9875,0.3489
ROCPOINTS_N,0.5578,0.1340,0.3488,0.9875,0.3488
ROCPOINTS_N,0.5578,0.1340,0.3488,0.9875,0.3488
ROCPOINTS_N,0.5579,0.1340,0.3487,0.9875,0.3487
ROCPOINTS_N,0.5579,0.1340,0.3487,0.9874,0.3487
ROCPOINTS_N,0.5580,0.1340,0.3486,0.9874,0.3486
ROCPOINTS_N,0.5580,0.1340,0.3485,0.9874,0.3485
ROCPOINTS_N,0.5580,0.1340,0.3485,0.9874,0.3485
ROCPOINTS_N,0.5581,0.1340,0.3484,0.9874,0.3484
ROCPOINTS_N,0.5581,0.1340,0.3484,0.9874,0.3484
ROCPOINTS_N,0.5581,0.1340,0.3483,0.9874,0.3483
ROCPOINTS_N,0.5581,0.1340,0.3482,0.9874,0.3482
ROCPOINTS_N,0.5583,0.1340,0.3482,0.9874,0.3482
ROCPOINTS_N,0.5583,0.1340,0.3481,0.9874,0.3481
ROCPOINTS_N,0.5584,0.1340,0.3480,0.9874,0.3480
ROCPOINTS_N,0.5584,0.1340,0.3479,0.9874,0.3479
ROCPOINTS_N,0.5585,0.1340,0.3478,0.9874,0.3478
ROCPOINTS_N,0.5585,0.1340,0.3478,0.9874,0.3478
ROCPOINTS_N,0.5587,0.1340,0.3477,0.9874,0.3477
ROCPOINTS_N,0.5587,0.1340,0.3476,0.9874,0.3476
ROCPOINTS_N,0.5589,0.1340,0.3475,0.9874,0.3475
ROCPOINTS_N,0.5591,0.1340,0.3475,0.9874,0.3475
ROCPOINTS_N,0.5591,0.1340,0.3474,0.9874,0.3474
ROCPOINTS_N,0.5592,0.1340,0.3474,0.9874,0.3474
ROCPOINTS_N,0.5593,0.1340,0.3473,0.9874,0.3473
ROCPOINTS_N,0.5593,0.1340,0.3472,0.9874,0.3472
ROCPOINTS_N,0.5594,0.1340,0.3471,0.9874,0.3471
ROCPOINTS_N,0.5594,0.1340,0.3470,0.9874,0.3470
ROCPOINTS_N,0.5594,0.1340,0.3470,0.9874,0.3470
ROCPOINTS_N,0.5594,0.1340,0.3468,0.9874,0.3468
ROCPOINTS_N,0.5595,0.1340,0.3468,0.9874,0.3468
ROCPOINTS_N,0.5596,0.1340,0.3467,0.9874,0.3467
ROCPOINTS_N,0.5597,0.1340,0.3467,0.9874,0.3467
ROCPOINTS_N,0.5598,0.1340,0.3466,0.9874,0.3466
ROCPOINTS_N,0.5599,0.1340,0.3466,0.9874,0.3466
ROCPOINTS_N,0.5600,0.1340,0.3465,0.9874,0.3465
ROCPOINTS_N,0.5600,0.1340,0.3425,0.9872,0.3425
ROCPOINTS_N,0.5601,0.1340,0.3424,0.9872,0.3424
ROCPOINTS_N,0.5602,0.1340,0.3424,0.9872,0.3424
ROCPOINTS_N,0.5603,0.1340,0.3423,0.9872,0.3423
ROCPOINTS_N,0.5603,0.1340,0.3422,0.9872,0.3422
ROCPOINTS_N,0.5606,0.1340,0.3422,0.9872,0.3422
ROCPOINTS_N,0.5606,0.1340,0.3421,0.9872,0.3421
ROCPOINTS_N,0.5607,0.1340,0.3421,0.9872,0.3421
ROCPOINTS_N,0.5608,0.1340,0.3420,0.9872,0.3420
ROCPOINTS_N,0.5608,0.1340,0.3419,0.9872,0.3419
ROCPOINTS_N,0.5609,0.1340,0.3419,0.9872,0.3419
ROCPOINTS_N,0.5609,0.1340,0.3418,0.9872,0.3418
ROCPOINTS_N,0.5610,0.1340,0.3418,0.9872,0.3418
ROCPOINTS_N,0.5610,0.1340,0.3417,0.9872,0.3417
ROCPOINTS_N,0.5610,0.1340,0.3417,0.9872,0.3417
ROCPOINTS_N,0.5611,0.1323,0.3417,0.9874,0.3417
ROCPOINTS_N,0.5611,0.1323,0.3415,0.9874,0.3415
ROCPOINTS_N,0.5611,0.1323,0.3415,0.9874,0.3415
ROCPOINTS_N,0.5613,0.1323,0.3414,0.9874,0.3414
ROCPOINTS_N,0.5613,0.1323,0.3414,0.9874,0.3414
ROCPOINTS_N,0.5613,0.1323,0.3413,0.9873,0.3413
ROCPOINTS_N,0.5614,0.1323,0.3412,0.9873,0.3412
ROCPOINTS_N,0.5614,0.1323,0.3412,0.9873,0.3412
ROCPOINTS_N,0.5614,0.1323,0.3411,0.9873,0.3411
ROCPOINTS_N,0.5615,0.1323,0.3410,0.9873,0.3410
ROCPOINTS_N,0.5616,0.1323,0.3410,0.9873,0.3410
ROCPOINTS_N,0.5616,0.1323,0.3409,0.9873,0.3409
ROCPOINTS_N,0.5617,0.1323,0.3408,0.9873,0.3408
ROCPOINTS_N,0.5617,0.1323,0.3406,0.9873,0.3406
ROCPOINTS_N,0.5617,0.1323,0.3405,0.9873,0.3405
ROCPOINTS_N,0.5618,0.1323,0.3405,0.9873,0.3405
ROCPOINTS_N,0.5618,0.1323,0.3404,0.9873,0.3404
ROCPOINTS_N,0.5619,0.1323,0.3404,0.9873,0.3404
ROCPOINTS_N,0.5620,0.1323,0.3403,0.9873,0.3403
ROCPOINTS_N,0.5621,0.1323,0.3402,0.9873,0.3402
ROCPOINTS_N,0.5621,0.1323,0.3401,0.9873,0.3401
ROCPOINTS_N,0.5621,0.1323,0.3401,0.9873,0.3401
ROCPOINTS_N,0.5621,0.1323,0.3400,0.9873,0.3400
ROCPOINTS_N,0.5622,0.1323,0.3400,0.9873,0.3400
ROCPOINTS_N,0.5622,0.1323,0.3399,0.9873,0.3399
ROCPOINTS_N,0.5623,0.1323,0.3398,0.9873,0.3398
ROCPOINTS_N,0.5623,0.1323,0.3397,0.9873,0.3397
ROCPOINTS_N,0.5624,0.1323,0.3397,0.9873,0.3397
ROCPOINTS_N,0.5624,0.1323,0.3396,0.9873,0.3396
ROCPOINTS_N,0.5625,0.1323,0.3396,0.9873,0.3396
ROCPOINTS_N,0.5625,0.1323,0.3395,0.9873,0.3395
ROCPOINTS_N,0.5625,0.1323,0.3394,0.9873,0.3394
ROCPOINTS_N,0.5630,0.1323,0.3394,0.9873,0.3394
ROCPOINTS_N,0.5631,0.1323,0.3393,0.9873,0.3393
ROCPOINTS_N,0.5632,0.1323,0.3393,0.9873,0.3393
ROCPOINTS_N,0.5633,0.1323,0.3392,0.9873,0.3392
ROCPOINTS_N,0.5634,0.1270,0.3348,0.9876,0.3348
ROCPOINTS_N,0.5634,0.1270,0.3348,0.9876,0.3348
ROCPOINTS_N,0.5634,0.1270,0.3347,0.9876,0.3347
ROCPOINTS_N,0.5635,0.1270,0.3347,0.9876,0.3347
ROCPOINTS_N,0.5637,0.1270,0.3345,0.9876,0.3345
ROCPOINTS_N,0.5637,0.1270,0.3344,0.9876,0.3344
ROCPOINTS_N,0.5639,0.1270,0.3344,0.9876,0.3344
ROCPOINTS_N,0.5639,0.1270,0.3343,0.9876,0.3343
ROCPOINTS_N,0.5641,0.1270,0.3342,0.9876,0.3342
ROCPOINTS_N,0.5642,0.1270,0.3342,0.9876,0.3342
ROCPOINTS_N,0.5642,0.1270,0.3341,0.9876,0.3341
ROCPOINTS_N,0.5643,0.1270,0.3341,0.9876,0.3341
ROCPOINTS_N,0.5644,0.1270,0.3340,0.9876,0.3340
ROCPOINTS_N,0.5644,0.1270,0.3340,0.9876,0.3340
ROCPOINTS_N,0.5645,0.1270,0.3339,0.9876,0.3339
ROCPOINTS_N,0.5646,0.1270,0.3338,0.9876,0.3338
ROCPOINTS_N,0.5647,0.1270,0.3338,0.9876,0.3338
ROCPOINTS_N,0.5647,0.1270,0.3337,0.9876,0.3337
ROCPOINTS_N,0.5648,0.1270,0.3337,0.9876,0.3337
ROCPOINTS_N,0.5648,0.1270,0.3334,0.9876,0.3334
ROCPOINTS_N,0.5649,0.1270,0.3333,0.9876,0.3333
ROCPOINTS_N,0.5650,0.1270,0.3333,0.9876,0.3333
ROCPOINTS_N,0.5650,0.1270,0.3332,0.9876,0.3332
ROCPOINTS_N,0.5650,0.1270,0.3330,0.9875,0.3330
ROCPOINTS_N,0.5650,0.1270,0.3329,0.9875,0.3329
ROCPOINTS_N,0.5651,0.1270,0.3328,0.9875,0.3328
ROCPOINTS_N,0.5651,0.1270,0.3328,0.9875,0.3328
ROCPOINTS_N,0.5652,0.1270,0.3327,0.9875,0.3327
ROCPOINTS_N,0.5652,0.1270,0.3327,0.9875,0.3327
ROCPOINTS_N,0.5652,0.1270,0.3326,0.9875,0.3326
ROCPOINTS_N,0.5653,0.1270,0.3326,0.9875,0.3326
ROCPOINTS_N,0.5654,0.1270,0.3325,0.9875,0.3325
ROCPOINTS_N,0.5655,0.1270,0.3324,0.9875,0.3324
ROCPOINTS_N,0.5655,0.1270,0.3324,0.9875,0.3324
ROCPOINTS_N,0.5655,0.1270,0.3323,0.9875,0.3323
ROCPOINTS_N,0.5655,0.1270,0.3323,0.9875,0.3323
ROCPOINTS_N,0.5655,0.1270,0.3322,0.9875,0.3322
ROCPOINTS_N,0.5655,0.1270,0.3321,0.9875,0.3321
ROCPOINTS_N,0.5656,0.1270,0.3321,0.9875,0.3321
ROCPOINTS_N,0.5656,0.1270,0.3320,0.9875,0.3320
ROCPOINTS_N,0.5659,0.1270,0.3319,0.9875,0.3319
ROCPOINTS_N,0.5660,0.1270,0.3319,0.9875,0.3319
ROCPOINTS_N,0.5661,0.1270,0.3318,0.9875,0.3318
ROCPOINTS_N,0.5661,0.1270,0.3317,0.9875,0.3317
ROCPOINTS_N,0.5661,0.1270,0.3317,0.9875,0.3317
ROCPOINTS_N,0.5662,0.1270,0.3316,0.9875,0.3316
ROCPOINTS_N,0.5663,0.1270,0.3316,0.9875,0.3316
ROCPOINTS_N,0.5665,0.1270,0.3315,0.9875,0.3315
ROCPOINTS_N,0.5665,0.1270,0.3314,0.9875,0.3314
ROCPOINTS_N,0.5667,0.1270,0.3314,0.9875,0.3314
ROCPOINTS_N,0.5669,0.1217,0.3284,0.9879,0.3284
ROCPOINTS_N,0.5669,0.1217,0.3284,0.9879,0.3284
ROCPOINTS_N,0.5669,0.1217,0.3283,0.9879,0.3283
ROCPOINTS_N,0.5670,0.1217,0.3282,0.9879,0.3282
ROCPOINTS_N,0.5671,0.1217,0.3282,0.9879,0.3282
ROCPOINTS_N,0.5671,0.1217,0.3281,0.9879,0.3281
ROCPOINTS_N,0.5671,0.1217,0.3281,0.9879,0.3281
ROCPOINTS_N,0.5672,0.1217,0.3280,0.9879,0.3280
ROCPOINTS_N,0.5673,0.1217,0.3279,0.9879,0.3279
ROCPOINTS_N,0.5673,0.1199,0.3279,0.9881,0.3279
ROCPOINTS_N,0.5674,0.1182,0.3279,0.9882,0.3279
ROCPOINTS_N,0.5675,0.1182,0.3279,0.9882,0.3279
ROCPOINTS_N,0.5675,0.1182,0.3278,0.9882,0.3278
ROCPOINTS_N,0.5675,0.1182,0.3278,0.9882,0.3278
ROCPOINTS_N,0.5675,0.1182,0.3275,0.9882,0.3275
ROCPOINTS_N,0.5676,0.1182,0.3275,0.9882,0.3275
ROCPOINTS_N,0.5676,0.1182,0.3274,0.9882,0.3274
ROCPOINTS_N,0.5676,0.1182,0.3274,0.9882,0.3274
ROCPOINTS_N,0.5677,0.1182,0.3273,0.9882,0.3273
ROCPOINTS_N,0.5678,0.1182,0.3272,0.9882,0.3272
ROCPOINTS_N,0.5678,0.1182,0.3272,0.9882,0.3272
ROCPOINTS_N,0.5678,0.1182,0.3271,0.9882,0.3271
ROCPOINTS_N,0.5679,0.1182,0.3271,0.9882,0.3271
ROCPOINTS_N,0.5679,0.1182,0.3270,0.9882,0.3270
ROCPOINTS_N,0.5680,0.1182,0.3270,0.9882,0.3270
ROCPOINTS_N,0.5680,0.1182,0.3268,0.9882,0.3268
ROCPOINTS_N,0.5681,0.1182,0.3268,0.9882,0.3268
ROCPOINTS_N,0.5681,0.1182,0.3267,0.9882,0.3267
ROCPOINTS_N,0.5682,0.1182,0.3267,0.9882,0.3267
ROCPOINTS_N,0.5682,0.1182,0.3266,0.9882,0.3266
ROCPOINTS_N,0.5682,0.1182,0.3265,0.9882,0.3265
ROCPOINTS_N,0.5682,0.1182,0.3265,0.9882,0.3265
ROCPOINTS_N,0.5682,0.1182,0.3264,0.9882,0.3264
ROCPOINTS_N,0.5683,0.1182,0.3264,0.9882,0.3264
ROCPOINTS_N,0.5683,0.1182,0.3263,0.9882,0.3263
ROCPOINTS_N,0.5684,0.1182,0.3263,0.9882,0.3263
ROCPOINTS_N,0.5685,0.1182,0.3262,0.9882,0.3262
ROCPOINTS_N,0.5686,0.1182,0.3261,0.9882,0.3261
ROCPOINTS_N,0.5686,0.1182,0.3260,0.9882,0.3260
ROCPOINTS_N,0.5687,0.1182,0.3260,0.9882,0.3260
ROCPOINTS_N,0.5689,0.1182,0.3258,0.9882,0.3258
ROCPOINTS_N,0.5690,0.1182,0.3258,0.9881,0.3258
ROCPOINTS_N,0.5690,0.1182,0.3257,0.9881,0.3257
ROCPOINTS_N,0.5690,0.1182,0.3257,0.9881,0.3257
ROCPOINTS_N,0.5692,0.1182,0.3256,0.9881,0.3256
ROCPOINTS_N,0.5692,0.1182,0.3256,0.9881,0.3256
ROCPOINTS_N,0.5692,0.1182,0.3255,0.9881,0.3255
ROCPOINTS_N,0.5692,0.1182,0.3254,0.9881,0.3254
ROCPOINTS_N,0.5693,0.1182,0.3254,0.9881,0.3254
ROCPOINTS_N,0.5693,0.1182,0.3252,0.9881,0.3252
ROCPOINTS_N,0.5694,0.1182,0.3252,0.9881,0.3252
ROCPOINTS_N,0.5694,0.1182,0.3251,0.9881,0.3251
ROCPOINTS_N,0.5694,0.1182,0.3250,0.9881,0.3250
ROCPOINTS_N,0.5694,0.1182,0.3250,0.9881,0.3250
ROCPOINTS_N,0.5695,0.1182,0.3249,0.9881,0.3249
ROCPOINTS_N,0.5695,0.1182,0.3248,0.9881,0.3248
ROCPOINTS_N,0.5695,0.1182,0.3247,0.9881,0.3247
ROCPOINTS_N,0.5696,0.1164,0.3247,0.9883,0.3247
ROCPOINTS_N,0.5696,0.1164,0.3247,0.9883,0.3247
ROCPOINTS_N,0.5697,0.1164,0.3246,0.9883,0.3246
ROCPOINTS_N,0.5700,0.1164,0.3246,0.9883,0.3246
ROCPOINTS_N,0.5700,0.1164,0.3245,0.9883,0.3245
ROCPOINTS_N,0.5700,0.1146,0.3209,0.9883,0.3209
ROCPOINTS_N,0.5701,0.1146,0.3208,0.9883,0.3208
ROCPOINTS_N,0.5701,0.1146,0.3208,0.9883,0.3208
ROCPOINTS_N,0.5701,0.1146,0.3207,0.9883,0.3207
ROCPOINTS_N,0.5702,0.1146,0.3206,0.9883,0.3206
ROCPOINTS_N,0.5702,0.1146,0.3205,0.9883,0.3205
ROCPOINTS_N,0.5703,0.1146,0.3205,0.9883,0.3205
ROCPOINTS_N,0.5703,0.1146,0.3204,0.9883,0.3204
ROCPOINTS_N,0.5703,0.1146,0.3204,0.9883,0.3204
ROCPOINTS_N,0.5704,0.1129,0.3204,0.9885,0.3204
ROCPOINTS_N,0.5705,0.1129,0.3203,0.9885,0.3203
ROCPOINTS_N,0.5706,0.1129,0.3203,0.9885,0.3203
ROCPOINTS_N,0.5706,0.1129,0.3202,0.9885,0.3202
ROCPOINTS_N,0.5706,0.1129,0.3201,0.9885,0.3201
ROCPOINTS_N,0.5707,0.1129,0.3201,0.9885,0.3201
ROCPOINTS_N,0.5707,0.1129,0.3200,0.9885,0.3200
ROCPOINTS_N,0.5708,0.1129,0.3200,0.9885,0.3200
ROCPOINTS_N,0.5708,0.1129,0.3199,0.9885,0.3199
ROCPOINTS_N,0.5708,0.1129,0.3198,0.9885,0.3198
ROCPOINTS_N,0.5709,0.1129,0.3198,0.9885,0.3198
ROCPOINTS_N,0.5709,0.1129,0.3197,0.9885,0.3197
ROCPOINTS_N,0.5709,0.1129,0.3197,0.9885,0.3197
ROCPOINTS_N,0.5710,0.1129,0.3196,0.9885,0.3196
ROCPOINTS_N,0.5710,0.1129,0.3196,0.9885,0.3196
ROCPOINTS_N,0.5710,0.1129,0.3195,0.9885,0.3195
ROCPOINTS_N,0.5710,0.1129,0.3194,0.9885,0.3194
ROCPOINTS_N,0.5710,0.1129,0.3194,0.9884,0.3194
ROCPOINTS_N,0.5711,0.1129,0.3193,0.9884,0.3193
ROCPOINTS_N,0.5711,0.1129,0.3193,0.9884,0.3193
ROCPOINTS_N,0.5711,0.1129,0.3192,0.9884,0.3192
ROCPOINTS_N,0.5712,0.1129,0.3191,0.9884,0.3191
ROCPOINTS_N,0.5713,0.1129,0.3190,0.9884,0.3190
ROCPOINTS_N,0.5713,0.1129,0.3190,0.9884,0.3190
ROCPOINTS_N,0.5713,0.1129,0.3189,0.9884,0.3189
ROCPOINTS_N,0.5714,0.1129,0.3189,0.9884,0.3189
ROCPOINTS_N,0.5715,0.1129,0.3188,0.9884,0.3188
ROCPOINTS_N,0.5715,0.1129,0.3187,0.9884,0.3187
ROCPOINTS_N,0.5716,0.1129,0.3187,0.9884,0.3187
ROCPOINTS_N,0.5717,0.1129,0.3186,0.9884,0.3186
ROCPOINTS_N,0.5717,0.1129,0.3186,0.9884,0.3186
ROCPOINTS_N,0.5717,0.1129,0.3184,0.9884,0.3184
ROCPOINTS_N,0.5717,0.1129,0.3184,0.9884,0.3184
ROCPOINTS_N,0.5718,0.1129,0.3183,0.9884,0.3183
ROCPOINTS_N,0.5718,0.1129,0.3183,0.9884,0.3183
ROCPOINTS_N,0.5719,0.1129,0.3182,0.9884,0.3182
ROCPOINTS_N,0.5719,0.1129,0.3182,0.9884,0.3182
ROCPOINTS_N,0.5722,0.1129,0.3181,0.9884,0.3181
ROCPOINTS_N,0.5722,0.1129,0.3180,0.9884,0.3180
ROCPOINTS_N,0.5723,0.1129,0.3180,0.9884,0.3180
ROCPOINTS_N,0.5723,0.1129,0.3179,0.9884,0.3179
ROCPOINTS_N,0.5723,0.1129,0.3178,0.9884,0.3178
ROCPOINTS_N,0.5724,0.1129,0.3177,0.9884,0.3177
ROCPOINTS_N,0.5725,0.1129,0.3177,0.9884,0.3177
ROCPOINTS_N,0.5725,0.1129,0.3176,0.9884,0.3176
ROCPOINTS_N,0.5727,0.1129,0.3176,0.9884,0.3176
ROCPOINTS_N,0.5728,0.1129,0.3175,0.9884,0.3175
ROCPOINTS_N,0.5728,0.1129,0.3173,0.9884,0.3173
ROCPOINTS_N,0.5729,0.1129,0.3173,0.9884,0.3173
ROCPOINTS_N,0.5730,0.1129,0.3172,0.9884,0.3172
ROCPOINTS_N,0.5730,0.1129,0.3172,0.9884,0.3172
ROCPOINTS_N,0.5731,0.1129,0.3171,0.9884,0.3171
ROCPOINTS_N,0.5731,0.1129,0.3170,0.9884,0.3170
ROCPOINTS_N,0.5731,0.1129,0.3170,0.9884,0.3170
ROCPOINTS_N,0.5732,0.1129,0.3169,0.9884,0.3169
ROCPOINTS_N,0.5732,0.1129,0.3169,0.9884,0.3169
ROCPOINTS_N,0.5733,0.1111,0.3169,0.9885,0.3169
ROCPOINTS_N,0.5733,0.1111,0.3168,0.9885,0.3168
ROCPOINTS_N,0.5733,0.1111,0.3168,0.9885,0.3168
ROCPOINTS_N,0.5733,0.1111,0.3167,0.9885,0.3167
ROCPOINTS_N,0.5733,0.1111,0.3166,0.9885,0.3166
ROCPOINTS_N,0.5733,0.1111,0.3136,0.9884,0.3136
ROCPOINTS_N,0.5734,0.1111,0.3135,0.9884,0.3135
ROCPOINTS_N,0.5735,0.1111,0.3135,0.9884,0.3135
ROCPOINTS_N,0.5736,0.1111,0.3134,0.9884,0.3134
ROCPOINTS_N,0.5736,0.1111,0.3134,0.9884,0.3134
ROCPOINTS_N,0.5736,0.1111,0.3133,0.9884,0.3133
ROCPOINTS_N,0.5737,0.1111,0.3132,0.9884,0.3132
ROCPOINTS_N,0.5737,0.1111,0.3131,0.9884,0.3131
ROCPOINTS_N,0.5737,0.1111,0.3130,0.9884,0.3130
ROCPOINTS_N,0.5738,0.1111,0.3130,0.9884,0.3130
ROCPOINTS_N,0.5739,0.1111,0.3129,0.9884,0.3129
ROCPOINTS_N,0.5739,0.1111,0.3128,0.9884,0.3128
ROCPOINTS_N,0.5739,0.1111,0.3128,0.9884,0.3128
ROCPOINTS_N,0.5740,0.1111,0.3127,0.9884,0.3127
ROCPOINTS_N,0.5741,0.1111,0.3127,0.9884,0.3127
ROCPOINTS_N,0.5741,0.1111,0.3126,0.9884,0.3126
ROCPOINTS_N,0.5741,0.1111,0.3126,0.9884,0.3126
ROCPOINTS_N,0.5742,0.1111,0.3125,0.9884,0.3125
ROCPOINTS_N,0.5742,0.1111,0.3122,0.9884,0.3122
ROCPOINTS_N,0.5743,0.1111,0.3121,0.9884,0.3121
ROCPOINTS_N,0.5744,0.1111,0.3120,0.9884,0.3120
ROCPOINTS_N,0.5746,0.1111,0.3117,0.9884,0.3117
ROCPOINTS_N,0.5746,0.1111,0.3116,0.9883,0.3116
ROCPOINTS_N,0.5747,0.1111,0.3116,0.9883,0.3116
ROCPOINTS_N,0.5747,0.1111,0.3114,0.9883,0.3114
ROCPOINTS_N,0.5748,0.1111,0.3114,0.9883,0.3114
ROCPOINTS_N,0.5748,0.1111,0.3113,0.9883,0.3113
ROCPOINTS_N,0.5748,0.1111,0.3113,0.9883,0.3113
ROCPOINTS_N,0.5749,0.1111,0.3112,0.9883,0.3112
ROCPOINTS_N,0.5750,0.1111,0.3112,0.9883,0.3112
ROCPOINTS_N,0.5750,0.1111,0.3111,0.9883,0.3111
ROCPOINTS_N,0.5751,0.1111,0.3110,0.9883,0.3110
ROCPOINTS_N,0.5753,0.1111,0.3110,0.9883,0.3110
ROCPOINTS_N,0.5753,0.1111,0.3109,0.9883,0.3109
ROCPOINTS_N,0.5754,0.1111,0.3109,0.9883,0.3109
ROCPOINTS_N,0.5755,0.1111,0.3108,0.9883,0.3108
ROCPOINTS_N,0.5756,0.1111,0.3107,0.9883,0.3107
ROCPOINTS_N,0.5756,0.1111,0.3107,0.9883,0.3107
ROCPOINTS_N,0.5756,0.1111,0.3106,0.9883,0.3106
ROCPOINTS_N,0.5757,0.1111,0.3106,0.9883,0.3106
ROCPOINTS_N,0.5757,0.1111,0.3105,0.9883,0.3105
ROCPOINTS_N,0.5757,0.1111,0.3105,0.9883,0.3105
ROCPOINTS_N,0.5757,0.1111,0.3104,0.9883,0.3104
ROCPOINTS_N,0.5758,0.1111,0.3103,0.9883,0.3103
ROCPOINTS_N,0.5758,0.1111,0.3103,0.9883,0.3103
ROCPOINTS_N,0.5758,0.1111,0.3102,0.9883,0.3102
ROCPOINTS_N,0.5759,0.1111,0.3102,0.9883,0.3102
ROCPOINTS_N,0.5760,0.1111,0.3100,0.9883,0.3100
ROCPOINTS_N,0.5760,0.1111,0.3100,0.9883,0.3100
ROCPOINTS_N,0.5760,0.1111,0.3099,0.9883,0.3099
ROCPOINTS_N,0.5761,0.1111,0.3098,0.9883,0.3098
ROCPOINTS_N,0.5762,0.1111,0.3098,0.9883,0.3098
ROCPOINTS_N,0.5765,0.1111,0.3096,0.9883,0.3096
ROCPOINTS_N,0.5765,0.1111,0.3096,0.9883,0.3096
ROCPOINTS_N,0.5765,0.1111,0.3095,0.9883,0.3095
ROCPOINTS_N,0.5767,0.1111,0.3095,0.9883,0.3095
ROCPOINTS_N,0.5767,0.1111,0.3094,0.9883,0.3094
ROCPOINTS_N,0.5767,0.1111,0.3093,0.9883,0.3093
ROCPOINTS_N,0.5768,0.1111,0.3067,0.9882,0.3067
ROCPOINTS_N,0.5768,0.1111,0.3067,0.9882,0.3067
ROCPOINTS_N,0.5769,0.1111,0.3066,0.9882,0.3066
ROCPOINTS_N,0.5769,0.1111,0.3065,0.9882,0.3065
ROCPOINTS_N,0.5770,0.1111,0.3065,0.9882,0.3065
ROCPOINTS_N,0.5770,0.1111,0.3064,0.9882,0.3064
ROCPOINTS_N,0.5770,0.1111,0.3064,0.9882,0.3064
ROCPOINTS_N,0.5772,0.1111,0.3063,0.9881,0.3063
ROCPOINTS_N,0.5772,0.1111,0.3063,0.9881,0.3063
ROCPOINTS_N,0.5772,0.1111,0.3062,0.9881,0.3062
ROCPOINTS_N,0.5772,0.1111,0.3061,0.9881,0.3061
ROCPOINTS_N,0.5773,0.1111,0.3061,0.9881,0.3061
ROCPOINTS_N,0.5773,0.1111,0.3060,0.9881,0.3060
ROCPOINTS_N,0.5773,0.1111,0.3060,0.9881,0.3060
ROCPOINTS_N,0.5773,0.1111,0.3059,0.9881,0.3059
ROCPOINTS_N,0.5774,0.1111,0.3058,0.9881,0.3058
ROCPOINTS_N,0.5774,0.1111,0.3058,0.9881,0.3058
ROCPOINTS_N,0.5775,0.1111,0.3057,0.9881,0.3057
ROCPOINTS_N,0.5776,0.1111,0.3057,0.9881,0.3057
ROCPOINTS_N,0.5777,0.1111,0.3056,0.9881,0.3056
ROCPOINTS_N,0.5778,0.1111,0.3056,0.9881,0.3056
ROCPOINTS_N,0.5778,0.1111,0.3055,0.9881,0.3055
ROCPOINTS_N,0.5778,0.1111,0.3054,0.9881,0.3054
ROCPOINTS_N,0.5779,0.1111,0.3054,0.9881,0.3054
ROCPOINTS_N,0.5780,0.1111,0.3053,0.9881,0.3053
ROCPOINTS_N,0.5781,0.1111,0.3053,0.9881,0.3053
ROCPOINTS_N,0.5783,0.1111,0.3052,0.9881,0.3052
ROCPOINTS_N,0.5783,0.1111,0.3051,0.9881,0.3051
ROCPOINTS_N,0.5783,0.1111,0.3051,0.9881,0.3051
ROCPOINTS_N,0.5784,0.1111,0.3050,0.9881,0.3050
ROCPOINTS_N,0.5784,0.1111,0.3049,0.9881,0.3049
ROCPOINTS_N,0.5784,0.1111,0.3047,0.9881,0.3047
ROCPOINTS_N,0.5785,0.1111,0.3046,0.9881,0.3046
ROCPOINTS_N,0.5786,0.1111,0.3046,0.9881,0.3046
ROCPOINTS_N,0.5786,0.1111,0.3045,0.9881,0.3045
ROCPOINTS_N,0.5787,0.1111,0.3044,0.9881,0.3044
ROCPOINTS_N,0.5788,0.1111,0.3044,0.9881,0.3044
ROCPOINTS_N,0.5789,0.1111,0.3043,0.9881,0.3043
ROCPOINTS_N,0.5789,0.1111,0.3043,0.9881,0.3043
ROCPOINTS_N,0.5790,0.1111,0.3042,0.9881,0.3042
ROCPOINTS_N,0.5790,0.1111,0.3042,0.9881,0.3042
ROCPOINTS_N,0.5791,0.1111,0.3041,0.9881,0.3041
ROCPOINTS_N,0.5791,0.1111,0.3039,0.9881,0.3039
ROCPOINTS_N,0.5791,0.1111,0.3039,0.9881,0.3039
ROCPOINTS_N,0.5791,0.1111,0.3038,0.9881,0.3038
ROCPOINTS_N,0.5792,0.1111,0.3037,0.9881,0.3037
ROCPOINTS_N,0.5792,0.1111,0.3036,0.9880,0.3036
ROCPOINTS_N,0.5794,0.1111,0.3035,0.9880,0.3035
ROCPOINTS_N,0.5795,0.1111,0.3035,0.9880,0.3035
ROCPOINTS_N,0.5795,0.1111,0.3034,0.9880,0.3034
ROCPOINTS_N,0.5795,0.1111,0.3033,0.9880,0.3033
ROCPOINTS_N,0.5796,0.1111,0.3033,0.9880,0.3033
ROCPOINTS_N,0.5797,0.1111,0.3031,0.9880,0.3031
ROCPOINTS_N,0.5797,0.1111,0.3030,0.9880,0.3030
ROCPOINTS_N,0.5798,0.1111,0.3030,0.9880,0.3030
ROCPOINTS_N,0.5798,0.1111,0.3029,0.9880,0.3029
ROCPOINTS_N,0.5798,0.1111,0.3029,0.9880,0.3029
ROCPOINTS_N,0.5799,0.1111,0.3028,0.9880,0.3028
ROCPOINTS_N,0.5800,0.1111,0.3027,0.9880,0.3027
ROCPOINTS_N,0.5800,0.1093,0.3027,0.9882,0.3027
ROCPOINTS_N,0.5801,0.1076,0.2990,0.9882,0.2990
ROCPOINTS_N,0.5801,0.1076,0.2990,0.9882,0.2990
ROCPOINTS_N,0.5802,0.1076,0.2989,0.9882,0.2989
ROCPOINTS_N,0.5802,0.1076,0.2989,0.9882,0.2989
ROCPOINTS_N,0.5802,0.1076,0.2988,0.9882,0.2988
ROCPOINTS_N,0.5803,0.1076,0.2987,0.9882,0.2987
ROCPOINTS_N,0.5803,0.1076,0.2987,0.9882,0.2987
ROCPOINTS_N,0.5803,0.1076,0.2986,0.9882,0.2986
ROCPOINTS_N,0.5804,0.1076,0.2986,0.9882,0.2986
ROCPOINTS_N,0.5805,0.1076,0.2985,0.9882,0.2985
ROCPOINTS_N,0.5805,0.1076,0.2984,0.9882,0.2984
ROCPOINTS_N,0.5806,0.1076,0.2984,0.9882,0.2984
ROCPOINTS_N,0.5808,0.1076,0.2983,0.9882,0.2983
ROCPOINTS_N,0.5809,0.1076,0.2983,0.9882,0.2983
ROCPOINTS_N,0.5810,0.1076,0.2982,0.9882,0.2982
ROCPOINTS_N,0.5811,0.1076,0.2982,0.9882,0.2982
ROCPOINTS_N,0.5811,0.1076,0.2980,0.9882,0.2980
ROCPOINTS_N,0.5813,0.1076,0.2980,0.9882,0.2980
ROCPOINTS_N,0.5814,0.1076,0.2978,0.9882,0.2978
ROCPOINTS_N,0.5814,0.1076,0.2977,0.9882,0.2977
ROCPOINTS_N,0.5814,0.1076,0.2976,0.9882,0.2976
ROCPOINTS_N,0.5815,0.1076,0.2976,0.9882,0.2976
ROCPOINTS_N,0.5815,0.1076,0.2975,0.9882,0.2975
ROCPOINTS_N,0.5816,0.1076,0.2975,0.9882,0.2975
ROCPOINTS_N,0.5817,0.1076,0.2974,0.9882,0.2974
ROCPOINTS_N,0.5817,0.1076,0.2973,0.9882,0.2973
ROCPOINTS_N,0.5818,0.1076,0.2972,0.9882,0.2972
ROCPOINTS_N,0.5818,0.1076,0.2972,0.9882,0.2972
ROCPOINTS_N,0.5819,0.1076,0.2971,0.9882,0.2971
ROCPOINTS_N,0.5820,0.1076,0.2970,0.9882,0.2970
ROCPOINTS_N,0.5821,0.1076,0.2969,0.9882,0.2969
ROCPOINTS_N,0.5821,0.1076,0.2969,0.9882,0.2969
ROCPOINTS_N,0.5822,0.1076,0.2968,0.9882,0.2968
ROCPOINTS_N,0.5822,0.1076,0.2968,0.9882,0.2968
ROCPOINTS_N,0.5822,0.1076,0.2966,0.9882,0.2966
ROCPOINTS_N,0.5823,0.1076,0.2966,0.9881,0.2966
ROCPOINTS_N,0.5824,0.1076,0.2965,0.9881,0.2965
ROCPOINTS_N,0.5824,0.1076,0.2965,0.9881,0.2965
ROCPOINTS_N,0.5825,0.1076,0.2964,0.9881,0.2964
ROCPOINTS_N,0.5825,0.1076,0.2963,0.9881,0.2963
ROCPOINTS_N,0.5826,0.1076,0.2962,0.9881,0.2962
ROCPOINTS_N,0.5826,0.1076,0.2961,0.9881,0.2961
ROCPOINTS_N,0.5827,0.1076,0.2961,0.9881,0.2961
ROCPOINTS_N,0.5828,0.1076,0.2959,0.9881,0.2959
ROCPOINTS_N,0.5828,0.1076,0.2959,0.9881,0.2959
ROCPOINTS_N,0.5828,0.1076,0.2958,0.9881,0.2958
ROCPOINTS_N,0.5829,0.1076,0.2958,0.9881,0.2958
ROCPOINTS_N,0.5830,0.1058,0.2958,0.9883,0.2958
ROCPOINTS_N,0.5830,0.1058,0.2957,0.9883,0.2957
ROCPOINTS_N,0.5830,0.1058,0.2956,0.9883,0.2956
ROCPOINTS_N,0.5830,0.1058,0.2956,0.9883,0.2956
ROCPOINTS_N,0.5831,0.1058,0.2955,0.9883,0.2955
ROCPOINTS_N,0.5831,0.1058,0.2955,0.9883,0.2955
ROCPOINTS_N,0.5832,0.1058,0.2954,0.9883,0.2954
ROCPOINTS_N,0.5832,0.1058,0.2954,0.9883,0.2954
ROCPOINTS_N,0.5832,0.1058,0.2953,0.9883,0.2953
ROCPOINTS_N,0.5833,0.1058,0.2952,0.9883,0.2952
ROCPOINTS_N,0.5833,0.1058,0.2952,0.9883,0.2952
ROCPOINTS_N,0.5833,0.1058,0.2951,0.9883,0.2951
ROCPOINTS_N,0.5833,0.1023,0.2917,0.9885,0.2917
ROCPOINTS_N,0.5835,0.1023,0.2916,0.9885,0.2916
ROCPOINTS_N,0.5835,0.1023,0.2916,0.9885,0.2916
ROCPOINTS_N,0.5837,0.1023,0.2915,0.9885,0.2915
ROCPOINTS_N,0.5838,0.1023,0.2914,0.9885,0.2914
ROCPOINTS_N,0.5838,0.1023,0.2914,0.9885,0.2914
ROCPOINTS_N,0.5839,0.1023,0.2913,0.9885,0.2913
ROCPOINTS_N,0.5839,0.1023,0.2913,0.9885,0.2913
ROCPOINTS_N,0.5839,0.1023,0.2912,0.9885,0.2912
ROCPOINTS_N,0.5841,0.1023,0.2912,0.9885,0.2912
ROCPOINTS_N,0.5841,0.1023,0.2911,0.9885,0.2911
ROCPOINTS_N,0.5842,0.1023,0.2910,0.9885,0.2910
ROCPOINTS_N,0.5843,0.1023,0.2910,0.9885,0.2910
ROCPOINTS_N,0.5843,0.1023,0.2909,0.9885,0.2909
ROCPOINTS_N,0.5845,0.1023,0.2909,0.9885,0.2909
ROCPOINTS_N,0.5845,0.1023,0.2908,0.9885,0.2908
ROCPOINTS_N,0.5845,0.1023,0.2907,0.9885,0.2907
ROCPOINTS_N,0.5845,0.1023,0.2907,0.9885,0.2907
ROCPOINTS_N,0.5846,0.1023,0.2906,0.9885,0.2906
ROCPOINTS_N,0.5846,0.1023,0.2906,0.9885,0.2906
ROCPOINTS_N,0.5847,0.1023,0.2905,0.9885,0.2905
ROCPOINTS_N,0.5850,0.1023,0.2905,0.9885,0.2905
ROCPOINTS_N,0.5850,0.1023,0.2904,0.9885,0.2904
ROCPOINTS_N,0.5850,0.1023,0.2903,0.9885,0.2903
ROCPOINTS_N,0.5850,0.1023,0.2902,0.9885,0.2902
ROCPOINTS_N,0.5851,0.1023,0.2902,0.9885,0.2902
ROCPOINTS_N,0.5852,0.1023,0.2901,0.9885,0.2901
ROCPOINTS_N,0.5852,0.1023,0.2900,0.9885,0.2900
ROCPOINTS_N,0.5852,0.1023,0.2900,0.9885,0.2900
ROCPOINTS_N,0.5853,0.1023,0.2899,0.9885,0.2899
ROCPOINTS_N,0.5853,0.1023,0.2899,0.9885,0.2899
ROCPOINTS_N,0.5855,0.1023,0.2898,0.9885,0.2898
ROCPOINTS_N,0.5856,0.1023,0.2898,0.9885,0.2898
ROCPOINTS_N,0.5856,0.1023,0.2896,0.9885,0.2896
ROCPOINTS_N,0.5858,0.1023,0.2896,0.9885,0.2896
ROCPOINTS_N,0.5858,0.1023,0.2895,0.9885,0.2895
ROCPOINTS_N,0.5858,0.1023,0.2895,0.9885,0.2895
ROCPOINTS_N,0.5860,0.1023,0.2893,0.9884,0.2893
ROCPOINTS_N,0.5862,0.1023,0.2893,0.9884,0.2893
ROCPOINTS_N,0.5864,0.1023,0.2892,0.9884,0.2892
ROCPOINTS_N,0.5864,0.1023,0.2892,0.9884,0.2892
ROCPOINTS_N,0.5864,0.1023,0.2891,0.9884,0.2891
ROCPOINTS_N,0.5865,0.1023,0.2891,0.9884,0.2891
ROCPOINTS_N,0.5865,0.1023,0.2890,0.9884,0.2890
ROCPOINTS_N,0.5867,0.1023,0.2889,0.9884,0.2889
ROCPOINTS_N,0.5868,0.0988,0.2859,0.9887,0.2859
ROCPOINTS_N,0.5870,0.0988,0.2858,0.9887,0.2858
ROCPOINTS_N,0.5871,0.0988,0.2858,0.9887,0.2858
ROCPOINTS_N,0.5871,0.0988,0.2857,0.9887,0.2857
ROCPOINTS_N,0.5873,0.0988,0.2856,0.9887,0.2856
ROCPOINTS_N,0.5873,0.0988,0.2856,0.9887,0.2856
ROCPOINTS_N,0.5874,0.0988,0.2855,0.9887,0.2855
ROCPOINTS_N,0.5877,0.0988,0.2854,0.9887,0.2854
ROCPOINTS_N,0.5877,0.0988,0.2854,0.9887,0.2854
ROCPOINTS_N,0.5877,0.0988,0.2853,0.9887,0.2853
ROCPOINTS_N,0.5878,0.0988,0.2853,0.9887,0.2853
ROCPOINTS_N,0.5878,0.0988,0.2851,0.9887,0.2851
ROCPOINTS_N,0.5879,0.0988,0.2850,0.9887,0.2850
ROCPOINTS_N,0.5879,0.0988,0.2849,0.9887,0.2849
ROCPOINTS_N,0.5879,0.0988,0.2848,0.9887,0.2848
ROCPOINTS_N,0.5882,0.0988,0.2847,0.9887,0.2847
ROCPOINTS_N,0.5882,0.0988,0.2847,0.9887,0.2847
ROCPOINTS_N,0.5882,0.0988,0.2846,0.9887,0.2846
ROCPOINTS_N,0.5883,0.0988,0.2846,0.9887,0.2846
ROCPOINTS_N,0.5883,0.0988,0.2845,0.9887,0.2845
ROCPOINTS_N,0.5884,0.0988,0.2844,0.9886,0.2844
ROCPOINTS_N,0.5886,0.0988,0.2843,0.9886,0.2843
ROCPOINTS_N,0.5887,0.0988,0.2843,0.9886,0.2843
ROCPOINTS_N,0.5887,0.0988,0.2842,0.9886,0.2842
ROCPOINTS_N,0.5887,0.0988,0.2842,0.9886,0.2842
ROCPOINTS_N,0.5888,0.0988,0.2841,0.9886,0.2841
ROCPOINTS_N,0.5889,0.0988,0.2840,0.9886,0.2840
ROCPOINTS_N,0.5889,0.0988,0.2839,0.9886,0.2839
ROCPOINTS_N,0.5889,0.0988,0.2839,0.9886,0.2839
ROCPOINTS_N,0.5890,0.0970,0.2839,0.9888,0.2839
ROCPOINTS_N,0.5891,0.0970,0.2838,0.9888,0.2838
ROCPOINTS_N,0.5891,0.0970,0.2837,0.9888,0.2837
ROCPOINTS_N,0.5893,0.0970,0.2837,0.9888,0.2837
ROCPOINTS_N,0.5894,0.0970,0.2836,0.9888,0.2836
ROCPOINTS_N,0.5894,0.0970,0.2836,0.9888,0.2836
ROCPOINTS_N,0.5895,0.0970,0.2835,0.9888,0.2835
ROCPOINTS_N,0.5895,0.0970,0.2835,0.9888,0.2835
ROCPOINTS_N,0.5895,0.0970,0.2833,0.9888,0.2833
ROCPOINTS_N,0.5895,0.0970,0.2833,0.9888,0.2833
ROCPOINTS_N,0.5895,0.0970,0.2832,0.9888,0.2832
ROCPOINTS_N,0.5895,0.0970,0.2832,0.9888,0.2832
ROCPOINTS_N,0.5895,0.0970,0.2831,0.9888,0.2831
ROCPOINTS_N,0.5895,0.0970,0.2830,0.9888,0.2830
ROCPOINTS_N,0.5896,0.0970,0.2830,0.9888,0.2830
ROCPOINTS_N,0.5897,0.0970,0.2829,0.9888,0.2829
ROCPOINTS_N,0.5898,0.0970,0.2829,0.9888,0.2829
ROCPOINTS_N,0.5899,0.0970,0.2828,0.9888,0.2828
ROCPOINTS_N,0.5899,0.0970,0.2828,0.9888,0.2828
ROCPOINTS_N,0.5900,0.0970,0.2827,0.9888,0.2827
ROCPOINTS_N,0.5901,0.0970,0.2789,0.9886,0.2789
ROCPOINTS_N,0.5901,0.0970,0.2788,0.9886,0.2788
ROCPOINTS_N,0.5903,0.0970,0.2787,0.9886,0.2787
ROCPOINTS_N,0.5904,0.0970,0.2787,0.9886,0.2787
ROCPOINTS_N,0.5904,0.0970,0.2786,0.9886,0.2786
ROCPOINTS_N,0.5905,0.0970,0.2786,0.9886,0.2786
ROCPOINTS_N,0.5905,0.0970,0.2785,0.9886,0.2785
ROCPOINTS_N,0.5906,0.0970,0.2784,0.9886,0.2784
ROCPOINTS_N,0.5907,0.0970,0.2784,0.9886,0.2784
ROCPOINTS_N,0.5907,0.0970,0.2783,0.9886,0.2783
ROCPOINTS_N,0.5908,0.0970,0.2783,0.9886,0.2783
ROCPOINTS_N,0.5909,0.0970,0.2782,0.9886,0.2782
ROCPOINTS_N,0.5909,0.0970,0.2782,0.9886,0.2782
ROCPOINTS_N,0.5910,0.0970,0.2781,0.9886,0.2781
ROCPOINTS_N,0.5911,0.0970,0.2779,0.9886,0.2779
ROCPOINTS_N,0.5911,0.0970,0.2779,0.9886,0.2779
ROCPOINTS_N,0.5912,0.0970,0.2778,0.9886,0.2778
ROCPOINTS_N,0.5913,0.0970,0.2777,0.9886,0.2777
ROCPOINTS_N,0.5914,0.0970,0.2777,0.9886,0.2777
ROCPOINTS_N,0.5915,0.0970,0.2776,0.9886,0.2776
ROCPOINTS_N,0.5917,0.0970,0.2776,0.9886,0.2776
ROCPOINTS_N,0.5918,0.0970,0.2775,0.9886,0.2775
ROCPOINTS_N,0.5919,0.0970,0.2775,0.9886,0.2775
ROCPOINTS_N,0.5919,0.0970,0.2774,0.9886,0.2774
ROCPOINTS_N,0.5921,0.0970,0.2773,0.9886,0.2773
ROCPOINTS_N,0.5922,0.0970,0.2773,0.9886,0.2773
ROCPOINTS_N,0.5922,0.0970,0.2772,0.9886,0.2772
ROCPOINTS_N,0.5923,0.0970,0.2771,0.9886,0.2771
ROCPOINTS_N,0.5923,0.0970,0.2770,0.9886,0.2770
ROCPOINTS_N,0.5924,0.0970,0.2770,0.9886,0.2770
ROCPOINTS_N,0.5925,0.0970,0.2769,0.9886,0.2769
ROCPOINTS_N,0.5926,0.0970,0.2769,0.9885,0.2769
ROCPOINTS_N,0.5928,0.0970,0.2768,0.9885,0.2768
ROCPOINTS_N,0.5928,0.0970,0.2767,0.9885,0.2767
ROCPOINTS_N,0.5928,0.0970,0.2766,0.9885,0.2766
ROCPOINTS_N,0.5929,0.0970,0.2766,0.9885,0.2766
ROCPOINTS_N,0.5930,0.0970,0.2765,0.9885,0.2765
ROCPOINTS_N,0.5931,0.0970,0.2765,0.9885,0.2765
ROCPOINTS_N,0.5931,0.0970,0.2764,0.9885,0.2764
ROCPOINTS_N,0.5932,0.0970,0.2763,0.9885,0.2763
ROCPOINTS_N,0.5932,0.0970,0.2763,0.9885,0.2763
ROCPOINTS_N,0.5933,0.0952,0.2763,0.9887,0.2763
ROCPOINTS_N,0.5933,0.0952,0.2733,0.9886,0.2733
ROCPOINTS_N,0.5934,0.0952,0.2732,0.9886,0.2732
ROCPOINTS_N,0.5934,0.0952,0.2731,0.9886,0.2731
ROCPOINTS_N,0.5934,0.0952,0.2731,0.9886,0.2731
ROCPOINTS_N,0.5935,0.0952,0.2730,0.9886,0.2730
ROCPOINTS_N,0.5936,0.0952,0.2730,0.9886,0.2730
ROCPOINTS_N,0.5936,0.0952,0.2729,0.9886,0.2729
ROCPOINTS_N,0.5937,0.0952,0.2728,0.9886,0.2728
ROCPOINTS_N,0.5937,0.0952,0.2728,0.9886,0.2728
ROCPOINTS_N,0.5937,0.0952,0.2727,0.9886,0.2727
ROCPOINTS_N,0.5937,0.0952,0.2727,0.9886,0.2727
ROCPOINTS_N,0.5937,0.0952,0.2726,0.9886,0.2726
ROCPOINTS_N,0.5937,0.0952,0.2726,0.9886,0.2726
ROCPOINTS_N,0.5939,0.0952,0.2724,0.9886,0.2724
ROCPOINTS_N,0.5941,0.0952,0.2724,0.9886,0.2724
ROCPOINTS_N,0.5942,0.0952,0.2723,0.9886,0.2723
ROCPOINTS_N,0.5942,0.0952,0.2721,0.9886,0.2721
ROCPOINTS_N,0.5943,0.0952,0.2721,0.9886,0.2721
ROCPOINTS_N,0.5944,0.0952,0.2720,0.9886,0.2720
ROCPOINTS_N,0.5944,0.0952,0.2720,0.9886,0.2720
ROCPOINTS_N,0.5946,0.0952,0.2719,0.9886,0.2719
ROCPOINTS_N,0.5947,0.0935,0.2719,0.9888,0.2719
ROCPOINTS_N,0.5947,0.0935,0.2719,0.9888,0.2719
ROCPOINTS_N,0.5948,0.0935,0.2717,0.9888,0.2717
ROCPOINTS_N,0.5948,0.0935,0.2717,0.9888,0.2717
ROCPOINTS_N,0.5948,0.0935,0.2716,0.9887,0.2716
ROCPOINTS_N,0.5948,0.0935,0.2716,0.9887,0.2716
ROCPOINTS_N,0.5948,0.0935,0.2715,0.9887,0.2715
ROCPOINTS_N,0.5949,0.0935,0.2714,0.9887,0.2714
ROCPOINTS_N,0.5950,0.0935,0.2714,0.9887,0.2714
ROCPOINTS_N,0.5950,0.0935,0.2713,0.9887,0.2713
ROCPOINTS_N,0.5954,0.0935,0.2712,0.9887,0.2712
ROCPOINTS_N,0.5955,0.0935,0.2711,0.9887,0.2711
ROCPOINTS_N,0.5955,0.0935,0.2710,0.9887,0.2710
ROCPOINTS_N,0.5956,0.0935,0.2709,0.9887,0.2709
ROCPOINTS_N,0.5956,0.0935,0.2709,0.9887,0.2709
ROCPOINTS_N,0.5958,0.0935,0.2708,0.9887,0.2708
ROCPOINTS_N,0.5959,0.0935,0.2707,0.9887,0.2707
ROCPOINTS_N,0.5959,0.0935,0.2707,0.9887,0.2707
ROCPOINTS_N,0.5959,0.0935,0.2706,0.9887,0.2706
ROCPOINTS_N,0.5960,0.0935,0.2706,0.9887,0.2706
ROCPOINTS_N,0.5960,0.0935,0.2705,0.9887,0.2705
ROCPOINTS_N,0.5960,0.0935,0.2705,0.9887,0.2705
ROCPOINTS_N,0.5961,0.0935,0.2704,0.9887,0.2704
ROCPOINTS_N,0.5961,0.0935,0.2703,0.9887,0.2703
ROCPOINTS_N,0.5962,0.0935,0.2702,0.9887,0.2702
ROCPOINTS_N,0.5962,0.0935,0.2702,0.9887,0.2702
ROCPOINTS_N,0.5962,0.0935,0.2701,0.9887,0.2701
ROCPOINTS_N,0.5963,0.0935,0.2700,0.9887,0.2700
ROCPOINTS_N,0.5963,0.0935,0.2700,0.9887,0.2700
ROCPOINTS_N,0.5964,0.0935,0.2699,0.9887,0.2699
ROCPOINTS_N,0.5965,0.0935,0.2699,0.9887,0.2699
ROCPOINTS_N,0.5967,0.0935,0.2698,0.9887,0.2698
ROCPOINTS_N,0.5967,0.0935,0.2698,0.9887,0.2698
ROCPOINTS_N,0.5967,0.0935,0.2665,0.9885,0.2665
ROCPOINTS_N,0.5968,0.0935,0.2664,0.9885,0.2664
ROCPOINTS_N,0.5968,0.0935,0.2664,0.9885,0.2664
ROCPOINTS_N,0.5969,0.0935,0.2663,0.9885,0.2663
ROCPOINTS_N,0.5969,0.0935,0.2663,0.9885,0.2663
ROCPOINTS_N,0.5973,0.0935,0.2662,0.9885,0.2662
ROCPOINTS_N,0.5975,0.0935,0.2661,0.9885,0.2661
ROCPOINTS_N,0.5975,0.0935,0.2661,0.9885,0.2661
ROCPOINTS_N,0.5977,0.0935,0.2660,0.9885,0.2660
ROCPOINTS_N,0.5978,0.0935,0.2660,0.9885,0.2660
ROCPOINTS_N,0.5978,0.0935,0.2658,0.9885,0.2658
ROCPOINTS_N,0.5980,0.0935,0.2656,0.9885,0.2656
ROCPOINTS_N,0.5981,0.0935,0.2656,0.9885,0.2656
ROCPOINTS_N,0.5981,0.0935,0.2655,0.9885,0.2655
ROCPOINTS_N,0.5982,0.0935,0.2654,0.9885,0.2654
ROCPOINTS_N,0.5983,0.0935,0.2654,0.9885,0.2654
ROCPOINTS_N,0.5983,0.0935,0.2653,0.9885,0.2653
ROCPOINTS_N,0.5983,0.0935,0.2653,0.9885,0.2653
ROCPOINTS_N,0.5984,0.0935,0.2651,0.9885,0.2651
ROCPOINTS_N,0.5985,0.0935,0.2651,0.9885,0.2651
ROCPOINTS_N,0.5987,0.0935,0.2650,0.9885,0.2650
ROCPOINTS_N,0.5988,0.0935,0.2650,0.9885,0.2650
ROCPOINTS_N,0.5988,0.0935,0.2649,0.9885,0.2649
ROCPOINTS_N,0.5989,0.0935,0.2649,0.9885,0.2649
ROCPOINTS_N,0.5989,0.0935,0.2648,0.9885,0.2648
ROCPOINTS_N,0.5989,0.0935,0.2646,0.9885,0.2646
ROCPOINTS_N,0.5989,0.0935,0.2646,0.9885,0.2646
ROCPOINTS_N,0.5989,0.0935,0.2645,0.9885,0.2645
ROCPOINTS_N,0.5990,0.0935,0.2644,0.9884,0.2644
ROCPOINTS_N,0.5990,0.0935,0.2644,0.9884,0.2644
ROCPOINTS_N,0.5990,0.0935,0.2643,0.9884,0.2643
ROCPOINTS_N,0.5990,0.0935,0.2643,0.9884,0.2643
ROCPOINTS_N,0.5991,0.0935,0.2642,0.9884,0.2642
ROCPOINTS_N,0.5993,0.0935,0.2642,0.9884,0.2642
ROCPOINTS_N,0.5993,0.0935,0.2641,0.9884,0.2641
ROCPOINTS_N,0.5995,0.0935,0.2640,0.9884,0.2640
ROCPOINTS_N,0.5996,0.0935,0.2640,0.9884,0.2640
ROCPOINTS_N,0.5996,0.0935,0.2639,0.9884,0.2639
ROCPOINTS_N,0.5998,0.0935,0.2639,0.9884,0.2639
ROCPOINTS_N,0.5998,0.0935,0.2638,0.9884,0.2638
ROCPOINTS_N,0.5999,0.0935,0.2637,0.9884,0.2637
ROCPOINTS_N,0.6000,0.0935,0.2637,0.9884,0.2637
ROCPOINTS_N,0.6001,0.0935,0.2606,0.9883,0.2606
ROCPOINTS_N,0.6002,0.0935,0.2605,0.9883,0.2605
ROCPOINTS_N,0.6002,0.0935,0.2605,0.9883,0.2605
ROCPOINTS_N,0.6003,0.0935,0.2604,0.9883,0.2604
ROCPOINTS_N,0.6004,0.0935,0.2604,0.9883,0.2604
ROCPOINTS_N,0.6005,0.0935,0.2603,0.9883,0.2603
ROCPOINTS_N,0.6005,0.0935,0.2602,0.9883,0.2602
ROCPOINTS_N,0.6006,0.0935,0.2602,0.9883,0.2602
ROCPOINTS_N,0.6006,0.0935,0.2600,0.9883,0.2600
ROCPOINTS_N,0.6006,0.0935,0.2600,0.9883,0.2600
ROCPOINTS_N,0.6006,0.0935,0.2599,0.9882,0.2599
ROCPOINTS_N,0.6007,0.0935,0.2598,0.9882,0.2598
ROCPOINTS_N,0.6009,0.0935,0.2598,0.9882,0.2598
ROCPOINTS_N,0.6009,0.0935,0.2597,0.9882,0.2597
ROCPOINTS_N,0.6010,0.0935,0.2597,0.9882,0.2597
ROCPOINTS_N,0.6010,0.0935,0.2596,0.9882,0.2596
ROCPOINTS_N,0.6012,0.0935,0.2595,0.9882,0.2595
ROCPOINTS_N,0.6013,0.0935,0.2595,0.9882,0.2595
ROCPOINTS_N,0.6013,0.0935,0.2594,0.9882,0.2594
ROCPOINTS_N,0.6013,0.0917,0.2594,0.9884,0.2594
ROCPOINTS_N,0.6015,0.0917,0.2594,0.9884,0.2594
ROCPOINTS_N,0.6015,0.0917,0.2593,0.9884,0.2593
ROCPOINTS_N,0.6016,0.0917,0.2593,0.9884,0.2593
ROCPOINTS_N,0.6016,0.0917,0.2591,0.9884,0.2591
ROCPOINTS_N,0.6016,0.0917,0.2591,0.9884,0.2591
ROCPOINTS_N,0.6017,0.0917,0.2590,0.9884,0.2590
ROCPOINTS_N,0.6017,0.0917,0.2590,0.9884,0.2590
ROCPOINTS_N,0.6017,0.0899,0.2589,0.9886,0.2589
ROCPOINTS_N,0.6017,0.0899,0.2588,0.9886,0.2588
ROCPOINTS_N,0.6018,0.0899,0.2588,0.9886,0.2588
ROCPOINTS_N,0.6020,0.0899,0.2587,0.9886,0.2587
ROCPOINTS_N,0.6020,0.0882,0.2587,0.9889,0.2587
ROCPOINTS_N,0.6022,0.0882,0.2587,0.9889,0.2587
ROCPOINTS_N,0.6022,0.0882,0.2586,0.9889,0.2586
ROCPOINTS_N,0.6022,0.0882,0.2586,0.9888,0.2586
ROCPOINTS_N,0.6022,0.0882,0.2583,0.9888,0.2583
ROCPOINTS_N,0.6023,0.0882,0.2581,0.9888,0.2581
ROCPOINTS_N,0.6024,0.0882,0.2581,0.9888,0.2581
ROCPOINTS_N,0.6024,0.0882,0.2580,0.9888,0.2580
ROCPOINTS_N,0.6025,0.0882,0.2580,0.9888,0.2580
ROCPOINTS_N,0.6025,0.0882,0.2579,0.9888,0.2579
ROCPOINTS_N,0.6025,0.0882,0.2579,0.9888,0.2579
ROCPOINTS_N,0.6026,0.0882,0.2578,0.9888,0.2578
ROCPOINTS_N,0.6027,0.0882,0.2577,0.9888,0.2577
ROCPOINTS_N,0.6027,0.0882,0.2577,0.9888,0.2577
ROCPOINTS_N,0.6027,0.0882,0.2576,0.9888,0.2576
ROCPOINTS_N,0.6028,0.0882,0.2576,0.9888,0.2576
ROCPOINTS_N,0.6029,0.0882,0.2575,0.9888,0.2575
ROCPOINTS_N,0.6029,0.0882,0.2574,0.9888,0.2574
ROCPOINTS_N,0.6030,0.0882,0.2574,0.9888,0.2574
ROCPOINTS_N,0.6031,0.0882,0.2573,0.9888,0.2573
ROCPOINTS_N,0.6033,0.0882,0.2573,0.9888,0.2573
ROCPOINTS_N,0.6037,0.0847,0.2542,0.9891,0.2542
ROCPOINTS_N,0.6037,0.0847,0.2542,0.9891,0.2542
ROCPOINTS_N,0.6038,0.0847,0.2541,0.9891,0.2541
ROCPOINTS_N,0.6039,0.0847,0.2541,0.9891,0.2541
ROCPOINTS_N,0.6041,0.0847,0.2540,0.9891,0.2540
ROCPOINTS_N,0.6042,0.0847,0.2540,0.9891,0.2540
ROCPOINTS_N,0.6042,0.0847,0.2539,0.9891,0.2539
ROCPOINTS_N,0.6044,0.0847,0.2538,0.9891,0.2538
ROCPOINTS_N,0.6044,0.0847,0.2537,0.9891,0.2537
ROCPOINTS_N,0.6045,0.0847,0.2536,0.9891,0.2536
ROCPOINTS_N,0.6045,0.0847,0.2535,0.9891,0.2535
ROCPOINTS_N,0.6048,0.0847,0.2535,0.9891,0.2535
ROCPOINTS_N,0.6050,0.0847,0.2534,0.9891,0.2534
ROCPOINTS_N,0.6050,0.0847,0.2534,0.9891,0.2534
ROCPOINTS_N,0.6051,0.0847,0.2533,0.9891,0.2533
ROCPOINTS_N,0.6053,0.0847,0.2533,0.9891,0.2533
ROCPOINTS_N,0.6054,0.0847,0.2532,0.9891,0.2532
ROCPOINTS_N,0.6054,0.0847,0.2531,0.9891,0.2531
ROCPOINTS_N,0.6056,0.0847,0.2531,0.9891,0.2531
ROCPOINTS_N,0.6056,0.0847,0.2530,0.9891,0.2530
ROCPOINTS_N,0.6057,0.0847,0.2529,0.9891,0.2529
ROCPOINTS_N,0.6058,0.0847,0.2528,0.9891,0.2528
ROCPOINTS_N,0.6060,0.0847,0.2527,0.9890,0.2527
ROCPOINTS_N,0.6060,0.0847,0.2527,0.9890,0.2527
ROCPOINTS_N,0.6061,0.0847,0.2526,0.9890,0.2526
ROCPOINTS_N,0.6065,0.0847,0.2526,0.9890,0.2526
ROCPOINTS_N,0.6066,0.0847,0.2525,0.9890,0.2525
ROCPOINTS_N,0.6066,0.0847,0.2524,0.9890,0.2524
ROCPOINTS_N,0.6067,0.0847,0.2524,0.9890,0.2524
ROCPOINTS_N,0.6067,0.0847,0.2499,0.9889,0.2499
ROCPOINTS_N,0.6067,0.0847,0.2499,0.9889,0.2499
ROCPOINTS_N,0.6068,0.0847,0.2498,0.9889,0.2498
ROCPOINTS_N,0.6069,0.0847,0.2498,0.9889,0.2498
ROCPOINTS_N,0.6070,0.0847,0.2497,0.9889,0.2497
ROCPOINTS_N,0.6071,0.0847,0.2496,0.9889,0.2496
ROCPOINTS_N,0.6073,0.0847,0.2496,0.9889,0.2496
ROCPOINTS_N,0.6073,0.0847,0.2495,0.9889,0.2495
ROCPOINTS_N,0.6074,0.0847,0.2495,0.9889,0.2495
ROCPOINTS_N,0.6076,0.0847,0.2494,0.9889,0.2494
ROCPOINTS_N,0.6076,0.0847,0.2493,0.9889,0.2493
ROCPOINTS_N,0.6077,0.0847,0.2493,0.9889,0.2493
ROCPOINTS_N,0.6077,0.0847,0.2492,0.9889,0.2492
ROCPOINTS_N,0.6078,0.0847,0.2492,0.9889,0.2492
ROCPOINTS_N,0.6078,0.0847,0.2491,0.9889,0.2491
ROCPOINTS_N,0.6079,0.0847,0.2490,0.9889,0.2490
ROCPOINTS_N,0.6079,0.0847,0.2489,0.9889,0.2489
ROCPOINTS_N,0.6080,0.0847,0.2489,0.9889,0.2489
ROCPOINTS_N,0.6082,0.0847,0.2488,0.9889,0.2488
ROCPOINTS_N,0.6082,0.0847,0.2488,0.9889,0.2488
ROCPOINTS_N,0.6082,0.0847,0.2487,0.9889,0.2487
ROCPOINTS_N,0.6082,0.0847,0.2486,0.9889,0.2486
ROCPOINTS_N,0.6083,0.0847,0.2486,0.9889,0.2486
ROCPOINTS_N,0.6085,0.0847,0.2485,0.9889,0.2485
ROCPOINTS_N,0.6086,0.0847,0.2485,0.9889,0.2485
ROCPOINTS_N,0.6088,0.0847,0.2484,0.9889,0.2484
ROCPOINTS_N,0.6088,0.0847,0.2484,0.9889,0.2484
ROCPOINTS_N,0.6088,0.0847,0.2483,0.9889,0.2483
ROCPOINTS_N,0.6089,0.0847,0.2482,0.9889,0.2482
ROCPOINTS_N,0.6089,0.0847,0.2482,0.9888,0.2482
ROCPOINTS_N,0.6089,0.0847,0.2481,0.9888,0.2481
ROCPOINTS_N,0.6090,0.0847,0.2481,0.9888,0.2481
ROCPOINTS_N,0.6090,0.0829,0.2481,0.9891,0.2481
ROCPOINTS_N,0.6090,0.0829,0.2480,0.9891,0.2480
ROCPOINTS_N,0.6091,0.0829,0.2479,0.9891,0.2479
ROCPOINTS_N,0.6093,0.0829,0.2479,0.9891,0.2479
ROCPOINTS_N,0.6094,0.0829,0.2478,0.9891,0.2478
ROCPOINTS_N,0.6094,0.0829,0.2478,0.9891,0.2478
ROCPOINTS_N,0.6094,0.0829,0.2477,0.9891,0.2477
ROCPOINTS_N,0.6095,0.0829,0.2477,0.9891,0.2477
ROCPOINTS_N,0.6096,0.0829,0.2476,0.9891,0.2476
ROCPOINTS_N,0.6096,0.0829,0.2475,0.9890,0.2475
ROCPOINTS_N,0.6097,0.0829,0.2475,0.9890,0.2475
ROCPOINTS_N,0.6098,0.0829,0.2474,0.9890,0.2474
ROCPOINTS_N,0.6098,0.0829,0.2474,0.9890,0.2474
ROCPOINTS_N,0.6099,0.0829,0.2473,0.9890,0.2473
ROCPOINTS_N,0.6100,0.0829,0.2472,0.9890,0.2472
ROCPOINTS_N,0.6103,0.0811,0.2443,0.9891,0.2443
ROCPOINTS_N,0.6103,0.0811,0.2442,0.9891,0.2442
ROCPOINTS_N,0.6104,0.0811,0.2442,0.9891,0.2442
ROCPOINTS_N,0.6104,0.0811,0.2441,0.9891,0.2441
ROCPOINTS_N,0.6105,0.0811,0.2440,0.9891,0.2440
ROCPOINTS_N,0.6105,0.0811,0.2440,0.9891,0.2440
ROCPOINTS_N,0.6106,0.0811,0.2439,0.9891,0.2439
ROCPOINTS_N,0.6107,0.0811,0.2439,0.9891,0.2439
ROCPOINTS_N,0.6107,0.0811,0.2437,0.9891,0.2437
ROCPOINTS_N,0.6108,0.0811,0.2437,0.9891,0.2437
ROCPOINTS_N,0.6108,0.0811,0.2436,0.9891,0.2436
ROCPOINTS_N,0.6110,0.0811,0.2436,0.9891,0.2436
ROCPOINTS_N,0.6110,0.0811,0.2435,0.9891,0.2435
ROCPOINTS_N,0.6111,0.0811,0.2435,0.9891,0.2435
ROCPOINTS_N,0.6111,0.0811,0.2434,0.9891,0.2434
ROCPOINTS_N,0.6111,0.0811,0.2433,0.9891,0.2433
ROCPOINTS_N,0.6111,0.0811,0.2432,0.9891,0.2432
ROCPOINTS_N,0.6112,0.0811,0.2432,0.9891,0.2432
ROCPOINTS_N,0.6112,0.0811,0.2431,0.9891,0.2431
ROCPOINTS_N,0.6113,0.0811,0.2430,0.9891,0.2430
ROCPOINTS_N,0.6114,0.0811,0.2430,0.9891,0.2430
ROCPOINTS_N,0.6115,0.0811,0.2429,0.9891,0.2429
ROCPOINTS_N,0.6117,0.0811,0.2429,0.9891,0.2429
ROCPOINTS_N,0.6117,0.0811,0.2428,0.9891,0.2428
ROCPOINTS_N,0.6118,0.0811,0.2428,0.9891,0.2428
ROCPOINTS_N,0.6118,0.0811,0.2427,0.9891,0.2427
ROCPOINTS_N,0.6119,0.0811,0.2426,0.9891,0.2426
ROCPOINTS_N,0.6120,0.0811,0.2426,0.9891,0.2426
ROCPOINTS_N,0.6121,0.0811,0.2425,0.9891,0.2425
ROCPOINTS_N,0.6122,0.0811,0.2424,0.9891,0.2424
ROCPOINTS_N,0.6122,0.0811,0.2423,0.9891,0.2423
ROCPOINTS_N,0.6123,0.0811,0.2422,0.9890,0.2422
ROCPOINTS_N,0.6123,0.0811,0.2422,0.9890,0.2422
ROCPOINTS_N,0.6123,0.0811,0.2421,0.9890,0.2421
ROCPOINTS_N,0.6124,0.0811,0.2421,0.9890,0.2421
ROCPOINTS_N,0.6124,0.0811,0.2420,0.9890,0.2420
ROCPOINTS_N,0.6125,0.0811,0.2419,0.9890,0.2419
ROCPOINTS_N,0.6125,0.0811,0.2419,0.9890,0.2419
ROCPOINTS_N,0.6125,0.0811,0.2418,0.9890,0.2418
ROCPOINTS_N,0.6126,0.0811,0.2416,0.9890,0.2416
ROCPOINTS_N,0.6126,0.0811,0.2415,0.9890,0.2415
ROCPOINTS_N,0.6127,0.0811,0.2415,0.9890,0.2415
ROCPOINTS_N,0.6128,0.0811,0.2414,0.9890,0.2414
ROCPOINTS_N,0.6131,0.0811,0.2414,0.9890,0.2414
ROCPOINTS_N,0.6131,0.0811,0.2413,0.9890,0.2413
ROCPOINTS_N,0.6132,0.0811,0.2412,0.9890,0.2412
ROCPOINTS_N,0.6132,0.0811,0.2412,0.9890,0.2412
ROCPOINTS_N,0.6132,0.0811,0.2411,0.9890,0.2411
ROCPOINTS_N,0.6133,0.0811,0.2411,0.9890,0.2411
ROCPOINTS_N,0.6133,0.0811,0.2410,0.9890,0.2410
ROCPOINTS_N,0.6134,0.0758,0.2377,0.9896,0.2377
ROCPOINTS_N,0.6135,0.0758,0.2377,0.9896,0.2377
ROCPOINTS_N,0.6136,0.0758,0.2376,0.9896,0.2376
ROCPOINTS_N,0.6137,0.0758,0.2375,0.9896,0.2375
ROCPOINTS_N,0.6137,0.0758,0.2374,0.9896,0.2374
ROCPOINTS_N,0.6137,0.0758,0.2374,0.9895,0.2374
ROCPOINTS_N,0.6137,0.0758,0.2373,0.9895,0.2373
ROCPOINTS_N,0.6138,0.0758,0.2373,0.9895,0.2373
ROCPOINTS_N,0.6139,0.0758,0.2372,0.9895,0.2372
ROCPOINTS_N,0.6143,0.0758,0.2372,0.9895,0.2372
ROCPOINTS_N,0.6144,0.0758,0.2371,0.9895,0.2371
ROCPOINTS_N,0.6146,0.0758,0.2370,0.9895,0.2370
ROCPOINTS_N,0.6146,0.0758,0.2369,0.9895,0.2369
ROCPOINTS_N,0.6146,0.0758,0.2369,0.9895,0.2369
ROCPOINTS_N,0.6147,0.0758,0.2368,0.9895,0.2368
ROCPOINTS_N,0.6147,0.0758,0.2367,0.9895,0.2367
ROCPOINTS_N,0.6147,0.0758,0.2367,0.9895,0.2367
ROCPOINTS_N,0.6148,0.0758,0.2366,0.9895,0.2366
ROCPOINTS_N,0.6148,0.0758,0.2366,0.9895,0.2366
ROCPOINTS_N,0.6150,0.0758,0.2365,0.9895,0.2365
ROCPOINTS_N,0.6150,0.0758,0.2364,0.9895,0.2364
ROCPOINTS_N,0.6151,0.0758,0.2363,0.9895,0.2363
ROCPOINTS_N,0.6151,0.0758,0.2362,0.9895,0.2362
ROCPOINTS_N,0.6152,0.0758,0.2362,0.9895,0.2362
ROCPOINTS_N,0.6153,0.0758,0.2361,0.9895,0.2361
ROCPOINTS_N,0.6156,0.0758,0.2360,0.9895,0.2360
ROCPOINTS_N,0.6156,0.0758,0.2360,0.9895,0.2360
ROCPOINTS_N,0.6157,0.0758,0.2359,0.9895,0.2359
ROCPOINTS_N,0.6158,0.0758,0.2358,0.9895,0.2358
ROCPOINTS_N,0.6159,0.0758,0.2358,0.9895,0.2358
ROCPOINTS_N,0.6160,0.0758,0.2357,0.9895,0.2357
ROCPOINTS_N,0.6161,0.0741,0.2356,0.9897,0.2356
ROCPOINTS_N,0.6162,0.0741,0.2356,0.9897,0.2356
ROCPOINTS_N,0.6162,0.0741,0.2355,0.9897,0.2355
ROCPOINTS_N,0.6163,0.0741,0.2354,0.9897,0.2354
ROCPOINTS_N,0.6163,0.0741,0.2353,0.9897,0.2353
ROCPOINTS_N,0.6163,0.0741,0.2353,0.9897,0.2353
ROCPOINTS_N,0.6165,0.0741,0.2352,0.9897,0.2352
ROCPOINTS_N,0.6166,0.0741,0.2352,0.9897,0.2352
ROCPOINTS_N,0.6166,0.0741,0.2351,0.9897,0.2351
ROCPOINTS_N,0.6167,0.0741,0.2351,0.9897,0.2351
ROCPOINTS_N,0.6167,0.0741,0.2319,0.9895,0.2319
ROCPOINTS_N,0.6167,0.0741,0.2319,0.9895,0.2319
ROCPOINTS_N,0.6167,0.0741,0.2318,0.9895,0.2318
ROCPOINTS_N,0.6170,0.0741,0.2317,0.9895,0.2317
ROCPOINTS_N,0.6171,0.0741,0.2317,0.9895,0.2317
ROCPOINTS_N,0.6174,0.0741,0.2316,0.9895,0.2316
ROCPOINTS_N,0.6174,0.0741,0.2316,0.9895,0.2316
ROCPOINTS_N,0.6174,0.0741,0.2315,0.9895,0.2315
ROCPOINTS_N,0.6175,0.0741,0.2314,0.9895,0.2314
ROCPOINTS_N,0.6175,0.0741,0.2314,0.9895,0.2314
ROCPOINTS_N,0.6176,0.0741,0.2313,0.9895,0.2313
ROCPOINTS_N,0.6178,0.0741,0.2313,0.9895,0.2313
ROCPOINTS_N,0.6178,0.0741,0.2312,0.9895,0.2312
ROCPOINTS_N,0.6180,0.0741,0.2312,0.9895,0.2312
ROCPOINTS_N,0.6180,0.0741,0.2311,0.9895,0.2311
ROCPOINTS_N,0.6180,0.0741,0.2310,0.9895,0.2310
ROCPOINTS_N,0.6180,0.0741,0.2310,0.9895,0.2310
ROCPOINTS_N,0.6181,0.0741,0.2309,0.9895,0.2309
ROCPOINTS_N,0.6181,0.0741,0.2309,0.9895,0.2309
ROCPOINTS_N,0.6183,0.0741,0.2308,0.9895,0.2308
ROCPOINTS_N,0.6186,0.0741,0.2307,0.9895,0.2307
ROCPOINTS_N,0.6186,0.0741,0.2306,0.9895,0.2306
ROCPOINTS_N,0.6187,0.0741,0.2306,0.9895,0.2306
ROCPOINTS_N,0.6187,0.0741,0.2305,0.9895,0.2305
ROCPOINTS_N,0.6188,0.0741,0.2305,0.9895,0.2305
ROCPOINTS_N,0.6188,0.0741,0.2304,0.9895,0.2304
ROCPOINTS_N,0.6188,0.0741,0.2303,0.9895,0.2303
ROCPOINTS_N,0.6190,0.0741,0.2303,0.9895,0.2303
ROCPOINTS_N,0.6190,0.0723,0.2302,0.9897,0.2302
ROCPOINTS_N,0.6190,0.0723,0.2302,0.9897,0.2302
ROCPOINTS_N,0.6191,0.0723,0.2301,0.9897,0.2301
ROCPOINTS_N,0.6192,0.0723,0.2300,0.9897,0.2300
ROCPOINTS_N,0.6192,0.0723,0.2300,0.9897,0.2300
ROCPOINTS_N,0.6193,0.0723,0.2299,0.9897,0.2299
ROCPOINTS_N,0.6193,0.0723,0.2299,0.9897,0.2299
ROCPOINTS_N,0.6194,0.0723,0.2298,0.9897,0.2298
ROCPOINTS_N,0.6195,0.0723,0.2298,0.9897,0.2298
ROCPOINTS_N,0.6196,0.0723,0.2297,0.9897,0.2297
ROCPOINTS_N,0.6196,0.0723,0.2296,0.9897,0.2296
ROCPOINTS_N,0.6197,0.0723,0.2296,0.9897,0.2296
ROCPOINTS_N,0.6197,0.0723,0.2295,0.9897,0.2295
ROCPOINTS_N,0.6199,0.0723,0.2294,0.9897,0.2294
ROCPOINTS_N,0.6199,0.0723,0.2293,0.9897,0.2293
ROCPOINTS_N,0.6200,0.0723,0.2293,0.9897,0.2293
ROCPOINTS_N,0.6200,0.0723,0.2292,0.9897,0.2292
ROCPOINTS_N,0.6202,0.0705,0.2261,0.9898,0.2261
ROCPOINTS_N,0.6203,0.0705,0.2261,0.9898,0.2261
ROCPOINTS_N,0.6204,0.0705,0.2260,0.9898,0.2260
ROCPOINTS_N,0.6206,0.0705,0.2260,0.9898,0.2260
ROCPOINTS_N,0.6207,0.0705,0.2259,0.9898,0.2259
ROCPOINTS_N,0.6207,0.0705,0.2258,0.9898,0.2258
ROCPOINTS_N,0.6207,0.0705,0.2257,0.9898,0.2257
ROCPOINTS_N,0.6207,0.0688,0.2257,0.9900,0.2257
ROCPOINTS_N,0.6208,0.0688,0.2256,0.9900,0.2256
ROCPOINTS_N,0.6208,0.0688,0.2256,0.9900,0.2256
ROCPOINTS_N,0.6209,0.0688,0.2255,0.9900,0.2255
ROCPOINTS_N,0.6209,0.0688,0.2254,0.9900,0.2254
ROCPOINTS_N,0.6210,0.0688,0.2254,0.9900,0.2254
ROCPOINTS_N,0.6211,0.0688,0.2253,0.9900,0.2253
ROCPOINTS_N,0.6211,0.0688,0.2253,0.9900,0.2253
ROCPOINTS_N,0.6211,0.0688,0.2252,0.9900,0.2252
ROCPOINTS_N,0.6212,0.0688,0.2251,0.9900,0.2251
ROCPOINTS_N,0.6212,0.0688,0.2251,0.9900,0.2251
ROCPOINTS_N,0.6213,0.0688,0.2250,0.9900,0.2250
ROCPOINTS_N,0.6213,0.0688,0.2250,0.9900,0.2250
ROCPOINTS_N,0.6216,0.0688,0.2249,0.9900,0.2249
ROCPOINTS_N,0.6217,0.0688,0.2249,0.9900,0.2249
ROCPOINTS_N,0.6222,0.0688,0.2246,0.9900,0.2246
ROCPOINTS_N,0.6222,0.0688,0.2244,0.9900,0.2244
ROCPOINTS_N,0.6223,0.0688,0.2244,0.9900,0.2244
ROCPOINTS_N,0.6225,0.0688,0.2243,0.9900,0.2243
ROCPOINTS_N,0.6227,0.0688,0.2243,0.9900,0.2243
ROCPOINTS_N,0.6227,0.0688,0.2242,0.9900,0.2242
ROCPOINTS_N,0.6228,0.0688,0.2242,0.9900,0.2242
ROCPOINTS_N,0.6229,0.0688,0.2241,0.9900,0.2241
ROCPOINTS_N,0.6229,0.0688,0.2240,0.9900,0.2240
ROCPOINTS_N,0.6231,0.0688,0.2240,0.9899,0.2240
ROCPOINTS_N,0.6233,0.0688,0.2239,0.9899,0.2239
ROCPOINTS_N,0.6233,0.0688,0.2239,0.9899,0.2239
ROCPOINTS_N,0.6235,0.0688,0.2212,0.9898,0.2212
ROCPOINTS_N,0.6235,0.0688,0.2211,0.9898,0.2211
ROCPOINTS_N,0.6235,0.0688,0.2211,0.9898,0.2211
ROCPOINTS_N,0.6236,0.0688,0.2210,0.9898,0.2210
ROCPOINTS_N,0.6236,0.0688,0.2209,0.9898,0.2209
ROCPOINTS_N,0.6236,0.0688,0.2209,0.9898,0.2209
ROCPOINTS_N,0.6236,0.0688,0.2208,0.9898,0.2208
ROCPOINTS_N,0.6236,0.0688,0.2208,0.9898,0.2208
ROCPOINTS_N,0.6237,0.0688,0.2207,0.9898,0.2207
ROCPOINTS_N,0.6238,0.0688,0.2207,0.9898,0.2207
ROCPOINTS_N,0.6240,0.0688,0.2206,0.9898,0.2206
ROCPOINTS_N,0.6240,0.0688,0.2205,0.9898,0.2205
ROCPOINTS_N,0.6241,0.0688,0.2205,0.9898,0.2205
ROCPOINTS_N,0.6242,0.0688,0.2204,0.9898,0.2204
ROCPOINTS_N,0.6242,0.0688,0.2204,0.9898,0.2204
ROCPOINTS_N,0.6243,0.0688,0.2203,0.9898,0.2203
ROCPOINTS_N,0.6244,0.0688,0.2202,0.9898,0.2202
ROCPOINTS_N,0.6244,0.0688,0.2202,0.9898,0.2202
ROCPOINTS_N,0.6244,0.0688,0.2201,0.9898,0.2201
ROCPOINTS_N,0.6244,0.0688,0.2200,0.9898,0.2200
ROCPOINTS_N,0.6245,0.0688,0.2199,0.9898,0.2199
ROCPOINTS_N,0.6245,0.0688,0.2197,0.9898,0.2197
ROCPOINTS_N,0.6248,0.0688,0.2197,0.9898,0.2197
ROCPOINTS_N,0.6248,0.0688,0.2196,0.9898,0.2196
ROCPOINTS_N,0.6249,0.0688,0.2195,0.9897,0.2195
ROCPOINTS_N,0.6249,0.0688,0.2195,0.9897,0.2195
ROCPOINTS_N,0.6250,0.0688,0.2194,0.9897,0.2194
ROCPOINTS_N,0.6250,0.0688,0.2194,0.9897,0.2194
ROCPOINTS_N,0.6251,0.0688,0.2192,0.9897,0.2192
ROCPOINTS_N,0.6251,0.0688,0.2191,0.9897,0.2191
ROCPOINTS_N,0.6252,0.0688,0.2191,0.9897,0.2191
ROCPOINTS_N,0.6252,0.0688,0.2190,0.9897,0.2190
ROCPOINTS_N,0.6253,0.0688,0.2190,0.9897,0.2190
ROCPOINTS_N,0.6254,0.0688,0.2189,0.9897,0.2189
ROCPOINTS_N,0.6254,0.0688,0.2188,0.9897,0.2188
ROCPOINTS_N,0.6254,0.0688,0.2188,0.9897,0.2188
ROCPOINTS_N,0.6255,0.0688,0.2187,0.9897,0.2187
ROCPOINTS_N,0.6256,0.0688,0.2187,0.9897,0.2187
ROCPOINTS_N,0.6256,0.0688,0.2186,0.9897,0.2186
ROCPOINTS_N,0.6256,0.0688,0.2186,0.9897,0.2186
ROCPOINTS_N,0.6258,0.0688,0.2185,0.9897,0.2185
ROCPOINTS_N,0.6258,0.0688,0.2184,0.9897,0.2184
ROCPOINTS_N,0.6260,0.0688,0.2183,0.9897,0.2183
ROCPOINTS_N,0.6262,0.0688,0.2183,0.9897,0.2183
ROCPOINTS_N,0.6262,0.0688,0.2182,0.9897,0.2182
ROCPOINTS_N,0.6262,0.0688,0.2181,0.9897,0.2181
ROCPOINTS_N,0.6263,0.0688,0.2180,0.9897,0.2180
ROCPOINTS_N,0.6263,0.0688,0.2180,0.9897,0.2180
ROCPOINTS_N,0.6264,0.0688,0.2179,0.9897,0.2179
ROCPOINTS_N,0.6266,0.0670,0.2161,0.9899,0.2161
ROCPOINTS_N,0.6266,0.0670,0.2160,0.9898,0.2160
ROCPOINTS_N,0.6267,0.0670,0.2160,0.9898,0.2160
ROCPOINTS_N,0.6268,0.0653,0.2127,0.9900,0.2127
ROCPOINTS_N,0.6269,0.0653,0.2127,0.9900,0.2127
ROCPOINTS_N,0.6270,0.0653,0.2126,0.9900,0.2126
ROCPOINTS_N,0.6270,0.0653,0.2125,0.9900,0.2125
ROCPOINTS_N,0.6272,0.0653,0.2125,0.9899,0.2125
ROCPOINTS_N,0.6272,0.0653,0.2124,0.9899,0.2124
ROCPOINTS_N,0.6273,0.0653,0.2124,0.9899,0.2124
ROCPOINTS_N,0.6273,0.0653,0.2123,0.9899,0.2123
ROCPOINTS_N,0.6276,0.0653,0.2123,0.9899,0.2123
ROCPOINTS_N,0.6277,0.0653,0.2122,0.9899,0.2122
ROCPOINTS_N,0.6278,0.0653,0.2121,0.9899,0.2121
ROCPOINTS_N,0.6278,0.0653,0.2121,0.9899,0.2121
ROCPOINTS_N,0.6278,0.0653,0.2120,0.9899,0.2120
ROCPOINTS_N,0.6279,0.0653,0.2120,0.9899,0.2120
ROCPOINTS_N,0.6279,0.0653,0.2119,0.9899,0.2119
ROCPOINTS_N,0.6280,0.0653,0.2118,0.9899,0.2118
ROCPOINTS_N,0.6280,0.0653,0.2118,0.9899,0.2118
ROCPOINTS_N,0.6280,0.0653,0.2117,0.9899,0.2117
ROCPOINTS_N,0.6280,0.0653,0.2117,0.9899,0.2117
ROCPOINTS_N,0.6281,0.0653,0.2116,0.9899,0.2116
ROCPOINTS_N,0.6281,0.0653,0.2116,0.9899,0.2116
ROCPOINTS_N,0.6282,0.0653,0.2115,0.9899,0.2115
ROCPOINTS_N,0.6282,0.0653,0.2114,0.9899,0.2114
ROCPOINTS_N,0.6283,0.0653,0.2114,0.9899,0.2114
ROCPOINTS_N,0.6284,0.0653,0.2113,0.9899,0.2113
ROCPOINTS_N,0.6284,0.0653,0.2112,0.9899,0.2112
ROCPOINTS_N,0.6285,0.0653,0.2111,0.9899,0.2111
ROCPOINTS_N,0.6286,0.0653,0.2111,0.9899,0.2111
ROCPOINTS_N,0.6287,0.0653,0.2110,0.9899,0.2110
ROCPOINTS_N,0.6287,0.0653,0.2110,0.9899,0.2110
ROCPOINTS_N,0.6289,0.0653,0.2109,0.9899,0.2109
ROCPOINTS_N,0.6289,0.0653,0.2109,0.9899,0.2109
ROCPOINTS_N,0.6290,0.0653,0.2108,0.9899,0.2108
ROCPOINTS_N,0.6292,0.0653,0.2107,0.9899,0.2107
ROCPOINTS_N,0.6293,0.0653,0.2107,0.9899,0.2107
ROCPOINTS_N,0.6294,0.0653,0.2105,0.9899,0.2105
ROCPOINTS_N,0.6294,0.0653,0.2104,0.9899,0.2104
ROCPOINTS_N,0.6294,0.0653,0.2104,0.9898,0.2104
ROCPOINTS_N,0.6296,0.0653,0.2103,0.9898,0.2103
ROCPOINTS_N,0.6300,0.0653,0.2103,0.9898,0.2103
ROCPOINTS_N,0.6303,0.0653,0.2077,0.9897,0.2077
ROCPOINTS_N,0.6304,0.0653,0.2077,0.9897,0.2077
ROCPOINTS_N,0.6305,0.0653,0.2076,0.9897,0.2076
ROCPOINTS_N,0.6308,0.0653,0.2075,0.9897,0.2075
ROCPOINTS_N,0.6311,0.0653,0.2074,0.9897,0.2074
ROCPOINTS_N,0.6311,0.0653,0.2074,0.9897,0.2074
ROCPOINTS_N,0.6312,0.0653,0.2073,0.9897,0.2073
ROCPOINTS_N,0.6313,0.0635,0.2072,0.9900,0.2072
ROCPOINTS_N,0.6314,0.0635,0.2071,0.9900,0.2071
ROCPOINTS_N,0.6315,0.0635,0.2071,0.9900,0.2071
ROCPOINTS_N,0.6316,0.0635,0.2070,0.9900,0.2070
ROCPOINTS_N,0.6317,0.0635,0.2070,0.9900,0.2070
ROCPOINTS_N,0.6318,0.0635,0.2069,0.9900,0.2069
ROCPOINTS_N,0.6318,0.0635,0.2068,0.9900,0.2068
ROCPOINTS_N,0.6318,0.0635,0.2068,0.9899,0.2068
ROCPOINTS_N,0.6319,0.0635,0.2067,0.9899,0.2067
ROCPOINTS_N,0.6320,0.0635,0.2067,0.9899,0.2067
ROCPOINTS_N,0.6321,0.0635,0.2066,0.9899,0.2066
ROCPOINTS_N,0.6322,0.0635,0.2065,0.9899,0.2065
ROCPOINTS_N,0.6322,0.0635,0.2064,0.9899,0.2064
ROCPOINTS_N,0.6324,0.0635,0.2064,0.9899,0.2064
ROCPOINTS_N,0.6326,0.0635,0.2063,0.9899,0.2063
ROCPOINTS_N,0.6328,0.0635,0.2062,0.9899,0.2062
ROCPOINTS_N,0.6329,0.0635,0.2061,0.9899,0.2061
ROCPOINTS_N,0.6331,0.0635,0.2060,0.9899,0.2060
ROCPOINTS_N,0.6333,0.0635,0.2060,0.9899,0.2060
ROCPOINTS_N,0.6333,0.0635,0.2059,0.9899,0.2059
ROCPOINTS_N,0.6334,0.0635,0.2030,0.9898,0.2030
ROCPOINTS_N,0.6335,0.0635,0.2029,0.9898,0.2029
ROCPOINTS_N,0.6336,0.0635,0.2029,0.9898,0.2029
ROCPOINTS_N,0.6336,0.0635,0.2028,0.9898,0.2028
ROCPOINTS_N,0.6337,0.0635,0.2028,0.9898,0.2028
ROCPOINTS_N,0.6340,0.0635,0.2027,0.9897,0.2027
ROCPOINTS_N,0.6340,0.0635,0.2026,0.9897,0.2026
ROCPOINTS_N,0.6344,0.0635,0.2025,0.9897,0.2025
ROCPOINTS_N,0.6344,0.0617,0.2008,0.9899,0.2008
ROCPOINTS_N,0.6344,0.0617,0.2007,0.9899,0.2007
ROCPOINTS_N,0.6348,0.0617,0.2007,0.9899,0.2007
ROCPOINTS_N,0.6349,0.0617,0.2006,0.9899,0.2006
ROCPOINTS_N,0.6350,0.0617,0.2005,0.9899,0.2005
ROCPOINTS_N,0.6350,0.0617,0.2005,0.9899,0.2005
ROCPOINTS_N,0.6350,0.0617,0.2004,0.9899,0.2004
ROCPOINTS_N,0.6351,0.0617,0.2004,0.9899,0.2004
ROCPOINTS_N,0.6352,0.0617,0.2003,0.9899,0.2003
ROCPOINTS_N,0.6352,0.0617,0.2002,0.9899,0.2002
ROCPOINTS_N,0.6352,0.0617,0.2002,0.9899,0.2002
ROCPOINTS_N,0.6353,0.0617,0.2001,0.9899,0.2001
ROCPOINTS_N,0.6353,0.0617,0.2001,0.9899,0.2001
ROCPOINTS_N,0.6353,0.0617,0.2000,0.9899,0.2000
ROCPOINTS_N,0.6355,0.0617,0.2000,0.9899,0.2000
ROCPOINTS_N,0.6356,0.0617,0.1999,0.9899,0.1999
ROCPOINTS_N,0.6357,0.0617,0.1998,0.9899,0.1998
ROCPOINTS_N,0.6358,0.0617,0.1997,0.9899,0.1997
ROCPOINTS_N,0.6358,0.0617,0.1997,0.9899,0.1997
ROCPOINTS_N,0.6358,0.0617,0.1996,0.9899,0.1996
ROCPOINTS_N,0.6360,0.0617,0.1994,0.9899,0.1994
ROCPOINTS_N,0.6360,0.0617,0.1994,0.9899,0.1994
ROCPOINTS_N,0.6360,0.0617,0.1993,0.9899,0.1993
ROCPOINTS_N,0.6362,0.0617,0.1993,0.9899,0.1993
ROCPOINTS_N,0.6362,0.0617,0.1992,0.9899,0.1992
ROCPOINTS_N,0.6364,0.0617,0.1991,0.9899,0.1991
ROCPOINTS_N,0.6364,0.0617,0.1991,0.9899,0.1991
ROCPOINTS_N,0.6365,0.0617,0.1990,0.9898,0.1990
ROCPOINTS_N,0.6366,0.0617,0.1990,0.9898,0.1990
ROCPOINTS_N,0.6366,0.0617,0.1989,0.9898,0.1989
ROCPOINTS_N,0.6366,0.0617,0.1988,0.9898,0.1988
ROCPOINTS_N,0.6367,0.0617,0.1988,0.9898,0.1988
ROCPOINTS_N,0.6368,0.0600,0.1958,0.9900,0.1958
ROCPOINTS_N,0.6369,0.0600,0.1957,0.9900,0.1957
ROCPOINTS_N,0.6371,0.0600,0.1956,0.9900,0.1956
ROCPOINTS_N,0.6373,0.0600,0.1956,0.9900,0.1956
ROCPOINTS_N,0.6374,0.0600,0.1954,0.9900,0.1954
ROCPOINTS_N,0.6374,0.0600,0.1953,0.9900,0.1953
ROCPOINTS_N,0.6375,0.0600,0.1953,0.9899,0.1953
ROCPOINTS_N,0.6376,0.0600,0.1952,0.9899,0.1952
ROCPOINTS_N,0.6377,0.0600,0.1952,0.9899,0.1952
ROCPOINTS_N,0.6378,0.0600,0.1951,0.9899,0.1951
ROCPOINTS_N,0.6378,0.0600,0.1951,0.9899,0.1951
ROCPOINTS_N,0.6379,0.0600,0.1950,0.9899,0.1950
ROCPOINTS_N,0.6381,0.0600,0.1949,0.9899,0.1949
ROCPOINTS_N,0.6382,0.0600,0.1949,0.9899,0.1949
ROCPOINTS_N,0.6382,0.0600,0.1948,0.9899,0.1948
ROCPOINTS_N,0.6382,0.0600,0.1948,0.9899,0.1948
ROCPOINTS_N,0.6383,0.0600,0.1947,0.9899,0.1947
ROCPOINTS_N,0.6383,0.0600,0.1946,0.9899,0.1946
ROCPOINTS_N,0.6383,0.0600,0.1946,0.9899,0.1946
ROCPOINTS_N,0.6384,0.0582,0.1946,0.9902,0.1946
ROCPOINTS_N,0.6385,0.0582,0.1945,0.9902,0.1945
ROCPOINTS_N,0.6387,0.0582,0.1945,0.9902,0.1945
ROCPOINTS_N,0.6387,0.0582,0.1944,0.9902,0.1944
ROCPOINTS_N,0.6388,0.0582,0.1944,0.9902,0.1944
ROCPOINTS_N,0.6389,0.0582,0.1943,0.9902,0.1943
ROCPOINTS_N,0.6389,0.0582,0.1941,0.9902,0.1941
ROCPOINTS_N,0.6389,0.0582,0.1941,0.9902,0.1941
ROCPOINTS_N,0.6390,0.0582,0.1940,0.9902,0.1940
ROCPOINTS_N,0.6390,0.0582,0.1939,0.9902,0.1939
ROCPOINTS_N,0.6391,0.0582,0.1939,0.9902,0.1939
ROCPOINTS_N,0.6392,0.0582,0.1938,0.9902,0.1938
ROCPOINTS_N,0.6394,0.0582,0.1938,0.9902,0.1938
ROCPOINTS_N,0.6394,0.0582,0.1937,0.9902,0.1937
ROCPOINTS_N,0.6396,0.0582,0.1937,0.9902,0.1937
ROCPOINTS_N,0.6398,0.0582,0.1936,0.9902,0.1936
ROCPOINTS_N,0.6398,0.0582,0.1935,0.9902,0.1935
ROCPOINTS_N,0.6398,0.0582,0.1935,0.9902,0.1935
ROCPOINTS_N,0.6400,0.0582,0.1934,0.9901,0.1934
ROCPOINTS_N,0.6402,0.0582,0.1910,0.9900,0.1910
ROCPOINTS_N,0.6406,0.0582,0.1909,0.9900,0.1909
ROCPOINTS_N,0.6406,0.0582,0.1909,0.9900,0.1909
ROCPOINTS_N,0.6407,0.0582,0.1908,0.9900,0.1908
ROCPOINTS_N,0.6410,0.0582,0.1907,0.9900,0.1907
ROCPOINTS_N,0.6410,0.0582,0.1907,0.9900,0.1907
ROCPOINTS_N,0.6411,0.0582,0.1906,0.9900,0.1906
ROCPOINTS_N,0.6412,0.0582,0.1905,0.9900,0.1905
ROCPOINTS_N,0.6413,0.0582,0.1904,0.9900,0.1904
ROCPOINTS_N,0.6414,0.0582,0.1904,0.9900,0.1904
ROCPOINTS_N,0.6415,0.0582,0.1903,0.9900,0.1903
ROCPOINTS_N,0.6416,0.0582,0.1903,0.9900,0.1903
ROCPOINTS_N,0.6417,0.0582,0.1902,0.9900,0.1902
ROCPOINTS_N,0.6417,0.0582,0.1900,0.9900,0.1900
ROCPOINTS_N,0.6419,0.0564,0.1900,0.9903,0.1900
ROCPOINTS_N,0.6420,0.0564,0.1900,0.9903,0.1900
ROCPOINTS_N,0.6420,0.0564,0.1899,0.9903,0.1899
ROCPOINTS_N,0.6421,0.0564,0.1899,0.9903,0.1899
ROCPOINTS_N,0.6422,0.0564,0.1898,0.9903,0.1898
ROCPOINTS_N,0.6422,0.0564,0.1897,0.9903,0.1897
ROCPOINTS_N,0.6422,0.0564,0.1897,0.9903,0.1897
ROCPOINTS_N,0.6425,0.0564,0.1896,0.9903,0.1896
ROCPOINTS_N,0.6425,0.0564,0.1895,0.9902,0.1895
ROCPOINTS_N,0.6428,0.0564,0.1895,0.9902,0.1895
ROCPOINTS_N,0.6429,0.0564,0.1894,0.9902,0.1894
ROCPOINTS_N,0.6431,0.0564,0.1893,0.9902,0.1893
ROCPOINTS_N,0.6432,0.0564,0.1893,0.9902,0.1893
ROCPOINTS_N,0.6433,0.0564,0.1892,0.9902,0.1892
ROCPOINTS_N,0.6433,0.0564,0.1892,0.9902,0.1892
ROCPOINTS_N,0.6433,0.0564,0.1891,0.9902,0.1891
ROCPOINTS_N,0.6434,0.0564,0.1872,0.9901,0.1872
ROCPOINTS_N,0.6435,0.0564,0.1871,0.9901,0.1871
ROCPOINTS_N,0.6436,0.0564,0.1871,0.9901,0.1871
ROCPOINTS_N,0.6437,0.0564,0.1870,0.9901,0.1870
ROCPOINTS_N,0.6440,0.0564,0.1869,0.9901,0.1869
ROCPOINTS_N,0.6442,0.0564,0.1869,0.9901,0.1869
ROCPOINTS_N,0.6446,0.0564,0.1868,0.9901,0.1868
ROCPOINTS_N,0.6446,0.0564,0.1868,0.9901,0.1868
ROCPOINTS_N,0.6447,0.0564,0.1867,0.9901,0.1867
ROCPOINTS_N,0.6448,0.0564,0.1867,0.9901,0.1867
ROCPOINTS_N,0.6448,0.0564,0.1866,0.9901,0.1866
ROCPOINTS_N,0.6449,0.0564,0.1865,0.9901,0.1865
ROCPOINTS_N,0.6450,0.0564,0.1865,0.9901,0.1865
ROCPOINTS_N,0.6450,0.0564,0.1864,0.9901,0.1864
ROCPOINTS_N,0.6450,0.0564,0.1864,0.9901,0.1864
ROCPOINTS_N,0.6452,0.0564,0.1863,0.9901,0.1863
ROCPOINTS_N,0.6453,0.0564,0.1862,0.9901,0.1862
ROCPOINTS_N,0.6453,0.0564,0.1862,0.9901,0.1862
ROCPOINTS_N,0.6453,0.0564,0.1861,0.9901,0.1861
ROCPOINTS_N,0.6456,0.0564,0.1861,0.9901,0.1861
ROCPOINTS_N,0.6456,0.0564,0.1860,0.9901,0.1860
ROCPOINTS_N,0.6456,0.0564,0.1858,0.9901,0.1858
ROCPOINTS_N,0.6456,0.0564,0.1858,0.9901,0.1858
ROCPOINTS_N,0.6457,0.0564,0.1857,0.9901,0.1857
ROCPOINTS_N,0.6457,0.0564,0.1857,0.9900,0.1857
ROCPOINTS_N,0.6459,0.0564,0.1856,0.9900,0.1856
ROCPOINTS_N,0.6460,0.0564,0.1856,0.9900,0.1856
ROCPOINTS_N,0.6461,0.0564,0.1855,0.9900,0.1855
ROCPOINTS_N,0.6461,0.0564,0.1854,0.9900,0.1854
ROCPOINTS_N,0.6461,0.0564,0.1854,0.9900,0.1854
ROCPOINTS_N,0.6463,0.0564,0.1853,0.9900,0.1853
ROCPOINTS_N,0.6464,0.0564,0.1853,0.9900,0.1853
ROCPOINTS_N,0.6464,0.0564,0.1852,0.9900,0.1852
ROCPOINTS_N,0.6465,0.0564,0.1851,0.9900,0.1851
ROCPOINTS_N,0.6467,0.0564,0.1851,0.9900,0.1851
ROCPOINTS_N,0.6468,0.0547,0.1824,0.9902,0.1824
ROCPOINTS_N,0.6470,0.0547,0.1823,0.9902,0.1823
ROCPOINTS_N,0.6471,0.0547,0.1823,0.9902,0.1823
ROCPOINTS_N,0.6473,0.0547,0.1822,0.9902,0.1822
ROCPOINTS_N,0.6473,0.0547,0.1822,0.9902,0.1822
ROCPOINTS_N,0.6473,0.0547,0.1821,0.9902,0.1821
ROCPOINTS_N,0.6473,0.0547,0.1821,0.9902,0.1821
ROCPOINTS_N,0.6474,0.0547,0.1819,0.9902,0.1819
ROCPOINTS_N,0.6475,0.0547,0.1818,0.9902,0.1818
ROCPOINTS_N,0.6478,0.0547,0.1818,0.9902,0.1818
ROCPOINTS_N,0.6479,0.0547,0.1817,0.9901,0.1817
ROCPOINTS_N,0.6480,0.0547,0.1816,0.9901,0.1816
ROCPOINTS_N,0.6482,0.0547,0.1816,0.9901,0.1816
ROCPOINTS_N,0.6482,0.0529,0.1815,0.9905,0.1815
ROCPOINTS_N,0.6483,0.0529,0.1814,0.9904,0.1814
ROCPOINTS_N,0.6484,0.0529,0.1812,0.9904,0.1812
ROCPOINTS_N,0.6484,0.0529,0.1812,0.9904,0.1812
ROCPOINTS_N,0.6484,0.0529,0.1811,0.9904,0.1811
ROCPOINTS_N,0.6486,0.0529,0.1811,0.9904,0.1811
ROCPOINTS_N,0.6486,0.0529,0.1810,0.9904,0.1810
ROCPOINTS_N,0.6487,0.0529,0.1809,0.9904,0.1809
ROCPOINTS_N,0.6488,0.0529,0.1809,0.9904,0.1809
ROCPOINTS_N,0.6488,0.0529,0.1808,0.9904,0.1808
ROCPOINTS_N,0.6490,0.0529,0.1808,0.9904,0.1808
ROCPOINTS_N,0.6491,0.0529,0.1807,0.9904,0.1807
ROCPOINTS_N,0.6492,0.0529,0.1807,0.9904,0.1807
ROCPOINTS_N,0.6493,0.0529,0.1806,0.9904,0.1806
ROCPOINTS_N,0.6496,0.0529,0.1805,0.9904,0.1805
ROCPOINTS_N,0.6496,0.0529,0.1805,0.9904,0.1805
ROCPOINTS_N,0.6500,0.0529,0.1804,0.9904,0.1804
ROCPOINTS_N,0.6502,0.0529,0.1777,0.9903,0.1777
ROCPOINTS_N,0.6503,0.0529,0.1776,0.9902,0.1776
ROCPOINTS_N,0.6503,0.0529,0.1776,0.9902,0.1776
ROCPOINTS_N,0.6504,0.0529,0.1775,0.9902,0.1775
ROCPOINTS_N,0.6506,0.0529,0.1774,0.9902,0.1774
ROCPOINTS_N,0.6507,0.0529,0.1774,0.9902,0.1774
ROCPOINTS_N,0.6507,0.0529,0.1773,0.9902,0.1773
ROCPOINTS_N,0.6507,0.0529,0.1773,0.9902,0.1773
ROCPOINTS_N,0.6508,0.0529,0.1772,0.9902,0.1772
ROCPOINTS_N,0.6508,0.0529,0.1772,0.9902,0.1772
ROCPOINTS_N,0.6511,0.0529,0.1771,0.9902,0.1771
ROCPOINTS_N,0.6512,0.0529,0.1770,0.9902,0.1770
ROCPOINTS_N,0.6512,0.0529,0.1770,0.9902,0.1770
ROCPOINTS_N,0.6514,0.0529,0.1769,0.9902,0.1769
ROCPOINTS_N,0.6514,0.0529,0.1769,0.9902,0.1769
ROCPOINTS_N,0.6515,0.0529,0.1767,0.9902,0.1767
ROCPOINTS_N,0.6515,0.0529,0.1767,0.9902,0.1767
ROCPOINTS_N,0.6516,0.0529,0.1766,0.9902,0.1766
ROCPOINTS_N,0.6517,0.0529,0.1766,0.9902,0.1766
ROCPOINTS_N,0.6518,0.0529,0.1765,0.9902,0.1765
ROCPOINTS_N,0.6519,0.0529,0.1765,0.9902,0.1765
ROCPOINTS_N,0.6519,0.0529,0.1764,0.9902,0.1764
ROCPOINTS_N,0.6519,0.0529,0.1763,0.9902,0.1763
ROCPOINTS_N,0.6522,0.0529,0.1763,0.9902,0.1763
ROCPOINTS_N,0.6522,0.0529,0.1762,0.9902,0.1762
ROCPOINTS_N,0.6522,0.0529,0.1761,0.9902,0.1761
ROCPOINTS_N,0.6523,0.0529,0.1760,0.9902,0.1760
ROCPOINTS_N,0.6524,0.0529,0.1760,0.9902,0.1760
ROCPOINTS_N,0.6525,0.0529,0.1759,0.9902,0.1759
ROCPOINTS_N,0.6525,0.0529,0.1759,0.9902,0.1759
ROCPOINTS_N,0.6528,0.0529,0.1758,0.9901,0.1758
ROCPOINTS_N,0.6529,0.0529,0.1758,0.9901,0.1758
ROCPOINTS_N,0.6532,0.0529,0.1757,0.9901,0.1757
ROCPOINTS_N,0.6533,0.0529,0.1756,0.9901,0.1756
ROCPOINTS_N,0.6533,0.0529,0.1756,0.9901,0.1756
ROCPOINTS_N,0.6535,0.0494,0.1733,0.9907,0.1733
ROCPOINTS_N,0.6536,0.0494,0.1732,0.9907,0.1732
ROCPOINTS_N,0.6537,0.0494,0.1732,0.9907,0.1732
ROCPOINTS_N,0.6539,0.0494,0.1731,0.9907,0.1731
ROCPOINTS_N,0.6540,0.0494,0.1731,0.9907,0.1731
ROCPOINTS_N,0.6541,0.0494,0.1730,0.9907,0.1730
ROCPOINTS_N,0.6542,0.0494,0.1730,0.9906,0.1730
ROCPOINTS_N,0.6543,0.0494,0.1728,0.9906,0.1728
ROCPOINTS_N,0.6543,0.0494,0.1728,0.9906,0.1728
ROCPOINTS_N,0.6543,0.0494,0.1727,0.9906,0.1727
ROCPOINTS_N,0.6544,0.0494,0.1727,0.9906,0.1727
ROCPOINTS_N,0.6544,0.0494,0.1726,0.9906,0.1726
ROCPOINTS_N,0.6546,0.0494,0.1725,0.9906,0.1725
ROCPOINTS_N,0.6548,0.0494,0.1725,0.9906,0.1725
ROCPOINTS_N,0.6548,0.0494,0.1724,0.9906,0.1724
ROCPOINTS_N,0.6549,0.0494,0.1724,0.9906,0.1724
ROCPOINTS_N,0.6549,0.0494,0.1723,0.9906,0.1723
ROCPOINTS_N,0.6551,0.0494,0.1723,0.9906,0.1723
ROCPOINTS_N,0.6552,0.0494,0.1722,0.9906,0.1722
ROCPOINTS_N,0.6553,0.0494,0.1721,0.9906,0.1721
ROCPOINTS_N,0.6555,0.0494,0.1721,0.9906,0.1721
ROCPOINTS_N,0.6556,0.0494,0.1720,0.9906,0.1720
ROCPOINTS_N,0.6556,0.0494,0.1720,0.9906,0.1720
ROCPOINTS_N,0.6556,0.0494,0.1719,0.9906,0.1719
ROCPOINTS_N,0.6557,0.0494,0.1718,0.9906,0.1718
ROCPOINTS_N,0.6559,0.0494,0.1718,0.9906,0.1718
ROCPOINTS_N,0.6559,0.0494,0.1717,0.9906,0.1717
ROCPOINTS_N,0.6559,0.0494,0.1717,0.9906,0.1717
ROCPOINTS_N,0.6560,0.0494,0.1716,0.9906,0.1716
ROCPOINTS_N,0.6561,0.0494,0.1716,0.9906,0.1716
ROCPOINTS_N,0.6561,0.0494,0.1715,0.9906,0.1715
ROCPOINTS_N,0.6563,0.0494,0.1714,0.9906,0.1714
ROCPOINTS_N,0.6564,0.0494,0.1714,0.9906,0.1714
ROCPOINTS_N,0.6564,0.0494,0.1713,0.9906,0.1713
ROCPOINTS_N,0.6566,0.0494,0.1713,0.9906,0.1713
ROCPOINTS_N,0.6567,0.0494,0.1712,0.9906,0.1712
ROCPOINTS_N,0.6567,0.0494,0.1692,0.9904,0.1692
ROCPOINTS_N,0.6569,0.0494,0.1692,0.9904,0.1692
ROCPOINTS_N,0.6572,0.0494,0.1691,0.9904,0.1691
ROCPOINTS_N,0.6573,0.0494,0.1690,0.9904,0.1690
ROCPOINTS_N,0.6578,0.0494,0.1690,0.9904,0.1690
ROCPOINTS_N,0.6578,0.0494,0.1689,0.9904,0.1689
ROCPOINTS_N,0.6579,0.0494,0.1688,0.9904,0.1688
ROCPOINTS_N,0.6580,0.0494,0.1687,0.9904,0.1687
ROCPOINTS_N,0.6581,0.0494,0.1686,0.9904,0.1686
ROCPOINTS_N,0.6583,0.0494,0.1686,0.9904,0.1686
ROCPOINTS_N,0.6585,0.0494,0.1685,0.9904,0.1685
ROCPOINTS_N,0.6589,0.0494,0.1684,0.9904,0.1684
ROCPOINTS_N,0.6590,0.0494,0.1682,0.9904,0.1682
ROCPOINTS_N,0.6590,0.0494,0.1682,0.9904,0.1682
ROCPOINTS_N,0.6593,0.0494,0.1681,0.9904,0.1681
ROCPOINTS_N,0.6594,0.0494,0.1681,0.9904,0.1681
ROCPOINTS_N,0.6594,0.0494,0.1680,0.9904,0.1680
ROCPOINTS_N,0.6597,0.0494,0.1679,0.9904,0.1679
ROCPOINTS_N,0.6598,0.0494,0.1679,0.9904,0.1679
ROCPOINTS_N,0.6599,0.0494,0.1678,0.9904,0.1678
ROCPOINTS_N,0.6599,0.0494,0.1678,0.9904,0.1678
ROCPOINTS_N,0.6600,0.0476,0.1678,0.9907,0.1678
ROCPOINTS_N,0.6603,0.0476,0.1659,0.9906,0.1659
ROCPOINTS_N,0.6604,0.0476,0.1658,0.9906,0.1658
ROCPOINTS_N,0.6606,0.0459,0.1657,0.9909,0.1657
ROCPOINTS_N,0.6607,0.0459,0.1656,0.9909,0.1656
ROCPOINTS_N,0.6607,0.0459,0.1655,0.9909,0.1655
ROCPOINTS_N,0.6608,0.0459,0.1655,0.9909,0.1655
ROCPOINTS_N,0.6609,0.0459,0.1654,0.9909,0.1654
ROCPOINTS_N,0.6612,0.0459,0.1653,0.9909,0.1653
ROCPOINTS_N,0.6612,0.0459,0.1653,0.9909,0.1653
ROCPOINTS_N,0.6615,0.0459,0.1652,0.9909,0.1652
ROCPOINTS_N,0.6615,0.0459,0.1651,0.9909,0.1651
ROCPOINTS_N,0.6617,0.0459,0.1651,0.9909,0.1651
ROCPOINTS_N,0.6620,0.0459,0.1650,0.9909,0.1650
ROCPOINTS_N,0.6620,0.0459,0.1650,0.9909,0.1650
ROCPOINTS_N,0.6622,0.0459,0.1649,0.9909,0.1649
ROCPOINTS_N,0.6624,0.0459,0.1648,0.9909,0.1648
ROCPOINTS_N,0.6625,0.0459,0.1648,0.9909,0.1648
ROCPOINTS_N,0.6627,0.0459,0.1646,0.9909,0.1646
ROCPOINTS_N,0.6629,0.0459,0.1646,0.9909,0.1646
ROCPOINTS_N,0.6631,0.0459,0.1645,0.9909,0.1645
ROCPOINTS_N,0.6633,0.0459,0.1644,0.9909,0.1644
ROCPOINTS_N,0.6634,0.0441,0.1626,0.9911,0.1626
ROCPOINTS_N,0.6637,0.0441,0.1625,0.9911,0.1625
ROCPOINTS_N,0.6637,0.0441,0.1625,0.9911,0.1625
ROCPOINTS_N,0.6639,0.0441,0.1624,0.9911,0.1624
ROCPOINTS_N,0.6640,0.0441,0.1623,0.9911,0.1623
ROCPOINTS_N,0.6640,0.0441,0.1623,0.9911,0.1623
ROCPOINTS_N,0.6644,0.0441,0.1622,0.9911,0.1622
ROCPOINTS_N,0.6647,0.0441,0.1622,0.9911,0.1622
ROCPOINTS_N,0.6647,0.0441,0.1621,0.9911,0.1621
ROCPOINTS_N,0.6647,0.0441,0.1621,0.9911,0.1621
ROCPOINTS_N,0.6647,0.0441,0.1620,0.9911,0.1620
ROCPOINTS_N,0.6648,0.0441,0.1619,0.9911,0.1619
ROCPOINTS_N,0.6650,0.0441,0.1619,0.9911,0.1619
ROCPOINTS_N,0.6651,0.0441,0.1618,0.9911,0.1618
ROCPOINTS_N,0.6652,0.0441,0.1617,0.9911,0.1617
ROCPOINTS_N,0.6655,0.0441,0.1616,0.9911,0.1616
ROCPOINTS_N,0.6656,0.0441,0.1616,0.9911,0.1616
ROCPOINTS_N,0.6657,0.0441,0.1614,0.9910,0.1614
ROCPOINTS_N,0.6658,0.0441,0.1614,0.9910,0.1614
ROCPOINTS_N,0.6661,0.0441,0.1613,0.9910,0.1613
ROCPOINTS_N,0.6662,0.0441,0.1611,0.9910,0.1611
ROCPOINTS_N,0.6666,0.0423,0.1611,0.9914,0.1611
ROCPOINTS_N,0.6666,0.0423,0.1610,0.9914,0.1610
ROCPOINTS_N,0.6666,0.0423,0.1609,0.9914,0.1609
ROCPOINTS_N,0.6667,0.0423,0.1609,0.9914,0.1609
ROCPOINTS_N,0.6669,0.0423,0.1588,0.9913,0.1588
ROCPOINTS_N,0.6670,0.0423,0.1587,0.9913,0.1587
ROCPOINTS_N,0.6672,0.0423,0.1587,0.9913,0.1587
ROCPOINTS_N,0.6675,0.0423,0.1586,0.9913,0.1586
ROCPOINTS_N,0.6677,0.0423,0.1586,0.9913,0.1586
ROCPOINTS_N,0.6678,0.0423,0.1585,0.9912,0.1585
ROCPOINTS_N,0.6680,0.0423,0.1584,0.9912,0.1584
ROCPOINTS_N,0.6681,0.0423,0.1584,0.9912,0.1584
ROCPOINTS_N,0.6683,0.0423,0.1583,0.9912,0.1583
ROCPOINTS_N,0.6683,0.0423,0.1583,0.9912,0.1583
ROCPOINTS_N,0.6685,0.0423,0.1582,0.9912,0.1582
ROCPOINTS_N,0.6685,0.0423,0.1581,0.9912,0.1581
ROCPOINTS_N,0.6686,0.0406,0.1579,0.9916,0.1579
ROCPOINTS_N,0.6688,0.0406,0.1579,0.9916,0.1579
ROCPOINTS_N,0.6689,0.0406,0.1578,0.9916,0.1578
ROCPOINTS_N,0.6689,0.0406,0.1576,0.9916,0.1576
ROCPOINTS_N,0.6690,0.0406,0.1576,0.9916,0.1576
ROCPOINTS_N,0.6692,0.0406,0.1575,0.9916,0.1575
ROCPOINTS_N,0.6693,0.0406,0.1574,0.9916,0.1574
ROCPOINTS_N,0.6693,0.0406,0.1573,0.9915,0.1573
ROCPOINTS_N,0.6696,0.0406,0.1573,0.9915,0.1573
ROCPOINTS_N,0.6696,0.0406,0.1572,0.9915,0.1572
ROCPOINTS_N,0.6697,0.0406,0.1572,0.9915,0.1572
ROCPOINTS_N,0.6700,0.0406,0.1571,0.9915,0.1571
ROCPOINTS_N,0.6700,0.0406,0.1570,0.9915,0.1570
ROCPOINTS_N,0.6702,0.0406,0.1559,0.9915,0.1559
ROCPOINTS_N,0.6703,0.0406,0.1559,0.9915,0.1559
ROCPOINTS_N,0.6704,0.0406,0.1558,0.9915,0.1558
ROCPOINTS_N,0.6704,0.0406,0.1558,0.9915,0.1558
ROCPOINTS_N,0.6704,0.0406,0.1557,0.9915,0.1557
ROCPOINTS_N,0.6704,0.0406,0.1556,0.9915,0.1556
ROCPOINTS_N,0.6705,0.0406,0.1556,0.9915,0.1556
ROCPOINTS_N,0.6706,0.0406,0.1555,0.9914,0.1555
ROCPOINTS_N,0.6706,0.0406,0.1555,0.9914,0.1555
ROCPOINTS_N,0.6707,0.0406,0.1554,0.9914,0.1554
ROCPOINTS_N,0.6709,0.0406,0.1553,0.9914,0.1553
ROCPOINTS_N,0.6710,0.0406,0.1553,0.9914,0.1553
ROCPOINTS_N,0.6714,0.0406,0.1552,0.9914,0.1552
ROCPOINTS_N,0.6714,0.0406,0.1552,0.9914,0.1552
ROCPOINTS_N,0.6718,0.0406,0.1551,0.9914,0.1551
ROCPOINTS_N,0.6721,0.0406,0.1550,0.9914,0.1550
ROCPOINTS_N,0.6721,0.0406,0.1549,0.9914,0.1549
ROCPOINTS_N,0.6721,0.0406,0.1549,0.9914,0.1549
ROCPOINTS_N,0.6722,0.0406,0.1548,0.9914,0.1548
ROCPOINTS_N,0.6722,0.0406,0.1548,0.9914,0.1548
ROCPOINTS_N,0.6722,0.0406,0.1547,0.9914,0.1547
ROCPOINTS_N,0.6725,0.0406,0.1546,0.9914,0.1546
ROCPOINTS_N,0.6726,0.0406,0.1545,0.9914,0.1545
ROCPOINTS_N,0.6731,0.0406,0.1545,0.9914,0.1545
ROCPOINTS_N,0.6733,0.0406,0.1544,0.9914,0.1544
ROCPOINTS_N,0.6735,0.0388,0.1517,0.9916,0.1517
ROCPOINTS_N,0.6737,0.0388,0.1517,0.9916,0.1517
ROCPOINTS_N,0.6738,0.0388,0.1516,0.9916,0.1516
ROCPOINTS_N,0.6739,0.0388,0.1516,0.9916,0.1516
ROCPOINTS_N,0.6740,0.0388,0.1515,0.9916,0.1515
ROCPOINTS_N,0.6741,0.0388,0.1514,0.9916,0.1514
ROCPOINTS_N,0.6742,0.0388,0.1514,0.9916,0.1514
ROCPOINTS_N,0.6742,0.0388,0.1513,0.9916,0.1513
ROCPOINTS_N,0.6744,0.0388,0.1513,0.9916,0.1513
ROCPOINTS_N,0.6744,0.0388,0.1512,0.9916,0.1512
ROCPOINTS_N,0.6746,0.0388,0.1511,0.9916,0.1511
ROCPOINTS_N,0.6749,0.0388,0.1511,0.9916,0.1511
ROCPOINTS_N,0.6750,0.0388,0.1510,0.9916,0.1510
ROCPOINTS_N,0.6752,0.0388,0.1509,0.9916,0.1509
ROCPOINTS_N,0.6752,0.0388,0.1509,0.9916,0.1509
ROCPOINTS_N,0.6753,0.0388,0.1508,0.9916,0.1508
ROCPOINTS_N,0.6753,0.0370,0.1508,0.9919,0.1508
ROCPOINTS_N,0.6754,0.0370,0.1507,0.9919,0.1507
ROCPOINTS_N,0.6754,0.0370,0.1507,0.9919,0.1507
ROCPOINTS_N,0.6755,0.0370,0.1506,0.9919,0.1506
ROCPOINTS_N,0.6756,0.0370,0.1505,0.9919,0.1505
ROCPOINTS_N,0.6756,0.0370,0.1504,0.9919,0.1504
ROCPOINTS_N,0.6758,0.0370,0.1504,0.9919,0.1504
ROCPOINTS_N,0.6758,0.0370,0.1503,0.9919,0.1503
ROCPOINTS_N,0.6760,0.0370,0.1503,0.9919,0.1503
ROCPOINTS_N,0.6760,0.0370,0.1502,0.9919,0.1502
ROCPOINTS_N,0.6761,0.0370,0.1502,0.9919,0.1502
ROCPOINTS_N,0.6765,0.0370,0.1501,0.9919,0.1501
ROCPOINTS_N,0.6767,0.0370,0.1500,0.9919,0.1500
ROCPOINTS_N,0.6769,0.0370,0.1478,0.9918,0.1478
ROCPOINTS_N,0.6770,0.0370,0.1478,0.9918,0.1478
ROCPOINTS_N,0.6773,0.0370,0.1477,0.9918,0.1477
ROCPOINTS_N,0.6775,0.0370,0.1476,0.9918,0.1476
ROCPOINTS_N,0.6776,0.0370,0.1475,0.9918,0.1475
ROCPOINTS_N,0.6777,0.0370,0.1475,0.9918,0.1475
ROCPOINTS_N,0.6778,0.0370,0.1474,0.9918,0.1474
ROCPOINTS_N,0.6783,0.0370,0.1474,0.9918,0.1474
ROCPOINTS_N,0.6784,0.0370,0.1472,0.9918,0.1472
ROCPOINTS_N,0.6785,0.0370,0.1472,0.9917,0.1472
ROCPOINTS_N,0.6786,0.0370,0.1471,0.9917,0.1471
ROCPOINTS_N,0.6787,0.0370,0.1471,0.9917,0.1471
ROCPOINTS_N,0.6789,0.0370,0.1470,0.9917,0.1470
ROCPOINTS_N,0.6791,0.0370,0.1469,0.9917,0.1469
ROCPOINTS_N,0.6792,0.0370,0.1469,0.9917,0.1469
ROCPOINTS_N,0.6793,0.0370,0.1468,0.9917,0.1468
ROCPOINTS_N,0.6793,0.0370,0.1468,0.9917,0.1468
ROCPOINTS_N,0.6794,0.0370,0.1467,0.9917,0.1467
ROCPOINTS_N,0.6800,0.0370,0.1467,0.9917,0.1467
ROCPOINTS_N,0.6800,0.0370,0.1466,0.9917,0.1466
ROCPOINTS_N,0.6800,0.0370,0.1442,0.9916,0.1442
ROCPOINTS_N,0.6801,0.0370,0.1441,0.9916,0.1441
ROCPOINTS_N,0.6807,0.0370,0.1440,0.9916,0.1440
ROCPOINTS_N,0.6808,0.0370,0.1436,0.9915,0.1436
ROCPOINTS_N,0.6809,0.0370,0.1435,0.9915,0.1435
ROCPOINTS_N,0.6809,0.0370,0.1434,0.9915,0.1434
ROCPOINTS_N,0.6811,0.0370,0.1433,0.9915,0.1433
ROCPOINTS_N,0.6811,0.0370,0.1431,0.9915,0.1431
ROCPOINTS_N,0.6812,0.0370,0.1430,0.9915,0.1430
ROCPOINTS_N,0.6813,0.0370,0.1429,0.9915,0.1429
ROCPOINTS_N,0.6813,0.0370,0.1429,0.9915,0.1429
ROCPOINTS_N,0.6814,0.0370,0.1428,0.9915,0.1428
ROCPOINTS_N,0.6816,0.0370,0.1427,0.9915,0.1427
ROCPOINTS_N,0.6818,0.0370,0.1427,0.9915,0.1427
ROCPOINTS_N,0.6819,0.0370,0.1426,0.9915,0.1426
ROCPOINTS_N,0.6820,0.0370,0.1425,0.9915,0.1425
ROCPOINTS_N,0.6821,0.0370,0.1425,0.9915,0.1425
ROCPOINTS_N,0.6821,0.0370,0.1424,0.9915,0.1424
ROCPOINTS_N,0.6821,0.0370,0.1423,0.9915,0.1423
ROCPOINTS_N,0.6822,0.0370,0.1423,0.9915,0.1423
ROCPOINTS_N,0.6822,0.0370,0.1422,0.9915,0.1422
ROCPOINTS_N,0.6823,0.0370,0.1422,0.9915,0.1422
ROCPOINTS_N,0.6823,0.0370,0.1421,0.9915,0.1421
ROCPOINTS_N,0.6829,0.0370,0.1420,0.9915,0.1420
ROCPOINTS_N,0.6829,0.0370,0.1420,0.9914,0.1420
ROCPOINTS_N,0.6833,0.0370,0.1419,0.9914,0.1419
ROCPOINTS_N,0.6833,0.0370,0.1419,0.9914,0.1419
ROCPOINTS_N,0.6834,0.0370,0.1402,0.9913,0.1402
ROCPOINTS_N,0.6835,0.0370,0.1402,0.9913,0.1402
ROCPOINTS_N,0.6837,0.0370,0.1401,0.9913,0.1401
ROCPOINTS_N,0.6840,0.0370,0.1401,0.9913,0.1401
ROCPOINTS_N,0.6842,0.0370,0.1400,0.9913,0.1400
ROCPOINTS_N,0.6844,0.0370,0.1399,0.9913,0.1399
ROCPOINTS_N,0.6844,0.0370,0.1398,0.9913,0.1398
ROCPOINTS_N,0.6847,0.0370,0.1398,0.9913,0.1398
ROCPOINTS_N,0.6848,0.0370,0.1397,0.9913,0.1397
ROCPOINTS_N,0.6850,0.0370,0.1395,0.9913,0.1395
ROCPOINTS_N,0.6852,0.0370,0.1395,0.9913,0.1395
ROCPOINTS_N,0.6856,0.0370,0.1394,0.9913,0.1394
ROCPOINTS_N,0.6856,0.0370,0.1393,0.9913,0.1393
ROCPOINTS_N,0.6857,0.0370,0.1392,0.9913,0.1392
ROCPOINTS_N,0.6858,0.0370,0.1391,0.9913,0.1391
ROCPOINTS_N,0.6861,0.0370,0.1391,0.9913,0.1391
ROCPOINTS_N,0.6863,0.0370,0.1390,0.9913,0.1390
ROCPOINTS_N,0.6864,0.0370,0.1390,0.9913,0.1390
ROCPOINTS_N,0.6866,0.0370,0.1389,0.9913,0.1389
ROCPOINTS_N,0.6866,0.0370,0.1388,0.9913,0.1388
ROCPOINTS_N,0.6867,0.0370,0.1388,0.9913,0.1388
ROCPOINTS_N,0.6869,0.0353,0.1369,0.9916,0.1369
ROCPOINTS_N,0.6869,0.0353,0.1367,0.9915,0.1367
ROCPOINTS_N,0.6871,0.0353,0.1366,0.9915,0.1366
ROCPOINTS_N,0.6873,0.0353,0.1366,0.9915,0.1366
ROCPOINTS_N,0.6873,0.0353,0.1365,0.9915,0.1365
ROCPOINTS_N,0.6875,0.0353,0.1362,0.9915,0.1362
ROCPOINTS_N,0.6876,0.0353,0.1360,0.9915,0.1360
ROCPOINTS_N,0.6879,0.0353,0.1360,0.9915,0.1360
ROCPOINTS_N,0.6883,0.0353,0.1359,0.9915,0.1359
ROCPOINTS_N,0.6884,0.0353,0.1359,0.9915,0.1359
ROCPOINTS_N,0.6885,0.0353,0.1358,0.9915,0.1358
ROCPOINTS_N,0.6885,0.0353,0.1357,0.9915,0.1357
ROCPOINTS_N,0.6887,0.0353,0.1356,0.9915,0.1356
ROCPOINTS_N,0.6889,0.0353,0.1356,0.9915,0.1356
ROCPOINTS_N,0.6889,0.0353,0.1355,0.9915,0.1355
ROCPOINTS_N,0.6890,0.0353,0.1354,0.9915,0.1354
ROCPOINTS_N,0.6891,0.0353,0.1353,0.9915,0.1353
ROCPOINTS_N,0.6892,0.0353,0.1352,0.9914,0.1352
ROCPOINTS_N,0.6893,0.0353,0.1352,0.9914,0.1352
ROCPOINTS_N,0.6896,0.0353,0.1351,0.9914,0.1351
ROCPOINTS_N,0.6896,0.0353,0.1351,0.9914,0.1351
ROCPOINTS_N,0.6900,0.0353,0.1350,0.9914,0.1350
ROCPOINTS_N,0.6902,0.0300,0.1328,0.9926,0.1328
ROCPOINTS_N,0.6904,0.0300,0.1328,0.9926,0.1328
ROCPOINTS_N,0.6906,0.0300,0.1327,0.9926,0.1327
ROCPOINTS_N,0.6907,0.0300,0.1327,0.9926,0.1327
ROCPOINTS_N,0.6908,0.0300,0.1326,0.9926,0.1326
ROCPOINTS_N,0.6908,0.0300,0.1325,0.9926,0.1325
ROCPOINTS_N,0.6908,0.0300,0.1325,0.9926,0.1325
ROCPOINTS_N,0.6913,0.0300,0.1324,0.9926,0.1324
ROCPOINTS_N,0.6913,0.0300,0.1323,0.9926,0.1323
ROCPOINTS_N,0.6913,0.0300,0.1323,0.9926,0.1323
ROCPOINTS_N,0.6917,0.0300,0.1322,0.9926,0.1322
ROCPOINTS_N,0.6918,0.0300,0.1321,0.9926,0.1321
ROCPOINTS_N,0.6919,0.0300,0.1321,0.9926,0.1321
ROCPOINTS_N,0.6921,0.0300,0.1320,0.9925,0.1320
ROCPOINTS_N,0.6922,0.0300,0.1320,0.9925,0.1320
ROCPOINTS_N,0.6923,0.0300,0.1319,0.9925,0.1319
ROCPOINTS_N,0.6925,0.0300,0.1318,0.9925,0.1318
ROCPOINTS_N,0.6925,0.0300,0.1318,0.9925,0.1318
ROCPOINTS_N,0.6925,0.0300,0.1317,0.9925,0.1317
ROCPOINTS_N,0.6926,0.0300,0.1316,0.9925,0.1316
ROCPOINTS_N,0.6927,0.0300,0.1316,0.9925,0.1316
ROCPOINTS_N,0.6928,0.0300,0.1315,0.9925,0.1315
ROCPOINTS_N,0.6929,0.0300,0.1314,0.9925,0.1314
ROCPOINTS_N,0.6929,0.0300,0.1314,0.9925,0.1314
ROCPOINTS_N,0.6930,0.0300,0.1313,0.9925,0.1313
ROCPOINTS_N,0.6933,0.0300,0.1313,0.9925,0.1313
ROCPOINTS_N,0.6934,0.0300,0.1292,0.9924,0.1292
ROCPOINTS_N,0.6937,0.0300,0.1291,0.9924,0.1291
ROCPOINTS_N,0.6939,0.0300,0.1290,0.9924,0.1290
ROCPOINTS_N,0.6941,0.0300,0.1289,0.9924,0.1289
ROCPOINTS_N,0.6941,0.0300,0.1288,0.9924,0.1288
ROCPOINTS_N,0.6941,0.0300,0.1287,0.9924,0.1287
ROCPOINTS_N,0.6941,0.0300,0.1286,0.9924,0.1286
ROCPOINTS_N,0.6944,0.0300,0.1286,0.9923,0.1286
ROCPOINTS_N,0.6946,0.0300,0.1285,0.9923,0.1285
ROCPOINTS_N,0.6948,0.0300,0.1285,0.9923,0.1285
ROCPOINTS_N,0.6949,0.0300,0.1284,0.9923,0.1284
ROCPOINTS_N,0.6955,0.0300,0.1283,0.9923,0.1283
ROCPOINTS_N,0.6955,0.0300,0.1283,0.9923,0.1283
ROCPOINTS_N,0.6956,0.0300,0.1282,0.9923,0.1282
ROCPOINTS_N,0.6958,0.0300,0.1281,0.9923,0.1281
ROCPOINTS_N,0.6959,0.0300,0.1281,0.9923,0.1281
ROCPOINTS_N,0.6960,0.0300,0.1280,0.9923,0.1280
ROCPOINTS_N,0.6963,0.0300,0.1279,0.9923,0.1279
ROCPOINTS_N,0.6964,0.0300,0.1279,0.9923,0.1279
ROCPOINTS_N,0.6967,0.0300,0.1278,0.9923,0.1278
ROCPOINTS_N,0.6969,0.0300,0.1256,0.9922,0.1256
ROCPOINTS_N,0.6969,0.0300,0.1255,0.9922,0.1255
ROCPOINTS_N,0.6970,0.0300,0.1254,0.9922,0.1254
ROCPOINTS_N,0.6973,0.0300,0.1254,0.9922,0.1254
ROCPOINTS_N,0.6975,0.0300,0.1253,0.9921,0.1253
ROCPOINTS_N,0.6976,0.0300,0.1252,0.9921,0.1252
ROCPOINTS_N,0.6977,0.0300,0.1251,0.9921,0.1251
ROCPOINTS_N,0.6978,0.0300,0.1251,0.9921,0.1251
ROCPOINTS_N,0.6981,0.0300,0.1250,0.9921,0.1250
ROCPOINTS_N,0.6981,0.0300,0.1250,0.9921,0.1250
ROCPOINTS_N,0.6981,0.0300,0.1249,0.9921,0.1249
ROCPOINTS_N,0.6983,0.0300,0.1248,0.9921,0.1248
ROCPOINTS_N,0.6989,0.0300,0.1248,0.9921,0.1248
ROCPOINTS_N,0.6992,0.0300,0.1247,0.9921,0.1247
ROCPOINTS_N,0.6993,0.0300,0.1247,0.9921,0.1247
ROCPOINTS_N,0.6993,0.0300,0.1246,0.9921,0.1246
ROCPOINTS_N,0.6995,0.0300,0.1246,0.9921,0.1246
ROCPOINTS_N,0.6997,0.0300,0.1245,0.9921,0.1245
ROCPOINTS_N,0.6998,0.0300,0.1244,0.9921,0.1244
ROCPOINTS_N,0.7000,0.0300,0.1244,0.9921,0.1244
ROCPOINTS_N,0.7002,0.0300,0.1225,0.9920,0.1225
ROCPOINTS_N,0.7002,0.0300,0.1224,0.9920,0.1224
ROCPOINTS_N,0.7004,0.0300,0.1223,0.9920,0.1223
ROCPOINTS_N,0.7007,0.0300,0.1223,0.9920,0.1223
ROCPOINTS_N,0.7008,0.0300,0.1222,0.9920,0.1222
ROCPOINTS_N,0.7009,0.0300,0.1221,0.9919,0.1221
ROCPOINTS_N,0.7011,0.0300,0.1220,0.9919,0.1220
ROCPOINTS_N,0.7012,0.0300,0.1220,0.9919,0.1220
ROCPOINTS_N,0.7014,0.0300,0.1219,0.9919,0.1219
ROCPOINTS_N,0.7015,0.0300,0.1219,0.9919,0.1219
ROCPOINTS_N,0.7017,0.0300,0.1217,0.9919,0.1217
ROCPOINTS_N,0.7017,0.0300,0.1216,0.9919,0.1216
ROCPOINTS_N,0.7018,0.0300,0.1216,0.9919,0.1216
ROCPOINTS_N,0.7019,0.0300,0.1215,0.9919,0.1215
ROCPOINTS_N,0.7019,0.0300,0.1215,0.9919,0.1215
ROCPOINTS_N,0.7022,0.0300,0.1214,0.9919,0.1214
ROCPOINTS_N,0.7022,0.0300,0.1213,0.9919,0.1213
ROCPOINTS_N,0.7022,0.0300,0.1213,0.9919,0.1213
ROCPOINTS_N,0.7024,0.0300,0.1211,0.9919,0.1211
ROCPOINTS_N,0.7026,0.0300,0.1211,0.9919,0.1211
ROCPOINTS_N,0.7028,0.0300,0.1210,0.9919,0.1210
ROCPOINTS_N,0.7030,0.0300,0.1209,0.9919,0.1209
ROCPOINTS_N,0.7030,0.0300,0.1209,0.9919,0.1209
ROCPOINTS_N,0.7031,0.0300,0.1208,0.9919,0.1208
ROCPOINTS_N,0.7033,0.0282,0.1207,0.9923,0.1207
ROCPOINTS_N,0.7038,0.0282,0.1188,0.9922,0.1188
ROCPOINTS_N,0.7039,0.0282,0.1188,0.9922,0.1188
ROCPOINTS_N,0.7039,0.0282,0.1187,0.9922,0.1187
ROCPOINTS_N,0.7044,0.0282,0.1187,0.9922,0.1187
ROCPOINTS_N,0.7045,0.0282,0.1185,0.9922,0.1185
ROCPOINTS_N,0.7047,0.0282,0.1185,0.9922,0.1185
ROCPOINTS_N,0.7048,0.0282,0.1184,0.9922,0.1184
ROCPOINTS_N,0.7050,0.0282,0.1184,0.9922,0.1184
ROCPOINTS_N,0.7052,0.0282,0.1183,0.9922,0.1183
ROCPOINTS_N,0.7053,0.0282,0.1183,0.9922,0.1183
ROCPOINTS_N,0.7056,0.0282,0.1182,0.9922,0.1182
ROCPOINTS_N,0.7056,0.0282,0.1181,0.9922,0.1181
ROCPOINTS_N,0.7058,0.0282,0.1180,0.9922,0.1180
ROCPOINTS_N,0.7061,0.0282,0.1179,0.9921,0.1179
ROCPOINTS_N,0.7061,0.0282,0.1178,0.9921,0.1178
ROCPOINTS_N,0.7061,0.0282,0.1178,0.9921,0.1178
ROCPOINTS_N,0.7062,0.0282,0.1177,0.9921,0.1177
ROCPOINTS_N,0.7063,0.0282,0.1177,0.9921,0.1177
ROCPOINTS_N,0.7067,0.0282,0.1176,0.9921,0.1176
ROCPOINTS_N,0.7068,0.0282,0.1163,0.9920,0.1163
ROCPOINTS_N,0.7072,0.0282,0.1163,0.9920,0.1163
ROCPOINTS_N,0.7073,0.0282,0.1162,0.9920,0.1162
ROCPOINTS_N,0.7073,0.0282,0.1162,0.9920,0.1162
ROCPOINTS_N,0.7075,0.0282,0.1160,0.9920,0.1160
ROCPOINTS_N,0.7078,0.0282,0.1160,0.9920,0.1160
ROCPOINTS_N,0.7082,0.0282,0.1159,0.9920,0.1159
ROCPOINTS_N,0.7082,0.0282,0.1159,0.9920,0.1159
ROCPOINTS_N,0.7084,0.0282,0.1157,0.9920,0.1157
ROCPOINTS_N,0.7088,0.0282,0.1156,0.9920,0.1156
ROCPOINTS_N,0.7089,0.0282,0.1156,0.9920,0.1156
ROCPOINTS_N,0.7090,0.0282,0.1155,0.9920,0.1155
ROCPOINTS_N,0.7092,0.0282,0.1154,0.9920,0.1154
ROCPOINTS_N,0.7094,0.0282,0.1153,0.9920,0.1153
ROCPOINTS_N,0.7096,0.0282,0.1152,0.9920,0.1152
ROCPOINTS_N,0.7097,0.0282,0.1152,0.9920,0.1152
ROCPOINTS_N,0.7099,0.0282,0.1151,0.9920,0.1151
ROCPOINTS_N,0.7100,0.0282,0.1151,0.9920,0.1151
ROCPOINTS_N,0.7103,0.0265,0.1131,0.9923,0.1131
ROCPOINTS_N,0.7107,0.0265,0.1131,0.9923,0.1131
ROCPOINTS_N,0.7109,0.0265,0.1130,0.9923,0.1130
ROCPOINTS_N,0.7111,0.0265,0.1129,0.9923,0.1129
ROCPOINTS_N,0.7113,0.0265,0.1128,0.9923,0.1128
ROCPOINTS_N,0.7114,0.0265,0.1128,0.9923,0.1128
ROCPOINTS_N,0.7115,0.0265,0.1127,0.9923,0.1127
ROCPOINTS_N,0.7115,0.0265,0.1127,0.9923,0.1127
ROCPOINTS_N,0.7118,0.0265,0.1126,0.9923,0.1126
ROCPOINTS_N,0.7119,0.0265,0.1125,0.9923,0.1125
ROCPOINTS_N,0.7120,0.0265,0.1125,0.9923,0.1125
ROCPOINTS_N,0.7121,0.0265,0.1124,0.9923,0.1124
ROCPOINTS_N,0.7121,0.0265,0.1124,0.9923,0.1124
ROCPOINTS_N,0.7122,0.0265,0.1123,0.9923,0.1123
ROCPOINTS_N,0.7122,0.0265,0.1123,0.9923,0.1123
ROCPOINTS_N,0.7125,0.0265,0.1122,0.9923,0.1122
ROCPOINTS_N,0.7126,0.0265,0.1121,0.9923,0.1121
ROCPOINTS_N,0.7129,0.0265,0.1121,0.9923,0.1121
ROCPOINTS_N,0.7131,0.0265,0.1120,0.9923,0.1120
ROCPOINTS_N,0.7132,0.0265,0.1120,0.9922,0.1120
ROCPOINTS_N,0.7133,0.0265,0.1119,0.9922,0.1119
ROCPOINTS_N,0.7134,0.0265,0.1102,0.9921,0.1102
ROCPOINTS_N,0.7137,0.0265,0.1101,0.9921,0.1101
ROCPOINTS_N,0.7138,0.0265,0.1100,0.9921,0.1100
ROCPOINTS_N,0.7139,0.0265,0.1100,0.9921,0.1100
ROCPOINTS_N,0.7140,0.0265,0.1099,0.9921,0.1099
ROCPOINTS_N,0.7142,0.0265,0.1099,0.9921,0.1099
ROCPOINTS_N,0.7144,0.0265,0.1098,0.9921,0.1098
ROCPOINTS_N,0.7144,0.0247,0.1098,0.9926,0.1098
ROCPOINTS_N,0.7146,0.0247,0.1097,0.9926,0.1097
ROCPOINTS_N,0.7150,0.0247,0.1096,0.9926,0.1096
ROCPOINTS_N,0.7150,0.0247,0.1095,0.9926,0.1095
ROCPOINTS_N,0.7151,0.0247,0.1093,0.9926,0.1093
ROCPOINTS_N,0.7155,0.0229,0.1093,0.9931,0.1093
ROCPOINTS_N,0.7156,0.0229,0.1093,0.9931,0.1093
ROCPOINTS_N,0.7158,0.0229,0.1092,0.9931,0.1092
ROCPOINTS_N,0.7159,0.0229,0.1092,0.9931,0.1092
ROCPOINTS_N,0.7160,0.0229,0.1091,0.9931,0.1091
ROCPOINTS_N,0.7167,0.0229,0.1090,0.9931,0.1090
ROCPOINTS_N,0.7170,0.0229,0.1072,0.9930,0.1072
ROCPOINTS_N,0.7171,0.0229,0.1071,0.9930,0.1071
ROCPOINTS_N,0.7172,0.0229,0.1071,0.9930,0.1071
ROCPOINTS_N,0.7178,0.0229,0.1070,0.9930,0.1070
ROCPOINTS_N,0.7181,0.0229,0.1069,0.9930,0.1069
ROCPOINTS_N,0.7183,0.0229,0.1068,0.9930,0.1068
ROCPOINTS_N,0.7183,0.0229,0.1068,0.9930,0.1068
ROCPOINTS_N,0.7187,0.0229,0.1065,0.9929,0.1065
ROCPOINTS_N,0.7189,0.0229,0.1065,0.9929,0.1065
ROCPOINTS_N,0.7194,0.0229,0.1064,0.9929,0.1064
ROCPOINTS_N,0.7196,0.0229,0.1060,0.9929,0.1060
ROCPOINTS_N,0.7196,0.0229,0.1059,0.9929,0.1059
ROCPOINTS_N,0.7198,0.0229,0.1058,0.9929,0.1058
ROCPOINTS_N,0.7199,0.0229,0.1058,0.9929,0.1058
ROCPOINTS_N,0.7200,0.0229,0.1057,0.9929,0.1057
ROCPOINTS_N,0.7201,0.0212,0.1041,0.9933,0.1041
ROCPOINTS_N,0.7201,0.0212,0.1040,0.9933,0.1040
ROCPOINTS_N,0.7203,0.0212,0.1040,0.9933,0.1040
ROCPOINTS_N,0.7208,0.0212,0.1039,0.9933,0.1039
ROCPOINTS_N,0.7209,0.0212,0.1039,0.9933,0.1039
ROCPOINTS_N,0.7209,0.0212,0.1038,0.9933,0.1038
ROCPOINTS_N,0.7211,0.0212,0.1037,0.9933,0.1037
ROCPOINTS_N,0.7211,0.0212,0.1037,0.9933,0.1037
ROCPOINTS_N,0.7213,0.0212,0.1036,0.9933,0.1036
ROCPOINTS_N,0.7213,0.0212,0.1036,0.9933,0.1036
ROCPOINTS_N,0.7219,0.0212,0.1034,0.9933,0.1034
ROCPOINTS_N,0.7219,0.0212,0.1034,0.9933,0.1034
ROCPOINTS_N,0.7220,0.0212,0.1033,0.9933,0.1033
ROCPOINTS_N,0.7222,0.0212,0.1033,0.9933,0.1033
ROCPOINTS_N,0.7222,0.0212,0.1032,0.9933,0.1032
ROCPOINTS_N,0.7223,0.0212,0.1030,0.9933,0.1030
ROCPOINTS_N,0.7226,0.0212,0.1030,0.9933,0.1030
ROCPOINTS_N,0.7228,0.0212,0.1029,0.9932,0.1029
ROCPOINTS_N,0.7230,0.0212,0.1029,0.9932,0.1029
ROCPOINTS_N,0.7233,0.0212,0.1028,0.9932,0.1028
ROCPOINTS_N,0.7234,0.0194,0.1013,0.9937,0.1013
ROCPOINTS_N,0.7235,0.0194,0.1012,0.9937,0.1012
ROCPOINTS_N,0.7235,0.0194,0.1012,0.9937,0.1012
ROCPOINTS_N,0.7237,0.0194,0.1011,0.9937,0.1011
ROCPOINTS_N,0.7240,0.0194,0.1011,0.9937,0.1011
ROCPOINTS_N,0.7241,0.0194,0.1010,0.9937,0.1010
ROCPOINTS_N,0.7244,0.0194,0.1009,0.9937,0.1009
ROCPOINTS_N,0.7244,0.0194,0.1009,0.9937,0.1009
ROCPOINTS_N,0.7247,0.0194,0.1008,0.9937,0.1008
ROCPOINTS_N,0.7250,0.0194,0.1007,0.9937,0.1007
ROCPOINTS_N,0.7250,0.0194,0.1006,0.9937,0.1006
ROCPOINTS_N,0.7256,0.0194,0.1005,0.9937,0.1005
ROCPOINTS_N,0.7256,0.0194,0.1003,0.9936,0.1003
ROCPOINTS_N,0.7259,0.0194,0.1002,0.9936,0.1002
ROCPOINTS_N,0.7263,0.0194,0.1002,0.9936,0.1002
ROCPOINTS_N,0.7266,0.0194,0.1001,0.9936,0.1001
ROCPOINTS_N,0.7267,0.0194,0.1000,0.9936,0.1000
ROCPOINTS_N,0.7268,0.0194,0.0985,0.9935,0.0985
ROCPOINTS_N,0.7274,0.0194,0.0985,0.9935,0.0985
ROCPOINTS_N,0.7276,0.0194,0.0984,0.9935,0.0984
ROCPOINTS_N,0.7280,0.0194,0.0983,0.9935,0.0983
ROCPOINTS_N,0.7282,0.0194,0.0983,0.9935,0.0983
ROCPOINTS_N,0.7283,0.0194,0.0982,0.9935,0.0982
ROCPOINTS_N,0.7284,0.0194,0.0981,0.9935,0.0981
ROCPOINTS_N,0.7286,0.0194,0.0981,0.9935,0.0981
ROCPOINTS_N,0.7286,0.0194,0.0980,0.9935,0.0980
ROCPOINTS_N,0.7287,0.0194,0.0980,0.9935,0.0980
ROCPOINTS_N,0.7287,0.0194,0.0979,0.9935,0.0979
ROCPOINTS_N,0.7289,0.0176,0.0969,0.9940,0.0969
ROCPOINTS_N,0.7290,0.0176,0.0969,0.9940,0.0969
ROCPOINTS_N,0.7290,0.0176,0.0968,0.9940,0.0968
ROCPOINTS_N,0.7292,0.0176,0.0967,0.9940,0.0967
ROCPOINTS_N,0.7293,0.0176,0.0966,0.9940,0.0966
ROCPOINTS_N,0.7295,0.0176,0.0966,0.9940,0.0966
ROCPOINTS_N,0.7298,0.0176,0.0965,0.9940,0.0965
ROCPOINTS_N,0.7300,0.0176,0.0964,0.9940,0.0964
ROCPOINTS_N,0.7303,0.0176,0.0949,0.9939,0.0949
ROCPOINTS_N,0.7303,0.0176,0.0949,0.9939,0.0949
ROCPOINTS_N,0.7307,0.0176,0.0948,0.9939,0.0948
ROCPOINTS_N,0.7311,0.0176,0.0948,0.9939,0.0948
ROCPOINTS_N,0.7312,0.0176,0.0947,0.9939,0.0947
ROCPOINTS_N,0.7313,0.0176,0.0946,0.9939,0.0946
ROCPOINTS_N,0.7314,0.0176,0.0946,0.9939,0.0946
ROCPOINTS_N,0.7317,0.0176,0.0945,0.9939,0.0945
ROCPOINTS_N,0.7317,0.0176,0.0944,0.9939,0.0944
ROCPOINTS_N,0.7318,0.0176,0.0942,0.9938,0.0942
ROCPOINTS_N,0.7322,0.0176,0.0942,0.9938,0.0942
ROCPOINTS_N,0.7322,0.0176,0.0940,0.9938,0.0940
ROCPOINTS_N,0.7323,0.0176,0.0939,0.9938,0.0939
ROCPOINTS_N,0.7324,0.0176,0.0939,0.9938,0.0939
ROCPOINTS_N,0.7325,0.0176,0.0938,0.9938,0.0938
ROCPOINTS_N,0.7326,0.0176,0.0938,0.9938,0.0938
ROCPOINTS_N,0.7328,0.0176,0.0937,0.9938,0.0937
ROCPOINTS_N,0.7328,0.0176,0.0936,0.9938,0.0936
ROCPOINTS_N,0.7328,0.0176,0.0936,0.9938,0.0936
ROCPOINTS_N,0.7329,0.0176,0.0935,0.9938,0.0935
ROCPOINTS_N,0.7332,0.0176,0.0935,0.9938,0.0935
ROCPOINTS_N,0.7333,0.0176,0.0934,0.9938,0.0934
ROCPOINTS_N,0.7339,0.0176,0.0913,0.9937,0.0913
ROCPOINTS_N,0.7343,0.0176,0.0912,0.9936,0.0912
ROCPOINTS_N,0.7344,0.0176,0.0911,0.9936,0.0911
ROCPOINTS_N,0.7344,0.0176,0.0911,0.9936,0.0911
ROCPOINTS_N,0.7350,0.0176,0.0908,0.9936,0.0908
ROCPOINTS_N,0.7356,0.0176,0.0907,0.9936,0.0907
ROCPOINTS_N,0.7359,0.0176,0.0907,0.9936,0.0907
ROCPOINTS_N,0.7362,0.0176,0.0906,0.9936,0.0906
ROCPOINTS_N,0.7365,0.0176,0.0906,0.9936,0.0906
ROCPOINTS_N,0.7367,0.0176,0.0905,0.9936,0.0905
ROCPOINTS_N,0.7368,0.0176,0.0887,0.9935,0.0887
ROCPOINTS_N,0.7369,0.0176,0.0886,0.9935,0.0886
ROCPOINTS_N,0.7370,0.0176,0.0886,0.9935,0.0886
ROCPOINTS_N,0.7372,0.0176,0.0885,0.9935,0.0885
ROCPOINTS_N,0.7373,0.0176,0.0885,0.9935,0.0885
ROCPOINTS_N,0.7378,0.0176,0.0883,0.9934,0.0883
ROCPOINTS_N,0.7378,0.0176,0.0883,0.9934,0.0883
ROCPOINTS_N,0.7380,0.0176,0.0882,0.9934,0.0882
ROCPOINTS_N,0.7382,0.0176,0.0882,0.9934,0.0882
ROCPOINTS_N,0.7386,0.0176,0.0881,0.9934,0.0881
ROCPOINTS_N,0.7387,0.0176,0.0880,0.9934,0.0880
ROCPOINTS_N,0.7389,0.0176,0.0879,0.9934,0.0879
ROCPOINTS_N,0.7390,0.0176,0.0879,0.9934,0.0879
ROCPOINTS_N,0.7391,0.0176,0.0878,0.9934,0.0878
ROCPOINTS_N,0.7391,0.0176,0.0878,0.9934,0.0878
ROCPOINTS_N,0.7392,0.0176,0.0877,0.9934,0.0877
ROCPOINTS_N,0.7392,0.0176,0.0876,0.9934,0.0876
ROCPOINTS_N,0.7393,0.0176,0.0875,0.9934,0.0875
ROCPOINTS_N,0.7393,0.0176,0.0875,0.9934,0.0875
ROCPOINTS_N,0.7400,0.0176,0.0874,0.9934,0.0874
ROCPOINTS_N,0.7402,0.0176,0.0857,0.9932,0.0857
ROCPOINTS_N,0.7406,0.0176,0.0856,0.9932,0.0856
ROCPOINTS_N,0.7410,0.0176,0.0855,0.9932,0.0855
ROCPOINTS_N,0.7413,0.0176,0.0854,0.9932,0.0854
ROCPOINTS_N,0.7417,0.0176,0.0853,0.9932,0.0853
ROCPOINTS_N,0.7421,0.0176,0.0853,0.9932,0.0853
ROCPOINTS_N,0.7422,0.0176,0.0852,0.9932,0.0852
ROCPOINTS_N,0.7424,0.0176,0.0851,0.9932,0.0851
ROCPOINTS_N,0.7425,0.0176,0.0850,0.9932,0.0850
ROCPOINTS_N,0.7433,0.0176,0.0850,0.9932,0.0850
ROCPOINTS_N,0.7433,0.0176,0.0849,0.9932,0.0849
ROCPOINTS_N,0.7434,0.0176,0.0834,0.9931,0.0834
ROCPOINTS_N,0.7436,0.0176,0.0834,0.9931,0.0834
ROCPOINTS_N,0.7436,0.0176,0.0833,0.9931,0.0833
ROCPOINTS_N,0.7436,0.0176,0.0833,0.9930,0.0833
ROCPOINTS_N,0.7440,0.0176,0.0832,0.9930,0.0832
ROCPOINTS_N,0.7444,0.0176,0.0831,0.9930,0.0831
ROCPOINTS_N,0.7444,0.0176,0.0830,0.9930,0.0830
ROCPOINTS_N,0.7444,0.0176,0.0830,0.9930,0.0830
ROCPOINTS_N,0.7449,0.0176,0.0829,0.9930,0.0829
ROCPOINTS_N,0.7450,0.0176,0.0829,0.9930,0.0829
ROCPOINTS_N,0.7453,0.0176,0.0826,0.9930,0.0826
ROCPOINTS_N,0.7454,0.0176,0.0826,0.9930,0.0826
ROCPOINTS_N,0.7462,0.0176,0.0825,0.9930,0.0825
ROCPOINTS_N,0.7462,0.0176,0.0825,0.9930,0.0825
ROCPOINTS_N,0.7463,0.0176,0.0824,0.9930,0.0824
ROCPOINTS_N,0.7463,0.0176,0.0823,0.9930,0.0823
ROCPOINTS_N,0.7465,0.0176,0.0823,0.9930,0.0823
ROCPOINTS_N,0.7466,0.0176,0.0820,0.9929,0.0820
ROCPOINTS_N,0.7467,0.0176,0.0819,0.9929,0.0819
ROCPOINTS_N,0.7469,0.0176,0.0802,0.9928,0.0802
ROCPOINTS_N,0.7470,0.0176,0.0802,0.9928,0.0802
ROCPOINTS_N,0.7473,0.0176,0.0801,0.9928,0.0801
ROCPOINTS_N,0.7477,0.0176,0.0801,0.9928,0.0801
ROCPOINTS_N,0.7478,0.0176,0.0800,0.9928,0.0800
ROCPOINTS_N,0.7483,0.0176,0.0799,0.9928,0.0799
ROCPOINTS_N,0.7488,0.0176,0.0798,0.9927,0.0798
ROCPOINTS_N,0.7490,0.0176,0.0798,0.9927,0.0798
ROCPOINTS_N,0.7493,0.0176,0.0797,0.9927,0.0797
ROCPOINTS_N,0.7495,0.0176,0.0797,0.9927,0.0797
ROCPOINTS_N,0.7495,0.0176,0.0796,0.9927,0.0796
ROCPOINTS_N,0.7500,0.0176,0.0795,0.9927,0.0795
ROCPOINTS_N,0.7502,0.0159,0.0777,0.9933,0.0777
ROCPOINTS_N,0.7505,0.0159,0.0777,0.9933,0.0777
ROCPOINTS_N,0.7506,0.0159,0.0776,0.9933,0.0776
ROCPOINTS_N,0.7507,0.0159,0.0776,0.9933,0.0776
ROCPOINTS_N,0.7508,0.0159,0.0775,0.9933,0.0775
ROCPOINTS_N,0.7512,0.0159,0.0774,0.9933,0.0774
ROCPOINTS_N,0.7512,0.0159,0.0774,0.9933,0.0774
ROCPOINTS_N,0.7513,0.0159,0.0772,0.9932,0.0772
ROCPOINTS_N,0.7515,0.0159,0.0771,0.9932,0.0771
ROCPOINTS_N,0.7520,0.0159,0.0771,0.9932,0.0771
ROCPOINTS_N,0.7522,0.0159,0.0770,0.9932,0.0770
ROCPOINTS_N,0.7525,0.0159,0.0768,0.9932,0.0768
ROCPOINTS_N,0.7527,0.0159,0.0767,0.9932,0.0767
ROCPOINTS_N,0.7533,0.0159,0.0767,0.9932,0.0767
ROCPOINTS_N,0.7536,0.0159,0.0757,0.9931,0.0757
ROCPOINTS_N,0.7537,0.0159,0.0756,0.9931,0.0756
ROCPOINTS_N,0.7539,0.0159,0.0756,0.9931,0.0756
ROCPOINTS_N,0.7544,0.0159,0.0755,0.9931,0.0755
ROCPOINTS_N,0.7546,0.0159,0.0755,0.9931,0.0755
ROCPOINTS_N,0.7547,0.0159,0.0753,0.9931,0.0753
ROCPOINTS_N,0.7558,0.0159,0.0753,0.9931,0.0753
ROCPOINTS_N,0.7558,0.0159,0.0752,0.9931,0.0752
ROCPOINTS_N,0.7559,0.0123,0.0752,0.9946,0.0752
ROCPOINTS_N,0.7564,0.0123,0.0750,0.9946,0.0750
ROCPOINTS_N,0.7566,0.0123,0.0750,0.9946,0.0750
ROCPOINTS_N,0.7567,0.0123,0.0749,0.9946,0.0749
ROCPOINTS_N,0.7567,0.0123,0.0739,0.9945,0.0739
ROCPOINTS_N,0.7571,0.0123,0.0738,0.9945,0.0738
ROCPOINTS_N,0.7573,0.0123,0.0738,0.9945,0.0738
ROCPOINTS_N,0.7578,0.0123,0.0737,0.9945,0.0737
ROCPOINTS_N,0.7580,0.0123,0.0736,0.9945,0.0736
ROCPOINTS_N,0.7580,0.0123,0.0735,0.9945,0.0735
ROCPOINTS_N,0.7587,0.0123,0.0735,0.9945,0.0735
ROCPOINTS_N,0.7592,0.0123,0.0734,0.9945,0.0734
ROCPOINTS_N,0.7597,0.0123,0.0734,0.9945,0.0734
ROCPOINTS_N,0.7600,0.0123,0.0733,0.9945,0.0733
ROCPOINTS_N,0.7603,0.0123,0.0721,0.9944,0.0721
ROCPOINTS_N,0.7607,0.0123,0.0720,0.9944,0.0720
ROCPOINTS_N,0.7608,0.0123,0.0720,0.9944,0.0720
ROCPOINTS_N,0.7610,0.0123,0.0719,0.9944,0.0719
ROCPOINTS_N,0.7612,0.0123,0.0718,0.9944,0.0718
ROCPOINTS_N,0.7613,0.0123,0.0717,0.9943,0.0717
ROCPOINTS_N,0.7616,0.0123,0.0717,0.9943,0.0717
ROCPOINTS_N,0.7622,0.0123,0.0715,0.9943,0.0715
ROCPOINTS_N,0.7624,0.0123,0.0713,0.9943,0.0713
ROCPOINTS_N,0.7625,0.0123,0.0713,0.9943,0.0713
ROCPOINTS_N,0.7626,0.0123,0.0712,0.9943,0.0712
ROCPOINTS_N,0.7631,0.0123,0.0710,0.9943,0.0710
ROCPOINTS_N,0.7633,0.0123,0.0710,0.9943,0.0710
ROCPOINTS_N,0.7636,0.0106,0.0696,0.9950,0.0696
ROCPOINTS_N,0.7636,0.0106,0.0696,0.9950,0.0696
ROCPOINTS_N,0.7642,0.0106,0.0695,0.9950,0.0695
ROCPOINTS_N,0.7646,0.0106,0.0695,0.9950,0.0695
ROCPOINTS_N,0.7650,0.0106,0.0694,0.9950,0.0694
ROCPOINTS_N,0.7650,0.0106,0.0693,0.9950,0.0693
ROCPOINTS_N,0.7650,0.0106,0.0693,0.9950,0.0693
ROCPOINTS_N,0.7654,0.0106,0.0692,0.9950,0.0692
ROCPOINTS_N,0.7654,0.0106,0.0692,0.9950,0.0692
ROCPOINTS_N,0.7656,0.0106,0.0691,0.9950,0.0691
ROCPOINTS_N,0.7658,0.0106,0.0690,0.9950,0.0690
ROCPOINTS_N,0.7662,0.0106,0.0690,0.9950,0.0690
ROCPOINTS_N,0.7662,0.0106,0.0689,0.9949,0.0689
ROCPOINTS_N,0.7666,0.0106,0.0689,0.9949,0.0689
ROCPOINTS_N,0.7667,0.0106,0.0688,0.9949,0.0688
ROCPOINTS_N,0.7667,0.0106,0.0678,0.9949,0.0678
ROCPOINTS_N,0.7668,0.0106,0.0678,0.9949,0.0678
ROCPOINTS_N,0.7673,0.0106,0.0677,0.9949,0.0677
ROCPOINTS_N,0.7678,0.0106,0.0676,0.9948,0.0676
ROCPOINTS_N,0.7678,0.0106,0.0675,0.9948,0.0675
ROCPOINTS_N,0.7684,0.0106,0.0675,0.9948,0.0675
ROCPOINTS_N,0.7690,0.0106,0.0674,0.9948,0.0674
ROCPOINTS_N,0.7692,0.0106,0.0673,0.9948,0.0673
ROCPOINTS_N,0.7695,0.0106,0.0672,0.9948,0.0672
ROCPOINTS_N,0.7697,0.0106,0.0672,0.9948,0.0672
ROCPOINTS_N,0.7700,0.0106,0.0671,0.9948,0.0671
ROCPOINTS_N,0.7705,0.0106,0.0663,0.9948,0.0663
ROCPOINTS_N,0.7707,0.0106,0.0662,0.9947,0.0662
ROCPOINTS_N,0.7724,0.0106,0.0662,0.9947,0.0662
ROCPOINTS_N,0.7730,0.0106,0.0661,0.9947,0.0661
ROCPOINTS_N,0.7732,0.0106,0.0660,0.9947,0.0660
ROCPOINTS_N,0.7733,0.0106,0.0660,0.9947,0.0660
ROCPOINTS_N,0.7733,0.0106,0.0648,0.9946,0.0648
ROCPOINTS_N,0.7739,0.0106,0.0647,0.9946,0.0647
ROCPOINTS_N,0.7745,0.0106,0.0647,0.9946,0.0647
ROCPOINTS_N,0.7748,0.0106,0.0646,0.9946,0.0646
ROCPOINTS_N,0.7750,0.0106,0.0645,0.9946,0.0645
ROCPOINTS_N,0.7758,0.0106,0.0644,0.9946,0.0644
ROCPOINTS_N,0.7759,0.0106,0.0644,0.9946,0.0644
ROCPOINTS_N,0.7760,0.0106,0.0643,0.9946,0.0643
ROCPOINTS_N,0.7767,0.0106,0.0643,0.9946,0.0643
ROCPOINTS_N,0.7772,0.0106,0.0633,0.9945,0.0633
ROCPOINTS_N,0.7773,0.0106,0.0632,0.9945,0.0632
ROCPOINTS_N,0.7783,0.0106,0.0632,0.9945,0.0632
ROCPOINTS_N,0.7787,0.0106,0.0631,0.9945,0.0631
ROCPOINTS_N,0.7788,0.0106,0.0630,0.9945,0.0630
ROCPOINTS_N,0.7793,0.0106,0.0630,0.9945,0.0630
ROCPOINTS_N,0.7795,0.0106,0.0627,0.9945,0.0627
ROCPOINTS_N,0.7797,0.0106,0.0627,0.9944,0.0627
ROCPOINTS_N,0.7800,0.0106,0.0626,0.9944,0.0626
ROCPOINTS_N,0.7803,0.0106,0.0615,0.9943,0.0615
ROCPOINTS_N,0.7806,0.0106,0.0614,0.9943,0.0614
ROCPOINTS_N,0.7820,0.0106,0.0613,0.9943,0.0613
ROCPOINTS_N,0.7820,0.0106,0.0612,0.9943,0.0612
ROCPOINTS_N,0.7822,0.0106,0.0611,0.9943,0.0611
ROCPOINTS_N,0.7829,0.0106,0.0611,0.9943,0.0611
ROCPOINTS_N,0.7829,0.0106,0.0608,0.9943,0.0608
ROCPOINTS_N,0.7829,0.0106,0.0606,0.9943,0.0606
ROCPOINTS_N,0.7831,0.0106,0.0605,0.9943,0.0605
ROCPOINTS_N,0.7833,0.0106,0.0605,0.9942,0.0605
ROCPOINTS_N,0.7834,0.0106,0.0598,0.9942,0.0598
ROCPOINTS_N,0.7841,0.0106,0.0598,0.9942,0.0598
ROCPOINTS_N,0.7844,0.0106,0.0597,0.9942,0.0597
ROCPOINTS_N,0.7845,0.0106,0.0595,0.9942,0.0595
ROCPOINTS_N,0.7853,0.0106,0.0594,0.9941,0.0594
ROCPOINTS_N,0.7854,0.0106,0.0593,0.9941,0.0593
ROCPOINTS_N,0.7856,0.0106,0.0592,0.9941,0.0592
ROCPOINTS_N,0.7861,0.0106,0.0592,0.9941,0.0592
ROCPOINTS_N,0.7867,0.0106,0.0591,0.9941,0.0591
ROCPOINTS_N,0.7868,0.0106,0.0582,0.9940,0.0582
ROCPOINTS_N,0.7868,0.0106,0.0581,0.9940,0.0581
ROCPOINTS_N,0.7872,0.0106,0.0580,0.9940,0.0580
ROCPOINTS_N,0.7873,0.0106,0.0580,0.9940,0.0580
ROCPOINTS_N,0.7874,0.0106,0.0579,0.9940,0.0579
ROCPOINTS_N,0.7878,0.0106,0.0578,0.9940,0.0578
ROCPOINTS_N,0.7880,0.0106,0.0578,0.9940,0.0578
ROCPOINTS_N,0.7881,0.0106,0.0577,0.9940,0.0577
ROCPOINTS_N,0.7885,0.0106,0.0577,0.9940,0.0577
ROCPOINTS_N,0.7886,0.0106,0.0576,0.9940,0.0576
ROCPOINTS_N,0.7887,0.0106,0.0576,0.9940,0.0576
ROCPOINTS_N,0.7889,0.0106,0.0575,0.9940,0.0575
ROCPOINTS_N,0.7892,0.0106,0.0574,0.9939,0.0574
ROCPOINTS_N,0.7895,0.0106,0.0574,0.9939,0.0574
ROCPOINTS_N,0.7896,0.0106,0.0573,0.9939,0.0573
ROCPOINTS_N,0.7900,0.0106,0.0571,0.9939,0.0571
ROCPOINTS_N,0.7918,0.0106,0.0560,0.9938,0.0560
ROCPOINTS_N,0.7920,0.0106,0.0559,0.9938,0.0559
ROCPOINTS_N,0.7920,0.0106,0.0559,0.9938,0.0559
ROCPOINTS_N,0.7921,0.0106,0.0558,0.9938,0.0558
ROCPOINTS_N,0.7925,0.0106,0.0557,0.9938,0.0557
ROCPOINTS_N,0.7928,0.0106,0.0557,0.9938,0.0557
ROCPOINTS_N,0.7931,0.0106,0.0556,0.9937,0.0556
ROCPOINTS_N,0.7933,0.0106,0.0555,0.9937,0.0555
ROCPOINTS_N,0.7936,0.0106,0.0550,0.9937,0.0550
ROCPOINTS_N,0.7967,0.0106,0.0550,0.9937,0.0550
ROCPOINTS_N,0.7989,0.0088,0.0542,0.9947,0.0542
ROCPOINTS_N,0.7993,0.0088,0.0542,0.9946,0.0542
ROCPOINTS_N,0.7996,0.0088,0.0541,0.9946,0.0541
ROCPOINTS_N,0.8000,0.0088,0.0541,0.9946,0.0541
ROCPOINTS_N,0.8003,0.0088,0.0534,0.9946,0.0534
ROCPOINTS_N,0.8019,0.0088,0.0533,0.9946,0.0533
ROCPOINTS_N,0.8020,0.0088,0.0532,0.9946,0.0532
ROCPOINTS_N,0.8025,0.0088,0.0532,0.9945,0.0532
ROCPOINTS_N,0.8026,0.0088,0.0531,0.9945,0.0531
ROCPOINTS_N,0.8032,0.0088,0.0530,0.9945,0.0530
ROCPOINTS_N,0.8033,0.0088,0.0529,0.9945,0.0529
ROCPOINTS_N,0.8044,0.0088,0.0525,0.9945,0.0525
ROCPOINTS_N,0.8052,0.0088,0.0524,0.9945,0.0524
ROCPOINTS_N,0.8056,0.0088,0.0524,0.9945,0.0524
ROCPOINTS_N,0.8067,0.0088,0.0523,0.9945,0.0523
ROCPOINTS_N,0.8079,0.0071,0.0518,0.9955,0.0518
ROCPOINTS_N,0.8087,0.0071,0.0517,0.9955,0.0517
ROCPOINTS_N,0.8092,0.0071,0.0517,0.9955,0.0517
ROCPOINTS_N,0.8100,0.0071,0.0516,0.9955,0.0516
ROCPOINTS_N,0.8101,0.0053,0.0511,0.9966,0.0511
ROCPOINTS_N,0.8130,0.0053,0.0510,0.9966,0.0510
ROCPOINTS_N,0.8133,0.0053,0.0510,0.9966,0.0510
ROCPOINTS_N,0.8140,0.0053,0.0507,0.9966,0.0507
ROCPOINTS_N,0.8146,0.0053,0.0506,0.9966,0.0506
ROCPOINTS_N,0.8147,0.0053,0.0506,0.9966,0.0506
ROCPOINTS_N,0.8150,0.0053,0.0505,0.9965,0.0505
ROCPOINTS_N,0.8153,0.0053,0.0504,0.9965,0.0504
ROCPOINTS_N,0.8154,0.0053,0.0503,0.9965,0.0503
ROCPOINTS_N,0.8156,0.0053,0.0503,0.9965,0.0503
ROCPOINTS_N,0.8161,0.0053,0.0502,0.9965,0.0502
ROCPOINTS_N,0.8166,0.0053,0.0501,0.9965,0.0501
ROCPOINTS_N,0.8167,0.0053,0.0501,0.9965,0.0501
ROCPOINTS_N,0.8171,0.0053,0.0496,0.9965,0.0496
ROCPOINTS_N,0.8200,0.0053,0.0496,0.9965,0.0496
ROCPOINTS_N,0.8215,0.0053,0.0493,0.9965,0.0493
ROCPOINTS_N,0.8218,0.0035,0.0493,0.9976,0.0493
ROCPOINTS_N,0.8220,0.0035,0.0493,0.9976,0.0493
ROCPOINTS_N,0.8222,0.0035,0.0492,0.9976,0.0492
ROCPOINTS_N,0.8233,0.0035,0.0492,0.9976,0.0492
ROCPOINTS_N,0.8252,0.0035,0.0488,0.9976,0.0488
ROCPOINTS_N,0.8267,0.0035,0.0487,0.9976,0.0487
ROCPOINTS_N,0.8278,0.0035,0.0486,0.9976,0.0486
ROCPOINTS_N,0.8287,0.0035,0.0486,0.9976,0.0486
ROCPOINTS_N,0.8292,0.0035,0.0485,0.9976,0.0485
ROCPOINTS_N,0.8294,0.0035,0.0485,0.9976,0.0485
ROCPOINTS_N,0.8298,0.0035,0.0484,0.9976,0.0484
ROCPOINTS_N,0.8300,0.0035,0.0483,0.9976,0.0483
ROCPOINTS_N,0.8333,0.0035,0.0480,0.9976,0.0480
ROCPOINTS_N,0.8355,0.0035,0.0478,0.9976,0.0478
ROCPOINTS_N,0.8367,0.0035,0.0477,0.9976,0.0477
ROCPOINTS_N,0.8387,0.0035,0.0475,0.9975,0.0475
ROCPOINTS_N,0.8392,0.0035,0.0474,0.9975,0.0474
ROCPOINTS_N,0.8400,0.0035,0.0473,0.9975,0.0473
ROCPOINTS_N,0.8404,0.0035,0.0471,0.9975,0.0471
ROCPOINTS_N,0.8420,0.0035,0.0471,0.9975,0.0471
ROCPOINTS_N,0.8433,0.0035,0.0469,0.9975,0.0469
ROCPOINTS_N,0.8455,0.0035,0.0467,0.9975,0.0467
ROCPOINTS_N,0.8467,0.0035,0.0466,0.9975,0.0466
ROCPOINTS_N,0.8500,0.0035,0.0462,0.9975,0.0462
ROCPOINTS_N,0.8502,0.0035,0.0461,0.9975,0.0461
ROCPOINTS_N,0.8517,0.0035,0.0460,0.9975,0.0460
ROCPOINTS_N,0.8533,0.0035,0.0460,0.9975,0.0460
ROCPOINTS_N,0.8545,0.0018,0.0453,0.9987,0.0453
ROCPOINTS_N,0.8567,0.0018,0.0451,0.9987,0.0451
ROCPOINTS_N,0.8600,0.0018,0.0447,0.9987,0.0447
ROCPOINTS_N,0.8633,0.0018,0.0445,0.9987,0.0445
ROCPOINTS_N,0.8667,0.0018,0.0442,0.9987,0.0442
ROCPOINTS_N,0.8685,0.0018,0.0437,0.9987,0.0437
ROCPOINTS_N,0.8700,0.0000,0.0437,1.0000,0.0437
ROCPOINTS_N,0.8708,0.0000,0.0434,1.0000,0.0434
ROCPOINTS_N,0.8733,0.0000,0.0434,1.0000,0.0434
ROCPOINTS_N,0.8767,0.0000,0.0427,1.0000,0.0427
ROCPOINTS_N,0.8800,0.0000,0.0422,1.0000,0.0422
ROCPOINTS_N,0.8833,0.0000,0.0419,1.0000,0.0419
ROCPOINTS_N,0.8850,0.0000,0.0416,1.0000,0.0416
ROCPOINTS_N,0.8867,0.0000,0.0415,1.0000,0.0415
ROCPOINTS_N,0.8900,0.0000,0.0412,1.0000,0.0412
ROCPOINTS_N,0.8933,0.0000,0.0401,1.0000,0.0401
ROCPOINTS_N,0.8967,0.0000,0.0395,1.0000,0.0395
ROCPOINTS_N,0.8986,0.0000,0.0389,1.0000,0.0389
ROCPOINTS_N,0.9000,0.0000,0.0388,1.0000,0.0388
ROCPOINTS_N,0.9011,0.0000,0.0384,1.0000,0.0384
ROCPOINTS_N,0.9033,0.0000,0.0384,1.0000,0.0384
ROCPOINTS_N,0.9044,0.0000,0.0383,1.0000,0.0383
ROCPOINTS_N,0.9067,0.0000,0.0381,1.0000,0.0381
ROCPOINTS_N,0.9100,0.0000,0.0370,1.0000,0.0370
ROCPOINTS_N,0.9133,0.0000,0.0367,1.0000,0.0367
ROCPOINTS_N,0.9167,0.0000,0.0362,1.0000,0.0362
ROCPOINTS_N,0.9188,0.0000,0.0346,1.0000,0.0346
ROCPOINTS_N,0.9200,0.0000,0.0343,1.0000,0.0343
ROCPOINTS_N,0.9208,0.0000,0.0328,1.0000,0.0328
ROCPOINTS_N,0.9211,0.0000,0.0328,1.0000,0.0328
ROCPOINTS_N,0.9228,0.0000,0.0322,1.0000,0.0322
ROCPOINTS_N,0.9233,0.0000,0.0322,1.0000,0.0322
ROCPOINTS_N,0.9241,0.0000,0.0315,1.0000,0.0315
ROCPOINTS_N,0.9267,0.0000,0.0311,1.0000,0.0311
ROCPOINTS_N,0.9274,0.0000,0.0303,1.0000,0.0303
ROCPOINTS_N,0.9287,0.0000,0.0300,1.0000,0.0300
ROCPOINTS_N,0.9300,0.0000,0.0297,1.0000,0.0297
ROCPOINTS_N,0.9319,0.0000,0.0280,1.0000,0.0280
ROCPOINTS_N,0.9333,0.0000,0.0276,1.0000,0.0276
ROCPOINTS_N,0.9344,0.0000,0.0262,1.0000,0.0262
ROCPOINTS_N,0.9353,0.0000,0.0261,1.0000,0.0261
ROCPOINTS_N,0.9367,0.0000,0.0261,1.0000,0.0261
ROCPOINTS_N,0.9378,0.0000,0.0233,1.0000,0.0233
ROCPOINTS_N,0.9387,0.0000,0.0227,1.0000,0.0227
ROCPOINTS_N,0.9400,0.0000,0.0225,1.0000,0.0225
ROCPOINTS_N,0.9411,0.0000,0.0212,1.0000,0.0212
ROCPOINTS_N,0.9433,0.0000,0.0210,1.0000,0.0210
ROCPOINTS_N,0.9450,0.0000,0.0187,1.0000,0.0187
ROCPOINTS_N,0.9467,0.0000,0.0182,1.0000,0.0182
ROCPOINTS_N,0.9500,0.0000,0.0159,1.0000,0.0159
ROCPOINTS_N,0.9533,0.0000,0.0132,1.0000,0.0132
ROCPOINTS_N,0.9552,0.0000,0.0098,1.0000,0.0098
ROCPOINTS_N,0.9567,0.0000,0.0097,1.0000,0.0097
ROCPOINTS_N,0.9583,0.0000,0.0065,1.0000,0.0065
ROCPOINTS_N,0.9600,0.0000,0.0064,1.0000,0.0064
ROCPOINTS_N,0.9617,0.0000,0.0053,1.0000,0.0053
ROCPOINTS_N,0.9619,0.0000,0.0050,1.0000,0.0050
ROCPOINTS_N,0.9633,0.0000,0.0050,1.0000,0.0050
ROCPOINTS_N,0.9667,0.0000,0.0040,1.0000,0.0040
ROCPOINTS_N,0.9700,0.0000,0.0020,1.0000,0.0020
ROCPOINTS_N,0.9733,0.0000,0.0005,1.0000,0.0005
ROCPOINTS_N,0.9767,0.0000,0.0002,1.0000,0.0002
ROCPOINTS_N,0.9767,0.0000,0.0000,0.0000,0.0000
ROCPOINTS_O,0.0000,1.0000,1.0000,0.0237,1.0000
ROCPOINTS_O,0.0007,0.9991,1.0000,0.0237,1.0000
ROCPOINTS_O,0.0011,0.9988,1.0000,0.0237,1.0000
ROCPOINTS_O,0.0014,0.9985,1.0000,0.0237,1.0000
ROCPOINTS_O,0.0030,0.9981,1.0000,0.0238,1.0000
ROCPOINTS_O,0.0033,0.9977,1.0000,0.0238,1.0000
ROCPOINTS_O,0.0048,0.9962,0.9976,0.0237,0.9976
ROCPOINTS_O,0.0056,0.9960,0.9976,0.0237,0.9976
ROCPOINTS_O,0.0082,0.9955,0.9976,0.0238,0.9976
ROCPOINTS_O,0.0100,0.9953,0.9976,0.0238,0.9976
ROCPOINTS_O,0.0133,0.9947,0.9976,0.0238,0.9976
ROCPOINTS_O,0.0133,0.9947,0.9976,0.0238,0.9976
ROCPOINTS_O,0.0136,0.9944,0.9976,0.0238,0.9976
ROCPOINTS_O,0.0138,0.9944,0.9976,0.0238,0.9976
ROCPOINTS_O,0.0141,0.9940,0.9976,0.0238,0.9976
ROCPOINTS_O,0.0142,0.9939,0.9976,0.0238,0.9976
ROCPOINTS_O,0.0151,0.9938,0.9976,0.0238,0.9976
ROCPOINTS_O,0.0159,0.9936,0.9976,0.0238,0.9976
ROCPOINTS_O,0.0167,0.9935,0.9976,0.0238,0.9976
ROCPOINTS_O,0.0172,0.9925,0.9976,0.0238,0.9976
ROCPOINTS_O,0.0173,0.9925,0.9976,0.0238,0.9976
ROCPOINTS_O,0.0183,0.9923,0.9976,0.0238,0.9976
ROCPOINTS_O,0.0189,0.9923,0.9976,0.0238,0.9976
ROCPOINTS_O,0.0200,0.9921,0.9976,0.0238,0.9976
ROCPOINTS_O,0.0204,0.9904,0.9976,0.0239,0.9976
ROCPOINTS_O,0.0214,0.9903,0.9976,0.0239,0.9976
ROCPOINTS_O,0.0220,0.9903,0.9976,0.0239,0.9976
ROCPOINTS_O,0.0228,0.9901,0.9976,0.0239,0.9976
ROCPOINTS_O,0.0233,0.9900,0.9976,0.0239,0.9976
ROCPOINTS_O,0.0233,0.9884,0.9976,0.0239,0.9976
ROCPOINTS_O,0.0237,0.9870,0.9952,0.0239,0.9952
ROCPOINTS_O,0.0247,0.9869,0.9952,0.0239,0.9952
ROCPOINTS_O,0.0248,0.9869,0.9952,0.0239,0.9952
ROCPOINTS_O,0.0250,0.9868,0.9952,0.0239,0.9952
ROCPOINTS_O,0.0259,0.9867,0.9952,0.0239,0.9952
ROCPOINTS_O,0.0267,0.9866,0.9952,0.0239,0.9952
ROCPOINTS_O,0.0280,0.9828,0.9952,0.0240,0.9952
ROCPOINTS_O,0.0283,0.9827,0.9952,0.0240,0.9952
ROCPOINTS_O,0.0290,0.9824,0.9952,0.0240,0.9952
ROCPOINTS_O,0.0292,0.9823,0.9952,0.0240,0.9952
ROCPOINTS_O,0.0300,0.9823,0.9952,0.0240,0.9952
ROCPOINTS_O,0.0304,0.9809,0.9952,0.0240,0.9952
ROCPOINTS_O,0.0308,0.9808,0.9952,0.0240,0.9952
ROCPOINTS_O,0.0312,0.9807,0.9952,0.0240,0.9952
ROCPOINTS_O,0.0319,0.9807,0.9952,0.0241,0.9952
ROCPOINTS_O,0.0319,0.9806,0.9952,0.0241,0.9952
ROCPOINTS_O,0.0319,0.9806,0.9952,0.0241,0.9952
ROCPOINTS_O,0.0324,0.9805,0.9952,0.0241,0.9952
ROCPOINTS_O,0.0331,0.9804,0.9952,0.0241,0.9952
ROCPOINTS_O,0.0333,0.9803,0.9952,0.0241,0.9952
ROCPOINTS_O,0.0336,0.9765,0.9952,0.0242,0.9952
ROCPOINTS_O,0.0338,0.9764,0.9952,0.0242,0.9952
ROCPOINTS_O,0.0339,0.9764,0.9952,0.0242,0.9952
ROCPOINTS_O,0.0347,0.9763,0.9952,0.0242,0.9952
ROCPOINTS_O,0.0348,0.9762,0.9952,0.0242,0.9952
ROCPOINTS_O,0.0364,0.9760,0.9952,0.0242,0.9952
ROCPOINTS_O,0.0367,0.9759,0.9952,0.0242,0.9952
ROCPOINTS_O,0.0367,0.9738,0.9952,0.0242,0.9952
ROCPOINTS_O,0.0369,0.9737,0.9952,0.0242,0.9952
ROCPOINTS_O,0.0369,0.9736,0.9952,0.0242,0.9952
ROCPOINTS_O,0.0372,0.9736,0.9952,0.0242,0.9952
ROCPOINTS_O,0.0374,0.9735,0.9952,0.0242,0.9952
ROCPOINTS_O,0.0374,0.9735,0.9952,0.0242,0.9952
ROCPOINTS_O,0.0380,0.9734,0.9952,0.0242,0.9952
ROCPOINTS_O,0.0380,0.9733,0.9952,0.0242,0.9952
ROCPOINTS_O,0.0383,0.9729,0.9952,0.0242,0.9952
ROCPOINTS_O,0.0384,0.9728,0.9952,0.0242,0.9952
ROCPOINTS_O,0.0387,0.9727,0.9952,0.0242,0.9952
ROCPOINTS_O,0.0392,0.9727,0.9952,0.0242,0.9952
ROCPOINTS_O,0.0392,0.9726,0.9952,0.0242,0.9952
ROCPOINTS_O,0.0395,0.9724,0.9952,0.0243,0.9952
ROCPOINTS_O,0.0400,0.9724,0.9952,0.0243,0.9952
ROCPOINTS_O,0.0400,0.9721,0.9952,0.0243,0.9952
ROCPOINTS_O,0.0403,0.9679,0.9952,0.0244,0.9952
ROCPOINTS_O,0.0403,0.9678,0.9952,0.0244,0.9952
ROCPOINTS_O,0.0405,0.9676,0.9952,0.0244,0.9952
ROCPOINTS_O,0.0411,0.9676,0.9952,0.0244,0.9952
ROCPOINTS_O,0.0413,0.9675,0.9952,0.0244,0.9952
ROCPOINTS_O,0.0415,0.9674,0.9952,0.0244,0.9952
ROCPOINTS_O,0.0418,0.9673,0.9952,0.0244,0.9952
ROCPOINTS_O,0.0423,0.9673,0.9952,0.0244,0.9952
ROCPOINTS_O,0.0426,0.9672,0.9952,0.0244,0.9952
ROCPOINTS_O,0.0428,0.9672,0.9952,0.0244,0.9952
ROCPOINTS_O,0.0430,0.9671,0.9952,0.0244,0.9952
ROCPOINTS_O,0.0433,0.9670,0.9952,0.0244,0.9952
ROCPOINTS_O,0.0433,0.9670,0.9952,0.0244,0.9952
ROCPOINTS_O,0.0438,0.9643,0.9952,0.0245,0.9952
ROCPOINTS_O,0.0439,0.9642,0.9952,0.0245,0.9952
ROCPOINTS_O,0.0441,0.9642,0.9952,0.0245,0.9952
ROCPOINTS_O,0.0445,0.9641,0.9952,0.0245,0.9952
ROCPOINTS_O,0.0445,0.9640,0.9952,0.0245,0.9952
ROCPOINTS_O,0.0448,0.9639,0.9952,0.0245,0.9952
ROCPOINTS_O,0.0450,0.9635,0.9952,0.0245,0.9952
ROCPOINTS_O,0.0455,0.9629,0.9952,0.0245,0.9952
ROCPOINTS_O,0.0456,0.9629,0.9952,0.0245,0.9952
ROCPOINTS_O,0.0460,0.9627,0.9952,0.0245,0.9952
ROCPOINTS_O,0.0460,0.9626,0.9952,0.0245,0.9952
ROCPOINTS_O,0.0467,0.9625,0.9952,0.0245,0.9952
ROCPOINTS_O,0.0468,0.9593,0.9952,0.0246,0.9952
ROCPOINTS_O,0.0470,0.9592,0.9952,0.0246,0.9952
ROCPOINTS_O,0.0474,0.9592,0.9952,0.0246,0.9952
ROCPOINTS_O,0.0476,0.9591,0.9952,0.0246,0.9952
ROCPOINTS_O,0.0479,0.9591,0.9952,0.0246,0.9952
ROCPOINTS_O,0.0483,0.9590,0.9952,0.0246,0.9952
ROCPOINTS_O,0.0487,0.9588,0.9952,0.0246,0.9952
ROCPOINTS_O,0.0487,0.9584,0.9952,0.0246,0.9952
ROCPOINTS_O,0.0488,0.9583,0.9952,0.0246,0.9952
ROCPOINTS_O,0.0489,0.9583,0.9952,0.0246,0.9952
ROCPOINTS_O,0.0490,0.9582,0.9952,0.0246,0.9952
ROCPOINTS_O,0.0494,0.9580,0.9952,0.0246,0.9952
ROCPOINTS_O,0.0495,0.9579,0.9952,0.0246,0.9952
ROCPOINTS_O,0.0496,0.9579,0.9952,0.0246,0.9952
ROCPOINTS_O,0.0500,0.9577,0.9952,0.0246,0.9952
ROCPOINTS_O,0.0504,0.9562,0.9952,0.0247,0.9952
ROCPOINTS_O,0.0508,0.9562,0.9952,0.0247,0.9952
ROCPOINTS_O,0.0508,0.9561,0.9952,0.0247,0.9952
ROCPOINTS_O,0.0508,0.9560,0.9952,0.0247,0.9952
ROCPOINTS_O,0.0510,0.9559,0.9952,0.0247,0.9952
ROCPOINTS_O,0.0515,0.9559,0.9952,0.0247,0.9952
ROCPOINTS_O,0.0520,0.9558,0.9952,0.0247,0.9952
ROCPOINTS_O,0.0521,0.9558,0.9952,0.0247,0.9952
ROCPOINTS_O,0.0522,0.9557,0.9952,0.0247,0.9952
ROCPOINTS_O,0.0522,0.9557,0.9952,0.0247,0.9952
ROCPOINTS_O,0.0522,0.9556,0.9952,0.0247,0.9952
ROCPOINTS_O,0.0525,0.9549,0.9952,0.0247,0.9952
ROCPOINTS_O,0.0526,0.9548,0.9952,0.0247,0.9952
ROCPOINTS_O,0.0531,0.9548,0.9952,0.0247,0.9952
ROCPOINTS_O,0.0533,0.9547,0.9952,0.0247,0.9952
ROCPOINTS_O,0.0533,0.9547,0.9952,0.0247,0.9952
ROCPOINTS_O,0.0533,0.9527,0.9952,0.0247,0.9952
ROCPOINTS_O,0.0544,0.9526,0.9952,0.0247,0.9952
ROCPOINTS_O,0.0544,0.9526,0.9952,0.0247,0.9952
ROCPOINTS_O,0.0544,0.9525,0.9952,0.0247,0.9952
ROCPOINTS_O,0.0546,0.9525,0.9952,0.0247,0.9952
ROCPOINTS_O,0.0547,0.9524,0.9952,0.0247,0.9952
ROCPOINTS_O,0.0550,0.9523,0.9952,0.0247,0.9952
ROCPOINTS_O,0.0552,0.9522,0.9952,0.0248,0.9952
ROCPOINTS_O,0.0555,0.9521,0.9952,0.0248,0.9952
ROCPOINTS_O,0.0555,0.9521,0.9952,0.0248,0.9952
ROCPOINTS_O,0.0557,0.9520,0.9952,0.0248,0.9952
ROCPOINTS_O,0.0558,0.9520,0.9952,0.0248,0.9952
ROCPOINTS_O,0.0565,0.9519,0.9952,0.0248,0.9952
ROCPOINTS_O,0.0567,0.9518,0.9952,0.0248,0.9952
ROCPOINTS_O,0.0572,0.9505,0.9952,0.0248,0.9952
ROCPOINTS_O,0.0575,0.9505,0.9952,0.0248,0.9952
ROCPOINTS_O,0.0577,0.9503,0.9952,0.0248,0.9952
ROCPOINTS_O,0.0581,0.9503,0.9952,0.0248,0.9952
ROCPOINTS_O,0.0581,0.9502,0.9952,0.0248,0.9952
ROCPOINTS_O,0.0581,0.9502,0.9952,0.0248,0.9952
ROCPOINTS_O,0.0584,0.9501,0.9952,0.0248,0.9952
ROCPOINTS_O,0.0588,0.9498,0.9952,0.0248,0.9952
ROCPOINTS_O,0.0590,0.9496,0.9952,0.0248,0.9952
ROCPOINTS_O,0.0592,0.9496,0.9952,0.0248,0.9952
ROCPOINTS_O,0.0595,0.9494,0.9952,0.0248,0.9952
ROCPOINTS_O,0.0599,0.9493,0.9952,0.0248,0.9952
ROCPOINTS_O,0.0599,0.9492,0.9952,0.0248,0.9952
ROCPOINTS_O,0.0600,0.9492,0.9952,0.0248,0.9952
ROCPOINTS_O,0.0601,0.9468,0.9952,0.0249,0.9952
ROCPOINTS_O,0.0601,0.9467,0.9952,0.0249,0.9952
ROCPOINTS_O,0.0602,0.9466,0.9952,0.0249,0.9952
ROCPOINTS_O,0.0611,0.9466,0.9952,0.0249,0.9952
ROCPOINTS_O,0.0615,0.9465,0.9952,0.0249,0.9952
ROCPOINTS_O,0.0616,0.9463,0.9952,0.0249,0.9952
ROCPOINTS_O,0.0625,0.9462,0.9952,0.0249,0.9952
ROCPOINTS_O,0.0627,0.9462,0.9952,0.0249,0.9952
ROCPOINTS_O,0.0629,0.9461,0.9952,0.0249,0.9952
ROCPOINTS_O,0.0633,0.9461,0.9952,0.0249,0.9952
ROCPOINTS_O,0.0633,0.9460,0.9952,0.0249,0.9952
ROCPOINTS_O,0.0634,0.9441,0.9952,0.0250,0.9952
ROCPOINTS_O,0.0635,0.9440,0.9952,0.0250,0.9952
ROCPOINTS_O,0.0638,0.9440,0.9952,0.0250,0.9952
ROCPOINTS_O,0.0639,0.9437,0.9952,0.0250,0.9952
ROCPOINTS_O,0.0640,0.9436,0.9952,0.0250,0.9952
ROCPOINTS_O,0.0641,0.9436,0.9952,0.0250,0.9952
ROCPOINTS_O,0.0643,0.9435,0.9952,0.0250,0.9952
ROCPOINTS_O,0.0644,0.9434,0.9952,0.0250,0.9952
ROCPOINTS_O,0.0646,0.9433,0.9952,0.0250,0.9952
ROCPOINTS_O,0.0649,0.9433,0.9952,0.0250,0.9952
ROCPOINTS_O,0.0649,0.9432,0.9952,0.0250,0.9952
ROCPOINTS_O,0.0651,0.9428,0.9952,0.0250,0.9952
ROCPOINTS_O,0.0653,0.9424,0.9952,0.0250,0.9952
ROCPOINTS_O,0.0654,0.9423,0.9952,0.0250,0.9952
ROCPOINTS_O,0.0654,0.9422,0.9952,0.0250,0.9952
ROCPOINTS_O,0.0658,0.9422,0.9952,0.0250,0.9952
ROCPOINTS_O,0.0660,0.9421,0.9952,0.0250,0.9952
ROCPOINTS_O,0.0662,0.9420,0.9952,0.0250,0.9952
ROCPOINTS_O,0.0664,0.9420,0.9952,0.0250,0.9952
ROCPOINTS_O,0.0667,0.9418,0.9952,0.0250,0.9952
ROCPOINTS_O,0.0667,0.9418,0.9952,0.0250,0.9952
ROCPOINTS_O,0.0669,0.9390,0.9929,0.0250,0.9929
ROCPOINTS_O,0.0675,0.9389,0.9929,0.0250,0.9929
ROCPOINTS_O,0.0675,0.9387,0.9929,0.0250,0.9929
ROCPOINTS_O,0.0677,0.9387,0.9929,0.0250,0.9929
ROCPOINTS_O,0.0682,0.9386,0.9929,0.0250,0.9929
ROCPOINTS_O,0.0683,0.9385,0.9929,0.0250,0.9929
ROCPOINTS_O,0.0685,0.9385,0.9929,0.0250,0.9929
ROCPOINTS_O,0.0689,0.9384,0.9929,0.0250,0.9929
ROCPOINTS_O,0.0689,0.9384,0.9929,0.0250,0.9929
ROCPOINTS_O,0.0690,0.9382,0.9929,0.0251,0.9929
ROCPOINTS_O,0.0690,0.9381,0.9929,0.0251,0.9929
ROCPOINTS_O,0.0692,0.9380,0.9929,0.0251,0.9929
ROCPOINTS_O,0.0693,0.9380,0.9929,0.0251,0.9929
ROCPOINTS_O,0.0693,0.9378,0.9929,0.0251,0.9929
ROCPOINTS_O,0.0695,0.9378,0.9929,0.0251,0.9929
ROCPOINTS_O,0.0700,0.9377,0.9929,0.0251,0.9929
ROCPOINTS_O,0.0704,0.9361,0.9929,0.0251,0.9929
ROCPOINTS_O,0.0708,0.9360,0.9929,0.0251,0.9929
ROCPOINTS_O,0.0709,0.9359,0.9929,0.0251,0.9929
ROCPOINTS_O,0.0713,0.9359,0.9929,0.0251,0.9929
ROCPOINTS_O,0.0716,0.9358,0.9929,0.0251,0.9929
ROCPOINTS_O,0.0717,0.9358,0.9929,0.0251,0.9929
ROCPOINTS_O,0.0720,0.9357,0.9929,0.0251,0.9929
ROCPOINTS_O,0.0720,0.9356,0.9929,0.0251,0.9929
ROCPOINTS_O,0.0722,0.9356,0.9929,0.0251,0.9929
ROCPOINTS_O,0.0725,0.9355,0.9929,0.0251,0.9929
ROCPOINTS_O,0.0726,0.9354,0.9929,0.0251,0.9929
ROCPOINTS_O,0.0726,0.9337,0.9929,0.0252,0.9929
ROCPOINTS_O,0.0733,0.9337,0.9929,0.0252,0.9929
ROCPOINTS_O,0.0735,0.9312,0.9929,0.0252,0.9929
ROCPOINTS_O,0.0735,0.9311,0.9929,0.0252,0.9929
ROCPOINTS_O,0.0738,0.9311,0.9929,0.0252,0.9929
ROCPOINTS_O,0.0742,0.9310,0.9929,0.0252,0.9929
ROCPOINTS_O,0.0743,0.9309,0.9929,0.0252,0.9929
ROCPOINTS_O,0.0744,0.9309,0.9929,0.0252,0.9929
ROCPOINTS_O,0.0746,0.9308,0.9929,0.0252,0.9929
ROCPOINTS_O,0.0749,0.9306,0.9929,0.0253,0.9929
ROCPOINTS_O,0.0751,0.9306,0.9929,0.0253,0.9929
ROCPOINTS_O,0.0751,0.9305,0.9929,0.0253,0.9929
ROCPOINTS_O,0.0751,0.9304,0.9929,0.0253,0.9929
ROCPOINTS_O,0.0754,0.9304,0.9929,0.0253,0.9929
ROCPOINTS_O,0.0758,0.9287,0.9929,0.0253,0.9929
ROCPOINTS_O,0.0758,0.9287,0.9929,0.0253,0.9929
ROCPOINTS_O,0.0762,0.9284,0.9929,0.0253,0.9929
ROCPOINTS_O,0.0762,0.9284,0.9929,0.0253,0.9929
ROCPOINTS_O,0.0764,0.9283,0.9929,0.0253,0.9929
ROCPOINTS_O,0.0765,0.9282,0.9929,0.0253,0.9929
ROCPOINTS_O,0.0767,0.9282,0.9929,0.0253,0.9929
ROCPOINTS_O,0.0767,0.9281,0.9929,0.0253,0.9929
ROCPOINTS_O,0.0767,0.9255,0.9929,0.0254,0.9929
ROCPOINTS_O,0.0768,0.9254,0.9929,0.0254,0.9929
ROCPOINTS_O,0.0770,0.9254,0.9929,0.0254,0.9929
ROCPOINTS_O,0.0770,0.9237,0.9929,0.0254,0.9929
ROCPOINTS_O,0.0772,0.9236,0.9929,0.0254,0.9929
ROCPOINTS_O,0.0774,0.9236,0.9929,0.0254,0.9929
ROCPOINTS_O,0.0775,0.9235,0.9929,0.0254,0.9929
ROCPOINTS_O,0.0776,0.9235,0.9929,0.0254,0.9929
ROCPOINTS_O,0.0776,0.9234,0.9929,0.0254,0.9929
ROCPOINTS_O,0.0777,0.9233,0.9929,0.0254,0.9929
ROCPOINTS_O,0.0778,0.9233,0.9929,0.0254,0.9929
ROCPOINTS_O,0.0779,0.9232,0.9929,0.0255,0.9929
ROCPOINTS_O,0.0783,0.9231,0.9929,0.0255,0.9929
ROCPOINTS_O,0.0785,0.9230,0.9929,0.0255,0.9929
ROCPOINTS_O,0.0787,0.9230,0.9905,0.0254,0.9905
ROCPOINTS_O,0.0787,0.9230,0.9905,0.0254,0.9905
ROCPOINTS_O,0.0791,0.9228,0.9905,0.0254,0.9905
ROCPOINTS_O,0.0792,0.9228,0.9905,0.0254,0.9905
ROCPOINTS_O,0.0795,0.9227,0.9905,0.0254,0.9905
ROCPOINTS_O,0.0798,0.9226,0.9905,0.0254,0.9905
ROCPOINTS_O,0.0800,0.9226,0.9905,0.0254,0.9905
ROCPOINTS_O,0.0801,0.9204,0.9881,0.0254,0.9881
ROCPOINTS_O,0.0801,0.9193,0.9881,0.0254,0.9881
ROCPOINTS_O,0.0802,0.9192,0.9881,0.0254,0.9881
ROCPOINTS_O,0.0805,0.9191,0.9881,0.0254,0.9881
ROCPOINTS_O,0.0805,0.9191,0.9881,0.0254,0.9881
ROCPOINTS_O,0.0806,0.9190,0.9881,0.0254,0.9881
ROCPOINTS_O,0.0807,0.9189,0.9881,0.0254,0.9881
ROCPOINTS_O,0.0808,0.9189,0.9881,0.0254,0.9881
ROCPOINTS_O,0.0811,0.9188,0.9881,0.0254,0.9881
ROCPOINTS_O,0.0812,0.9188,0.9881,0.0255,0.9881
ROCPOINTS_O,0.0812,0.9187,0.9881,0.0255,0.9881
ROCPOINTS_O,0.0813,0.9185,0.9881,0.0255,0.9881
ROCPOINTS_O,0.0815,0.9185,0.9881,0.0255,0.9881
ROCPOINTS_O,0.0815,0.9184,0.9881,0.0255,0.9881
ROCPOINTS_O,0.0817,0.9184,0.9881,0.0255,0.9881
ROCPOINTS_O,0.0818,0.9183,0.9881,0.0255,0.9881
ROCPOINTS_O,0.0818,0.9167,0.9881,0.0255,0.9881
ROCPOINTS_O,0.0829,0.9166,0.9881,0.0255,0.9881
ROCPOINTS_O,0.0830,0.9166,0.9881,0.0255,0.9881
ROCPOINTS_O,0.0831,0.9164,0.9881,0.0255,0.9881
ROCPOINTS_O,0.0831,0.9163,0.9881,0.0255,0.9881
ROCPOINTS_O,0.0832,0.9163,0.9881,0.0255,0.9881
ROCPOINTS_O,0.0833,0.9162,0.9881,0.0255,0.9881
ROCPOINTS_O,0.0833,0.9162,0.9881,0.0255,0.9881
ROCPOINTS_O,0.0833,0.9129,0.9833,0.0255,0.9833
ROCPOINTS_O,0.0835,0.9129,0.9833,0.0255,0.9833
ROCPOINTS_O,0.0835,0.9128,0.9833,0.0255,0.9833
ROCPOINTS_O,0.0836,0.9128,0.9833,0.0255,0.9833
ROCPOINTS_O,0.0838,0.9127,0.9833,0.0255,0.9833
ROCPOINTS_O,0.0840,0.9126,0.9833,0.0255,0.9833
ROCPOINTS_O,0.0840,0.9125,0.9833,0.0255,0.9833
ROCPOINTS_O,0.0842,0.9125,0.9833,0.0255,0.9833
ROCPOINTS_O,0.0842,0.9124,0.9833,0.0255,0.9833
ROCPOINTS_O,0.0843,0.9123,0.9833,0.0255,0.9833
ROCPOINTS_O,0.0844,0.9123,0.9833,0.0255,0.9833
ROCPOINTS_O,0.0845,0.9122,0.9833,0.0255,0.9833
ROCPOINTS_O,0.0847,0.9122,0.9833,0.0255,0.9833
ROCPOINTS_O,0.0847,0.9102,0.9833,0.0256,0.9833
ROCPOINTS_O,0.0850,0.9102,0.9833,0.0256,0.9833
ROCPOINTS_O,0.0852,0.9100,0.9833,0.0256,0.9833
ROCPOINTS_O,0.0854,0.9100,0.9833,0.0256,0.9833
ROCPOINTS_O,0.0858,0.9099,0.9833,0.0256,0.9833
ROCPOINTS_O,0.0858,0.9099,0.9833,0.0256,0.9833
ROCPOINTS_O,0.0858,0.9086,0.9833,0.0256,0.9833
ROCPOINTS_O,0.0863,0.9084,0.9833,0.0256,0.9833
ROCPOINTS_O,0.0865,0.9083,0.9833,0.0256,0.9833
ROCPOINTS_O,0.0867,0.9082,0.9833,0.0256,0.9833
ROCPOINTS_O,0.0867,0.9047,0.9833,0.0257,0.9833
ROCPOINTS_O,0.0868,0.9046,0.9833,0.0257,0.9833
ROCPOINTS_O,0.0873,0.9045,0.9833,0.0257,0.9833
ROCPOINTS_O,0.0875,0.9045,0.9833,0.0257,0.9833
ROCPOINTS_O,0.0876,0.9044,0.9833,0.0257,0.9833
ROCPOINTS_O,0.0879,0.9043,0.9833,0.0257,0.9833
ROCPOINTS_O,0.0880,0.9043,0.9833,0.0257,0.9833
ROCPOINTS_O,0.0883,0.9042,0.9833,0.0257,0.9833
ROCPOINTS_O,0.0886,0.9040,0.9833,0.0257,0.9833
ROCPOINTS_O,0.0886,0.9039,0.9833,0.0257,0.9833
ROCPOINTS_O,0.0892,0.9037,0.9810,0.0257,0.9810
ROCPOINTS_O,0.0895,0.9037,0.9810,0.0257,0.9810
ROCPOINTS_O,0.0896,0.9036,0.9810,0.0257,0.9810
ROCPOINTS_O,0.0900,0.9036,0.9810,0.0257,0.9810
ROCPOINTS_O,0.0901,0.9017,0.9810,0.0257,0.9810
ROCPOINTS_O,0.0901,0.9016,0.9810,0.0257,0.9810
ROCPOINTS_O,0.0901,0.9015,0.9810,0.0257,0.9810
ROCPOINTS_O,0.0907,0.9015,0.9810,0.0257,0.9810
ROCPOINTS_O,0.0907,0.9014,0.9810,0.0257,0.9810
ROCPOINTS_O,0.0909,0.9013,0.9810,0.0257,0.9810
ROCPOINTS_O,0.0909,0.9012,0.9810,0.0258,0.9810
ROCPOINTS_O,0.0911,0.9011,0.9810,0.0258,0.9810
ROCPOINTS_O,0.0912,0.9011,0.9810,0.0258,0.9810
ROCPOINTS_O,0.0913,0.9010,0.9810,0.0258,0.9810
ROCPOINTS_O,0.0917,0.9010,0.9810,0.0258,0.9810
ROCPOINTS_O,0.0922,0.9009,0.9810,0.0258,0.9810
ROCPOINTS_O,0.0922,0.9008,0.9810,0.0258,0.9810
ROCPOINTS_O,0.0927,0.9008,0.9810,0.0258,0.9810
ROCPOINTS_O,0.0930,0.9007,0.9810,0.0258,0.9810
ROCPOINTS_O,0.0930,0.9007,0.9810,0.0258,0.9810
ROCPOINTS_O,0.0933,0.9006,0.9810,0.0258,0.9810
ROCPOINTS_O,0.0935,0.8988,0.9810,0.0258,0.9810
ROCPOINTS_O,0.0940,0.8986,0.9810,0.0258,0.9810
ROCPOINTS_O,0.0940,0.8986,0.9810,0.0258,0.9810
ROCPOINTS_O,0.0942,0.8985,0.9810,0.0258,0.9810
ROCPOINTS_O,0.0942,0.8985,0.9810,0.0258,0.9810
ROCPOINTS_O,0.0943,0.8984,0.9810,0.0258,0.9810
ROCPOINTS_O,0.0944,0.8984,0.9810,0.0258,0.9810
ROCPOINTS_O,0.0945,0.8983,0.9810,0.0258,0.9810
ROCPOINTS_O,0.0946,0.8982,0.9810,0.0258,0.9810
ROCPOINTS_O,0.0947,0.8982,0.9810,0.0258,0.9810
ROCPOINTS_O,0.0947,0.8981,0.9810,0.0258,0.9810
ROCPOINTS_O,0.0947,0.8980,0.9810,0.0258,0.9810
ROCPOINTS_O,0.0949,0.8979,0.9810,0.0258,0.9810
ROCPOINTS_O,0.0954,0.8978,0.9810,0.0258,0.9810
ROCPOINTS_O,0.0956,0.8978,0.9810,0.0258,0.9810
ROCPOINTS_O,0.0956,0.8977,0.9810,0.0258,0.9810
ROCPOINTS_O,0.0959,0.8977,0.9810,0.0259,0.9810
ROCPOINTS_O,0.0962,0.8976,0.9810,0.0259,0.9810
ROCPOINTS_O,0.0963,0.8975,0.9810,0.0259,0.9810
ROCPOINTS_O,0.0963,0.8975,0.9810,0.0259,0.9810
ROCPOINTS_O,0.0967,0.8973,0.9810,0.0259,0.9810
ROCPOINTS_O,0.0968,0.8944,0.9786,0.0259,0.9786
ROCPOINTS_O,0.0971,0.8944,0.9786,0.0259,0.9786
ROCPOINTS_O,0.0973,0.8943,0.9762,0.0258,0.9762
ROCPOINTS_O,0.0974,0.8943,0.9762,0.0258,0.9762
ROCPOINTS_O,0.0977,0.8942,0.9762,0.0258,0.9762
ROCPOINTS_O,0.0977,0.8941,0.9762,0.0258,0.9762
ROCPOINTS_O,0.0978,0.8941,0.9762,0.0258,0.9762
ROCPOINTS_O,0.0979,0.8940,0.9762,0.0258,0.9762
ROCPOINTS_O,0.0980,0.8940,0.9762,0.0258,0.9762
ROCPOINTS_O,0.0980,0.8939,0.9762,0.0258,0.9762
ROCPOINTS_O,0.0980,0.8938,0.9762,0.0258,0.9762
ROCPOINTS_O,0.0983,0.8936,0.9762,0.0258,0.9762
ROCPOINTS_O,0.0985,0.8933,0.9762,0.0258,0.9762
ROCPOINTS_O,0.0987,0.8933,0.9762,0.0259,0.9762
ROCPOINTS_O,0.0989,0.8932,0.9762,0.0259,0.9762
ROCPOINTS_O,0.0989,0.8932,0.9762,0.0259,0.9762
ROCPOINTS_O,0.0990,0.8931,0.9762,0.0259,0.9762
ROCPOINTS_O,0.0992,0.8930,0.9762,0.0259,0.9762
ROCPOINTS_O,0.0993,0.8929,0.9762,0.0259,0.9762
ROCPOINTS_O,0.0997,0.8927,0.9762,0.0259,0.9762
ROCPOINTS_O,0.1000,0.8927,0.9762,0.0259,0.9762
ROCPOINTS_O,0.1003,0.8888,0.9738,0.0259,0.9738
ROCPOINTS_O,0.1003,0.8887,0.9738,0.0259,0.9738
ROCPOINTS_O,0.1011,0.8886,0.9738,0.0259,0.9738
ROCPOINTS_O,0.1012,0.8886,0.9738,0.0259,0.9738
ROCPOINTS_O,0.1013,0.8885,0.9738,0.0259,0.9738
ROCPOINTS_O,0.1017,0.8884,0.9738,0.0259,0.9738
ROCPOINTS_O,0.1018,0.8883,0.9738,0.0259,0.9738
ROCPOINTS_O,0.1019,0.8882,0.9738,0.0259,0.9738
ROCPOINTS_O,0.1020,0.8882,0.9738,0.0259,0.9738
ROCPOINTS_O,0.1022,0.8880,0.9738,0.0259,0.9738
ROCPOINTS_O,0.1023,0.8878,0.9738,0.0259,0.9738
ROCPOINTS_O,0.1024,0.8878,0.9738,0.0259,0.9738
ROCPOINTS_O,0.1026,0.8877,0.9738,0.0259,0.9738
ROCPOINTS_O,0.1030,0.8877,0.9738,0.0259,0.9738
ROCPOINTS_O,0.1030,0.8876,0.9738,0.0260,0.9738
ROCPOINTS_O,0.1031,0.8875,0.9738,0.0260,0.9738
ROCPOINTS_O,0.1032,0.8874,0.9738,0.0260,0.9738
ROCPOINTS_O,0.1033,0.8874,0.9738,0.0260,0.9738
ROCPOINTS_O,0.1033,0.8849,0.9738,0.0260,0.9738
ROCPOINTS_O,0.1034,0.8848,0.9738,0.0260,0.9738
ROCPOINTS_O,0.1042,0.8848,0.9738,0.0260,0.9738
ROCPOINTS_O,0.1044,0.8846,0.9738,0.0260,0.9738
ROCPOINTS_O,0.1044,0.8845,0.9738,0.0260,0.9738
ROCPOINTS_O,0.1045,0.8845,0.9738,0.0260,0.9738
ROCPOINTS_O,0.1045,0.8844,0.9738,0.0260,0.9738
ROCPOINTS_O,0.1045,0.8844,0.9738,0.0260,0.9738
ROCPOINTS_O,0.1046,0.8843,0.9738,0.0260,0.9738
ROCPOINTS_O,0.1047,0.8843,0.9738,0.0260,0.9738
ROCPOINTS_O,0.1047,0.8842,0.9738,0.0260,0.9738
ROCPOINTS_O,0.1048,0.8841,0.9738,0.0260,0.9738
ROCPOINTS_O,0.1050,0.8841,0.9738,0.0261,0.9738
ROCPOINTS_O,0.1050,0.8840,0.9738,0.0261,0.9738
ROCPOINTS_O,0.1051,0.8840,0.9738,0.0261,0.9738
ROCPOINTS_O,0.1052,0.8839,0.9738,0.0261,0.9738
ROCPOINTS_O,0.1056,0.8838,0.9738,0.0261,0.9738
ROCPOINTS_O,0.1056,0.8838,0.9738,0.0261,0.9738
ROCPOINTS_O,0.1057,0.8837,0.9738,0.0261,0.9738
ROCPOINTS_O,0.1057,0.8836,0.9738,0.0261,0.9738
ROCPOINTS_O,0.1058,0.8836,0.9738,0.0261,0.9738
ROCPOINTS_O,0.1058,0.8835,0.9738,0.0261,0.9738
ROCPOINTS_O,0.1060,0.8834,0.9738,0.0261,0.9738
ROCPOINTS_O,0.1060,0.8834,0.9738,0.0261,0.9738
ROCPOINTS_O,0.1061,0.8833,0.9738,0.0261,0.9738
ROCPOINTS_O,0.1061,0.8833,0.9738,0.0261,0.9738
ROCPOINTS_O,0.1062,0.8832,0.9738,0.0261,0.9738
ROCPOINTS_O,0.1063,0.8832,0.9738,0.0261,0.9738
ROCPOINTS_O,0.1063,0.8831,0.9738,0.0261,0.9738
ROCPOINTS_O,0.1064,0.8830,0.9738,0.0261,0.9738
ROCPOINTS_O,0.1067,0.8829,0.9714,0.0260,0.9714
ROCPOINTS_O,0.1069,0.8797,0.9714,0.0261,0.9714
ROCPOINTS_O,0.1070,0.8797,0.9714,0.0261,0.9714
ROCPOINTS_O,0.1071,0.8796,0.9714,0.0261,0.9714
ROCPOINTS_O,0.1072,0.8796,0.9714,0.0261,0.9714
ROCPOINTS_O,0.1072,0.8795,0.9714,0.0261,0.9714
ROCPOINTS_O,0.1073,0.8785,0.9714,0.0262,0.9714
ROCPOINTS_O,0.1074,0.8784,0.9714,0.0262,0.9714
ROCPOINTS_O,0.1074,0.8782,0.9714,0.0262,0.9714
ROCPOINTS_O,0.1075,0.8782,0.9714,0.0262,0.9714
ROCPOINTS_O,0.1076,0.8781,0.9714,0.0262,0.9714
ROCPOINTS_O,0.1078,0.8781,0.9714,0.0262,0.9714
ROCPOINTS_O,0.1080,0.8780,0.9714,0.0262,0.9714
ROCPOINTS_O,0.1080,0.8778,0.9714,0.0262,0.9714
ROCPOINTS_O,0.1083,0.8778,0.9714,0.0262,0.9714
ROCPOINTS_O,0.1083,0.8760,0.9714,0.0262,0.9714
ROCPOINTS_O,0.1085,0.8760,0.9714,0.0262,0.9714
ROCPOINTS_O,0.1085,0.8759,0.9714,0.0262,0.9714
ROCPOINTS_O,0.1085,0.8759,0.9714,0.0262,0.9714
ROCPOINTS_O,0.1088,0.8758,0.9714,0.0262,0.9714
ROCPOINTS_O,0.1088,0.8758,0.9714,0.0262,0.9714
ROCPOINTS_O,0.1089,0.8757,0.9714,0.0262,0.9714
ROCPOINTS_O,0.1089,0.8756,0.9714,0.0262,0.9714
ROCPOINTS_O,0.1089,0.8755,0.9714,0.0262,0.9714
ROCPOINTS_O,0.1089,0.8755,0.9714,0.0262,0.9714
ROCPOINTS_O,0.1100,0.8754,0.9714,0.0262,0.9714
ROCPOINTS_O,0.1100,0.8753,0.9714,0.0262,0.9714
ROCPOINTS_O,0.1100,0.8723,0.9714,0.0263,0.9714
ROCPOINTS_O,0.1103,0.8723,0.9714,0.0263,0.9714
ROCPOINTS_O,0.1105,0.8722,0.9714,0.0263,0.9714
ROCPOINTS_O,0.1108,0.8722,0.9714,0.0263,0.9714
ROCPOINTS_O,0.1108,0.8721,0.9714,0.0263,0.9714
ROCPOINTS_O,0.1109,0.8721,0.9714,0.0263,0.9714
ROCPOINTS_O,0.1109,0.8720,0.9714,0.0263,0.9714
ROCPOINTS_O,0.1113,0.8719,0.9714,0.0263,0.9714
ROCPOINTS_O,0.1114,0.8719,0.9714,0.0263,0.9714
ROCPOINTS_O,0.1114,0.8718,0.9714,0.0263,0.9714
ROCPOINTS_O,0.1115,0.8718,0.9714,0.0263,0.9714
ROCPOINTS_O,0.1117,0.8717,0.9714,0.0263,0.9714
ROCPOINTS_O,0.1119,0.8716,0.9714,0.0263,0.9714
ROCPOINTS_O,0.1120,0.8716,0.9714,0.0264,0.9714
ROCPOINTS_O,0.1121,0.8715,0.9714,0.0264,0.9714
ROCPOINTS_O,0.1122,0.8715,0.9714,0.0264,0.9714
ROCPOINTS_O,0.1122,0.8714,0.9714,0.0264,0.9714
ROCPOINTS_O,0.1122,0.8714,0.9714,0.0264,0.9714
ROCPOINTS_O,0.1123,0.8712,0.9714,0.0264,0.9714
ROCPOINTS_O,0.1125,0.8694,0.9714,0.0264,0.9714
ROCPOINTS_O,0.1125,0.8693,0.9714,0.0264,0.9714
ROCPOINTS_O,0.1127,0.8693,0.9690,0.0264,0.9690
ROCPOINTS_O,0.1127,0.8692,0.9690,0.0264,0.9690
ROCPOINTS_O,0.1130,0.8692,0.9690,0.0264,0.9690
ROCPOINTS_O,0.1131,0.8691,0.9690,0.0264,0.9690
ROCPOINTS_O,0.1133,0.8690,0.9690,0.0264,0.9690
ROCPOINTS_O,0.1133,0.8690,0.9690,0.0264,0.9690
ROCPOINTS_O,0.1133,0.8653,0.9667,0.0264,0.9667
ROCPOINTS_O,0.1135,0.8652,0.9667,0.0264,0.9667
ROCPOINTS_O,0.1136,0.8652,0.9667,0.0264,0.9667
ROCPOINTS_O,0.1137,0.8651,0.9667,0.0264,0.9667
ROCPOINTS_O,0.1138,0.8651,0.9667,0.0264,0.9667
ROCPOINTS_O,0.1140,0.8650,0.9667,0.0264,0.9667
ROCPOINTS_O,0.1141,0.8649,0.9667,0.0264,0.9667
ROCPOINTS_O,0.1141,0.8649,0.9667,0.0264,0.9667
ROCPOINTS_O,0.1142,0.8648,0.9667,0.0264,0.9667
ROCPOINTS_O,0.1142,0.8647,0.9667,0.0264,0.9667
ROCPOINTS_O,0.1143,0.8646,0.9667,0.0264,0.9667
ROCPOINTS_O,0.1144,0.8645,0.9667,0.0264,0.9667
ROCPOINTS_O,0.1144,0.8645,0.9667,0.0264,0.9667
ROCPOINTS_O,0.1144,0.8644,0.9667,0.0264,0.9667
ROCPOINTS_O,0.1148,0.8644,0.9667,0.0264,0.9667
ROCPOINTS_O,0.1148,0.8643,0.9667,0.0264,0.9667
ROCPOINTS_O,0.1151,0.8642,0.9667,0.0264,0.9667
ROCPOINTS_O,0.1151,0.8642,0.9667,0.0264,0.9667
ROCPOINTS_O,0.1152,0.8641,0.9667,0.0264,0.9667
ROCPOINTS_O,0.1155,0.8641,0.9667,0.0264,0.9667
ROCPOINTS_O,0.1160,0.8640,0.9667,0.0264,0.9667
ROCPOINTS_O,0.1160,0.8640,0.9667,0.0265,0.9667
ROCPOINTS_O,0.1162,0.8639,0.9667,0.0265,0.9667
ROCPOINTS_O,0.1162,0.8638,0.9667,0.0265,0.9667
ROCPOINTS_O,0.1162,0.8638,0.9667,0.0265,0.9667
ROCPOINTS_O,0.1164,0.8637,0.9667,0.0265,0.9667
ROCPOINTS_O,0.1165,0.8637,0.9667,0.0265,0.9667
ROCPOINTS_O,0.1167,0.8636,0.9667,0.0265,0.9667
ROCPOINTS_O,0.1169,0.8605,0.9643,0.0265,0.9643
ROCPOINTS_O,0.1171,0.8604,0.9643,0.0265,0.9643
ROCPOINTS_O,0.1172,0.8603,0.9643,0.0265,0.9643
ROCPOINTS_O,0.1173,0.8603,0.9643,0.0265,0.9643
ROCPOINTS_O,0.1174,0.8602,0.9643,0.0265,0.9643
ROCPOINTS_O,0.1174,0.8601,0.9643,0.0265,0.9643
ROCPOINTS_O,0.1175,0.8601,0.9643,0.0265,0.9643
ROCPOINTS_O,0.1178,0.8599,0.9643,0.0265,0.9643
ROCPOINTS_O,0.1180,0.8597,0.9643,0.0265,0.9643
ROCPOINTS_O,0.1183,0.8597,0.9643,0.0265,0.9643
ROCPOINTS_O,0.1183,0.8596,0.9643,0.0265,0.9643
ROCPOINTS_O,0.1183,0.8596,0.9643,0.0265,0.9643
ROCPOINTS_O,0.1184,0.8594,0.9643,0.0265,0.9643
ROCPOINTS_O,0.1185,0.8593,0.9643,0.0265,0.9643
ROCPOINTS_O,0.1186,0.8593,0.9643,0.0265,0.9643
ROCPOINTS_O,0.1186,0.8592,0.9643,0.0265,0.9643
ROCPOINTS_O,0.1187,0.8591,0.9643,0.0265,0.9643
ROCPOINTS_O,0.1187,0.8590,0.9643,0.0265,0.9643
ROCPOINTS_O,0.1190,0.8590,0.9643,0.0265,0.9643
ROCPOINTS_O,0.1192,0.8589,0.9643,0.0265,0.9643
ROCPOINTS_O,0.1193,0.8589,0.9643,0.0265,0.9643
ROCPOINTS_O,0.1195,0.8588,0.9643,0.0265,0.9643
ROCPOINTS_O,0.1196,0.8588,0.9643,0.0265,0.9643
ROCPOINTS_O,0.1197,0.8587,0.9643,0.0265,0.9643
ROCPOINTS_O,0.1197,0.8586,0.9643,0.0265,0.9643
ROCPOINTS_O,0.1198,0.8585,0.9643,0.0266,0.9643
ROCPOINTS_O,0.1200,0.8585,0.9643,0.0266,0.9643
ROCPOINTS_O,0.1201,0.8557,0.9619,0.0266,0.9619
ROCPOINTS_O,0.1203,0.8548,0.9619,0.0266,0.9619
ROCPOINTS_O,0.1205,0.8547,0.9619,0.0266,0.9619
ROCPOINTS_O,0.1206,0.8546,0.9619,0.0266,0.9619
ROCPOINTS_O,0.1207,0.8546,0.9619,0.0266,0.9619
ROCPOINTS_O,0.1208,0.8545,0.9619,0.0266,0.9619
ROCPOINTS_O,0.1208,0.8545,0.9619,0.0266,0.9619
ROCPOINTS_O,0.1210,0.8542,0.9619,0.0266,0.9619
ROCPOINTS_O,0.1210,0.8541,0.9619,0.0266,0.9619
ROCPOINTS_O,0.1210,0.8541,0.9619,0.0266,0.9619
ROCPOINTS_O,0.1211,0.8540,0.9619,0.0266,0.9619
ROCPOINTS_O,0.1211,0.8540,0.9619,0.0266,0.9619
ROCPOINTS_O,0.1213,0.8539,0.9619,0.0266,0.9619
ROCPOINTS_O,0.1213,0.8538,0.9619,0.0266,0.9619
ROCPOINTS_O,0.1214,0.8537,0.9619,0.0266,0.9619
ROCPOINTS_O,0.1216,0.8537,0.9619,0.0266,0.9619
ROCPOINTS_O,0.1217,0.8536,0.9619,0.0266,0.9619
ROCPOINTS_O,0.1219,0.8534,0.9619,0.0266,0.9619
ROCPOINTS_O,0.1219,0.8534,0.9619,0.0266,0.9619
ROCPOINTS_O,0.1219,0.8533,0.9619,0.0266,0.9619
ROCPOINTS_O,0.1220,0.8533,0.9619,0.0266,0.9619
ROCPOINTS_O,0.1220,0.8532,0.9619,0.0266,0.9619
ROCPOINTS_O,0.1224,0.8531,0.9619,0.0266,0.9619
ROCPOINTS_O,0.1224,0.8531,0.9619,0.0267,0.9619
ROCPOINTS_O,0.1225,0.8525,0.9619,0.0267,0.9619
ROCPOINTS_O,0.1225,0.8524,0.9619,0.0267,0.9619
ROCPOINTS_O,0.1228,0.8523,0.9619,0.0267,0.9619
ROCPOINTS_O,0.1229,0.8523,0.9619,0.0267,0.9619
ROCPOINTS_O,0.1230,0.8522,0.9619,0.0267,0.9619
ROCPOINTS_O,0.1232,0.8522,0.9619,0.0267,0.9619
ROCPOINTS_O,0.1233,0.8521,0.9619,0.0267,0.9619
ROCPOINTS_O,0.1233,0.8520,0.9619,0.0267,0.9619
ROCPOINTS_O,0.1233,0.8471,0.9619,0.0268,0.9619
ROCPOINTS_O,0.1235,0.8470,0.9619,0.0268,0.9619
ROCPOINTS_O,0.1242,0.8469,0.9619,0.0268,0.9619
ROCPOINTS_O,0.1242,0.8468,0.9619,0.0268,0.9619
ROCPOINTS_O,0.1243,0.8468,0.9619,0.0268,0.9619
ROCPOINTS_O,0.1244,0.8467,0.9619,0.0268,0.9619
ROCPOINTS_O,0.1244,0.8467,0.9619,0.0268,0.9619
ROCPOINTS_O,0.1247,0.8466,0.9619,0.0268,0.9619
ROCPOINTS_O,0.1249,0.8466,0.9619,0.0269,0.9619
ROCPOINTS_O,0.1250,0.8465,0.9619,0.0269,0.9619
ROCPOINTS_O,0.1251,0.8464,0.9619,0.0269,0.9619
ROCPOINTS_O,0.1254,0.8463,0.9619,0.0269,0.9619
ROCPOINTS_O,0.1254,0.8462,0.9619,0.0269,0.9619
ROCPOINTS_O,0.1255,0.8461,0.9619,0.0269,0.9619
ROCPOINTS_O,0.1256,0.8461,0.9619,0.0269,0.9619
ROCPOINTS_O,0.1257,0.8460,0.9619,0.0269,0.9619
ROCPOINTS_O,0.1257,0.8460,0.9619,0.0269,0.9619
ROCPOINTS_O,0.1258,0.8459,0.9619,0.0269,0.9619
ROCPOINTS_O,0.1258,0.8458,0.9619,0.0269,0.9619
ROCPOINTS_O,0.1259,0.8457,0.9619,0.0269,0.9619
ROCPOINTS_O,0.1261,0.8456,0.9619,0.0269,0.9619
ROCPOINTS_O,0.1263,0.8456,0.9619,0.0269,0.9619
ROCPOINTS_O,0.1264,0.8455,0.9619,0.0269,0.9619
ROCPOINTS_O,0.1267,0.8455,0.9619,0.0269,0.9619
ROCPOINTS_O,0.1267,0.8453,0.9619,0.0269,0.9619
ROCPOINTS_O,0.1269,0.8411,0.9619,0.0270,0.9619
ROCPOINTS_O,0.1269,0.8411,0.9619,0.0270,0.9619
ROCPOINTS_O,0.1271,0.8410,0.9619,0.0270,0.9619
ROCPOINTS_O,0.1272,0.8409,0.9619,0.0270,0.9619
ROCPOINTS_O,0.1274,0.8409,0.9619,0.0270,0.9619
ROCPOINTS_O,0.1274,0.8408,0.9619,0.0270,0.9619
ROCPOINTS_O,0.1275,0.8408,0.9619,0.0270,0.9619
ROCPOINTS_O,0.1275,0.8399,0.9619,0.0271,0.9619
ROCPOINTS_O,0.1275,0.8397,0.9619,0.0271,0.9619
ROCPOINTS_O,0.1276,0.8396,0.9619,0.0271,0.9619
ROCPOINTS_O,0.1276,0.8396,0.9619,0.0271,0.9619
ROCPOINTS_O,0.1277,0.8395,0.9619,0.0271,0.9619
ROCPOINTS_O,0.1277,0.8394,0.9619,0.0271,0.9619
ROCPOINTS_O,0.1278,0.8394,0.9619,0.0271,0.9619
ROCPOINTS_O,0.1278,0.8392,0.9619,0.0271,0.9619
ROCPOINTS_O,0.1280,0.8392,0.9619,0.0271,0.9619
ROCPOINTS_O,0.1281,0.8389,0.9619,0.0271,0.9619
ROCPOINTS_O,0.1283,0.8389,0.9619,0.0271,0.9619
ROCPOINTS_O,0.1283,0.8388,0.9619,0.0271,0.9619
ROCPOINTS_O,0.1284,0.8387,0.9619,0.0271,0.9619
ROCPOINTS_O,0.1284,0.8386,0.9619,0.0271,0.9619
ROCPOINTS_O,0.1285,0.8385,0.9619,0.0271,0.9619
ROCPOINTS_O,0.1287,0.8384,0.9619,0.0271,0.9619
ROCPOINTS_O,0.1291,0.8383,0.9619,0.0271,0.9619
ROCPOINTS_O,0.1291,0.8383,0.9619,0.0271,0.9619
ROCPOINTS_O,0.1294,0.8382,0.9619,0.0271,0.9619
ROCPOINTS_O,0.1294,0.8371,0.9619,0.0271,0.9619
ROCPOINTS_O,0.1296,0.8370,0.9619,0.0271,0.9619
ROCPOINTS_O,0.1297,0.8370,0.9619,0.0272,0.9619
ROCPOINTS_O,0.1297,0.8369,0.9619,0.0272,0.9619
ROCPOINTS_O,0.1298,0.8368,0.9619,0.0272,0.9619
ROCPOINTS_O,0.1300,0.8368,0.9619,0.0272,0.9619
ROCPOINTS_O,0.1300,0.8327,0.9595,0.0272,0.9595
ROCPOINTS_O,0.1302,0.8327,0.9595,0.0272,0.9595
ROCPOINTS_O,0.1304,0.8326,0.9595,0.0272,0.9595
ROCPOINTS_O,0.1308,0.8326,0.9595,0.0272,0.9595
ROCPOINTS_O,0.1308,0.8324,0.9595,0.0272,0.9595
ROCPOINTS_O,0.1310,0.8323,0.9595,0.0272,0.9595
ROCPOINTS_O,0.1311,0.8322,0.9595,0.0272,0.9595
ROCPOINTS_O,0.1311,0.8321,0.9595,0.0272,0.9595
ROCPOINTS_O,0.1313,0.8320,0.9595,0.0272,0.9595
ROCPOINTS_O,0.1313,0.8320,0.9595,0.0272,0.9595
ROCPOINTS_O,0.1313,0.8319,0.9595,0.0272,0.9595
ROCPOINTS_O,0.1314,0.8319,0.9595,0.0272,0.9595
ROCPOINTS_O,0.1314,0.8318,0.9595,0.0272,0.9595
ROCPOINTS_O,0.1317,0.8318,0.9595,0.0272,0.9595
ROCPOINTS_O,0.1317,0.8317,0.9595,0.0273,0.9595
ROCPOINTS_O,0.1318,0.8316,0.9595,0.0273,0.9595
ROCPOINTS_O,0.1320,0.8316,0.9595,0.0273,0.9595
ROCPOINTS_O,0.1321,0.8314,0.9595,0.0273,0.9595
ROCPOINTS_O,0.1325,0.8313,0.9595,0.0273,0.9595
ROCPOINTS_O,0.1327,0.8312,0.9595,0.0273,0.9595
ROCPOINTS_O,0.1330,0.8312,0.9595,0.0273,0.9595
ROCPOINTS_O,0.1332,0.8310,0.9595,0.0273,0.9595
ROCPOINTS_O,0.1333,0.8309,0.9595,0.0273,0.9595
ROCPOINTS_O,0.1333,0.8257,0.9571,0.0274,0.9571
ROCPOINTS_O,0.1333,0.8256,0.9571,0.0274,0.9571
ROCPOINTS_O,0.1335,0.8255,0.9571,0.0274,0.9571
ROCPOINTS_O,0.1336,0.8255,0.9571,0.0274,0.9571
ROCPOINTS_O,0.1338,0.8254,0.9571,0.0274,0.9571
ROCPOINTS_O,0.1338,0.8253,0.9571,0.0274,0.9571
ROCPOINTS_O,0.1339,0.8252,0.9571,0.0274,0.9571
ROCPOINTS_O,0.1340,0.8251,0.9571,0.0274,0.9571
ROCPOINTS_O,0.1341,0.8250,0.9571,0.0274,0.9571
ROCPOINTS_O,0.1342,0.8250,0.9571,0.0274,0.9571
ROCPOINTS_O,0.1344,0.8249,0.9571,0.0274,0.9571
ROCPOINTS_O,0.1344,0.8249,0.9571,0.0274,0.9571
ROCPOINTS_O,0.1346,0.8248,0.9571,0.0274,0.9571
ROCPOINTS_O,0.1347,0.8248,0.9571,0.0274,0.9571
ROCPOINTS_O,0.1348,0.8246,0.9571,0.0274,0.9571
ROCPOINTS_O,0.1348,0.8246,0.9571,0.0274,0.9571
ROCPOINTS_O,0.1348,0.8245,0.9571,0.0274,0.9571
ROCPOINTS_O,0.1350,0.8245,0.9571,0.0274,0.9571
ROCPOINTS_O,0.1351,0.8244,0.9571,0.0274,0.9571
ROCPOINTS_O,0.1352,0.8244,0.9571,0.0274,0.9571
ROCPOINTS_O,0.1353,0.8242,0.9571,0.0274,0.9571
ROCPOINTS_O,0.1356,0.8242,0.9571,0.0274,0.9571
ROCPOINTS_O,0.1356,0.8241,0.9571,0.0274,0.9571
ROCPOINTS_O,0.1358,0.8240,0.9571,0.0274,0.9571
ROCPOINTS_O,0.1359,0.8239,0.9571,0.0274,0.9571
ROCPOINTS_O,0.1360,0.8239,0.9571,0.0274,0.9571
ROCPOINTS_O,0.1360,0.8238,0.9571,0.0274,0.9571
ROCPOINTS_O,0.1361,0.8238,0.9571,0.0274,0.9571
ROCPOINTS_O,0.1362,0.8238,0.9548,0.0274,0.9548
ROCPOINTS_O,0.1364,0.8237,0.9548,0.0274,0.9548
ROCPOINTS_O,0.1366,0.8236,0.9548,0.0274,0.9548
ROCPOINTS_O,0.1367,0.8235,0.9548,0.0274,0.9548
ROCPOINTS_O,0.1369,0.8185,0.9524,0.0275,0.9524
ROCPOINTS_O,0.1371,0.8183,0.9524,0.0275,0.9524
ROCPOINTS_O,0.1371,0.8182,0.9524,0.0275,0.9524
ROCPOINTS_O,0.1372,0.8182,0.9524,0.0275,0.9524
ROCPOINTS_O,0.1374,0.8181,0.9524,0.0275,0.9524
ROCPOINTS_O,0.1374,0.8181,0.9524,0.0275,0.9524
ROCPOINTS_O,0.1375,0.8180,0.9524,0.0275,0.9524
ROCPOINTS_O,0.1379,0.8178,0.9524,0.0275,0.9524
ROCPOINTS_O,0.1380,0.8178,0.9524,0.0275,0.9524
ROCPOINTS_O,0.1380,0.8176,0.9524,0.0275,0.9524
ROCPOINTS_O,0.1380,0.8176,0.9524,0.0275,0.9524
ROCPOINTS_O,0.1383,0.8175,0.9524,0.0275,0.9524
ROCPOINTS_O,0.1383,0.8175,0.9524,0.0275,0.9524
ROCPOINTS_O,0.1389,0.8172,0.9524,0.0275,0.9524
ROCPOINTS_O,0.1389,0.8171,0.9524,0.0275,0.9524
ROCPOINTS_O,0.1390,0.8171,0.9524,0.0275,0.9524
ROCPOINTS_O,0.1390,0.8170,0.9524,0.0275,0.9524
ROCPOINTS_O,0.1391,0.8169,0.9524,0.0275,0.9524
ROCPOINTS_O,0.1392,0.8168,0.9524,0.0275,0.9524
ROCPOINTS_O,0.1392,0.8157,0.9524,0.0276,0.9524
ROCPOINTS_O,0.1394,0.8156,0.9524,0.0276,0.9524
ROCPOINTS_O,0.1394,0.8156,0.9524,0.0276,0.9524
ROCPOINTS_O,0.1395,0.8155,0.9524,0.0276,0.9524
ROCPOINTS_O,0.1396,0.8154,0.9524,0.0276,0.9524
ROCPOINTS_O,0.1398,0.8154,0.9524,0.0276,0.9524
ROCPOINTS_O,0.1399,0.8153,0.9524,0.0276,0.9524
ROCPOINTS_O,0.1400,0.8153,0.9524,0.0276,0.9524
ROCPOINTS_O,0.1400,0.8152,0.9524,0.0276,0.9524
ROCPOINTS_O,0.1400,0.8150,0.9524,0.0276,0.9524
ROCPOINTS_O,0.1400,0.8091,0.9524,0.0278,0.9524
ROCPOINTS_O,0.1402,0.8089,0.9524,0.0278,0.9524
ROCPOINTS_O,0.1402,0.8089,0.9524,0.0278,0.9524
ROCPOINTS_O,0.1403,0.8088,0.9524,0.0278,0.9524
ROCPOINTS_O,0.1404,0.8087,0.9524,0.0278,0.9524
ROCPOINTS_O,0.1405,0.8087,0.9524,0.0278,0.9524
ROCPOINTS_O,0.1405,0.8086,0.9524,0.0278,0.9524
ROCPOINTS_O,0.1405,0.8085,0.9524,0.0278,0.9524
ROCPOINTS_O,0.1407,0.8084,0.9524,0.0278,0.9524
ROCPOINTS_O,0.1408,0.8083,0.9524,0.0278,0.9524
ROCPOINTS_O,0.1408,0.8082,0.9524,0.0278,0.9524
ROCPOINTS_O,0.1410,0.8080,0.9524,0.0278,0.9524
ROCPOINTS_O,0.1410,0.8079,0.9524,0.0278,0.9524
ROCPOINTS_O,0.1411,0.8079,0.9524,0.0278,0.9524
ROCPOINTS_O,0.1411,0.8078,0.9524,0.0278,0.9524
ROCPOINTS_O,0.1414,0.8077,0.9524,0.0278,0.9524
ROCPOINTS_O,0.1417,0.8076,0.9500,0.0278,0.9500
ROCPOINTS_O,0.1418,0.8076,0.9500,0.0278,0.9500
ROCPOINTS_O,0.1420,0.8075,0.9500,0.0278,0.9500
ROCPOINTS_O,0.1420,0.8075,0.9500,0.0278,0.9500
ROCPOINTS_O,0.1420,0.8074,0.9500,0.0278,0.9500
ROCPOINTS_O,0.1421,0.8074,0.9500,0.0278,0.9500
ROCPOINTS_O,0.1422,0.8073,0.9500,0.0278,0.9500
ROCPOINTS_O,0.1423,0.8072,0.9500,0.0278,0.9500
ROCPOINTS_O,0.1424,0.8072,0.9500,0.0278,0.9500
ROCPOINTS_O,0.1424,0.8071,0.9500,0.0278,0.9500
ROCPOINTS_O,0.1425,0.8071,0.9500,0.0278,0.9500
ROCPOINTS_O,0.1427,0.8069,0.9500,0.0278,0.9500
ROCPOINTS_O,0.1427,0.8069,0.9500,0.0278,0.9500
ROCPOINTS_O,0.1428,0.8068,0.9500,0.0278,0.9500
ROCPOINTS_O,0.1430,0.8068,0.9500,0.0278,0.9500
ROCPOINTS_O,0.1431,0.8067,0.9500,0.0278,0.9500
ROCPOINTS_O,0.1431,0.8067,0.9500,0.0278,0.9500
ROCPOINTS_O,0.1433,0.8066,0.9500,0.0278,0.9500
ROCPOINTS_O,0.1433,0.8024,0.9476,0.0279,0.9476
ROCPOINTS_O,0.1434,0.8023,0.9476,0.0279,0.9476
ROCPOINTS_O,0.1435,0.8022,0.9476,0.0279,0.9476
ROCPOINTS_O,0.1435,0.8022,0.9476,0.0279,0.9476
ROCPOINTS_O,0.1437,0.8021,0.9476,0.0279,0.9476
ROCPOINTS_O,0.1438,0.8020,0.9476,0.0279,0.9476
ROCPOINTS_O,0.1439,0.8020,0.9476,0.0279,0.9476
ROCPOINTS_O,0.1439,0.8019,0.9476,0.0279,0.9476
ROCPOINTS_O,0.1439,0.8019,0.9476,0.0279,0.9476
ROCPOINTS_O,0.1440,0.8018,0.9476,0.0279,0.9476
ROCPOINTS_O,0.1440,0.8016,0.9476,0.0279,0.9476
ROCPOINTS_O,0.1441,0.8016,0.9476,0.0279,0.9476
ROCPOINTS_O,0.1442,0.8015,0.9476,0.0279,0.9476
ROCPOINTS_O,0.1443,0.8013,0.9476,0.0279,0.9476
ROCPOINTS_O,0.1444,0.8013,0.9476,0.0279,0.9476
ROCPOINTS_O,0.1444,0.8011,0.9476,0.0279,0.9476
ROCPOINTS_O,0.1447,0.8010,0.9476,0.0279,0.9476
ROCPOINTS_O,0.1449,0.8009,0.9476,0.0279,0.9476
ROCPOINTS_O,0.1449,0.8009,0.9476,0.0279,0.9476
ROCPOINTS_O,0.1450,0.8008,0.9476,0.0279,0.9476
ROCPOINTS_O,0.1451,0.8008,0.9476,0.0279,0.9476
ROCPOINTS_O,0.1453,0.8007,0.9476,0.0279,0.9476
ROCPOINTS_O,0.1456,0.8006,0.9476,0.0279,0.9476
ROCPOINTS_O,0.1457,0.8006,0.9476,0.0279,0.9476
ROCPOINTS_O,0.1461,0.8005,0.9476,0.0279,0.9476
ROCPOINTS_O,0.1463,0.8005,0.9476,0.0279,0.9476
ROCPOINTS_O,0.1464,0.8004,0.9476,0.0279,0.9476
ROCPOINTS_O,0.1465,0.8004,0.9476,0.0279,0.9476
ROCPOINTS_O,0.1466,0.8003,0.9476,0.0279,0.9476
ROCPOINTS_O,0.1467,0.8002,0.9476,0.0280,0.9476
ROCPOINTS_O,0.1467,0.7942,0.9476,0.0282,0.9476
ROCPOINTS_O,0.1468,0.7941,0.9476,0.0282,0.9476
ROCPOINTS_O,0.1468,0.7941,0.9452,0.0281,0.9452
ROCPOINTS_O,0.1469,0.7940,0.9452,0.0281,0.9452
ROCPOINTS_O,0.1471,0.7939,0.9452,0.0281,0.9452
ROCPOINTS_O,0.1471,0.7939,0.9452,0.0281,0.9452
ROCPOINTS_O,0.1471,0.7938,0.9452,0.0281,0.9452
ROCPOINTS_O,0.1472,0.7937,0.9452,0.0281,0.9452
ROCPOINTS_O,0.1475,0.7937,0.9452,0.0281,0.9452
ROCPOINTS_O,0.1476,0.7936,0.9452,0.0281,0.9452
ROCPOINTS_O,0.1478,0.7935,0.9452,0.0281,0.9452
ROCPOINTS_O,0.1478,0.7935,0.9452,0.0281,0.9452
ROCPOINTS_O,0.1479,0.7934,0.9452,0.0281,0.9452
ROCPOINTS_O,0.1479,0.7934,0.9452,0.0281,0.9452
ROCPOINTS_O,0.1481,0.7933,0.9452,0.0281,0.9452
ROCPOINTS_O,0.1483,0.7932,0.9452,0.0281,0.9452
ROCPOINTS_O,0.1484,0.7931,0.9452,0.0281,0.9452
ROCPOINTS_O,0.1484,0.7931,0.9452,0.0281,0.9452
ROCPOINTS_O,0.1486,0.7930,0.9452,0.0281,0.9452
ROCPOINTS_O,0.1486,0.7930,0.9452,0.0281,0.9452
ROCPOINTS_O,0.1486,0.7929,0.9452,0.0281,0.9452
ROCPOINTS_O,0.1488,0.7928,0.9452,0.0281,0.9452
ROCPOINTS_O,0.1488,0.7928,0.9452,0.0281,0.9452
ROCPOINTS_O,0.1488,0.7927,0.9452,0.0281,0.9452
ROCPOINTS_O,0.1489,0.7926,0.9452,0.0281,0.9452
ROCPOINTS_O,0.1489,0.7926,0.9452,0.0281,0.9452
ROCPOINTS_O,0.1490,0.7925,0.9452,0.0281,0.9452
ROCPOINTS_O,0.1491,0.7924,0.9452,0.0282,0.9452
ROCPOINTS_O,0.1492,0.7924,0.9452,0.0282,0.9452
ROCPOINTS_O,0.1493,0.7923,0.9452,0.0282,0.9452
ROCPOINTS_O,0.1497,0.7922,0.9452,0.0282,0.9452
ROCPOINTS_O,0.1497,0.7921,0.9452,0.0282,0.9452
ROCPOINTS_O,0.1499,0.7920,0.9452,0.0282,0.9452
ROCPOINTS_O,0.1500,0.7920,0.9452,0.0282,0.9452
ROCPOINTS_O,0.1500,0.7919,0.9452,0.0282,0.9452
ROCPOINTS_O,0.1500,0.7874,0.9452,0.0283,0.9452
ROCPOINTS_O,0.1503,0.7873,0.9452,0.0283,0.9452
ROCPOINTS_O,0.1505,0.7873,0.9452,0.0283,0.9452
ROCPOINTS_O,0.1506,0.7872,0.9452,0.0283,0.9452
ROCPOINTS_O,0.1506,0.7872,0.9452,0.0283,0.9452
ROCPOINTS_O,0.1507,0.7871,0.9452,0.0283,0.9452
ROCPOINTS_O,0.1508,0.7869,0.9452,0.0283,0.9452
ROCPOINTS_O,0.1508,0.7869,0.9452,0.0283,0.9452
ROCPOINTS_O,0.1511,0.7868,0.9452,0.0283,0.9452
ROCPOINTS_O,0.1512,0.7867,0.9452,0.0283,0.9452
ROCPOINTS_O,0.1513,0.7866,0.9452,0.0284,0.9452
ROCPOINTS_O,0.1513,0.7865,0.9452,0.0284,0.9452
ROCPOINTS_O,0.1516,0.7865,0.9452,0.0284,0.9452
ROCPOINTS_O,0.1518,0.7864,0.9452,0.0284,0.9452
ROCPOINTS_O,0.1521,0.7864,0.9452,0.0284,0.9452
ROCPOINTS_O,0.1521,0.7863,0.9452,0.0284,0.9452
ROCPOINTS_O,0.1522,0.7862,0.9452,0.0284,0.9452
ROCPOINTS_O,0.1524,0.7861,0.9452,0.0284,0.9452
ROCPOINTS_O,0.1524,0.7861,0.9452,0.0284,0.9452
ROCPOINTS_O,0.1525,0.7860,0.9452,0.0284,0.9452
ROCPOINTS_O,0.1526,0.7860,0.9452,0.0284,0.9452
ROCPOINTS_O,0.1527,0.7859,0.9452,0.0284,0.9452
ROCPOINTS_O,0.1527,0.7858,0.9452,0.0284,0.9452
ROCPOINTS_O,0.1529,0.7858,0.9452,0.0284,0.9452
ROCPOINTS_O,0.1530,0.7857,0.9452,0.0284,0.9452
ROCPOINTS_O,0.1531,0.7857,0.9452,0.0284,0.9452
ROCPOINTS_O,0.1532,0.7856,0.9452,0.0284,0.9452
ROCPOINTS_O,0.1533,0.7855,0.9452,0.0284,0.9452
ROCPOINTS_O,0.1533,0.7854,0.9452,0.0284,0.9452
ROCPOINTS_O,0.1535,0.7804,0.9452,0.0286,0.9452
ROCPOINTS_O,0.1535,0.7804,0.9452,0.0286,0.9452
ROCPOINTS_O,0.1538,0.7803,0.9452,0.0286,0.9452
ROCPOINTS_O,0.1538,0.7802,0.9452,0.0286,0.9452
ROCPOINTS_O,0.1539,0.7802,0.9452,0.0286,0.9452
ROCPOINTS_O,0.1539,0.7801,0.9452,0.0286,0.9452
ROCPOINTS_O,0.1539,0.7801,0.9452,0.0286,0.9452
ROCPOINTS_O,0.1540,0.7800,0.9452,0.0286,0.9452
ROCPOINTS_O,0.1540,0.7799,0.9452,0.0286,0.9452
ROCPOINTS_O,0.1541,0.7799,0.9452,0.0286,0.9452
ROCPOINTS_O,0.1541,0.7798,0.9452,0.0286,0.9452
ROCPOINTS_O,0.1542,0.7798,0.9452,0.0286,0.9452
ROCPOINTS_O,0.1542,0.7797,0.9452,0.0286,0.9452
ROCPOINTS_O,0.1544,0.7797,0.9452,0.0286,0.9452
ROCPOINTS_O,0.1544,0.7796,0.9452,0.0286,0.9452
ROCPOINTS_O,0.1547,0.7795,0.9452,0.0286,0.9452
ROCPOINTS_O,0.1550,0.7794,0.9452,0.0286,0.9452
ROCPOINTS_O,0.1551,0.7791,0.9452,0.0286,0.9452
ROCPOINTS_O,0.1551,0.7791,0.9452,0.0286,0.9452
ROCPOINTS_O,0.1551,0.7790,0.9452,0.0286,0.9452
ROCPOINTS_O,0.1554,0.7790,0.9452,0.0286,0.9452
ROCPOINTS_O,0.1554,0.7789,0.9452,0.0286,0.9452
ROCPOINTS_O,0.1555,0.7784,0.9452,0.0286,0.9452
ROCPOINTS_O,0.1556,0.7784,0.9452,0.0286,0.9452
ROCPOINTS_O,0.1556,0.7783,0.9452,0.0286,0.9452
ROCPOINTS_O,0.1556,0.7781,0.9452,0.0287,0.9452
ROCPOINTS_O,0.1557,0.7780,0.9452,0.0287,0.9452
ROCPOINTS_O,0.1557,0.7780,0.9452,0.0287,0.9452
ROCPOINTS_O,0.1558,0.7779,0.9452,0.0287,0.9452
ROCPOINTS_O,0.1562,0.7779,0.9452,0.0287,0.9452
ROCPOINTS_O,0.1562,0.7778,0.9452,0.0287,0.9452
ROCPOINTS_O,0.1564,0.7778,0.9452,0.0287,0.9452
ROCPOINTS_O,0.1565,0.7777,0.9452,0.0287,0.9452
ROCPOINTS_O,0.1565,0.7776,0.9452,0.0287,0.9452
ROCPOINTS_O,0.1566,0.7776,0.9452,0.0287,0.9452
ROCPOINTS_O,0.1566,0.7775,0.9452,0.0287,0.9452
ROCPOINTS_O,0.1567,0.7774,0.9452,0.0287,0.9452
ROCPOINTS_O,0.1567,0.7718,0.9429,0.0288,0.9429
ROCPOINTS_O,0.1567,0.7717,0.9429,0.0288,0.9429
ROCPOINTS_O,0.1569,0.7716,0.9429,0.0288,0.9429
ROCPOINTS_O,0.1571,0.7716,0.9429,0.0288,0.9429
ROCPOINTS_O,0.1572,0.7715,0.9429,0.0288,0.9429
ROCPOINTS_O,0.1574,0.7715,0.9429,0.0288,0.9429
ROCPOINTS_O,0.1575,0.7714,0.9429,0.0288,0.9429
ROCPOINTS_O,0.1576,0.7713,0.9429,0.0288,0.9429
ROCPOINTS_O,0.1576,0.7712,0.9429,0.0288,0.9429
ROCPOINTS_O,0.1576,0.7712,0.9429,0.0288,0.9429
ROCPOINTS_O,0.1576,0.7711,0.9429,0.0288,0.9429
ROCPOINTS_O,0.1578,0.7710,0.9429,0.0288,0.9429
ROCPOINTS_O,0.1578,0.7709,0.9429,0.0288,0.9429
ROCPOINTS_O,0.1578,0.7707,0.9429,0.0289,0.9429
ROCPOINTS_O,0.1580,0.7706,0.9429,0.0289,0.9429
ROCPOINTS_O,0.1582,0.7706,0.9429,0.0289,0.9429
ROCPOINTS_O,0.1582,0.7705,0.9429,0.0289,0.9429
ROCPOINTS_O,0.1583,0.7705,0.9429,0.0289,0.9429
ROCPOINTS_O,0.1585,0.7703,0.9429,0.0289,0.9429
ROCPOINTS_O,0.1585,0.7702,0.9429,0.0289,0.9429
ROCPOINTS_O,0.1586,0.7702,0.9429,0.0289,0.9429
ROCPOINTS_O,0.1587,0.7701,0.9429,0.0289,0.9429
ROCPOINTS_O,0.1587,0.7701,0.9429,0.0289,0.9429
ROCPOINTS_O,0.1590,0.7700,0.9429,0.0289,0.9429
ROCPOINTS_O,0.1590,0.7699,0.9429,0.0289,0.9429
ROCPOINTS_O,0.1590,0.7699,0.9429,0.0289,0.9429
ROCPOINTS_O,0.1591,0.7698,0.9429,0.0289,0.9429
ROCPOINTS_O,0.1592,0.7698,0.9429,0.0289,0.9429
ROCPOINTS_O,0.1598,0.7696,0.9429,0.0289,0.9429
ROCPOINTS_O,0.1599,0.7695,0.9429,0.0289,0.9429
ROCPOINTS_O,0.1600,0.7695,0.9429,0.0289,0.9429
ROCPOINTS_O,0.1600,0.7645,0.9429,0.0291,0.9429
ROCPOINTS_O,0.1601,0.7644,0.9429,0.0291,0.9429
ROCPOINTS_O,0.1601,0.7643,0.9429,0.0291,0.9429
ROCPOINTS_O,0.1602,0.7643,0.9429,0.0291,0.9429
ROCPOINTS_O,0.1602,0.7642,0.9429,0.0291,0.9429
ROCPOINTS_O,0.1602,0.7642,0.9429,0.0291,0.9429
ROCPOINTS_O,0.1603,0.7641,0.9429,0.0291,0.9429
ROCPOINTS_O,0.1603,0.7640,0.9429,0.0291,0.9429
ROCPOINTS_O,0.1604,0.7640,0.9429,0.0291,0.9429
ROCPOINTS_O,0.1604,0.7639,0.9429,0.0291,0.9429
ROCPOINTS_O,0.1605,0.7639,0.9429,0.0291,0.9429
ROCPOINTS_O,0.1605,0.7638,0.9429,0.0291,0.9429
ROCPOINTS_O,0.1606,0.7638,0.9429,0.0291,0.9429
ROCPOINTS_O,0.1606,0.7637,0.9429,0.0291,0.9429
ROCPOINTS_O,0.1608,0.7636,0.9429,0.0291,0.9429
ROCPOINTS_O,0.1608,0.7636,0.9429,0.0291,0.9429
ROCPOINTS_O,0.1611,0.7635,0.9429,0.0291,0.9429
ROCPOINTS_O,0.1611,0.7635,0.9429,0.0291,0.9429
ROCPOINTS_O,0.1611,0.7633,0.9429,0.0291,0.9429
ROCPOINTS_O,0.1612,0.7632,0.9429,0.0291,0.9429
ROCPOINTS_O,0.1613,0.7632,0.9429,0.0291,0.9429
ROCPOINTS_O,0.1616,0.7631,0.9429,0.0291,0.9429
ROCPOINTS_O,0.1616,0.7630,0.9429,0.0291,0.9429
ROCPOINTS_O,0.1617,0.7630,0.9429,0.0291,0.9429
ROCPOINTS_O,0.1620,0.7629,0.9429,0.0291,0.9429
ROCPOINTS_O,0.1622,0.7628,0.9429,0.0291,0.9429
ROCPOINTS_O,0.1623,0.7627,0.9429,0.0291,0.9429
ROCPOINTS_O,0.1623,0.7627,0.9429,0.0291,0.9429
ROCPOINTS_O,0.1625,0.7626,0.9429,0.0291,0.9429
ROCPOINTS_O,0.1625,0.7625,0.9429,0.0291,0.9429
ROCPOINTS_O,0.1626,0.7625,0.9429,0.0292,0.9429
ROCPOINTS_O,0.1627,0.7624,0.9429,0.0292,0.9429
ROCPOINTS_O,0.1629,0.7623,0.9429,0.0292,0.9429
ROCPOINTS_O,0.1629,0.7623,0.9429,0.0292,0.9429
ROCPOINTS_O,0.1630,0.7623,0.9405,0.0291,0.9405
ROCPOINTS_O,0.1630,0.7622,0.9405,0.0291,0.9405
ROCPOINTS_O,0.1630,0.7621,0.9405,0.0291,0.9405
ROCPOINTS_O,0.1630,0.7621,0.9405,0.0291,0.9405
ROCPOINTS_O,0.1631,0.7620,0.9405,0.0291,0.9405
ROCPOINTS_O,0.1633,0.7620,0.9405,0.0291,0.9405
ROCPOINTS_O,0.1633,0.7619,0.9405,0.0291,0.9405
ROCPOINTS_O,0.1634,0.7565,0.9405,0.0293,0.9405
ROCPOINTS_O,0.1636,0.7564,0.9405,0.0293,0.9405
ROCPOINTS_O,0.1637,0.7564,0.9405,0.0293,0.9405
ROCPOINTS_O,0.1638,0.7563,0.9405,0.0293,0.9405
ROCPOINTS_O,0.1639,0.7562,0.9405,0.0293,0.9405
ROCPOINTS_O,0.1641,0.7562,0.9405,0.0293,0.9405
ROCPOINTS_O,0.1642,0.7561,0.9405,0.0293,0.9405
ROCPOINTS_O,0.1642,0.7560,0.9405,0.0293,0.9405
ROCPOINTS_O,0.1643,0.7560,0.9405,0.0293,0.9405
ROCPOINTS_O,0.1647,0.7559,0.9405,0.0293,0.9405
ROCPOINTS_O,0.1647,0.7558,0.9405,0.0293,0.9405
ROCPOINTS_O,0.1648,0.7558,0.9405,0.0293,0.9405
ROCPOINTS_O,0.1648,0.7557,0.9405,0.0293,0.9405
ROCPOINTS_O,0.1649,0.7557,0.9405,0.0293,0.9405
ROCPOINTS_O,0.1650,0.7556,0.9405,0.0293,0.9405
ROCPOINTS_O,0.1650,0.7556,0.9405,0.0293,0.9405
ROCPOINTS_O,0.1650,0.7553,0.9405,0.0293,0.9405
ROCPOINTS_O,0.1652,0.7553,0.9405,0.0294,0.9405
ROCPOINTS_O,0.1652,0.7552,0.9405,0.0294,0.9405
ROCPOINTS_O,0.1654,0.7551,0.9405,0.0294,0.9405
ROCPOINTS_O,0.1654,0.7550,0.9405,0.0294,0.9405
ROCPOINTS_O,0.1656,0.7550,0.9405,0.0294,0.9405
ROCPOINTS_O,0.1657,0.7549,0.9405,0.0294,0.9405
ROCPOINTS_O,0.1661,0.7548,0.9405,0.0294,0.9405
ROCPOINTS_O,0.1661,0.7547,0.9405,0.0294,0.9405
ROCPOINTS_O,0.1663,0.7547,0.9405,0.0294,0.9405
ROCPOINTS_O,0.1664,0.7546,0.9405,0.0294,0.9405
ROCPOINTS_O,0.1665,0.7546,0.9405,0.0294,0.9405
ROCPOINTS_O,0.1666,0.7545,0.9405,0.0294,0.9405
ROCPOINTS_O,0.1666,0.7545,0.9405,0.0294,0.9405
ROCPOINTS_O,0.1667,0.7544,0.9405,0.0294,0.9405
ROCPOINTS_O,0.1668,0.7483,0.9381,0.0295,0.9381
ROCPOINTS_O,0.1669,0.7483,0.9381,0.0295,0.9381
ROCPOINTS_O,0.1671,0.7482,0.9381,0.0295,0.9381
ROCPOINTS_O,0.1674,0.7481,0.9381,0.0295,0.9381
ROCPOINTS_O,0.1675,0.7481,0.9381,0.0296,0.9381
ROCPOINTS_O,0.1675,0.7477,0.9381,0.0296,0.9381
ROCPOINTS_O,0.1677,0.7477,0.9381,0.0296,0.9381
ROCPOINTS_O,0.1678,0.7476,0.9381,0.0296,0.9381
ROCPOINTS_O,0.1680,0.7475,0.9381,0.0296,0.9381
ROCPOINTS_O,0.1680,0.7474,0.9381,0.0296,0.9381
ROCPOINTS_O,0.1682,0.7473,0.9381,0.0296,0.9381
ROCPOINTS_O,0.1682,0.7473,0.9381,0.0296,0.9381
ROCPOINTS_O,0.1683,0.7472,0.9381,0.0296,0.9381
ROCPOINTS_O,0.1683,0.7470,0.9381,0.0296,0.9381
ROCPOINTS_O,0.1684,0.7469,0.9381,0.0296,0.9381
ROCPOINTS_O,0.1685,0.7468,0.9381,0.0296,0.9381
ROCPOINTS_O,0.1686,0.7468,0.9381,0.0296,0.9381
ROCPOINTS_O,0.1687,0.7467,0.9381,0.0296,0.9381
ROCPOINTS_O,0.1687,0.7466,0.9381,0.0296,0.9381
ROCPOINTS_O,0.1688,0.7466,0.9381,0.0296,0.9381
ROCPOINTS_O,0.1688,0.7465,0.9381,0.0296,0.9381
ROCPOINTS_O,0.1690,0.7465,0.9381,0.0296,0.9381
ROCPOINTS_O,0.1691,0.7464,0.9381,0.0296,0.9381
ROCPOINTS_O,0.1692,0.7464,0.9381,0.0296,0.9381
ROCPOINTS_O,0.1693,0.7463,0.9381,0.0296,0.9381
ROCPOINTS_O,0.1694,0.7462,0.9381,0.0296,0.9381
ROCPOINTS_O,0.1695,0.7461,0.9381,0.0296,0.9381
ROCPOINTS_O,0.1695,0.7461,0.9381,0.0296,0.9381
ROCPOINTS_O,0.1695,0.7460,0.9381,0.0296,0.9381
ROCPOINTS_O,0.1695,0.7460,0.9381,0.0296,0.9381
ROCPOINTS_O,0.1697,0.7459,0.9381,0.0296,0.9381
ROCPOINTS_O,0.1697,0.7449,0.9381,0.0297,0.9381
ROCPOINTS_O,0.1698,0.7448,0.9381,0.0297,0.9381
ROCPOINTS_O,0.1699,0.7447,0.9381,0.0297,0.9381
ROCPOINTS_O,0.1699,0.7446,0.9381,0.0297,0.9381
ROCPOINTS_O,0.1700,0.7446,0.9381,0.0297,0.9381
ROCPOINTS_O,0.1701,0.7388,0.9333,0.0298,0.9333
ROCPOINTS_O,0.1702,0.7387,0.9333,0.0298,0.9333
ROCPOINTS_O,0.1703,0.7386,0.9333,0.0298,0.9333
ROCPOINTS_O,0.1704,0.7386,0.9333,0.0298,0.9333
ROCPOINTS_O,0.1705,0.7385,0.9333,0.0298,0.9333
ROCPOINTS_O,0.1706,0.7384,0.9333,0.0298,0.9333
ROCPOINTS_O,0.1706,0.7383,0.9333,0.0298,0.9333
ROCPOINTS_O,0.1706,0.7383,0.9333,0.0298,0.9333
ROCPOINTS_O,0.1707,0.7382,0.9333,0.0298,0.9333
ROCPOINTS_O,0.1707,0.7381,0.9333,0.0298,0.9333
ROCPOINTS_O,0.1708,0.7381,0.9333,0.0298,0.9333
ROCPOINTS_O,0.1709,0.7379,0.9333,0.0298,0.9333
ROCPOINTS_O,0.1709,0.7378,0.9333,0.0298,0.9333
ROCPOINTS_O,0.1711,0.7377,0.9333,0.0298,0.9333
ROCPOINTS_O,0.1711,0.7377,0.9333,0.0298,0.9333
ROCPOINTS_O,0.1713,0.7376,0.9333,0.0298,0.9333
ROCPOINTS_O,0.1714,0.7375,0.9333,0.0298,0.9333
ROCPOINTS_O,0.1714,0.7375,0.9333,0.0298,0.9333
ROCPOINTS_O,0.1717,0.7374,0.9333,0.0298,0.9333
ROCPOINTS_O,0.1717,0.7373,0.9333,0.0298,0.9333
ROCPOINTS_O,0.1718,0.7373,0.9333,0.0298,0.9333
ROCPOINTS_O,0.1718,0.7372,0.9333,0.0298,0.9333
ROCPOINTS_O,0.1720,0.7372,0.9333,0.0298,0.9333
ROCPOINTS_O,0.1722,0.7370,0.9310,0.0298,0.9310
ROCPOINTS_O,0.1723,0.7369,0.9310,0.0298,0.9310
ROCPOINTS_O,0.1723,0.7369,0.9310,0.0298,0.9310
ROCPOINTS_O,0.1724,0.7368,0.9310,0.0298,0.9310
ROCPOINTS_O,0.1724,0.7367,0.9310,0.0298,0.9310
ROCPOINTS_O,0.1725,0.7366,0.9310,0.0298,0.9310
ROCPOINTS_O,0.1726,0.7366,0.9310,0.0298,0.9310
ROCPOINTS_O,0.1727,0.7365,0.9310,0.0298,0.9310
ROCPOINTS_O,0.1730,0.7365,0.9310,0.0298,0.9310
ROCPOINTS_O,0.1730,0.7364,0.9310,0.0298,0.9310
ROCPOINTS_O,0.1731,0.7364,0.9310,0.0298,0.9310
ROCPOINTS_O,0.1733,0.7363,0.9310,0.0298,0.9310
ROCPOINTS_O,0.1733,0.7362,0.9310,0.0298,0.9310
ROCPOINTS_O,0.1733,0.7313,0.9310,0.0300,0.9310
ROCPOINTS_O,0.1735,0.7312,0.9310,0.0300,0.9310
ROCPOINTS_O,0.1735,0.7312,0.9310,0.0300,0.9310
ROCPOINTS_O,0.1737,0.7311,0.9310,0.0300,0.9310
ROCPOINTS_O,0.1739,0.7310,0.9310,0.0300,0.9310
ROCPOINTS_O,0.1739,0.7309,0.9310,0.0300,0.9310
ROCPOINTS_O,0.1739,0.7308,0.9310,0.0300,0.9310
ROCPOINTS_O,0.1741,0.7307,0.9310,0.0300,0.9310
ROCPOINTS_O,0.1742,0.7307,0.9310,0.0300,0.9310
ROCPOINTS_O,0.1743,0.7306,0.9310,0.0300,0.9310
ROCPOINTS_O,0.1743,0.7306,0.9310,0.0300,0.9310
ROCPOINTS_O,0.1744,0.7305,0.9310,0.0300,0.9310
ROCPOINTS_O,0.1744,0.7305,0.9310,0.0300,0.9310
ROCPOINTS_O,0.1744,0.7304,0.9310,0.0300,0.9310
ROCPOINTS_O,0.1747,0.7303,0.9310,0.0300,0.9310
ROCPOINTS_O,0.1748,0.7303,0.9310,0.0300,0.9310
ROCPOINTS_O,0.1749,0.7302,0.9310,0.0300,0.9310
ROCPOINTS_O,0.1750,0.7302,0.9310,0.0300,0.9310
ROCPOINTS_O,0.1752,0.7299,0.9310,0.0300,0.9310
ROCPOINTS_O,0.1752,0.7299,0.9310,0.0300,0.9310
ROCPOINTS_O,0.1753,0.7298,0.9310,0.0300,0.9310
ROCPOINTS_O,0.1757,0.7298,0.9310,0.0300,0.9310
ROCPOINTS_O,0.1757,0.7297,0.9310,0.0300,0.9310
ROCPOINTS_O,0.1758,0.7296,0.9310,0.0301,0.9310
ROCPOINTS_O,0.1758,0.7296,0.9310,0.0301,0.9310
ROCPOINTS_O,0.1760,0.7295,0.9310,0.0301,0.9310
ROCPOINTS_O,0.1761,0.7295,0.9310,0.0301,0.9310
ROCPOINTS_O,0.1764,0.7294,0.9310,0.0301,0.9310
ROCPOINTS_O,0.1766,0.7294,0.9310,0.0301,0.9310
ROCPOINTS_O,0.1767,0.7293,0.9310,0.0301,0.9310
ROCPOINTS_O,0.1767,0.7235,0.9262,0.0302,0.9262
ROCPOINTS_O,0.1768,0.7234,0.9262,0.0302,0.9262
ROCPOINTS_O,0.1769,0.7233,0.9262,0.0302,0.9262
ROCPOINTS_O,0.1771,0.7233,0.9262,0.0302,0.9262
ROCPOINTS_O,0.1772,0.7231,0.9262,0.0302,0.9262
ROCPOINTS_O,0.1775,0.7231,0.9262,0.0302,0.9262
ROCPOINTS_O,0.1777,0.7230,0.9262,0.0302,0.9262
ROCPOINTS_O,0.1778,0.7229,0.9262,0.0302,0.9262
ROCPOINTS_O,0.1778,0.7228,0.9262,0.0302,0.9262
ROCPOINTS_O,0.1780,0.7227,0.9262,0.0302,0.9262
ROCPOINTS_O,0.1783,0.7227,0.9262,0.0302,0.9262
ROCPOINTS_O,0.1783,0.7226,0.9262,0.0302,0.9262
ROCPOINTS_O,0.1784,0.7225,0.9262,0.0302,0.9262
ROCPOINTS_O,0.1784,0.7225,0.9262,0.0302,0.9262
ROCPOINTS_O,0.1786,0.7224,0.9262,0.0302,0.9262
ROCPOINTS_O,0.1786,0.7224,0.9262,0.0302,0.9262
ROCPOINTS_O,0.1789,0.7223,0.9262,0.0302,0.9262
ROCPOINTS_O,0.1789,0.7222,0.9262,0.0302,0.9262
ROCPOINTS_O,0.1790,0.7222,0.9262,0.0302,0.9262
ROCPOINTS_O,0.1792,0.7221,0.9262,0.0302,0.9262
ROCPOINTS_O,0.1792,0.7220,0.9262,0.0302,0.9262
ROCPOINTS_O,0.1793,0.7219,0.9262,0.0302,0.9262
ROCPOINTS_O,0.1793,0.7218,0.9262,0.0302,0.9262
ROCPOINTS_O,0.1793,0.7218,0.9262,0.0302,0.9262
ROCPOINTS_O,0.1793,0.7217,0.9262,0.0302,0.9262
ROCPOINTS_O,0.1793,0.7217,0.9262,0.0302,0.9262
ROCPOINTS_O,0.1795,0.7216,0.9262,0.0302,0.9262
ROCPOINTS_O,0.1795,0.7215,0.9262,0.0302,0.9262
ROCPOINTS_O,0.1796,0.7214,0.9262,0.0302,0.9262
ROCPOINTS_O,0.1798,0.7214,0.9262,0.0302,0.9262
ROCPOINTS_O,0.1798,0.7213,0.9262,0.0302,0.9262
ROCPOINTS_O,0.1800,0.7213,0.9262,0.0302,0.9262
ROCPOINTS_O,0.1800,0.7211,0.9262,0.0302,0.9262
ROCPOINTS_O,0.1800,0.7150,0.9262,0.0305,0.9262
ROCPOINTS_O,0.1802,0.7150,0.9262,0.0305,0.9262
ROCPOINTS_O,0.1802,0.7149,0.9262,0.0305,0.9262
ROCPOINTS_O,0.1803,0.7148,0.9262,0.0305,0.9262
ROCPOINTS_O,0.1804,0.7148,0.9262,0.0305,0.9262
ROCPOINTS_O,0.1806,0.7147,0.9262,0.0305,0.9262
ROCPOINTS_O,0.1806,0.7147,0.9262,0.0305,0.9262
ROCPOINTS_O,0.1806,0.7146,0.9262,0.0305,0.9262
ROCPOINTS_O,0.1807,0.7146,0.9262,0.0305,0.9262
ROCPOINTS_O,0.1808,0.7144,0.9262,0.0305,0.9262
ROCPOINTS_O,0.1808,0.7144,0.9262,0.0305,0.9262
ROCPOINTS_O,0.1808,0.7143,0.9262,0.0305,0.9262
ROCPOINTS_O,0.1809,0.7143,0.9262,0.0305,0.9262
ROCPOINTS_O,0.1809,0.7142,0.9262,0.0305,0.9262
ROCPOINTS_O,0.1809,0.7142,0.9262,0.0305,0.9262
ROCPOINTS_O,0.1810,0.7141,0.9262,0.0305,0.9262
ROCPOINTS_O,0.1810,0.7140,0.9262,0.0305,0.9262
ROCPOINTS_O,0.1811,0.7140,0.9262,0.0305,0.9262
ROCPOINTS_O,0.1811,0.7139,0.9262,0.0305,0.9262
ROCPOINTS_O,0.1811,0.7139,0.9262,0.0305,0.9262
ROCPOINTS_O,0.1813,0.7138,0.9262,0.0305,0.9262
ROCPOINTS_O,0.1813,0.7137,0.9262,0.0306,0.9262
ROCPOINTS_O,0.1814,0.7136,0.9262,0.0306,0.9262
ROCPOINTS_O,0.1815,0.7136,0.9262,0.0306,0.9262
ROCPOINTS_O,0.1815,0.7135,0.9262,0.0306,0.9262
ROCPOINTS_O,0.1816,0.7135,0.9262,0.0306,0.9262
ROCPOINTS_O,0.1817,0.7134,0.9262,0.0306,0.9262
ROCPOINTS_O,0.1817,0.7133,0.9262,0.0306,0.9262
ROCPOINTS_O,0.1817,0.7131,0.9262,0.0306,0.9262
ROCPOINTS_O,0.1818,0.7130,0.9262,0.0306,0.9262
ROCPOINTS_O,0.1819,0.7129,0.9262,0.0306,0.9262
ROCPOINTS_O,0.1822,0.7129,0.9262,0.0306,0.9262
ROCPOINTS_O,0.1823,0.7128,0.9262,0.0306,0.9262
ROCPOINTS_O,0.1823,0.7128,0.9262,0.0306,0.9262
ROCPOINTS_O,0.1824,0.7127,0.9262,0.0306,0.9262
ROCPOINTS_O,0.1825,0.7127,0.9262,0.0306,0.9262
ROCPOINTS_O,0.1826,0.7126,0.9262,0.0306,0.9262
ROCPOINTS_O,0.1826,0.7125,0.9262,0.0306,0.9262
ROCPOINTS_O,0.1826,0.7125,0.9262,0.0306,0.9262
ROCPOINTS_O,0.1827,0.7124,0.9262,0.0306,0.9262
ROCPOINTS_O,0.1828,0.7124,0.9262,0.0306,0.9262
ROCPOINTS_O,0.1829,0.7123,0.9262,0.0306,0.9262
ROCPOINTS_O,0.1829,0.7122,0.9262,0.0306,0.9262
ROCPOINTS_O,0.1830,0.7122,0.9262,0.0306,0.9262
ROCPOINTS_O,0.1830,0.7121,0.9262,0.0306,0.9262
ROCPOINTS_O,0.1830,0.7121,0.9262,0.0306,0.9262
ROCPOINTS_O,0.1830,0.7120,0.9262,0.0306,0.9262
ROCPOINTS_O,0.1831,0.7120,0.9262,0.0306,0.9262
ROCPOINTS_O,0.1832,0.7119,0.9262,0.0306,0.9262
ROCPOINTS_O,0.1833,0.7118,0.9262,0.0306,0.9262
ROCPOINTS_O,0.1833,0.7117,0.9262,0.0306,0.9262
ROCPOINTS_O,0.1836,0.7063,0.9262,0.0309,0.9262
ROCPOINTS_O,0.1836,0.7062,0.9262,0.0309,0.9262
ROCPOINTS_O,0.1837,0.7062,0.9262,0.0309,0.9262
ROCPOINTS_O,0.1838,0.7061,0.9262,0.0309,0.9262
ROCPOINTS_O,0.1838,0.7061,0.9262,0.0309,0.9262
ROCPOINTS_O,0.1838,0.7060,0.9262,0.0309,0.9262
ROCPOINTS_O,0.1838,0.7059,0.9262,0.0309,0.9262
ROCPOINTS_O,0.1839,0.7058,0.9262,0.0309,0.9262
ROCPOINTS_O,0.1839,0.7058,0.9262,0.0309,0.9262
ROCPOINTS_O,0.1840,0.7057,0.9262,0.0309,0.9262
ROCPOINTS_O,0.1840,0.7056,0.9262,0.0309,0.9262
ROCPOINTS_O,0.1841,0.7055,0.9262,0.0309,0.9262
ROCPOINTS_O,0.1841,0.7055,0.9262,0.0309,0.9262
ROCPOINTS_O,0.1843,0.7054,0.9262,0.0309,0.9262
ROCPOINTS_O,0.1843,0.7054,0.9262,0.0309,0.9262
ROCPOINTS_O,0.1844,0.7053,0.9262,0.0309,0.9262
ROCPOINTS_O,0.1844,0.7052,0.9262,0.0309,0.9262
ROCPOINTS_O,0.1845,0.7051,0.9262,0.0309,0.9262
ROCPOINTS_O,0.1845,0.7050,0.9262,0.0309,0.9262
ROCPOINTS_O,0.1846,0.7050,0.9262,0.0309,0.9262
ROCPOINTS_O,0.1847,0.7049,0.9262,0.0309,0.9262
ROCPOINTS_O,0.1850,0.7047,0.9262,0.0309,0.9262
ROCPOINTS_O,0.1851,0.7046,0.9262,0.0309,0.9262
ROCPOINTS_O,0.1851,0.7045,0.9262,0.0309,0.9262
ROCPOINTS_O,0.1852,0.7044,0.9262,0.0309,0.9262
ROCPOINTS_O,0.1856,0.7044,0.9262,0.0309,0.9262
ROCPOINTS_O,0.1857,0.7042,0.9262,0.0310,0.9262
ROCPOINTS_O,0.1857,0.7041,0.9262,0.0310,0.9262
ROCPOINTS_O,0.1858,0.7040,0.9262,0.0310,0.9262
ROCPOINTS_O,0.1858,0.7040,0.9262,0.0310,0.9262
ROCPOINTS_O,0.1859,0.7039,0.9262,0.0310,0.9262
ROCPOINTS_O,0.1859,0.7038,0.9262,0.0310,0.9262
ROCPOINTS_O,0.1861,0.7037,0.9262,0.0310,0.9262
ROCPOINTS_O,0.1862,0.7037,0.9262,0.0310,0.9262
ROCPOINTS_O,0.1863,0.7036,0.9262,0.0310,0.9262
ROCPOINTS_O,0.1864,0.7036,0.9262,0.0310,0.9262
ROCPOINTS_O,0.1865,0.7034,0.9262,0.0310,0.9262
ROCPOINTS_O,0.1865,0.7033,0.9262,0.0310,0.9262
ROCPOINTS_O,0.1867,0.7033,0.9262,0.0310,0.9262
ROCPOINTS_O,0.1867,0.7032,0.9262,0.0310,0.9262
ROCPOINTS_O,0.1867,0.6954,0.9214,0.0312,0.9214
ROCPOINTS_O,0.1870,0.6953,0.9214,0.0312,0.9214
ROCPOINTS_O,0.1871,0.6952,0.9214,0.0312,0.9214
ROCPOINTS_O,0.1871,0.6952,0.9214,0.0312,0.9214
ROCPOINTS_O,0.1871,0.6951,0.9214,0.0312,0.9214
ROCPOINTS_O,0.1873,0.6950,0.9214,0.0312,0.9214
ROCPOINTS_O,0.1873,0.6950,0.9214,0.0312,0.9214
ROCPOINTS_O,0.1873,0.6949,0.9214,0.0312,0.9214
ROCPOINTS_O,0.1874,0.6948,0.9214,0.0312,0.9214
ROCPOINTS_O,0.1874,0.6948,0.9214,0.0312,0.9214
ROCPOINTS_O,0.1875,0.6947,0.9214,0.0312,0.9214
ROCPOINTS_O,0.1877,0.6946,0.9214,0.0312,0.9214
ROCPOINTS_O,0.1878,0.6946,0.9214,0.0312,0.9214
ROCPOINTS_O,0.1879,0.6944,0.9214,0.0312,0.9214
ROCPOINTS_O,0.1880,0.6944,0.9214,0.0312,0.9214
ROCPOINTS_O,0.1881,0.6943,0.9214,0.0312,0.9214
ROCPOINTS_O,0.1881,0.6943,0.9214,0.0312,0.9214
ROCPOINTS_O,0.1883,0.6942,0.9214,0.0312,0.9214
ROCPOINTS_O,0.1883,0.6941,0.9214,0.0312,0.9214
ROCPOINTS_O,0.1883,0.6941,0.9214,0.0312,0.9214
ROCPOINTS_O,0.1883,0.6940,0.9214,0.0312,0.9214
ROCPOINTS_O,0.1883,0.6940,0.9214,0.0312,0.9214
ROCPOINTS_O,0.1884,0.6939,0.9214,0.0312,0.9214
ROCPOINTS_O,0.1885,0.6938,0.9214,0.0312,0.9214
ROCPOINTS_O,0.1886,0.6937,0.9214,0.0312,0.9214
ROCPOINTS_O,0.1887,0.6937,0.9214,0.0312,0.9214
ROCPOINTS_O,0.1887,0.6936,0.9214,0.0313,0.9214
ROCPOINTS_O,0.1889,0.6936,0.9214,0.0313,0.9214
ROCPOINTS_O,0.1889,0.6935,0.9214,0.0313,0.9214
ROCPOINTS_O,0.1891,0.6935,0.9214,0.0313,0.9214
ROCPOINTS_O,0.1891,0.6933,0.9214,0.0313,0.9214
ROCPOINTS_O,0.1892,0.6933,0.9190,0.0312,0.9190
ROCPOINTS_O,0.1892,0.6933,0.9190,0.0312,0.9190
ROCPOINTS_O,0.1894,0.6932,0.9190,0.0312,0.9190
ROCPOINTS_O,0.1894,0.6932,0.9190,0.0312,0.9190
ROCPOINTS_O,0.1897,0.6931,0.9190,0.0312,0.9190
ROCPOINTS_O,0.1897,0.6931,0.9190,0.0312,0.9190
ROCPOINTS_O,0.1898,0.6929,0.9190,0.0312,0.9190
ROCPOINTS_O,0.1899,0.6929,0.9190,0.0312,0.9190
ROCPOINTS_O,0.1899,0.6928,0.9190,0.0312,0.9190
ROCPOINTS_O,0.1900,0.6928,0.9190,0.0312,0.9190
ROCPOINTS_O,0.1900,0.6927,0.9190,0.0312,0.9190
ROCPOINTS_O,0.1902,0.6872,0.9167,0.0314,0.9167
ROCPOINTS_O,0.1902,0.6872,0.9167,0.0314,0.9167
ROCPOINTS_O,0.1903,0.6871,0.9167,0.0314,0.9167
ROCPOINTS_O,0.1904,0.6870,0.9167,0.0314,0.9167
ROCPOINTS_O,0.1905,0.6870,0.9167,0.0314,0.9167
ROCPOINTS_O,0.1906,0.6869,0.9167,0.0314,0.9167
ROCPOINTS_O,0.1907,0.6868,0.9167,0.0314,0.9167
ROCPOINTS_O,0.1908,0.6867,0.9167,0.0314,0.9167
ROCPOINTS_O,0.1909,0.6865,0.9167,0.0314,0.9167
ROCPOINTS_O,0.1909,0.6865,0.9167,0.0314,0.9167
ROCPOINTS_O,0.1911,0.6864,0.9167,0.0314,0.9167
ROCPOINTS_O,0.1911,0.6863,0.9167,0.0314,0.9167
ROCPOINTS_O,0.1911,0.6863,0.9167,0.0314,0.9167
ROCPOINTS_O,0.1911,0.6862,0.9167,0.0314,0.9167
ROCPOINTS_O,0.1911,0.6861,0.9167,0.0314,0.9167
ROCPOINTS_O,0.1912,0.6860,0.9167,0.0314,0.9167
ROCPOINTS_O,0.1914,0.6859,0.9167,0.0314,0.9167
ROCPOINTS_O,0.1914,0.6859,0.9167,0.0314,0.9167
ROCPOINTS_O,0.1915,0.6858,0.9167,0.0314,0.9167
ROCPOINTS_O,0.1915,0.6858,0.9167,0.0314,0.9167
ROCPOINTS_O,0.1915,0.6857,0.9167,0.0314,0.9167
ROCPOINTS_O,0.1917,0.6856,0.9167,0.0314,0.9167
ROCPOINTS_O,0.1917,0.6853,0.9167,0.0315,0.9167
ROCPOINTS_O,0.1918,0.6852,0.9167,0.0315,0.9167
ROCPOINTS_O,0.1919,0.6852,0.9167,0.0315,0.9167
ROCPOINTS_O,0.1919,0.6851,0.9167,0.0315,0.9167
ROCPOINTS_O,0.1920,0.6851,0.9167,0.0315,0.9167
ROCPOINTS_O,0.1921,0.6850,0.9167,0.0315,0.9167
ROCPOINTS_O,0.1922,0.6850,0.9167,0.0315,0.9167
ROCPOINTS_O,0.1922,0.6849,0.9167,0.0315,0.9167
ROCPOINTS_O,0.1922,0.6848,0.9167,0.0315,0.9167
ROCPOINTS_O,0.1923,0.6847,0.9167,0.0315,0.9167
ROCPOINTS_O,0.1923,0.6847,0.9167,0.0315,0.9167
ROCPOINTS_O,0.1923,0.6846,0.9167,0.0315,0.9167
ROCPOINTS_O,0.1924,0.6846,0.9167,0.0315,0.9167
ROCPOINTS_O,0.1925,0.6845,0.9167,0.0315,0.9167
ROCPOINTS_O,0.1925,0.6844,0.9167,0.0315,0.9167
ROCPOINTS_O,0.1926,0.6844,0.9167,0.0315,0.9167
ROCPOINTS_O,0.1927,0.6843,0.9167,0.0315,0.9167
ROCPOINTS_O,0.1928,0.6843,0.9167,0.0315,0.9167
ROCPOINTS_O,0.1930,0.6842,0.9167,0.0315,0.9167
ROCPOINTS_O,0.1931,0.6841,0.9167,0.0315,0.9167
ROCPOINTS_O,0.1931,0.6840,0.9167,0.0315,0.9167
ROCPOINTS_O,0.1933,0.6839,0.9167,0.0315,0.9167
ROCPOINTS_O,0.1933,0.6839,0.9167,0.0315,0.9167
ROCPOINTS_O,0.1936,0.6772,0.9167,0.0318,0.9167
ROCPOINTS_O,0.1938,0.6772,0.9167,0.0318,0.9167
ROCPOINTS_O,0.1938,0.6771,0.9167,0.0318,0.9167
ROCPOINTS_O,0.1939,0.6770,0.9167,0.0318,0.9167
ROCPOINTS_O,0.1939,0.6770,0.9167,0.0318,0.9167
ROCPOINTS_O,0.1939,0.6769,0.9167,0.0318,0.9167
ROCPOINTS_O,0.1940,0.6769,0.9167,0.0318,0.9167
ROCPOINTS_O,0.1940,0.6768,0.9167,0.0318,0.9167
ROCPOINTS_O,0.1941,0.6767,0.9167,0.0318,0.9167
ROCPOINTS_O,0.1941,0.6767,0.9167,0.0318,0.9167
ROCPOINTS_O,0.1942,0.6766,0.9167,0.0318,0.9167
ROCPOINTS_O,0.1943,0.6766,0.9167,0.0319,0.9167
ROCPOINTS_O,0.1944,0.6765,0.9167,0.0319,0.9167
ROCPOINTS_O,0.1945,0.6763,0.9167,0.0319,0.9167
ROCPOINTS_O,0.1946,0.6763,0.9167,0.0319,0.9167
ROCPOINTS_O,0.1947,0.6762,0.9167,0.0319,0.9167
ROCPOINTS_O,0.1947,0.6762,0.9167,0.0319,0.9167
ROCPOINTS_O,0.1948,0.6761,0.9167,0.0319,0.9167
ROCPOINTS_O,0.1950,0.6761,0.9167,0.0319,0.9167
ROCPOINTS_O,0.1952,0.6759,0.9167,0.0319,0.9167
ROCPOINTS_O,0.1952,0.6759,0.9167,0.0319,0.9167
ROCPOINTS_O,0.1953,0.6758,0.9143,0.0318,0.9143
ROCPOINTS_O,0.1953,0.6758,0.9143,0.0318,0.9143
ROCPOINTS_O,0.1956,0.6757,0.9143,0.0318,0.9143
ROCPOINTS_O,0.1956,0.6756,0.9143,0.0318,0.9143
ROCPOINTS_O,0.1959,0.6756,0.9143,0.0318,0.9143
ROCPOINTS_O,0.1960,0.6755,0.9143,0.0318,0.9143
ROCPOINTS_O,0.1961,0.6755,0.9143,0.0318,0.9143
ROCPOINTS_O,0.1962,0.6754,0.9143,0.0318,0.9143
ROCPOINTS_O,0.1963,0.6754,0.9143,0.0318,0.9143
ROCPOINTS_O,0.1964,0.6753,0.9143,0.0318,0.9143
ROCPOINTS_O,0.1965,0.6752,0.9143,0.0318,0.9143
ROCPOINTS_O,0.1966,0.6752,0.9143,0.0318,0.9143
ROCPOINTS_O,0.1967,0.6751,0.9143,0.0318,0.9143
ROCPOINTS_O,0.1967,0.6680,0.9119,0.0321,0.9119
ROCPOINTS_O,0.1967,0.6679,0.9119,0.0321,0.9119
ROCPOINTS_O,0.1970,0.6678,0.9119,0.0321,0.9119
ROCPOINTS_O,0.1971,0.6678,0.9119,0.0321,0.9119
ROCPOINTS_O,0.1971,0.6677,0.9119,0.0321,0.9119
ROCPOINTS_O,0.1972,0.6677,0.9119,0.0321,0.9119
ROCPOINTS_O,0.1972,0.6676,0.9119,0.0321,0.9119
ROCPOINTS_O,0.1972,0.6676,0.9119,0.0321,0.9119
ROCPOINTS_O,0.1972,0.6674,0.9119,0.0321,0.9119
ROCPOINTS_O,0.1973,0.6674,0.9119,0.0321,0.9119
ROCPOINTS_O,0.1975,0.6673,0.9119,0.0321,0.9119
ROCPOINTS_O,0.1976,0.6673,0.9119,0.0321,0.9119
ROCPOINTS_O,0.1978,0.6672,0.9119,0.0321,0.9119
ROCPOINTS_O,0.1978,0.6671,0.9119,0.0321,0.9119
ROCPOINTS_O,0.1980,0.6670,0.9119,0.0321,0.9119
ROCPOINTS_O,0.1980,0.6670,0.9119,0.0321,0.9119
ROCPOINTS_O,0.1981,0.6669,0.9119,0.0321,0.9119
ROCPOINTS_O,0.1982,0.6668,0.9119,0.0321,0.9119
ROCPOINTS_O,0.1983,0.6667,0.9119,0.0321,0.9119
ROCPOINTS_O,0.1983,0.6667,0.9119,0.0321,0.9119
ROCPOINTS_O,0.1984,0.6663,0.9119,0.0322,0.9119
ROCPOINTS_O,0.1984,0.6662,0.9119,0.0322,0.9119
ROCPOINTS_O,0.1984,0.6662,0.9119,0.0322,0.9119
ROCPOINTS_O,0.1986,0.6661,0.9119,0.0322,0.9119
ROCPOINTS_O,0.1986,0.6660,0.9119,0.0322,0.9119
ROCPOINTS_O,0.1986,0.6660,0.9119,0.0322,0.9119
ROCPOINTS_O,0.1988,0.6659,0.9095,0.0321,0.9095
ROCPOINTS_O,0.1988,0.6659,0.9095,0.0321,0.9095
ROCPOINTS_O,0.1990,0.6658,0.9095,0.0321,0.9095
ROCPOINTS_O,0.1991,0.6658,0.9095,0.0321,0.9095
ROCPOINTS_O,0.1994,0.6657,0.9095,0.0321,0.9095
ROCPOINTS_O,0.1994,0.6656,0.9095,0.0321,0.9095
ROCPOINTS_O,0.1994,0.6656,0.9095,0.0321,0.9095
ROCPOINTS_O,0.1995,0.6655,0.9095,0.0321,0.9095
ROCPOINTS_O,0.1997,0.6655,0.9095,0.0321,0.9095
ROCPOINTS_O,0.1997,0.6654,0.9095,0.0321,0.9095
ROCPOINTS_O,0.1999,0.6653,0.9095,0.0321,0.9095
ROCPOINTS_O,0.1999,0.6652,0.9095,0.0321,0.9095
ROCPOINTS_O,0.2000,0.6652,0.9095,0.0321,0.9095
ROCPOINTS_O,0.2001,0.6585,0.9095,0.0324,0.9095
ROCPOINTS_O,0.2005,0.6585,0.9095,0.0325,0.9095
ROCPOINTS_O,0.2007,0.6584,0.9095,0.0325,0.9095
ROCPOINTS_O,0.2007,0.6584,0.9095,0.0325,0.9095
ROCPOINTS_O,0.2008,0.6583,0.9095,0.0325,0.9095
ROCPOINTS_O,0.2009,0.6582,0.9095,0.0325,0.9095
ROCPOINTS_O,0.2010,0.6582,0.9095,0.0325,0.9095
ROCPOINTS_O,0.2011,0.6581,0.9095,0.0325,0.9095
ROCPOINTS_O,0.2012,0.6581,0.9095,0.0325,0.9095
ROCPOINTS_O,0.2013,0.6580,0.9095,0.0325,0.9095
ROCPOINTS_O,0.2013,0.6580,0.9095,0.0325,0.9095
ROCPOINTS_O,0.2013,0.6579,0.9095,0.0325,0.9095
ROCPOINTS_O,0.2013,0.6578,0.9095,0.0325,0.9095
ROCPOINTS_O,0.2015,0.6578,0.9095,0.0325,0.9095
ROCPOINTS_O,0.2017,0.6577,0.9095,0.0325,0.9095
ROCPOINTS_O,0.2017,0.6576,0.9095,0.0325,0.9095
ROCPOINTS_O,0.2017,0.6576,0.9071,0.0324,0.9071
ROCPOINTS_O,0.2019,0.6575,0.9071,0.0324,0.9071
ROCPOINTS_O,0.2021,0.6574,0.9071,0.0324,0.9071
ROCPOINTS_O,0.2022,0.6574,0.9071,0.0324,0.9071
ROCPOINTS_O,0.2025,0.6573,0.9071,0.0324,0.9071
ROCPOINTS_O,0.2025,0.6573,0.9071,0.0324,0.9071
ROCPOINTS_O,0.2027,0.6572,0.9071,0.0324,0.9071
ROCPOINTS_O,0.2027,0.6571,0.9071,0.0324,0.9071
ROCPOINTS_O,0.2028,0.6571,0.9071,0.0324,0.9071
ROCPOINTS_O,0.2028,0.6570,0.9071,0.0324,0.9071
ROCPOINTS_O,0.2029,0.6570,0.9071,0.0324,0.9071
ROCPOINTS_O,0.2029,0.6569,0.9071,0.0324,0.9071
ROCPOINTS_O,0.2032,0.6569,0.9071,0.0324,0.9071
ROCPOINTS_O,0.2033,0.6568,0.9071,0.0325,0.9071
ROCPOINTS_O,0.2033,0.6507,0.9048,0.0327,0.9048
ROCPOINTS_O,0.2034,0.6506,0.9048,0.0327,0.9048
ROCPOINTS_O,0.2035,0.6506,0.9048,0.0327,0.9048
ROCPOINTS_O,0.2035,0.6505,0.9048,0.0327,0.9048
ROCPOINTS_O,0.2035,0.6504,0.9048,0.0327,0.9048
ROCPOINTS_O,0.2040,0.6504,0.9048,0.0327,0.9048
ROCPOINTS_O,0.2042,0.6503,0.9048,0.0327,0.9048
ROCPOINTS_O,0.2044,0.6501,0.9048,0.0327,0.9048
ROCPOINTS_O,0.2047,0.6500,0.9048,0.0327,0.9048
ROCPOINTS_O,0.2047,0.6499,0.9048,0.0327,0.9048
ROCPOINTS_O,0.2047,0.6497,0.9048,0.0327,0.9048
ROCPOINTS_O,0.2048,0.6497,0.9048,0.0327,0.9048
ROCPOINTS_O,0.2050,0.6496,0.9048,0.0327,0.9048
ROCPOINTS_O,0.2051,0.6492,0.9048,0.0327,0.9048
ROCPOINTS_O,0.2052,0.6492,0.9048,0.0327,0.9048
ROCPOINTS_O,0.2053,0.6491,0.9048,0.0327,0.9048
ROCPOINTS_O,0.2054,0.6491,0.9048,0.0327,0.9048
ROCPOINTS_O,0.2054,0.6490,0.9048,0.0327,0.9048
ROCPOINTS_O,0.2056,0.6489,0.9048,0.0327,0.9048
ROCPOINTS_O,0.2057,0.6489,0.9048,0.0328,0.9048
ROCPOINTS_O,0.2057,0.6488,0.9048,0.0328,0.9048
ROCPOINTS_O,0.2058,0.6488,0.9048,0.0328,0.9048
ROCPOINTS_O,0.2058,0.6487,0.9048,0.0328,0.9048
ROCPOINTS_O,0.2058,0.6486,0.9048,0.0328,0.9048
ROCPOINTS_O,0.2060,0.6486,0.9048,0.0328,0.9048
ROCPOINTS_O,0.2060,0.6485,0.9048,0.0328,0.9048
ROCPOINTS_O,0.2060,0.6485,0.9048,0.0328,0.9048
ROCPOINTS_O,0.2062,0.6484,0.9048,0.0328,0.9048
ROCPOINTS_O,0.2063,0.6484,0.9048,0.0328,0.9048
ROCPOINTS_O,0.2065,0.6483,0.9048,0.0328,0.9048
ROCPOINTS_O,0.2066,0.6482,0.9048,0.0328,0.9048
ROCPOINTS_O,0.2066,0.6482,0.9048,0.0328,0.9048
ROCPOINTS_O,0.2067,0.6481,0.9048,0.0328,0.9048
ROCPOINTS_O,0.2067,0.6415,0.8976,0.0329,0.8976
ROCPOINTS_O,0.2068,0.6415,0.8976,0.0329,0.8976
ROCPOINTS_O,0.2069,0.6414,0.8976,0.0329,0.8976
ROCPOINTS_O,0.2069,0.6414,0.8976,0.0329,0.8976
ROCPOINTS_O,0.2070,0.6413,0.8976,0.0329,0.8976
ROCPOINTS_O,0.2071,0.6412,0.8976,0.0329,0.8976
ROCPOINTS_O,0.2072,0.6411,0.8976,0.0329,0.8976
ROCPOINTS_O,0.2073,0.6411,0.8976,0.0329,0.8976
ROCPOINTS_O,0.2074,0.6410,0.8976,0.0329,0.8976
ROCPOINTS_O,0.2075,0.6409,0.8976,0.0329,0.8976
ROCPOINTS_O,0.2077,0.6406,0.8976,0.0329,0.8976
ROCPOINTS_O,0.2077,0.6406,0.8976,0.0329,0.8976
ROCPOINTS_O,0.2077,0.6405,0.8976,0.0329,0.8976
ROCPOINTS_O,0.2077,0.6404,0.8976,0.0329,0.8976
ROCPOINTS_O,0.2078,0.6404,0.8976,0.0329,0.8976
ROCPOINTS_O,0.2078,0.6403,0.8976,0.0329,0.8976
ROCPOINTS_O,0.2078,0.6402,0.8976,0.0329,0.8976
ROCPOINTS_O,0.2080,0.6401,0.8976,0.0329,0.8976
ROCPOINTS_O,0.2080,0.6400,0.8976,0.0329,0.8976
ROCPOINTS_O,0.2083,0.6400,0.8976,0.0329,0.8976
ROCPOINTS_O,0.2086,0.6397,0.8976,0.0330,0.8976
ROCPOINTS_O,0.2087,0.6396,0.8976,0.0330,0.8976
ROCPOINTS_O,0.2087,0.6396,0.8976,0.0330,0.8976
ROCPOINTS_O,0.2088,0.6395,0.8976,0.0330,0.8976
ROCPOINTS_O,0.2088,0.6395,0.8976,0.0330,0.8976
ROCPOINTS_O,0.2089,0.6394,0.8976,0.0330,0.8976
ROCPOINTS_O,0.2089,0.6393,0.8976,0.0330,0.8976
ROCPOINTS_O,0.2089,0.6393,0.8976,0.0330,0.8976
ROCPOINTS_O,0.2090,0.6392,0.8976,0.0330,0.8976
ROCPOINTS_O,0.2090,0.6392,0.8976,0.0330,0.8976
ROCPOINTS_O,0.2092,0.6390,0.8952,0.0329,0.8952
ROCPOINTS_O,0.2096,0.6389,0.8952,0.0329,0.8952
ROCPOINTS_O,0.2099,0.6388,0.8952,0.0329,0.8952
ROCPOINTS_O,0.2100,0.6388,0.8952,0.0329,0.8952
ROCPOINTS_O,0.2101,0.6338,0.8929,0.0331,0.8929
ROCPOINTS_O,0.2101,0.6338,0.8929,0.0331,0.8929
ROCPOINTS_O,0.2103,0.6337,0.8929,0.0331,0.8929
ROCPOINTS_O,0.2105,0.6337,0.8929,0.0331,0.8929
ROCPOINTS_O,0.2105,0.6336,0.8929,0.0331,0.8929
ROCPOINTS_O,0.2106,0.6336,0.8929,0.0331,0.8929
ROCPOINTS_O,0.2106,0.6334,0.8929,0.0331,0.8929
ROCPOINTS_O,0.2108,0.6334,0.8929,0.0331,0.8929
ROCPOINTS_O,0.2108,0.6333,0.8929,0.0331,0.8929
ROCPOINTS_O,0.2108,0.6332,0.8929,0.0331,0.8929
ROCPOINTS_O,0.2109,0.6331,0.8929,0.0331,0.8929
ROCPOINTS_O,0.2111,0.6330,0.8929,0.0331,0.8929
ROCPOINTS_O,0.2111,0.6330,0.8929,0.0331,0.8929
ROCPOINTS_O,0.2111,0.6329,0.8929,0.0331,0.8929
ROCPOINTS_O,0.2112,0.6327,0.8929,0.0331,0.8929
ROCPOINTS_O,0.2113,0.6327,0.8929,0.0331,0.8929
ROCPOINTS_O,0.2113,0.6326,0.8929,0.0331,0.8929
ROCPOINTS_O,0.2114,0.6326,0.8929,0.0331,0.8929
ROCPOINTS_O,0.2117,0.6325,0.8929,0.0331,0.8929
ROCPOINTS_O,0.2118,0.6325,0.8929,0.0331,0.8929
ROCPOINTS_O,0.2118,0.6324,0.8929,0.0331,0.8929
ROCPOINTS_O,0.2119,0.6323,0.8929,0.0332,0.8929
ROCPOINTS_O,0.2119,0.6323,0.8929,0.0332,0.8929
ROCPOINTS_O,0.2121,0.6322,0.8929,0.0332,0.8929
ROCPOINTS_O,0.2123,0.6322,0.8929,0.0332,0.8929
ROCPOINTS_O,0.2129,0.6321,0.8929,0.0332,0.8929
ROCPOINTS_O,0.2130,0.6321,0.8929,0.0332,0.8929
ROCPOINTS_O,0.2131,0.6320,0.8929,0.0332,0.8929
ROCPOINTS_O,0.2133,0.6319,0.8929,0.0332,0.8929
ROCPOINTS_O,0.2133,0.6319,0.8929,0.0332,0.8929
ROCPOINTS_O,0.2136,0.6248,0.8905,0.0335,0.8905
ROCPOINTS_O,0.2136,0.6247,0.8905,0.0335,0.8905
ROCPOINTS_O,0.2137,0.6247,0.8905,0.0335,0.8905
ROCPOINTS_O,0.2138,0.6247,0.8881,0.0334,0.8881
ROCPOINTS_O,0.2140,0.6246,0.8881,0.0334,0.8881
ROCPOINTS_O,0.2141,0.6245,0.8881,0.0334,0.8881
ROCPOINTS_O,0.2141,0.6245,0.8881,0.0334,0.8881
ROCPOINTS_O,0.2142,0.6244,0.8881,0.0334,0.8881
ROCPOINTS_O,0.2142,0.6243,0.8881,0.0334,0.8881
ROCPOINTS_O,0.2142,0.6242,0.8881,0.0334,0.8881
ROCPOINTS_O,0.2143,0.6242,0.8881,0.0334,0.8881
ROCPOINTS_O,0.2144,0.6241,0.8881,0.0334,0.8881
ROCPOINTS_O,0.2144,0.6241,0.8881,0.0334,0.8881
ROCPOINTS_O,0.2145,0.6240,0.8881,0.0334,0.8881
ROCPOINTS_O,0.2146,0.6239,0.8881,0.0334,0.8881
ROCPOINTS_O,0.2147,0.6238,0.8881,0.0334,0.8881
ROCPOINTS_O,0.2147,0.6237,0.8881,0.0334,0.8881
ROCPOINTS_O,0.2148,0.6237,0.8881,0.0334,0.8881
ROCPOINTS_O,0.2149,0.6236,0.8881,0.0334,0.8881
ROCPOINTS_O,0.2149,0.6236,0.8881,0.0334,0.8881
ROCPOINTS_O,0.2149,0.6235,0.8881,0.0334,0.8881
ROCPOINTS_O,0.2149,0.6234,0.8881,0.0334,0.8881
ROCPOINTS_O,0.2149,0.6234,0.8881,0.0334,0.8881
ROCPOINTS_O,0.2150,0.6233,0.8881,0.0334,0.8881
ROCPOINTS_O,0.2150,0.6233,0.8881,0.0334,0.8881
ROCPOINTS_O,0.2152,0.6232,0.8881,0.0334,0.8881
ROCPOINTS_O,0.2152,0.6231,0.8881,0.0334,0.8881
ROCPOINTS_O,0.2156,0.6231,0.8881,0.0335,0.8881
ROCPOINTS_O,0.2158,0.6230,0.8881,0.0335,0.8881
ROCPOINTS_O,0.2159,0.6229,0.8881,0.0335,0.8881
ROCPOINTS_O,0.2159,0.6229,0.8881,0.0335,0.8881
ROCPOINTS_O,0.2161,0.6228,0.8881,0.0335,0.8881
ROCPOINTS_O,0.2161,0.6227,0.8881,0.0335,0.8881
ROCPOINTS_O,0.2161,0.6227,0.8881,0.0335,0.8881
ROCPOINTS_O,0.2167,0.6225,0.8881,0.0335,0.8881
ROCPOINTS_O,0.2167,0.6224,0.8881,0.0335,0.8881
ROCPOINTS_O,0.2167,0.6147,0.8833,0.0337,0.8833
ROCPOINTS_O,0.2169,0.6146,0.8833,0.0337,0.8833
ROCPOINTS_O,0.2170,0.6145,0.8833,0.0337,0.8833
ROCPOINTS_O,0.2170,0.6145,0.8833,0.0337,0.8833
ROCPOINTS_O,0.2172,0.6144,0.8833,0.0337,0.8833
ROCPOINTS_O,0.2173,0.6144,0.8833,0.0337,0.8833
ROCPOINTS_O,0.2175,0.6143,0.8833,0.0337,0.8833
ROCPOINTS_O,0.2177,0.6142,0.8833,0.0337,0.8833
ROCPOINTS_O,0.2178,0.6141,0.8833,0.0337,0.8833
ROCPOINTS_O,0.2178,0.6140,0.8833,0.0338,0.8833
ROCPOINTS_O,0.2180,0.6137,0.8833,0.0338,0.8833
ROCPOINTS_O,0.2183,0.6136,0.8833,0.0338,0.8833
ROCPOINTS_O,0.2184,0.6133,0.8810,0.0337,0.8810
ROCPOINTS_O,0.2184,0.6132,0.8810,0.0337,0.8810
ROCPOINTS_O,0.2185,0.6131,0.8810,0.0337,0.8810
ROCPOINTS_O,0.2186,0.6131,0.8810,0.0337,0.8810
ROCPOINTS_O,0.2187,0.6130,0.8810,0.0337,0.8810
ROCPOINTS_O,0.2187,0.6130,0.8810,0.0337,0.8810
ROCPOINTS_O,0.2187,0.6129,0.8810,0.0337,0.8810
ROCPOINTS_O,0.2189,0.6129,0.8810,0.0337,0.8810
ROCPOINTS_O,0.2190,0.6127,0.8810,0.0337,0.8810
ROCPOINTS_O,0.2191,0.6117,0.8810,0.0338,0.8810
ROCPOINTS_O,0.2191,0.6116,0.8810,0.0338,0.8810
ROCPOINTS_O,0.2192,0.6116,0.8810,0.0338,0.8810
ROCPOINTS_O,0.2193,0.6115,0.8810,0.0338,0.8810
ROCPOINTS_O,0.2194,0.6114,0.8810,0.0338,0.8810
ROCPOINTS_O,0.2196,0.6114,0.8810,0.0338,0.8810
ROCPOINTS_O,0.2199,0.6112,0.8810,0.0338,0.8810
ROCPOINTS_O,0.2200,0.6112,0.8810,0.0338,0.8810
ROCPOINTS_O,0.2201,0.6037,0.8810,0.0342,0.8810
ROCPOINTS_O,0.2202,0.6036,0.8810,0.0342,0.8810
ROCPOINTS_O,0.2202,0.6035,0.8810,0.0342,0.8810
ROCPOINTS_O,0.2203,0.6035,0.8810,0.0342,0.8810
ROCPOINTS_O,0.2203,0.6034,0.8810,0.0342,0.8810
ROCPOINTS_O,0.2203,0.6034,0.8810,0.0342,0.8810
ROCPOINTS_O,0.2204,0.6033,0.8810,0.0342,0.8810
ROCPOINTS_O,0.2204,0.6033,0.8810,0.0342,0.8810
ROCPOINTS_O,0.2204,0.6032,0.8810,0.0342,0.8810
ROCPOINTS_O,0.2205,0.6031,0.8810,0.0343,0.8810
ROCPOINTS_O,0.2206,0.6031,0.8810,0.0343,0.8810
ROCPOINTS_O,0.2208,0.6030,0.8810,0.0343,0.8810
ROCPOINTS_O,0.2208,0.6030,0.8810,0.0343,0.8810
ROCPOINTS_O,0.2209,0.6028,0.8810,0.0343,0.8810
ROCPOINTS_O,0.2211,0.6027,0.8810,0.0343,0.8810
ROCPOINTS_O,0.2211,0.6026,0.8810,0.0343,0.8810
ROCPOINTS_O,0.2212,0.6025,0.8810,0.0343,0.8810
ROCPOINTS_O,0.2213,0.6025,0.8810,0.0343,0.8810
ROCPOINTS_O,0.2214,0.6024,0.8810,0.0343,0.8810
ROCPOINTS_O,0.2215,0.6023,0.8810,0.0343,0.8810
ROCPOINTS_O,0.2216,0.6023,0.8810,0.0343,0.8810
ROCPOINTS_O,0.2217,0.6022,0.8810,0.0343,0.8810
ROCPOINTS_O,0.2217,0.6022,0.8810,0.0343,0.8810
ROCPOINTS_O,0.2218,0.6021,0.8810,0.0343,0.8810
ROCPOINTS_O,0.2219,0.6020,0.8810,0.0343,0.8810
ROCPOINTS_O,0.2220,0.6020,0.8810,0.0343,0.8810
ROCPOINTS_O,0.2221,0.6019,0.8810,0.0343,0.8810
ROCPOINTS_O,0.2222,0.6019,0.8810,0.0343,0.8810
ROCPOINTS_O,0.2223,0.6018,0.8810,0.0343,0.8810
ROCPOINTS_O,0.2225,0.6018,0.8810,0.0343,0.8810
ROCPOINTS_O,0.2226,0.6017,0.8810,0.0343,0.8810
ROCPOINTS_O,0.2226,0.6016,0.8810,0.0343,0.8810
ROCPOINTS_O,0.2227,0.6016,0.8810,0.0343,0.8810
ROCPOINTS_O,0.2228,0.6015,0.8810,0.0343,0.8810
ROCPOINTS_O,0.2228,0.6014,0.8810,0.0343,0.8810
ROCPOINTS_O,0.2231,0.6014,0.8810,0.0344,0.8810
ROCPOINTS_O,0.2232,0.6013,0.8810,0.0344,0.8810
ROCPOINTS_O,0.2233,0.6012,0.8810,0.0344,0.8810
ROCPOINTS_O,0.2233,0.6011,0.8810,0.0344,0.8810
ROCPOINTS_O,0.2234,0.5953,0.8786,0.0346,0.8786
ROCPOINTS_O,0.2235,0.5953,0.8786,0.0346,0.8786
ROCPOINTS_O,0.2236,0.5952,0.8786,0.0346,0.8786
ROCPOINTS_O,0.2236,0.5952,0.8786,0.0346,0.8786
ROCPOINTS_O,0.2237,0.5951,0.8786,0.0346,0.8786
ROCPOINTS_O,0.2238,0.5951,0.8786,0.0346,0.8786
ROCPOINTS_O,0.2239,0.5949,0.8786,0.0346,0.8786
ROCPOINTS_O,0.2241,0.5949,0.8786,0.0346,0.8786
ROCPOINTS_O,0.2242,0.5948,0.8786,0.0346,0.8786
ROCPOINTS_O,0.2242,0.5945,0.8786,0.0346,0.8786
ROCPOINTS_O,0.2242,0.5945,0.8786,0.0346,0.8786
ROCPOINTS_O,0.2244,0.5944,0.8786,0.0346,0.8786
ROCPOINTS_O,0.2244,0.5944,0.8786,0.0347,0.8786
ROCPOINTS_O,0.2246,0.5942,0.8786,0.0347,0.8786
ROCPOINTS_O,0.2246,0.5942,0.8786,0.0347,0.8786
ROCPOINTS_O,0.2246,0.5941,0.8786,0.0347,0.8786
ROCPOINTS_O,0.2248,0.5941,0.8786,0.0347,0.8786
ROCPOINTS_O,0.2249,0.5940,0.8786,0.0347,0.8786
ROCPOINTS_O,0.2250,0.5940,0.8762,0.0346,0.8762
ROCPOINTS_O,0.2250,0.5935,0.8762,0.0346,0.8762
ROCPOINTS_O,0.2252,0.5935,0.8762,0.0346,0.8762
ROCPOINTS_O,0.2252,0.5934,0.8762,0.0346,0.8762
ROCPOINTS_O,0.2255,0.5933,0.8762,0.0346,0.8762
ROCPOINTS_O,0.2255,0.5933,0.8762,0.0346,0.8762
ROCPOINTS_O,0.2257,0.5932,0.8762,0.0346,0.8762
ROCPOINTS_O,0.2260,0.5931,0.8762,0.0346,0.8762
ROCPOINTS_O,0.2260,0.5931,0.8762,0.0346,0.8762
ROCPOINTS_O,0.2261,0.5930,0.8762,0.0346,0.8762
ROCPOINTS_O,0.2261,0.5930,0.8762,0.0346,0.8762
ROCPOINTS_O,0.2261,0.5929,0.8762,0.0346,0.8762
ROCPOINTS_O,0.2261,0.5929,0.8762,0.0346,0.8762
ROCPOINTS_O,0.2262,0.5928,0.8762,0.0346,0.8762
ROCPOINTS_O,0.2263,0.5926,0.8762,0.0347,0.8762
ROCPOINTS_O,0.2265,0.5926,0.8762,0.0347,0.8762
ROCPOINTS_O,0.2266,0.5925,0.8762,0.0347,0.8762
ROCPOINTS_O,0.2267,0.5924,0.8762,0.0347,0.8762
ROCPOINTS_O,0.2267,0.5924,0.8762,0.0347,0.8762
ROCPOINTS_O,0.2269,0.5860,0.8714,0.0349,0.8714
ROCPOINTS_O,0.2269,0.5859,0.8714,0.0349,0.8714
ROCPOINTS_O,0.2270,0.5859,0.8714,0.0349,0.8714
ROCPOINTS_O,0.2271,0.5858,0.8714,0.0349,0.8714
ROCPOINTS_O,0.2272,0.5857,0.8714,0.0349,0.8714
ROCPOINTS_O,0.2272,0.5857,0.8714,0.0349,0.8714
ROCPOINTS_O,0.2273,0.5856,0.8714,0.0349,0.8714
ROCPOINTS_O,0.2275,0.5855,0.8714,0.0349,0.8714
ROCPOINTS_O,0.2278,0.5854,0.8714,0.0349,0.8714
ROCPOINTS_O,0.2278,0.5853,0.8714,0.0349,0.8714
ROCPOINTS_O,0.2281,0.5852,0.8714,0.0349,0.8714
ROCPOINTS_O,0.2281,0.5851,0.8714,0.0349,0.8714
ROCPOINTS_O,0.2282,0.5850,0.8714,0.0349,0.8714
ROCPOINTS_O,0.2283,0.5850,0.8714,0.0349,0.8714
ROCPOINTS_O,0.2286,0.5847,0.8714,0.0349,0.8714
ROCPOINTS_O,0.2286,0.5845,0.8690,0.0348,0.8690
ROCPOINTS_O,0.2287,0.5845,0.8690,0.0348,0.8690
ROCPOINTS_O,0.2289,0.5844,0.8690,0.0349,0.8690
ROCPOINTS_O,0.2290,0.5844,0.8690,0.0349,0.8690
ROCPOINTS_O,0.2291,0.5843,0.8690,0.0349,0.8690
ROCPOINTS_O,0.2291,0.5842,0.8690,0.0349,0.8690
ROCPOINTS_O,0.2292,0.5842,0.8690,0.0349,0.8690
ROCPOINTS_O,0.2292,0.5841,0.8690,0.0349,0.8690
ROCPOINTS_O,0.2293,0.5841,0.8690,0.0349,0.8690
ROCPOINTS_O,0.2293,0.5840,0.8690,0.0349,0.8690
ROCPOINTS_O,0.2294,0.5840,0.8690,0.0349,0.8690
ROCPOINTS_O,0.2294,0.5839,0.8690,0.0349,0.8690
ROCPOINTS_O,0.2296,0.5838,0.8690,0.0349,0.8690
ROCPOINTS_O,0.2296,0.5838,0.8690,0.0349,0.8690
ROCPOINTS_O,0.2297,0.5837,0.8690,0.0349,0.8690
ROCPOINTS_O,0.2297,0.5837,0.8690,0.0349,0.8690
ROCPOINTS_O,0.2299,0.5836,0.8690,0.0349,0.8690
ROCPOINTS_O,0.2300,0.5835,0.8690,0.0349,0.8690
ROCPOINTS_O,0.2300,0.5835,0.8690,0.0349,0.8690
ROCPOINTS_O,0.2301,0.5778,0.8667,0.0351,0.8667
ROCPOINTS_O,0.2304,0.5778,0.8667,0.0351,0.8667
ROCPOINTS_O,0.2306,0.5777,0.8667,0.0351,0.8667
ROCPOINTS_O,0.2306,0.5776,0.8667,0.0352,0.8667
ROCPOINTS_O,0.2307,0.5776,0.8667,0.0352,0.8667
ROCPOINTS_O,0.2307,0.5775,0.8667,0.0352,0.8667
ROCPOINTS_O,0.2308,0.5775,0.8667,0.0352,0.8667
ROCPOINTS_O,0.2308,0.5774,0.8667,0.0352,0.8667
ROCPOINTS_O,0.2311,0.5774,0.8667,0.0352,0.8667
ROCPOINTS_O,0.2313,0.5771,0.8667,0.0352,0.8667
ROCPOINTS_O,0.2316,0.5770,0.8667,0.0352,0.8667
ROCPOINTS_O,0.2317,0.5768,0.8667,0.0352,0.8667
ROCPOINTS_O,0.2318,0.5766,0.8667,0.0352,0.8667
ROCPOINTS_O,0.2320,0.5765,0.8667,0.0352,0.8667
ROCPOINTS_O,0.2320,0.5765,0.8667,0.0352,0.8667
ROCPOINTS_O,0.2321,0.5764,0.8667,0.0352,0.8667
ROCPOINTS_O,0.2321,0.5764,0.8667,0.0352,0.8667
ROCPOINTS_O,0.2322,0.5763,0.8667,0.0352,0.8667
ROCPOINTS_O,0.2324,0.5762,0.8667,0.0352,0.8667
ROCPOINTS_O,0.2327,0.5761,0.8667,0.0352,0.8667
ROCPOINTS_O,0.2328,0.5761,0.8667,0.0352,0.8667
ROCPOINTS_O,0.2328,0.5760,0.8667,0.0352,0.8667
ROCPOINTS_O,0.2330,0.5760,0.8667,0.0353,0.8667
ROCPOINTS_O,0.2333,0.5759,0.8667,0.0353,0.8667
ROCPOINTS_O,0.2333,0.5759,0.8667,0.0353,0.8667
ROCPOINTS_O,0.2333,0.5758,0.8667,0.0353,0.8667
ROCPOINTS_O,0.2335,0.5694,0.8643,0.0355,0.8643
ROCPOINTS_O,0.2338,0.5694,0.8643,0.0355,0.8643
ROCPOINTS_O,0.2338,0.5693,0.8643,0.0356,0.8643
ROCPOINTS_O,0.2339,0.5693,0.8643,0.0356,0.8643
ROCPOINTS_O,0.2340,0.5692,0.8643,0.0356,0.8643
ROCPOINTS_O,0.2341,0.5691,0.8643,0.0356,0.8643
ROCPOINTS_O,0.2342,0.5690,0.8643,0.0356,0.8643
ROCPOINTS_O,0.2342,0.5690,0.8643,0.0356,0.8643
ROCPOINTS_O,0.2343,0.5689,0.8643,0.0356,0.8643
ROCPOINTS_O,0.2344,0.5689,0.8643,0.0356,0.8643
ROCPOINTS_O,0.2346,0.5687,0.8643,0.0356,0.8643
ROCPOINTS_O,0.2347,0.5687,0.8643,0.0356,0.8643
ROCPOINTS_O,0.2348,0.5686,0.8643,0.0356,0.8643
ROCPOINTS_O,0.2348,0.5686,0.8643,0.0356,0.8643
ROCPOINTS_O,0.2349,0.5685,0.8643,0.0356,0.8643
ROCPOINTS_O,0.2350,0.5685,0.8643,0.0356,0.8643
ROCPOINTS_O,0.2351,0.5684,0.8643,0.0356,0.8643
ROCPOINTS_O,0.2351,0.5683,0.8643,0.0356,0.8643
ROCPOINTS_O,0.2352,0.5683,0.8643,0.0356,0.8643
ROCPOINTS_O,0.2352,0.5682,0.8643,0.0356,0.8643
ROCPOINTS_O,0.2353,0.5679,0.8643,0.0356,0.8643
ROCPOINTS_O,0.2356,0.5679,0.8619,0.0355,0.8619
ROCPOINTS_O,0.2356,0.5678,0.8619,0.0355,0.8619
ROCPOINTS_O,0.2356,0.5678,0.8619,0.0356,0.8619
ROCPOINTS_O,0.2357,0.5677,0.8619,0.0356,0.8619
ROCPOINTS_O,0.2358,0.5676,0.8619,0.0356,0.8619
ROCPOINTS_O,0.2360,0.5676,0.8619,0.0356,0.8619
ROCPOINTS_O,0.2361,0.5675,0.8619,0.0356,0.8619
ROCPOINTS_O,0.2363,0.5673,0.8619,0.0356,0.8619
ROCPOINTS_O,0.2364,0.5672,0.8619,0.0356,0.8619
ROCPOINTS_O,0.2365,0.5672,0.8619,0.0356,0.8619
ROCPOINTS_O,0.2367,0.5671,0.8619,0.0356,0.8619
ROCPOINTS_O,0.2367,0.5671,0.8619,0.0356,0.8619
ROCPOINTS_O,0.2367,0.5601,0.8571,0.0358,0.8571
ROCPOINTS_O,0.2371,0.5600,0.8571,0.0358,0.8571
ROCPOINTS_O,0.2373,0.5600,0.8571,0.0358,0.8571
ROCPOINTS_O,0.2373,0.5599,0.8571,0.0358,0.8571
ROCPOINTS_O,0.2375,0.5598,0.8571,0.0358,0.8571
ROCPOINTS_O,0.2376,0.5597,0.8571,0.0359,0.8571
ROCPOINTS_O,0.2376,0.5597,0.8571,0.0359,0.8571
ROCPOINTS_O,0.2377,0.5596,0.8571,0.0359,0.8571
ROCPOINTS_O,0.2378,0.5596,0.8571,0.0359,0.8571
ROCPOINTS_O,0.2378,0.5595,0.8571,0.0359,0.8571
ROCPOINTS_O,0.2378,0.5592,0.8571,0.0359,0.8571
ROCPOINTS_O,0.2378,0.5591,0.8571,0.0359,0.8571
ROCPOINTS_O,0.2381,0.5591,0.8571,0.0359,0.8571
ROCPOINTS_O,0.2382,0.5590,0.8571,0.0359,0.8571
ROCPOINTS_O,0.2382,0.5590,0.8571,0.0359,0.8571
ROCPOINTS_O,0.2383,0.5589,0.8571,0.0359,0.8571
ROCPOINTS_O,0.2385,0.5586,0.8571,0.0359,0.8571
ROCPOINTS_O,0.2387,0.5586,0.8571,0.0359,0.8571
ROCPOINTS_O,0.2389,0.5585,0.8571,0.0359,0.8571
ROCPOINTS_O,0.2392,0.5585,0.8571,0.0359,0.8571
ROCPOINTS_O,0.2395,0.5584,0.8571,0.0359,0.8571
ROCPOINTS_O,0.2396,0.5583,0.8571,0.0359,0.8571
ROCPOINTS_O,0.2396,0.5583,0.8571,0.0359,0.8571
ROCPOINTS_O,0.2398,0.5581,0.8571,0.0360,0.8571
ROCPOINTS_O,0.2398,0.5580,0.8571,0.0360,0.8571
ROCPOINTS_O,0.2400,0.5580,0.8571,0.0360,0.8571
ROCPOINTS_O,0.2400,0.5579,0.8571,0.0360,0.8571
ROCPOINTS_O,0.2400,0.5579,0.8571,0.0360,0.8571
ROCPOINTS_O,0.2402,0.5506,0.8571,0.0364,0.8571
ROCPOINTS_O,0.2403,0.5505,0.8571,0.0364,0.8571
ROCPOINTS_O,0.2403,0.5505,0.8571,0.0364,0.8571
ROCPOINTS_O,0.2404,0.5504,0.8571,0.0364,0.8571
ROCPOINTS_O,0.2405,0.5504,0.8571,0.0364,0.8571
ROCPOINTS_O,0.2405,0.5503,0.8571,0.0364,0.8571
ROCPOINTS_O,0.2405,0.5502,0.8571,0.0364,0.8571
ROCPOINTS_O,0.2406,0.5502,0.8571,0.0365,0.8571
ROCPOINTS_O,0.2406,0.5501,0.8571,0.0365,0.8571
ROCPOINTS_O,0.2407,0.5501,0.8571,0.0365,0.8571
ROCPOINTS_O,0.2408,0.5500,0.8571,0.0365,0.8571
ROCPOINTS_O,0.2410,0.5500,0.8571,0.0365,0.8571
ROCPOINTS_O,0.2411,0.5499,0.8571,0.0365,0.8571
ROCPOINTS_O,0.2411,0.5499,0.8548,0.0364,0.8548
ROCPOINTS_O,0.2411,0.5498,0.8548,0.0364,0.8548
ROCPOINTS_O,0.2413,0.5497,0.8548,0.0364,0.8548
ROCPOINTS_O,0.2417,0.5497,0.8548,0.0364,0.8548
ROCPOINTS_O,0.2418,0.5494,0.8548,0.0364,0.8548
ROCPOINTS_O,0.2420,0.5494,0.8548,0.0364,0.8548
ROCPOINTS_O,0.2422,0.5493,0.8548,0.0364,0.8548
ROCPOINTS_O,0.2422,0.5493,0.8548,0.0364,0.8548
ROCPOINTS_O,0.2423,0.5492,0.8548,0.0364,0.8548
ROCPOINTS_O,0.2423,0.5491,0.8548,0.0364,0.8548
ROCPOINTS_O,0.2425,0.5491,0.8548,0.0364,0.8548
ROCPOINTS_O,0.2425,0.5490,0.8548,0.0364,0.8548
ROCPOINTS_O,0.2425,0.5490,0.8548,0.0364,0.8548
ROCPOINTS_O,0.2426,0.5489,0.8548,0.0364,0.8548
ROCPOINTS_O,0.2426,0.5489,0.8548,0.0364,0.8548
ROCPOINTS_O,0.2427,0.5488,0.8548,0.0364,0.8548
ROCPOINTS_O,0.2429,0.5487,0.8548,0.0364,0.8548
ROCPOINTS_O,0.2433,0.5486,0.8548,0.0365,0.8548
ROCPOINTS_O,0.2433,0.5415,0.8524,0.0368,0.8524
ROCPOINTS_O,0.2435,0.5413,0.8524,0.0368,0.8524
ROCPOINTS_O,0.2436,0.5413,0.8524,0.0368,0.8524
ROCPOINTS_O,0.2437,0.5412,0.8524,0.0368,0.8524
ROCPOINTS_O,0.2437,0.5412,0.8524,0.0368,0.8524
ROCPOINTS_O,0.2441,0.5410,0.8524,0.0369,0.8524
ROCPOINTS_O,0.2442,0.5409,0.8524,0.0369,0.8524
ROCPOINTS_O,0.2444,0.5408,0.8524,0.0369,0.8524
ROCPOINTS_O,0.2444,0.5408,0.8524,0.0369,0.8524
ROCPOINTS_O,0.2444,0.5407,0.8524,0.0369,0.8524
ROCPOINTS_O,0.2448,0.5405,0.8524,0.0369,0.8524
ROCPOINTS_O,0.2450,0.5404,0.8524,0.0369,0.8524
ROCPOINTS_O,0.2450,0.5404,0.8524,0.0369,0.8524
ROCPOINTS_O,0.2452,0.5401,0.8524,0.0369,0.8524
ROCPOINTS_O,0.2454,0.5400,0.8524,0.0369,0.8524
ROCPOINTS_O,0.2460,0.5400,0.8524,0.0369,0.8524
ROCPOINTS_O,0.2461,0.5399,0.8524,0.0369,0.8524
ROCPOINTS_O,0.2462,0.5398,0.8524,0.0369,0.8524
ROCPOINTS_O,0.2462,0.5397,0.8524,0.0369,0.8524
ROCPOINTS_O,0.2463,0.5396,0.8500,0.0368,0.8500
ROCPOINTS_O,0.2464,0.5395,0.8500,0.0368,0.8500
ROCPOINTS_O,0.2464,0.5395,0.8500,0.0368,0.8500
ROCPOINTS_O,0.2467,0.5394,0.8500,0.0369,0.8500
ROCPOINTS_O,0.2470,0.5317,0.8476,0.0373,0.8476
ROCPOINTS_O,0.2470,0.5317,0.8476,0.0373,0.8476
ROCPOINTS_O,0.2472,0.5316,0.8476,0.0373,0.8476
ROCPOINTS_O,0.2473,0.5316,0.8476,0.0373,0.8476
ROCPOINTS_O,0.2473,0.5315,0.8476,0.0373,0.8476
ROCPOINTS_O,0.2474,0.5314,0.8476,0.0373,0.8476
ROCPOINTS_O,0.2475,0.5313,0.8476,0.0373,0.8476
ROCPOINTS_O,0.2475,0.5313,0.8476,0.0373,0.8476
ROCPOINTS_O,0.2478,0.5312,0.8476,0.0373,0.8476
ROCPOINTS_O,0.2478,0.5311,0.8476,0.0373,0.8476
ROCPOINTS_O,0.2478,0.5310,0.8476,0.0373,0.8476
ROCPOINTS_O,0.2479,0.5309,0.8476,0.0373,0.8476
ROCPOINTS_O,0.2479,0.5309,0.8476,0.0373,0.8476
ROCPOINTS_O,0.2480,0.5308,0.8476,0.0373,0.8476
ROCPOINTS_O,0.2481,0.5306,0.8476,0.0373,0.8476
ROCPOINTS_O,0.2483,0.5306,0.8476,0.0373,0.8476
ROCPOINTS_O,0.2485,0.5304,0.8476,0.0374,0.8476
ROCPOINTS_O,0.2486,0.5303,0.8476,0.0374,0.8476
ROCPOINTS_O,0.2488,0.5302,0.8476,0.0374,0.8476
ROCPOINTS_O,0.2489,0.5302,0.8476,0.0374,0.8476
ROCPOINTS_O,0.2489,0.5301,0.8476,0.0374,0.8476
ROCPOINTS_O,0.2491,0.5301,0.8476,0.0374,0.8476
ROCPOINTS_O,0.2492,0.5300,0.8476,0.0374,0.8476
ROCPOINTS_O,0.2495,0.5299,0.8476,0.0374,0.8476
ROCPOINTS_O,0.2497,0.5298,0.8476,0.0374,0.8476
ROCPOINTS_O,0.2498,0.5298,0.8476,0.0374,0.8476
ROCPOINTS_O,0.2500,0.5297,0.8476,0.0374,0.8476
ROCPOINTS_O,0.2500,0.5295,0.8476,0.0374,0.8476
ROCPOINTS_O,0.2500,0.5223,0.8429,0.0377,0.8429
ROCPOINTS_O,0.2501,0.5221,0.8429,0.0377,0.8429
ROCPOINTS_O,0.2502,0.5221,0.8429,0.0377,0.8429
ROCPOINTS_O,0.2505,0.5220,0.8429,0.0377,0.8429
ROCPOINTS_O,0.2505,0.5220,0.8429,0.0377,0.8429
ROCPOINTS_O,0.2506,0.5219,0.8429,0.0377,0.8429
ROCPOINTS_O,0.2506,0.5219,0.8429,0.0377,0.8429
ROCPOINTS_O,0.2507,0.5218,0.8429,0.0377,0.8429
ROCPOINTS_O,0.2507,0.5217,0.8429,0.0377,0.8429
ROCPOINTS_O,0.2508,0.5216,0.8429,0.0378,0.8429
ROCPOINTS_O,0.2508,0.5216,0.8429,0.0378,0.8429
ROCPOINTS_O,0.2508,0.5215,0.8429,0.0378,0.8429
ROCPOINTS_O,0.2511,0.5215,0.8429,0.0378,0.8429
ROCPOINTS_O,0.2512,0.5213,0.8429,0.0378,0.8429
ROCPOINTS_O,0.2512,0.5213,0.8429,0.0378,0.8429
ROCPOINTS_O,0.2513,0.5212,0.8429,0.0378,0.8429
ROCPOINTS_O,0.2514,0.5212,0.8429,0.0378,0.8429
ROCPOINTS_O,0.2515,0.5211,0.8429,0.0378,0.8429
ROCPOINTS_O,0.2515,0.5210,0.8429,0.0378,0.8429
ROCPOINTS_O,0.2516,0.5210,0.8429,0.0378,0.8429
ROCPOINTS_O,0.2516,0.5209,0.8429,0.0378,0.8429
ROCPOINTS_O,0.2516,0.5209,0.8429,0.0378,0.8429
ROCPOINTS_O,0.2517,0.5208,0.8429,0.0378,0.8429
ROCPOINTS_O,0.2517,0.5206,0.8429,0.0378,0.8429
ROCPOINTS_O,0.2517,0.5206,0.8429,0.0378,0.8429
ROCPOINTS_O,0.2520,0.5205,0.8429,0.0378,0.8429
ROCPOINTS_O,0.2521,0.5205,0.8429,0.0378,0.8429
ROCPOINTS_O,0.2522,0.5204,0.8429,0.0378,0.8429
ROCPOINTS_O,0.2524,0.5204,0.8429,0.0378,0.8429
ROCPOINTS_O,0.2525,0.5203,0.8429,0.0378,0.8429
ROCPOINTS_O,0.2527,0.5202,0.8429,0.0379,0.8429
ROCPOINTS_O,0.2527,0.5202,0.8429,0.0379,0.8429
ROCPOINTS_O,0.2528,0.5201,0.8429,0.0379,0.8429
ROCPOINTS_O,0.2528,0.5201,0.8429,0.0379,0.8429
ROCPOINTS_O,0.2528,0.5200,0.8429,0.0379,0.8429
ROCPOINTS_O,0.2530,0.5199,0.8429,0.0379,0.8429
ROCPOINTS_O,0.2531,0.5198,0.8429,0.0379,0.8429
ROCPOINTS_O,0.2532,0.5198,0.8429,0.0379,0.8429
ROCPOINTS_O,0.2532,0.5197,0.8429,0.0379,0.8429
ROCPOINTS_O,0.2533,0.5197,0.8429,0.0379,0.8429
ROCPOINTS_O,0.2535,0.5128,0.8381,0.0382,0.8381
ROCPOINTS_O,0.2537,0.5127,0.8381,0.0382,0.8381
ROCPOINTS_O,0.2538,0.5127,0.8381,0.0382,0.8381
ROCPOINTS_O,0.2540,0.5126,0.8381,0.0382,0.8381
ROCPOINTS_O,0.2541,0.5125,0.8381,0.0382,0.8381
ROCPOINTS_O,0.2542,0.5125,0.8381,0.0382,0.8381
ROCPOINTS_O,0.2543,0.5123,0.8381,0.0382,0.8381
ROCPOINTS_O,0.2543,0.5122,0.8381,0.0382,0.8381
ROCPOINTS_O,0.2544,0.5121,0.8381,0.0382,0.8381
ROCPOINTS_O,0.2544,0.5121,0.8381,0.0382,0.8381
ROCPOINTS_O,0.2545,0.5120,0.8381,0.0382,0.8381
ROCPOINTS_O,0.2546,0.5119,0.8381,0.0382,0.8381
ROCPOINTS_O,0.2547,0.5119,0.8381,0.0382,0.8381
ROCPOINTS_O,0.2549,0.5117,0.8381,0.0383,0.8381
ROCPOINTS_O,0.2550,0.5116,0.8381,0.0383,0.8381
ROCPOINTS_O,0.2550,0.5116,0.8381,0.0383,0.8381
ROCPOINTS_O,0.2550,0.5115,0.8381,0.0383,0.8381
ROCPOINTS_O,0.2551,0.5112,0.8381,0.0383,0.8381
ROCPOINTS_O,0.2552,0.5112,0.8381,0.0383,0.8381
ROCPOINTS_O,0.2555,0.5111,0.8381,0.0383,0.8381
ROCPOINTS_O,0.2556,0.5111,0.8357,0.0382,0.8357
ROCPOINTS_O,0.2559,0.5110,0.8357,0.0382,0.8357
ROCPOINTS_O,0.2560,0.5109,0.8357,0.0382,0.8357
ROCPOINTS_O,0.2560,0.5109,0.8357,0.0382,0.8357
ROCPOINTS_O,0.2562,0.5108,0.8357,0.0382,0.8357
ROCPOINTS_O,0.2562,0.5108,0.8357,0.0382,0.8357
ROCPOINTS_O,0.2563,0.5107,0.8357,0.0382,0.8357
ROCPOINTS_O,0.2563,0.5106,0.8357,0.0382,0.8357
ROCPOINTS_O,0.2564,0.5106,0.8333,0.0381,0.8333
ROCPOINTS_O,0.2566,0.5105,0.8333,0.0381,0.8333
ROCPOINTS_O,0.2567,0.5105,0.8333,0.0381,0.8333
ROCPOINTS_O,0.2568,0.5030,0.8333,0.0387,0.8333
ROCPOINTS_O,0.2571,0.5029,0.8333,0.0387,0.8333
ROCPOINTS_O,0.2572,0.5029,0.8333,0.0387,0.8333
ROCPOINTS_O,0.2572,0.5028,0.8333,0.0387,0.8333
ROCPOINTS_O,0.2573,0.5028,0.8333,0.0387,0.8333
ROCPOINTS_O,0.2573,0.5027,0.8333,0.0387,0.8333
ROCPOINTS_O,0.2574,0.5027,0.8333,0.0387,0.8333
ROCPOINTS_O,0.2574,0.5026,0.8333,0.0387,0.8333
ROCPOINTS_O,0.2576,0.5025,0.8333,0.0387,0.8333
ROCPOINTS_O,0.2576,0.5025,0.8333,0.0387,0.8333
ROCPOINTS_O,0.2579,0.5024,0.8333,0.0387,0.8333
ROCPOINTS_O,0.2580,0.5024,0.8333,0.0387,0.8333
ROCPOINTS_O,0.2580,0.5023,0.8333,0.0387,0.8333
ROCPOINTS_O,0.2581,0.5022,0.8333,0.0387,0.8333
ROCPOINTS_O,0.2582,0.5021,0.8333,0.0387,0.8333
ROCPOINTS_O,0.2583,0.5021,0.8333,0.0387,0.8333
ROCPOINTS_O,0.2585,0.5020,0.8333,0.0387,0.8333
ROCPOINTS_O,0.2585,0.5020,0.8333,0.0388,0.8333
ROCPOINTS_O,0.2587,0.5019,0.8333,0.0388,0.8333
ROCPOINTS_O,0.2589,0.5019,0.8333,0.0388,0.8333
ROCPOINTS_O,0.2589,0.5018,0.8333,0.0388,0.8333
ROCPOINTS_O,0.2592,0.5017,0.8333,0.0388,0.8333
ROCPOINTS_O,0.2593,0.5016,0.8333,0.0388,0.8333
ROCPOINTS_O,0.2594,0.5016,0.8333,0.0388,0.8333
ROCPOINTS_O,0.2595,0.5015,0.8333,0.0388,0.8333
ROCPOINTS_O,0.2597,0.5014,0.8333,0.0388,0.8333
ROCPOINTS_O,0.2600,0.5014,0.8333,0.0388,0.8333
ROCPOINTS_O,0.2600,0.4935,0.8333,0.0394,0.8333
ROCPOINTS_O,0.2602,0.4935,0.8333,0.0394,0.8333
ROCPOINTS_O,0.2602,0.4934,0.8333,0.0394,0.8333
ROCPOINTS_O,0.2602,0.4934,0.8333,0.0394,0.8333
ROCPOINTS_O,0.2602,0.4933,0.8333,0.0394,0.8333
ROCPOINTS_O,0.2603,0.4932,0.8333,0.0394,0.8333
ROCPOINTS_O,0.2603,0.4932,0.8333,0.0394,0.8333
ROCPOINTS_O,0.2606,0.4931,0.8333,0.0394,0.8333
ROCPOINTS_O,0.2606,0.4931,0.8333,0.0394,0.8333
ROCPOINTS_O,0.2607,0.4930,0.8333,0.0394,0.8333
ROCPOINTS_O,0.2607,0.4929,0.8333,0.0394,0.8333
ROCPOINTS_O,0.2608,0.4929,0.8333,0.0394,0.8333
ROCPOINTS_O,0.2609,0.4928,0.8333,0.0394,0.8333
ROCPOINTS_O,0.2610,0.4927,0.8333,0.0394,0.8333
ROCPOINTS_O,0.2611,0.4927,0.8333,0.0395,0.8333
ROCPOINTS_O,0.2611,0.4925,0.8333,0.0395,0.8333
ROCPOINTS_O,0.2612,0.4923,0.8333,0.0395,0.8333
ROCPOINTS_O,0.2617,0.4923,0.8333,0.0395,0.8333
ROCPOINTS_O,0.2617,0.4921,0.8333,0.0395,0.8333
ROCPOINTS_O,0.2618,0.4920,0.8333,0.0395,0.8333
ROCPOINTS_O,0.2622,0.4920,0.8333,0.0395,0.8333
ROCPOINTS_O,0.2622,0.4918,0.8333,0.0395,0.8333
ROCPOINTS_O,0.2626,0.4917,0.8310,0.0394,0.8310
ROCPOINTS_O,0.2629,0.4917,0.8310,0.0394,0.8310
ROCPOINTS_O,0.2632,0.4916,0.8310,0.0394,0.8310
ROCPOINTS_O,0.2633,0.4916,0.8310,0.0394,0.8310
ROCPOINTS_O,0.2634,0.4855,0.8214,0.0395,0.8214
ROCPOINTS_O,0.2634,0.4854,0.8214,0.0395,0.8214
ROCPOINTS_O,0.2637,0.4854,0.8214,0.0395,0.8214
ROCPOINTS_O,0.2640,0.4853,0.8214,0.0395,0.8214
ROCPOINTS_O,0.2640,0.4853,0.8214,0.0395,0.8214
ROCPOINTS_O,0.2642,0.4852,0.8214,0.0395,0.8214
ROCPOINTS_O,0.2642,0.4851,0.8214,0.0395,0.8214
ROCPOINTS_O,0.2643,0.4850,0.8214,0.0395,0.8214
ROCPOINTS_O,0.2644,0.4850,0.8214,0.0395,0.8214
ROCPOINTS_O,0.2644,0.4849,0.8214,0.0395,0.8214
ROCPOINTS_O,0.2646,0.4849,0.8214,0.0395,0.8214
ROCPOINTS_O,0.2647,0.4848,0.8214,0.0395,0.8214
ROCPOINTS_O,0.2650,0.4847,0.8214,0.0395,0.8214
ROCPOINTS_O,0.2652,0.4846,0.8214,0.0395,0.8214
ROCPOINTS_O,0.2652,0.4845,0.8214,0.0395,0.8214
ROCPOINTS_O,0.2653,0.4844,0.8214,0.0395,0.8214
ROCPOINTS_O,0.2655,0.4844,0.8214,0.0396,0.8214
ROCPOINTS_O,0.2656,0.4843,0.8214,0.0396,0.8214
ROCPOINTS_O,0.2657,0.4842,0.8214,0.0396,0.8214
ROCPOINTS_O,0.2658,0.4842,0.8214,0.0396,0.8214
ROCPOINTS_O,0.2659,0.4841,0.8214,0.0396,0.8214
ROCPOINTS_O,0.2660,0.4840,0.8214,0.0396,0.8214
ROCPOINTS_O,0.2661,0.4840,0.8214,0.0396,0.8214
ROCPOINTS_O,0.2664,0.4839,0.8214,0.0396,0.8214
ROCPOINTS_O,0.2667,0.4839,0.8214,0.0396,0.8214
ROCPOINTS_O,0.2667,0.4769,0.8190,0.0400,0.8190
ROCPOINTS_O,0.2668,0.4768,0.8190,0.0400,0.8190
ROCPOINTS_O,0.2669,0.4768,0.8190,0.0400,0.8190
ROCPOINTS_O,0.2670,0.4767,0.8190,0.0401,0.8190
ROCPOINTS_O,0.2671,0.4766,0.8190,0.0401,0.8190
ROCPOINTS_O,0.2671,0.4765,0.8190,0.0401,0.8190
ROCPOINTS_O,0.2671,0.4763,0.8190,0.0401,0.8190
ROCPOINTS_O,0.2673,0.4762,0.8190,0.0401,0.8190
ROCPOINTS_O,0.2675,0.4762,0.8190,0.0401,0.8190
ROCPOINTS_O,0.2675,0.4761,0.8190,0.0401,0.8190
ROCPOINTS_O,0.2675,0.4760,0.8190,0.0401,0.8190
ROCPOINTS_O,0.2678,0.4759,0.8190,0.0401,0.8190
ROCPOINTS_O,0.2678,0.4759,0.8190,0.0401,0.8190
ROCPOINTS_O,0.2678,0.4758,0.8190,0.0401,0.8190
ROCPOINTS_O,0.2683,0.4758,0.8190,0.0401,0.8190
ROCPOINTS_O,0.2683,0.4757,0.8190,0.0401,0.8190
ROCPOINTS_O,0.2685,0.4757,0.8190,0.0401,0.8190
ROCPOINTS_O,0.2686,0.4755,0.8190,0.0401,0.8190
ROCPOINTS_O,0.2687,0.4755,0.8190,0.0401,0.8190
ROCPOINTS_O,0.2690,0.4754,0.8190,0.0402,0.8190
ROCPOINTS_O,0.2691,0.4754,0.8167,0.0400,0.8167
ROCPOINTS_O,0.2692,0.4754,0.8167,0.0400,0.8167
ROCPOINTS_O,0.2695,0.4753,0.8167,0.0401,0.8167
ROCPOINTS_O,0.2696,0.4752,0.8167,0.0401,0.8167
ROCPOINTS_O,0.2697,0.4751,0.8167,0.0401,0.8167
ROCPOINTS_O,0.2698,0.4751,0.8167,0.0401,0.8167
ROCPOINTS_O,0.2700,0.4750,0.8167,0.0401,0.8167
ROCPOINTS_O,0.2700,0.4750,0.8167,0.0401,0.8167
ROCPOINTS_O,0.2700,0.4684,0.8143,0.0405,0.8143
ROCPOINTS_O,0.2702,0.4683,0.8143,0.0405,0.8143
ROCPOINTS_O,0.2702,0.4683,0.8143,0.0405,0.8143
ROCPOINTS_O,0.2703,0.4682,0.8143,0.0405,0.8143
ROCPOINTS_O,0.2703,0.4681,0.8143,0.0405,0.8143
ROCPOINTS_O,0.2705,0.4681,0.8143,0.0405,0.8143
ROCPOINTS_O,0.2707,0.4680,0.8143,0.0405,0.8143
ROCPOINTS_O,0.2707,0.4679,0.8119,0.0404,0.8119
ROCPOINTS_O,0.2708,0.4679,0.8119,0.0404,0.8119
ROCPOINTS_O,0.2709,0.4678,0.8119,0.0404,0.8119
ROCPOINTS_O,0.2709,0.4677,0.8119,0.0404,0.8119
ROCPOINTS_O,0.2709,0.4677,0.8119,0.0405,0.8119
ROCPOINTS_O,0.2710,0.4676,0.8119,0.0405,0.8119
ROCPOINTS_O,0.2711,0.4676,0.8119,0.0405,0.8119
ROCPOINTS_O,0.2712,0.4675,0.8119,0.0405,0.8119
ROCPOINTS_O,0.2713,0.4674,0.8119,0.0405,0.8119
ROCPOINTS_O,0.2713,0.4674,0.8119,0.0405,0.8119
ROCPOINTS_O,0.2716,0.4673,0.8119,0.0405,0.8119
ROCPOINTS_O,0.2718,0.4673,0.8119,0.0405,0.8119
ROCPOINTS_O,0.2719,0.4672,0.8119,0.0405,0.8119
ROCPOINTS_O,0.2722,0.4672,0.8119,0.0405,0.8119
ROCPOINTS_O,0.2724,0.4671,0.8119,0.0405,0.8119
ROCPOINTS_O,0.2724,0.4670,0.8119,0.0405,0.8119
ROCPOINTS_O,0.2725,0.4670,0.8119,0.0405,0.8119
ROCPOINTS_O,0.2726,0.4669,0.8119,0.0405,0.8119
ROCPOINTS_O,0.2726,0.4669,0.8119,0.0405,0.8119
ROCPOINTS_O,0.2727,0.4668,0.8119,0.0405,0.8119
ROCPOINTS_O,0.2728,0.4668,0.8119,0.0405,0.8119
ROCPOINTS_O,0.2733,0.4667,0.8119,0.0405,0.8119
ROCPOINTS_O,0.2736,0.4600,0.8095,0.0410,0.8095
ROCPOINTS_O,0.2737,0.4600,0.8095,0.0410,0.8095
ROCPOINTS_O,0.2740,0.4599,0.8095,0.0410,0.8095
ROCPOINTS_O,0.2742,0.4597,0.8095,0.0410,0.8095
ROCPOINTS_O,0.2742,0.4596,0.8095,0.0410,0.8095
ROCPOINTS_O,0.2742,0.4596,0.8095,0.0410,0.8095
ROCPOINTS_O,0.2743,0.4595,0.8095,0.0410,0.8095
ROCPOINTS_O,0.2744,0.4595,0.8095,0.0410,0.8095
ROCPOINTS_O,0.2744,0.4594,0.8095,0.0410,0.8095
ROCPOINTS_O,0.2747,0.4593,0.8095,0.0410,0.8095
ROCPOINTS_O,0.2747,0.4592,0.8071,0.0409,0.8071
ROCPOINTS_O,0.2750,0.4592,0.8071,0.0409,0.8071
ROCPOINTS_O,0.2751,0.4590,0.8071,0.0410,0.8071
ROCPOINTS_O,0.2752,0.4590,0.8071,0.0410,0.8071
ROCPOINTS_O,0.2753,0.4589,0.8071,0.0410,0.8071
ROCPOINTS_O,0.2753,0.4588,0.8071,0.0410,0.8071
ROCPOINTS_O,0.2755,0.4588,0.8071,0.0410,0.8071
ROCPOINTS_O,0.2756,0.4587,0.8071,0.0410,0.8071
ROCPOINTS_O,0.2756,0.4587,0.8071,0.0410,0.8071
ROCPOINTS_O,0.2756,0.4586,0.8071,0.0410,0.8071
ROCPOINTS_O,0.2758,0.4585,0.8071,0.0410,0.8071
ROCPOINTS_O,0.2760,0.4585,0.8071,0.0410,0.8071
ROCPOINTS_O,0.2761,0.4584,0.8071,0.0410,0.8071
ROCPOINTS_O,0.2765,0.4584,0.8071,0.0410,0.8071
ROCPOINTS_O,0.2767,0.4583,0.8071,0.0410,0.8071
ROCPOINTS_O,0.2767,0.4583,0.8071,0.0410,0.8071
ROCPOINTS_O,0.2769,0.4519,0.8048,0.0415,0.8048
ROCPOINTS_O,0.2770,0.4518,0.8048,0.0415,0.8048
ROCPOINTS_O,0.2772,0.4517,0.8048,0.0415,0.8048
ROCPOINTS_O,0.2773,0.4517,0.8048,0.0415,0.8048
ROCPOINTS_O,0.2775,0.4514,0.8048,0.0415,0.8048
ROCPOINTS_O,0.2778,0.4513,0.8048,0.0415,0.8048
ROCPOINTS_O,0.2778,0.4513,0.8048,0.0415,0.8048
ROCPOINTS_O,0.2778,0.4511,0.8048,0.0415,0.8048
ROCPOINTS_O,0.2780,0.4511,0.8048,0.0415,0.8048
ROCPOINTS_O,0.2780,0.4510,0.8048,0.0415,0.8048
ROCPOINTS_O,0.2780,0.4509,0.8048,0.0415,0.8048
ROCPOINTS_O,0.2780,0.4509,0.8048,0.0415,0.8048
ROCPOINTS_O,0.2781,0.4508,0.8048,0.0415,0.8048
ROCPOINTS_O,0.2783,0.4507,0.8048,0.0416,0.8048
ROCPOINTS_O,0.2783,0.4507,0.8048,0.0416,0.8048
ROCPOINTS_O,0.2784,0.4504,0.8048,0.0416,0.8048
ROCPOINTS_O,0.2784,0.4503,0.8048,0.0416,0.8048
ROCPOINTS_O,0.2785,0.4503,0.8048,0.0416,0.8048
ROCPOINTS_O,0.2787,0.4502,0.8048,0.0416,0.8048
ROCPOINTS_O,0.2787,0.4502,0.8048,0.0416,0.8048
ROCPOINTS_O,0.2788,0.4501,0.8048,0.0416,0.8048
ROCPOINTS_O,0.2790,0.4500,0.8048,0.0416,0.8048
ROCPOINTS_O,0.2790,0.4500,0.8048,0.0416,0.8048
ROCPOINTS_O,0.2792,0.4499,0.8048,0.0416,0.8048
ROCPOINTS_O,0.2794,0.4499,0.8048,0.0416,0.8048
ROCPOINTS_O,0.2795,0.4498,0.8048,0.0416,0.8048
ROCPOINTS_O,0.2800,0.4498,0.8048,0.0416,0.8048
ROCPOINTS_O,0.2800,0.4497,0.8048,0.0416,0.8048
ROCPOINTS_O,0.2802,0.4422,0.7976,0.0420,0.7976
ROCPOINTS_O,0.2804,0.4421,0.7976,0.0420,0.7976
ROCPOINTS_O,0.2804,0.4421,0.7976,0.0420,0.7976
ROCPOINTS_O,0.2805,0.4420,0.7976,0.0420,0.7976
ROCPOINTS_O,0.2806,0.4419,0.7976,0.0420,0.7976
ROCPOINTS_O,0.2807,0.4418,0.7976,0.0420,0.7976
ROCPOINTS_O,0.2807,0.4417,0.7976,0.0420,0.7976
ROCPOINTS_O,0.2807,0.4417,0.7976,0.0420,0.7976
ROCPOINTS_O,0.2808,0.4416,0.7976,0.0420,0.7976
ROCPOINTS_O,0.2810,0.4414,0.7976,0.0420,0.7976
ROCPOINTS_O,0.2811,0.4414,0.7976,0.0420,0.7976
ROCPOINTS_O,0.2811,0.4413,0.7976,0.0420,0.7976
ROCPOINTS_O,0.2811,0.4411,0.7976,0.0421,0.7976
ROCPOINTS_O,0.2812,0.4411,0.7976,0.0421,0.7976
ROCPOINTS_O,0.2813,0.4410,0.7976,0.0421,0.7976
ROCPOINTS_O,0.2816,0.4409,0.7976,0.0421,0.7976
ROCPOINTS_O,0.2817,0.4409,0.7976,0.0421,0.7976
ROCPOINTS_O,0.2817,0.4406,0.7976,0.0421,0.7976
ROCPOINTS_O,0.2819,0.4405,0.7976,0.0421,0.7976
ROCPOINTS_O,0.2820,0.4404,0.7976,0.0421,0.7976
ROCPOINTS_O,0.2822,0.4404,0.7976,0.0421,0.7976
ROCPOINTS_O,0.2825,0.4403,0.7976,0.0421,0.7976
ROCPOINTS_O,0.2825,0.4402,0.7976,0.0421,0.7976
ROCPOINTS_O,0.2830,0.4402,0.7976,0.0421,0.7976
ROCPOINTS_O,0.2833,0.4401,0.7976,0.0422,0.7976
ROCPOINTS_O,0.2833,0.4400,0.7976,0.0422,0.7976
ROCPOINTS_O,0.2833,0.4339,0.7857,0.0421,0.7857
ROCPOINTS_O,0.2834,0.4339,0.7857,0.0421,0.7857
ROCPOINTS_O,0.2836,0.4338,0.7857,0.0421,0.7857
ROCPOINTS_O,0.2838,0.4337,0.7857,0.0421,0.7857
ROCPOINTS_O,0.2839,0.4337,0.7857,0.0421,0.7857
ROCPOINTS_O,0.2840,0.4336,0.7857,0.0421,0.7857
ROCPOINTS_O,0.2840,0.4335,0.7857,0.0422,0.7857
ROCPOINTS_O,0.2841,0.4335,0.7857,0.0422,0.7857
ROCPOINTS_O,0.2841,0.4334,0.7857,0.0422,0.7857
ROCPOINTS_O,0.2842,0.4333,0.7857,0.0422,0.7857
ROCPOINTS_O,0.2844,0.4331,0.7857,0.0422,0.7857
ROCPOINTS_O,0.2844,0.4330,0.7857,0.0422,0.7857
ROCPOINTS_O,0.2844,0.4330,0.7857,0.0422,0.7857
ROCPOINTS_O,0.2847,0.4329,0.7857,0.0422,0.7857
ROCPOINTS_O,0.2850,0.4329,0.7857,0.0422,0.7857
ROCPOINTS_O,0.2850,0.4326,0.7857,0.0422,0.7857
ROCPOINTS_O,0.2852,0.4326,0.7857,0.0422,0.7857
ROCPOINTS_O,0.2852,0.4325,0.7857,0.0422,0.7857
ROCPOINTS_O,0.2853,0.4325,0.7857,0.0423,0.7857
ROCPOINTS_O,0.2857,0.4324,0.7857,0.0423,0.7857
ROCPOINTS_O,0.2858,0.4324,0.7857,0.0423,0.7857
ROCPOINTS_O,0.2860,0.4323,0.7857,0.0423,0.7857
ROCPOINTS_O,0.2861,0.4322,0.7857,0.0423,0.7857
ROCPOINTS_O,0.2861,0.4322,0.7857,0.0423,0.7857
ROCPOINTS_O,0.2863,0.4321,0.7857,0.0423,0.7857
ROCPOINTS_O,0.2864,0.4321,0.7857,0.0423,0.7857
ROCPOINTS_O,0.2865,0.4320,0.7857,0.0423,0.7857
ROCPOINTS_O,0.2867,0.4319,0.7857,0.0423,0.7857
ROCPOINTS_O,0.2867,0.4258,0.7857,0.0429,0.7857
ROCPOINTS_O,0.2867,0.4257,0.7857,0.0429,0.7857
ROCPOINTS_O,0.2869,0.4256,0.7857,0.0429,0.7857
ROCPOINTS_O,0.2869,0.4256,0.7857,0.0429,0.7857
ROCPOINTS_O,0.2870,0.4255,0.7857,0.0429,0.7857
ROCPOINTS_O,0.2870,0.4255,0.7857,0.0429,0.7857
ROCPOINTS_O,0.2871,0.4254,0.7857,0.0429,0.7857
ROCPOINTS_O,0.2872,0.4254,0.7857,0.0429,0.7857
ROCPOINTS_O,0.2873,0.4253,0.7857,0.0429,0.7857
ROCPOINTS_O,0.2873,0.4252,0.7857,0.0429,0.7857
ROCPOINTS_O,0.2875,0.4252,0.7857,0.0429,0.7857
ROCPOINTS_O,0.2875,0.4251,0.7857,0.0430,0.7857
ROCPOINTS_O,0.2877,0.4249,0.7857,0.0430,0.7857
ROCPOINTS_O,0.2877,0.4248,0.7857,0.0430,0.7857
ROCPOINTS_O,0.2878,0.4248,0.7857,0.0430,0.7857
ROCPOINTS_O,0.2880,0.4247,0.7857,0.0430,0.7857
ROCPOINTS_O,0.2881,0.4246,0.7857,0.0430,0.7857
ROCPOINTS_O,0.2883,0.4245,0.7857,0.0430,0.7857
ROCPOINTS_O,0.2883,0.4244,0.7857,0.0430,0.7857
ROCPOINTS_O,0.2883,0.4244,0.7857,0.0430,0.7857
ROCPOINTS_O,0.2885,0.4243,0.7857,0.0430,0.7857
ROCPOINTS_O,0.2886,0.4242,0.7857,0.0430,0.7857
ROCPOINTS_O,0.2888,0.4241,0.7857,0.0431,0.7857
ROCPOINTS_O,0.2889,0.4240,0.7857,0.0431,0.7857
ROCPOINTS_O,0.2894,0.4239,0.7857,0.0431,0.7857
ROCPOINTS_O,0.2895,0.4239,0.7857,0.0431,0.7857
ROCPOINTS_O,0.2896,0.4238,0.7857,0.0431,0.7857
ROCPOINTS_O,0.2898,0.4237,0.7857,0.0431,0.7857
ROCPOINTS_O,0.2899,0.4237,0.7857,0.0431,0.7857
ROCPOINTS_O,0.2900,0.4236,0.7857,0.0431,0.7857
ROCPOINTS_O,0.2900,0.4236,0.7857,0.0431,0.7857
ROCPOINTS_O,0.2900,0.4171,0.7810,0.0435,0.7810
ROCPOINTS_O,0.2901,0.4171,0.7810,0.0435,0.7810
ROCPOINTS_O,0.2901,0.4170,0.7810,0.0435,0.7810
ROCPOINTS_O,0.2902,0.4169,0.7810,0.0435,0.7810
ROCPOINTS_O,0.2904,0.4169,0.7810,0.0435,0.7810
ROCPOINTS_O,0.2905,0.4168,0.7810,0.0435,0.7810
ROCPOINTS_O,0.2905,0.4167,0.7810,0.0435,0.7810
ROCPOINTS_O,0.2907,0.4167,0.7810,0.0435,0.7810
ROCPOINTS_O,0.2907,0.4166,0.7810,0.0435,0.7810
ROCPOINTS_O,0.2908,0.4166,0.7810,0.0435,0.7810
ROCPOINTS_O,0.2908,0.4165,0.7810,0.0435,0.7810
ROCPOINTS_O,0.2909,0.4165,0.7810,0.0436,0.7810
ROCPOINTS_O,0.2910,0.4164,0.7810,0.0436,0.7810
ROCPOINTS_O,0.2911,0.4163,0.7810,0.0436,0.7810
ROCPOINTS_O,0.2911,0.4163,0.7810,0.0436,0.7810
ROCPOINTS_O,0.2912,0.4162,0.7810,0.0436,0.7810
ROCPOINTS_O,0.2917,0.4161,0.7810,0.0436,0.7810
ROCPOINTS_O,0.2917,0.4160,0.7810,0.0436,0.7810
ROCPOINTS_O,0.2918,0.4159,0.7810,0.0436,0.7810
ROCPOINTS_O,0.2918,0.4159,0.7810,0.0436,0.7810
ROCPOINTS_O,0.2919,0.4158,0.7810,0.0436,0.7810
ROCPOINTS_O,0.2919,0.4158,0.7810,0.0436,0.7810
ROCPOINTS_O,0.2922,0.4157,0.7810,0.0436,0.7810
ROCPOINTS_O,0.2922,0.4156,0.7810,0.0436,0.7810
ROCPOINTS_O,0.2925,0.4155,0.7810,0.0437,0.7810
ROCPOINTS_O,0.2928,0.4154,0.7810,0.0437,0.7810
ROCPOINTS_O,0.2930,0.4154,0.7810,0.0437,0.7810
ROCPOINTS_O,0.2933,0.4153,0.7810,0.0437,0.7810
ROCPOINTS_O,0.2933,0.4153,0.7786,0.0435,0.7786
ROCPOINTS_O,0.2936,0.4077,0.7667,0.0437,0.7667
ROCPOINTS_O,0.2936,0.4077,0.7667,0.0437,0.7667
ROCPOINTS_O,0.2938,0.4076,0.7667,0.0437,0.7667
ROCPOINTS_O,0.2938,0.4076,0.7667,0.0437,0.7667
ROCPOINTS_O,0.2941,0.4075,0.7667,0.0437,0.7667
ROCPOINTS_O,0.2942,0.4074,0.7667,0.0437,0.7667
ROCPOINTS_O,0.2942,0.4073,0.7667,0.0437,0.7667
ROCPOINTS_O,0.2942,0.4073,0.7667,0.0437,0.7667
ROCPOINTS_O,0.2943,0.4072,0.7667,0.0437,0.7667
ROCPOINTS_O,0.2943,0.4071,0.7667,0.0437,0.7667
ROCPOINTS_O,0.2944,0.4071,0.7667,0.0437,0.7667
ROCPOINTS_O,0.2944,0.4070,0.7667,0.0437,0.7667
ROCPOINTS_O,0.2946,0.4070,0.7667,0.0437,0.7667
ROCPOINTS_O,0.2947,0.4069,0.7667,0.0438,0.7667
ROCPOINTS_O,0.2950,0.4069,0.7667,0.0438,0.7667
ROCPOINTS_O,0.2950,0.4068,0.7667,0.0438,0.7667
ROCPOINTS_O,0.2953,0.4067,0.7667,0.0438,0.7667
ROCPOINTS_O,0.2953,0.4066,0.7667,0.0438,0.7667
ROCPOINTS_O,0.2953,0.4066,0.7667,0.0438,0.7667
ROCPOINTS_O,0.2954,0.4065,0.7667,0.0438,0.7667
ROCPOINTS_O,0.2955,0.4065,0.7667,0.0438,0.7667
ROCPOINTS_O,0.2956,0.4064,0.7667,0.0438,0.7667
ROCPOINTS_O,0.2956,0.4063,0.7667,0.0438,0.7667
ROCPOINTS_O,0.2958,0.4062,0.7667,0.0438,0.7667
ROCPOINTS_O,0.2958,0.4062,0.7667,0.0438,0.7667
ROCPOINTS_O,0.2960,0.4061,0.7667,0.0438,0.7667
ROCPOINTS_O,0.2961,0.4060,0.7667,0.0438,0.7667
ROCPOINTS_O,0.2961,0.4059,0.7667,0.0439,0.7667
ROCPOINTS_O,0.2964,0.4059,0.7643,0.0437,0.7643
ROCPOINTS_O,0.2966,0.4058,0.7643,0.0437,0.7643
ROCPOINTS_O,0.2967,0.4058,0.7643,0.0437,0.7643
ROCPOINTS_O,0.2967,0.4057,0.7643,0.0437,0.7643
ROCPOINTS_O,0.2969,0.4002,0.7619,0.0442,0.7619
ROCPOINTS_O,0.2970,0.4001,0.7619,0.0442,0.7619
ROCPOINTS_O,0.2972,0.4000,0.7619,0.0442,0.7619
ROCPOINTS_O,0.2973,0.4000,0.7619,0.0442,0.7619
ROCPOINTS_O,0.2974,0.3999,0.7619,0.0442,0.7619
ROCPOINTS_O,0.2976,0.3999,0.7619,0.0442,0.7619
ROCPOINTS_O,0.2978,0.3998,0.7619,0.0442,0.7619
ROCPOINTS_O,0.2978,0.3997,0.7619,0.0442,0.7619
ROCPOINTS_O,0.2978,0.3996,0.7619,0.0442,0.7619
ROCPOINTS_O,0.2980,0.3996,0.7619,0.0443,0.7619
ROCPOINTS_O,0.2980,0.3995,0.7619,0.0443,0.7619
ROCPOINTS_O,0.2981,0.3995,0.7619,0.0443,0.7619
ROCPOINTS_O,0.2982,0.3994,0.7619,0.0443,0.7619
ROCPOINTS_O,0.2983,0.3993,0.7619,0.0443,0.7619
ROCPOINTS_O,0.2986,0.3991,0.7619,0.0443,0.7619
ROCPOINTS_O,0.2988,0.3991,0.7619,0.0443,0.7619
ROCPOINTS_O,0.2991,0.3990,0.7619,0.0443,0.7619
ROCPOINTS_O,0.2992,0.3989,0.7619,0.0443,0.7619
ROCPOINTS_O,0.2994,0.3988,0.7619,0.0443,0.7619
ROCPOINTS_O,0.2995,0.3988,0.7619,0.0443,0.7619
ROCPOINTS_O,0.2998,0.3987,0.7619,0.0443,0.7619
ROCPOINTS_O,0.3000,0.3986,0.7619,0.0444,0.7619
ROCPOINTS_O,0.3000,0.3986,0.7619,0.0444,0.7619
ROCPOINTS_O,0.3000,0.3919,0.7524,0.0445,0.7524
ROCPOINTS_O,0.3003,0.3918,0.7524,0.0446,0.7524
ROCPOINTS_O,0.3004,0.3918,0.7524,0.0446,0.7524
ROCPOINTS_O,0.3006,0.3917,0.7524,0.0446,0.7524
ROCPOINTS_O,0.3006,0.3917,0.7524,0.0446,0.7524
ROCPOINTS_O,0.3006,0.3916,0.7524,0.0446,0.7524
ROCPOINTS_O,0.3007,0.3915,0.7524,0.0446,0.7524
ROCPOINTS_O,0.3007,0.3914,0.7524,0.0446,0.7524
ROCPOINTS_O,0.3007,0.3914,0.7524,0.0446,0.7524
ROCPOINTS_O,0.3008,0.3913,0.7524,0.0446,0.7524
ROCPOINTS_O,0.3010,0.3912,0.7524,0.0446,0.7524
ROCPOINTS_O,0.3010,0.3911,0.7524,0.0446,0.7524
ROCPOINTS_O,0.3010,0.3911,0.7524,0.0446,0.7524
ROCPOINTS_O,0.3010,0.3910,0.7524,0.0446,0.7524
ROCPOINTS_O,0.3011,0.3909,0.7524,0.0447,0.7524
ROCPOINTS_O,0.3011,0.3908,0.7524,0.0447,0.7524
ROCPOINTS_O,0.3012,0.3907,0.7524,0.0447,0.7524
ROCPOINTS_O,0.3013,0.3906,0.7524,0.0447,0.7524
ROCPOINTS_O,0.3013,0.3905,0.7524,0.0447,0.7524
ROCPOINTS_O,0.3016,0.3904,0.7524,0.0447,0.7524
ROCPOINTS_O,0.3016,0.3904,0.7524,0.0447,0.7524
ROCPOINTS_O,0.3017,0.3903,0.7524,0.0447,0.7524
ROCPOINTS_O,0.3018,0.3901,0.7500,0.0446,0.7500
ROCPOINTS_O,0.3019,0.3900,0.7500,0.0446,0.7500
ROCPOINTS_O,0.3021,0.3899,0.7500,0.0446,0.7500
ROCPOINTS_O,0.3022,0.3899,0.7500,0.0446,0.7500
ROCPOINTS_O,0.3025,0.3898,0.7500,0.0446,0.7500
ROCPOINTS_O,0.3025,0.3897,0.7500,0.0446,0.7500
ROCPOINTS_O,0.3026,0.3896,0.7500,0.0447,0.7500
ROCPOINTS_O,0.3029,0.3896,0.7500,0.0447,0.7500
ROCPOINTS_O,0.3032,0.3895,0.7500,0.0447,0.7500
ROCPOINTS_O,0.3033,0.3895,0.7500,0.0447,0.7500
ROCPOINTS_O,0.3036,0.3826,0.7500,0.0454,0.7500
ROCPOINTS_O,0.3036,0.3825,0.7500,0.0454,0.7500
ROCPOINTS_O,0.3036,0.3825,0.7500,0.0455,0.7500
ROCPOINTS_O,0.3037,0.3824,0.7500,0.0455,0.7500
ROCPOINTS_O,0.3039,0.3823,0.7500,0.0455,0.7500
ROCPOINTS_O,0.3039,0.3823,0.7500,0.0455,0.7500
ROCPOINTS_O,0.3040,0.3822,0.7500,0.0455,0.7500
ROCPOINTS_O,0.3040,0.3822,0.7500,0.0455,0.7500
ROCPOINTS_O,0.3044,0.3821,0.7500,0.0455,0.7500
ROCPOINTS_O,0.3047,0.3820,0.7500,0.0455,0.7500
ROCPOINTS_O,0.3048,0.3819,0.7500,0.0455,0.7500
ROCPOINTS_O,0.3050,0.3818,0.7500,0.0455,0.7500
ROCPOINTS_O,0.3052,0.3815,0.7500,0.0456,0.7500
ROCPOINTS_O,0.3056,0.3814,0.7500,0.0456,0.7500
ROCPOINTS_O,0.3058,0.3814,0.7500,0.0456,0.7500
ROCPOINTS_O,0.3059,0.3813,0.7500,0.0456,0.7500
ROCPOINTS_O,0.3062,0.3812,0.7500,0.0456,0.7500
ROCPOINTS_O,0.3063,0.3812,0.7500,0.0456,0.7500
ROCPOINTS_O,0.3067,0.3811,0.7500,0.0456,0.7500
ROCPOINTS_O,0.3067,0.3751,0.7452,0.0460,0.7452
ROCPOINTS_O,0.3069,0.3750,0.7452,0.0460,0.7452
ROCPOINTS_O,0.3070,0.3749,0.7452,0.0460,0.7452
ROCPOINTS_O,0.3072,0.3749,0.7452,0.0460,0.7452
ROCPOINTS_O,0.3073,0.3747,0.7452,0.0461,0.7452
ROCPOINTS_O,0.3073,0.3747,0.7452,0.0461,0.7452
ROCPOINTS_O,0.3074,0.3746,0.7452,0.0461,0.7452
ROCPOINTS_O,0.3075,0.3745,0.7452,0.0461,0.7452
ROCPOINTS_O,0.3077,0.3744,0.7452,0.0461,0.7452
ROCPOINTS_O,0.3078,0.3744,0.7452,0.0461,0.7452
ROCPOINTS_O,0.3078,0.3743,0.7429,0.0460,0.7429
ROCPOINTS_O,0.3078,0.3742,0.7429,0.0460,0.7429
ROCPOINTS_O,0.3080,0.3742,0.7429,0.0460,0.7429
ROCPOINTS_O,0.3080,0.3741,0.7429,0.0460,0.7429
ROCPOINTS_O,0.3083,0.3741,0.7429,0.0460,0.7429
ROCPOINTS_O,0.3086,0.3739,0.7429,0.0460,0.7429
ROCPOINTS_O,0.3089,0.3738,0.7429,0.0460,0.7429
ROCPOINTS_O,0.3093,0.3738,0.7429,0.0460,0.7429
ROCPOINTS_O,0.3098,0.3737,0.7429,0.0460,0.7429
ROCPOINTS_O,0.3099,0.3737,0.7429,0.0461,0.7429
ROCPOINTS_O,0.3100,0.3736,0.7429,0.0461,0.7429
ROCPOINTS_O,0.3102,0.3679,0.7381,0.0465,0.7381
ROCPOINTS_O,0.3103,0.3678,0.7381,0.0465,0.7381
ROCPOINTS_O,0.3105,0.3678,0.7381,0.0465,0.7381
ROCPOINTS_O,0.3106,0.3676,0.7381,0.0465,0.7381
ROCPOINTS_O,0.3107,0.3675,0.7381,0.0465,0.7381
ROCPOINTS_O,0.3107,0.3675,0.7381,0.0465,0.7381
ROCPOINTS_O,0.3107,0.3674,0.7381,0.0465,0.7381
ROCPOINTS_O,0.3108,0.3674,0.7381,0.0465,0.7381
ROCPOINTS_O,0.3110,0.3673,0.7381,0.0465,0.7381
ROCPOINTS_O,0.3111,0.3673,0.7381,0.0465,0.7381
ROCPOINTS_O,0.3113,0.3668,0.7381,0.0466,0.7381
ROCPOINTS_O,0.3114,0.3668,0.7381,0.0466,0.7381
ROCPOINTS_O,0.3117,0.3667,0.7381,0.0466,0.7381
ROCPOINTS_O,0.3118,0.3666,0.7381,0.0466,0.7381
ROCPOINTS_O,0.3119,0.3666,0.7381,0.0466,0.7381
ROCPOINTS_O,0.3122,0.3665,0.7381,0.0466,0.7381
ROCPOINTS_O,0.3125,0.3664,0.7381,0.0466,0.7381
ROCPOINTS_O,0.3129,0.3664,0.7381,0.0466,0.7381
ROCPOINTS_O,0.3129,0.3663,0.7381,0.0466,0.7381
ROCPOINTS_O,0.3131,0.3663,0.7381,0.0467,0.7381
ROCPOINTS_O,0.3131,0.3662,0.7381,0.0467,0.7381
ROCPOINTS_O,0.3132,0.3662,0.7381,0.0467,0.7381
ROCPOINTS_O,0.3133,0.3661,0.7381,0.0467,0.7381
ROCPOINTS_O,0.3139,0.3605,0.7310,0.0469,0.7310
ROCPOINTS_O,0.3140,0.3605,0.7310,0.0469,0.7310
ROCPOINTS_O,0.3141,0.3604,0.7310,0.0469,0.7310
ROCPOINTS_O,0.3143,0.3604,0.7310,0.0469,0.7310
ROCPOINTS_O,0.3147,0.3603,0.7310,0.0469,0.7310
ROCPOINTS_O,0.3150,0.3603,0.7310,0.0470,0.7310
ROCPOINTS_O,0.3152,0.3600,0.7310,0.0470,0.7310
ROCPOINTS_O,0.3152,0.3600,0.7310,0.0470,0.7310
ROCPOINTS_O,0.3153,0.3599,0.7310,0.0470,0.7310
ROCPOINTS_O,0.3155,0.3598,0.7310,0.0470,0.7310
ROCPOINTS_O,0.3156,0.3596,0.7310,0.0470,0.7310
ROCPOINTS_O,0.3157,0.3595,0.7310,0.0470,0.7310
ROCPOINTS_O,0.3157,0.3594,0.7310,0.0471,0.7310
ROCPOINTS_O,0.3158,0.3594,0.7310,0.0471,0.7310
ROCPOINTS_O,0.3161,0.3593,0.7310,0.0471,0.7310
ROCPOINTS_O,0.3163,0.3593,0.7310,0.0471,0.7310
ROCPOINTS_O,0.3163,0.3592,0.7310,0.0471,0.7310
ROCPOINTS_O,0.3164,0.3592,0.7310,0.0471,0.7310
ROCPOINTS_O,0.3167,0.3591,0.7310,0.0471,0.7310
ROCPOINTS_O,0.3169,0.3523,0.7214,0.0474,0.7214
ROCPOINTS_O,0.3169,0.3523,0.7214,0.0474,0.7214
ROCPOINTS_O,0.3172,0.3522,0.7214,0.0474,0.7214
ROCPOINTS_O,0.3173,0.3520,0.7214,0.0474,0.7214
ROCPOINTS_O,0.3174,0.3520,0.7214,0.0474,0.7214
ROCPOINTS_O,0.3175,0.3519,0.7214,0.0474,0.7214
ROCPOINTS_O,0.3176,0.3519,0.7214,0.0474,0.7214
ROCPOINTS_O,0.3178,0.3518,0.7214,0.0474,0.7214
ROCPOINTS_O,0.3178,0.3516,0.7214,0.0475,0.7214
ROCPOINTS_O,0.3182,0.3516,0.7214,0.0475,0.7214
ROCPOINTS_O,0.3182,0.3515,0.7214,0.0475,0.7214
ROCPOINTS_O,0.3182,0.3514,0.7214,0.0475,0.7214
ROCPOINTS_O,0.3183,0.3514,0.7214,0.0475,0.7214
ROCPOINTS_O,0.3186,0.3511,0.7214,0.0475,0.7214
ROCPOINTS_O,0.3189,0.3510,0.7214,0.0475,0.7214
ROCPOINTS_O,0.3189,0.3509,0.7214,0.0476,0.7214
ROCPOINTS_O,0.3189,0.3508,0.7214,0.0476,0.7214
ROCPOINTS_O,0.3190,0.3507,0.7214,0.0476,0.7214
ROCPOINTS_O,0.3191,0.3507,0.7214,0.0476,0.7214
ROCPOINTS_O,0.3191,0.3505,0.7214,0.0476,0.7214
ROCPOINTS_O,0.3192,0.3505,0.7214,0.0476,0.7214
ROCPOINTS_O,0.3194,0.3504,0.7214,0.0476,0.7214
ROCPOINTS_O,0.3197,0.3504,0.7214,0.0476,0.7214
ROCPOINTS_O,0.3200,0.3503,0.7214,0.0476,0.7214
ROCPOINTS_O,0.3200,0.3503,0.7214,0.0476,0.7214
ROCPOINTS_O,0.3205,0.3451,0.7167,0.0480,0.7167
ROCPOINTS_O,0.3205,0.3449,0.7167,0.0480,0.7167
ROCPOINTS_O,0.3207,0.3449,0.7167,0.0480,0.7167
ROCPOINTS_O,0.3208,0.3448,0.7167,0.0480,0.7167
ROCPOINTS_O,0.3208,0.3448,0.7167,0.0481,0.7167
ROCPOINTS_O,0.3210,0.3447,0.7167,0.0481,0.7167
ROCPOINTS_O,0.3211,0.3446,0.7167,0.0481,0.7167
ROCPOINTS_O,0.3211,0.3445,0.7143,0.0479,0.7143
ROCPOINTS_O,0.3212,0.3445,0.7143,0.0479,0.7143
ROCPOINTS_O,0.3212,0.3444,0.7143,0.0479,0.7143
ROCPOINTS_O,0.3213,0.3444,0.7143,0.0480,0.7143
ROCPOINTS_O,0.3215,0.3443,0.7143,0.0480,0.7143
ROCPOINTS_O,0.3217,0.3442,0.7143,0.0480,0.7143
ROCPOINTS_O,0.3219,0.3441,0.7143,0.0480,0.7143
ROCPOINTS_O,0.3222,0.3441,0.7143,0.0480,0.7143
ROCPOINTS_O,0.3222,0.3441,0.7119,0.0478,0.7119
ROCPOINTS_O,0.3222,0.3440,0.7119,0.0478,0.7119
ROCPOINTS_O,0.3222,0.3440,0.7119,0.0479,0.7119
ROCPOINTS_O,0.3225,0.3439,0.7119,0.0479,0.7119
ROCPOINTS_O,0.3228,0.3438,0.7119,0.0479,0.7119
ROCPOINTS_O,0.3231,0.3438,0.7119,0.0479,0.7119
ROCPOINTS_O,0.3231,0.3437,0.7119,0.0479,0.7119
ROCPOINTS_O,0.3232,0.3437,0.7119,0.0479,0.7119
ROCPOINTS_O,0.3233,0.3436,0.7119,0.0479,0.7119
ROCPOINTS_O,0.3233,0.3435,0.7119,0.0479,0.7119
ROCPOINTS_O,0.3236,0.3377,0.7071,0.0484,0.7071
ROCPOINTS_O,0.3237,0.3377,0.7071,0.0484,0.7071
ROCPOINTS_O,0.3238,0.3376,0.7071,0.0484,0.7071
ROCPOINTS_O,0.3238,0.3375,0.7071,0.0484,0.7071
ROCPOINTS_O,0.3240,0.3374,0.7071,0.0484,0.7071
ROCPOINTS_O,0.3241,0.3374,0.7071,0.0484,0.7071
ROCPOINTS_O,0.3242,0.3373,0.7071,0.0484,0.7071
ROCPOINTS_O,0.3244,0.3371,0.7071,0.0485,0.7071
ROCPOINTS_O,0.3244,0.3370,0.7071,0.0485,0.7071
ROCPOINTS_O,0.3244,0.3370,0.7071,0.0485,0.7071
ROCPOINTS_O,0.3244,0.3368,0.7071,0.0485,0.7071
ROCPOINTS_O,0.3247,0.3366,0.7071,0.0485,0.7071
ROCPOINTS_O,0.3250,0.3366,0.7071,0.0485,0.7071
ROCPOINTS_O,0.3252,0.3363,0.7071,0.0486,0.7071
ROCPOINTS_O,0.3253,0.3362,0.7071,0.0486,0.7071
ROCPOINTS_O,0.3255,0.3361,0.7071,0.0486,0.7071
ROCPOINTS_O,0.3256,0.3361,0.7071,0.0486,0.7071
ROCPOINTS_O,0.3256,0.3360,0.7071,0.0486,0.7071
ROCPOINTS_O,0.3258,0.3359,0.7071,0.0486,0.7071
ROCPOINTS_O,0.3261,0.3358,0.7071,0.0486,0.7071
ROCPOINTS_O,0.3261,0.3357,0.7071,0.0487,0.7071
ROCPOINTS_O,0.3264,0.3357,0.7071,0.0487,0.7071
ROCPOINTS_O,0.3266,0.3356,0.7071,0.0487,0.7071
ROCPOINTS_O,0.3266,0.3355,0.7071,0.0487,0.7071
ROCPOINTS_O,0.3267,0.3354,0.7071,0.0487,0.7071
ROCPOINTS_O,0.3269,0.3290,0.7024,0.0493,0.7024
ROCPOINTS_O,0.3271,0.3289,0.7024,0.0493,0.7024
ROCPOINTS_O,0.3273,0.3289,0.7024,0.0493,0.7024
ROCPOINTS_O,0.3273,0.3288,0.7024,0.0493,0.7024
ROCPOINTS_O,0.3275,0.3288,0.7000,0.0492,0.7000
ROCPOINTS_O,0.3278,0.3287,0.7000,0.0492,0.7000
ROCPOINTS_O,0.3280,0.3286,0.7000,0.0492,0.7000
ROCPOINTS_O,0.3282,0.3286,0.7000,0.0492,0.7000
ROCPOINTS_O,0.3283,0.3285,0.7000,0.0492,0.7000
ROCPOINTS_O,0.3286,0.3281,0.7000,0.0493,0.7000
ROCPOINTS_O,0.3289,0.3280,0.7000,0.0493,0.7000
ROCPOINTS_O,0.3289,0.3279,0.7000,0.0493,0.7000
ROCPOINTS_O,0.3289,0.3279,0.7000,0.0493,0.7000
ROCPOINTS_O,0.3291,0.3278,0.7000,0.0493,0.7000
ROCPOINTS_O,0.3292,0.3278,0.7000,0.0493,0.7000
ROCPOINTS_O,0.3296,0.3277,0.7000,0.0493,0.7000
ROCPOINTS_O,0.3300,0.3276,0.7000,0.0493,0.7000
ROCPOINTS_O,0.3304,0.3213,0.6976,0.0501,0.6976
ROCPOINTS_O,0.3304,0.3213,0.6976,0.0501,0.6976
ROCPOINTS_O,0.3305,0.3212,0.6976,0.0501,0.6976
ROCPOINTS_O,0.3306,0.3212,0.6976,0.0501,0.6976
ROCPOINTS_O,0.3307,0.3211,0.6976,0.0501,0.6976
ROCPOINTS_O,0.3308,0.3211,0.6976,0.0501,0.6976
ROCPOINTS_O,0.3309,0.3210,0.6976,0.0501,0.6976
ROCPOINTS_O,0.3309,0.3209,0.6976,0.0501,0.6976
ROCPOINTS_O,0.3311,0.3209,0.6976,0.0501,0.6976
ROCPOINTS_O,0.3311,0.3208,0.6976,0.0502,0.6976
ROCPOINTS_O,0.3311,0.3207,0.6976,0.0502,0.6976
ROCPOINTS_O,0.3314,0.3206,0.6976,0.0502,0.6976
ROCPOINTS_O,0.3314,0.3205,0.6976,0.0502,0.6976
ROCPOINTS_O,0.3317,0.3205,0.6976,0.0502,0.6976
ROCPOINTS_O,0.3320,0.3202,0.6976,0.0502,0.6976
ROCPOINTS_O,0.3321,0.3202,0.6976,0.0502,0.6976
ROCPOINTS_O,0.3321,0.3201,0.6976,0.0503,0.6976
ROCPOINTS_O,0.3322,0.3201,0.6976,0.0503,0.6976
ROCPOINTS_O,0.3328,0.3200,0.6976,0.0503,0.6976
ROCPOINTS_O,0.3329,0.3198,0.6976,0.0503,0.6976
ROCPOINTS_O,0.3331,0.3197,0.6976,0.0503,0.6976
ROCPOINTS_O,0.3333,0.3197,0.6976,0.0503,0.6976
ROCPOINTS_O,0.3333,0.3143,0.6929,0.0508,0.6929
ROCPOINTS_O,0.3335,0.3142,0.6929,0.0508,0.6929
ROCPOINTS_O,0.3337,0.3141,0.6929,0.0508,0.6929
ROCPOINTS_O,0.3338,0.3141,0.6929,0.0508,0.6929
ROCPOINTS_O,0.3338,0.3140,0.6929,0.0509,0.6929
ROCPOINTS_O,0.3341,0.3139,0.6929,0.0509,0.6929
ROCPOINTS_O,0.3341,0.3139,0.6929,0.0509,0.6929
ROCPOINTS_O,0.3342,0.3138,0.6929,0.0509,0.6929
ROCPOINTS_O,0.3343,0.3137,0.6929,0.0509,0.6929
ROCPOINTS_O,0.3344,0.3137,0.6929,0.0509,0.6929
ROCPOINTS_O,0.3344,0.3135,0.6929,0.0509,0.6929
ROCPOINTS_O,0.3346,0.3135,0.6929,0.0509,0.6929
ROCPOINTS_O,0.3347,0.3134,0.6929,0.0509,0.6929
ROCPOINTS_O,0.3350,0.3134,0.6929,0.0510,0.6929
ROCPOINTS_O,0.3350,0.3133,0.6929,0.0510,0.6929
ROCPOINTS_O,0.3355,0.3132,0.6929,0.0510,0.6929
ROCPOINTS_O,0.3356,0.3131,0.6929,0.0510,0.6929
ROCPOINTS_O,0.3358,0.3131,0.6929,0.0510,0.6929
ROCPOINTS_O,0.3367,0.3130,0.6929,0.0510,0.6929
ROCPOINTS_O,0.3367,0.3079,0.6905,0.0516,0.6905
ROCPOINTS_O,0.3371,0.3078,0.6905,0.0517,0.6905
ROCPOINTS_O,0.3376,0.3078,0.6905,0.0517,0.6905
ROCPOINTS_O,0.3376,0.3077,0.6905,0.0517,0.6905
ROCPOINTS_O,0.3378,0.3076,0.6905,0.0517,0.6905
ROCPOINTS_O,0.3378,0.3075,0.6905,0.0517,0.6905
ROCPOINTS_O,0.3378,0.3075,0.6905,0.0517,0.6905
ROCPOINTS_O,0.3381,0.3074,0.6905,0.0517,0.6905
ROCPOINTS_O,0.3383,0.3074,0.6905,0.0517,0.6905
ROCPOINTS_O,0.3383,0.3073,0.6905,0.0517,0.6905
ROCPOINTS_O,0.3386,0.3071,0.6905,0.0518,0.6905
ROCPOINTS_O,0.3386,0.3071,0.6905,0.0518,0.6905
ROCPOINTS_O,0.3389,0.3070,0.6905,0.0518,0.6905
ROCPOINTS_O,0.3389,0.3069,0.6905,0.0518,0.6905
ROCPOINTS_O,0.3389,0.3069,0.6905,0.0518,0.6905
ROCPOINTS_O,0.3393,0.3068,0.6905,0.0518,0.6905
ROCPOINTS_O,0.3400,0.3068,0.6905,0.0518,0.6905
ROCPOINTS_O,0.3401,0.3005,0.6810,0.0522,0.6810
ROCPOINTS_O,0.3402,0.3004,0.6810,0.0522,0.6810
ROCPOINTS_O,0.3403,0.3004,0.6810,0.0522,0.6810
ROCPOINTS_O,0.3409,0.3003,0.6810,0.0522,0.6810
ROCPOINTS_O,0.3410,0.3002,0.6810,0.0522,0.6810
ROCPOINTS_O,0.3411,0.3002,0.6786,0.0520,0.6786
ROCPOINTS_O,0.3411,0.3002,0.6786,0.0520,0.6786
ROCPOINTS_O,0.3411,0.3000,0.6786,0.0521,0.6786
ROCPOINTS_O,0.3414,0.2998,0.6786,0.0521,0.6786
ROCPOINTS_O,0.3416,0.2997,0.6786,0.0521,0.6786
ROCPOINTS_O,0.3417,0.2997,0.6786,0.0521,0.6786
ROCPOINTS_O,0.3417,0.2996,0.6786,0.0521,0.6786
ROCPOINTS_O,0.3419,0.2996,0.6762,0.0520,0.6762
ROCPOINTS_O,0.3420,0.2995,0.6762,0.0520,0.6762
ROCPOINTS_O,0.3422,0.2993,0.6762,0.0520,0.6762
ROCPOINTS_O,0.3422,0.2992,0.6762,0.0520,0.6762
ROCPOINTS_O,0.3424,0.2991,0.6762,0.0520,0.6762
ROCPOINTS_O,0.3425,0.2990,0.6762,0.0521,0.6762
ROCPOINTS_O,0.3428,0.2989,0.6762,0.0521,0.6762
ROCPOINTS_O,0.3429,0.2989,0.6762,0.0521,0.6762
ROCPOINTS_O,0.3430,0.2988,0.6762,0.0521,0.6762
ROCPOINTS_O,0.3430,0.2987,0.6762,0.0521,0.6762
ROCPOINTS_O,0.3431,0.2987,0.6762,0.0521,0.6762
ROCPOINTS_O,0.3433,0.2986,0.6762,0.0521,0.6762
ROCPOINTS_O,0.3435,0.2925,0.6690,0.0526,0.6690
ROCPOINTS_O,0.3435,0.2924,0.6690,0.0526,0.6690
ROCPOINTS_O,0.3436,0.2924,0.6690,0.0526,0.6690
ROCPOINTS_O,0.3439,0.2922,0.6690,0.0527,0.6690
ROCPOINTS_O,0.3439,0.2921,0.6690,0.0527,0.6690
ROCPOINTS_O,0.3442,0.2921,0.6690,0.0527,0.6690
ROCPOINTS_O,0.3443,0.2920,0.6690,0.0527,0.6690
ROCPOINTS_O,0.3444,0.2919,0.6690,0.0527,0.6690
ROCPOINTS_O,0.3444,0.2917,0.6690,0.0528,0.6690
ROCPOINTS_O,0.3445,0.2916,0.6690,0.0528,0.6690
ROCPOINTS_O,0.3450,0.2916,0.6690,0.0528,0.6690
ROCPOINTS_O,0.3450,0.2913,0.6690,0.0528,0.6690
ROCPOINTS_O,0.3455,0.2912,0.6690,0.0528,0.6690
ROCPOINTS_O,0.3456,0.2911,0.6690,0.0529,0.6690
ROCPOINTS_O,0.3456,0.2910,0.6690,0.0529,0.6690
ROCPOINTS_O,0.3462,0.2910,0.6690,0.0529,0.6690
ROCPOINTS_O,0.3464,0.2909,0.6690,0.0529,0.6690
ROCPOINTS_O,0.3465,0.2909,0.6690,0.0529,0.6690
ROCPOINTS_O,0.3467,0.2908,0.6690,0.0529,0.6690
ROCPOINTS_O,0.3467,0.2847,0.6643,0.0536,0.6643
ROCPOINTS_O,0.3469,0.2847,0.6619,0.0534,0.6619
ROCPOINTS_O,0.3469,0.2846,0.6619,0.0535,0.6619
ROCPOINTS_O,0.3470,0.2846,0.6619,0.0535,0.6619
ROCPOINTS_O,0.3471,0.2845,0.6619,0.0535,0.6619
ROCPOINTS_O,0.3474,0.2845,0.6595,0.0533,0.6595
ROCPOINTS_O,0.3475,0.2845,0.6595,0.0533,0.6595
ROCPOINTS_O,0.3477,0.2843,0.6595,0.0533,0.6595
ROCPOINTS_O,0.3477,0.2843,0.6595,0.0533,0.6595
ROCPOINTS_O,0.3478,0.2842,0.6595,0.0533,0.6595
ROCPOINTS_O,0.3481,0.2842,0.6595,0.0534,0.6595
ROCPOINTS_O,0.3483,0.2841,0.6595,0.0534,0.6595
ROCPOINTS_O,0.3484,0.2841,0.6595,0.0534,0.6595
ROCPOINTS_O,0.3485,0.2840,0.6595,0.0534,0.6595
ROCPOINTS_O,0.3485,0.2839,0.6595,0.0534,0.6595
ROCPOINTS_O,0.3489,0.2839,0.6595,0.0534,0.6595
ROCPOINTS_O,0.3490,0.2838,0.6595,0.0534,0.6595
ROCPOINTS_O,0.3491,0.2838,0.6595,0.0534,0.6595
ROCPOINTS_O,0.3492,0.2837,0.6595,0.0534,0.6595
ROCPOINTS_O,0.3494,0.2836,0.6595,0.0535,0.6595
ROCPOINTS_O,0.3494,0.2835,0.6595,0.0535,0.6595
ROCPOINTS_O,0.3497,0.2835,0.6595,0.0535,0.6595
ROCPOINTS_O,0.3497,0.2834,0.6595,0.0535,0.6595
ROCPOINTS_O,0.3499,0.2834,0.6595,0.0535,0.6595
ROCPOINTS_O,0.3500,0.2833,0.6595,0.0535,0.6595
ROCPOINTS_O,0.3501,0.2776,0.6571,0.0544,0.6571
ROCPOINTS_O,0.3503,0.2775,0.6571,0.0544,0.6571
ROCPOINTS_O,0.3506,0.2773,0.6571,0.0544,0.6571
ROCPOINTS_O,0.3508,0.2772,0.6571,0.0544,0.6571
ROCPOINTS_O,0.3508,0.2772,0.6548,0.0542,0.6548
ROCPOINTS_O,0.3511,0.2771,0.6548,0.0543,0.6548
ROCPOINTS_O,0.3511,0.2771,0.6548,0.0543,0.6548
ROCPOINTS_O,0.3513,0.2770,0.6548,0.0543,0.6548
ROCPOINTS_O,0.3516,0.2769,0.6548,0.0543,0.6548
ROCPOINTS_O,0.3517,0.2769,0.6548,0.0543,0.6548
ROCPOINTS_O,0.3521,0.2765,0.6548,0.0544,0.6548
ROCPOINTS_O,0.3522,0.2765,0.6548,0.0544,0.6548
ROCPOINTS_O,0.3526,0.2764,0.6548,0.0544,0.6548
ROCPOINTS_O,0.3527,0.2763,0.6548,0.0544,0.6548
ROCPOINTS_O,0.3527,0.2762,0.6548,0.0544,0.6548
ROCPOINTS_O,0.3528,0.2762,0.6548,0.0544,0.6548
ROCPOINTS_O,0.3530,0.2761,0.6548,0.0544,0.6548
ROCPOINTS_O,0.3533,0.2761,0.6548,0.0545,0.6548
ROCPOINTS_O,0.3536,0.2709,0.6548,0.0554,0.6548
ROCPOINTS_O,0.3536,0.2709,0.6548,0.0554,0.6548
ROCPOINTS_O,0.3538,0.2708,0.6548,0.0555,0.6548
ROCPOINTS_O,0.3538,0.2708,0.6548,0.0555,0.6548
ROCPOINTS_O,0.3539,0.2707,0.6548,0.0555,0.6548
ROCPOINTS_O,0.3539,0.2706,0.6548,0.0555,0.6548
ROCPOINTS_O,0.3541,0.2706,0.6548,0.0555,0.6548
ROCPOINTS_O,0.3542,0.2705,0.6548,0.0555,0.6548
ROCPOINTS_O,0.3544,0.2705,0.6548,0.0555,0.6548
ROCPOINTS_O,0.3544,0.2704,0.6548,0.0555,0.6548
ROCPOINTS_O,0.3544,0.2704,0.6548,0.0555,0.6548
ROCPOINTS_O,0.3550,0.2703,0.6548,0.0556,0.6548
ROCPOINTS_O,0.3552,0.2702,0.6548,0.0556,0.6548
ROCPOINTS_O,0.3558,0.2702,0.6548,0.0556,0.6548
ROCPOINTS_O,0.3561,0.2701,0.6548,0.0556,0.6548
ROCPOINTS_O,0.3561,0.2701,0.6548,0.0556,0.6548
ROCPOINTS_O,0.3562,0.2700,0.6548,0.0556,0.6548
ROCPOINTS_O,0.3563,0.2699,0.6548,0.0556,0.6548
ROCPOINTS_O,0.3564,0.2699,0.6548,0.0556,0.6548
ROCPOINTS_O,0.3564,0.2697,0.6548,0.0557,0.6548
ROCPOINTS_O,0.3567,0.2697,0.6548,0.0557,0.6548
ROCPOINTS_O,0.3570,0.2648,0.6548,0.0566,0.6548
ROCPOINTS_O,0.3577,0.2647,0.6548,0.0567,0.6548
ROCPOINTS_O,0.3578,0.2647,0.6548,0.0567,0.6548
ROCPOINTS_O,0.3582,0.2646,0.6548,0.0567,0.6548
ROCPOINTS_O,0.3582,0.2646,0.6548,0.0567,0.6548
ROCPOINTS_O,0.3582,0.2645,0.6548,0.0567,0.6548
ROCPOINTS_O,0.3583,0.2645,0.6548,0.0567,0.6548
ROCPOINTS_O,0.3583,0.2643,0.6548,0.0567,0.6548
ROCPOINTS_O,0.3590,0.2642,0.6548,0.0568,0.6548
ROCPOINTS_O,0.3593,0.2642,0.6548,0.0568,0.6548
ROCPOINTS_O,0.3595,0.2641,0.6548,0.0568,0.6548
ROCPOINTS_O,0.3597,0.2640,0.6548,0.0568,0.6548
ROCPOINTS_O,0.3600,0.2640,0.6548,0.0568,0.6548
ROCPOINTS_O,0.3601,0.2591,0.6476,0.0572,0.6476
ROCPOINTS_O,0.3605,0.2590,0.6476,0.0572,0.6476
ROCPOINTS_O,0.3606,0.2590,0.6476,0.0573,0.6476
ROCPOINTS_O,0.3608,0.2588,0.6476,0.0573,0.6476
ROCPOINTS_O,0.3612,0.2588,0.6476,0.0573,0.6476
ROCPOINTS_O,0.3614,0.2584,0.6476,0.0574,0.6476
ROCPOINTS_O,0.3616,0.2583,0.6476,0.0574,0.6476
ROCPOINTS_O,0.3617,0.2583,0.6476,0.0574,0.6476
ROCPOINTS_O,0.3617,0.2581,0.6476,0.0574,0.6476
ROCPOINTS_O,0.3621,0.2580,0.6476,0.0574,0.6476
ROCPOINTS_O,0.3624,0.2580,0.6476,0.0575,0.6476
ROCPOINTS_O,0.3624,0.2579,0.6476,0.0575,0.6476
ROCPOINTS_O,0.3625,0.2579,0.6476,0.0575,0.6476
ROCPOINTS_O,0.3628,0.2578,0.6476,0.0575,0.6476
ROCPOINTS_O,0.3633,0.2577,0.6476,0.0575,0.6476
ROCPOINTS_O,0.3638,0.2522,0.6357,0.0577,0.6357
ROCPOINTS_O,0.3639,0.2521,0.6357,0.0577,0.6357
ROCPOINTS_O,0.3641,0.2521,0.6357,0.0577,0.6357
ROCPOINTS_O,0.3644,0.2520,0.6357,0.0577,0.6357
ROCPOINTS_O,0.3644,0.2520,0.6357,0.0577,0.6357
ROCPOINTS_O,0.3659,0.2519,0.6357,0.0577,0.6357
ROCPOINTS_O,0.3661,0.2519,0.6357,0.0578,0.6357
ROCPOINTS_O,0.3664,0.2518,0.6357,0.0578,0.6357
ROCPOINTS_O,0.3666,0.2516,0.6357,0.0578,0.6357
ROCPOINTS_O,0.3667,0.2516,0.6357,0.0578,0.6357
ROCPOINTS_O,0.3675,0.2462,0.6333,0.0588,0.6333
ROCPOINTS_O,0.3677,0.2461,0.6333,0.0588,0.6333
ROCPOINTS_O,0.3678,0.2461,0.6333,0.0588,0.6333
ROCPOINTS_O,0.3680,0.2460,0.6333,0.0588,0.6333
ROCPOINTS_O,0.3683,0.2457,0.6333,0.0589,0.6333
ROCPOINTS_O,0.3683,0.2457,0.6333,0.0589,0.6333
ROCPOINTS_O,0.3683,0.2455,0.6333,0.0589,0.6333
ROCPOINTS_O,0.3687,0.2453,0.6333,0.0590,0.6333
ROCPOINTS_O,0.3692,0.2452,0.6333,0.0590,0.6333
ROCPOINTS_O,0.3694,0.2451,0.6333,0.0590,0.6333
ROCPOINTS_O,0.3700,0.2450,0.6333,0.0591,0.6333
ROCPOINTS_O,0.3700,0.2450,0.6333,0.0591,0.6333
ROCPOINTS_O,0.3701,0.2398,0.6286,0.0598,0.6286
ROCPOINTS_O,0.3702,0.2398,0.6286,0.0599,0.6286
ROCPOINTS_O,0.3705,0.2397,0.6286,0.0599,0.6286
ROCPOINTS_O,0.3707,0.2397,0.6286,0.0599,0.6286
ROCPOINTS_O,0.3709,0.2392,0.6286,0.0600,0.6286
ROCPOINTS_O,0.3711,0.2392,0.6286,0.0600,0.6286
ROCPOINTS_O,0.3711,0.2391,0.6286,0.0600,0.6286
ROCPOINTS_O,0.3715,0.2391,0.6286,0.0600,0.6286
ROCPOINTS_O,0.3717,0.2390,0.6286,0.0600,0.6286
ROCPOINTS_O,0.3719,0.2389,0.6286,0.0601,0.6286
ROCPOINTS_O,0.3719,0.2388,0.6286,0.0601,0.6286
ROCPOINTS_O,0.3719,0.2388,0.6286,0.0601,0.6286
ROCPOINTS_O,0.3722,0.2387,0.6286,0.0601,0.6286
ROCPOINTS_O,0.3724,0.2387,0.6286,0.0601,0.6286
ROCPOINTS_O,0.3730,0.2386,0.6286,0.0601,0.6286
ROCPOINTS_O,0.3730,0.2386,0.6286,0.0601,0.6286
ROCPOINTS_O,0.3731,0.2385,0.6286,0.0602,0.6286
ROCPOINTS_O,0.3731,0.2384,0.6286,0.0602,0.6286
ROCPOINTS_O,0.3733,0.2384,0.6286,0.0602,0.6286
ROCPOINTS_O,0.3734,0.2333,0.6214,0.0608,0.6214
ROCPOINTS_O,0.3735,0.2332,0.6214,0.0608,0.6214
ROCPOINTS_O,0.3736,0.2332,0.6214,0.0608,0.6214
ROCPOINTS_O,0.3737,0.2331,0.6214,0.0608,0.6214
ROCPOINTS_O,0.3738,0.2331,0.6214,0.0608,0.6214
ROCPOINTS_O,0.3744,0.2330,0.6214,0.0608,0.6214
ROCPOINTS_O,0.3744,0.2329,0.6214,0.0608,0.6214
ROCPOINTS_O,0.3747,0.2329,0.6214,0.0609,0.6214
ROCPOINTS_O,0.3748,0.2328,0.6214,0.0609,0.6214
ROCPOINTS_O,0.3749,0.2327,0.6214,0.0609,0.6214
ROCPOINTS_O,0.3750,0.2327,0.6214,0.0609,0.6214
ROCPOINTS_O,0.3752,0.2325,0.6214,0.0610,0.6214
ROCPOINTS_O,0.3756,0.2324,0.6214,0.0610,0.6214
ROCPOINTS_O,0.3758,0.2324,0.6214,0.0610,0.6214
ROCPOINTS_O,0.3764,0.2323,0.6214,0.0610,0.6214
ROCPOINTS_O,0.3766,0.2323,0.6214,0.0610,0.6214
ROCPOINTS_O,0.3767,0.2321,0.6214,0.0610,0.6214
ROCPOINTS_O,0.3767,0.2321,0.6214,0.0611,0.6214
ROCPOINTS_O,0.3772,0.2280,0.6143,0.0614,0.6143
ROCPOINTS_O,0.3773,0.2279,0.6143,0.0614,0.6143
ROCPOINTS_O,0.3774,0.2279,0.6143,0.0614,0.6143
ROCPOINTS_O,0.3775,0.2278,0.6143,0.0615,0.6143
ROCPOINTS_O,0.3775,0.2277,0.6143,0.0615,0.6143
ROCPOINTS_O,0.3778,0.2277,0.6143,0.0615,0.6143
ROCPOINTS_O,0.3778,0.2276,0.6143,0.0615,0.6143
ROCPOINTS_O,0.3779,0.2275,0.6143,0.0615,0.6143
ROCPOINTS_O,0.3782,0.2274,0.6143,0.0616,0.6143
ROCPOINTS_O,0.3783,0.2273,0.6143,0.0616,0.6143
ROCPOINTS_O,0.3784,0.2269,0.6143,0.0617,0.6143
ROCPOINTS_O,0.3785,0.2269,0.6143,0.0617,0.6143
ROCPOINTS_O,0.3789,0.2268,0.6143,0.0617,0.6143
ROCPOINTS_O,0.3791,0.2268,0.6143,0.0617,0.6143
ROCPOINTS_O,0.3793,0.2267,0.6143,0.0617,0.6143
ROCPOINTS_O,0.3794,0.2266,0.6143,0.0618,0.6143
ROCPOINTS_O,0.3795,0.2266,0.6143,0.0618,0.6143
ROCPOINTS_O,0.3800,0.2263,0.6143,0.0618,0.6143
ROCPOINTS_O,0.3803,0.2220,0.6071,0.0623,0.6071
ROCPOINTS_O,0.3803,0.2220,0.6071,0.0623,0.6071
ROCPOINTS_O,0.3805,0.2219,0.6048,0.0621,0.6048
ROCPOINTS_O,0.3808,0.2217,0.6048,0.0621,0.6048
ROCPOINTS_O,0.3811,0.2216,0.6048,0.0621,0.6048
ROCPOINTS_O,0.3812,0.2216,0.6048,0.0622,0.6048
ROCPOINTS_O,0.3813,0.2214,0.6048,0.0622,0.6048
ROCPOINTS_O,0.3817,0.2214,0.6048,0.0622,0.6048
ROCPOINTS_O,0.3819,0.2213,0.6048,0.0622,0.6048
ROCPOINTS_O,0.3820,0.2213,0.6048,0.0622,0.6048
ROCPOINTS_O,0.3822,0.2211,0.6048,0.0623,0.6048
ROCPOINTS_O,0.3825,0.2211,0.6048,0.0623,0.6048
ROCPOINTS_O,0.3827,0.2210,0.6048,0.0623,0.6048
ROCPOINTS_O,0.3829,0.2210,0.6048,0.0623,0.6048
ROCPOINTS_O,0.3831,0.2209,0.6048,0.0623,0.6048
ROCPOINTS_O,0.3833,0.2209,0.6048,0.0623,0.6048
ROCPOINTS_O,0.3835,0.2165,0.6024,0.0633,0.6024
ROCPOINTS_O,0.3836,0.2165,0.6024,0.0633,0.6024
ROCPOINTS_O,0.3842,0.2164,0.6024,0.0633,0.6024
ROCPOINTS_O,0.3846,0.2163,0.6024,0.0633,0.6024
ROCPOINTS_O,0.3847,0.2162,0.6024,0.0634,0.6024
ROCPOINTS_O,0.3850,0.2162,0.6024,0.0634,0.6024
ROCPOINTS_O,0.3852,0.2161,0.6024,0.0634,0.6024
ROCPOINTS_O,0.3852,0.2161,0.6000,0.0632,0.6000
ROCPOINTS_O,0.3854,0.2160,0.6000,0.0632,0.6000
ROCPOINTS_O,0.3856,0.2159,0.6000,0.0632,0.6000
ROCPOINTS_O,0.3859,0.2159,0.6000,0.0632,0.6000
ROCPOINTS_O,0.3860,0.2157,0.6000,0.0633,0.6000
ROCPOINTS_O,0.3862,0.2157,0.6000,0.0633,0.6000
ROCPOINTS_O,0.3866,0.2156,0.6000,0.0633,0.6000
ROCPOINTS_O,0.3867,0.2155,0.6000,0.0633,0.6000
ROCPOINTS_O,0.3868,0.2109,0.5952,0.0641,0.5952
ROCPOINTS_O,0.3869,0.2109,0.5952,0.0642,0.5952
ROCPOINTS_O,0.3870,0.2108,0.5952,0.0642,0.5952
ROCPOINTS_O,0.3875,0.2107,0.5952,0.0642,0.5952
ROCPOINTS_O,0.3877,0.2107,0.5952,0.0642,0.5952
ROCPOINTS_O,0.3883,0.2106,0.5952,0.0642,0.5952
ROCPOINTS_O,0.3888,0.2105,0.5952,0.0643,0.5952
ROCPOINTS_O,0.3889,0.2104,0.5952,0.0643,0.5952
ROCPOINTS_O,0.3894,0.2103,0.5952,0.0643,0.5952
ROCPOINTS_O,0.3900,0.2103,0.5952,0.0643,0.5952
ROCPOINTS_O,0.3900,0.2102,0.5952,0.0644,0.5952
ROCPOINTS_O,0.3902,0.2054,0.5905,0.0653,0.5905
ROCPOINTS_O,0.3906,0.2053,0.5905,0.0653,0.5905
ROCPOINTS_O,0.3907,0.2051,0.5905,0.0653,0.5905
ROCPOINTS_O,0.3907,0.2051,0.5905,0.0653,0.5905
ROCPOINTS_O,0.3908,0.2050,0.5905,0.0654,0.5905
ROCPOINTS_O,0.3910,0.2050,0.5905,0.0654,0.5905
ROCPOINTS_O,0.3911,0.2049,0.5905,0.0654,0.5905
ROCPOINTS_O,0.3913,0.2048,0.5905,0.0654,0.5905
ROCPOINTS_O,0.3915,0.2048,0.5881,0.0652,0.5881
ROCPOINTS_O,0.3919,0.2048,0.5881,0.0652,0.5881
ROCPOINTS_O,0.3920,0.2047,0.5881,0.0652,0.5881
ROCPOINTS_O,0.3928,0.2047,0.5881,0.0652,0.5881
ROCPOINTS_O,0.3933,0.2046,0.5881,0.0652,0.5881
ROCPOINTS_O,0.3933,0.2046,0.5881,0.0653,0.5881
ROCPOINTS_O,0.3943,0.2003,0.5762,0.0653,0.5762
ROCPOINTS_O,0.3944,0.2003,0.5762,0.0653,0.5762
ROCPOINTS_O,0.3944,0.2002,0.5762,0.0653,0.5762
ROCPOINTS_O,0.3944,0.2000,0.5762,0.0654,0.5762
ROCPOINTS_O,0.3947,0.1999,0.5762,0.0654,0.5762
ROCPOINTS_O,0.3950,0.1999,0.5762,0.0654,0.5762
ROCPOINTS_O,0.3956,0.1998,0.5762,0.0654,0.5762
ROCPOINTS_O,0.3959,0.1998,0.5762,0.0655,0.5762
ROCPOINTS_O,0.3960,0.1997,0.5762,0.0655,0.5762
ROCPOINTS_O,0.3961,0.1996,0.5762,0.0655,0.5762
ROCPOINTS_O,0.3963,0.1996,0.5762,0.0655,0.5762
ROCPOINTS_O,0.3966,0.1995,0.5762,0.0655,0.5762
ROCPOINTS_O,0.3967,0.1995,0.5762,0.0655,0.5762
ROCPOINTS_O,0.3968,0.1953,0.5714,0.0663,0.5714
ROCPOINTS_O,0.3975,0.1952,0.5714,0.0664,0.5714
ROCPOINTS_O,0.3983,0.1952,0.5714,0.0664,0.5714
ROCPOINTS_O,0.3989,0.1950,0.5714,0.0664,0.5714
ROCPOINTS_O,0.3990,0.1950,0.5714,0.0664,0.5714
ROCPOINTS_O,0.3994,0.1949,0.5714,0.0665,0.5714
ROCPOINTS_O,0.4000,0.1948,0.5714,0.0665,0.5714
ROCPOINTS_O,0.4004,0.1910,0.5595,0.0664,0.5595
ROCPOINTS_O,0.4004,0.1910,0.5595,0.0664,0.5595
ROCPOINTS_O,0.4008,0.1910,0.5571,0.0662,0.5571
ROCPOINTS_O,0.4011,0.1909,0.5571,0.0662,0.5571
ROCPOINTS_O,0.4012,0.1909,0.5571,0.0662,0.5571
ROCPOINTS_O,0.4017,0.1908,0.5571,0.0662,0.5571
ROCPOINTS_O,0.4019,0.1906,0.5571,0.0663,0.5571
ROCPOINTS_O,0.4022,0.1906,0.5571,0.0663,0.5571
ROCPOINTS_O,0.4022,0.1905,0.5571,0.0663,0.5571
ROCPOINTS_O,0.4027,0.1904,0.5571,0.0663,0.5571
ROCPOINTS_O,0.4027,0.1904,0.5571,0.0663,0.5571
ROCPOINTS_O,0.4029,0.1903,0.5571,0.0664,0.5571
ROCPOINTS_O,0.4029,0.1903,0.5571,0.0664,0.5571
ROCPOINTS_O,0.4030,0.1902,0.5571,0.0664,0.5571
ROCPOINTS_O,0.4033,0.1902,0.5571,0.0664,0.5571
ROCPOINTS_O,0.4037,0.1856,0.5452,0.0666,0.5452
ROCPOINTS_O,0.4041,0.1855,0.5452,0.0666,0.5452
ROCPOINTS_O,0.4041,0.1855,0.5452,0.0666,0.5452
ROCPOINTS_O,0.4042,0.1854,0.5452,0.0666,0.5452
ROCPOINTS_O,0.4050,0.1853,0.5452,0.0667,0.5452
ROCPOINTS_O,0.4050,0.1852,0.5452,0.0667,0.5452
ROCPOINTS_O,0.4067,0.1851,0.5452,0.0668,0.5452
ROCPOINTS_O,0.4067,0.1809,0.5381,0.0674,0.5381
ROCPOINTS_O,0.4069,0.1808,0.5381,0.0674,0.5381
ROCPOINTS_O,0.4074,0.1807,0.5381,0.0674,0.5381
ROCPOINTS_O,0.4076,0.1807,0.5381,0.0674,0.5381
ROCPOINTS_O,0.4083,0.1806,0.5381,0.0675,0.5381
ROCPOINTS_O,0.4094,0.1806,0.5381,0.0675,0.5381
ROCPOINTS_O,0.4099,0.1805,0.5381,0.0675,0.5381
ROCPOINTS_O,0.4100,0.1803,0.5381,0.0676,0.5381
ROCPOINTS_O,0.4105,0.1761,0.5286,0.0679,0.5286
ROCPOINTS_O,0.4106,0.1761,0.5286,0.0680,0.5286
ROCPOINTS_O,0.4108,0.1760,0.5286,0.0680,0.5286
ROCPOINTS_O,0.4111,0.1759,0.5286,0.0680,0.5286
ROCPOINTS_O,0.4111,0.1758,0.5286,0.0680,0.5286
ROCPOINTS_O,0.4117,0.1758,0.5286,0.0681,0.5286
ROCPOINTS_O,0.4125,0.1756,0.5286,0.0681,0.5286
ROCPOINTS_O,0.4129,0.1756,0.5262,0.0678,0.5262
ROCPOINTS_O,0.4130,0.1756,0.5262,0.0678,0.5262
ROCPOINTS_O,0.4133,0.1755,0.5262,0.0679,0.5262
ROCPOINTS_O,0.4133,0.1755,0.5262,0.0679,0.5262
ROCPOINTS_O,0.4144,0.1714,0.5238,0.0691,0.5238
ROCPOINTS_O,0.4144,0.1714,0.5238,0.0691,0.5238
ROCPOINTS_O,0.4145,0.1713,0.5238,0.0691,0.5238
ROCPOINTS_O,0.4147,0.1713,0.5214,0.0688,0.5214
ROCPOINTS_O,0.4150,0.1712,0.5214,0.0689,0.5214
ROCPOINTS_O,0.4153,0.1711,0.5214,0.0689,0.5214
ROCPOINTS_O,0.4155,0.1710,0.5214,0.0690,0.5214
ROCPOINTS_O,0.4158,0.1709,0.5214,0.0690,0.5214
ROCPOINTS_O,0.4158,0.1708,0.5214,0.0690,0.5214
ROCPOINTS_O,0.4161,0.1708,0.5214,0.0690,0.5214
ROCPOINTS_O,0.4164,0.1707,0.5214,0.0690,0.5214
ROCPOINTS_O,0.4167,0.1707,0.5214,0.0691,0.5214
ROCPOINTS_O,0.4167,0.1706,0.5214,0.0691,0.5214
ROCPOINTS_O,0.4168,0.1663,0.5119,0.0695,0.5119
ROCPOINTS_O,0.4175,0.1663,0.5119,0.0696,0.5119
ROCPOINTS_O,0.4178,0.1662,0.5119,0.0696,0.5119
ROCPOINTS_O,0.4183,0.1662,0.5119,0.0696,0.5119
ROCPOINTS_O,0.4185,0.1661,0.5119,0.0696,0.5119
ROCPOINTS_O,0.4194,0.1660,0.5119,0.0696,0.5119
ROCPOINTS_O,0.4194,0.1660,0.5119,0.0697,0.5119
ROCPOINTS_O,0.4195,0.1659,0.5119,0.0697,0.5119
ROCPOINTS_O,0.4200,0.1659,0.5119,0.0697,0.5119
ROCPOINTS_O,0.4202,0.1623,0.5095,0.0708,0.5095
ROCPOINTS_O,0.4205,0.1622,0.5095,0.0709,0.5095
ROCPOINTS_O,0.4206,0.1622,0.5095,0.0709,0.5095
ROCPOINTS_O,0.4208,0.1620,0.5095,0.0710,0.5095
ROCPOINTS_O,0.4211,0.1619,0.5095,0.0710,0.5095
ROCPOINTS_O,0.4212,0.1619,0.5095,0.0710,0.5095
ROCPOINTS_O,0.4215,0.1618,0.5095,0.0710,0.5095
ROCPOINTS_O,0.4217,0.1618,0.5095,0.0710,0.5095
ROCPOINTS_O,0.4222,0.1616,0.5095,0.0711,0.5095
ROCPOINTS_O,0.4228,0.1615,0.5095,0.0711,0.5095
ROCPOINTS_O,0.4233,0.1615,0.5095,0.0712,0.5095
ROCPOINTS_O,0.4244,0.1574,0.5071,0.0725,0.5071
ROCPOINTS_O,0.4250,0.1574,0.5071,0.0726,0.5071
ROCPOINTS_O,0.4250,0.1573,0.5071,0.0726,0.5071
ROCPOINTS_O,0.4256,0.1573,0.5071,0.0726,0.5071
ROCPOINTS_O,0.4259,0.1572,0.5071,0.0726,0.5071
ROCPOINTS_O,0.4260,0.1571,0.5071,0.0727,0.5071
ROCPOINTS_O,0.4267,0.1571,0.5071,0.0727,0.5071
ROCPOINTS_O,0.4269,0.1537,0.5024,0.0735,0.5024
ROCPOINTS_O,0.4271,0.1536,0.5024,0.0736,0.5024
ROCPOINTS_O,0.4278,0.1536,0.5024,0.0736,0.5024
ROCPOINTS_O,0.4283,0.1535,0.5024,0.0736,0.5024
ROCPOINTS_O,0.4286,0.1534,0.5024,0.0736,0.5024
ROCPOINTS_O,0.4289,0.1534,0.5024,0.0737,0.5024
ROCPOINTS_O,0.4289,0.1533,0.5024,0.0737,0.5024
ROCPOINTS_O,0.4292,0.1533,0.5024,0.0737,0.5024
ROCPOINTS_O,0.4293,0.1532,0.5024,0.0738,0.5024
ROCPOINTS_O,0.4295,0.1532,0.5024,0.0738,0.5024
ROCPOINTS_O,0.4300,0.1531,0.5024,0.0738,0.5024
ROCPOINTS_O,0.4302,0.1497,0.4976,0.0747,0.4976
ROCPOINTS_O,0.4310,0.1497,0.4976,0.0747,0.4976
ROCPOINTS_O,0.4330,0.1496,0.4976,0.0747,0.4976
ROCPOINTS_O,0.4333,0.1495,0.4976,0.0748,0.4976
ROCPOINTS_O,0.4333,0.1458,0.4881,0.0752,0.4881
ROCPOINTS_O,0.4336,0.1457,0.4881,0.0752,0.4881
ROCPOINTS_O,0.4345,0.1456,0.4881,0.0753,0.4881
ROCPOINTS_O,0.4345,0.1455,0.4881,0.0753,0.4881
ROCPOINTS_O,0.4347,0.1455,0.4881,0.0753,0.4881
ROCPOINTS_O,0.4350,0.1454,0.4881,0.0754,0.4881
ROCPOINTS_O,0.4351,0.1452,0.4881,0.0755,0.4881
ROCPOINTS_O,0.4355,0.1452,0.4881,0.0755,0.4881
ROCPOINTS_O,0.4361,0.1451,0.4881,0.0755,0.4881
ROCPOINTS_O,0.4363,0.1451,0.4881,0.0755,0.4881
ROCPOINTS_O,0.4365,0.1450,0.4881,0.0756,0.4881
ROCPOINTS_O,0.4367,0.1449,0.4881,0.0756,0.4881
ROCPOINTS_O,0.4367,0.1413,0.4833,0.0767,0.4833
ROCPOINTS_O,0.4368,0.1412,0.4833,0.0767,0.4833
ROCPOINTS_O,0.4369,0.1412,0.4810,0.0764,0.4810
ROCPOINTS_O,0.4375,0.1412,0.4810,0.0764,0.4810
ROCPOINTS_O,0.4378,0.1411,0.4810,0.0764,0.4810
ROCPOINTS_O,0.4383,0.1411,0.4810,0.0765,0.4810
ROCPOINTS_O,0.4385,0.1410,0.4810,0.0765,0.4810
ROCPOINTS_O,0.4389,0.1410,0.4810,0.0765,0.4810
ROCPOINTS_O,0.4397,0.1409,0.4810,0.0765,0.4810
ROCPOINTS_O,0.4400,0.1408,0.4810,0.0766,0.4810
ROCPOINTS_O,0.4400,0.1376,0.4738,0.0772,0.4738
ROCPOINTS_O,0.4402,0.1375,0.4738,0.0772,0.4738
ROCPOINTS_O,0.4408,0.1375,0.4738,0.0772,0.4738
ROCPOINTS_O,0.4408,0.1374,0.4738,0.0773,0.4738
ROCPOINTS_O,0.4411,0.1374,0.4738,0.0773,0.4738
ROCPOINTS_O,0.4414,0.1373,0.4738,0.0773,0.4738
ROCPOINTS_O,0.4414,0.1373,0.4738,0.0773,0.4738
ROCPOINTS_O,0.4417,0.1372,0.4738,0.0774,0.4738
ROCPOINTS_O,0.4420,0.1371,0.4738,0.0774,0.4738
ROCPOINTS_O,0.4422,0.1371,0.4738,0.0774,0.4738
ROCPOINTS_O,0.4433,0.1370,0.4714,0.0771,0.4714
ROCPOINTS_O,0.4443,0.1340,0.4643,0.0776,0.4643
ROCPOINTS_O,0.4444,0.1340,0.4643,0.0776,0.4643
ROCPOINTS_O,0.4450,0.1339,0.4643,0.0777,0.4643
ROCPOINTS_O,0.4455,0.1336,0.4643,0.0778,0.4643
ROCPOINTS_O,0.4457,0.1335,0.4643,0.0779,0.4643
ROCPOINTS_O,0.4460,0.1335,0.4619,0.0775,0.4619
ROCPOINTS_O,0.4467,0.1332,0.4619,0.0777,0.4619
ROCPOINTS_O,0.4473,0.1299,0.4571,0.0787,0.4571
ROCPOINTS_O,0.4476,0.1299,0.4571,0.0788,0.4571
ROCPOINTS_O,0.4478,0.1298,0.4571,0.0788,0.4571
ROCPOINTS_O,0.4478,0.1297,0.4571,0.0788,0.4571
ROCPOINTS_O,0.4480,0.1297,0.4571,0.0789,0.4571
ROCPOINTS_O,0.4483,0.1296,0.4571,0.0789,0.4571
ROCPOINTS_O,0.4489,0.1295,0.4571,0.0789,0.4571
ROCPOINTS_O,0.4492,0.1295,0.4571,0.0790,0.4571
ROCPOINTS_O,0.4494,0.1294,0.4571,0.0790,0.4571
ROCPOINTS_O,0.4500,0.1293,0.4571,0.0790,0.4571
ROCPOINTS_O,0.4506,0.1260,0.4476,0.0794,0.4476
ROCPOINTS_O,0.4507,0.1260,0.4476,0.0794,0.4476
ROCPOINTS_O,0.4508,0.1259,0.4476,0.0795,0.4476
ROCPOINTS_O,0.4511,0.1259,0.4476,0.0795,0.4476
ROCPOINTS_O,0.4511,0.1258,0.4476,0.0795,0.4476
ROCPOINTS_O,0.4511,0.1258,0.4476,0.0796,0.4476
ROCPOINTS_O,0.4512,0.1257,0.4476,0.0796,0.4476
ROCPOINTS_O,0.4517,0.1256,0.4476,0.0797,0.4476
ROCPOINTS_O,0.4522,0.1255,0.4476,0.0797,0.4476
ROCPOINTS_O,0.4525,0.1255,0.4476,0.0797,0.4476
ROCPOINTS_O,0.4528,0.1254,0.4476,0.0798,0.4476
ROCPOINTS_O,0.4531,0.1253,0.4476,0.0798,0.4476
ROCPOINTS_O,0.4533,0.1253,0.4476,0.0798,0.4476
ROCPOINTS_O,0.4538,0.1221,0.4429,0.0809,0.4429
ROCPOINTS_O,0.4541,0.1221,0.4429,0.0810,0.4429
ROCPOINTS_O,0.4542,0.1220,0.4429,0.0810,0.4429
ROCPOINTS_O,0.4544,0.1219,0.4405,0.0806,0.4405
ROCPOINTS_O,0.4544,0.1219,0.4405,0.0807,0.4405
ROCPOINTS_O,0.4547,0.1218,0.4405,0.0808,0.4405
ROCPOINTS_O,0.4547,0.1217,0.4405,0.0808,0.4405
ROCPOINTS_O,0.4550,0.1216,0.4405,0.0808,0.4405
ROCPOINTS_O,0.4557,0.1216,0.4405,0.0809,0.4405
ROCPOINTS_O,0.4560,0.1215,0.4405,0.0809,0.4405
ROCPOINTS_O,0.4567,0.1215,0.4405,0.0809,0.4405
ROCPOINTS_O,0.4569,0.1182,0.4405,0.0830,0.4405
ROCPOINTS_O,0.4578,0.1182,0.4405,0.0830,0.4405
ROCPOINTS_O,0.4583,0.1180,0.4405,0.0831,0.4405
ROCPOINTS_O,0.4589,0.1179,0.4405,0.0831,0.4405
ROCPOINTS_O,0.4591,0.1179,0.4405,0.0832,0.4405
ROCPOINTS_O,0.4600,0.1178,0.4405,0.0832,0.4405
ROCPOINTS_O,0.4600,0.1178,0.4405,0.0833,0.4405
ROCPOINTS_O,0.4608,0.1150,0.4310,0.0834,0.4310
ROCPOINTS_O,0.4617,0.1149,0.4310,0.0835,0.4310
ROCPOINTS_O,0.4622,0.1148,0.4310,0.0835,0.4310
ROCPOINTS_O,0.4627,0.1148,0.4310,0.0836,0.4310
ROCPOINTS_O,0.4633,0.1147,0.4310,0.0836,0.4310
ROCPOINTS_O,0.4633,0.1119,0.4286,0.0851,0.4286
ROCPOINTS_O,0.4634,0.1119,0.4286,0.0851,0.4286
ROCPOINTS_O,0.4640,0.1118,0.4286,0.0851,0.4286
ROCPOINTS_O,0.4644,0.1117,0.4286,0.0852,0.4286
ROCPOINTS_O,0.4655,0.1115,0.4286,0.0853,0.4286
ROCPOINTS_O,0.4656,0.1115,0.4286,0.0854,0.4286
ROCPOINTS_O,0.4656,0.1114,0.4286,0.0854,0.4286
ROCPOINTS_O,0.4666,0.1114,0.4286,0.0855,0.4286
ROCPOINTS_O,0.4667,0.1113,0.4286,0.0855,0.4286
ROCPOINTS_O,0.4667,0.1078,0.4214,0.0867,0.4214
ROCPOINTS_O,0.4673,0.1078,0.4214,0.0867,0.4214
ROCPOINTS_O,0.4675,0.1078,0.4190,0.0863,0.4190
ROCPOINTS_O,0.4677,0.1077,0.4190,0.0863,0.4190
ROCPOINTS_O,0.4678,0.1077,0.4190,0.0864,0.4190
ROCPOINTS_O,0.4700,0.1076,0.4190,0.0864,0.4190
ROCPOINTS_O,0.4702,0.1047,0.4119,0.0872,0.4119
ROCPOINTS_O,0.4703,0.1046,0.4119,0.0872,0.4119
ROCPOINTS_O,0.4705,0.1046,0.4119,0.0873,0.4119
ROCPOINTS_O,0.4706,0.1045,0.4119,0.0873,0.4119
ROCPOINTS_O,0.4733,0.1045,0.4119,0.0874,0.4119
ROCPOINTS_O,0.4744,0.1013,0.4048,0.0884,0.4048
ROCPOINTS_O,0.4750,0.1012,0.4048,0.0885,0.4048
ROCPOINTS_O,0.4755,0.1012,0.4048,0.0885,0.4048
ROCPOINTS_O,0.4757,0.1011,0.4048,0.0886,0.4048
ROCPOINTS_O,0.4767,0.1011,0.4024,0.0881,0.4024
ROCPOINTS_O,0.4767,0.0982,0.3976,0.0895,0.3976
ROCPOINTS_O,0.4778,0.0982,0.3976,0.0895,0.3976
ROCPOINTS_O,0.4782,0.0981,0.3976,0.0896,0.3976
ROCPOINTS_O,0.4791,0.0981,0.3976,0.0896,0.3976
ROCPOINTS_O,0.4800,0.0980,0.3976,0.0897,0.3976
ROCPOINTS_O,0.4811,0.0956,0.3952,0.0913,0.3952
ROCPOINTS_O,0.4813,0.0955,0.3952,0.0913,0.3952
ROCPOINTS_O,0.4819,0.0955,0.3952,0.0914,0.3952
ROCPOINTS_O,0.4833,0.0954,0.3952,0.0914,0.3952
ROCPOINTS_O,0.4842,0.0933,0.3881,0.0917,0.3881
ROCPOINTS_O,0.4850,0.0933,0.3881,0.0918,0.3881
ROCPOINTS_O,0.4861,0.0932,0.3881,0.0918,0.3881
ROCPOINTS_O,0.4867,0.0931,0.3881,0.0919,0.3881
ROCPOINTS_O,0.4883,0.0896,0.3810,0.0936,0.3810
ROCPOINTS_O,0.4885,0.0895,0.3810,0.0937,0.3810
ROCPOINTS_O,0.4886,0.0894,0.3810,0.0937,0.3810
ROCPOINTS_O,0.4891,0.0894,0.3810,0.0938,0.3810
ROCPOINTS_O,0.4900,0.0893,0.3810,0.0938,0.3810
ROCPOINTS_O,0.4909,0.0872,0.3786,0.0953,0.3786
ROCPOINTS_O,0.4917,0.0872,0.3786,0.0954,0.3786
ROCPOINTS_O,0.4922,0.0871,0.3786,0.0954,0.3786
ROCPOINTS_O,0.4927,0.0871,0.3786,0.0955,0.3786
ROCPOINTS_O,0.4928,0.0871,0.3762,0.0950,0.3762
ROCPOINTS_O,0.4933,0.0870,0.3762,0.0950,0.3762
ROCPOINTS_O,0.4938,0.0845,0.3738,0.0970,0.3738
ROCPOINTS_O,0.4967,0.0844,0.3738,0.0972,0.3738
ROCPOINTS_O,0.4995,0.0823,0.3690,0.0982,0.3690
ROCPOINTS_O,0.5000,0.0822,0.3690,0.0983,0.3690
ROCPOINTS_O,0.5010,0.0798,0.3595,0.0986,0.3595
ROCPOINTS_O,0.5033,0.0797,0.3595,0.0987,0.3595
ROCPOINTS_O,0.5039,0.0779,0.3548,0.0996,0.3548
ROCPOINTS_O,0.5048,0.0778,0.3548,0.0997,0.3548
ROCPOINTS_O,0.5050,0.0778,0.3548,0.0997,0.3548
ROCPOINTS_O,0.5067,0.0777,0.3548,0.0998,0.3548
ROCPOINTS_O,0.5078,0.0755,0.3476,0.1006,0.3476
ROCPOINTS_O,0.5091,0.0754,0.3476,0.1007,0.3476
ROCPOINTS_O,0.5100,0.0753,0.3476,0.1008,0.3476
ROCPOINTS_O,0.5103,0.0739,0.3452,0.1019,0.3452
ROCPOINTS_O,0.5111,0.0738,0.3452,0.1020,0.3452
ROCPOINTS_O,0.5122,0.0738,0.3452,0.1020,0.3452
ROCPOINTS_O,0.5133,0.0737,0.3452,0.1021,0.3452
ROCPOINTS_O,0.5144,0.0712,0.3381,0.1034,0.3381
ROCPOINTS_O,0.5155,0.0711,0.3381,0.1035,0.3381
ROCPOINTS_O,0.5156,0.0711,0.3381,0.1036,0.3381
ROCPOINTS_O,0.5158,0.0710,0.3381,0.1036,0.3381
ROCPOINTS_O,0.5167,0.0709,0.3381,0.1037,0.3381
ROCPOINTS_O,0.5183,0.0684,0.3310,0.1051,0.3310
ROCPOINTS_O,0.5193,0.0683,0.3310,0.1052,0.3310
ROCPOINTS_O,0.5200,0.0683,0.3310,0.1053,0.3310
ROCPOINTS_O,0.5208,0.0664,0.3262,0.1065,0.3262
ROCPOINTS_O,0.5233,0.0664,0.3238,0.1058,0.3238
ROCPOINTS_O,0.5236,0.0652,0.3190,0.1062,0.3190
ROCPOINTS_O,0.5239,0.0652,0.3190,0.1063,0.3190
ROCPOINTS_O,0.5243,0.0651,0.3190,0.1063,0.3190
ROCPOINTS_O,0.5244,0.0650,0.3190,0.1064,0.3190
ROCPOINTS_O,0.5247,0.0650,0.3190,0.1065,0.3190
ROCPOINTS_O,0.5250,0.0649,0.3190,0.1066,0.3190
ROCPOINTS_O,0.5263,0.0649,0.3190,0.1067,0.3190
ROCPOINTS_O,0.5267,0.0649,0.3167,0.1060,0.3167
ROCPOINTS_O,0.5289,0.0634,0.3143,0.1075,0.3143
ROCPOINTS_O,0.5292,0.0633,0.3143,0.1076,0.3143
ROCPOINTS_O,0.5293,0.0633,0.3143,0.1077,0.3143
ROCPOINTS_O,0.5300,0.0632,0.3143,0.1078,0.3143
ROCPOINTS_O,0.5317,0.0612,0.3095,0.1093,0.3095
ROCPOINTS_O,0.5322,0.0611,0.3095,0.1095,0.3095
ROCPOINTS_O,0.5327,0.0611,0.3095,0.1096,0.3095
ROCPOINTS_O,0.5333,0.0610,0.3095,0.1097,0.3095
ROCPOINTS_O,0.5358,0.0593,0.3071,0.1118,0.3071
ROCPOINTS_O,0.5367,0.0592,0.3071,0.1119,0.3071
ROCPOINTS_O,0.5367,0.0576,0.3024,0.1130,0.3024
ROCPOINTS_O,0.5371,0.0576,0.3024,0.1131,0.3024
ROCPOINTS_O,0.5380,0.0575,0.3024,0.1132,0.3024
ROCPOINTS_O,0.5394,0.0575,0.3024,0.1133,0.3024
ROCPOINTS_O,0.5400,0.0575,0.3000,0.1125,0.3000
ROCPOINTS_O,0.5417,0.0555,0.2976,0.1152,0.2976
ROCPOINTS_O,0.5422,0.0554,0.2976,0.1153,0.2976
ROCPOINTS_O,0.5433,0.0554,0.2976,0.1154,0.2976
ROCPOINTS_O,0.5467,0.0541,0.2952,0.1170,0.2952
ROCPOINTS_O,0.5472,0.0525,0.2952,0.1202,0.2952
ROCPOINTS_O,0.5481,0.0524,0.2952,0.1203,0.2952
ROCPOINTS_O,0.5500,0.0524,0.2952,0.1204,0.2952
ROCPOINTS_O,0.5508,0.0502,0.2881,0.1222,0.2881
ROCPOINTS_O,0.5511,0.0502,0.2881,0.1223,0.2881
ROCPOINTS_O,0.5533,0.0501,0.2881,0.1225,0.2881
ROCPOINTS_O,0.5550,0.0487,0.2786,0.1220,0.2786
ROCPOINTS_O,0.5552,0.0486,0.2786,0.1223,0.2786
ROCPOINTS_O,0.5567,0.0485,0.2786,0.1224,0.2786
ROCPOINTS_O,0.5567,0.0485,0.2786,0.1225,0.2786
ROCPOINTS_O,0.5583,0.0468,0.2762,0.1253,0.2762
ROCPOINTS_O,0.5600,0.0468,0.2762,0.1254,0.2762
ROCPOINTS_O,0.5605,0.0458,0.2690,0.1249,0.2690
ROCPOINTS_O,0.5633,0.0457,0.2690,0.1250,0.2690
ROCPOINTS_O,0.5644,0.0446,0.2619,0.1247,0.2619
ROCPOINTS_O,0.5656,0.0446,0.2619,0.1249,0.2619
ROCPOINTS_O,0.5667,0.0445,0.2619,0.1250,0.2619
ROCPOINTS_O,0.5667,0.0445,0.2619,0.1251,0.2619
ROCPOINTS_O,0.5700,0.0434,0.2595,0.1269,0.2595
ROCPOINTS_O,0.5708,0.0412,0.2571,0.1315,0.2571
ROCPOINTS_O,0.5711,0.0412,0.2571,0.1317,0.2571
ROCPOINTS_O,0.5733,0.0411,0.2571,0.1319,0.2571
ROCPOINTS_O,0.5756,0.0397,0.2500,0.1327,0.2500
ROCPOINTS_O,0.5767,0.0396,0.2500,0.1329,0.2500
ROCPOINTS_O,0.5800,0.0385,0.2452,0.1339,0.2452
ROCPOINTS_O,0.5817,0.0372,0.2405,0.1358,0.2405
ROCPOINTS_O,0.5833,0.0371,0.2405,0.1359,0.2405
ROCPOINTS_O,0.5867,0.0362,0.2405,0.1389,0.2405
ROCPOINTS_O,0.5900,0.0349,0.2405,0.1433,0.2405
ROCPOINTS_O,0.5933,0.0338,0.2357,0.1447,0.2357
ROCPOINTS_O,0.5947,0.0326,0.2286,0.1457,0.2286
ROCPOINTS_O,0.5967,0.0325,0.2286,0.1459,0.2286
ROCPOINTS_O,0.5985,0.0320,0.2262,0.1466,0.2262
ROCPOINTS_O,0.6000,0.0319,0.2262,0.1468,0.2262
ROCPOINTS_O,0.6008,0.0310,0.2190,0.1465,0.2190
ROCPOINTS_O,0.6017,0.0309,0.2190,0.1467,0.2190
ROCPOINTS_O,0.6033,0.0309,0.2190,0.1470,0.2190
ROCPOINTS_O,0.6050,0.0299,0.2119,0.1469,0.2119
ROCPOINTS_O,0.6067,0.0298,0.2119,0.1471,0.2119
ROCPOINTS_O,0.6100,0.0290,0.2095,0.1492,0.2095
ROCPOINTS_O,0.6125,0.0283,0.2048,0.1496,0.2048
ROCPOINTS_O,0.6133,0.0282,0.2048,0.1498,0.2048
ROCPOINTS_O,0.6167,0.0271,0.1905,0.1457,0.1905
ROCPOINTS_O,0.6200,0.0265,0.1881,0.1471,0.1881
ROCPOINTS_O,0.6233,0.0258,0.1857,0.1489,0.1857
ROCPOINTS_O,0.6267,0.0250,0.1810,0.1493,0.1810
ROCPOINTS_O,0.6300,0.0243,0.1786,0.1512,0.1786
ROCPOINTS_O,0.6333,0.0237,0.1714,0.1494,0.1714
ROCPOINTS_O,0.6367,0.0231,0.1690,0.1507,0.1690
ROCPOINTS_O,0.6400,0.0226,0.1667,0.1518,0.1667
ROCPOINTS_O,0.6433,0.0221,0.1667,0.1545,0.1667
ROCPOINTS_O,0.6452,0.0214,0.1643,0.1572,0.1643
ROCPOINTS_O,0.6467,0.0213,0.1643,0.1575,0.1643
ROCPOINTS_O,0.6500,0.0210,0.1619,0.1574,0.1619
ROCPOINTS_O,0.6533,0.0205,0.1571,0.1571,0.1571
ROCPOINTS_O,0.6567,0.0195,0.1571,0.1638,0.1571
ROCPOINTS_O,0.6600,0.0191,0.1524,0.1624,0.1524
ROCPOINTS_O,0.6618,0.0184,0.1500,0.1649,0.1500
ROCPOINTS_O,0.6633,0.0184,0.1500,0.1654,0.1500
ROCPOINTS_O,0.6667,0.0175,0.1429,0.1653,0.1429
ROCPOINTS_O,0.6683,0.0168,0.1381,0.1667,0.1381
ROCPOINTS_O,0.6700,0.0167,0.1381,0.1671,0.1381
ROCPOINTS_O,0.6733,0.0157,0.1333,0.1713,0.1333
ROCPOINTS_O,0.6767,0.0153,0.1262,0.1672,0.1262
ROCPOINTS_O,0.6783,0.0148,0.1214,0.1661,0.1214
ROCPOINTS_O,0.6800,0.0147,0.1214,0.1667,0.1214
ROCPOINTS_O,0.6833,0.0145,0.1214,0.1694,0.1214
ROCPOINTS_O,0.6867,0.0140,0.1214,0.1741,0.1214
ROCPOINTS_O,0.6900,0.0135,0.1214,0.1789,0.1214
ROCPOINTS_O,0.6933,0.0132,0.1167,0.1769,0.1167
ROCPOINTS_O,0.6967,0.0127,0.1119,0.1767,0.1119
ROCPOINTS_O,0.7000,0.0120,0.1119,0.1843,0.1119
ROCPOINTS_O,0.7033,0.0116,0.1095,0.1870,0.1095
ROCPOINTS_O,0.7050,0.0111,0.1071,0.1899,0.1071
ROCPOINTS_O,0.7067,0.0110,0.1071,0.1907,0.1071
ROCPOINTS_O,0.7100,0.0106,0.1024,0.1903,0.1024
ROCPOINTS_O,0.7133,0.0102,0.1000,0.1927,0.1000
ROCPOINTS_O,0.7167,0.0097,0.0976,0.1962,0.0976
ROCPOINTS_O,0.7200,0.0091,0.0929,0.1990,0.0929
ROCPOINTS_O,0.7233,0.0087,0.0810,0.1848,0.0810
ROCPOINTS_O,0.7267,0.0084,0.0738,0.1761,0.0738
ROCPOINTS_O,0.7300,0.0082,0.0690,0.1706,0.0690
ROCPOINTS_O,0.7333,0.0077,0.0667,0.1728,0.0667
ROCPOINTS_O,0.7367,0.0073,0.0667,0.1818,0.0667
ROCPOINTS_O,0.7400,0.0072,0.0643,0.1788,0.0643
ROCPOINTS_O,0.7433,0.0069,0.0595,0.1724,0.0595
ROCPOINTS_O,0.7438,0.0066,0.0571,0.1739,0.0571
ROCPOINTS_O,0.7467,0.0065,0.0571,0.1752,0.0571
ROCPOINTS_O,0.7500,0.0064,0.0571,0.1791,0.0571
ROCPOINTS_O,0.7533,0.0060,0.0571,0.1890,0.0571
ROCPOINTS_O,0.7567,0.0056,0.0571,0.2000,0.0571
ROCPOINTS_O,0.7600,0.0056,0.0548,0.1933,0.0548
ROCPOINTS_O,0.7633,0.0054,0.0500,0.1842,0.0500
ROCPOINTS_O,0.7667,0.0053,0.0500,0.1875,0.0500
ROCPOINTS_O,0.7700,0.0052,0.0476,0.1818,0.0476
ROCPOINTS_O,0.7733,0.0049,0.0452,0.1845,0.0452
ROCPOINTS_O,0.7767,0.0046,0.0429,0.1837,0.0429
ROCPOINTS_O,0.7800,0.0043,0.0381,0.1778,0.0381
ROCPOINTS_O,0.7833,0.0041,0.0357,0.1744,0.0357
ROCPOINTS_O,0.7867,0.0038,0.0310,0.1646,0.0310
ROCPOINTS_O,0.7900,0.0036,0.0286,0.1622,0.0286
ROCPOINTS_O,0.7933,0.0035,0.0286,0.1644,0.0286
ROCPOINTS_O,0.7963,0.0034,0.0238,0.1449,0.0238
ROCPOINTS_O,0.7967,0.0034,0.0238,0.1471,0.0238
ROCPOINTS_O,0.8000,0.0029,0.0238,0.1667,0.0238
ROCPOINTS_O,0.8033,0.0028,0.0214,0.1552,0.0214
ROCPOINTS_O,0.8067,0.0027,0.0190,0.1455,0.0190
ROCPOINTS_O,0.8100,0.0025,0.0119,0.1020,0.0119
ROCPOINTS_O,0.8133,0.0023,0.0119,0.1111,0.0119
ROCPOINTS_O,0.8167,0.0021,0.0119,0.1220,0.0119
ROCPOINTS_O,0.8200,0.0021,0.0095,0.1000,0.0095
ROCPOINTS_O,0.8233,0.0018,0.0095,0.1143,0.0095
ROCPOINTS_O,0.8267,0.0016,0.0095,0.1290,0.0095
ROCPOINTS_O,0.8300,0.0015,0.0095,0.1333,0.0095
ROCPOINTS_O,0.8333,0.0015,0.0071,0.1034,0.0071
ROCPOINTS_O,0.8367,0.0014,0.0071,0.1111,0.0071
ROCPOINTS_O,0.8400,0.0012,0.0071,0.1250,0.0071
ROCPOINTS_O,0.8433,0.0012,0.0071,0.1304,0.0071
ROCPOINTS_O,0.8467,0.0008,0.0071,0.1875,0.0071
ROCPOINTS_O,0.8500,0.0007,0.0071,0.2000,0.0071
ROCPOINTS_O,0.8533,0.0007,0.0048,0.1429,0.0048
ROCPOINTS_O,0.8600,0.0006,0.0048,0.1538,0.0048
ROCPOINTS_O,0.8633,0.0005,0.0048,0.2000,0.0048
ROCPOINTS_O,0.8733,0.0003,0.0048,0.2857,0.0048
ROCPOINTS_O,0.8767,0.0002,0.0048,0.3333,0.0048
ROCPOINTS_O,0.8800,0.0002,0.0048,0.4000,0.0048
ROCPOINTS_O,0.8833,0.0001,0.0024,0.3333,0.0024
ROCPOINTS_O,0.9033,0.0001,0.0000,0.0000,0.0000
ROCPOINTS_O,0.9033,0.0000,0.0000,0.0000,0.0000
ROCPOINTS_U,0.0000,1.0000,1.0000,0.0083,1.0000
ROCPOINTS_U,0.0033,0.9989,1.0000,0.0083,1.0000
ROCPOINTS_U,0.0067,0.9928,1.0000,0.0084,1.0000
ROCPOINTS_U,0.0100,0.9884,1.0000,0.0084,1.0000
ROCPOINTS_U,0.0107,0.9813,1.0000,0.0085,1.0000
ROCPOINTS_U,0.0107,0.9812,1.0000,0.0085,1.0000
ROCPOINTS_U,0.0108,0.9812,1.0000,0.0085,1.0000
ROCPOINTS_U,0.0133,0.9808,1.0000,0.0085,1.0000
ROCPOINTS_U,0.0140,0.9765,1.0000,0.0085,1.0000
ROCPOINTS_U,0.0142,0.9760,1.0000,0.0085,1.0000
ROCPOINTS_U,0.0167,0.9756,1.0000,0.0085,1.0000
ROCPOINTS_U,0.0175,0.9698,1.0000,0.0086,1.0000
ROCPOINTS_U,0.0200,0.9695,1.0000,0.0086,1.0000
ROCPOINTS_U,0.0200,0.9694,1.0000,0.0086,1.0000
ROCPOINTS_U,0.0223,0.9672,1.0000,0.0086,1.0000
ROCPOINTS_U,0.0233,0.9671,1.0000,0.0086,1.0000
ROCPOINTS_U,0.0267,0.9648,1.0000,0.0086,1.0000
ROCPOINTS_U,0.0300,0.9624,1.0000,0.0086,1.0000
ROCPOINTS_U,0.0319,0.9595,1.0000,0.0086,1.0000
ROCPOINTS_U,0.0324,0.9595,1.0000,0.0086,1.0000
ROCPOINTS_U,0.0333,0.9594,1.0000,0.0086,1.0000
ROCPOINTS_U,0.0340,0.9581,1.0000,0.0087,1.0000
ROCPOINTS_U,0.0341,0.9581,1.0000,0.0087,1.0000
ROCPOINTS_U,0.0367,0.9580,1.0000,0.0087,1.0000
ROCPOINTS_U,0.0378,0.9562,1.0000,0.0087,1.0000
ROCPOINTS_U,0.0381,0.9562,1.0000,0.0087,1.0000
ROCPOINTS_U,0.0383,0.9561,1.0000,0.0087,1.0000
ROCPOINTS_U,0.0400,0.9561,1.0000,0.0087,1.0000
ROCPOINTS_U,0.0403,0.9542,0.9932,0.0086,0.9932
ROCPOINTS_U,0.0409,0.9541,0.9932,0.0086,0.9932
ROCPOINTS_U,0.0418,0.9541,0.9932,0.0086,0.9932
ROCPOINTS_U,0.0419,0.9540,0.9932,0.0086,0.9932
ROCPOINTS_U,0.0433,0.9540,0.9932,0.0086,0.9932
ROCPOINTS_U,0.0442,0.9522,0.9932,0.0087,0.9932
ROCPOINTS_U,0.0445,0.9521,0.9932,0.0087,0.9932
ROCPOINTS_U,0.0458,0.9521,0.9932,0.0087,0.9932
ROCPOINTS_U,0.0467,0.9520,0.9932,0.0087,0.9932
ROCPOINTS_U,0.0475,0.9495,0.9932,0.0087,0.9932
ROCPOINTS_U,0.0476,0.9494,0.9932,0.0087,0.9932
ROCPOINTS_U,0.0486,0.9493,0.9932,0.0087,0.9932
ROCPOINTS_U,0.0500,0.9493,0.9932,0.0087,0.9932
ROCPOINTS_U,0.0503,0.9479,0.9932,0.0087,0.9932
ROCPOINTS_U,0.0507,0.9479,0.9932,0.0087,0.9932
ROCPOINTS_U,0.0510,0.9478,0.9932,0.0087,0.9932
ROCPOINTS_U,0.0522,0.9477,0.9932,0.0087,0.9932
ROCPOINTS_U,0.0528,0.9468,0.9864,0.0086,0.9864
ROCPOINTS_U,0.0533,0.9467,0.9864,0.0086,0.9864
ROCPOINTS_U,0.0540,0.9446,0.9796,0.0086,0.9796
ROCPOINTS_U,0.0546,0.9445,0.9796,0.0086,0.9796
ROCPOINTS_U,0.0554,0.9444,0.9796,0.0086,0.9796
ROCPOINTS_U,0.0558,0.9444,0.9796,0.0086,0.9796
ROCPOINTS_U,0.0560,0.9443,0.9796,0.0086,0.9796
ROCPOINTS_U,0.0567,0.9443,0.9796,0.0086,0.9796
ROCPOINTS_U,0.0574,0.9422,0.9728,0.0086,0.9728
ROCPOINTS_U,0.0574,0.9421,0.9728,0.0086,0.9728
ROCPOINTS_U,0.0575,0.9421,0.9728,0.0086,0.9728
ROCPOINTS_U,0.0578,0.9421,0.9660,0.0085,0.9660
ROCPOINTS_U,0.0578,0.9420,0.9660,0.0085,0.9660
ROCPOINTS_U,0.0583,0.9419,0.9660,0.0085,0.9660
ROCPOINTS_U,0.0585,0.9419,0.9660,0.0085,0.9660
ROCPOINTS_U,0.0585,0.9418,0.9660,0.0085,0.9660
ROCPOINTS_U,0.0587,0.9418,0.9660,0.0085,0.9660
ROCPOINTS_U,0.0590,0.9417,0.9660,0.0085,0.9660
ROCPOINTS_U,0.0593,0.9417,0.9660,0.0085,0.9660
ROCPOINTS_U,0.0600,0.9416,0.9660,0.0085,0.9660
ROCPOINTS_U,0.0604,0.9384,0.9660,0.0085,0.9660
ROCPOINTS_U,0.0608,0.9383,0.9660,0.0085,0.9660
ROCPOINTS_U,0.0608,0.9382,0.9660,0.0085,0.9660
ROCPOINTS_U,0.0608,0.9382,0.9660,0.0085,0.9660
ROCPOINTS_U,0.0609,0.9381,0.9660,0.0085,0.9660
ROCPOINTS_U,0.0611,0.9381,0.9660,0.0085,0.9660
ROCPOINTS_U,0.0612,0.9380,0.9660,0.0085,0.9660
ROCPOINTS_U,0.0612,0.9380,0.9660,0.0085,0.9660
ROCPOINTS_U,0.0616,0.9379,0.9660,0.0085,0.9660
ROCPOINTS_U,0.0619,0.9378,0.9660,0.0085,0.9660
ROCPOINTS_U,0.0620,0.9378,0.9660,0.0085,0.9660
ROCPOINTS_U,0.0622,0.9377,0.9660,0.0085,0.9660
ROCPOINTS_U,0.0627,0.9377,0.9660,0.0085,0.9660
ROCPOINTS_U,0.0627,0.9376,0.9660,0.0085,0.9660
ROCPOINTS_U,0.0628,0.9376,0.9660,0.0085,0.9660
ROCPOINTS_U,0.0633,0.9374,0.9660,0.0085,0.9660
ROCPOINTS_U,0.0638,0.9344,0.9660,0.0086,0.9660
ROCPOINTS_U,0.0641,0.9344,0.9660,0.0086,0.9660
ROCPOINTS_U,0.0642,0.9343,0.9660,0.0086,0.9660
ROCPOINTS_U,0.0644,0.9342,0.9660,0.0086,0.9660
ROCPOINTS_U,0.0644,0.9341,0.9660,0.0086,0.9660
ROCPOINTS_U,0.0646,0.9341,0.9660,0.0086,0.9660
ROCPOINTS_U,0.0648,0.9340,0.9660,0.0086,0.9660
ROCPOINTS_U,0.0650,0.9340,0.9660,0.0086,0.9660
ROCPOINTS_U,0.0651,0.9339,0.9660,0.0086,0.9660
ROCPOINTS_U,0.0653,0.9339,0.9660,0.0086,0.9660
ROCPOINTS_U,0.0654,0.9338,0.9660,0.0086,0.9660
ROCPOINTS_U,0.0656,0.9337,0.9660,0.0086,0.9660
ROCPOINTS_U,0.0660,0.9337,0.9660,0.0086,0.9660
ROCPOINTS_U,0.0664,0.9336,0.9660,0.0086,0.9660
ROCPOINTS_U,0.0667,0.9336,0.9660,0.0086,0.9660
ROCPOINTS_U,0.0670,0.9294,0.9592,0.0086,0.9592
ROCPOINTS_U,0.0673,0.9293,0.9592,0.0086,0.9592
ROCPOINTS_U,0.0675,0.9292,0.9592,0.0086,0.9592
ROCPOINTS_U,0.0678,0.9291,0.9592,0.0086,0.9592
ROCPOINTS_U,0.0681,0.9290,0.9592,0.0086,0.9592
ROCPOINTS_U,0.0688,0.9290,0.9592,0.0086,0.9592
ROCPOINTS_U,0.0689,0.9289,0.9592,0.0086,0.9592
ROCPOINTS_U,0.0690,0.9289,0.9592,0.0086,0.9592
ROCPOINTS_U,0.0690,0.9288,0.9592,0.0086,0.9592
ROCPOINTS_U,0.0690,0.9287,0.9592,0.0086,0.9592
ROCPOINTS_U,0.0695,0.9287,0.9592,0.0086,0.9592
ROCPOINTS_U,0.0700,0.9286,0.9592,0.0086,0.9592
ROCPOINTS_U,0.0702,0.9236,0.9592,0.0086,0.9592
ROCPOINTS_U,0.0704,0.9236,0.9592,0.0086,0.9592
ROCPOINTS_U,0.0707,0.9234,0.9592,0.0086,0.9592
ROCPOINTS_U,0.0707,0.9233,0.9592,0.0086,0.9592
ROCPOINTS_U,0.0711,0.9233,0.9592,0.0086,0.9592
ROCPOINTS_U,0.0712,0.9232,0.9592,0.0086,0.9592
ROCPOINTS_U,0.0714,0.9232,0.9592,0.0086,0.9592
ROCPOINTS_U,0.0715,0.9230,0.9592,0.0086,0.9592
ROCPOINTS_U,0.0717,0.9230,0.9592,0.0086,0.9592
ROCPOINTS_U,0.0719,0.9229,0.9592,0.0086,0.9592
ROCPOINTS_U,0.0719,0.9228,0.9592,0.0086,0.9592
ROCPOINTS_U,0.0721,0.9228,0.9592,0.0086,0.9592
ROCPOINTS_U,0.0722,0.9227,0.9592,0.0086,0.9592
ROCPOINTS_U,0.0723,0.9225,0.9592,0.0086,0.9592
ROCPOINTS_U,0.0726,0.9225,0.9592,0.0086,0.9592
ROCPOINTS_U,0.0727,0.9224,0.9592,0.0086,0.9592
ROCPOINTS_U,0.0728,0.9224,0.9592,0.0086,0.9592
ROCPOINTS_U,0.0729,0.9223,0.9592,0.0086,0.9592
ROCPOINTS_U,0.0730,0.9222,0.9592,0.0086,0.9592
ROCPOINTS_U,0.0732,0.9222,0.9592,0.0086,0.9592
ROCPOINTS_U,0.0733,0.9221,0.9592,0.0086,0.9592
ROCPOINTS_U,0.0737,0.9187,0.9592,0.0087,0.9592
ROCPOINTS_U,0.0739,0.9186,0.9592,0.0087,0.9592
ROCPOINTS_U,0.0740,0.9185,0.9592,0.0087,0.9592
ROCPOINTS_U,0.0741,0.9185,0.9592,0.0087,0.9592
ROCPOINTS_U,0.0741,0.9184,0.9592,0.0087,0.9592
ROCPOINTS_U,0.0744,0.9184,0.9592,0.0087,0.9592
ROCPOINTS_U,0.0744,0.9183,0.9592,0.0087,0.9592
ROCPOINTS_U,0.0745,0.9183,0.9524,0.0086,0.9524
ROCPOINTS_U,0.0753,0.9182,0.9524,0.0086,0.9524
ROCPOINTS_U,0.0754,0.9182,0.9524,0.0086,0.9524
ROCPOINTS_U,0.0756,0.9181,0.9524,0.0086,0.9524
ROCPOINTS_U,0.0756,0.9180,0.9524,0.0086,0.9524
ROCPOINTS_U,0.0756,0.9180,0.9524,0.0086,0.9524
ROCPOINTS_U,0.0757,0.9179,0.9524,0.0086,0.9524
ROCPOINTS_U,0.0759,0.9179,0.9524,0.0086,0.9524
ROCPOINTS_U,0.0760,0.9178,0.9524,0.0086,0.9524
ROCPOINTS_U,0.0760,0.9177,0.9524,0.0086,0.9524
ROCPOINTS_U,0.0761,0.9176,0.9524,0.0086,0.9524
ROCPOINTS_U,0.0762,0.9175,0.9524,0.0086,0.9524
ROCPOINTS_U,0.0763,0.9175,0.9524,0.0086,0.9524
ROCPOINTS_U,0.0766,0.9174,0.9524,0.0086,0.9524
ROCPOINTS_U,0.0767,0.9174,0.9524,0.0086,0.9524
ROCPOINTS_U,0.0767,0.9125,0.9524,0.0087,0.9524
ROCPOINTS_U,0.0768,0.9125,0.9524,0.0087,0.9524
ROCPOINTS_U,0.0770,0.9124,0.9524,0.0087,0.9524
ROCPOINTS_U,0.0771,0.9123,0.9524,0.0087,0.9524
ROCPOINTS_U,0.0772,0.9122,0.9524,0.0087,0.9524
ROCPOINTS_U,0.0773,0.9122,0.9524,0.0087,0.9524
ROCPOINTS_U,0.0773,0.9121,0.9524,0.0087,0.9524
ROCPOINTS_U,0.0775,0.9120,0.9524,0.0087,0.9524
ROCPOINTS_U,0.0775,0.9119,0.9524,0.0087,0.9524
ROCPOINTS_U,0.0776,0.9119,0.9524,0.0087,0.9524
ROCPOINTS_U,0.0778,0.9118,0.9524,0.0087,0.9524
ROCPOINTS_U,0.0779,0.9118,0.9524,0.0087,0.9524
ROCPOINTS_U,0.0784,0.9117,0.9524,0.0087,0.9524
ROCPOINTS_U,0.0786,0.9117,0.9524,0.0087,0.9524
ROCPOINTS_U,0.0786,0.9116,0.9524,0.0087,0.9524
ROCPOINTS_U,0.0787,0.9115,0.9524,0.0087,0.9524
ROCPOINTS_U,0.0789,0.9114,0.9524,0.0087,0.9524
ROCPOINTS_U,0.0790,0.9113,0.9524,0.0087,0.9524
ROCPOINTS_U,0.0791,0.9112,0.9524,0.0087,0.9524
ROCPOINTS_U,0.0791,0.9112,0.9524,0.0087,0.9524
ROCPOINTS_U,0.0791,0.9111,0.9524,0.0087,0.9524
ROCPOINTS_U,0.0793,0.9110,0.9524,0.0087,0.9524
ROCPOINTS_U,0.0793,0.9109,0.9524,0.0087,0.9524
ROCPOINTS_U,0.0794,0.9108,0.9524,0.0087,0.9524
ROCPOINTS_U,0.0797,0.9108,0.9524,0.0087,0.9524
ROCPOINTS_U,0.0800,0.9107,0.9524,0.0087,0.9524
ROCPOINTS_U,0.0802,0.9060,0.9524,0.0087,0.9524
ROCPOINTS_U,0.0802,0.9059,0.9524,0.0087,0.9524
ROCPOINTS_U,0.0802,0.9058,0.9524,0.0087,0.9524
ROCPOINTS_U,0.0803,0.9057,0.9524,0.0087,0.9524
ROCPOINTS_U,0.0805,0.9057,0.9524,0.0087,0.9524
ROCPOINTS_U,0.0807,0.9056,0.9524,0.0087,0.9524
ROCPOINTS_U,0.0808,0.9055,0.9524,0.0087,0.9524
ROCPOINTS_U,0.0811,0.9055,0.9524,0.0087,0.9524
ROCPOINTS_U,0.0812,0.9053,0.9524,0.0087,0.9524
ROCPOINTS_U,0.0815,0.9052,0.9524,0.0087,0.9524
ROCPOINTS_U,0.0817,0.9051,0.9524,0.0087,0.9524
ROCPOINTS_U,0.0822,0.9051,0.9524,0.0087,0.9524
ROCPOINTS_U,0.0822,0.9050,0.9524,0.0087,0.9524
ROCPOINTS_U,0.0822,0.9049,0.9524,0.0087,0.9524
ROCPOINTS_U,0.0824,0.9049,0.9524,0.0087,0.9524
ROCPOINTS_U,0.0825,0.9048,0.9524,0.0087,0.9524
ROCPOINTS_U,0.0825,0.9047,0.9524,0.0087,0.9524
ROCPOINTS_U,0.0827,0.9047,0.9524,0.0087,0.9524
ROCPOINTS_U,0.0828,0.9046,0.9524,0.0087,0.9524
ROCPOINTS_U,0.0828,0.9045,0.9524,0.0087,0.9524
ROCPOINTS_U,0.0830,0.9045,0.9524,0.0087,0.9524
ROCPOINTS_U,0.0831,0.9044,0.9524,0.0087,0.9524
ROCPOINTS_U,0.0832,0.9044,0.9524,0.0087,0.9524
ROCPOINTS_U,0.0832,0.9043,0.9524,0.0087,0.9524
ROCPOINTS_U,0.0833,0.9041,0.9524,0.0087,0.9524
ROCPOINTS_U,0.0835,0.8994,0.9456,0.0087,0.9456
ROCPOINTS_U,0.0837,0.8993,0.9456,0.0087,0.9456
ROCPOINTS_U,0.0837,0.8993,0.9456,0.0087,0.9456
ROCPOINTS_U,0.0838,0.8992,0.9456,0.0087,0.9456
ROCPOINTS_U,0.0839,0.8991,0.9456,0.0087,0.9456
ROCPOINTS_U,0.0842,0.8991,0.9456,0.0087,0.9456
ROCPOINTS_U,0.0842,0.8990,0.9456,0.0087,0.9456
ROCPOINTS_U,0.0843,0.8990,0.9456,0.0087,0.9456
ROCPOINTS_U,0.0848,0.8989,0.9456,0.0087,0.9456
ROCPOINTS_U,0.0848,0.8989,0.9456,0.0087,0.9456
ROCPOINTS_U,0.0849,0.8988,0.9456,0.0087,0.9456
ROCPOINTS_U,0.0851,0.8987,0.9456,0.0087,0.9456
ROCPOINTS_U,0.0853,0.8987,0.9456,0.0087,0.9456
ROCPOINTS_U,0.0855,0.8986,0.9456,0.0087,0.9456
ROCPOINTS_U,0.0855,0.8986,0.9456,0.0087,0.9456
ROCPOINTS_U,0.0856,0.8984,0.9456,0.0087,0.9456
ROCPOINTS_U,0.0860,0.8983,0.9456,0.0087,0.9456
ROCPOINTS_U,0.0861,0.8982,0.9456,0.0087,0.9456
ROCPOINTS_U,0.0861,0.8981,0.9456,0.0087,0.9456
ROCPOINTS_U,0.0862,0.8981,0.9456,0.0087,0.9456
ROCPOINTS_U,0.0864,0.8980,0.9456,0.0087,0.9456
ROCPOINTS_U,0.0867,0.8979,0.9456,0.0087,0.9456
ROCPOINTS_U,0.0871,0.8932,0.9320,0.0087,0.9320
ROCPOINTS_U,0.0872,0.8931,0.9320,0.0087,0.9320
ROCPOINTS_U,0.0875,0.8931,0.9320,0.0087,0.9320
ROCPOINTS_U,0.0878,0.8929,0.9320,0.0087,0.9320
ROCPOINTS_U,0.0878,0.8928,0.9320,0.0087,0.9320
ROCPOINTS_U,0.0879,0.8927,0.9320,0.0087,0.9320
ROCPOINTS_U,0.0879,0.8925,0.9320,0.0087,0.9320
ROCPOINTS_U,0.0883,0.8924,0.9320,0.0087,0.9320
ROCPOINTS_U,0.0883,0.8924,0.9320,0.0087,0.9320
ROCPOINTS_U,0.0885,0.8923,0.9320,0.0087,0.9320
ROCPOINTS_U,0.0886,0.8922,0.9320,0.0087,0.9320
ROCPOINTS_U,0.0887,0.8921,0.9320,0.0087,0.9320
ROCPOINTS_U,0.0892,0.8921,0.9320,0.0087,0.9320
ROCPOINTS_U,0.0894,0.8920,0.9320,0.0087,0.9320
ROCPOINTS_U,0.0896,0.8920,0.9320,0.0087,0.9320
ROCPOINTS_U,0.0897,0.8919,0.9320,0.0087,0.9320
ROCPOINTS_U,0.0897,0.8919,0.9320,0.0087,0.9320
ROCPOINTS_U,0.0899,0.8918,0.9320,0.0087,0.9320
ROCPOINTS_U,0.0900,0.8917,0.9320,0.0087,0.9320
ROCPOINTS_U,0.0901,0.8867,0.9320,0.0087,0.9320
ROCPOINTS_U,0.0903,0.8866,0.9320,0.0087,0.9320
ROCPOINTS_U,0.0903,0.8866,0.9320,0.0087,0.9320
ROCPOINTS_U,0.0904,0.8865,0.9320,0.0087,0.9320
ROCPOINTS_U,0.0904,0.8864,0.9320,0.0087,0.9320
ROCPOINTS_U,0.0904,0.8864,0.9320,0.0087,0.9320
ROCPOINTS_U,0.0905,0.8863,0.9320,0.0087,0.9320
ROCPOINTS_U,0.0905,0.8862,0.9320,0.0087,0.9320
ROCPOINTS_U,0.0905,0.8861,0.9320,0.0087,0.9320
ROCPOINTS_U,0.0906,0.8860,0.9320,0.0087,0.9320
ROCPOINTS_U,0.0907,0.8860,0.9320,0.0087,0.9320
ROCPOINTS_U,0.0907,0.8859,0.9320,0.0087,0.9320
ROCPOINTS_U,0.0907,0.8859,0.9320,0.0087,0.9320
ROCPOINTS_U,0.0908,0.8858,0.9320,0.0087,0.9320
ROCPOINTS_U,0.0908,0.8857,0.9320,0.0087,0.9320
ROCPOINTS_U,0.0910,0.8857,0.9320,0.0087,0.9320
ROCPOINTS_U,0.0911,0.8856,0.9320,0.0087,0.9320
ROCPOINTS_U,0.0911,0.8854,0.9320,0.0087,0.9320
ROCPOINTS_U,0.0911,0.8853,0.9320,0.0087,0.9320
ROCPOINTS_U,0.0914,0.8853,0.9320,0.0087,0.9320
ROCPOINTS_U,0.0916,0.8851,0.9320,0.0087,0.9320
ROCPOINTS_U,0.0916,0.8850,0.9320,0.0087,0.9320
ROCPOINTS_U,0.0917,0.8850,0.9320,0.0087,0.9320
ROCPOINTS_U,0.0921,0.8849,0.9320,0.0087,0.9320
ROCPOINTS_U,0.0921,0.8848,0.9320,0.0087,0.9320
ROCPOINTS_U,0.0922,0.8847,0.9320,0.0087,0.9320
ROCPOINTS_U,0.0922,0.8847,0.9320,0.0087,0.9320
ROCPOINTS_U,0.0924,0.8846,0.9320,0.0087,0.9320
ROCPOINTS_U,0.0925,0.8846,0.9320,0.0087,0.9320
ROCPOINTS_U,0.0927,0.8845,0.9320,0.0087,0.9320
ROCPOINTS_U,0.0928,0.8844,0.9320,0.0087,0.9320
ROCPOINTS_U,0.0930,0.8843,0.9320,0.0087,0.9320
ROCPOINTS_U,0.0931,0.8843,0.9320,0.0087,0.9320
ROCPOINTS_U,0.0933,0.8842,0.9320,0.0087,0.9320
ROCPOINTS_U,0.0933,0.8842,0.9320,0.0087,0.9320
ROCPOINTS_U,0.0933,0.8839,0.9320,0.0087,0.9320
ROCPOINTS_U,0.0938,0.8785,0.9252,0.0087,0.9252
ROCPOINTS_U,0.0942,0.8785,0.9252,0.0087,0.9252
ROCPOINTS_U,0.0944,0.8783,0.9252,0.0087,0.9252
ROCPOINTS_U,0.0944,0.8783,0.9252,0.0087,0.9252
ROCPOINTS_U,0.0945,0.8782,0.9252,0.0087,0.9252
ROCPOINTS_U,0.0947,0.8781,0.9252,0.0087,0.9252
ROCPOINTS_U,0.0951,0.8781,0.9252,0.0087,0.9252
ROCPOINTS_U,0.0952,0.8780,0.9252,0.0087,0.9252
ROCPOINTS_U,0.0953,0.8780,0.9252,0.0087,0.9252
ROCPOINTS_U,0.0956,0.8779,0.9252,0.0087,0.9252
ROCPOINTS_U,0.0956,0.8779,0.9252,0.0087,0.9252
ROCPOINTS_U,0.0958,0.8777,0.9252,0.0087,0.9252
ROCPOINTS_U,0.0960,0.8777,0.9252,0.0087,0.9252
ROCPOINTS_U,0.0960,0.8776,0.9252,0.0087,0.9252
ROCPOINTS_U,0.0960,0.8775,0.9252,0.0087,0.9252
ROCPOINTS_U,0.0963,0.8775,0.9252,0.0087,0.9252
ROCPOINTS_U,0.0966,0.8774,0.9252,0.0087,0.9252
ROCPOINTS_U,0.0967,0.8773,0.9252,0.0087,0.9252
ROCPOINTS_U,0.0967,0.8715,0.9252,0.0088,0.9252
ROCPOINTS_U,0.0967,0.8715,0.9252,0.0088,0.9252
ROCPOINTS_U,0.0968,0.8714,0.9252,0.0088,0.9252
ROCPOINTS_U,0.0968,0.8714,0.9252,0.0088,0.9252
ROCPOINTS_U,0.0968,0.8713,0.9252,0.0088,0.9252
ROCPOINTS_U,0.0971,0.8713,0.9252,0.0088,0.9252
ROCPOINTS_U,0.0972,0.8712,0.9252,0.0088,0.9252
ROCPOINTS_U,0.0972,0.8711,0.9252,0.0088,0.9252
ROCPOINTS_U,0.0973,0.8711,0.9252,0.0088,0.9252
ROCPOINTS_U,0.0974,0.8710,0.9252,0.0088,0.9252
ROCPOINTS_U,0.0974,0.8710,0.9252,0.0088,0.9252
ROCPOINTS_U,0.0975,0.8709,0.9252,0.0088,0.9252
ROCPOINTS_U,0.0976,0.8709,0.9252,0.0088,0.9252
ROCPOINTS_U,0.0978,0.8708,0.9252,0.0088,0.9252
ROCPOINTS_U,0.0978,0.8707,0.9252,0.0088,0.9252
ROCPOINTS_U,0.0979,0.8707,0.9252,0.0088,0.9252
ROCPOINTS_U,0.0979,0.8706,0.9252,0.0088,0.9252
ROCPOINTS_U,0.0980,0.8706,0.9252,0.0088,0.9252
ROCPOINTS_U,0.0980,0.8705,0.9252,0.0088,0.9252
ROCPOINTS_U,0.0982,0.8705,0.9252,0.0088,0.9252
ROCPOINTS_U,0.0986,0.8704,0.9252,0.0088,0.9252
ROCPOINTS_U,0.0987,0.8703,0.9252,0.0088,0.9252
ROCPOINTS_U,0.0989,0.8703,0.9252,0.0088,0.9252
ROCPOINTS_U,0.0992,0.8702,0.9252,0.0088,0.9252
ROCPOINTS_U,0.0994,0.8702,0.9252,0.0088,0.9252
ROCPOINTS_U,0.0997,0.8701,0.9252,0.0088,0.9252
ROCPOINTS_U,0.0999,0.8701,0.9252,0.0088,0.9252
ROCPOINTS_U,0.1000,0.8700,0.9252,0.0088,0.9252
ROCPOINTS_U,0.1002,0.8632,0.9184,0.0088,0.9184
ROCPOINTS_U,0.1002,0.8631,0.9184,0.0088,0.9184
ROCPOINTS_U,0.1005,0.8631,0.9184,0.0088,0.9184
ROCPOINTS_U,0.1007,0.8630,0.9184,0.0088,0.9184
ROCPOINTS_U,0.1007,0.8629,0.9184,0.0088,0.9184
ROCPOINTS_U,0.1007,0.8629,0.9184,0.0088,0.9184
ROCPOINTS_U,0.1008,0.8628,0.9184,0.0088,0.9184
ROCPOINTS_U,0.1011,0.8628,0.9184,0.0088,0.9184
ROCPOINTS_U,0.1011,0.8627,0.9184,0.0088,0.9184
ROCPOINTS_U,0.1011,0.8625,0.9184,0.0088,0.9184
ROCPOINTS_U,0.1013,0.8624,0.9184,0.0088,0.9184
ROCPOINTS_U,0.1014,0.8624,0.9184,0.0088,0.9184
ROCPOINTS_U,0.1016,0.8623,0.9184,0.0088,0.9184
ROCPOINTS_U,0.1016,0.8623,0.9184,0.0088,0.9184
ROCPOINTS_U,0.1017,0.8622,0.9184,0.0088,0.9184
ROCPOINTS_U,0.1018,0.8621,0.9184,0.0088,0.9184
ROCPOINTS_U,0.1019,0.8621,0.9184,0.0088,0.9184
ROCPOINTS_U,0.1019,0.8620,0.9184,0.0088,0.9184
ROCPOINTS_U,0.1020,0.8620,0.9184,0.0088,0.9184
ROCPOINTS_U,0.1021,0.8619,0.9184,0.0088,0.9184
ROCPOINTS_U,0.1022,0.8619,0.9184,0.0088,0.9184
ROCPOINTS_U,0.1022,0.8618,0.9184,0.0088,0.9184
ROCPOINTS_U,0.1022,0.8617,0.9184,0.0088,0.9184
ROCPOINTS_U,0.1025,0.8617,0.9184,0.0088,0.9184
ROCPOINTS_U,0.1026,0.8616,0.9184,0.0088,0.9184
ROCPOINTS_U,0.1028,0.8616,0.9184,0.0088,0.9184
ROCPOINTS_U,0.1030,0.8615,0.9184,0.0088,0.9184
ROCPOINTS_U,0.1031,0.8615,0.9184,0.0088,0.9184
ROCPOINTS_U,0.1031,0.8614,0.9184,0.0088,0.9184
ROCPOINTS_U,0.1031,0.8613,0.9184,0.0088,0.9184
ROCPOINTS_U,0.1032,0.8613,0.9184,0.0088,0.9184
ROCPOINTS_U,0.1033,0.8612,0.9184,0.0088,0.9184
ROCPOINTS_U,0.1034,0.8541,0.9116,0.0089,0.9116
ROCPOINTS_U,0.1035,0.8540,0.9116,0.0089,0.9116
ROCPOINTS_U,0.1036,0.8539,0.9116,0.0089,0.9116
ROCPOINTS_U,0.1036,0.8539,0.9116,0.0089,0.9116
ROCPOINTS_U,0.1037,0.8538,0.9116,0.0089,0.9116
ROCPOINTS_U,0.1037,0.8537,0.9116,0.0089,0.9116
ROCPOINTS_U,0.1038,0.8537,0.9116,0.0089,0.9116
ROCPOINTS_U,0.1038,0.8536,0.9116,0.0089,0.9116
ROCPOINTS_U,0.1038,0.8535,0.9116,0.0089,0.9116
ROCPOINTS_U,0.1039,0.8534,0.9116,0.0089,0.9116
ROCPOINTS_U,0.1040,0.8533,0.9116,0.0089,0.9116
ROCPOINTS_U,0.1042,0.8533,0.9116,0.0089,0.9116
ROCPOINTS_U,0.1042,0.8532,0.9116,0.0089,0.9116
ROCPOINTS_U,0.1044,0.8531,0.9116,0.0089,0.9116
ROCPOINTS_U,0.1044,0.8530,0.9116,0.0089,0.9116
ROCPOINTS_U,0.1045,0.8529,0.9116,0.0089,0.9116
ROCPOINTS_U,0.1046,0.8529,0.9116,0.0089,0.9116
ROCPOINTS_U,0.1047,0.8528,0.9116,0.0089,0.9116
ROCPOINTS_U,0.1048,0.8528,0.9116,0.0089,0.9116
ROCPOINTS_U,0.1048,0.8528,0.9048,0.0088,0.9048
ROCPOINTS_U,0.1049,0.8526,0.9048,0.0088,0.9048
ROCPOINTS_U,0.1049,0.8526,0.9048,0.0088,0.9048
ROCPOINTS_U,0.1050,0.8525,0.9048,0.0088,0.9048
ROCPOINTS_U,0.1050,0.8525,0.9048,0.0088,0.9048
ROCPOINTS_U,0.1051,0.8524,0.9048,0.0088,0.9048
ROCPOINTS_U,0.1052,0.8523,0.9048,0.0088,0.9048
ROCPOINTS_U,0.1054,0.8522,0.9048,0.0088,0.9048
ROCPOINTS_U,0.1054,0.8522,0.9048,0.0088,0.9048
ROCPOINTS_U,0.1056,0.8521,0.9048,0.0088,0.9048
ROCPOINTS_U,0.1056,0.8520,0.9048,0.0088,0.9048
ROCPOINTS_U,0.1056,0.8520,0.9048,0.0088,0.9048
ROCPOINTS_U,0.1057,0.8519,0.9048,0.0088,0.9048
ROCPOINTS_U,0.1058,0.8518,0.9048,0.0088,0.9048
ROCPOINTS_U,0.1059,0.8517,0.9048,0.0088,0.9048
ROCPOINTS_U,0.1060,0.8517,0.9048,0.0088,0.9048
ROCPOINTS_U,0.1060,0.8516,0.9048,0.0088,0.9048
ROCPOINTS_U,0.1061,0.8516,0.9048,0.0088,0.9048
ROCPOINTS_U,0.1061,0.8515,0.9048,0.0088,0.9048
ROCPOINTS_U,0.1062,0.8514,0.9048,0.0088,0.9048
ROCPOINTS_U,0.1063,0.8514,0.9048,0.0088,0.9048
ROCPOINTS_U,0.1064,0.8513,0.9048,0.0088,0.9048
ROCPOINTS_U,0.1066,0.8513,0.9048,0.0088,0.9048
ROCPOINTS_U,0.1067,0.8512,0.9048,0.0088,0.9048
ROCPOINTS_U,0.1067,0.8431,0.8980,0.0088,0.8980
ROCPOINTS_U,0.1067,0.8430,0.8980,0.0088,0.8980
ROCPOINTS_U,0.1068,0.8429,0.8980,0.0088,0.8980
ROCPOINTS_U,0.1068,0.8428,0.8980,0.0088,0.8980
ROCPOINTS_U,0.1069,0.8427,0.8980,0.0088,0.8980
ROCPOINTS_U,0.1069,0.8427,0.8980,0.0088,0.8980
ROCPOINTS_U,0.1071,0.8426,0.8980,0.0088,0.8980
ROCPOINTS_U,0.1071,0.8426,0.8980,0.0088,0.8980
ROCPOINTS_U,0.1071,0.8425,0.8980,0.0088,0.8980
ROCPOINTS_U,0.1073,0.8425,0.8912,0.0088,0.8912
ROCPOINTS_U,0.1075,0.8424,0.8912,0.0088,0.8912
ROCPOINTS_U,0.1077,0.8423,0.8912,0.0088,0.8912
ROCPOINTS_U,0.1078,0.8422,0.8912,0.0088,0.8912
ROCPOINTS_U,0.1078,0.8421,0.8912,0.0088,0.8912
ROCPOINTS_U,0.1078,0.8421,0.8912,0.0088,0.8912
ROCPOINTS_U,0.1080,0.8419,0.8912,0.0088,0.8912
ROCPOINTS_U,0.1080,0.8418,0.8912,0.0088,0.8912
ROCPOINTS_U,0.1080,0.8417,0.8912,0.0088,0.8912
ROCPOINTS_U,0.1081,0.8417,0.8912,0.0088,0.8912
ROCPOINTS_U,0.1082,0.8415,0.8912,0.0088,0.8912
ROCPOINTS_U,0.1083,0.8415,0.8912,0.0088,0.8912
ROCPOINTS_U,0.1083,0.8414,0.8912,0.0088,0.8912
ROCPOINTS_U,0.1083,0.8414,0.8912,0.0088,0.8912
ROCPOINTS_U,0.1083,0.8413,0.8912,0.0088,0.8912
ROCPOINTS_U,0.1085,0.8412,0.8912,0.0088,0.8912
ROCPOINTS_U,0.1085,0.8411,0.8912,0.0088,0.8912
ROCPOINTS_U,0.1086,0.8411,0.8912,0.0088,0.8912
ROCPOINTS_U,0.1086,0.8410,0.8912,0.0088,0.8912
ROCPOINTS_U,0.1087,0.8410,0.8912,0.0088,0.8912
ROCPOINTS_U,0.1088,0.8409,0.8912,0.0088,0.8912
ROCPOINTS_U,0.1090,0.8409,0.8912,0.0088,0.8912
ROCPOINTS_U,0.1090,0.8408,0.8912,0.0088,0.8912
ROCPOINTS_U,0.1090,0.8407,0.8912,0.0088,0.8912
ROCPOINTS_U,0.1091,0.8407,0.8912,0.0088,0.8912
ROCPOINTS_U,0.1092,0.8406,0.8912,0.0088,0.8912
ROCPOINTS_U,0.1093,0.8406,0.8912,0.0088,0.8912
ROCPOINTS_U,0.1094,0.8405,0.8912,0.0088,0.8912
ROCPOINTS_U,0.1094,0.8405,0.8912,0.0088,0.8912
ROCPOINTS_U,0.1096,0.8404,0.8912,0.0088,0.8912
ROCPOINTS_U,0.1096,0.8403,0.8912,0.0088,0.8912
ROCPOINTS_U,0.1097,0.8402,0.8912,0.0088,0.8912
ROCPOINTS_U,0.1098,0.8402,0.8912,0.0088,0.8912
ROCPOINTS_U,0.1098,0.8401,0.8912,0.0088,0.8912
ROCPOINTS_U,0.1098,0.8401,0.8912,0.0088,0.8912
ROCPOINTS_U,0.1099,0.8400,0.8912,0.0088,0.8912
ROCPOINTS_U,0.1099,0.8399,0.8912,0.0088,0.8912
ROCPOINTS_U,0.1100,0.8399,0.8912,0.0088,0.8912
ROCPOINTS_U,0.1100,0.8398,0.8912,0.0088,0.8912
ROCPOINTS_U,0.1101,0.8320,0.8912,0.0089,0.8912
ROCPOINTS_U,0.1102,0.8320,0.8912,0.0089,0.8912
ROCPOINTS_U,0.1102,0.8319,0.8912,0.0089,0.8912
ROCPOINTS_U,0.1102,0.8319,0.8912,0.0089,0.8912
ROCPOINTS_U,0.1103,0.8318,0.8912,0.0089,0.8912
ROCPOINTS_U,0.1103,0.8317,0.8912,0.0089,0.8912
ROCPOINTS_U,0.1104,0.8317,0.8912,0.0089,0.8912
ROCPOINTS_U,0.1104,0.8316,0.8912,0.0089,0.8912
ROCPOINTS_U,0.1105,0.8316,0.8912,0.0089,0.8912
ROCPOINTS_U,0.1106,0.8315,0.8912,0.0089,0.8912
ROCPOINTS_U,0.1107,0.8315,0.8912,0.0089,0.8912
ROCPOINTS_U,0.1108,0.8314,0.8912,0.0089,0.8912
ROCPOINTS_U,0.1109,0.8313,0.8912,0.0089,0.8912
ROCPOINTS_U,0.1110,0.8312,0.8912,0.0089,0.8912
ROCPOINTS_U,0.1111,0.8312,0.8912,0.0089,0.8912
ROCPOINTS_U,0.1111,0.8311,0.8912,0.0089,0.8912
ROCPOINTS_U,0.1111,0.8310,0.8912,0.0089,0.8912
ROCPOINTS_U,0.1112,0.8310,0.8912,0.0089,0.8912
ROCPOINTS_U,0.1113,0.8309,0.8912,0.0089,0.8912
ROCPOINTS_U,0.1113,0.8308,0.8912,0.0089,0.8912
ROCPOINTS_U,0.1114,0.8307,0.8912,0.0089,0.8912
ROCPOINTS_U,0.1114,0.8307,0.8912,0.0089,0.8912
ROCPOINTS_U,0.1114,0.8306,0.8912,0.0089,0.8912
ROCPOINTS_U,0.1114,0.8306,0.8912,0.0089,0.8912
ROCPOINTS_U,0.1114,0.8305,0.8912,0.0089,0.8912
ROCPOINTS_U,0.1116,0.8304,0.8912,0.0089,0.8912
ROCPOINTS_U,0.1116,0.8304,0.8912,0.0089,0.8912
ROCPOINTS_U,0.1116,0.8302,0.8912,0.0089,0.8912
ROCPOINTS_U,0.1117,0.8302,0.8912,0.0089,0.8912
ROCPOINTS_U,0.1118,0.8301,0.8912,0.0089,0.8912
ROCPOINTS_U,0.1118,0.8300,0.8912,0.0089,0.8912
ROCPOINTS_U,0.1119,0.8300,0.8912,0.0089,0.8912
ROCPOINTS_U,0.1119,0.8299,0.8912,0.0089,0.8912
ROCPOINTS_U,0.1119,0.8299,0.8912,0.0089,0.8912
ROCPOINTS_U,0.1120,0.8298,0.8912,0.0089,0.8912
ROCPOINTS_U,0.1120,0.8298,0.8912,0.0089,0.8912
ROCPOINTS_U,0.1122,0.8297,0.8912,0.0089,0.8912
ROCPOINTS_U,0.1122,0.8296,0.8912,0.0089,0.8912
ROCPOINTS_U,0.1122,0.8296,0.8912,0.0089,0.8912
ROCPOINTS_U,0.1122,0.8295,0.8912,0.0089,0.8912
ROCPOINTS_U,0.1122,0.8295,0.8912,0.0089,0.8912
ROCPOINTS_U,0.1123,0.8294,0.8912,0.0089,0.8912
ROCPOINTS_U,0.1124,0.8294,0.8912,0.0089,0.8912
ROCPOINTS_U,0.1124,0.8293,0.8912,0.0089,0.8912
ROCPOINTS_U,0.1124,0.8292,0.8912,0.0089,0.8912
ROCPOINTS_U,0.1124,0.8292,0.8912,0.0089,0.8912
ROCPOINTS_U,0.1126,0.8290,0.8912,0.0089,0.8912
ROCPOINTS_U,0.1126,0.8290,0.8912,0.0089,0.8912
ROCPOINTS_U,0.1127,0.8289,0.8912,0.0089,0.8912
ROCPOINTS_U,0.1127,0.8286,0.8912,0.0089,0.8912
ROCPOINTS_U,0.1127,0.8286,0.8912,0.0089,0.8912
ROCPOINTS_U,0.1129,0.8285,0.8912,0.0089,0.8912
ROCPOINTS_U,0.1131,0.8284,0.8912,0.0089,0.8912
ROCPOINTS_U,0.1131,0.8284,0.8912,0.0089,0.8912
ROCPOINTS_U,0.1131,0.8283,0.8912,0.0089,0.8912
ROCPOINTS_U,0.1131,0.8283,0.8912,0.0089,0.8912
ROCPOINTS_U,0.1132,0.8282,0.8912,0.0089,0.8912
ROCPOINTS_U,0.1132,0.8282,0.8912,0.0089,0.8912
ROCPOINTS_U,0.1133,0.8281,0.8912,0.0089,0.8912
ROCPOINTS_U,0.1136,0.8193,0.8776,0.0089,0.8776
ROCPOINTS_U,0.1138,0.8193,0.8776,0.0089,0.8776
ROCPOINTS_U,0.1139,0.8192,0.8776,0.0089,0.8776
ROCPOINTS_U,0.1139,0.8192,0.8776,0.0089,0.8776
ROCPOINTS_U,0.1141,0.8191,0.8776,0.0089,0.8776
ROCPOINTS_U,0.1142,0.8191,0.8776,0.0089,0.8776
ROCPOINTS_U,0.1142,0.8190,0.8776,0.0089,0.8776
ROCPOINTS_U,0.1143,0.8189,0.8776,0.0089,0.8776
ROCPOINTS_U,0.1144,0.8189,0.8776,0.0089,0.8776
ROCPOINTS_U,0.1145,0.8187,0.8776,0.0089,0.8776
ROCPOINTS_U,0.1147,0.8185,0.8776,0.0089,0.8776
ROCPOINTS_U,0.1148,0.8185,0.8776,0.0089,0.8776
ROCPOINTS_U,0.1148,0.8184,0.8776,0.0089,0.8776
ROCPOINTS_U,0.1149,0.8184,0.8776,0.0089,0.8776
ROCPOINTS_U,0.1149,0.8183,0.8776,0.0089,0.8776
ROCPOINTS_U,0.1150,0.8183,0.8776,0.0089,0.8776
ROCPOINTS_U,0.1150,0.8181,0.8776,0.0089,0.8776
ROCPOINTS_U,0.1150,0.8181,0.8776,0.0089,0.8776
ROCPOINTS_U,0.1154,0.8180,0.8776,0.0089,0.8776
ROCPOINTS_U,0.1156,0.8179,0.8776,0.0089,0.8776
ROCPOINTS_U,0.1156,0.8179,0.8776,0.0089,0.8776
ROCPOINTS_U,0.1156,0.8178,0.8776,0.0089,0.8776
ROCPOINTS_U,0.1157,0.8177,0.8776,0.0089,0.8776
ROCPOINTS_U,0.1159,0.8177,0.8776,0.0089,0.8776
ROCPOINTS_U,0.1160,0.8176,0.8776,0.0089,0.8776
ROCPOINTS_U,0.1160,0.8175,0.8776,0.0089,0.8776
ROCPOINTS_U,0.1163,0.8175,0.8776,0.0089,0.8776
ROCPOINTS_U,0.1165,0.8174,0.8776,0.0089,0.8776
ROCPOINTS_U,0.1167,0.8173,0.8776,0.0089,0.8776
ROCPOINTS_U,0.1170,0.8094,0.8707,0.0089,0.8707
ROCPOINTS_U,0.1171,0.8094,0.8707,0.0089,0.8707
ROCPOINTS_U,0.1171,0.8093,0.8707,0.0089,0.8707
ROCPOINTS_U,0.1171,0.8093,0.8707,0.0089,0.8707
ROCPOINTS_U,0.1171,0.8092,0.8707,0.0089,0.8707
ROCPOINTS_U,0.1171,0.8092,0.8707,0.0089,0.8707
ROCPOINTS_U,0.1172,0.8091,0.8707,0.0089,0.8707
ROCPOINTS_U,0.1173,0.8090,0.8707,0.0089,0.8707
ROCPOINTS_U,0.1173,0.8090,0.8707,0.0089,0.8707
ROCPOINTS_U,0.1175,0.8089,0.8707,0.0089,0.8707
ROCPOINTS_U,0.1175,0.8089,0.8707,0.0089,0.8707
ROCPOINTS_U,0.1178,0.8088,0.8639,0.0089,0.8639
ROCPOINTS_U,0.1178,0.8087,0.8639,0.0089,0.8639
ROCPOINTS_U,0.1178,0.8086,0.8639,0.0089,0.8639
ROCPOINTS_U,0.1179,0.8085,0.8639,0.0089,0.8639
ROCPOINTS_U,0.1179,0.8085,0.8639,0.0089,0.8639
ROCPOINTS_U,0.1180,0.8084,0.8639,0.0089,0.8639
ROCPOINTS_U,0.1181,0.8084,0.8639,0.0089,0.8639
ROCPOINTS_U,0.1183,0.8083,0.8639,0.0089,0.8639
ROCPOINTS_U,0.1183,0.8082,0.8639,0.0089,0.8639
ROCPOINTS_U,0.1185,0.8080,0.8639,0.0089,0.8639
ROCPOINTS_U,0.1185,0.8080,0.8639,0.0089,0.8639
ROCPOINTS_U,0.1186,0.8079,0.8639,0.0089,0.8639
ROCPOINTS_U,0.1187,0.8077,0.8639,0.0089,0.8639
ROCPOINTS_U,0.1189,0.8077,0.8639,0.0089,0.8639
ROCPOINTS_U,0.1189,0.8076,0.8639,0.0089,0.8639
ROCPOINTS_U,0.1190,0.8075,0.8639,0.0089,0.8639
ROCPOINTS_U,0.1191,0.8074,0.8639,0.0089,0.8639
ROCPOINTS_U,0.1191,0.8074,0.8639,0.0089,0.8639
ROCPOINTS_U,0.1192,0.8073,0.8639,0.0089,0.8639
ROCPOINTS_U,0.1193,0.8071,0.8639,0.0089,0.8639
ROCPOINTS_U,0.1194,0.8070,0.8639,0.0089,0.8639
ROCPOINTS_U,0.1194,0.8069,0.8639,0.0089,0.8639
ROCPOINTS_U,0.1194,0.8069,0.8639,0.0089,0.8639
ROCPOINTS_U,0.1195,0.8068,0.8639,0.0089,0.8639
ROCPOINTS_U,0.1197,0.8067,0.8639,0.0089,0.8639
ROCPOINTS_U,0.1197,0.8065,0.8639,0.0089,0.8639
ROCPOINTS_U,0.1198,0.8065,0.8639,0.0089,0.8639
ROCPOINTS_U,0.1198,0.8064,0.8639,0.0089,0.8639
ROCPOINTS_U,0.1198,0.8064,0.8639,0.0089,0.8639
ROCPOINTS_U,0.1198,0.8063,0.8639,0.0089,0.8639
ROCPOINTS_U,0.1199,0.8062,0.8639,0.0089,0.8639
ROCPOINTS_U,0.1200,0.8062,0.8639,0.0089,0.8639
ROCPOINTS_U,0.1201,0.7991,0.8639,0.0090,0.8639
ROCPOINTS_U,0.1202,0.7991,0.8639,0.0090,0.8639
ROCPOINTS_U,0.1202,0.7990,0.8639,0.0090,0.8639
ROCPOINTS_U,0.1203,0.7990,0.8639,0.0090,0.8639
ROCPOINTS_U,0.1204,0.7989,0.8639,0.0090,0.8639
ROCPOINTS_U,0.1206,0.7989,0.8571,0.0089,0.8571
ROCPOINTS_U,0.1208,0.7989,0.8571,0.0089,0.8571
ROCPOINTS_U,0.1209,0.7986,0.8571,0.0089,0.8571
ROCPOINTS_U,0.1209,0.7986,0.8571,0.0089,0.8571
ROCPOINTS_U,0.1210,0.7985,0.8571,0.0089,0.8571
ROCPOINTS_U,0.1210,0.7985,0.8571,0.0089,0.8571
ROCPOINTS_U,0.1210,0.7983,0.8571,0.0089,0.8571
ROCPOINTS_U,0.1210,0.7982,0.8571,0.0089,0.8571
ROCPOINTS_U,0.1211,0.7982,0.8571,0.0089,0.8571
ROCPOINTS_U,0.1212,0.7981,0.8571,0.0089,0.8571
ROCPOINTS_U,0.1212,0.7981,0.8571,0.0089,0.8571
ROCPOINTS_U,0.1212,0.7980,0.8571,0.0089,0.8571
ROCPOINTS_U,0.1213,0.7979,0.8571,0.0089,0.8571
ROCPOINTS_U,0.1217,0.7979,0.8571,0.0089,0.8571
ROCPOINTS_U,0.1217,0.7978,0.8571,0.0089,0.8571
ROCPOINTS_U,0.1217,0.7978,0.8571,0.0089,0.8571
ROCPOINTS_U,0.1219,0.7977,0.8571,0.0089,0.8571
ROCPOINTS_U,0.1221,0.7977,0.8571,0.0089,0.8571
ROCPOINTS_U,0.1221,0.7976,0.8571,0.0089,0.8571
ROCPOINTS_U,0.1222,0.7975,0.8571,0.0089,0.8571
ROCPOINTS_U,0.1222,0.7975,0.8571,0.0089,0.8571
ROCPOINTS_U,0.1222,0.7974,0.8571,0.0089,0.8571
ROCPOINTS_U,0.1223,0.7973,0.8571,0.0089,0.8571
ROCPOINTS_U,0.1224,0.7973,0.8571,0.0089,0.8571
ROCPOINTS_U,0.1226,0.7972,0.8571,0.0089,0.8571
ROCPOINTS_U,0.1226,0.7971,0.8571,0.0089,0.8571
ROCPOINTS_U,0.1226,0.7970,0.8571,0.0089,0.8571
ROCPOINTS_U,0.1227,0.7969,0.8571,0.0089,0.8571
ROCPOINTS_U,0.1227,0.7969,0.8571,0.0089,0.8571
ROCPOINTS_U,0.1227,0.7968,0.8571,0.0089,0.8571
ROCPOINTS_U,0.1228,0.7967,0.8571,0.0089,0.8571
ROCPOINTS_U,0.1230,0.7967,0.8571,0.0089,0.8571
ROCPOINTS_U,0.1230,0.7966,0.8571,0.0089,0.8571
ROCPOINTS_U,0.1230,0.7966,0.8571,0.0089,0.8571
ROCPOINTS_U,0.1231,0.7965,0.8571,0.0089,0.8571
ROCPOINTS_U,0.1232,0.7965,0.8571,0.0089,0.8571
ROCPOINTS_U,0.1233,0.7964,0.8571,0.0089,0.8571
ROCPOINTS_U,0.1233,0.7963,0.8571,0.0089,0.8571
ROCPOINTS_U,0.1234,0.7883,0.8435,0.0089,0.8435
ROCPOINTS_U,0.1234,0.7880,0.8435,0.0089,0.8435
ROCPOINTS_U,0.1234,0.7879,0.8435,0.0089,0.8435
ROCPOINTS_U,0.1235,0.7879,0.8435,0.0089,0.8435
ROCPOINTS_U,0.1236,0.7878,0.8435,0.0089,0.8435
ROCPOINTS_U,0.1236,0.7878,0.8435,0.0089,0.8435
ROCPOINTS_U,0.1236,0.7876,0.8435,0.0089,0.8435
ROCPOINTS_U,0.1238,0.7875,0.8435,0.0089,0.8435
ROCPOINTS_U,0.1238,0.7874,0.8435,0.0089,0.8435
ROCPOINTS_U,0.1238,0.7874,0.8435,0.0089,0.8435
ROCPOINTS_U,0.1240,0.7873,0.8435,0.0089,0.8435
ROCPOINTS_U,0.1241,0.7872,0.8435,0.0089,0.8435
ROCPOINTS_U,0.1242,0.7872,0.8435,0.0089,0.8435
ROCPOINTS_U,0.1243,0.7871,0.8435,0.0089,0.8435
ROCPOINTS_U,0.1244,0.7871,0.8435,0.0089,0.8435
ROCPOINTS_U,0.1244,0.7870,0.8435,0.0089,0.8435
ROCPOINTS_U,0.1244,0.7869,0.8367,0.0088,0.8367
ROCPOINTS_U,0.1245,0.7868,0.8367,0.0088,0.8367
ROCPOINTS_U,0.1246,0.7868,0.8367,0.0088,0.8367
ROCPOINTS_U,0.1247,0.7867,0.8367,0.0088,0.8367
ROCPOINTS_U,0.1247,0.7867,0.8367,0.0088,0.8367
ROCPOINTS_U,0.1248,0.7866,0.8367,0.0088,0.8367
ROCPOINTS_U,0.1248,0.7866,0.8367,0.0088,0.8367
ROCPOINTS_U,0.1250,0.7865,0.8367,0.0088,0.8367
ROCPOINTS_U,0.1250,0.7863,0.8367,0.0088,0.8367
ROCPOINTS_U,0.1252,0.7862,0.8367,0.0088,0.8367
ROCPOINTS_U,0.1252,0.7862,0.8367,0.0088,0.8367
[truncated: 2,023,539 more chars]
