# Supplementary material for: A new approach for interpreting Random Forest models and its application to the biology of ageing
Source: Bioinformatics. 2018 Feb 16;34(14):2449–56. doi: 10.1093/bioinformatics/bty087 (PMC6041990; doi:10.1093/bioinformatics/bty087)
Supplement: Supplementary Data [file bty087_src_code_and_dataset.zip › src_code_and_dataset/results/17_false.txt]

PARAM, Using dataset: /pi/home/cug/ff79/GCWA/datasets/go.arff
PARAM, Using class: class_expression_brain
PARAM, Number of iterations: 100,200,300,
PARAM, Max. depth: 0
PARAM, Random seed: 17
PARAM, Number of random selected features used in each split: 0.5,1.0,2.0,
PARAM, Do IB undersample: false
PARAM, N. of min. positive values: 10
PARAM, N. bins: -1
STATS_LATEX_DB & go.arff & class_expression_brain & 17716 & 7491 & N:17149 / O:420 / U:147 /  \\ 
CROSSVALID_STATS_BEGIN

Correctly Classified Instances       17139               96.7431 %
Incorrectly Classified Instances       577                3.2569 %
Kappa statistic                          0.0152
Mean absolute error                      0.0292
Root mean squared error                  0.1244
Relative absolute error                 93.2882 %
Root relative squared error             99.6307 %
Total Number of Instances            17716     

=== Detailed Accuracy By Class ===

                 TP Rate  FP Rate  Precision  Recall   F-Measure  MCC      ROC Area  PRC Area  Class
                 0.999    0.991    0.968      0.999    0.983      0.042    0.703     0.983     N
                 0.012    0.001    0.294      0.012    0.023      0.055    0.730     0.092     O
                 0.000    0.000    0.000      0.000    0.000      -0.001   0.667     0.021     U
                 0.000    0.000    0.000      0.000    0.000      0.000    ?         ?         ?
Weighted Avg.    0.967    0.959    0.944      0.967    0.953      0.042    0.704     0.954     

=== Confusion Matrix ===

     a     b     c     d   <-- classified as
 17134    12     3     0 |     a = N
   415     5     0     0 |     b = O
   147     0     0     0 |     c = U
     0     0     0     0 |     d = ?

CROSSVALID_STATS_END
STATS_LATEX_ACC & go.arff & class_expression_brain & 0.944 & 0.967 & 0.953 & 0.704 & 0.954 \\ 
STATS_LATEX_ACC_PER & go.arff & class_expression_brain & 0.968 & 0.999 & 0.983 & 0.703 & 0.983 & N \\ 
STATS_LATEX_ACC_PER & go.arff & class_expression_brain & 0.294 & 0.012 & 0.023 & 0.730 & 0.092 & O \\ 
STATS_LATEX_ACC_PER & go.arff & class_expression_brain & 0.000 & 0.000 & 0.000 & 0.667 & 0.021 & U \\ 
ROCPOINTS_N,0.0500,1.0000,1.0000,0.9680,1.0000
ROCPOINTS_N,0.0700,0.9982,1.0000,0.9680,1.0000
ROCPOINTS_N,0.0867,0.9965,1.0000,0.9681,1.0000
ROCPOINTS_N,0.1667,0.9947,1.0000,0.9682,1.0000
ROCPOINTS_N,0.1967,0.9929,1.0000,0.9682,1.0000
ROCPOINTS_N,0.3433,0.9929,0.9999,0.9682,0.9999
ROCPOINTS_N,0.3667,0.9929,0.9999,0.9682,0.9999
ROCPOINTS_N,0.3699,0.9929,0.9998,0.9682,0.9998
ROCPOINTS_N,0.3700,0.9929,0.9998,0.9682,0.9998
ROCPOINTS_N,0.3933,0.9929,0.9997,0.9682,0.9997
ROCPOINTS_N,0.4000,0.9929,0.9997,0.9682,0.9997
ROCPOINTS_N,0.4100,0.9929,0.9996,0.9682,0.9996
ROCPOINTS_N,0.4233,0.9929,0.9995,0.9682,0.9995
ROCPOINTS_N,0.4267,0.9929,0.9994,0.9682,0.9994
ROCPOINTS_N,0.4533,0.9929,0.9994,0.9682,0.9994
ROCPOINTS_N,0.4600,0.9929,0.9993,0.9682,0.9993
ROCPOINTS_N,0.4833,0.9929,0.9992,0.9682,0.9992
ROCPOINTS_N,0.4867,0.9929,0.9992,0.9682,0.9992
ROCPOINTS_N,0.4933,0.9929,0.9991,0.9682,0.9991
ROCPOINTS_N,0.5033,0.9912,0.9991,0.9682,0.9991
ROCPOINTS_N,0.5133,0.9912,0.9990,0.9682,0.9990
ROCPOINTS_N,0.5233,0.9912,0.9990,0.9682,0.9990
ROCPOINTS_N,0.5255,0.9912,0.9989,0.9682,0.9989
ROCPOINTS_N,0.5267,0.9912,0.9988,0.9682,0.9988
ROCPOINTS_N,0.5367,0.9912,0.9988,0.9682,0.9988
ROCPOINTS_N,0.5433,0.9912,0.9987,0.9682,0.9987
ROCPOINTS_N,0.5467,0.9912,0.9986,0.9682,0.9986
ROCPOINTS_N,0.5600,0.9894,0.9986,0.9683,0.9986
ROCPOINTS_N,0.5602,0.9859,0.9985,0.9684,0.9985
ROCPOINTS_N,0.5664,0.9859,0.9984,0.9684,0.9984
ROCPOINTS_N,0.5684,0.9859,0.9984,0.9684,0.9984
ROCPOINTS_N,0.5700,0.9859,0.9983,0.9684,0.9983
ROCPOINTS_N,0.5761,0.9841,0.9983,0.9684,0.9983
ROCPOINTS_N,0.5767,0.9841,0.9983,0.9684,0.9983
ROCPOINTS_N,0.5850,0.9824,0.9983,0.9685,0.9983
ROCPOINTS_N,0.5897,0.9824,0.9982,0.9685,0.9982
ROCPOINTS_N,0.5933,0.9824,0.9981,0.9685,0.9981
ROCPOINTS_N,0.5967,0.9824,0.9981,0.9685,0.9981
ROCPOINTS_N,0.6033,0.9824,0.9980,0.9685,0.9980
ROCPOINTS_N,0.6067,0.9824,0.9979,0.9685,0.9979
ROCPOINTS_N,0.6087,0.9824,0.9978,0.9685,0.9978
ROCPOINTS_N,0.6100,0.9824,0.9978,0.9685,0.9978
ROCPOINTS_N,0.6133,0.9824,0.9977,0.9685,0.9977
ROCPOINTS_N,0.6162,0.9806,0.9976,0.9685,0.9976
ROCPOINTS_N,0.6200,0.9806,0.9975,0.9685,0.9975
ROCPOINTS_N,0.6267,0.9806,0.9973,0.9685,0.9973
ROCPOINTS_N,0.6300,0.9806,0.9971,0.9685,0.9971
ROCPOINTS_N,0.6341,0.9806,0.9970,0.9685,0.9970
ROCPOINTS_N,0.6367,0.9806,0.9970,0.9685,0.9970
ROCPOINTS_N,0.6400,0.9806,0.9969,0.9685,0.9969
ROCPOINTS_N,0.6433,0.9806,0.9968,0.9685,0.9968
ROCPOINTS_N,0.6467,0.9788,0.9968,0.9686,0.9968
ROCPOINTS_N,0.6500,0.9788,0.9967,0.9685,0.9967
ROCPOINTS_N,0.6512,0.9788,0.9966,0.9685,0.9966
ROCPOINTS_N,0.6514,0.9788,0.9966,0.9685,0.9966
ROCPOINTS_N,0.6533,0.9788,0.9965,0.9685,0.9965
ROCPOINTS_N,0.6567,0.9753,0.9965,0.9687,0.9965
ROCPOINTS_N,0.6598,0.9753,0.9964,0.9687,0.9964
ROCPOINTS_N,0.6600,0.9753,0.9964,0.9687,0.9964
ROCPOINTS_N,0.6618,0.9753,0.9963,0.9686,0.9963
ROCPOINTS_N,0.6667,0.9753,0.9963,0.9686,0.9963
ROCPOINTS_N,0.6672,0.9735,0.9962,0.9687,0.9962
ROCPOINTS_N,0.6700,0.9718,0.9962,0.9688,0.9962
ROCPOINTS_N,0.6733,0.9718,0.9962,0.9688,0.9962
ROCPOINTS_N,0.6800,0.9718,0.9960,0.9688,0.9960
ROCPOINTS_N,0.6833,0.9718,0.9960,0.9687,0.9960
ROCPOINTS_N,0.6836,0.9683,0.9959,0.9689,0.9959
ROCPOINTS_N,0.6866,0.9683,0.9958,0.9689,0.9958
ROCPOINTS_N,0.6867,0.9683,0.9957,0.9689,0.9957
ROCPOINTS_N,0.6900,0.9665,0.9957,0.9689,0.9957
ROCPOINTS_N,0.6933,0.9647,0.9957,0.9690,0.9957
ROCPOINTS_N,0.6967,0.9647,0.9956,0.9690,0.9956
ROCPOINTS_N,0.7000,0.9647,0.9954,0.9690,0.9954
ROCPOINTS_N,0.7033,0.9647,0.9953,0.9689,0.9953
ROCPOINTS_N,0.7048,0.9647,0.9952,0.9689,0.9952
ROCPOINTS_N,0.7067,0.9647,0.9952,0.9689,0.9952
ROCPOINTS_N,0.7100,0.9647,0.9950,0.9689,0.9950
ROCPOINTS_N,0.7133,0.9647,0.9948,0.9689,0.9948
ROCPOINTS_N,0.7147,0.9647,0.9946,0.9689,0.9946
ROCPOINTS_N,0.7167,0.9647,0.9945,0.9689,0.9945
ROCPOINTS_N,0.7194,0.9594,0.9944,0.9691,0.9944
ROCPOINTS_N,0.7200,0.9594,0.9943,0.9691,0.9943
ROCPOINTS_N,0.7233,0.9594,0.9942,0.9691,0.9942
ROCPOINTS_N,0.7267,0.9559,0.9940,0.9692,0.9940
ROCPOINTS_N,0.7300,0.9541,0.9940,0.9692,0.9940
ROCPOINTS_N,0.7333,0.9541,0.9939,0.9692,0.9939
ROCPOINTS_N,0.7367,0.9541,0.9938,0.9692,0.9938
ROCPOINTS_N,0.7400,0.9524,0.9936,0.9693,0.9936
ROCPOINTS_N,0.7433,0.9524,0.9935,0.9693,0.9935
ROCPOINTS_N,0.7467,0.9524,0.9932,0.9693,0.9932
ROCPOINTS_N,0.7494,0.9524,0.9931,0.9693,0.9931
ROCPOINTS_N,0.7500,0.9524,0.9930,0.9693,0.9930
ROCPOINTS_N,0.7533,0.9506,0.9929,0.9693,0.9929
ROCPOINTS_N,0.7567,0.9489,0.9926,0.9694,0.9926
ROCPOINTS_N,0.7570,0.9489,0.9925,0.9694,0.9925
ROCPOINTS_N,0.7600,0.9489,0.9924,0.9694,0.9924
ROCPOINTS_N,0.7633,0.9471,0.9922,0.9694,0.9922
ROCPOINTS_N,0.7667,0.9453,0.9920,0.9695,0.9920
ROCPOINTS_N,0.7700,0.9453,0.9917,0.9694,0.9917
ROCPOINTS_N,0.7733,0.9436,0.9913,0.9695,0.9913
ROCPOINTS_N,0.7750,0.9418,0.9910,0.9695,0.9910
ROCPOINTS_N,0.7767,0.9418,0.9910,0.9695,0.9910
ROCPOINTS_N,0.7800,0.9383,0.9907,0.9696,0.9907
ROCPOINTS_N,0.7831,0.9347,0.9906,0.9697,0.9906
ROCPOINTS_N,0.7833,0.9347,0.9906,0.9697,0.9906
ROCPOINTS_N,0.7867,0.9330,0.9902,0.9698,0.9902
ROCPOINTS_N,0.7900,0.9330,0.9899,0.9698,0.9899
ROCPOINTS_N,0.7906,0.9295,0.9896,0.9699,0.9896
ROCPOINTS_N,0.7927,0.9295,0.9895,0.9699,0.9895
ROCPOINTS_N,0.7933,0.9295,0.9894,0.9699,0.9894
ROCPOINTS_N,0.7967,0.9277,0.9891,0.9699,0.9891
ROCPOINTS_N,0.8000,0.9242,0.9885,0.9700,0.9885
ROCPOINTS_N,0.8033,0.9242,0.9883,0.9700,0.9883
ROCPOINTS_N,0.8040,0.9189,0.9879,0.9702,0.9879
ROCPOINTS_N,0.8067,0.9189,0.9879,0.9702,0.9879
ROCPOINTS_N,0.8071,0.9189,0.9876,0.9702,0.9876
ROCPOINTS_N,0.8100,0.9189,0.9875,0.9702,0.9875
ROCPOINTS_N,0.8133,0.9118,0.9868,0.9704,0.9868
ROCPOINTS_N,0.8150,0.9101,0.9863,0.9704,0.9863
ROCPOINTS_N,0.8167,0.9083,0.9863,0.9705,0.9863
ROCPOINTS_N,0.8193,0.9048,0.9856,0.9705,0.9856
ROCPOINTS_N,0.8200,0.9030,0.9856,0.9706,0.9856
ROCPOINTS_N,0.8233,0.8995,0.9849,0.9707,0.9849
ROCPOINTS_N,0.8265,0.8942,0.9843,0.9708,0.9843
ROCPOINTS_N,0.8267,0.8942,0.9842,0.9708,0.9842
ROCPOINTS_N,0.8277,0.8924,0.9838,0.9709,0.9838
ROCPOINTS_N,0.8283,0.8924,0.9838,0.9709,0.9838
ROCPOINTS_N,0.8300,0.8907,0.9838,0.9709,0.9838
ROCPOINTS_N,0.8313,0.8871,0.9834,0.9710,0.9834
ROCPOINTS_N,0.8333,0.8871,0.9833,0.9710,0.9833
ROCPOINTS_N,0.8350,0.8854,0.9826,0.9711,0.9826
ROCPOINTS_N,0.8367,0.8854,0.9825,0.9711,0.9825
ROCPOINTS_N,0.8392,0.8818,0.9816,0.9712,0.9816
ROCPOINTS_N,0.8400,0.8818,0.9815,0.9712,0.9815
ROCPOINTS_N,0.8400,0.8783,0.9808,0.9712,0.9808
ROCPOINTS_N,0.8433,0.8783,0.9807,0.9712,0.9807
ROCPOINTS_N,0.8467,0.8783,0.9797,0.9712,0.9797
ROCPOINTS_N,0.8500,0.8730,0.9789,0.9714,0.9789
ROCPOINTS_N,0.8527,0.8730,0.9773,0.9713,0.9773
ROCPOINTS_N,0.8533,0.8730,0.9773,0.9713,0.9773
ROCPOINTS_N,0.8542,0.8713,0.9761,0.9713,0.9761
ROCPOINTS_N,0.8550,0.8713,0.9760,0.9713,0.9760
ROCPOINTS_N,0.8553,0.8713,0.9760,0.9713,0.9760
ROCPOINTS_N,0.8567,0.8713,0.9759,0.9713,0.9759
ROCPOINTS_N,0.8600,0.8642,0.9748,0.9715,0.9748
ROCPOINTS_N,0.8632,0.8571,0.9734,0.9717,0.9734
ROCPOINTS_N,0.8633,0.8571,0.9734,0.9717,0.9734
ROCPOINTS_N,0.8648,0.8536,0.9720,0.9718,0.9720
ROCPOINTS_N,0.8658,0.8536,0.9719,0.9718,0.9719
ROCPOINTS_N,0.8667,0.8536,0.9718,0.9718,0.9718
ROCPOINTS_N,0.8700,0.8501,0.9700,0.9718,0.9700
ROCPOINTS_N,0.8722,0.8430,0.9680,0.9720,0.9680
ROCPOINTS_N,0.8733,0.8430,0.9679,0.9720,0.9679
ROCPOINTS_N,0.8745,0.8342,0.9664,0.9723,0.9664
ROCPOINTS_N,0.8750,0.8342,0.9664,0.9722,0.9664
ROCPOINTS_N,0.8767,0.8325,0.9664,0.9723,0.9664
ROCPOINTS_N,0.8790,0.8307,0.9637,0.9723,0.9637
ROCPOINTS_N,0.8800,0.8307,0.9636,0.9723,0.9636
ROCPOINTS_N,0.8813,0.8219,0.9611,0.9725,0.9611
ROCPOINTS_N,0.8817,0.8219,0.9610,0.9725,0.9610
ROCPOINTS_N,0.8833,0.8201,0.9610,0.9726,0.9610
ROCPOINTS_N,0.8843,0.8166,0.9592,0.9726,0.9592
ROCPOINTS_N,0.8851,0.8166,0.9591,0.9726,0.9591
ROCPOINTS_N,0.8858,0.8166,0.9591,0.9726,0.9591
ROCPOINTS_N,0.8867,0.8166,0.9589,0.9726,0.9589
ROCPOINTS_N,0.8900,0.8131,0.9552,0.9726,0.9552
ROCPOINTS_N,0.8928,0.8042,0.9520,0.9728,0.9520
ROCPOINTS_N,0.8933,0.8042,0.9520,0.9728,0.9520
ROCPOINTS_N,0.8951,0.7972,0.9487,0.9730,0.9487
ROCPOINTS_N,0.8954,0.7972,0.9486,0.9730,0.9486
ROCPOINTS_N,0.8967,0.7972,0.9485,0.9730,0.9485
ROCPOINTS_N,0.8978,0.7901,0.9455,0.9731,0.9455
ROCPOINTS_N,0.8992,0.7901,0.9454,0.9731,0.9454
ROCPOINTS_N,0.8993,0.7901,0.9454,0.9731,0.9454
ROCPOINTS_N,0.8998,0.7901,0.9453,0.9731,0.9453
ROCPOINTS_N,0.9000,0.7901,0.9452,0.9731,0.9452
ROCPOINTS_N,0.9001,0.7831,0.9416,0.9732,0.9416
ROCPOINTS_N,0.9011,0.7831,0.9415,0.9732,0.9415
ROCPOINTS_N,0.9014,0.7831,0.9415,0.9732,0.9415
ROCPOINTS_N,0.9023,0.7831,0.9414,0.9732,0.9414
ROCPOINTS_N,0.9023,0.7831,0.9413,0.9732,0.9413
ROCPOINTS_N,0.9025,0.7831,0.9413,0.9732,0.9413
ROCPOINTS_N,0.9033,0.7831,0.9411,0.9732,0.9411
ROCPOINTS_N,0.9033,0.7725,0.9372,0.9735,0.9372
ROCPOINTS_N,0.9046,0.7725,0.9371,0.9735,0.9371
ROCPOINTS_N,0.9049,0.7725,0.9370,0.9735,0.9370
ROCPOINTS_N,0.9052,0.7725,0.9369,0.9735,0.9369
ROCPOINTS_N,0.9067,0.7707,0.9369,0.9735,0.9369
ROCPOINTS_N,0.9070,0.7566,0.9324,0.9739,0.9324
ROCPOINTS_N,0.9077,0.7566,0.9324,0.9739,0.9324
ROCPOINTS_N,0.9083,0.7566,0.9323,0.9739,0.9323
ROCPOINTS_N,0.9088,0.7566,0.9322,0.9739,0.9322
ROCPOINTS_N,0.9097,0.7566,0.9321,0.9739,0.9321
ROCPOINTS_N,0.9100,0.7566,0.9321,0.9739,0.9321
ROCPOINTS_N,0.9109,0.7425,0.9272,0.9742,0.9272
ROCPOINTS_N,0.9118,0.7425,0.9271,0.9742,0.9271
ROCPOINTS_N,0.9121,0.7425,0.9271,0.9742,0.9271
ROCPOINTS_N,0.9125,0.7425,0.9269,0.9742,0.9269
ROCPOINTS_N,0.9133,0.7425,0.9268,0.9742,0.9268
ROCPOINTS_N,0.9144,0.7231,0.9217,0.9747,0.9217
ROCPOINTS_N,0.9144,0.7231,0.9216,0.9747,0.9216
ROCPOINTS_N,0.9150,0.7231,0.9216,0.9747,0.9216
ROCPOINTS_N,0.9153,0.7231,0.9215,0.9747,0.9215
ROCPOINTS_N,0.9156,0.7231,0.9214,0.9747,0.9214
ROCPOINTS_N,0.9158,0.7231,0.9213,0.9747,0.9213
ROCPOINTS_N,0.9162,0.7231,0.9213,0.9747,0.9213
ROCPOINTS_N,0.9163,0.7231,0.9212,0.9747,0.9212
ROCPOINTS_N,0.9166,0.7231,0.9212,0.9747,0.9212
ROCPOINTS_N,0.9166,0.7231,0.9211,0.9747,0.9211
ROCPOINTS_N,0.9167,0.7231,0.9210,0.9747,0.9210
ROCPOINTS_N,0.9176,0.7055,0.9145,0.9751,0.9145
ROCPOINTS_N,0.9178,0.7055,0.9145,0.9751,0.9145
ROCPOINTS_N,0.9181,0.7055,0.9144,0.9751,0.9144
ROCPOINTS_N,0.9183,0.7055,0.9143,0.9751,0.9143
ROCPOINTS_N,0.9199,0.7055,0.9140,0.9751,0.9140
ROCPOINTS_N,0.9200,0.7055,0.9139,0.9751,0.9139
ROCPOINTS_N,0.9211,0.7037,0.9083,0.9750,0.9083
ROCPOINTS_N,0.9211,0.7037,0.9082,0.9750,0.9082
ROCPOINTS_N,0.9214,0.7019,0.9082,0.9751,0.9082
ROCPOINTS_N,0.9216,0.7019,0.9082,0.9751,0.9082
ROCPOINTS_N,0.9225,0.7019,0.9081,0.9751,0.9081
ROCPOINTS_N,0.9227,0.7019,0.9080,0.9751,0.9080
ROCPOINTS_N,0.9233,0.7019,0.9080,0.9751,0.9080
ROCPOINTS_N,0.9233,0.7019,0.9079,0.9751,0.9079
ROCPOINTS_N,0.9239,0.6896,0.9012,0.9753,0.9012
ROCPOINTS_N,0.9247,0.6896,0.9011,0.9753,0.9011
ROCPOINTS_N,0.9256,0.6896,0.9010,0.9753,0.9010
ROCPOINTS_N,0.9256,0.6878,0.9010,0.9754,0.9010
ROCPOINTS_N,0.9259,0.6878,0.9009,0.9754,0.9009
ROCPOINTS_N,0.9260,0.6878,0.9009,0.9754,0.9009
ROCPOINTS_N,0.9267,0.6878,0.9008,0.9754,0.9008
ROCPOINTS_N,0.9268,0.6737,0.8928,0.9757,0.8928
ROCPOINTS_N,0.9279,0.6737,0.8928,0.9757,0.8928
ROCPOINTS_N,0.9288,0.6737,0.8927,0.9757,0.8927
ROCPOINTS_N,0.9289,0.6737,0.8926,0.9757,0.8926
ROCPOINTS_N,0.9293,0.6737,0.8926,0.9757,0.8926
ROCPOINTS_N,0.9300,0.6737,0.8925,0.9757,0.8925
ROCPOINTS_N,0.9300,0.6578,0.8840,0.9760,0.8840
ROCPOINTS_N,0.9301,0.6578,0.8840,0.9760,0.8840
ROCPOINTS_N,0.9305,0.6578,0.8839,0.9760,0.8839
ROCPOINTS_N,0.9313,0.6578,0.8838,0.9760,0.8838
ROCPOINTS_N,0.9317,0.6578,0.8838,0.9760,0.8838
ROCPOINTS_N,0.9320,0.6578,0.8836,0.9760,0.8836
ROCPOINTS_N,0.9322,0.6578,0.8835,0.9760,0.8835
ROCPOINTS_N,0.9325,0.6578,0.8834,0.9760,0.8834
ROCPOINTS_N,0.9329,0.6578,0.8834,0.9760,0.8834
ROCPOINTS_N,0.9333,0.6578,0.8833,0.9760,0.8833
ROCPOINTS_N,0.9344,0.6437,0.8739,0.9762,0.8739
ROCPOINTS_N,0.9350,0.6437,0.8739,0.9762,0.8739
ROCPOINTS_N,0.9352,0.6437,0.8737,0.9762,0.8737
ROCPOINTS_N,0.9356,0.6437,0.8736,0.9762,0.8736
ROCPOINTS_N,0.9356,0.6437,0.8736,0.9762,0.8736
ROCPOINTS_N,0.9361,0.6437,0.8735,0.9762,0.8735
ROCPOINTS_N,0.9362,0.6437,0.8734,0.9762,0.8734
ROCPOINTS_N,0.9363,0.6420,0.8734,0.9763,0.8734
ROCPOINTS_N,0.9364,0.6420,0.8733,0.9763,0.8733
ROCPOINTS_N,0.9367,0.6420,0.8733,0.9763,0.8733
ROCPOINTS_N,0.9378,0.6261,0.8628,0.9766,0.8628
ROCPOINTS_N,0.9383,0.6261,0.8627,0.9766,0.8627
ROCPOINTS_N,0.9391,0.6261,0.8627,0.9766,0.8627
ROCPOINTS_N,0.9395,0.6261,0.8626,0.9766,0.8626
ROCPOINTS_N,0.9398,0.6261,0.8626,0.9766,0.8626
ROCPOINTS_N,0.9399,0.6243,0.8626,0.9766,0.8626
ROCPOINTS_N,0.9400,0.6243,0.8625,0.9766,0.8625
ROCPOINTS_N,0.9400,0.6243,0.8624,0.9766,0.8624
ROCPOINTS_N,0.9415,0.6102,0.8522,0.9769,0.8522
ROCPOINTS_N,0.9422,0.6102,0.8520,0.9769,0.8520
ROCPOINTS_N,0.9425,0.6102,0.8519,0.9769,0.8519
ROCPOINTS_N,0.9426,0.6102,0.8518,0.9769,0.8518
ROCPOINTS_N,0.9427,0.6102,0.8517,0.9769,0.8517
ROCPOINTS_N,0.9433,0.6102,0.8516,0.9769,0.8516
ROCPOINTS_N,0.9433,0.6102,0.8515,0.9769,0.8515
ROCPOINTS_N,0.9438,0.5908,0.8385,0.9772,0.8385
ROCPOINTS_N,0.9447,0.5908,0.8384,0.9772,0.8384
ROCPOINTS_N,0.9447,0.5908,0.8384,0.9772,0.8384
ROCPOINTS_N,0.9450,0.5908,0.8382,0.9772,0.8382
ROCPOINTS_N,0.9455,0.5908,0.8380,0.9772,0.8380
ROCPOINTS_N,0.9456,0.5908,0.8378,0.9772,0.8378
ROCPOINTS_N,0.9457,0.5908,0.8378,0.9772,0.8378
ROCPOINTS_N,0.9458,0.5908,0.8375,0.9772,0.8375
ROCPOINTS_N,0.9458,0.5908,0.8374,0.9772,0.8374
ROCPOINTS_N,0.9460,0.5908,0.8374,0.9772,0.8374
ROCPOINTS_N,0.9462,0.5908,0.8373,0.9772,0.8373
ROCPOINTS_N,0.9463,0.5908,0.8371,0.9772,0.8371
ROCPOINTS_N,0.9467,0.5908,0.8368,0.9772,0.8368
ROCPOINTS_N,0.9469,0.5573,0.8259,0.9782,0.8259
ROCPOINTS_N,0.9471,0.5573,0.8258,0.9782,0.8258
ROCPOINTS_N,0.9475,0.5573,0.8258,0.9782,0.8258
ROCPOINTS_N,0.9476,0.5573,0.8257,0.9782,0.8257
ROCPOINTS_N,0.9478,0.5573,0.8256,0.9782,0.8256
ROCPOINTS_N,0.9482,0.5573,0.8255,0.9782,0.8255
ROCPOINTS_N,0.9483,0.5573,0.8255,0.9782,0.8255
ROCPOINTS_N,0.9485,0.5573,0.8253,0.9782,0.8253
ROCPOINTS_N,0.9486,0.5573,0.8252,0.9782,0.8252
ROCPOINTS_N,0.9487,0.5573,0.8252,0.9782,0.8252
ROCPOINTS_N,0.9489,0.5573,0.8250,0.9782,0.8250
ROCPOINTS_N,0.9491,0.5573,0.8249,0.9782,0.8249
ROCPOINTS_N,0.9492,0.5573,0.8248,0.9781,0.8248
ROCPOINTS_N,0.9492,0.5573,0.8248,0.9781,0.8248
ROCPOINTS_N,0.9492,0.5573,0.8246,0.9781,0.8246
ROCPOINTS_N,0.9492,0.5573,0.8245,0.9781,0.8245
ROCPOINTS_N,0.9498,0.5573,0.8244,0.9781,0.8244
ROCPOINTS_N,0.9500,0.5573,0.8244,0.9781,0.8244
ROCPOINTS_N,0.9500,0.5573,0.8243,0.9781,0.8243
ROCPOINTS_N,0.9503,0.5414,0.8097,0.9784,0.8097
ROCPOINTS_N,0.9506,0.5414,0.8096,0.9784,0.8096
ROCPOINTS_N,0.9509,0.5414,0.8096,0.9784,0.8096
ROCPOINTS_N,0.9511,0.5414,0.8095,0.9784,0.8095
ROCPOINTS_N,0.9517,0.5414,0.8094,0.9784,0.8094
ROCPOINTS_N,0.9521,0.5414,0.8093,0.9784,0.8093
ROCPOINTS_N,0.9522,0.5414,0.8092,0.9784,0.8092
ROCPOINTS_N,0.9529,0.5414,0.8090,0.9784,0.8090
ROCPOINTS_N,0.9533,0.5414,0.8090,0.9783,0.8090
ROCPOINTS_N,0.9536,0.5168,0.7921,0.9789,0.7921
ROCPOINTS_N,0.9542,0.5168,0.7919,0.9789,0.7919
ROCPOINTS_N,0.9544,0.5168,0.7919,0.9789,0.7919
ROCPOINTS_N,0.9548,0.5168,0.7918,0.9789,0.7918
ROCPOINTS_N,0.9550,0.5168,0.7918,0.9789,0.7918
ROCPOINTS_N,0.9553,0.5168,0.7916,0.9789,0.7916
ROCPOINTS_N,0.9557,0.5168,0.7916,0.9789,0.7916
ROCPOINTS_N,0.9557,0.5150,0.7916,0.9789,0.7916
ROCPOINTS_N,0.9560,0.5150,0.7915,0.9789,0.7915
ROCPOINTS_N,0.9564,0.5150,0.7915,0.9789,0.7915
ROCPOINTS_N,0.9567,0.5150,0.7914,0.9789,0.7914
ROCPOINTS_N,0.9575,0.4832,0.7749,0.9798,0.7749
ROCPOINTS_N,0.9577,0.4832,0.7748,0.9798,0.7748
ROCPOINTS_N,0.9578,0.4832,0.7747,0.9798,0.7747
ROCPOINTS_N,0.9583,0.4832,0.7746,0.9798,0.7746
ROCPOINTS_N,0.9590,0.4832,0.7746,0.9798,0.7746
ROCPOINTS_N,0.9592,0.4832,0.7745,0.9798,0.7745
ROCPOINTS_N,0.9593,0.4832,0.7744,0.9798,0.7744
ROCPOINTS_N,0.9594,0.4832,0.7743,0.9798,0.7743
ROCPOINTS_N,0.9594,0.4832,0.7743,0.9798,0.7743
ROCPOINTS_N,0.9600,0.4832,0.7742,0.9798,0.7742
ROCPOINTS_N,0.9606,0.4497,0.7570,0.9807,0.7570
ROCPOINTS_N,0.9607,0.4497,0.7570,0.9807,0.7570
ROCPOINTS_N,0.9607,0.4497,0.7569,0.9807,0.7569
ROCPOINTS_N,0.9608,0.4497,0.7568,0.9807,0.7568
ROCPOINTS_N,0.9611,0.4497,0.7567,0.9807,0.7567
ROCPOINTS_N,0.9613,0.4497,0.7567,0.9807,0.7567
ROCPOINTS_N,0.9614,0.4497,0.7565,0.9807,0.7565
ROCPOINTS_N,0.9614,0.4497,0.7564,0.9807,0.7564
ROCPOINTS_N,0.9617,0.4497,0.7564,0.9807,0.7564
ROCPOINTS_N,0.9617,0.4497,0.7563,0.9807,0.7563
ROCPOINTS_N,0.9617,0.4497,0.7562,0.9807,0.7562
ROCPOINTS_N,0.9619,0.4497,0.7561,0.9807,0.7561
ROCPOINTS_N,0.9622,0.4497,0.7561,0.9807,0.7561
ROCPOINTS_N,0.9622,0.4497,0.7560,0.9807,0.7560
ROCPOINTS_N,0.9625,0.4497,0.7560,0.9807,0.7560
ROCPOINTS_N,0.9625,0.4497,0.7559,0.9807,0.7559
ROCPOINTS_N,0.9627,0.4497,0.7554,0.9807,0.7554
ROCPOINTS_N,0.9629,0.4497,0.7554,0.9807,0.7554
ROCPOINTS_N,0.9631,0.4497,0.7553,0.9807,0.7553
ROCPOINTS_N,0.9633,0.4497,0.7553,0.9807,0.7553
ROCPOINTS_N,0.9633,0.4497,0.7548,0.9807,0.7548
ROCPOINTS_N,0.9634,0.4250,0.7335,0.9812,0.7335
ROCPOINTS_N,0.9635,0.4250,0.7331,0.9812,0.7331
ROCPOINTS_N,0.9636,0.4250,0.7327,0.9812,0.7327
ROCPOINTS_N,0.9639,0.4250,0.7326,0.9812,0.7326
ROCPOINTS_N,0.9643,0.4250,0.7326,0.9812,0.7326
ROCPOINTS_N,0.9643,0.4250,0.7322,0.9812,0.7322
ROCPOINTS_N,0.9645,0.4250,0.7321,0.9812,0.7321
ROCPOINTS_N,0.9646,0.4250,0.7318,0.9812,0.7318
ROCPOINTS_N,0.9650,0.4250,0.7318,0.9812,0.7318
ROCPOINTS_N,0.9650,0.4250,0.7317,0.9812,0.7317
ROCPOINTS_N,0.9651,0.4233,0.7315,0.9812,0.7315
ROCPOINTS_N,0.9655,0.4233,0.7315,0.9812,0.7315
ROCPOINTS_N,0.9656,0.4233,0.7314,0.9812,0.7314
ROCPOINTS_N,0.9656,0.4233,0.7312,0.9812,0.7312
ROCPOINTS_N,0.9657,0.4233,0.7312,0.9812,0.7312
ROCPOINTS_N,0.9657,0.4233,0.7311,0.9812,0.7311
ROCPOINTS_N,0.9658,0.4233,0.7306,0.9812,0.7306
ROCPOINTS_N,0.9658,0.4233,0.7305,0.9812,0.7305
ROCPOINTS_N,0.9661,0.4233,0.7305,0.9812,0.7305
ROCPOINTS_N,0.9661,0.4233,0.7304,0.9812,0.7304
ROCPOINTS_N,0.9662,0.4233,0.7304,0.9812,0.7304
ROCPOINTS_N,0.9662,0.4233,0.7303,0.9812,0.7303
ROCPOINTS_N,0.9664,0.4198,0.7303,0.9814,0.7303
ROCPOINTS_N,0.9665,0.4198,0.7302,0.9813,0.7302
ROCPOINTS_N,0.9666,0.4198,0.7301,0.9813,0.7301
ROCPOINTS_N,0.9666,0.4198,0.7301,0.9813,0.7301
ROCPOINTS_N,0.9667,0.4198,0.7300,0.9813,0.7300
ROCPOINTS_N,0.9670,0.3915,0.7058,0.9820,0.7058
ROCPOINTS_N,0.9670,0.3915,0.7056,0.9820,0.7056
ROCPOINTS_N,0.9678,0.3915,0.7055,0.9820,0.7055
ROCPOINTS_N,0.9679,0.3915,0.7054,0.9820,0.7054
ROCPOINTS_N,0.9681,0.3915,0.7053,0.9820,0.7053
ROCPOINTS_N,0.9683,0.3915,0.7053,0.9820,0.7053
ROCPOINTS_N,0.9685,0.3915,0.7051,0.9820,0.7051
ROCPOINTS_N,0.9687,0.3915,0.7048,0.9820,0.7048
ROCPOINTS_N,0.9689,0.3915,0.7048,0.9820,0.7048
ROCPOINTS_N,0.9690,0.3915,0.7047,0.9820,0.7047
ROCPOINTS_N,0.9692,0.3915,0.7046,0.9820,0.7046
ROCPOINTS_N,0.9693,0.3915,0.7045,0.9820,0.7045
ROCPOINTS_N,0.9694,0.3915,0.7045,0.9820,0.7045
ROCPOINTS_N,0.9695,0.3915,0.7044,0.9820,0.7044
ROCPOINTS_N,0.9696,0.3915,0.7041,0.9819,0.7041
ROCPOINTS_N,0.9698,0.3915,0.7040,0.9819,0.7040
ROCPOINTS_N,0.9700,0.3915,0.7039,0.9819,0.7039
ROCPOINTS_N,0.9702,0.3704,0.6771,0.9822,0.6771
ROCPOINTS_N,0.9702,0.3704,0.6769,0.9822,0.6769
ROCPOINTS_N,0.9702,0.3704,0.6768,0.9822,0.6768
ROCPOINTS_N,0.9704,0.3704,0.6768,0.9822,0.6768
ROCPOINTS_N,0.9705,0.3704,0.6767,0.9822,0.6767
ROCPOINTS_N,0.9706,0.3704,0.6764,0.9822,0.6764
ROCPOINTS_N,0.9707,0.3704,0.6763,0.9822,0.6763
ROCPOINTS_N,0.9707,0.3704,0.6762,0.9822,0.6762
ROCPOINTS_N,0.9710,0.3704,0.6762,0.9822,0.6762
ROCPOINTS_N,0.9710,0.3704,0.6761,0.9822,0.6761
ROCPOINTS_N,0.9711,0.3704,0.6761,0.9822,0.6761
ROCPOINTS_N,0.9712,0.3704,0.6760,0.9822,0.6760
ROCPOINTS_N,0.9717,0.3704,0.6759,0.9822,0.6759
ROCPOINTS_N,0.9720,0.3704,0.6757,0.9822,0.6757
ROCPOINTS_N,0.9720,0.3704,0.6757,0.9822,0.6757
ROCPOINTS_N,0.9722,0.3704,0.6755,0.9822,0.6755
ROCPOINTS_N,0.9722,0.3704,0.6753,0.9822,0.6753
ROCPOINTS_N,0.9722,0.3704,0.6751,0.9822,0.6751
ROCPOINTS_N,0.9724,0.3704,0.6748,0.9822,0.6748
ROCPOINTS_N,0.9725,0.3704,0.6748,0.9822,0.6748
ROCPOINTS_N,0.9728,0.3704,0.6747,0.9822,0.6747
ROCPOINTS_N,0.9729,0.3704,0.6747,0.9822,0.6747
ROCPOINTS_N,0.9730,0.3704,0.6746,0.9822,0.6746
ROCPOINTS_N,0.9731,0.3704,0.6746,0.9822,0.6746
ROCPOINTS_N,0.9733,0.3704,0.6745,0.9822,0.6745
ROCPOINTS_N,0.9735,0.3422,0.6446,0.9828,0.6446
ROCPOINTS_N,0.9738,0.3422,0.6446,0.9828,0.6446
ROCPOINTS_N,0.9742,0.3422,0.6445,0.9827,0.6445
ROCPOINTS_N,0.9744,0.3422,0.6443,0.9827,0.6443
ROCPOINTS_N,0.9746,0.3422,0.6440,0.9827,0.6440
ROCPOINTS_N,0.9747,0.3422,0.6439,0.9827,0.6439
ROCPOINTS_N,0.9748,0.3422,0.6439,0.9827,0.6439
ROCPOINTS_N,0.9748,0.3422,0.6438,0.9827,0.6438
ROCPOINTS_N,0.9750,0.3422,0.6437,0.9827,0.6437
ROCPOINTS_N,0.9752,0.3422,0.6436,0.9827,0.6436
ROCPOINTS_N,0.9753,0.3422,0.6435,0.9827,0.6435
ROCPOINTS_N,0.9754,0.3422,0.6435,0.9827,0.6435
ROCPOINTS_N,0.9755,0.3422,0.6434,0.9827,0.6434
ROCPOINTS_N,0.9755,0.3422,0.6434,0.9827,0.6434
ROCPOINTS_N,0.9755,0.3422,0.6433,0.9827,0.6433
ROCPOINTS_N,0.9756,0.3422,0.6432,0.9827,0.6432
ROCPOINTS_N,0.9758,0.3422,0.6432,0.9827,0.6432
ROCPOINTS_N,0.9760,0.3422,0.6430,0.9827,0.6430
ROCPOINTS_N,0.9763,0.3422,0.6430,0.9827,0.6430
ROCPOINTS_N,0.9765,0.3422,0.6429,0.9827,0.6429
ROCPOINTS_N,0.9766,0.3422,0.6428,0.9827,0.6428
ROCPOINTS_N,0.9766,0.3422,0.6428,0.9827,0.6428
ROCPOINTS_N,0.9767,0.3422,0.6427,0.9827,0.6427
ROCPOINTS_N,0.9768,0.3069,0.6091,0.9836,0.6091
ROCPOINTS_N,0.9770,0.3069,0.6090,0.9836,0.6090
ROCPOINTS_N,0.9772,0.3069,0.6090,0.9836,0.6090
ROCPOINTS_N,0.9772,0.3069,0.6089,0.9836,0.6089
ROCPOINTS_N,0.9774,0.3069,0.6088,0.9836,0.6088
ROCPOINTS_N,0.9777,0.3069,0.6088,0.9836,0.6088
ROCPOINTS_N,0.9779,0.3069,0.6087,0.9836,0.6087
ROCPOINTS_N,0.9782,0.3069,0.6087,0.9836,0.6087
ROCPOINTS_N,0.9783,0.3069,0.6085,0.9836,0.6085
ROCPOINTS_N,0.9785,0.3069,0.6084,0.9836,0.6084
ROCPOINTS_N,0.9789,0.3069,0.6083,0.9836,0.6083
ROCPOINTS_N,0.9790,0.3069,0.6083,0.9836,0.6083
ROCPOINTS_N,0.9792,0.3069,0.6082,0.9836,0.6082
ROCPOINTS_N,0.9792,0.3069,0.6081,0.9836,0.6081
ROCPOINTS_N,0.9792,0.3069,0.6080,0.9836,0.6080
ROCPOINTS_N,0.9794,0.3069,0.6080,0.9836,0.6080
ROCPOINTS_N,0.9795,0.3069,0.6078,0.9836,0.6078
ROCPOINTS_N,0.9795,0.3051,0.6078,0.9837,0.6078
ROCPOINTS_N,0.9799,0.3051,0.6078,0.9837,0.6078
ROCPOINTS_N,0.9800,0.3051,0.6077,0.9837,0.6077
ROCPOINTS_N,0.9802,0.2822,0.5711,0.9839,0.5711
ROCPOINTS_N,0.9802,0.2822,0.5711,0.9839,0.5711
ROCPOINTS_N,0.9809,0.2822,0.5710,0.9839,0.5710
ROCPOINTS_N,0.9811,0.2822,0.5709,0.9839,0.5709
ROCPOINTS_N,0.9813,0.2822,0.5708,0.9839,0.5708
ROCPOINTS_N,0.9816,0.2822,0.5708,0.9839,0.5708
ROCPOINTS_N,0.9817,0.2822,0.5707,0.9839,0.5707
ROCPOINTS_N,0.9818,0.2822,0.5705,0.9839,0.5705
ROCPOINTS_N,0.9819,0.2822,0.5705,0.9839,0.5705
ROCPOINTS_N,0.9821,0.2822,0.5704,0.9839,0.5704
ROCPOINTS_N,0.9821,0.2822,0.5704,0.9839,0.5704
ROCPOINTS_N,0.9822,0.2804,0.5702,0.9840,0.5702
ROCPOINTS_N,0.9824,0.2804,0.5699,0.9840,0.5699
ROCPOINTS_N,0.9825,0.2804,0.5698,0.9840,0.5698
ROCPOINTS_N,0.9826,0.2804,0.5697,0.9840,0.5697
ROCPOINTS_N,0.9826,0.2804,0.5697,0.9840,0.5697
ROCPOINTS_N,0.9826,0.2804,0.5696,0.9840,0.5696
ROCPOINTS_N,0.9827,0.2804,0.5695,0.9840,0.5695
ROCPOINTS_N,0.9827,0.2804,0.5695,0.9840,0.5695
ROCPOINTS_N,0.9829,0.2787,0.5693,0.9841,0.5693
ROCPOINTS_N,0.9830,0.2787,0.5692,0.9841,0.5692
ROCPOINTS_N,0.9830,0.2787,0.5692,0.9841,0.5692
ROCPOINTS_N,0.9830,0.2787,0.5691,0.9841,0.5691
ROCPOINTS_N,0.9832,0.2787,0.5691,0.9841,0.5691
ROCPOINTS_N,0.9832,0.2787,0.5690,0.9841,0.5690
ROCPOINTS_N,0.9833,0.2787,0.5690,0.9841,0.5690
ROCPOINTS_N,0.9833,0.2787,0.5689,0.9841,0.5689
ROCPOINTS_N,0.9833,0.2787,0.5688,0.9841,0.5688
ROCPOINTS_N,0.9836,0.2416,0.5273,0.9851,0.5273
ROCPOINTS_N,0.9836,0.2416,0.5272,0.9851,0.5272
ROCPOINTS_N,0.9844,0.2416,0.5271,0.9851,0.5271
ROCPOINTS_N,0.9845,0.2416,0.5269,0.9851,0.5269
ROCPOINTS_N,0.9846,0.2416,0.5268,0.9851,0.5268
ROCPOINTS_N,0.9846,0.2416,0.5267,0.9851,0.5267
ROCPOINTS_N,0.9846,0.2416,0.5267,0.9851,0.5267
ROCPOINTS_N,0.9847,0.2416,0.5266,0.9851,0.5266
ROCPOINTS_N,0.9849,0.2416,0.5264,0.9851,0.5264
ROCPOINTS_N,0.9850,0.2416,0.5252,0.9850,0.5252
ROCPOINTS_N,0.9850,0.2416,0.5251,0.9850,0.5251
ROCPOINTS_N,0.9851,0.2416,0.5249,0.9850,0.5249
ROCPOINTS_N,0.9853,0.2416,0.5248,0.9850,0.5248
ROCPOINTS_N,0.9855,0.2416,0.5248,0.9850,0.5248
ROCPOINTS_N,0.9856,0.2416,0.5247,0.9850,0.5247
ROCPOINTS_N,0.9858,0.2416,0.5245,0.9850,0.5245
ROCPOINTS_N,0.9858,0.2416,0.5244,0.9850,0.5244
ROCPOINTS_N,0.9858,0.2416,0.5243,0.9850,0.5243
ROCPOINTS_N,0.9859,0.2416,0.5243,0.9850,0.5243
ROCPOINTS_N,0.9859,0.2416,0.5242,0.9850,0.5242
ROCPOINTS_N,0.9861,0.2416,0.5242,0.9850,0.5242
ROCPOINTS_N,0.9861,0.2416,0.5241,0.9850,0.5241
ROCPOINTS_N,0.9861,0.2416,0.5241,0.9850,0.5241
ROCPOINTS_N,0.9861,0.2416,0.5240,0.9850,0.5240
ROCPOINTS_N,0.9862,0.2416,0.5227,0.9849,0.5227
ROCPOINTS_N,0.9865,0.2416,0.5227,0.9849,0.5227
ROCPOINTS_N,0.9866,0.2416,0.5226,0.9849,0.5226
ROCPOINTS_N,0.9866,0.2416,0.5225,0.9849,0.5225
ROCPOINTS_N,0.9866,0.2416,0.5225,0.9849,0.5225
ROCPOINTS_N,0.9866,0.2416,0.5224,0.9849,0.5224
ROCPOINTS_N,0.9866,0.2416,0.5201,0.9849,0.5201
ROCPOINTS_N,0.9867,0.2416,0.5200,0.9849,0.5200
ROCPOINTS_N,0.9867,0.2416,0.5182,0.9848,0.5182
ROCPOINTS_N,0.9867,0.2028,0.4708,0.9860,0.4708
ROCPOINTS_N,0.9867,0.2028,0.4696,0.9859,0.4696
ROCPOINTS_N,0.9868,0.2028,0.4685,0.9859,0.4685
ROCPOINTS_N,0.9868,0.2028,0.4685,0.9859,0.4685
ROCPOINTS_N,0.9868,0.2028,0.4678,0.9859,0.4678
ROCPOINTS_N,0.9869,0.2028,0.4678,0.9859,0.4678
ROCPOINTS_N,0.9869,0.2028,0.4677,0.9859,0.4677
ROCPOINTS_N,0.9870,0.2028,0.4677,0.9859,0.4677
ROCPOINTS_N,0.9870,0.2028,0.4668,0.9858,0.4668
ROCPOINTS_N,0.9870,0.2028,0.4667,0.9858,0.4667
ROCPOINTS_N,0.9870,0.2011,0.4667,0.9860,0.4667
ROCPOINTS_N,0.9871,0.2011,0.4667,0.9860,0.4667
ROCPOINTS_N,0.9872,0.2011,0.4666,0.9860,0.4666
ROCPOINTS_N,0.9874,0.2011,0.4666,0.9860,0.4666
ROCPOINTS_N,0.9875,0.2011,0.4652,0.9859,0.4652
ROCPOINTS_N,0.9875,0.2011,0.4635,0.9859,0.4635
ROCPOINTS_N,0.9876,0.2011,0.4634,0.9859,0.4634
ROCPOINTS_N,0.9877,0.2011,0.4627,0.9858,0.4627
ROCPOINTS_N,0.9877,0.2011,0.4627,0.9858,0.4627
ROCPOINTS_N,0.9878,0.2011,0.4626,0.9858,0.4626
ROCPOINTS_N,0.9878,0.2011,0.4620,0.9858,0.4620
ROCPOINTS_N,0.9878,0.2011,0.4619,0.9858,0.4619
ROCPOINTS_N,0.9880,0.2011,0.4602,0.9858,0.4602
ROCPOINTS_N,0.9880,0.2011,0.4601,0.9858,0.4601
ROCPOINTS_N,0.9881,0.2011,0.4601,0.9858,0.4601
ROCPOINTS_N,0.9881,0.2011,0.4600,0.9858,0.4600
ROCPOINTS_N,0.9882,0.2011,0.4600,0.9858,0.4600
ROCPOINTS_N,0.9882,0.2011,0.4599,0.9858,0.4599
ROCPOINTS_N,0.9883,0.2011,0.4585,0.9857,0.4585
ROCPOINTS_N,0.9883,0.2011,0.4572,0.9857,0.4572
ROCPOINTS_N,0.9885,0.1993,0.4568,0.9858,0.4568
ROCPOINTS_N,0.9886,0.1993,0.4568,0.9858,0.4568
ROCPOINTS_N,0.9886,0.1993,0.4566,0.9858,0.4566
ROCPOINTS_N,0.9889,0.1993,0.4551,0.9857,0.4551
ROCPOINTS_N,0.9890,0.1993,0.4550,0.9857,0.4550
ROCPOINTS_N,0.9891,0.1993,0.4550,0.9857,0.4550
ROCPOINTS_N,0.9892,0.1993,0.4549,0.9857,0.4549
ROCPOINTS_N,0.9892,0.1993,0.4548,0.9857,0.4548
ROCPOINTS_N,0.9892,0.1993,0.4547,0.9857,0.4547
ROCPOINTS_N,0.9893,0.1993,0.4547,0.9857,0.4547
ROCPOINTS_N,0.9893,0.1993,0.4546,0.9857,0.4546
ROCPOINTS_N,0.9894,0.1993,0.4545,0.9857,0.4545
ROCPOINTS_N,0.9894,0.1993,0.4544,0.9857,0.4544
ROCPOINTS_N,0.9894,0.1993,0.4544,0.9857,0.4544
ROCPOINTS_N,0.9895,0.1993,0.4543,0.9857,0.4543
ROCPOINTS_N,0.9895,0.1993,0.4542,0.9857,0.4542
ROCPOINTS_N,0.9896,0.1993,0.4541,0.9857,0.4541
ROCPOINTS_N,0.9896,0.1993,0.4541,0.9857,0.4541
ROCPOINTS_N,0.9896,0.1993,0.4540,0.9857,0.4540
ROCPOINTS_N,0.9897,0.1993,0.4540,0.9857,0.4540
ROCPOINTS_N,0.9897,0.1993,0.4539,0.9857,0.4539
ROCPOINTS_N,0.9897,0.1993,0.4538,0.9857,0.4538
ROCPOINTS_N,0.9898,0.1993,0.4538,0.9857,0.4538
ROCPOINTS_N,0.9898,0.1993,0.4537,0.9857,0.4537
ROCPOINTS_N,0.9898,0.1993,0.4537,0.9857,0.4537
ROCPOINTS_N,0.9898,0.1993,0.4536,0.9857,0.4536
ROCPOINTS_N,0.9899,0.1993,0.4536,0.9857,0.4536
ROCPOINTS_N,0.9899,0.1993,0.4535,0.9857,0.4535
ROCPOINTS_N,0.9900,0.1993,0.4534,0.9857,0.4534
ROCPOINTS_N,0.9900,0.1993,0.4534,0.9857,0.4534
ROCPOINTS_N,0.9900,0.1993,0.4533,0.9857,0.4533
ROCPOINTS_N,0.9900,0.1623,0.3983,0.9867,0.3983
ROCPOINTS_N,0.9901,0.1623,0.3983,0.9867,0.3983
ROCPOINTS_N,0.9903,0.1623,0.3982,0.9867,0.3982
ROCPOINTS_N,0.9906,0.1623,0.3982,0.9867,0.3982
ROCPOINTS_N,0.9906,0.1623,0.3981,0.9867,0.3981
ROCPOINTS_N,0.9907,0.1623,0.3980,0.9867,0.3980
ROCPOINTS_N,0.9911,0.1623,0.3980,0.9867,0.3980
ROCPOINTS_N,0.9911,0.1623,0.3979,0.9867,0.3979
ROCPOINTS_N,0.9911,0.1623,0.3979,0.9867,0.3979
ROCPOINTS_N,0.9913,0.1623,0.3977,0.9867,0.3977
ROCPOINTS_N,0.9913,0.1623,0.3976,0.9867,0.3976
ROCPOINTS_N,0.9914,0.1623,0.3976,0.9867,0.3976
ROCPOINTS_N,0.9914,0.1623,0.3975,0.9867,0.3975
ROCPOINTS_N,0.9915,0.1623,0.3975,0.9867,0.3975
ROCPOINTS_N,0.9916,0.1623,0.3974,0.9867,0.3974
ROCPOINTS_N,0.9917,0.1623,0.3973,0.9867,0.3973
ROCPOINTS_N,0.9918,0.1623,0.3969,0.9867,0.3969
ROCPOINTS_N,0.9920,0.1623,0.3968,0.9867,0.3968
ROCPOINTS_N,0.9920,0.1623,0.3968,0.9867,0.3968
ROCPOINTS_N,0.9920,0.1623,0.3967,0.9867,0.3967
ROCPOINTS_N,0.9922,0.1605,0.3952,0.9868,0.3952
ROCPOINTS_N,0.9922,0.1605,0.3951,0.9867,0.3951
ROCPOINTS_N,0.9922,0.1605,0.3950,0.9867,0.3950
ROCPOINTS_N,0.9924,0.1605,0.3949,0.9867,0.3949
ROCPOINTS_N,0.9924,0.1605,0.3948,0.9867,0.3948
ROCPOINTS_N,0.9925,0.1605,0.3948,0.9867,0.3948
ROCPOINTS_N,0.9927,0.1605,0.3947,0.9867,0.3947
ROCPOINTS_N,0.9928,0.1605,0.3946,0.9867,0.3946
ROCPOINTS_N,0.9928,0.1605,0.3945,0.9867,0.3945
ROCPOINTS_N,0.9928,0.1605,0.3945,0.9867,0.3945
ROCPOINTS_N,0.9928,0.1605,0.3944,0.9867,0.3944
ROCPOINTS_N,0.9928,0.1605,0.3944,0.9867,0.3944
ROCPOINTS_N,0.9929,0.1605,0.3943,0.9867,0.3943
ROCPOINTS_N,0.9930,0.1605,0.3943,0.9867,0.3943
ROCPOINTS_N,0.9930,0.1605,0.3942,0.9867,0.3942
ROCPOINTS_N,0.9930,0.1605,0.3941,0.9867,0.3941
ROCPOINTS_N,0.9930,0.1605,0.3941,0.9867,0.3941
ROCPOINTS_N,0.9931,0.1605,0.3940,0.9867,0.3940
ROCPOINTS_N,0.9931,0.1605,0.3939,0.9867,0.3939
ROCPOINTS_N,0.9932,0.1605,0.3938,0.9867,0.3938
ROCPOINTS_N,0.9932,0.1605,0.3938,0.9867,0.3938
ROCPOINTS_N,0.9932,0.1605,0.3937,0.9867,0.3937
ROCPOINTS_N,0.9933,0.1605,0.3937,0.9867,0.3937
ROCPOINTS_N,0.9933,0.1605,0.3936,0.9867,0.3936
ROCPOINTS_N,0.9933,0.1605,0.3936,0.9867,0.3936
ROCPOINTS_N,0.9933,0.1587,0.3924,0.9868,0.3924
ROCPOINTS_N,0.9934,0.1305,0.3274,0.9870,0.3274
ROCPOINTS_N,0.9934,0.1305,0.3273,0.9870,0.3273
ROCPOINTS_N,0.9936,0.1305,0.3272,0.9870,0.3272
ROCPOINTS_N,0.9936,0.1305,0.3272,0.9870,0.3272
ROCPOINTS_N,0.9936,0.1305,0.3271,0.9870,0.3271
ROCPOINTS_N,0.9938,0.1287,0.3263,0.9871,0.3263
ROCPOINTS_N,0.9938,0.1287,0.3262,0.9871,0.3262
ROCPOINTS_N,0.9940,0.1287,0.3261,0.9871,0.3261
ROCPOINTS_N,0.9941,0.1287,0.3261,0.9871,0.3261
ROCPOINTS_N,0.9942,0.1287,0.3260,0.9871,0.3260
ROCPOINTS_N,0.9942,0.1287,0.3260,0.9871,0.3260
ROCPOINTS_N,0.9944,0.1287,0.3259,0.9871,0.3259
ROCPOINTS_N,0.9944,0.1287,0.3258,0.9871,0.3258
ROCPOINTS_N,0.9944,0.1287,0.3258,0.9871,0.3258
ROCPOINTS_N,0.9945,0.1287,0.3254,0.9871,0.3254
ROCPOINTS_N,0.9945,0.1287,0.3254,0.9871,0.3254
ROCPOINTS_N,0.9946,0.1287,0.3253,0.9871,0.3253
ROCPOINTS_N,0.9947,0.1287,0.3253,0.9871,0.3253
ROCPOINTS_N,0.9948,0.1287,0.3252,0.9871,0.3252
ROCPOINTS_N,0.9948,0.1287,0.3252,0.9871,0.3252
ROCPOINTS_N,0.9948,0.1287,0.3251,0.9871,0.3251
ROCPOINTS_N,0.9949,0.1287,0.3250,0.9871,0.3250
ROCPOINTS_N,0.9950,0.1287,0.3250,0.9871,0.3250
ROCPOINTS_N,0.9951,0.1287,0.3246,0.9871,0.3246
ROCPOINTS_N,0.9952,0.1287,0.3245,0.9871,0.3245
ROCPOINTS_N,0.9953,0.1287,0.3245,0.9870,0.3245
ROCPOINTS_N,0.9953,0.1287,0.3244,0.9870,0.3244
ROCPOINTS_N,0.9954,0.1287,0.3243,0.9870,0.3243
ROCPOINTS_N,0.9954,0.1287,0.3243,0.9870,0.3243
ROCPOINTS_N,0.9955,0.1287,0.3242,0.9870,0.3242
ROCPOINTS_N,0.9955,0.1287,0.3242,0.9870,0.3242
ROCPOINTS_N,0.9956,0.1287,0.3241,0.9870,0.3241
ROCPOINTS_N,0.9957,0.1287,0.3240,0.9870,0.3240
ROCPOINTS_N,0.9957,0.1287,0.3240,0.9870,0.3240
ROCPOINTS_N,0.9957,0.1287,0.3239,0.9870,0.3239
ROCPOINTS_N,0.9957,0.1287,0.3239,0.9870,0.3239
ROCPOINTS_N,0.9958,0.1287,0.3238,0.9870,0.3238
ROCPOINTS_N,0.9958,0.1287,0.3238,0.9870,0.3238
ROCPOINTS_N,0.9958,0.1287,0.3237,0.9870,0.3237
ROCPOINTS_N,0.9958,0.1287,0.3236,0.9870,0.3236
ROCPOINTS_N,0.9959,0.1287,0.3236,0.9870,0.3236
ROCPOINTS_N,0.9959,0.1287,0.3235,0.9870,0.3235
ROCPOINTS_N,0.9959,0.1287,0.3235,0.9870,0.3235
ROCPOINTS_N,0.9959,0.1252,0.3221,0.9873,0.3221
ROCPOINTS_N,0.9959,0.1252,0.3221,0.9873,0.3221
ROCPOINTS_N,0.9960,0.1252,0.3220,0.9873,0.3220
ROCPOINTS_N,0.9960,0.1252,0.3219,0.9873,0.3219
ROCPOINTS_N,0.9960,0.1252,0.3219,0.9873,0.3219
ROCPOINTS_N,0.9960,0.1252,0.3217,0.9873,0.3217
ROCPOINTS_N,0.9961,0.1252,0.3217,0.9873,0.3217
ROCPOINTS_N,0.9961,0.1252,0.3216,0.9873,0.3216
ROCPOINTS_N,0.9962,0.1252,0.3215,0.9873,0.3215
ROCPOINTS_N,0.9962,0.1252,0.3215,0.9873,0.3215
ROCPOINTS_N,0.9962,0.1252,0.3214,0.9873,0.3214
ROCPOINTS_N,0.9963,0.1252,0.3214,0.9873,0.3214
ROCPOINTS_N,0.9963,0.1252,0.3213,0.9873,0.3213
ROCPOINTS_N,0.9963,0.1252,0.3212,0.9873,0.3212
ROCPOINTS_N,0.9963,0.1252,0.3212,0.9873,0.3212
ROCPOINTS_N,0.9963,0.1252,0.3211,0.9873,0.3211
ROCPOINTS_N,0.9963,0.1252,0.3210,0.9873,0.3210
ROCPOINTS_N,0.9964,0.1252,0.3210,0.9873,0.3210
ROCPOINTS_N,0.9964,0.1252,0.3209,0.9873,0.3209
ROCPOINTS_N,0.9964,0.1252,0.3208,0.9873,0.3208
ROCPOINTS_N,0.9964,0.1252,0.3208,0.9873,0.3208
ROCPOINTS_N,0.9964,0.1252,0.3207,0.9873,0.3207
ROCPOINTS_N,0.9964,0.1252,0.3207,0.9873,0.3207
ROCPOINTS_N,0.9964,0.1252,0.3206,0.9873,0.3206
ROCPOINTS_N,0.9964,0.1252,0.3205,0.9872,0.3205
ROCPOINTS_N,0.9965,0.1252,0.3204,0.9872,0.3204
ROCPOINTS_N,0.9965,0.1252,0.3204,0.9872,0.3204
ROCPOINTS_N,0.9965,0.1252,0.3203,0.9872,0.3203
ROCPOINTS_N,0.9965,0.1252,0.3203,0.9872,0.3203
ROCPOINTS_N,0.9965,0.1252,0.3201,0.9872,0.3201
ROCPOINTS_N,0.9965,0.1252,0.3201,0.9872,0.3201
ROCPOINTS_N,0.9965,0.1252,0.3200,0.9872,0.3200
ROCPOINTS_N,0.9965,0.1252,0.3200,0.9872,0.3200
ROCPOINTS_N,0.9966,0.1252,0.3199,0.9872,0.3199
ROCPOINTS_N,0.9966,0.1252,0.3198,0.9872,0.3198
ROCPOINTS_N,0.9966,0.1252,0.3197,0.9872,0.3197
ROCPOINTS_N,0.9966,0.1252,0.3197,0.9872,0.3197
ROCPOINTS_N,0.9966,0.1252,0.3196,0.9872,0.3196
ROCPOINTS_N,0.9966,0.1252,0.3196,0.9872,0.3196
ROCPOINTS_N,0.9966,0.1252,0.3195,0.9872,0.3195
ROCPOINTS_N,0.9967,0.1252,0.3194,0.9872,0.3194
ROCPOINTS_N,0.9969,0.0864,0.2345,0.9880,0.2345
ROCPOINTS_N,0.9969,0.0864,0.2345,0.9880,0.2345
ROCPOINTS_N,0.9970,0.0847,0.2344,0.9882,0.2344
ROCPOINTS_N,0.9971,0.0847,0.2343,0.9882,0.2343
ROCPOINTS_N,0.9972,0.0847,0.2342,0.9882,0.2342
ROCPOINTS_N,0.9972,0.0847,0.2342,0.9882,0.2342
ROCPOINTS_N,0.9972,0.0847,0.2341,0.9882,0.2341
ROCPOINTS_N,0.9972,0.0847,0.2340,0.9882,0.2340
ROCPOINTS_N,0.9973,0.0847,0.2339,0.9882,0.2339
ROCPOINTS_N,0.9973,0.0847,0.2339,0.9882,0.2339
ROCPOINTS_N,0.9973,0.0847,0.2338,0.9882,0.2338
ROCPOINTS_N,0.9974,0.0847,0.2338,0.9882,0.2338
ROCPOINTS_N,0.9975,0.0847,0.2337,0.9882,0.2337
ROCPOINTS_N,0.9975,0.0847,0.2337,0.9882,0.2337
ROCPOINTS_N,0.9976,0.0847,0.2336,0.9882,0.2336
ROCPOINTS_N,0.9977,0.0847,0.2335,0.9882,0.2335
ROCPOINTS_N,0.9977,0.0847,0.2335,0.9882,0.2335
ROCPOINTS_N,0.9978,0.0847,0.2334,0.9882,0.2334
ROCPOINTS_N,0.9978,0.0847,0.2334,0.9881,0.2334
ROCPOINTS_N,0.9978,0.0847,0.2332,0.9881,0.2332
ROCPOINTS_N,0.9979,0.0847,0.2332,0.9881,0.2332
ROCPOINTS_N,0.9979,0.0847,0.2331,0.9881,0.2331
ROCPOINTS_N,0.9979,0.0847,0.2331,0.9881,0.2331
ROCPOINTS_N,0.9980,0.0847,0.2330,0.9881,0.2330
ROCPOINTS_N,0.9980,0.0847,0.2330,0.9881,0.2330
ROCPOINTS_N,0.9981,0.0847,0.2329,0.9881,0.2329
ROCPOINTS_N,0.9981,0.0847,0.2328,0.9881,0.2328
ROCPOINTS_N,0.9982,0.0847,0.2328,0.9881,0.2328
ROCPOINTS_N,0.9982,0.0847,0.2327,0.9881,0.2327
ROCPOINTS_N,0.9982,0.0847,0.2326,0.9881,0.2326
ROCPOINTS_N,0.9982,0.0847,0.2326,0.9881,0.2326
ROCPOINTS_N,0.9982,0.0847,0.2325,0.9881,0.2325
ROCPOINTS_N,0.9983,0.0847,0.2324,0.9881,0.2324
ROCPOINTS_N,0.9983,0.0847,0.2324,0.9881,0.2324
ROCPOINTS_N,0.9984,0.0847,0.2318,0.9881,0.2318
ROCPOINTS_N,0.9986,0.0847,0.2317,0.9881,0.2317
ROCPOINTS_N,0.9986,0.0847,0.2317,0.9881,0.2317
ROCPOINTS_N,0.9986,0.0847,0.2316,0.9881,0.2316
ROCPOINTS_N,0.9987,0.0847,0.2316,0.9881,0.2316
ROCPOINTS_N,0.9987,0.0847,0.2315,0.9881,0.2315
ROCPOINTS_N,0.9987,0.0847,0.2313,0.9880,0.2313
ROCPOINTS_N,0.9987,0.0847,0.2313,0.9880,0.2313
ROCPOINTS_N,0.9988,0.0847,0.2312,0.9880,0.2312
ROCPOINTS_N,0.9988,0.0847,0.2311,0.9880,0.2311
ROCPOINTS_N,0.9988,0.0847,0.2310,0.9880,0.2310
ROCPOINTS_N,0.9988,0.0847,0.2309,0.9880,0.2309
ROCPOINTS_N,0.9988,0.0847,0.2309,0.9880,0.2309
ROCPOINTS_N,0.9988,0.0847,0.2308,0.9880,0.2308
ROCPOINTS_N,0.9989,0.0847,0.2307,0.9880,0.2307
ROCPOINTS_N,0.9989,0.0847,0.2303,0.9880,0.2303
ROCPOINTS_N,0.9989,0.0847,0.2303,0.9880,0.2303
ROCPOINTS_N,0.9989,0.0847,0.2302,0.9880,0.2302
ROCPOINTS_N,0.9991,0.0847,0.2302,0.9880,0.2302
ROCPOINTS_N,0.9992,0.0847,0.2301,0.9880,0.2301
ROCPOINTS_N,0.9992,0.0847,0.2299,0.9880,0.2299
ROCPOINTS_N,0.9992,0.0847,0.2298,0.9880,0.2298
ROCPOINTS_N,0.9992,0.0847,0.2298,0.9880,0.2298
ROCPOINTS_N,0.9992,0.0847,0.2297,0.9880,0.2297
ROCPOINTS_N,0.9993,0.0847,0.2296,0.9880,0.2296
ROCPOINTS_N,0.9993,0.0847,0.2296,0.9880,0.2296
ROCPOINTS_N,0.9993,0.0829,0.2296,0.9882,0.2296
ROCPOINTS_N,0.9994,0.0829,0.2293,0.9882,0.2293
ROCPOINTS_N,0.9994,0.0829,0.2293,0.9882,0.2293
ROCPOINTS_N,0.9994,0.0829,0.2292,0.9882,0.2292
ROCPOINTS_N,0.9995,0.0829,0.2291,0.9882,0.2291
ROCPOINTS_N,0.9995,0.0829,0.2289,0.9882,0.2289
ROCPOINTS_N,0.9995,0.0829,0.2289,0.9882,0.2289
ROCPOINTS_N,0.9995,0.0829,0.2288,0.9882,0.2288
ROCPOINTS_N,0.9995,0.0829,0.2286,0.9882,0.2286
ROCPOINTS_N,0.9995,0.0829,0.2286,0.9882,0.2286
ROCPOINTS_N,0.9995,0.0829,0.2285,0.9881,0.2285
ROCPOINTS_N,0.9995,0.0829,0.2285,0.9881,0.2285
ROCPOINTS_N,0.9995,0.0829,0.2284,0.9881,0.2284
ROCPOINTS_N,0.9995,0.0829,0.2284,0.9881,0.2284
ROCPOINTS_N,0.9995,0.0829,0.2281,0.9881,0.2281
ROCPOINTS_N,0.9995,0.0829,0.2281,0.9881,0.2281
ROCPOINTS_N,0.9995,0.0829,0.2280,0.9881,0.2280
ROCPOINTS_N,0.9995,0.0811,0.2280,0.9884,0.2280
ROCPOINTS_N,0.9996,0.0811,0.2279,0.9884,0.2279
ROCPOINTS_N,0.9996,0.0811,0.2279,0.9884,0.2279
ROCPOINTS_N,0.9996,0.0811,0.2278,0.9884,0.2278
ROCPOINTS_N,0.9996,0.0811,0.2278,0.9884,0.2278
ROCPOINTS_N,0.9996,0.0811,0.2277,0.9884,0.2277
ROCPOINTS_N,0.9996,0.0811,0.2277,0.9884,0.2277
ROCPOINTS_N,0.9996,0.0811,0.2276,0.9884,0.2276
ROCPOINTS_N,0.9997,0.0811,0.2275,0.9883,0.2275
ROCPOINTS_N,0.9997,0.0811,0.2275,0.9883,0.2275
ROCPOINTS_N,0.9997,0.0811,0.2274,0.9883,0.2274
ROCPOINTS_N,0.9997,0.0811,0.2274,0.9883,0.2274
ROCPOINTS_N,0.9997,0.0811,0.2273,0.9883,0.2273
ROCPOINTS_N,0.9997,0.0811,0.2272,0.9883,0.2272
ROCPOINTS_N,0.9997,0.0811,0.2272,0.9883,0.2272
ROCPOINTS_N,0.9997,0.0811,0.2271,0.9883,0.2271
ROCPOINTS_N,0.9997,0.0811,0.2271,0.9883,0.2271
ROCPOINTS_N,0.9997,0.0811,0.2270,0.9883,0.2270
ROCPOINTS_N,0.9998,0.0811,0.2269,0.9883,0.2269
ROCPOINTS_N,0.9998,0.0811,0.2268,0.9883,0.2268
ROCPOINTS_N,0.9998,0.0811,0.2268,0.9883,0.2268
ROCPOINTS_N,0.9998,0.0811,0.2265,0.9883,0.2265
ROCPOINTS_N,0.9998,0.0811,0.2264,0.9883,0.2264
ROCPOINTS_N,0.9998,0.0811,0.2263,0.9883,0.2263
ROCPOINTS_N,0.9998,0.0811,0.2261,0.9883,0.2261
ROCPOINTS_N,0.9998,0.0811,0.2261,0.9883,0.2261
ROCPOINTS_N,0.9998,0.0811,0.2260,0.9883,0.2260
ROCPOINTS_N,0.9998,0.0794,0.2260,0.9885,0.2260
ROCPOINTS_N,0.9998,0.0794,0.2258,0.9885,0.2258
ROCPOINTS_N,0.9998,0.0794,0.2258,0.9885,0.2258
ROCPOINTS_N,0.9999,0.0794,0.2257,0.9885,0.2257
ROCPOINTS_N,0.9999,0.0794,0.2257,0.9885,0.2257
ROCPOINTS_N,0.9999,0.0794,0.2256,0.9885,0.2256
ROCPOINTS_N,0.9999,0.0794,0.2256,0.9885,0.2256
ROCPOINTS_N,0.9999,0.0794,0.2254,0.9885,0.2254
ROCPOINTS_N,0.9999,0.0794,0.2253,0.9885,0.2253
ROCPOINTS_N,0.9999,0.0794,0.2253,0.9885,0.2253
ROCPOINTS_N,0.9999,0.0794,0.2251,0.9885,0.2251
ROCPOINTS_N,0.9999,0.0794,0.2251,0.9885,0.2251
ROCPOINTS_N,0.9999,0.0794,0.2250,0.9885,0.2250
ROCPOINTS_N,0.9999,0.0794,0.2250,0.9885,0.2250
ROCPOINTS_N,0.9999,0.0776,0.2250,0.9887,0.2250
ROCPOINTS_N,0.9999,0.0776,0.2249,0.9887,0.2249
ROCPOINTS_N,0.9999,0.0776,0.2249,0.9887,0.2249
ROCPOINTS_N,0.9999,0.0776,0.2248,0.9887,0.2248
ROCPOINTS_N,0.9999,0.0776,0.2247,0.9887,0.2247
ROCPOINTS_N,1.0000,0.0776,0.2247,0.9887,0.2247
ROCPOINTS_N,1.0000,0.0776,0.2246,0.9887,0.2246
ROCPOINTS_N,1.0000,0.0776,0.2245,0.9887,0.2245
ROCPOINTS_N,1.0000,0.0776,0.2244,0.9887,0.2244
ROCPOINTS_N,1.0000,0.0776,0.2244,0.9887,0.2244
ROCPOINTS_N,1.0000,0.0776,0.2243,0.9887,0.2243
ROCPOINTS_N,1.0000,0.0776,0.2243,0.9887,0.2243
ROCPOINTS_N,1.0000,0.0776,0.2242,0.9887,0.2242
ROCPOINTS_N,1.0000,0.0776,0.2242,0.9887,0.2242
ROCPOINTS_N,1.0000,0.0776,0.2241,0.9887,0.2241
ROCPOINTS_N,1.0000,0.0000,0.0000,0.0000,0.0000
ROCPOINTS_O,0.0000,1.0000,1.0000,0.0237,1.0000
ROCPOINTS_O,0.0000,0.7061,0.8857,0.0296,0.8857
ROCPOINTS_O,0.0000,0.7061,0.8857,0.0296,0.8857
ROCPOINTS_O,0.0000,0.7060,0.8857,0.0296,0.8857
ROCPOINTS_O,0.0000,0.7059,0.8857,0.0296,0.8857
ROCPOINTS_O,0.0000,0.7059,0.8857,0.0296,0.8857
ROCPOINTS_O,0.0000,0.7058,0.8857,0.0296,0.8857
ROCPOINTS_O,0.0000,0.7058,0.8857,0.0296,0.8857
ROCPOINTS_O,0.0000,0.7057,0.8857,0.0296,0.8857
ROCPOINTS_O,0.0000,0.7056,0.8857,0.0296,0.8857
ROCPOINTS_O,0.0000,0.7055,0.8857,0.0296,0.8857
ROCPOINTS_O,0.0000,0.7055,0.8857,0.0296,0.8857
ROCPOINTS_O,0.0000,0.7054,0.8857,0.0296,0.8857
ROCPOINTS_O,0.0000,0.7054,0.8857,0.0296,0.8857
ROCPOINTS_O,0.0000,0.7052,0.8857,0.0296,0.8857
ROCPOINTS_O,0.0000,0.7052,0.8857,0.0296,0.8857
ROCPOINTS_O,0.0000,0.7051,0.8857,0.0296,0.8857
ROCPOINTS_O,0.0001,0.7051,0.8857,0.0296,0.8857
ROCPOINTS_O,0.0001,0.7050,0.8857,0.0296,0.8857
ROCPOINTS_O,0.0001,0.7050,0.8857,0.0296,0.8857
ROCPOINTS_O,0.0001,0.7049,0.8857,0.0296,0.8857
ROCPOINTS_O,0.0001,0.7048,0.8857,0.0296,0.8857
ROCPOINTS_O,0.0001,0.7048,0.8857,0.0296,0.8857
ROCPOINTS_O,0.0001,0.7047,0.8857,0.0296,0.8857
ROCPOINTS_O,0.0001,0.7046,0.8857,0.0296,0.8857
ROCPOINTS_O,0.0001,0.7046,0.8857,0.0296,0.8857
ROCPOINTS_O,0.0001,0.7045,0.8857,0.0296,0.8857
ROCPOINTS_O,0.0001,0.7044,0.8857,0.0296,0.8857
ROCPOINTS_O,0.0001,0.7044,0.8857,0.0296,0.8857
ROCPOINTS_O,0.0001,0.7043,0.8857,0.0296,0.8857
ROCPOINTS_O,0.0001,0.7043,0.8857,0.0296,0.8857
ROCPOINTS_O,0.0001,0.7042,0.8857,0.0296,0.8857
ROCPOINTS_O,0.0002,0.7042,0.8857,0.0296,0.8857
ROCPOINTS_O,0.0002,0.7041,0.8857,0.0296,0.8857
ROCPOINTS_O,0.0002,0.7040,0.8857,0.0296,0.8857
ROCPOINTS_O,0.0002,0.7040,0.8857,0.0296,0.8857
ROCPOINTS_O,0.0002,0.7039,0.8857,0.0297,0.8857
ROCPOINTS_O,0.0002,0.7038,0.8857,0.0297,0.8857
ROCPOINTS_O,0.0002,0.7037,0.8857,0.0297,0.8857
ROCPOINTS_O,0.0002,0.7037,0.8857,0.0297,0.8857
ROCPOINTS_O,0.0002,0.7036,0.8857,0.0297,0.8857
ROCPOINTS_O,0.0002,0.7036,0.8857,0.0297,0.8857
ROCPOINTS_O,0.0003,0.7035,0.8857,0.0297,0.8857
ROCPOINTS_O,0.0003,0.7034,0.8857,0.0297,0.8857
ROCPOINTS_O,0.0003,0.7033,0.8857,0.0297,0.8857
ROCPOINTS_O,0.0003,0.7033,0.8857,0.0297,0.8857
ROCPOINTS_O,0.0003,0.7032,0.8857,0.0297,0.8857
ROCPOINTS_O,0.0004,0.7032,0.8857,0.0297,0.8857
ROCPOINTS_O,0.0004,0.7031,0.8857,0.0297,0.8857
ROCPOINTS_O,0.0004,0.7031,0.8833,0.0296,0.8833
ROCPOINTS_O,0.0004,0.7031,0.8833,0.0296,0.8833
ROCPOINTS_O,0.0004,0.7030,0.8833,0.0296,0.8833
ROCPOINTS_O,0.0004,0.7029,0.8833,0.0296,0.8833
ROCPOINTS_O,0.0005,0.7029,0.8833,0.0296,0.8833
ROCPOINTS_O,0.0005,0.7028,0.8833,0.0296,0.8833
ROCPOINTS_O,0.0005,0.7027,0.8833,0.0296,0.8833
ROCPOINTS_O,0.0005,0.7026,0.8833,0.0296,0.8833
ROCPOINTS_O,0.0005,0.7025,0.8833,0.0296,0.8833
ROCPOINTS_O,0.0005,0.7025,0.8833,0.0296,0.8833
ROCPOINTS_O,0.0005,0.7023,0.8833,0.0296,0.8833
ROCPOINTS_O,0.0005,0.7022,0.8833,0.0296,0.8833
ROCPOINTS_O,0.0006,0.7022,0.8833,0.0296,0.8833
ROCPOINTS_O,0.0006,0.7021,0.8833,0.0296,0.8833
ROCPOINTS_O,0.0007,0.7020,0.8833,0.0297,0.8833
ROCPOINTS_O,0.0007,0.7019,0.8833,0.0297,0.8833
ROCPOINTS_O,0.0008,0.7018,0.8833,0.0297,0.8833
ROCPOINTS_O,0.0008,0.7017,0.8833,0.0297,0.8833
ROCPOINTS_O,0.0009,0.7014,0.8833,0.0297,0.8833
ROCPOINTS_O,0.0009,0.7014,0.8833,0.0297,0.8833
ROCPOINTS_O,0.0010,0.7013,0.8833,0.0297,0.8833
ROCPOINTS_O,0.0010,0.7013,0.8833,0.0297,0.8833
ROCPOINTS_O,0.0010,0.7012,0.8833,0.0297,0.8833
ROCPOINTS_O,0.0010,0.7011,0.8833,0.0297,0.8833
ROCPOINTS_O,0.0011,0.7011,0.8833,0.0297,0.8833
ROCPOINTS_O,0.0011,0.7010,0.8833,0.0297,0.8833
ROCPOINTS_O,0.0012,0.7006,0.8833,0.0297,0.8833
ROCPOINTS_O,0.0012,0.7006,0.8833,0.0297,0.8833
ROCPOINTS_O,0.0013,0.7005,0.8833,0.0297,0.8833
ROCPOINTS_O,0.0013,0.7005,0.8833,0.0297,0.8833
ROCPOINTS_O,0.0013,0.7004,0.8833,0.0297,0.8833
ROCPOINTS_O,0.0014,0.7002,0.8833,0.0297,0.8833
ROCPOINTS_O,0.0014,0.7002,0.8833,0.0297,0.8833
ROCPOINTS_O,0.0017,0.7001,0.8833,0.0297,0.8833
ROCPOINTS_O,0.0017,0.7000,0.8833,0.0297,0.8833
ROCPOINTS_O,0.0017,0.6995,0.8833,0.0298,0.8833
ROCPOINTS_O,0.0018,0.6994,0.8833,0.0298,0.8833
ROCPOINTS_O,0.0018,0.6994,0.8833,0.0298,0.8833
ROCPOINTS_O,0.0018,0.6992,0.8833,0.0298,0.8833
ROCPOINTS_O,0.0018,0.6992,0.8833,0.0298,0.8833
ROCPOINTS_O,0.0018,0.6991,0.8833,0.0298,0.8833
ROCPOINTS_O,0.0019,0.6991,0.8833,0.0298,0.8833
ROCPOINTS_O,0.0019,0.6990,0.8833,0.0298,0.8833
ROCPOINTS_O,0.0020,0.6989,0.8833,0.0298,0.8833
ROCPOINTS_O,0.0021,0.6989,0.8833,0.0298,0.8833
ROCPOINTS_O,0.0021,0.6988,0.8833,0.0298,0.8833
ROCPOINTS_O,0.0022,0.6988,0.8833,0.0298,0.8833
ROCPOINTS_O,0.0022,0.6986,0.8833,0.0298,0.8833
ROCPOINTS_O,0.0023,0.6984,0.8833,0.0298,0.8833
ROCPOINTS_O,0.0023,0.6984,0.8833,0.0298,0.8833
ROCPOINTS_O,0.0023,0.6983,0.8833,0.0298,0.8833
ROCPOINTS_O,0.0024,0.6983,0.8833,0.0298,0.8833
ROCPOINTS_O,0.0025,0.6982,0.8833,0.0298,0.8833
ROCPOINTS_O,0.0025,0.6981,0.8833,0.0298,0.8833
ROCPOINTS_O,0.0025,0.6981,0.8833,0.0298,0.8833
ROCPOINTS_O,0.0026,0.6980,0.8833,0.0298,0.8833
ROCPOINTS_O,0.0026,0.6980,0.8833,0.0298,0.8833
ROCPOINTS_O,0.0026,0.6979,0.8833,0.0298,0.8833
ROCPOINTS_O,0.0027,0.6978,0.8833,0.0298,0.8833
ROCPOINTS_O,0.0028,0.6977,0.8833,0.0298,0.8833
ROCPOINTS_O,0.0028,0.6977,0.8833,0.0298,0.8833
ROCPOINTS_O,0.0028,0.6976,0.8833,0.0298,0.8833
ROCPOINTS_O,0.0028,0.6976,0.8833,0.0298,0.8833
ROCPOINTS_O,0.0028,0.6975,0.8833,0.0298,0.8833
ROCPOINTS_O,0.0028,0.6974,0.8833,0.0298,0.8833
ROCPOINTS_O,0.0030,0.6974,0.8833,0.0298,0.8833
ROCPOINTS_O,0.0031,0.6973,0.8833,0.0298,0.8833
ROCPOINTS_O,0.0033,0.6972,0.8810,0.0298,0.8810
ROCPOINTS_O,0.0033,0.6969,0.8810,0.0298,0.8810
ROCPOINTS_O,0.0033,0.5946,0.8452,0.0334,0.8452
ROCPOINTS_O,0.0034,0.5944,0.8452,0.0334,0.8452
ROCPOINTS_O,0.0034,0.5944,0.8452,0.0334,0.8452
ROCPOINTS_O,0.0034,0.5943,0.8452,0.0334,0.8452
ROCPOINTS_O,0.0034,0.5942,0.8452,0.0334,0.8452
ROCPOINTS_O,0.0034,0.5942,0.8452,0.0334,0.8452
ROCPOINTS_O,0.0034,0.5941,0.8452,0.0334,0.8452
ROCPOINTS_O,0.0034,0.5940,0.8452,0.0334,0.8452
ROCPOINTS_O,0.0034,0.5940,0.8452,0.0334,0.8452
ROCPOINTS_O,0.0035,0.5939,0.8452,0.0334,0.8452
ROCPOINTS_O,0.0035,0.5938,0.8452,0.0334,0.8452
ROCPOINTS_O,0.0035,0.5937,0.8452,0.0334,0.8452
ROCPOINTS_O,0.0035,0.5937,0.8452,0.0334,0.8452
ROCPOINTS_O,0.0036,0.5936,0.8452,0.0334,0.8452
ROCPOINTS_O,0.0036,0.5935,0.8452,0.0334,0.8452
ROCPOINTS_O,0.0036,0.5919,0.8452,0.0335,0.8452
ROCPOINTS_O,0.0036,0.5919,0.8452,0.0335,0.8452
ROCPOINTS_O,0.0036,0.5918,0.8452,0.0335,0.8452
ROCPOINTS_O,0.0037,0.5918,0.8452,0.0335,0.8452
ROCPOINTS_O,0.0037,0.5916,0.8452,0.0335,0.8452
ROCPOINTS_O,0.0037,0.5916,0.8452,0.0335,0.8452
ROCPOINTS_O,0.0037,0.5915,0.8452,0.0335,0.8452
ROCPOINTS_O,0.0038,0.5915,0.8452,0.0335,0.8452
ROCPOINTS_O,0.0039,0.5914,0.8452,0.0335,0.8452
ROCPOINTS_O,0.0039,0.5914,0.8452,0.0335,0.8452
ROCPOINTS_O,0.0039,0.5898,0.8452,0.0336,0.8452
ROCPOINTS_O,0.0039,0.5897,0.8452,0.0336,0.8452
ROCPOINTS_O,0.0040,0.5884,0.8452,0.0337,0.8452
ROCPOINTS_O,0.0040,0.5883,0.8452,0.0337,0.8452
ROCPOINTS_O,0.0040,0.5867,0.8452,0.0338,0.8452
ROCPOINTS_O,0.0040,0.5864,0.8452,0.0338,0.8452
ROCPOINTS_O,0.0041,0.5864,0.8452,0.0338,0.8452
ROCPOINTS_O,0.0041,0.5863,0.8452,0.0338,0.8452
ROCPOINTS_O,0.0041,0.5863,0.8452,0.0338,0.8452
ROCPOINTS_O,0.0041,0.5862,0.8452,0.0338,0.8452
ROCPOINTS_O,0.0041,0.5845,0.8452,0.0339,0.8452
ROCPOINTS_O,0.0042,0.5845,0.8452,0.0339,0.8452
ROCPOINTS_O,0.0042,0.5843,0.8452,0.0339,0.8452
ROCPOINTS_O,0.0042,0.5830,0.8452,0.0340,0.8452
ROCPOINTS_O,0.0042,0.5816,0.8452,0.0341,0.8452
ROCPOINTS_O,0.0043,0.5816,0.8452,0.0341,0.8452
ROCPOINTS_O,0.0043,0.5815,0.8452,0.0341,0.8452
ROCPOINTS_O,0.0043,0.5815,0.8452,0.0341,0.8452
ROCPOINTS_O,0.0044,0.5813,0.8452,0.0341,0.8452
ROCPOINTS_O,0.0044,0.5812,0.8452,0.0341,0.8452
ROCPOINTS_O,0.0045,0.5811,0.8452,0.0341,0.8452
ROCPOINTS_O,0.0045,0.5811,0.8452,0.0341,0.8452
ROCPOINTS_O,0.0046,0.5793,0.8452,0.0342,0.8452
ROCPOINTS_O,0.0046,0.5792,0.8452,0.0342,0.8452
ROCPOINTS_O,0.0046,0.5791,0.8452,0.0342,0.8452
ROCPOINTS_O,0.0046,0.5768,0.8452,0.0344,0.8452
ROCPOINTS_O,0.0047,0.5767,0.8452,0.0344,0.8452
ROCPOINTS_O,0.0048,0.5766,0.8452,0.0344,0.8452
ROCPOINTS_O,0.0048,0.5765,0.8452,0.0344,0.8452
ROCPOINTS_O,0.0049,0.5765,0.8452,0.0344,0.8452
ROCPOINTS_O,0.0049,0.5764,0.8452,0.0344,0.8452
ROCPOINTS_O,0.0050,0.5764,0.8452,0.0344,0.8452
ROCPOINTS_O,0.0051,0.5760,0.8452,0.0344,0.8452
ROCPOINTS_O,0.0051,0.5759,0.8452,0.0344,0.8452
ROCPOINTS_O,0.0052,0.5759,0.8452,0.0344,0.8452
ROCPOINTS_O,0.0052,0.5758,0.8452,0.0344,0.8452
ROCPOINTS_O,0.0052,0.5757,0.8452,0.0344,0.8452
ROCPOINTS_O,0.0053,0.5757,0.8452,0.0344,0.8452
ROCPOINTS_O,0.0053,0.5756,0.8452,0.0344,0.8452
ROCPOINTS_O,0.0053,0.5756,0.8452,0.0344,0.8452
ROCPOINTS_O,0.0054,0.5755,0.8452,0.0344,0.8452
ROCPOINTS_O,0.0055,0.5755,0.8452,0.0344,0.8452
ROCPOINTS_O,0.0055,0.5754,0.8452,0.0344,0.8452
ROCPOINTS_O,0.0056,0.5753,0.8452,0.0344,0.8452
ROCPOINTS_O,0.0056,0.5753,0.8452,0.0344,0.8452
ROCPOINTS_O,0.0056,0.5752,0.8452,0.0345,0.8452
ROCPOINTS_O,0.0058,0.5752,0.8452,0.0345,0.8452
ROCPOINTS_O,0.0058,0.5750,0.8452,0.0345,0.8452
ROCPOINTS_O,0.0059,0.5744,0.8452,0.0345,0.8452
ROCPOINTS_O,0.0060,0.5744,0.8452,0.0345,0.8452
ROCPOINTS_O,0.0061,0.5742,0.8452,0.0345,0.8452
ROCPOINTS_O,0.0061,0.5742,0.8452,0.0345,0.8452
ROCPOINTS_O,0.0061,0.5733,0.8452,0.0346,0.8452
ROCPOINTS_O,0.0062,0.5733,0.8452,0.0346,0.8452
ROCPOINTS_O,0.0063,0.5732,0.8452,0.0346,0.8452
ROCPOINTS_O,0.0064,0.5725,0.8452,0.0346,0.8452
ROCPOINTS_O,0.0064,0.5716,0.8452,0.0347,0.8452
ROCPOINTS_O,0.0064,0.5709,0.8452,0.0347,0.8452
ROCPOINTS_O,0.0064,0.5709,0.8452,0.0347,0.8452
ROCPOINTS_O,0.0065,0.5696,0.8452,0.0348,0.8452
ROCPOINTS_O,0.0065,0.5696,0.8452,0.0348,0.8452
ROCPOINTS_O,0.0066,0.5685,0.8452,0.0348,0.8452
ROCPOINTS_O,0.0066,0.5684,0.8452,0.0349,0.8452
ROCPOINTS_O,0.0067,0.5673,0.8452,0.0349,0.8452
ROCPOINTS_O,0.0067,0.5671,0.8452,0.0349,0.8452
ROCPOINTS_O,0.0067,0.4903,0.8000,0.0381,0.8000
ROCPOINTS_O,0.0067,0.4901,0.8000,0.0381,0.8000
ROCPOINTS_O,0.0067,0.4901,0.8000,0.0381,0.8000
ROCPOINTS_O,0.0068,0.4900,0.8000,0.0381,0.8000
ROCPOINTS_O,0.0069,0.4899,0.8000,0.0381,0.8000
ROCPOINTS_O,0.0071,0.4898,0.8000,0.0381,0.8000
ROCPOINTS_O,0.0071,0.4898,0.8000,0.0382,0.8000
ROCPOINTS_O,0.0072,0.4897,0.8000,0.0382,0.8000
ROCPOINTS_O,0.0073,0.4896,0.8000,0.0382,0.8000
ROCPOINTS_O,0.0075,0.4895,0.8000,0.0382,0.8000
ROCPOINTS_O,0.0078,0.4894,0.8000,0.0382,0.8000
ROCPOINTS_O,0.0078,0.4894,0.8000,0.0382,0.8000
ROCPOINTS_O,0.0078,0.4893,0.8000,0.0382,0.8000
ROCPOINTS_O,0.0078,0.4892,0.8000,0.0382,0.8000
ROCPOINTS_O,0.0080,0.4891,0.8000,0.0382,0.8000
ROCPOINTS_O,0.0080,0.4879,0.8000,0.0383,0.8000
ROCPOINTS_O,0.0082,0.4878,0.8000,0.0383,0.8000
ROCPOINTS_O,0.0083,0.4877,0.8000,0.0383,0.8000
ROCPOINTS_O,0.0084,0.4875,0.8000,0.0383,0.8000
ROCPOINTS_O,0.0085,0.4875,0.8000,0.0383,0.8000
ROCPOINTS_O,0.0085,0.4874,0.8000,0.0383,0.8000
ROCPOINTS_O,0.0087,0.4873,0.8000,0.0383,0.8000
ROCPOINTS_O,0.0089,0.4873,0.8000,0.0383,0.8000
ROCPOINTS_O,0.0094,0.4872,0.8000,0.0383,0.8000
ROCPOINTS_O,0.0097,0.4871,0.8000,0.0384,0.8000
ROCPOINTS_O,0.0097,0.4870,0.8000,0.0384,0.8000
ROCPOINTS_O,0.0097,0.4870,0.8000,0.0384,0.8000
ROCPOINTS_O,0.0097,0.4869,0.8000,0.0384,0.8000
ROCPOINTS_O,0.0099,0.4869,0.8000,0.0384,0.8000
ROCPOINTS_O,0.0100,0.4868,0.8000,0.0384,0.8000
ROCPOINTS_O,0.0100,0.4868,0.8000,0.0384,0.8000
ROCPOINTS_O,0.0100,0.4867,0.8000,0.0384,0.8000
ROCPOINTS_O,0.0100,0.4210,0.7643,0.0422,0.7643
ROCPOINTS_O,0.0100,0.4210,0.7643,0.0422,0.7643
ROCPOINTS_O,0.0102,0.4209,0.7643,0.0422,0.7643
ROCPOINTS_O,0.0102,0.4208,0.7643,0.0422,0.7643
ROCPOINTS_O,0.0102,0.4208,0.7643,0.0422,0.7643
ROCPOINTS_O,0.0103,0.4207,0.7643,0.0422,0.7643
ROCPOINTS_O,0.0104,0.4207,0.7643,0.0423,0.7643
ROCPOINTS_O,0.0105,0.4206,0.7643,0.0423,0.7643
ROCPOINTS_O,0.0106,0.4206,0.7643,0.0423,0.7643
ROCPOINTS_O,0.0106,0.4205,0.7643,0.0423,0.7643
ROCPOINTS_O,0.0107,0.4204,0.7643,0.0423,0.7643
ROCPOINTS_O,0.0107,0.4204,0.7643,0.0423,0.7643
ROCPOINTS_O,0.0107,0.4203,0.7643,0.0423,0.7643
ROCPOINTS_O,0.0107,0.4203,0.7643,0.0423,0.7643
ROCPOINTS_O,0.0108,0.4202,0.7643,0.0423,0.7643
ROCPOINTS_O,0.0108,0.4202,0.7643,0.0423,0.7643
ROCPOINTS_O,0.0111,0.4201,0.7643,0.0423,0.7643
ROCPOINTS_O,0.0111,0.4200,0.7643,0.0423,0.7643
ROCPOINTS_O,0.0111,0.4199,0.7643,0.0423,0.7643
ROCPOINTS_O,0.0113,0.4198,0.7643,0.0423,0.7643
ROCPOINTS_O,0.0114,0.4197,0.7643,0.0423,0.7643
ROCPOINTS_O,0.0117,0.4196,0.7643,0.0424,0.7643
ROCPOINTS_O,0.0119,0.4192,0.7619,0.0423,0.7619
ROCPOINTS_O,0.0120,0.4191,0.7619,0.0423,0.7619
ROCPOINTS_O,0.0122,0.4190,0.7619,0.0423,0.7619
ROCPOINTS_O,0.0122,0.4189,0.7619,0.0423,0.7619
ROCPOINTS_O,0.0123,0.4188,0.7619,0.0423,0.7619
ROCPOINTS_O,0.0125,0.4187,0.7619,0.0423,0.7619
ROCPOINTS_O,0.0127,0.4186,0.7619,0.0423,0.7619
ROCPOINTS_O,0.0128,0.4185,0.7619,0.0423,0.7619
ROCPOINTS_O,0.0129,0.4185,0.7619,0.0423,0.7619
ROCPOINTS_O,0.0130,0.4184,0.7619,0.0423,0.7619
ROCPOINTS_O,0.0130,0.4184,0.7619,0.0424,0.7619
ROCPOINTS_O,0.0131,0.4183,0.7619,0.0424,0.7619
ROCPOINTS_O,0.0131,0.4182,0.7619,0.0424,0.7619
ROCPOINTS_O,0.0131,0.4182,0.7619,0.0424,0.7619
ROCPOINTS_O,0.0132,0.4181,0.7619,0.0424,0.7619
ROCPOINTS_O,0.0133,0.4181,0.7619,0.0424,0.7619
ROCPOINTS_O,0.0133,0.4180,0.7619,0.0424,0.7619
ROCPOINTS_O,0.0134,0.3683,0.7214,0.0454,0.7214
ROCPOINTS_O,0.0134,0.3682,0.7214,0.0454,0.7214
ROCPOINTS_O,0.0134,0.3682,0.7214,0.0454,0.7214
ROCPOINTS_O,0.0136,0.3681,0.7214,0.0454,0.7214
ROCPOINTS_O,0.0137,0.3681,0.7214,0.0454,0.7214
ROCPOINTS_O,0.0137,0.3680,0.7214,0.0454,0.7214
ROCPOINTS_O,0.0138,0.3679,0.7214,0.0454,0.7214
ROCPOINTS_O,0.0139,0.3679,0.7214,0.0455,0.7214
ROCPOINTS_O,0.0141,0.3678,0.7214,0.0455,0.7214
ROCPOINTS_O,0.0141,0.3678,0.7214,0.0455,0.7214
ROCPOINTS_O,0.0142,0.3677,0.7214,0.0455,0.7214
ROCPOINTS_O,0.0142,0.3677,0.7214,0.0455,0.7214
ROCPOINTS_O,0.0142,0.3675,0.7214,0.0455,0.7214
ROCPOINTS_O,0.0144,0.3674,0.7214,0.0455,0.7214
ROCPOINTS_O,0.0144,0.3674,0.7214,0.0455,0.7214
ROCPOINTS_O,0.0145,0.3673,0.7214,0.0455,0.7214
ROCPOINTS_O,0.0149,0.3673,0.7214,0.0455,0.7214
ROCPOINTS_O,0.0150,0.3672,0.7214,0.0455,0.7214
ROCPOINTS_O,0.0150,0.3671,0.7214,0.0455,0.7214
ROCPOINTS_O,0.0154,0.3671,0.7214,0.0456,0.7214
ROCPOINTS_O,0.0154,0.3670,0.7214,0.0456,0.7214
ROCPOINTS_O,0.0156,0.3670,0.7214,0.0456,0.7214
ROCPOINTS_O,0.0156,0.3668,0.7214,0.0456,0.7214
ROCPOINTS_O,0.0156,0.3667,0.7214,0.0456,0.7214
ROCPOINTS_O,0.0157,0.3667,0.7214,0.0456,0.7214
ROCPOINTS_O,0.0164,0.3666,0.7214,0.0456,0.7214
ROCPOINTS_O,0.0167,0.3666,0.7214,0.0456,0.7214
ROCPOINTS_O,0.0167,0.3248,0.6905,0.0491,0.6905
ROCPOINTS_O,0.0167,0.3246,0.6905,0.0491,0.6905
ROCPOINTS_O,0.0167,0.3246,0.6905,0.0491,0.6905
ROCPOINTS_O,0.0170,0.3245,0.6905,0.0491,0.6905
ROCPOINTS_O,0.0170,0.3245,0.6905,0.0491,0.6905
ROCPOINTS_O,0.0175,0.3244,0.6905,0.0491,0.6905
ROCPOINTS_O,0.0176,0.3244,0.6905,0.0492,0.6905
ROCPOINTS_O,0.0178,0.3243,0.6905,0.0492,0.6905
ROCPOINTS_O,0.0178,0.3242,0.6905,0.0492,0.6905
ROCPOINTS_O,0.0178,0.3242,0.6905,0.0492,0.6905
ROCPOINTS_O,0.0179,0.3241,0.6905,0.0492,0.6905
ROCPOINTS_O,0.0182,0.3241,0.6905,0.0492,0.6905
ROCPOINTS_O,0.0183,0.3240,0.6905,0.0492,0.6905
ROCPOINTS_O,0.0184,0.3236,0.6905,0.0493,0.6905
ROCPOINTS_O,0.0186,0.3235,0.6905,0.0493,0.6905
ROCPOINTS_O,0.0186,0.3235,0.6905,0.0493,0.6905
ROCPOINTS_O,0.0189,0.3234,0.6905,0.0493,0.6905
ROCPOINTS_O,0.0193,0.3234,0.6905,0.0493,0.6905
ROCPOINTS_O,0.0200,0.3233,0.6905,0.0493,0.6905
ROCPOINTS_O,0.0200,0.3233,0.6905,0.0493,0.6905
ROCPOINTS_O,0.0200,0.2890,0.6476,0.0516,0.6476
ROCPOINTS_O,0.0201,0.2889,0.6476,0.0516,0.6476
ROCPOINTS_O,0.0203,0.2888,0.6476,0.0516,0.6476
ROCPOINTS_O,0.0207,0.2887,0.6476,0.0517,0.6476
ROCPOINTS_O,0.0208,0.2887,0.6476,0.0517,0.6476
ROCPOINTS_O,0.0210,0.2886,0.6476,0.0517,0.6476
ROCPOINTS_O,0.0213,0.2885,0.6476,0.0517,0.6476
ROCPOINTS_O,0.0214,0.2884,0.6476,0.0517,0.6476
ROCPOINTS_O,0.0217,0.2884,0.6476,0.0517,0.6476
ROCPOINTS_O,0.0219,0.2882,0.6476,0.0518,0.6476
ROCPOINTS_O,0.0221,0.2881,0.6476,0.0518,0.6476
ROCPOINTS_O,0.0223,0.2880,0.6476,0.0518,0.6476
ROCPOINTS_O,0.0226,0.2880,0.6476,0.0518,0.6476
ROCPOINTS_O,0.0227,0.2879,0.6476,0.0518,0.6476
ROCPOINTS_O,0.0228,0.2879,0.6476,0.0518,0.6476
ROCPOINTS_O,0.0230,0.2878,0.6476,0.0518,0.6476
ROCPOINTS_O,0.0232,0.2878,0.6476,0.0518,0.6476
ROCPOINTS_O,0.0233,0.2877,0.6476,0.0518,0.6476
ROCPOINTS_O,0.0233,0.2582,0.6119,0.0544,0.6119
ROCPOINTS_O,0.0234,0.2582,0.6119,0.0544,0.6119
ROCPOINTS_O,0.0235,0.2581,0.6119,0.0544,0.6119
ROCPOINTS_O,0.0237,0.2580,0.6119,0.0544,0.6119
ROCPOINTS_O,0.0238,0.2580,0.6119,0.0545,0.6119
ROCPOINTS_O,0.0240,0.2579,0.6119,0.0545,0.6119
ROCPOINTS_O,0.0241,0.2579,0.6119,0.0545,0.6119
ROCPOINTS_O,0.0242,0.2578,0.6119,0.0545,0.6119
ROCPOINTS_O,0.0242,0.2577,0.6119,0.0545,0.6119
ROCPOINTS_O,0.0243,0.2577,0.6119,0.0545,0.6119
ROCPOINTS_O,0.0244,0.2576,0.6119,0.0545,0.6119
ROCPOINTS_O,0.0244,0.2576,0.6119,0.0545,0.6119
ROCPOINTS_O,0.0245,0.2575,0.6119,0.0546,0.6119
ROCPOINTS_O,0.0247,0.2575,0.6119,0.0546,0.6119
ROCPOINTS_O,0.0250,0.2573,0.6119,0.0546,0.6119
ROCPOINTS_O,0.0252,0.2571,0.6119,0.0546,0.6119
ROCPOINTS_O,0.0253,0.2570,0.6119,0.0547,0.6119
ROCPOINTS_O,0.0254,0.2569,0.6119,0.0547,0.6119
ROCPOINTS_O,0.0256,0.2569,0.6119,0.0547,0.6119
ROCPOINTS_O,0.0258,0.2568,0.6119,0.0547,0.6119
ROCPOINTS_O,0.0258,0.2566,0.6119,0.0547,0.6119
ROCPOINTS_O,0.0262,0.2566,0.6119,0.0547,0.6119
ROCPOINTS_O,0.0267,0.2565,0.6119,0.0548,0.6119
ROCPOINTS_O,0.0271,0.2309,0.5762,0.0571,0.5762
ROCPOINTS_O,0.0273,0.2308,0.5762,0.0572,0.5762
ROCPOINTS_O,0.0275,0.2307,0.5762,0.0572,0.5762
ROCPOINTS_O,0.0276,0.2307,0.5762,0.0572,0.5762
ROCPOINTS_O,0.0278,0.2306,0.5762,0.0572,0.5762
ROCPOINTS_O,0.0278,0.2304,0.5762,0.0573,0.5762
ROCPOINTS_O,0.0278,0.2303,0.5762,0.0573,0.5762
ROCPOINTS_O,0.0280,0.2302,0.5762,0.0573,0.5762
ROCPOINTS_O,0.0283,0.2301,0.5762,0.0573,0.5762
ROCPOINTS_O,0.0287,0.2301,0.5762,0.0573,0.5762
ROCPOINTS_O,0.0288,0.2300,0.5762,0.0573,0.5762
ROCPOINTS_O,0.0289,0.2299,0.5762,0.0574,0.5762
ROCPOINTS_O,0.0292,0.2298,0.5762,0.0574,0.5762
ROCPOINTS_O,0.0295,0.2298,0.5762,0.0574,0.5762
ROCPOINTS_O,0.0298,0.2294,0.5762,0.0575,0.5762
ROCPOINTS_O,0.0298,0.2294,0.5762,0.0575,0.5762
ROCPOINTS_O,0.0300,0.2291,0.5762,0.0576,0.5762
ROCPOINTS_O,0.0300,0.2064,0.5357,0.0593,0.5357
ROCPOINTS_O,0.0304,0.2063,0.5357,0.0593,0.5357
ROCPOINTS_O,0.0305,0.2062,0.5357,0.0593,0.5357
ROCPOINTS_O,0.0306,0.2059,0.5357,0.0594,0.5357
ROCPOINTS_O,0.0308,0.2058,0.5357,0.0594,0.5357
ROCPOINTS_O,0.0311,0.2058,0.5357,0.0595,0.5357
ROCPOINTS_O,0.0313,0.2057,0.5357,0.0595,0.5357
ROCPOINTS_O,0.0315,0.2057,0.5357,0.0595,0.5357
ROCPOINTS_O,0.0317,0.2054,0.5357,0.0596,0.5357
ROCPOINTS_O,0.0319,0.2052,0.5357,0.0596,0.5357
ROCPOINTS_O,0.0325,0.2052,0.5357,0.0596,0.5357
ROCPOINTS_O,0.0328,0.2051,0.5357,0.0596,0.5357
ROCPOINTS_O,0.0333,0.2051,0.5357,0.0597,0.5357
ROCPOINTS_O,0.0333,0.1850,0.5048,0.0621,0.5048
ROCPOINTS_O,0.0338,0.1849,0.5048,0.0622,0.5048
ROCPOINTS_O,0.0344,0.1849,0.5000,0.0616,0.5000
ROCPOINTS_O,0.0344,0.1848,0.5000,0.0616,0.5000
ROCPOINTS_O,0.0349,0.1847,0.5000,0.0617,0.5000
ROCPOINTS_O,0.0350,0.1847,0.5000,0.0617,0.5000
ROCPOINTS_O,0.0367,0.1846,0.5000,0.0617,0.5000
ROCPOINTS_O,0.0369,0.1676,0.4738,0.0642,0.4738
ROCPOINTS_O,0.0370,0.1676,0.4738,0.0643,0.4738
ROCPOINTS_O,0.0371,0.1675,0.4738,0.0643,0.4738
ROCPOINTS_O,0.0371,0.1674,0.4738,0.0643,0.4738
ROCPOINTS_O,0.0372,0.1674,0.4738,0.0643,0.4738
ROCPOINTS_O,0.0375,0.1673,0.4738,0.0643,0.4738
ROCPOINTS_O,0.0381,0.1672,0.4738,0.0644,0.4738
ROCPOINTS_O,0.0383,0.1671,0.4738,0.0644,0.4738
ROCPOINTS_O,0.0400,0.1671,0.4738,0.0644,0.4738
ROCPOINTS_O,0.0406,0.1514,0.4548,0.0680,0.4548
ROCPOINTS_O,0.0417,0.1514,0.4548,0.0680,0.4548
ROCPOINTS_O,0.0420,0.1513,0.4548,0.0680,0.4548
ROCPOINTS_O,0.0422,0.1512,0.4548,0.0680,0.4548
ROCPOINTS_O,0.0422,0.1512,0.4548,0.0681,0.4548
ROCPOINTS_O,0.0424,0.1511,0.4548,0.0681,0.4548
ROCPOINTS_O,0.0433,0.1511,0.4548,0.0681,0.4548
ROCPOINTS_O,0.0433,0.1510,0.4548,0.0681,0.4548
ROCPOINTS_O,0.0433,0.1374,0.4333,0.0711,0.4333
ROCPOINTS_O,0.0450,0.1374,0.4333,0.0711,0.4333
ROCPOINTS_O,0.0463,0.1373,0.4333,0.0712,0.4333
ROCPOINTS_O,0.0464,0.1372,0.4333,0.0712,0.4333
ROCPOINTS_O,0.0467,0.1371,0.4333,0.0713,0.4333
ROCPOINTS_O,0.0467,0.1370,0.4333,0.0713,0.4333
ROCPOINTS_O,0.0483,0.1255,0.4095,0.0734,0.4095
ROCPOINTS_O,0.0491,0.1255,0.4095,0.0734,0.4095
ROCPOINTS_O,0.0500,0.1254,0.4095,0.0735,0.4095
ROCPOINTS_O,0.0500,0.1145,0.3952,0.0774,0.3952
ROCPOINTS_O,0.0501,0.1144,0.3952,0.0774,0.3952
ROCPOINTS_O,0.0502,0.1144,0.3952,0.0774,0.3952
ROCPOINTS_O,0.0507,0.1143,0.3952,0.0775,0.3952
ROCPOINTS_O,0.0508,0.1142,0.3952,0.0775,0.3952
ROCPOINTS_O,0.0508,0.1142,0.3952,0.0775,0.3952
ROCPOINTS_O,0.0508,0.1141,0.3952,0.0776,0.3952
ROCPOINTS_O,0.0508,0.1139,0.3952,0.0777,0.3952
ROCPOINTS_O,0.0509,0.1138,0.3952,0.0778,0.3952
ROCPOINTS_O,0.0515,0.1137,0.3952,0.0778,0.3952
ROCPOINTS_O,0.0517,0.1137,0.3952,0.0779,0.3952
ROCPOINTS_O,0.0518,0.1136,0.3952,0.0779,0.3952
ROCPOINTS_O,0.0531,0.1136,0.3952,0.0779,0.3952
ROCPOINTS_O,0.0533,0.1135,0.3952,0.0780,0.3952
ROCPOINTS_O,0.0538,0.1042,0.3762,0.0806,0.3762
ROCPOINTS_O,0.0540,0.1040,0.3762,0.0807,0.3762
ROCPOINTS_O,0.0542,0.1040,0.3762,0.0808,0.3762
ROCPOINTS_O,0.0544,0.1039,0.3762,0.0808,0.3762
ROCPOINTS_O,0.0553,0.1038,0.3762,0.0809,0.3762
ROCPOINTS_O,0.0567,0.1037,0.3762,0.0810,0.3762
ROCPOINTS_O,0.0569,0.0952,0.3571,0.0835,0.3571
ROCPOINTS_O,0.0575,0.0952,0.3548,0.0830,0.3548
ROCPOINTS_O,0.0583,0.0951,0.3548,0.0831,0.3548
ROCPOINTS_O,0.0585,0.0951,0.3548,0.0831,0.3548
ROCPOINTS_O,0.0600,0.0948,0.3548,0.0833,0.3548
ROCPOINTS_O,0.0606,0.0872,0.3429,0.0872,0.3429
ROCPOINTS_O,0.0614,0.0871,0.3429,0.0872,0.3429
ROCPOINTS_O,0.0617,0.0871,0.3429,0.0873,0.3429
ROCPOINTS_O,0.0619,0.0870,0.3429,0.0873,0.3429
ROCPOINTS_O,0.0620,0.0870,0.3429,0.0874,0.3429
ROCPOINTS_O,0.0622,0.0869,0.3429,0.0874,0.3429
ROCPOINTS_O,0.0633,0.0868,0.3429,0.0875,0.3429
ROCPOINTS_O,0.0635,0.0793,0.3357,0.0933,0.3357
ROCPOINTS_O,0.0644,0.0792,0.3357,0.0933,0.3357
ROCPOINTS_O,0.0665,0.0792,0.3357,0.0934,0.3357
ROCPOINTS_O,0.0667,0.0791,0.3357,0.0934,0.3357
ROCPOINTS_O,0.0671,0.0728,0.3143,0.0948,0.3143
ROCPOINTS_O,0.0683,0.0728,0.3143,0.0949,0.3143
ROCPOINTS_O,0.0694,0.0727,0.3143,0.0950,0.3143
ROCPOINTS_O,0.0699,0.0727,0.3143,0.0950,0.3143
ROCPOINTS_O,0.0700,0.0726,0.3143,0.0951,0.3143
ROCPOINTS_O,0.0700,0.0726,0.3143,0.0952,0.3143
ROCPOINTS_O,0.0707,0.0665,0.3024,0.0994,0.3024
ROCPOINTS_O,0.0711,0.0665,0.3024,0.0995,0.3024
ROCPOINTS_O,0.0717,0.0664,0.3024,0.0995,0.3024
ROCPOINTS_O,0.0721,0.0664,0.3024,0.0996,0.3024
ROCPOINTS_O,0.0723,0.0663,0.3024,0.0997,0.3024
ROCPOINTS_O,0.0733,0.0663,0.3024,0.0998,0.3024
ROCPOINTS_O,0.0744,0.0608,0.2905,0.1040,0.2905
ROCPOINTS_O,0.0744,0.0607,0.2881,0.1033,0.2881
ROCPOINTS_O,0.0767,0.0606,0.2881,0.1034,0.2881
ROCPOINTS_O,0.0767,0.0561,0.2762,0.1067,0.2762
ROCPOINTS_O,0.0791,0.0561,0.2762,0.1068,0.2762
ROCPOINTS_O,0.0800,0.0560,0.2762,0.1069,0.2762
ROCPOINTS_O,0.0822,0.0522,0.2690,0.1113,0.2690
ROCPOINTS_O,0.0833,0.0521,0.2690,0.1114,0.2690
ROCPOINTS_O,0.0842,0.0483,0.2500,0.1117,0.2500
ROCPOINTS_O,0.0856,0.0482,0.2500,0.1118,0.2500
ROCPOINTS_O,0.0867,0.0482,0.2500,0.1119,0.2500
ROCPOINTS_O,0.0879,0.0449,0.2381,0.1140,0.2381
ROCPOINTS_O,0.0900,0.0448,0.2381,0.1144,0.2381
ROCPOINTS_O,0.0917,0.0410,0.2214,0.1158,0.2214
ROCPOINTS_O,0.0933,0.0410,0.2214,0.1160,0.2214
ROCPOINTS_O,0.0950,0.0384,0.2143,0.1194,0.2143
ROCPOINTS_O,0.0954,0.0383,0.2143,0.1195,0.2143
ROCPOINTS_O,0.0967,0.0382,0.2143,0.1200,0.2143
ROCPOINTS_O,0.0975,0.0359,0.2095,0.1241,0.2095
ROCPOINTS_O,0.0977,0.0357,0.2095,0.1246,0.2095
ROCPOINTS_O,0.1000,0.0357,0.2095,0.1248,0.2095
ROCPOINTS_O,0.1002,0.0333,0.2024,0.1286,0.2024
ROCPOINTS_O,0.1007,0.0332,0.2024,0.1288,0.2024
ROCPOINTS_O,0.1016,0.0332,0.2024,0.1290,0.2024
ROCPOINTS_O,0.1033,0.0331,0.2024,0.1292,0.2024
ROCPOINTS_O,0.1053,0.0309,0.1976,0.1343,0.1976
ROCPOINTS_O,0.1067,0.0309,0.1976,0.1345,0.1976
ROCPOINTS_O,0.1072,0.0295,0.1881,0.1341,0.1881
ROCPOINTS_O,0.1100,0.0294,0.1881,0.1344,0.1881
ROCPOINTS_O,0.1133,0.0275,0.1833,0.1392,0.1833
ROCPOINTS_O,0.1150,0.0258,0.1762,0.1423,0.1762
ROCPOINTS_O,0.1157,0.0258,0.1738,0.1407,0.1738
ROCPOINTS_O,0.1167,0.0257,0.1738,0.1409,0.1738
ROCPOINTS_O,0.1200,0.0243,0.1714,0.1463,0.1714
ROCPOINTS_O,0.1211,0.0229,0.1690,0.1520,0.1690
ROCPOINTS_O,0.1233,0.0228,0.1690,0.1524,0.1690
ROCPOINTS_O,0.1250,0.0216,0.1643,0.1558,0.1643
ROCPOINTS_O,0.1267,0.0216,0.1619,0.1538,0.1619
ROCPOINTS_O,0.1300,0.0205,0.1571,0.1571,0.1571
ROCPOINTS_O,0.1333,0.0191,0.1571,0.1667,0.1571
ROCPOINTS_O,0.1352,0.0183,0.1524,0.1684,0.1524
ROCPOINTS_O,0.1367,0.0182,0.1524,0.1689,0.1524
ROCPOINTS_O,0.1373,0.0175,0.1429,0.1653,0.1429
ROCPOINTS_O,0.1400,0.0175,0.1429,0.1657,0.1429
ROCPOINTS_O,0.1433,0.0167,0.1429,0.1724,0.1429
ROCPOINTS_O,0.1458,0.0156,0.1357,0.1743,0.1357
ROCPOINTS_O,0.1467,0.0156,0.1357,0.1748,0.1357
ROCPOINTS_O,0.1500,0.0149,0.1333,0.1789,0.1333
ROCPOINTS_O,0.1533,0.0140,0.1333,0.1873,0.1333
ROCPOINTS_O,0.1567,0.0137,0.1333,0.1911,0.1333
ROCPOINTS_O,0.1600,0.0131,0.1333,0.1986,0.1333
ROCPOINTS_O,0.1600,0.0130,0.1333,0.1993,0.1333
ROCPOINTS_O,0.1608,0.0125,0.1262,0.1963,0.1262
ROCPOINTS_O,0.1617,0.0125,0.1262,0.1970,0.1262
ROCPOINTS_O,0.1633,0.0124,0.1262,0.1978,0.1262
ROCPOINTS_O,0.1667,0.0120,0.1214,0.1969,0.1214
ROCPOINTS_O,0.1683,0.0116,0.1190,0.2000,0.1190
ROCPOINTS_O,0.1700,0.0116,0.1167,0.1968,0.1167
ROCPOINTS_O,0.1722,0.0111,0.1143,0.2000,0.1143
ROCPOINTS_O,0.1733,0.0110,0.1143,0.2008,0.1143
ROCPOINTS_O,0.1767,0.0105,0.1119,0.2061,0.1119
ROCPOINTS_O,0.1800,0.0102,0.1048,0.2000,0.1048
ROCPOINTS_O,0.1807,0.0098,0.1000,0.1991,0.1000
ROCPOINTS_O,0.1833,0.0097,0.1000,0.2000,0.1000
ROCPOINTS_O,0.1850,0.0093,0.0976,0.2030,0.0976
ROCPOINTS_O,0.1867,0.0093,0.0952,0.1990,0.0952
ROCPOINTS_O,0.1900,0.0088,0.0881,0.1958,0.0881
ROCPOINTS_O,0.1929,0.0084,0.0833,0.1944,0.0833
ROCPOINTS_O,0.1933,0.0083,0.0833,0.1955,0.0833
ROCPOINTS_O,0.1967,0.0082,0.0762,0.1850,0.0762
ROCPOINTS_O,0.2000,0.0080,0.0714,0.1775,0.0714
ROCPOINTS_O,0.2033,0.0080,0.0690,0.1737,0.0690
ROCPOINTS_O,0.2067,0.0077,0.0667,0.1728,0.0667
ROCPOINTS_O,0.2073,0.0075,0.0619,0.1677,0.0619
ROCPOINTS_O,0.2094,0.0074,0.0619,0.1688,0.0619
ROCPOINTS_O,0.2100,0.0073,0.0619,0.1699,0.0619
ROCPOINTS_O,0.2133,0.0070,0.0595,0.1712,0.0595
ROCPOINTS_O,0.2167,0.0069,0.0571,0.1667,0.0571
ROCPOINTS_O,0.2169,0.0067,0.0571,0.1714,0.0571
ROCPOINTS_O,0.2200,0.0066,0.0571,0.1727,0.0571
ROCPOINTS_O,0.2233,0.0064,0.0571,0.1778,0.0571
ROCPOINTS_O,0.2267,0.0062,0.0548,0.1756,0.0548
ROCPOINTS_O,0.2300,0.0061,0.0548,0.1783,0.0548
ROCPOINTS_O,0.2333,0.0058,0.0500,0.1736,0.0500
ROCPOINTS_O,0.2367,0.0055,0.0500,0.1810,0.0500
ROCPOINTS_O,0.2430,0.0054,0.0500,0.1842,0.0500
ROCPOINTS_O,0.2433,0.0053,0.0500,0.1858,0.0500
ROCPOINTS_O,0.2439,0.0051,0.0500,0.1909,0.0500
ROCPOINTS_O,0.2467,0.0051,0.0500,0.1927,0.0500
ROCPOINTS_O,0.2500,0.0048,0.0500,0.2019,0.0500
ROCPOINTS_O,0.2533,0.0047,0.0476,0.1980,0.0476
ROCPOINTS_O,0.2567,0.0046,0.0476,0.2000,0.0476
ROCPOINTS_O,0.2600,0.0045,0.0476,0.2041,0.0476
ROCPOINTS_O,0.2633,0.0044,0.0476,0.2083,0.0476
ROCPOINTS_O,0.2667,0.0043,0.0476,0.2128,0.0476
ROCPOINTS_O,0.2700,0.0042,0.0476,0.2174,0.0476
ROCPOINTS_O,0.2767,0.0040,0.0452,0.2135,0.0452
ROCPOINTS_O,0.2773,0.0040,0.0452,0.2159,0.0452
ROCPOINTS_O,0.2800,0.0039,0.0452,0.2184,0.0452
ROCPOINTS_O,0.2833,0.0039,0.0452,0.2209,0.0452
ROCPOINTS_O,0.2853,0.0038,0.0405,0.2048,0.0405
ROCPOINTS_O,0.2867,0.0037,0.0405,0.2099,0.0405
ROCPOINTS_O,0.2900,0.0035,0.0405,0.2179,0.0405
ROCPOINTS_O,0.2942,0.0033,0.0405,0.2297,0.0405
ROCPOINTS_O,0.2967,0.0032,0.0405,0.2329,0.0405
ROCPOINTS_O,0.3033,0.0032,0.0405,0.2361,0.0405
ROCPOINTS_O,0.3067,0.0031,0.0405,0.2429,0.0405
ROCPOINTS_O,0.3133,0.0030,0.0357,0.2239,0.0357
ROCPOINTS_O,0.3134,0.0030,0.0333,0.2121,0.0333
ROCPOINTS_O,0.3164,0.0029,0.0333,0.2154,0.0333
ROCPOINTS_O,0.3167,0.0029,0.0333,0.2188,0.0333
ROCPOINTS_O,0.3200,0.0028,0.0310,0.2097,0.0310
ROCPOINTS_O,0.3300,0.0027,0.0310,0.2167,0.0310
ROCPOINTS_O,0.3328,0.0026,0.0310,0.2241,0.0310
ROCPOINTS_O,0.3333,0.0026,0.0286,0.2105,0.0286
ROCPOINTS_O,0.3382,0.0025,0.0262,0.2000,0.0262
ROCPOINTS_O,0.3400,0.0025,0.0262,0.2037,0.0262
ROCPOINTS_O,0.3402,0.0024,0.0262,0.2115,0.0262
ROCPOINTS_O,0.3467,0.0023,0.0262,0.2157,0.0262
ROCPOINTS_O,0.3486,0.0023,0.0238,0.2000,0.0238
ROCPOINTS_O,0.3500,0.0023,0.0238,0.2041,0.0238
ROCPOINTS_O,0.3533,0.0022,0.0238,0.2083,0.0238
ROCPOINTS_O,0.3600,0.0021,0.0214,0.1957,0.0214
ROCPOINTS_O,0.3626,0.0021,0.0214,0.2000,0.0214
ROCPOINTS_O,0.3633,0.0020,0.0214,0.2045,0.0214
ROCPOINTS_O,0.3667,0.0019,0.0214,0.2143,0.0214
ROCPOINTS_O,0.3700,0.0019,0.0214,0.2195,0.0214
ROCPOINTS_O,0.3733,0.0018,0.0214,0.2250,0.0214
ROCPOINTS_O,0.3767,0.0017,0.0214,0.2308,0.0214
ROCPOINTS_O,0.3800,0.0016,0.0214,0.2432,0.0214
ROCPOINTS_O,0.3833,0.0016,0.0214,0.2500,0.0214
ROCPOINTS_O,0.3913,0.0014,0.0214,0.2647,0.0214
ROCPOINTS_O,0.3933,0.0014,0.0214,0.2727,0.0214
ROCPOINTS_O,0.4033,0.0013,0.0214,0.2813,0.0214
ROCPOINTS_O,0.4233,0.0012,0.0214,0.3000,0.0214
ROCPOINTS_O,0.4239,0.0012,0.0190,0.2759,0.0190
ROCPOINTS_O,0.4300,0.0012,0.0190,0.2857,0.0190
ROCPOINTS_O,0.4398,0.0012,0.0167,0.2593,0.0167
ROCPOINTS_O,0.4400,0.0010,0.0167,0.2800,0.0167
ROCPOINTS_O,0.4533,0.0010,0.0143,0.2609,0.0143
ROCPOINTS_O,0.4633,0.0010,0.0119,0.2273,0.0119
ROCPOINTS_O,0.4733,0.0009,0.0119,0.2381,0.0119
ROCPOINTS_O,0.4745,0.0009,0.0119,0.2500,0.0119
ROCPOINTS_O,0.4767,0.0008,0.0119,0.2632,0.0119
ROCPOINTS_O,0.4933,0.0008,0.0119,0.2778,0.0119
ROCPOINTS_O,0.5000,0.0007,0.0119,0.2941,0.0119
ROCPOINTS_O,0.5067,0.0006,0.0119,0.3125,0.0119
ROCPOINTS_O,0.5167,0.0006,0.0095,0.2667,0.0095
ROCPOINTS_O,0.5367,0.0006,0.0095,0.2857,0.0095
ROCPOINTS_O,0.5400,0.0005,0.0095,0.3077,0.0095
ROCPOINTS_O,0.5700,0.0005,0.0095,0.3333,0.0095
ROCPOINTS_O,0.5767,0.0004,0.0095,0.3636,0.0095
ROCPOINTS_O,0.5900,0.0003,0.0095,0.4000,0.0095
ROCPOINTS_O,0.6267,0.0003,0.0095,0.4444,0.0095
ROCPOINTS_O,0.6300,0.0002,0.0095,0.5000,0.0095
ROCPOINTS_O,0.6333,0.0002,0.0095,0.5714,0.0095
ROCPOINTS_O,0.6567,0.0001,0.0095,0.6667,0.0095
ROCPOINTS_O,0.8000,0.0001,0.0095,0.8000,0.0095
ROCPOINTS_O,0.8333,0.0000,0.0095,1.0000,0.0095
ROCPOINTS_O,0.9133,0.0000,0.0071,1.0000,0.0071
ROCPOINTS_O,0.9300,0.0000,0.0048,1.0000,0.0048
ROCPOINTS_O,0.9500,0.0000,0.0024,1.0000,0.0024
ROCPOINTS_O,0.9500,0.0000,0.0000,0.0000,0.0000
ROCPOINTS_U,0.0000,1.0000,1.0000,0.0083,1.0000
ROCPOINTS_U,0.0000,0.5079,0.7483,0.0122,0.7483
ROCPOINTS_U,0.0000,0.5079,0.7483,0.0122,0.7483
ROCPOINTS_U,0.0000,0.5078,0.7483,0.0122,0.7483
ROCPOINTS_U,0.0000,0.5078,0.7483,0.0122,0.7483
ROCPOINTS_U,0.0000,0.5077,0.7483,0.0122,0.7483
ROCPOINTS_U,0.0000,0.5077,0.7483,0.0122,0.7483
ROCPOINTS_U,0.0000,0.5075,0.7483,0.0122,0.7483
ROCPOINTS_U,0.0000,0.5075,0.7483,0.0122,0.7483
ROCPOINTS_U,0.0000,0.5074,0.7483,0.0122,0.7483
ROCPOINTS_U,0.0000,0.5074,0.7483,0.0122,0.7483
ROCPOINTS_U,0.0000,0.5073,0.7483,0.0122,0.7483
ROCPOINTS_U,0.0000,0.5073,0.7483,0.0122,0.7483
ROCPOINTS_U,0.0000,0.5071,0.7483,0.0122,0.7483
ROCPOINTS_U,0.0000,0.5071,0.7483,0.0122,0.7483
ROCPOINTS_U,0.0000,0.5070,0.7483,0.0122,0.7483
ROCPOINTS_U,0.0000,0.5069,0.7415,0.0121,0.7415
ROCPOINTS_U,0.0000,0.5069,0.7415,0.0121,0.7415
ROCPOINTS_U,0.0000,0.5068,0.7415,0.0121,0.7415
ROCPOINTS_U,0.0000,0.5067,0.7415,0.0121,0.7415
ROCPOINTS_U,0.0000,0.5066,0.7415,0.0121,0.7415
ROCPOINTS_U,0.0000,0.5065,0.7415,0.0121,0.7415
ROCPOINTS_U,0.0000,0.5065,0.7415,0.0121,0.7415
ROCPOINTS_U,0.0000,0.5064,0.7415,0.0121,0.7415
ROCPOINTS_U,0.0001,0.5063,0.7415,0.0121,0.7415
ROCPOINTS_U,0.0001,0.5063,0.7415,0.0121,0.7415
ROCPOINTS_U,0.0001,0.5062,0.7415,0.0121,0.7415
ROCPOINTS_U,0.0001,0.5061,0.7415,0.0121,0.7415
ROCPOINTS_U,0.0001,0.5061,0.7415,0.0121,0.7415
ROCPOINTS_U,0.0001,0.5060,0.7415,0.0121,0.7415
ROCPOINTS_U,0.0001,0.5059,0.7415,0.0121,0.7415
ROCPOINTS_U,0.0001,0.5059,0.7415,0.0121,0.7415
ROCPOINTS_U,0.0001,0.5058,0.7415,0.0121,0.7415
ROCPOINTS_U,0.0001,0.5058,0.7415,0.0121,0.7415
ROCPOINTS_U,0.0001,0.5057,0.7415,0.0121,0.7415
ROCPOINTS_U,0.0001,0.5057,0.7415,0.0121,0.7415
ROCPOINTS_U,0.0001,0.5056,0.7415,0.0121,0.7415
ROCPOINTS_U,0.0001,0.5055,0.7415,0.0121,0.7415
ROCPOINTS_U,0.0001,0.5054,0.7415,0.0121,0.7415
ROCPOINTS_U,0.0001,0.5054,0.7415,0.0121,0.7415
ROCPOINTS_U,0.0001,0.5053,0.7415,0.0121,0.7415
ROCPOINTS_U,0.0001,0.5053,0.7415,0.0121,0.7415
ROCPOINTS_U,0.0001,0.5052,0.7415,0.0121,0.7415
ROCPOINTS_U,0.0001,0.5052,0.7415,0.0121,0.7415
ROCPOINTS_U,0.0001,0.5049,0.7415,0.0121,0.7415
ROCPOINTS_U,0.0001,0.5049,0.7415,0.0121,0.7415
ROCPOINTS_U,0.0001,0.5048,0.7415,0.0121,0.7415
ROCPOINTS_U,0.0002,0.5048,0.7415,0.0121,0.7415
ROCPOINTS_U,0.0002,0.5047,0.7415,0.0121,0.7415
ROCPOINTS_U,0.0002,0.5046,0.7415,0.0121,0.7415
ROCPOINTS_U,0.0002,0.5046,0.7415,0.0121,0.7415
ROCPOINTS_U,0.0002,0.5045,0.7415,0.0121,0.7415
ROCPOINTS_U,0.0002,0.5044,0.7415,0.0122,0.7415
ROCPOINTS_U,0.0002,0.5044,0.7347,0.0120,0.7347
ROCPOINTS_U,0.0002,0.5044,0.7347,0.0120,0.7347
ROCPOINTS_U,0.0002,0.5043,0.7347,0.0120,0.7347
ROCPOINTS_U,0.0002,0.5042,0.7347,0.0120,0.7347
ROCPOINTS_U,0.0002,0.5042,0.7347,0.0120,0.7347
ROCPOINTS_U,0.0002,0.5041,0.7347,0.0120,0.7347
ROCPOINTS_U,0.0002,0.5040,0.7347,0.0120,0.7347
ROCPOINTS_U,0.0002,0.5037,0.7347,0.0121,0.7347
ROCPOINTS_U,0.0002,0.5037,0.7347,0.0121,0.7347
ROCPOINTS_U,0.0002,0.5036,0.7347,0.0121,0.7347
ROCPOINTS_U,0.0002,0.5036,0.7347,0.0121,0.7347
ROCPOINTS_U,0.0002,0.5035,0.7347,0.0121,0.7347
ROCPOINTS_U,0.0002,0.5034,0.7347,0.0121,0.7347
ROCPOINTS_U,0.0002,0.5034,0.7347,0.0121,0.7347
ROCPOINTS_U,0.0003,0.5033,0.7347,0.0121,0.7347
ROCPOINTS_U,0.0003,0.5032,0.7347,0.0121,0.7347
ROCPOINTS_U,0.0003,0.5032,0.7347,0.0121,0.7347
ROCPOINTS_U,0.0003,0.5031,0.7347,0.0121,0.7347
ROCPOINTS_U,0.0003,0.5030,0.7347,0.0121,0.7347
ROCPOINTS_U,0.0003,0.5030,0.7347,0.0121,0.7347
ROCPOINTS_U,0.0003,0.5029,0.7347,0.0121,0.7347
ROCPOINTS_U,0.0003,0.5029,0.7347,0.0121,0.7347
ROCPOINTS_U,0.0003,0.5028,0.7347,0.0121,0.7347
ROCPOINTS_U,0.0003,0.5028,0.7347,0.0121,0.7347
ROCPOINTS_U,0.0003,0.5027,0.7347,0.0121,0.7347
ROCPOINTS_U,0.0003,0.5026,0.7347,0.0121,0.7347
ROCPOINTS_U,0.0003,0.5025,0.7347,0.0121,0.7347
ROCPOINTS_U,0.0004,0.5025,0.7347,0.0121,0.7347
ROCPOINTS_U,0.0004,0.5024,0.7347,0.0121,0.7347
ROCPOINTS_U,0.0004,0.5024,0.7347,0.0121,0.7347
ROCPOINTS_U,0.0004,0.5023,0.7347,0.0121,0.7347
ROCPOINTS_U,0.0004,0.5022,0.7347,0.0121,0.7347
ROCPOINTS_U,0.0004,0.5022,0.7347,0.0121,0.7347
ROCPOINTS_U,0.0004,0.5021,0.7347,0.0121,0.7347
ROCPOINTS_U,0.0004,0.5021,0.7347,0.0121,0.7347
ROCPOINTS_U,0.0005,0.5020,0.7347,0.0121,0.7347
ROCPOINTS_U,0.0005,0.5020,0.7347,0.0121,0.7347
ROCPOINTS_U,0.0005,0.5019,0.7347,0.0121,0.7347
ROCPOINTS_U,0.0005,0.5018,0.7347,0.0121,0.7347
ROCPOINTS_U,0.0005,0.5018,0.7347,0.0121,0.7347
ROCPOINTS_U,0.0005,0.5016,0.7347,0.0121,0.7347
ROCPOINTS_U,0.0005,0.5015,0.7347,0.0121,0.7347
ROCPOINTS_U,0.0005,0.5015,0.7347,0.0121,0.7347
ROCPOINTS_U,0.0005,0.5014,0.7347,0.0121,0.7347
ROCPOINTS_U,0.0005,0.5013,0.7347,0.0121,0.7347
ROCPOINTS_U,0.0006,0.5012,0.7347,0.0121,0.7347
ROCPOINTS_U,0.0006,0.5012,0.7347,0.0121,0.7347
ROCPOINTS_U,0.0006,0.5011,0.7347,0.0121,0.7347
ROCPOINTS_U,0.0006,0.5011,0.7347,0.0121,0.7347
ROCPOINTS_U,0.0007,0.5010,0.7347,0.0121,0.7347
ROCPOINTS_U,0.0007,0.5008,0.7347,0.0121,0.7347
ROCPOINTS_U,0.0007,0.5007,0.7347,0.0121,0.7347
ROCPOINTS_U,0.0007,0.5007,0.7347,0.0121,0.7347
ROCPOINTS_U,0.0007,0.5006,0.7347,0.0121,0.7347
ROCPOINTS_U,0.0008,0.5005,0.7347,0.0121,0.7347
ROCPOINTS_U,0.0008,0.5005,0.7347,0.0121,0.7347
ROCPOINTS_U,0.0008,0.5004,0.7347,0.0121,0.7347
ROCPOINTS_U,0.0008,0.5004,0.7347,0.0121,0.7347
ROCPOINTS_U,0.0008,0.5003,0.7347,0.0121,0.7347
ROCPOINTS_U,0.0008,0.5003,0.7347,0.0121,0.7347
ROCPOINTS_U,0.0008,0.5001,0.7347,0.0121,0.7347
ROCPOINTS_U,0.0009,0.5001,0.7347,0.0121,0.7347
ROCPOINTS_U,0.0009,0.5000,0.7347,0.0121,0.7347
ROCPOINTS_U,0.0010,0.5000,0.7347,0.0121,0.7347
ROCPOINTS_U,0.0010,0.4999,0.7347,0.0121,0.7347
ROCPOINTS_U,0.0011,0.4999,0.7347,0.0121,0.7347
ROCPOINTS_U,0.0011,0.4998,0.7347,0.0121,0.7347
ROCPOINTS_U,0.0011,0.4997,0.7347,0.0122,0.7347
ROCPOINTS_U,0.0011,0.4997,0.7347,0.0122,0.7347
ROCPOINTS_U,0.0012,0.4996,0.7347,0.0122,0.7347
ROCPOINTS_U,0.0012,0.4996,0.7347,0.0122,0.7347
ROCPOINTS_U,0.0012,0.4995,0.7347,0.0122,0.7347
ROCPOINTS_U,0.0013,0.4993,0.7347,0.0122,0.7347
ROCPOINTS_U,0.0013,0.4993,0.7347,0.0122,0.7347
ROCPOINTS_U,0.0014,0.4992,0.7347,0.0122,0.7347
ROCPOINTS_U,0.0014,0.4992,0.7347,0.0122,0.7347
ROCPOINTS_U,0.0016,0.4991,0.7347,0.0122,0.7347
ROCPOINTS_U,0.0016,0.4991,0.7347,0.0122,0.7347
ROCPOINTS_U,0.0016,0.4990,0.7347,0.0122,0.7347
ROCPOINTS_U,0.0016,0.4989,0.7347,0.0122,0.7347
ROCPOINTS_U,0.0017,0.4989,0.7347,0.0122,0.7347
ROCPOINTS_U,0.0017,0.4986,0.7347,0.0122,0.7347
ROCPOINTS_U,0.0018,0.4985,0.7347,0.0122,0.7347
ROCPOINTS_U,0.0018,0.4985,0.7347,0.0122,0.7347
ROCPOINTS_U,0.0019,0.4984,0.7347,0.0122,0.7347
ROCPOINTS_U,0.0020,0.4984,0.7347,0.0122,0.7347
ROCPOINTS_U,0.0020,0.4983,0.7347,0.0122,0.7347
ROCPOINTS_U,0.0020,0.4983,0.7347,0.0122,0.7347
ROCPOINTS_U,0.0021,0.4982,0.7347,0.0122,0.7347
ROCPOINTS_U,0.0022,0.4982,0.7347,0.0122,0.7347
ROCPOINTS_U,0.0022,0.4980,0.7347,0.0122,0.7347
ROCPOINTS_U,0.0022,0.4980,0.7347,0.0122,0.7347
ROCPOINTS_U,0.0023,0.4979,0.7347,0.0122,0.7347
ROCPOINTS_U,0.0026,0.4979,0.7347,0.0122,0.7347
ROCPOINTS_U,0.0026,0.4978,0.7347,0.0122,0.7347
ROCPOINTS_U,0.0027,0.4978,0.7347,0.0122,0.7347
ROCPOINTS_U,0.0027,0.4977,0.7347,0.0122,0.7347
ROCPOINTS_U,0.0028,0.4976,0.7347,0.0122,0.7347
ROCPOINTS_U,0.0031,0.4976,0.7347,0.0122,0.7347
ROCPOINTS_U,0.0033,0.4975,0.7347,0.0122,0.7347
ROCPOINTS_U,0.0033,0.4975,0.7347,0.0122,0.7347
ROCPOINTS_U,0.0033,0.4974,0.7347,0.0122,0.7347
ROCPOINTS_U,0.0033,0.4968,0.7347,0.0122,0.7347
ROCPOINTS_U,0.0033,0.3459,0.5578,0.0133,0.5578
ROCPOINTS_U,0.0034,0.3456,0.5578,0.0133,0.5578
ROCPOINTS_U,0.0034,0.3456,0.5578,0.0133,0.5578
ROCPOINTS_U,0.0034,0.3455,0.5578,0.0133,0.5578
ROCPOINTS_U,0.0034,0.3454,0.5578,0.0133,0.5578
ROCPOINTS_U,0.0035,0.3454,0.5578,0.0133,0.5578
ROCPOINTS_U,0.0035,0.3453,0.5578,0.0133,0.5578
ROCPOINTS_U,0.0035,0.3452,0.5578,0.0133,0.5578
ROCPOINTS_U,0.0035,0.3452,0.5578,0.0133,0.5578
ROCPOINTS_U,0.0035,0.3451,0.5578,0.0133,0.5578
ROCPOINTS_U,0.0036,0.3450,0.5578,0.0133,0.5578
ROCPOINTS_U,0.0036,0.3450,0.5578,0.0133,0.5578
ROCPOINTS_U,0.0037,0.3449,0.5578,0.0134,0.5578
ROCPOINTS_U,0.0037,0.3449,0.5578,0.0134,0.5578
ROCPOINTS_U,0.0037,0.3448,0.5578,0.0134,0.5578
ROCPOINTS_U,0.0038,0.3448,0.5578,0.0134,0.5578
ROCPOINTS_U,0.0038,0.3447,0.5578,0.0134,0.5578
ROCPOINTS_U,0.0038,0.3446,0.5578,0.0134,0.5578
ROCPOINTS_U,0.0039,0.3446,0.5578,0.0134,0.5578
ROCPOINTS_U,0.0040,0.3445,0.5578,0.0134,0.5578
ROCPOINTS_U,0.0040,0.3445,0.5578,0.0134,0.5578
ROCPOINTS_U,0.0041,0.3444,0.5578,0.0134,0.5578
ROCPOINTS_U,0.0041,0.3430,0.5510,0.0133,0.5510
ROCPOINTS_U,0.0041,0.3430,0.5510,0.0133,0.5510
ROCPOINTS_U,0.0042,0.3429,0.5510,0.0133,0.5510
ROCPOINTS_U,0.0042,0.3428,0.5510,0.0133,0.5510
ROCPOINTS_U,0.0044,0.3428,0.5510,0.0133,0.5510
ROCPOINTS_U,0.0044,0.3413,0.5442,0.0132,0.5442
ROCPOINTS_U,0.0046,0.3411,0.5442,0.0132,0.5442
ROCPOINTS_U,0.0047,0.3411,0.5442,0.0132,0.5442
ROCPOINTS_U,0.0047,0.3410,0.5442,0.0132,0.5442
ROCPOINTS_U,0.0050,0.3409,0.5442,0.0132,0.5442
ROCPOINTS_U,0.0050,0.3409,0.5442,0.0132,0.5442
ROCPOINTS_U,0.0053,0.3406,0.5442,0.0132,0.5442
ROCPOINTS_U,0.0053,0.3405,0.5442,0.0132,0.5442
ROCPOINTS_U,0.0054,0.3405,0.5442,0.0132,0.5442
ROCPOINTS_U,0.0056,0.3404,0.5442,0.0132,0.5442
ROCPOINTS_U,0.0056,0.3404,0.5442,0.0132,0.5442
ROCPOINTS_U,0.0057,0.3403,0.5442,0.0132,0.5442
ROCPOINTS_U,0.0058,0.3402,0.5442,0.0132,0.5442
ROCPOINTS_U,0.0060,0.3401,0.5442,0.0132,0.5442
ROCPOINTS_U,0.0061,0.3395,0.5442,0.0132,0.5442
ROCPOINTS_U,0.0064,0.3394,0.5442,0.0132,0.5442
ROCPOINTS_U,0.0067,0.3388,0.5442,0.0133,0.5442
ROCPOINTS_U,0.0067,0.3386,0.5442,0.0133,0.5442
ROCPOINTS_U,0.0067,0.2528,0.4762,0.0155,0.4762
ROCPOINTS_U,0.0067,0.2526,0.4762,0.0155,0.4762
ROCPOINTS_U,0.0067,0.2514,0.4762,0.0156,0.4762
ROCPOINTS_U,0.0067,0.2503,0.4762,0.0157,0.4762
ROCPOINTS_U,0.0068,0.2503,0.4762,0.0157,0.4762
ROCPOINTS_U,0.0068,0.2502,0.4762,0.0157,0.4762
ROCPOINTS_U,0.0068,0.2491,0.4762,0.0157,0.4762
ROCPOINTS_U,0.0068,0.2485,0.4762,0.0158,0.4762
ROCPOINTS_U,0.0069,0.2484,0.4762,0.0158,0.4762
ROCPOINTS_U,0.0069,0.2484,0.4762,0.0158,0.4762
ROCPOINTS_U,0.0070,0.2475,0.4762,0.0158,0.4762
ROCPOINTS_U,0.0070,0.2475,0.4762,0.0158,0.4762
ROCPOINTS_U,0.0070,0.2474,0.4762,0.0158,0.4762
ROCPOINTS_U,0.0071,0.2474,0.4762,0.0159,0.4762
ROCPOINTS_U,0.0071,0.2473,0.4762,0.0159,0.4762
ROCPOINTS_U,0.0072,0.2461,0.4762,0.0159,0.4762
ROCPOINTS_U,0.0072,0.2460,0.4762,0.0159,0.4762
ROCPOINTS_U,0.0074,0.2459,0.4762,0.0159,0.4762
ROCPOINTS_U,0.0075,0.2447,0.4762,0.0160,0.4762
ROCPOINTS_U,0.0075,0.2434,0.4762,0.0161,0.4762
ROCPOINTS_U,0.0075,0.2418,0.4762,0.0162,0.4762
ROCPOINTS_U,0.0076,0.2418,0.4762,0.0162,0.4762
ROCPOINTS_U,0.0076,0.2417,0.4762,0.0162,0.4762
ROCPOINTS_U,0.0078,0.2417,0.4762,0.0162,0.4762
ROCPOINTS_U,0.0078,0.2416,0.4762,0.0162,0.4762
ROCPOINTS_U,0.0079,0.2403,0.4762,0.0163,0.4762
ROCPOINTS_U,0.0080,0.2403,0.4762,0.0163,0.4762
ROCPOINTS_U,0.0080,0.2402,0.4762,0.0163,0.4762
ROCPOINTS_U,0.0083,0.2385,0.4762,0.0164,0.4762
ROCPOINTS_U,0.0084,0.2383,0.4762,0.0164,0.4762
ROCPOINTS_U,0.0086,0.2370,0.4762,0.0165,0.4762
ROCPOINTS_U,0.0086,0.2369,0.4762,0.0165,0.4762
ROCPOINTS_U,0.0086,0.2352,0.4762,0.0167,0.4762
ROCPOINTS_U,0.0087,0.2352,0.4762,0.0167,0.4762
ROCPOINTS_U,0.0087,0.2351,0.4762,0.0167,0.4762
ROCPOINTS_U,0.0087,0.2350,0.4762,0.0167,0.4762
ROCPOINTS_U,0.0088,0.2350,0.4762,0.0167,0.4762
ROCPOINTS_U,0.0088,0.2327,0.4762,0.0168,0.4762
ROCPOINTS_U,0.0089,0.2309,0.4762,0.0170,0.4762
ROCPOINTS_U,0.0089,0.2308,0.4762,0.0170,0.4762
ROCPOINTS_U,0.0089,0.2307,0.4762,0.0170,0.4762
ROCPOINTS_U,0.0093,0.2307,0.4762,0.0170,0.4762
ROCPOINTS_U,0.0100,0.2306,0.4762,0.0170,0.4762
ROCPOINTS_U,0.0100,0.2303,0.4762,0.0170,0.4762
ROCPOINTS_U,0.0100,0.1745,0.4286,0.0201,0.4286
ROCPOINTS_U,0.0101,0.1743,0.4286,0.0202,0.4286
ROCPOINTS_U,0.0101,0.1742,0.4286,0.0202,0.4286
ROCPOINTS_U,0.0105,0.1742,0.4286,0.0202,0.4286
ROCPOINTS_U,0.0106,0.1741,0.4286,0.0202,0.4286
ROCPOINTS_U,0.0107,0.1741,0.4286,0.0202,0.4286
ROCPOINTS_U,0.0108,0.1740,0.4286,0.0202,0.4286
ROCPOINTS_U,0.0108,0.1739,0.4286,0.0202,0.4286
ROCPOINTS_U,0.0113,0.1739,0.4286,0.0202,0.4286
ROCPOINTS_U,0.0122,0.1738,0.4286,0.0202,0.4286
ROCPOINTS_U,0.0122,0.1738,0.4286,0.0202,0.4286
ROCPOINTS_U,0.0127,0.1737,0.4286,0.0202,0.4286
ROCPOINTS_U,0.0128,0.1737,0.4286,0.0202,0.4286
ROCPOINTS_U,0.0129,0.1736,0.4286,0.0202,0.4286
ROCPOINTS_U,0.0131,0.1735,0.4286,0.0202,0.4286
ROCPOINTS_U,0.0133,0.1735,0.4286,0.0203,0.4286
ROCPOINTS_U,0.0133,0.1734,0.4286,0.0203,0.4286
ROCPOINTS_U,0.0136,0.1375,0.4014,0.0238,0.4014
ROCPOINTS_U,0.0138,0.1374,0.4014,0.0239,0.4014
ROCPOINTS_U,0.0138,0.1373,0.4014,0.0239,0.4014
ROCPOINTS_U,0.0139,0.1373,0.3946,0.0235,0.3946
ROCPOINTS_U,0.0139,0.1373,0.3946,0.0235,0.3946
ROCPOINTS_U,0.0141,0.1372,0.3946,0.0235,0.3946
ROCPOINTS_U,0.0141,0.1372,0.3946,0.0235,0.3946
ROCPOINTS_U,0.0144,0.1371,0.3946,0.0235,0.3946
ROCPOINTS_U,0.0144,0.1371,0.3946,0.0235,0.3946
ROCPOINTS_U,0.0150,0.1369,0.3946,0.0235,0.3946
ROCPOINTS_U,0.0154,0.1368,0.3946,0.0236,0.3946
ROCPOINTS_U,0.0158,0.1368,0.3946,0.0236,0.3946
ROCPOINTS_U,0.0159,0.1367,0.3946,0.0236,0.3946
ROCPOINTS_U,0.0162,0.1366,0.3946,0.0236,0.3946
ROCPOINTS_U,0.0167,0.1365,0.3946,0.0236,0.3946
ROCPOINTS_U,0.0167,0.1129,0.3469,0.0251,0.3469
ROCPOINTS_U,0.0171,0.1128,0.3469,0.0251,0.3469
ROCPOINTS_U,0.0172,0.1127,0.3469,0.0251,0.3469
ROCPOINTS_U,0.0173,0.1126,0.3469,0.0251,0.3469
ROCPOINTS_U,0.0178,0.1125,0.3401,0.0247,0.3401
ROCPOINTS_U,0.0179,0.1124,0.3401,0.0247,0.3401
ROCPOINTS_U,0.0183,0.1122,0.3333,0.0242,0.3333
ROCPOINTS_U,0.0188,0.1121,0.3333,0.0243,0.3333
ROCPOINTS_U,0.0189,0.1121,0.3333,0.0243,0.3333
ROCPOINTS_U,0.0200,0.1119,0.3333,0.0243,0.3333
ROCPOINTS_U,0.0200,0.1118,0.3333,0.0243,0.3333
ROCPOINTS_U,0.0200,0.0919,0.3061,0.0271,0.3061
ROCPOINTS_U,0.0202,0.0918,0.3061,0.0271,0.3061
ROCPOINTS_U,0.0208,0.0918,0.3061,0.0272,0.3061
ROCPOINTS_U,0.0208,0.0917,0.3061,0.0272,0.3061
ROCPOINTS_U,0.0217,0.0916,0.3061,0.0272,0.3061
ROCPOINTS_U,0.0222,0.0916,0.3061,0.0272,0.3061
ROCPOINTS_U,0.0223,0.0915,0.3061,0.0272,0.3061
ROCPOINTS_U,0.0233,0.0915,0.3061,0.0272,0.3061
ROCPOINTS_U,0.0233,0.0914,0.3061,0.0273,0.3061
ROCPOINTS_U,0.0233,0.0782,0.2857,0.0297,0.2857
ROCPOINTS_U,0.0234,0.0781,0.2857,0.0297,0.2857
ROCPOINTS_U,0.0235,0.0780,0.2857,0.0297,0.2857
ROCPOINTS_U,0.0236,0.0780,0.2857,0.0297,0.2857
ROCPOINTS_U,0.0245,0.0779,0.2857,0.0298,0.2857
ROCPOINTS_U,0.0250,0.0779,0.2857,0.0298,0.2857
ROCPOINTS_U,0.0256,0.0779,0.2789,0.0291,0.2789
ROCPOINTS_U,0.0265,0.0778,0.2789,0.0291,0.2789
ROCPOINTS_U,0.0267,0.0778,0.2789,0.0291,0.2789
ROCPOINTS_U,0.0267,0.0777,0.2789,0.0292,0.2789
ROCPOINTS_U,0.0270,0.0663,0.2449,0.0300,0.2449
ROCPOINTS_U,0.0283,0.0662,0.2449,0.0300,0.2449
ROCPOINTS_U,0.0287,0.0661,0.2449,0.0301,0.2449
ROCPOINTS_U,0.0288,0.0661,0.2449,0.0301,0.2449
ROCPOINTS_U,0.0290,0.0660,0.2449,0.0301,0.2449
ROCPOINTS_U,0.0298,0.0660,0.2449,0.0301,0.2449
ROCPOINTS_U,0.0300,0.0659,0.2449,0.0302,0.2449
ROCPOINTS_U,0.0300,0.0564,0.2109,0.0303,0.2109
ROCPOINTS_U,0.0311,0.0563,0.2109,0.0304,0.2109
ROCPOINTS_U,0.0321,0.0563,0.2109,0.0304,0.2109
ROCPOINTS_U,0.0328,0.0562,0.2109,0.0304,0.2109
ROCPOINTS_U,0.0330,0.0562,0.2109,0.0305,0.2109
ROCPOINTS_U,0.0333,0.0560,0.2109,0.0306,0.2109
ROCPOINTS_U,0.0333,0.0486,0.1769,0.0296,0.1769
ROCPOINTS_U,0.0342,0.0485,0.1769,0.0296,0.1769
ROCPOINTS_U,0.0342,0.0484,0.1769,0.0296,0.1769
ROCPOINTS_U,0.0343,0.0483,0.1769,0.0297,0.1769
ROCPOINTS_U,0.0348,0.0478,0.1769,0.0300,0.1769
ROCPOINTS_U,0.0350,0.0478,0.1769,0.0301,0.1769
ROCPOINTS_U,0.0350,0.0477,0.1769,0.0301,0.1769
ROCPOINTS_U,0.0355,0.0476,0.1769,0.0301,0.1769
ROCPOINTS_U,0.0357,0.0474,0.1769,0.0303,0.1769
ROCPOINTS_U,0.0358,0.0470,0.1769,0.0306,0.1769
ROCPOINTS_U,0.0365,0.0469,0.1769,0.0306,0.1769
ROCPOINTS_U,0.0366,0.0465,0.1769,0.0308,0.1769
ROCPOINTS_U,0.0367,0.0461,0.1769,0.0311,0.1769
ROCPOINTS_U,0.0367,0.0409,0.1429,0.0284,0.1429
ROCPOINTS_U,0.0375,0.0405,0.1429,0.0287,0.1429
ROCPOINTS_U,0.0380,0.0400,0.1429,0.0290,0.1429
ROCPOINTS_U,0.0383,0.0400,0.1429,0.0290,0.1429
ROCPOINTS_U,0.0400,0.0398,0.1429,0.0291,0.1429
ROCPOINTS_U,0.0400,0.0398,0.1429,0.0292,0.1429
ROCPOINTS_U,0.0408,0.0354,0.1224,0.0281,0.1224
ROCPOINTS_U,0.0411,0.0353,0.1224,0.0282,0.1224
ROCPOINTS_U,0.0423,0.0353,0.1224,0.0282,0.1224
ROCPOINTS_U,0.0433,0.0352,0.1224,0.0283,0.1224
ROCPOINTS_U,0.0443,0.0313,0.1224,0.0317,0.1224
ROCPOINTS_U,0.0444,0.0313,0.1156,0.0300,0.1156
ROCPOINTS_U,0.0452,0.0312,0.1156,0.0300,0.1156
ROCPOINTS_U,0.0461,0.0312,0.1088,0.0283,0.1088
ROCPOINTS_U,0.0467,0.0312,0.1088,0.0284,0.1088
ROCPOINTS_U,0.0489,0.0273,0.1020,0.0304,0.1020
ROCPOINTS_U,0.0494,0.0272,0.1020,0.0304,0.1020
ROCPOINTS_U,0.0500,0.0272,0.1020,0.0305,0.1020
ROCPOINTS_U,0.0513,0.0249,0.0952,0.0310,0.0952
ROCPOINTS_U,0.0514,0.0247,0.0952,0.0313,0.0952
ROCPOINTS_U,0.0517,0.0246,0.0952,0.0313,0.0952
ROCPOINTS_U,0.0517,0.0246,0.0952,0.0314,0.0952
ROCPOINTS_U,0.0525,0.0245,0.0952,0.0315,0.0952
ROCPOINTS_U,0.0529,0.0245,0.0952,0.0315,0.0952
ROCPOINTS_U,0.0533,0.0244,0.0952,0.0316,0.0952
ROCPOINTS_U,0.0537,0.0219,0.0884,0.0327,0.0884
ROCPOINTS_U,0.0543,0.0217,0.0884,0.0330,0.0884
ROCPOINTS_U,0.0545,0.0215,0.0884,0.0333,0.0884
ROCPOINTS_U,0.0553,0.0213,0.0884,0.0336,0.0884
ROCPOINTS_U,0.0567,0.0212,0.0884,0.0337,0.0884
ROCPOINTS_U,0.0574,0.0198,0.0816,0.0334,0.0816
ROCPOINTS_U,0.0600,0.0196,0.0816,0.0337,0.0816
ROCPOINTS_U,0.0600,0.0195,0.0816,0.0338,0.0816
ROCPOINTS_U,0.0611,0.0183,0.0816,0.0360,0.0816
ROCPOINTS_U,0.0633,0.0182,0.0816,0.0361,0.0816
ROCPOINTS_U,0.0633,0.0182,0.0816,0.0363,0.0816
ROCPOINTS_U,0.0650,0.0162,0.0816,0.0405,0.0816
ROCPOINTS_U,0.0656,0.0161,0.0816,0.0407,0.0816
ROCPOINTS_U,0.0667,0.0161,0.0816,0.0408,0.0816
ROCPOINTS_U,0.0676,0.0147,0.0748,0.0409,0.0748
ROCPOINTS_U,0.0680,0.0146,0.0748,0.0410,0.0748
ROCPOINTS_U,0.0700,0.0146,0.0748,0.0412,0.0748
ROCPOINTS_U,0.0733,0.0135,0.0748,0.0442,0.0748
ROCPOINTS_U,0.0740,0.0127,0.0748,0.0468,0.0748
ROCPOINTS_U,0.0756,0.0127,0.0748,0.0470,0.0748
ROCPOINTS_U,0.0761,0.0127,0.0680,0.0429,0.0680
ROCPOINTS_U,0.0767,0.0126,0.0680,0.0431,0.0680
ROCPOINTS_U,0.0773,0.0117,0.0612,0.0419,0.0612
ROCPOINTS_U,0.0784,0.0117,0.0612,0.0421,0.0612
ROCPOINTS_U,0.0800,0.0116,0.0612,0.0423,0.0612
ROCPOINTS_U,0.0833,0.0110,0.0544,0.0396,0.0544
ROCPOINTS_U,0.0834,0.0105,0.0544,0.0417,0.0544
ROCPOINTS_U,0.0867,0.0104,0.0544,0.0419,0.0544
ROCPOINTS_U,0.0891,0.0100,0.0544,0.0435,0.0544
ROCPOINTS_U,0.0900,0.0100,0.0544,0.0437,0.0544
ROCPOINTS_U,0.0923,0.0094,0.0476,0.0407,0.0476
ROCPOINTS_U,0.0930,0.0093,0.0476,0.0409,0.0476
ROCPOINTS_U,0.0933,0.0093,0.0476,0.0412,0.0476
ROCPOINTS_U,0.0967,0.0086,0.0476,0.0443,0.0476
ROCPOINTS_U,0.0967,0.0085,0.0476,0.0446,0.0476
ROCPOINTS_U,0.0977,0.0076,0.0476,0.0496,0.0476
ROCPOINTS_U,0.0986,0.0076,0.0476,0.0500,0.0476
ROCPOINTS_U,0.0999,0.0075,0.0476,0.0504,0.0476
ROCPOINTS_U,0.1000,0.0075,0.0476,0.0507,0.0476
ROCPOINTS_U,0.1022,0.0068,0.0476,0.0551,0.0476
ROCPOINTS_U,0.1033,0.0068,0.0476,0.0556,0.0476
ROCPOINTS_U,0.1046,0.0065,0.0340,0.0420,0.0340
ROCPOINTS_U,0.1050,0.0064,0.0340,0.0427,0.0340
ROCPOINTS_U,0.1067,0.0063,0.0340,0.0431,0.0340
ROCPOINTS_U,0.1100,0.0060,0.0340,0.0450,0.0340
ROCPOINTS_U,0.1133,0.0056,0.0340,0.0481,0.0340
ROCPOINTS_U,0.1142,0.0054,0.0340,0.0500,0.0340
ROCPOINTS_U,0.1167,0.0052,0.0340,0.0515,0.0340
ROCPOINTS_U,0.1188,0.0050,0.0340,0.0538,0.0340
ROCPOINTS_U,0.1200,0.0050,0.0340,0.0543,0.0340
ROCPOINTS_U,0.1233,0.0048,0.0340,0.0556,0.0340
ROCPOINTS_U,0.1267,0.0044,0.0340,0.0602,0.0340
ROCPOINTS_U,0.1300,0.0042,0.0340,0.0633,0.0340
ROCPOINTS_U,0.1333,0.0042,0.0340,0.0641,0.0340
ROCPOINTS_U,0.1334,0.0040,0.0272,0.0541,0.0272
ROCPOINTS_U,0.1367,0.0039,0.0272,0.0548,0.0272
ROCPOINTS_U,0.1400,0.0038,0.0272,0.0571,0.0272
ROCPOINTS_U,0.1433,0.0034,0.0272,0.0625,0.0272
ROCPOINTS_U,0.1467,0.0034,0.0272,0.0635,0.0272
ROCPOINTS_U,0.1487,0.0033,0.0272,0.0645,0.0272
ROCPOINTS_U,0.1500,0.0032,0.0272,0.0656,0.0272
ROCPOINTS_U,0.1533,0.0031,0.0272,0.0690,0.0272
ROCPOINTS_U,0.1567,0.0030,0.0272,0.0714,0.0272
ROCPOINTS_U,0.1633,0.0028,0.0272,0.0741,0.0272
ROCPOINTS_U,0.1667,0.0028,0.0272,0.0755,0.0272
ROCPOINTS_U,0.1735,0.0027,0.0272,0.0769,0.0272
ROCPOINTS_U,0.1767,0.0027,0.0272,0.0784,0.0272
ROCPOINTS_U,0.1827,0.0026,0.0272,0.0800,0.0272
ROCPOINTS_U,0.1833,0.0026,0.0272,0.0816,0.0272
ROCPOINTS_U,0.1900,0.0025,0.0272,0.0833,0.0272
ROCPOINTS_U,0.1933,0.0024,0.0272,0.0870,0.0272
ROCPOINTS_U,0.2000,0.0023,0.0272,0.0889,0.0272
ROCPOINTS_U,0.2033,0.0023,0.0272,0.0909,0.0272
ROCPOINTS_U,0.2067,0.0022,0.0272,0.0952,0.0272
ROCPOINTS_U,0.2133,0.0021,0.0272,0.0976,0.0272
ROCPOINTS_U,0.2167,0.0020,0.0272,0.1000,0.0272
ROCPOINTS_U,0.2233,0.0020,0.0272,0.1026,0.0272
ROCPOINTS_U,0.2267,0.0020,0.0204,0.0789,0.0204
ROCPOINTS_U,0.2367,0.0019,0.0204,0.0811,0.0204
ROCPOINTS_U,0.2533,0.0018,0.0204,0.0857,0.0204
ROCPOINTS_U,0.2633,0.0018,0.0204,0.0882,0.0204
ROCPOINTS_U,0.2700,0.0017,0.0136,0.0625,0.0136
ROCPOINTS_U,0.2733,0.0017,0.0136,0.0645,0.0136
ROCPOINTS_U,0.2767,0.0017,0.0068,0.0333,0.0068
ROCPOINTS_U,0.2800,0.0016,0.0068,0.0345,0.0068
ROCPOINTS_U,0.2833,0.0015,0.0068,0.0357,0.0068
ROCPOINTS_U,0.2867,0.0015,0.0068,0.0370,0.0068
ROCPOINTS_U,0.2900,0.0014,0.0068,0.0400,0.0068
ROCPOINTS_U,0.2933,0.0013,0.0068,0.0417,0.0068
ROCPOINTS_U,0.2967,0.0013,0.0068,0.0435,0.0068
ROCPOINTS_U,0.3367,0.0012,0.0068,0.0455,0.0068
ROCPOINTS_U,0.3455,0.0011,0.0068,0.0476,0.0068
ROCPOINTS_U,0.3533,0.0011,0.0068,0.0500,0.0068
ROCPOINTS_U,0.3567,0.0010,0.0068,0.0526,0.0068
ROCPOINTS_U,0.3600,0.0010,0.0068,0.0556,0.0068
ROCPOINTS_U,0.3667,0.0009,0.0068,0.0588,0.0068
ROCPOINTS_U,0.3733,0.0009,0.0068,0.0625,0.0068
ROCPOINTS_U,0.3767,0.0008,0.0068,0.0667,0.0068
ROCPOINTS_U,0.3800,0.0007,0.0068,0.0714,0.0068
ROCPOINTS_U,0.3805,0.0007,0.0000,0.0000,0.0000
ROCPOINTS_U,0.4103,0.0007,0.0000,0.0000,0.0000
ROCPOINTS_U,0.4133,0.0006,0.0000,0.0000,0.0000
ROCPOINTS_U,0.4150,0.0006,0.0000,0.0000,0.0000
ROCPOINTS_U,0.4316,0.0005,0.0000,0.0000,0.0000
ROCPOINTS_U,0.4336,0.0005,0.0000,0.0000,0.0000
ROCPOINTS_U,0.4400,0.0004,0.0000,0.0000,0.0000
ROCPOINTS_U,0.4567,0.0003,0.0000,0.0000,0.0000
ROCPOINTS_U,0.4767,0.0003,0.0000,0.0000,0.0000
ROCPOINTS_U,0.4867,0.0002,0.0000,0.0000,0.0000
ROCPOINTS_U,0.5633,0.0002,0.0000,0.0000,0.0000
ROCPOINTS_U,0.5900,0.0001,0.0000,0.0000,0.0000
ROCPOINTS_U,0.6067,0.0001,0.0000,0.0000,0.0000
ROCPOINTS_U,0.6067,0.0000,0.0000,0.0000,0.0000
ROCPOINTS_?,0.0000,1.0000,0.0000,0.0000,0.0000
ROCPOINTS_?,0.0000,0.0000,0.0000,0.0000,0.0000
TIME,Seconds taken for cross-validation,256081.970000.
IMP_SCORE,1,GO:0035615,1.0000e+00,1.0000e+00
IMP_SCORE,2,GO:1902187,1.0000e+00,1.0000e+00
IMP_SCORE,3,GO:0097340,1.0000e+00,1.0000e+00
IMP_SCORE,4,GO:0006171,1.0000e+00,1.0000e+00
IMP_SCORE,5,GO:0046933,1.0000e+00,1.0000e+00
IMP_SCORE,6,GO:0051918,1.0000e+00,1.0000e+00
IMP_SCORE,7,GO:1903798,1.0000e+00,1.0000e+00
IMP_SCORE,8,GO:0033197,9.8548e-01,2.0000e+00
IMP_SCORE,9,GO:0034381,9.7095e-01,1.0000e+00
IMP_SCORE,10,GO:0003198,9.5915e-01,2.0000e+00
IMP_SCORE,11,GO:1905819,9.1830e-01,1.0000e+00
IMP_SCORE,12,GO:0002053,9.1830e-01,1.0000e+00
IMP_SCORE,13,GO:0002076,9.1830e-01,1.0000e+00
IMP_SCORE,14,GO:0016075,9.1830e-01,1.0000e+00
IMP_SCORE,15,GO:0045606,9.1830e-01,2.0000e+00
IMP_SCORE,16,GO:0031670,9.1830e-01,1.0000e+00
IMP_SCORE,17,GO:0060546,9.1830e-01,1.0000e+00
IMP_SCORE,18,GO:1905208,9.1830e-01,1.0000e+00
IMP_SCORE,19,GO:0050774,8.6479e-01,2.0000e+00
IMP_SCORE,20,GO:0030826,8.2887e-01,3.0000e+00
IMP_SCORE,21,GO:0032306,8.2501e-01,2.0000e+00
IMP_SCORE,22,GO:0043568,8.1128e-01,1.0000e+00
IMP_SCORE,23,GO:0045821,8.1128e-01,1.0000e+00
IMP_SCORE,24,GO:0061365,8.1128e-01,1.0000e+00
IMP_SCORE,25,GO:0060452,8.1128e-01,1.0000e+00
IMP_SCORE,26,GO:2000816,8.1075e-01,3.0000e+00
IMP_SCORE,27,GO:0042416,7.8627e-01,3.0000e+00
IMP_SCORE,28,GO:0071985,7.7942e-01,3.0000e+00
IMP_SCORE,29,GO:0034695,7.7729e-01,4.0000e+00
IMP_SCORE,30,GO:0034375,7.4622e-01,5.0000e+00
IMP_SCORE,31,GO:1904748,7.3990e-01,7.0000e+00
IMP_SCORE,32,GO:0043552,7.2966e-01,6.0000e+00
IMP_SCORE,33,GO:0034391,7.2434e-01,4.0000e+00
IMP_SCORE,34,GO:0004745,7.2255e-01,8.6000e+01
IMP_SCORE,35,GO:0031016,7.2193e-01,1.0000e+00
IMP_SCORE,36,GO:0034236,7.0413e-01,1.2000e+01
IMP_SCORE,37,GO:0014059,6.9393e-01,2.0000e+00
IMP_SCORE,38,GO:0097431,6.8698e-01,4.0000e+00
IMP_SCORE,39,GO:0048745,6.8604e-01,3.0000e+00
IMP_SCORE,40,GO:0003208,6.8297e-01,4.0000e+00
IMP_SCORE,41,GO:0035315,6.6918e-01,3.0000e+00
IMP_SCORE,42,GO:2000508,6.6477e-01,3.0000e+00
IMP_SCORE,43,GO:0010869,6.6054e-01,3.0000e+00
IMP_SCORE,44,GO:0061217,6.5564e-01,2.0000e+00
IMP_SCORE,45,GO:0070932,6.5298e-01,2.0000e+00
IMP_SCORE,46,GO:0002674,6.4934e-01,2.0000e+00
IMP_SCORE,47,GO:0090189,6.4802e-01,3.0000e+00
IMP_SCORE,48,GO:0048643,6.4644e-01,2.0000e+00
IMP_SCORE,49,GO:0048488,6.4367e-01,5.0000e+00
IMP_SCORE,50,GO:0045073,6.2011e-01,2.0000e+00
IMP_SCORE,51,GO:0002903,6.1935e-01,2.0000e+00
IMP_SCORE,52,GO:0071559,6.1596e-01,6.0000e+00
IMP_SCORE,53,GO:0046606,6.1582e-01,3.0000e+00
IMP_SCORE,54,GO:0060736,6.1331e-01,3.0000e+00
IMP_SCORE,55,GO:1905209,6.1277e-01,5.0000e+00
IMP_SCORE,56,GO:0019068,6.0703e-01,3.0000e+00
IMP_SCORE,57,GO:2000310,5.8760e-01,4.0000e+00
IMP_SCORE,58,GO:0008631,5.8496e-01,2.0000e+00
IMP_SCORE,59,GO:0005583,5.8496e-01,2.0000e+00
IMP_SCORE,60,GO:1902100,5.7754e-01,3.0000e+00
IMP_SCORE,61,GO:0040015,5.7049e-01,4.0000e+00
IMP_SCORE,62,GO:0051004,5.7037e-01,4.0000e+00
IMP_SCORE,63,GO:0010644,5.6888e-01,5.0000e+00
IMP_SCORE,64,GO:0006379,5.6737e-01,4.3000e+01
IMP_SCORE,65,GO:0051152,5.6602e-01,4.0000e+00
IMP_SCORE,66,GO:0032891,5.5517e-01,4.0000e+00
IMP_SCORE,67,GO:0019935,5.5129e-01,1.0000e+01
IMP_SCORE,68,GO:0048557,5.4703e-01,9.0000e+00
IMP_SCORE,69,GO:1900151,5.3815e-01,4.0000e+00
IMP_SCORE,70,GO:0051968,5.3764e-01,2.0000e+00
IMP_SCORE,71,GO:0045622,5.3402e-01,8.0000e+00
IMP_SCORE,72,GO:0032075,5.3145e-01,2.0000e+00
IMP_SCORE,73,GO:1902042,5.2950e-01,8.0000e+00
IMP_SCORE,74,GO:0010962,5.2708e-01,1.1000e+01
IMP_SCORE,75,GO:0045933,5.2524e-01,1.3000e+01
IMP_SCORE,76,GO:0044819,5.2297e-01,5.0000e+00
IMP_SCORE,77,GO:0051654,5.2148e-01,2.0000e+00
IMP_SCORE,78,GO:0060263,5.1726e-01,2.0000e+00
IMP_SCORE,79,GO:2000001,5.1717e-01,3.0000e+00
IMP_SCORE,80,GO:0006195,5.1400e-01,6.0000e+00
IMP_SCORE,81,GO:0032354,5.1387e-01,2.0000e+00
IMP_SCORE,82,GO:0007638,5.1369e-01,2.0000e+00
IMP_SCORE,83,GO:0051593,5.1149e-01,2.0000e+00
IMP_SCORE,84,GO:1902894,5.1149e-01,2.0000e+00
IMP_SCORE,85,GO:0043471,5.0870e-01,2.0000e+00
IMP_SCORE,86,GO:0002726,5.0547e-01,2.0000e+00
IMP_SCORE,87,GO:0034452,5.0495e-01,2.0000e+00
IMP_SCORE,88,GO:0044217,5.0454e-01,1.7000e+01
IMP_SCORE,89,GO:0003206,5.0366e-01,2.0000e+00
IMP_SCORE,90,GO:0052743,5.0351e-01,4.0000e+00
IMP_SCORE,91,GO:0071379,5.0335e-01,4.0000e+00
IMP_SCORE,92,GO:0002837,5.0320e-01,5.0000e+00
IMP_SCORE,93,GO:0035412,5.0301e-01,2.0000e+00
IMP_SCORE,94,GO:1905941,5.0289e-01,2.0000e+00
IMP_SCORE,95,GO:0045589,5.0239e-01,2.0000e+00
IMP_SCORE,96,GO:2000352,5.0234e-01,3.0000e+00
IMP_SCORE,97,GO:0042093,5.0208e-01,6.0000e+00
IMP_SCORE,98,GO:0055117,5.0208e-01,8.0000e+00
IMP_SCORE,99,GO:0097201,5.0132e-01,2.0000e+00
IMP_SCORE,100,GO:0070182,5.0094e-01,2.0000e+00
IMP_SCORE,101,GO:0017136,5.0086e-01,2.0000e+00
IMP_SCORE,102,GO:0006684,5.0079e-01,2.0000e+00
IMP_SCORE,103,GO:0039702,5.0052e-01,2.0000e+00
IMP_SCORE,104,GO:0048286,5.0046e-01,2.0000e+00
IMP_SCORE,105,GO:0040019,5.0040e-01,2.0000e+00
IMP_SCORE,106,GO:0039532,5.0025e-01,2.0000e+00
IMP_SCORE,107,GO:0007171,5.0024e-01,2.0000e+00
IMP_SCORE,108,GO:0031235,5.0019e-01,2.0000e+00
IMP_SCORE,109,GO:0008353,5.0018e-01,2.0000e+00
IMP_SCORE,110,GO:0061158,5.0015e-01,2.0000e+00
IMP_SCORE,111,GO:0051797,5.0005e-01,2.0000e+00
IMP_SCORE,112,GO:0060134,4.9931e-01,8.0000e+00
IMP_SCORE,113,GO:0002320,4.9502e-01,4.0000e+00
IMP_SCORE,114,GO:0009812,4.9223e-01,2.0000e+00
IMP_SCORE,115,GO:0055023,4.9149e-01,3.0000e+00
IMP_SCORE,116,GO:0001937,4.9134e-01,4.0000e+00
IMP_SCORE,117,GO:2000586,4.8854e-01,2.0000e+00
IMP_SCORE,118,GO:0030898,4.8759e-01,3.0000e+00
IMP_SCORE,119,GO:0034587,4.8710e-01,5.0000e+00
IMP_SCORE,120,GO:1904994,4.8615e-01,2.0000e+00
IMP_SCORE,121,GO:0030889,4.8527e-01,2.0000e+00
IMP_SCORE,122,GO:2001053,4.8471e-01,4.0000e+00
IMP_SCORE,123,GO:0030879,4.8431e-01,8.0000e+00
IMP_SCORE,124,GO:0032727,4.8338e-01,7.0000e+00
IMP_SCORE,125,GO:1901522,4.8336e-01,2.0000e+00
IMP_SCORE,126,GO:0061050,4.8265e-01,3.0000e+00
IMP_SCORE,127,GO:0032401,4.8251e-01,8.0000e+00
IMP_SCORE,128,GO:0007202,4.8219e-01,6.0000e+00
IMP_SCORE,129,GO:0060045,4.8118e-01,8.0000e+00
IMP_SCORE,130,GO:0051000,4.8085e-01,2.0000e+00
IMP_SCORE,131,GO:0050775,4.8007e-01,9.0000e+00
IMP_SCORE,132,GO:0051099,4.7993e-01,1.9000e+01
IMP_SCORE,133,GO:0032823,4.7640e-01,2.0000e+00
IMP_SCORE,134,GO:0032308,4.7614e-01,2.0000e+00
IMP_SCORE,135,GO:0060999,4.7483e-01,1.2000e+01
IMP_SCORE,136,GO:2000114,4.7429e-01,9.0000e+00
IMP_SCORE,137,GO:0042982,4.7254e-01,9.0000e+00
IMP_SCORE,138,GO:0043395,4.7159e-01,1.9000e+01
IMP_SCORE,139,GO:0032890,4.7033e-01,1.1000e+01
IMP_SCORE,140,GO:0042994,4.6968e-01,2.0000e+00
IMP_SCORE,141,GO:0014741,4.6919e-01,2.0000e+00
IMP_SCORE,142,GO:0010661,4.6901e-01,6.0000e+00
IMP_SCORE,143,GO:0005095,4.6686e-01,2.0000e+00
IMP_SCORE,144,GO:0015116,4.6639e-01,2.0000e+00
IMP_SCORE,145,GO:0035404,4.6629e-01,2.0000e+00
IMP_SCORE,146,GO:0097320,4.6479e-01,2.0000e+00
IMP_SCORE,147,GO:0010889,4.6444e-01,5.0000e+00
IMP_SCORE,148,GO:0014897,4.6443e-01,4.0000e+00
IMP_SCORE,149,GO:0036109,4.6324e-01,3.4000e+01
IMP_SCORE,150,GO:0010881,4.6267e-01,2.0000e+00
IMP_SCORE,151,GO:0045736,4.6236e-01,2.0000e+00
IMP_SCORE,152,GO:0043923,4.6223e-01,3.0000e+00
IMP_SCORE,153,GO:0021535,4.6223e-01,3.0000e+00
IMP_SCORE,154,GO:0061117,4.6169e-01,2.0000e+00
IMP_SCORE,155,GO:2000345,4.6127e-01,2.0000e+00
IMP_SCORE,156,GO:0032490,4.6031e-01,1.5000e+01
IMP_SCORE,157,GO:0042659,4.6027e-01,2.0000e+00
IMP_SCORE,158,GO:0039706,4.5996e-01,2.0000e+00
IMP_SCORE,159,GO:0035815,4.5942e-01,2.0000e+00
IMP_SCORE,160,GO:0051574,4.5940e-01,2.0000e+00
IMP_SCORE,161,GO:1904814,4.5937e-01,2.0000e+00
IMP_SCORE,162,GO:0002834,4.5932e-01,2.0000e+00
IMP_SCORE,163,GO:0014870,4.5921e-01,2.0000e+00
IMP_SCORE,164,GO:0046931,4.5916e-01,2.0000e+00
IMP_SCORE,165,GO:0051769,4.5812e-01,3.0000e+00
IMP_SCORE,166,GO:0051354,4.5739e-01,4.0000e+00
IMP_SCORE,167,GO:0071675,4.5697e-01,9.0000e+00
IMP_SCORE,168,GO:0046625,4.5672e-01,6.0000e+00
IMP_SCORE,169,GO:0016846,4.5556e-01,1.7000e+01
IMP_SCORE,170,GO:0018206,4.5294e-01,4.0000e+00
IMP_SCORE,171,GO:1904036,4.5285e-01,5.0000e+00
IMP_SCORE,172,GO:0016239,4.5262e-01,1.6000e+01
IMP_SCORE,173,GO:0045472,4.5254e-01,3.0000e+00
IMP_SCORE,174,GO:1904813,4.5141e-01,1.0700e+02
IMP_SCORE,175,GO:0043537,4.4900e-01,7.0000e+00
IMP_SCORE,176,GO:0060158,4.4767e-01,3.0000e+00
IMP_SCORE,177,GO:0042307,4.4735e-01,1.4000e+01
IMP_SCORE,178,GO:0008331,4.4707e-01,4.0000e+00
IMP_SCORE,179,GO:0098847,4.4624e-01,3.0000e+00
IMP_SCORE,180,GO:0010544,4.4149e-01,5.0000e+00
IMP_SCORE,181,GO:1902579,4.4121e-01,3.0000e+01
IMP_SCORE,182,GO:0002823,4.4091e-01,1.1000e+01
IMP_SCORE,183,GO:0060732,4.3995e-01,4.0000e+00
IMP_SCORE,184,GO:2000136,4.3982e-01,1.5000e+01
IMP_SCORE,185,GO:1902358,4.3715e-01,3.0000e+00
IMP_SCORE,186,GO:0010863,4.3630e-01,8.0000e+00
IMP_SCORE,187,GO:0051127,4.3388e-01,7.0000e+00
IMP_SCORE,188,GO:0090026,4.3302e-01,6.0000e+00
IMP_SCORE,189,GO:0050995,4.3041e-01,2.3000e+01
IMP_SCORE,190,GO:0070986,4.2662e-01,6.0000e+00
IMP_SCORE,191,GO:0035735,4.2460e-01,1.7000e+01
IMP_SCORE,192,GO:0002704,4.2346e-01,1.3000e+01
IMP_SCORE,193,GO:1901031,4.2324e-01,1.1000e+01
IMP_SCORE,194,GO:0031227,4.2307e-01,1.4900e+02
IMP_SCORE,195,GO:0046006,4.2251e-01,1.0000e+01
IMP_SCORE,196,GO:0051954,4.1971e-01,1.1000e+01
IMP_SCORE,197,GO:0055026,4.1916e-01,3.0000e+00
IMP_SCORE,198,GO:0055089,4.1872e-01,3.0000e+00
IMP_SCORE,199,GO:0032753,4.1868e-01,5.0000e+00
IMP_SCORE,200,GO:0048280,4.1845e-01,3.0000e+00
IMP_SCORE,201,GO:0061157,4.1805e-01,2.0000e+00
IMP_SCORE,202,GO:0071305,4.1786e-01,5.0000e+00
IMP_SCORE,203,GO:0051117,4.1752e-01,8.1000e+01
IMP_SCORE,204,GO:0060026,4.1568e-01,2.0000e+00
IMP_SCORE,205,GO:0014743,4.1542e-01,1.3000e+01
IMP_SCORE,206,GO:2000116,4.1502e-01,7.7000e+01
IMP_SCORE,207,GO:0071548,4.1500e-01,3.0000e+00
IMP_SCORE,208,GO:0017187,4.1462e-01,5.0000e+00
IMP_SCORE,209,GO:2000479,4.1407e-01,1.0000e+01
IMP_SCORE,210,GO:0060561,4.1209e-01,5.0000e+00
IMP_SCORE,211,GO:0032722,4.1006e-01,2.2000e+01
IMP_SCORE,212,GO:0043536,4.0975e-01,8.0000e+00
IMP_SCORE,213,GO:0003995,4.0884e-01,2.7000e+01
IMP_SCORE,214,GO:0000791,4.0883e-01,7.0000e+00
IMP_SCORE,215,GO:0014829,4.0826e-01,5.0000e+00
IMP_SCORE,216,GO:0042454,4.0825e-01,9.0000e+00
IMP_SCORE,217,GO:0008574,4.0750e-01,1.1000e+01
IMP_SCORE,218,GO:0035025,4.0720e-01,2.0000e+00
IMP_SCORE,219,GO:0061548,4.0676e-01,5.0000e+00
IMP_SCORE,220,GO:0050701,4.0602e-01,5.0000e+00
IMP_SCORE,221,total,4.0588e-01,7.3870e+03
IMP_SCORE,222,GO:1903557,4.0580e-01,2.6000e+01
IMP_SCORE,223,GO:0032303,4.0561e-01,4.0000e+00
IMP_SCORE,224,GO:1903846,4.0514e-01,9.0000e+00
IMP_SCORE,225,GO:0048255,4.0399e-01,5.0000e+00
IMP_SCORE,226,GO:0048710,4.0365e-01,1.5000e+01
IMP_SCORE,227,GO:0090025,4.0322e-01,3.0000e+00
IMP_SCORE,228,GO:0071383,4.0199e-01,2.2000e+01
IMP_SCORE,229,GO:0032794,4.0193e-01,2.0000e+01
IMP_SCORE,230,GO:0002763,4.0190e-01,1.6000e+01
IMP_SCORE,231,GO:0030539,4.0060e-01,8.0000e+00
IMP_SCORE,232,GO:0051350,4.0038e-01,5.0000e+00
IMP_SCORE,233,GO:0034104,4.0023e-01,1.4000e+01
IMP_SCORE,234,GO:0046133,4.0016e-01,1.4000e+01
IMP_SCORE,235,GO:0060148,3.9993e-01,5.0000e+00
IMP_SCORE,236,GO:1901338,3.9991e-01,4.0000e+00
IMP_SCORE,237,GO:0060317,3.9953e-01,1.0000e+01
IMP_SCORE,238,GO:0004843,3.9907e-01,6.3000e+01
IMP_SCORE,239,GO:0043306,3.9900e-01,1.3000e+01
IMP_SCORE,240,GO:0031402,3.9721e-01,4.0000e+00
IMP_SCORE,241,GO:0045836,3.9693e-01,4.0000e+00
IMP_SCORE,242,GO:0006294,3.9683e-01,1.1000e+01
IMP_SCORE,243,GO:0045740,3.9668e-01,1.0000e+01
IMP_SCORE,244,GO:0002021,3.9590e-01,5.0000e+00
IMP_SCORE,245,GO:0005161,3.9589e-01,3.0000e+00
IMP_SCORE,246,GO:0016303,3.9566e-01,4.0000e+00
IMP_SCORE,247,GO:0090109,3.9463e-01,1.1000e+01
IMP_SCORE,248,GO:1901623,3.9366e-01,9.0000e+00
IMP_SCORE,249,GO:0050729,3.9311e-01,3.9000e+01
IMP_SCORE,250,GO:0045989,3.9287e-01,3.0000e+00
IMP_SCORE,251,GO:0002753,3.9255e-01,1.1000e+01
IMP_SCORE,252,GO:0001706,3.9143e-01,3.0000e+00
IMP_SCORE,253,GO:0005112,3.9108e-01,5.0000e+00
IMP_SCORE,254,GO:0001569,3.9105e-01,4.0000e+00
IMP_SCORE,255,GO:0010559,3.9094e-01,1.3000e+01
IMP_SCORE,256,GO:0090207,3.9078e-01,1.6000e+01
IMP_SCORE,257,GO:0010611,3.9060e-01,1.6000e+01
IMP_SCORE,258,GO:0033178,3.9046e-01,3.0000e+00
IMP_SCORE,259,GO:1903725,3.9041e-01,1.6000e+01
IMP_SCORE,260,GO:0015986,3.8974e-01,5.0000e+00
IMP_SCORE,261,GO:0009435,3.8962e-01,1.9000e+01
IMP_SCORE,262,GO:1900153,3.8920e-01,6.0000e+00
IMP_SCORE,263,GO:0046902,3.8918e-01,3.9000e+01
IMP_SCORE,264,GO:0060043,3.8865e-01,9.0000e+00
IMP_SCORE,265,GO:0048259,3.8821e-01,3.0000e+01
IMP_SCORE,266,GO:0003015,3.8773e-01,4.0000e+00
IMP_SCORE,267,GO:0005892,3.8759e-01,7.0000e+00
IMP_SCORE,268,GO:0016581,3.8661e-01,1.3000e+01
IMP_SCORE,269,GO:0071320,3.8614e-01,9.0000e+00
IMP_SCORE,270,GO:0032092,3.8591e-01,2.0000e+01
IMP_SCORE,271,GO:0044298,3.8540e-01,4.8000e+01
IMP_SCORE,272,GO:0045616,3.8513e-01,9.0000e+00
IMP_SCORE,273,GO:0003156,3.8507e-01,2.0000e+01
IMP_SCORE,274,GO:1905348,3.8476e-01,8.0000e+00
IMP_SCORE,275,GO:0060037,3.8451e-01,4.0000e+00
IMP_SCORE,276,GO:0003181,3.8354e-01,7.0000e+00
IMP_SCORE,277,GO:0035994,3.8323e-01,7.0000e+00
IMP_SCORE,278,GO:0010758,3.8281e-01,6.0000e+00
IMP_SCORE,279,GO:0072164,3.8277e-01,2.6000e+01
IMP_SCORE,280,GO:0046635,3.8259e-01,1.9000e+01
IMP_SCORE,281,GO:0051150,3.8240e-01,6.0000e+00
IMP_SCORE,282,GO:0048041,3.8217e-01,2.7000e+01
IMP_SCORE,283,GO:0005528,3.8216e-01,2.6000e+01
IMP_SCORE,284,GO:0006739,3.8215e-01,4.5000e+01
IMP_SCORE,285,GO:0045744,3.8201e-01,2.9000e+01
IMP_SCORE,286,GO:0031341,3.8142e-01,1.6000e+01
IMP_SCORE,287,GO:1900409,3.8136e-01,6.0000e+00
IMP_SCORE,288,GO:0036119,3.8035e-01,3.0000e+00
IMP_SCORE,289,GO:0040023,3.8020e-01,8.0000e+00
IMP_SCORE,290,GO:0060306,3.7993e-01,6.0000e+00
IMP_SCORE,291,GO:0045648,3.7983e-01,4.0000e+00
IMP_SCORE,292,GO:0031434,3.7963e-01,1.5000e+01
IMP_SCORE,293,GO:0072089,3.7936e-01,1.3000e+01
IMP_SCORE,294,GO:1902165,3.7895e-01,7.0000e+00
IMP_SCORE,295,GO:0010804,3.7895e-01,5.0000e+00
IMP_SCORE,296,GO:0036149,3.7887e-01,1.0000e+01
IMP_SCORE,297,GO:1903206,3.7881e-01,1.0000e+01
IMP_SCORE,298,GO:0061311,3.7735e-01,3.0000e+00
IMP_SCORE,299,GO:0031061,3.7712e-01,1.2000e+01
IMP_SCORE,300,GO:0007127,3.7655e-01,5.0000e+00
IMP_SCORE,301,GO:0002825,3.7612e-01,1.2000e+01
IMP_SCORE,302,GO:0045823,3.7600e-01,8.0000e+00
IMP_SCORE,303,GO:0072529,3.7583e-01,2.7000e+01
IMP_SCORE,304,GO:0043198,3.7570e-01,1.7000e+01
IMP_SCORE,305,GO:0090183,3.7569e-01,9.0000e+00
IMP_SCORE,306,GO:0061640,3.7563e-01,2.7000e+01
IMP_SCORE,307,GO:1903578,3.7556e-01,1.3000e+01
IMP_SCORE,308,GO:0061383,3.7540e-01,7.0000e+00
IMP_SCORE,309,GO:0030431,3.7524e-01,1.0000e+01
IMP_SCORE,310,GO:1902803,3.7498e-01,1.2000e+01
IMP_SCORE,311,GO:0046641,3.7490e-01,8.0000e+00
IMP_SCORE,312,GO:0090277,3.7442e-01,2.0000e+01
IMP_SCORE,313,GO:1903203,3.7407e-01,8.0000e+00
IMP_SCORE,314,GO:0030517,3.7407e-01,6.0000e+00
IMP_SCORE,315,GO:0034364,3.7384e-01,3.1000e+01
IMP_SCORE,316,GO:0085029,3.7346e-01,3.5000e+01
IMP_SCORE,317,GO:0035728,3.7316e-01,1.1000e+01
IMP_SCORE,318,GO:0021819,3.7290e-01,1.3000e+01
IMP_SCORE,319,GO:0045639,3.7290e-01,1.4000e+01
IMP_SCORE,320,GO:0048185,3.7275e-01,1.8000e+01
IMP_SCORE,321,GO:0010543,3.7175e-01,8.0000e+00
IMP_SCORE,322,GO:0010837,3.7161e-01,1.1000e+01
IMP_SCORE,323,GO:0060251,3.7139e-01,1.2000e+01
IMP_SCORE,324,GO:0042149,3.7134e-01,2.0000e+01
IMP_SCORE,325,GO:0000132,3.7125e-01,5.0000e+00
IMP_SCORE,326,GO:0015937,3.7071e-01,3.0000e+00
IMP_SCORE,327,GO:1905268,3.6974e-01,1.3000e+01
IMP_SCORE,328,GO:0048538,3.6943e-01,1.4000e+01
IMP_SCORE,329,GO:0070849,3.6936e-01,3.0000e+00
IMP_SCORE,330,GO:0051959,3.6915e-01,5.0000e+00
IMP_SCORE,331,GO:0060544,3.6912e-01,4.0000e+00
IMP_SCORE,332,GO:0035020,3.6900e-01,2.0000e+00
IMP_SCORE,333,GO:0003215,3.6879e-01,1.4000e+01
IMP_SCORE,334,GO:0032372,3.6870e-01,3.0000e+00
IMP_SCORE,335,GO:1903209,3.6840e-01,8.0000e+00
IMP_SCORE,336,GO:0098960,3.6839e-01,8.0000e+00
IMP_SCORE,337,GO:0033048,3.6810e-01,4.0000e+00
IMP_SCORE,338,GO:0044774,3.6803e-01,1.1000e+01
IMP_SCORE,339,GO:0019511,3.6794e-01,5.0000e+00
IMP_SCORE,340,GO:0010464,3.6736e-01,3.0000e+00
IMP_SCORE,341,GO:0031112,3.6708e-01,1.3000e+01
IMP_SCORE,342,GO:0097386,3.6508e-01,9.0000e+00
IMP_SCORE,343,GO:0043302,3.6441e-01,1.2000e+01
IMP_SCORE,344,GO:0010919,3.6424e-01,9.0000e+00
IMP_SCORE,345,GO:0042288,3.6364e-01,1.6000e+01
IMP_SCORE,346,GO:0045414,3.6363e-01,5.0000e+00
IMP_SCORE,347,GO:0030014,3.6356e-01,4.0000e+00
IMP_SCORE,348,GO:0098815,3.6332e-01,8.0000e+00
IMP_SCORE,349,GO:0031281,3.6322e-01,2.2000e+01
IMP_SCORE,350,GO:0010885,3.6321e-01,4.0000e+00
IMP_SCORE,351,GO:0071468,3.6320e-01,3.0000e+00
IMP_SCORE,352,GO:0048661,3.6298e-01,1.9000e+01
IMP_SCORE,353,GO:0048011,3.6283e-01,1.1000e+01
IMP_SCORE,354,GO:0035458,3.6267e-01,4.0000e+00
IMP_SCORE,355,GO:0032897,3.6248e-01,4.0000e+00
IMP_SCORE,356,GO:0031111,3.6242e-01,1.3000e+01
IMP_SCORE,357,GO:0071871,3.6221e-01,6.0000e+00
IMP_SCORE,358,GO:0045923,3.6192e-01,1.0000e+01
IMP_SCORE,359,GO:0032729,3.6189e-01,3.8000e+01
IMP_SCORE,360,GO:2000515,3.6178e-01,8.0000e+00
IMP_SCORE,361,GO:0045069,3.6133e-01,3.2000e+01
IMP_SCORE,362,GO:0034111,3.6107e-01,2.0000e+00
IMP_SCORE,363,GO:0009595,3.6105e-01,1.7000e+01
IMP_SCORE,364,GO:0045974,3.6055e-01,1.5000e+01
IMP_SCORE,365,GO:0010667,3.5991e-01,6.0000e+00
IMP_SCORE,366,GO:0035067,3.5977e-01,5.0000e+00
IMP_SCORE,367,GO:0001736,3.5971e-01,7.0000e+00
IMP_SCORE,368,GO:0031103,3.5961e-01,1.3000e+01
IMP_SCORE,369,GO:1903670,3.5914e-01,9.0000e+00
IMP_SCORE,370,GO:0000980,3.5851e-01,1.3000e+01
IMP_SCORE,371,GO:0032655,3.5844e-01,2.5000e+01
IMP_SCORE,372,GO:0042058,3.5795e-01,2.8000e+01
IMP_SCORE,373,GO:0051917,3.5774e-01,8.0000e+00
IMP_SCORE,374,GO:0001977,3.5752e-01,7.0000e+00
IMP_SCORE,375,GO:0042304,3.5609e-01,1.1000e+01
IMP_SCORE,376,GO:1904035,3.5602e-01,1.8000e+01
IMP_SCORE,377,GO:0032835,3.5602e-01,9.0000e+00
IMP_SCORE,378,GO:0010660,3.5563e-01,8.0000e+00
IMP_SCORE,379,GO:0044344,3.5503e-01,1.4000e+01
IMP_SCORE,380,GO:0060996,3.5482e-01,9.0000e+00
IMP_SCORE,381,GO:0045940,3.5473e-01,1.5000e+01
IMP_SCORE,382,GO:0050856,3.5439e-01,1.5000e+01
IMP_SCORE,383,GO:0071363,3.5427e-01,7.1000e+01
IMP_SCORE,384,GO:0006525,3.5395e-01,2.7000e+01
IMP_SCORE,385,GO:0031114,3.5387e-01,1.0000e+01
IMP_SCORE,386,GO:0061515,3.5370e-01,3.2000e+01
IMP_SCORE,387,GO:0045026,3.5363e-01,2.4000e+01
IMP_SCORE,388,GO:0090140,3.5355e-01,1.3000e+01
IMP_SCORE,389,GO:1900025,3.5325e-01,4.0000e+00
IMP_SCORE,390,GO:0070206,3.5308e-01,3.7000e+01
IMP_SCORE,391,GO:0014041,3.5274e-01,8.0000e+00
IMP_SCORE,392,GO:0060967,3.5273e-01,3.0000e+00
IMP_SCORE,393,GO:2001243,3.5249e-01,1.7000e+01
IMP_SCORE,394,GO:0098581,3.5183e-01,1.9000e+01
IMP_SCORE,395,GO:0072202,3.5176e-01,6.0000e+00
IMP_SCORE,396,GO:0051985,3.5121e-01,7.0000e+00
IMP_SCORE,397,GO:0098799,3.5115e-01,3.0000e+00
IMP_SCORE,398,GO:0008656,3.5086e-01,1.2000e+01
IMP_SCORE,399,GO:0001190,3.5080e-01,2.8000e+01
IMP_SCORE,400,GO:0045116,3.5002e-01,3.0000e+00
IMP_SCORE,401,GO:0046513,3.4979e-01,3.0000e+01
IMP_SCORE,402,GO:0031100,3.4933e-01,2.7000e+01
IMP_SCORE,403,GO:1903894,3.4922e-01,2.0000e+00
IMP_SCORE,404,GO:0015467,3.4908e-01,4.5000e+01
IMP_SCORE,405,GO:0048169,3.4907e-01,1.3000e+01
IMP_SCORE,406,GO:0042311,3.4886e-01,3.0000e+00
IMP_SCORE,407,GO:0090533,3.4884e-01,1.1000e+01
IMP_SCORE,408,GO:0034764,3.4842e-01,3.1000e+01
IMP_SCORE,409,GO:0042098,3.4837e-01,9.0000e+00
IMP_SCORE,410,GO:0048839,3.4834e-01,7.0000e+01
IMP_SCORE,411,GO:0014704,3.4834e-01,1.5000e+01
IMP_SCORE,412,GO:0060765,3.4821e-01,6.0000e+00
IMP_SCORE,413,GO:0010561,3.4768e-01,8.0000e+00
IMP_SCORE,414,GO:0032693,3.4761e-01,1.7000e+01
IMP_SCORE,415,GO:1901526,3.4759e-01,1.0000e+00
IMP_SCORE,416,GO:0032700,3.4754e-01,6.0000e+00
IMP_SCORE,417,GO:0046325,3.4716e-01,3.0000e+00
IMP_SCORE,418,GO:0010744,3.4678e-01,5.0000e+00
IMP_SCORE,419,GO:1901998,3.4652e-01,3.3000e+01
IMP_SCORE,420,GO:0034776,3.4645e-01,7.0000e+00
IMP_SCORE,421,GO:0005979,3.4633e-01,1.8000e+01
IMP_SCORE,422,GO:0046626,3.4606e-01,2.1000e+01
IMP_SCORE,423,GO:1990090,3.4601e-01,2.4000e+01
IMP_SCORE,424,GO:0044783,3.4593e-01,3.0000e+00
IMP_SCORE,425,GO:0032495,3.4586e-01,1.7000e+01
IMP_SCORE,426,GO:0032006,3.4574e-01,6.8000e+01
IMP_SCORE,427,GO:0014902,3.4573e-01,3.0000e+00
IMP_SCORE,428,GO:0030856,3.4550e-01,2.9000e+01
IMP_SCORE,429,GO:1903543,3.4546e-01,6.0000e+00
IMP_SCORE,430,GO:0070528,3.4530e-01,6.0000e+00
IMP_SCORE,431,GO:0090201,3.4528e-01,4.0000e+00
IMP_SCORE,432,GO:0002224,3.4528e-01,3.3000e+01
IMP_SCORE,433,GO:1990089,3.4509e-01,2.0000e+01
IMP_SCORE,434,GO:0046434,3.4504e-01,3.7000e+01
IMP_SCORE,435,GO:0045649,3.4497e-01,1.3000e+01
IMP_SCORE,436,GO:0097094,3.4492e-01,6.0000e+00
IMP_SCORE,437,GO:0051043,3.4479e-01,1.5000e+01
IMP_SCORE,438,GO:1902235,3.4442e-01,5.0000e+00
IMP_SCORE,439,GO:0042789,3.4408e-01,6.0000e+00
IMP_SCORE,440,GO:0097067,3.4390e-01,1.0000e+01
IMP_SCORE,441,GO:0071872,3.4380e-01,4.0000e+00
IMP_SCORE,442,GO:0090079,3.4377e-01,1.0000e+01
IMP_SCORE,443,GO:0002430,3.4339e-01,1.2000e+01
IMP_SCORE,444,GO:0042554,3.4323e-01,9.0000e+00
IMP_SCORE,445,GO:0014819,3.4322e-01,3.0000e+00
IMP_SCORE,446,GO:0086012,3.4298e-01,3.0000e+00
IMP_SCORE,447,GO:1903053,3.4296e-01,7.0000e+00
IMP_SCORE,448,GO:0030970,3.4280e-01,3.0000e+00
IMP_SCORE,449,GO:0022038,3.4277e-01,6.0000e+00
IMP_SCORE,450,GO:0030992,3.4268e-01,3.0000e+00
IMP_SCORE,451,GO:0016601,3.4260e-01,2.2000e+01
IMP_SCORE,452,GO:0002082,3.4254e-01,3.0000e+00
IMP_SCORE,453,GO:0031045,3.4242e-01,7.0000e+00
IMP_SCORE,454,GO:0032225,3.4219e-01,3.0000e+00
IMP_SCORE,455,GO:1901216,3.4182e-01,2.3000e+01
IMP_SCORE,456,GO:0051851,3.4130e-01,1.6000e+01
IMP_SCORE,457,GO:1902895,3.4127e-01,7.0000e+00
IMP_SCORE,458,GO:0001676,3.4091e-01,9.3000e+01
IMP_SCORE,459,GO:0051081,3.4078e-01,1.6000e+01
IMP_SCORE,460,GO:0031652,3.4054e-01,2.0000e+00
IMP_SCORE,461,GO:1903078,3.4037e-01,2.4000e+01
IMP_SCORE,462,GO:1903428,3.3977e-01,1.5000e+01
IMP_SCORE,463,GO:0048188,3.3974e-01,6.0000e+00
IMP_SCORE,464,GO:0060231,3.3935e-01,1.3000e+01
IMP_SCORE,465,GO:0090049,3.3833e-01,3.0000e+00
IMP_SCORE,466,GO:0006559,3.3829e-01,2.3000e+01
IMP_SCORE,467,GO:0055083,3.3796e-01,4.0000e+00
IMP_SCORE,468,GO:0071371,3.3790e-01,3.0000e+00
IMP_SCORE,469,GO:0032692,3.3764e-01,4.0000e+00
IMP_SCORE,470,GO:0070303,3.3763e-01,1.3000e+01
IMP_SCORE,471,GO:0019915,3.3753e-01,3.2000e+01
IMP_SCORE,472,GO:0051153,3.3680e-01,3.4000e+01
IMP_SCORE,473,GO:0043425,3.3674e-01,2.3000e+01
IMP_SCORE,474,GO:0032590,3.3671e-01,7.0000e+00
IMP_SCORE,475,GO:0030901,3.3661e-01,9.0000e+00
IMP_SCORE,476,GO:0071318,3.3657e-01,3.0000e+00
IMP_SCORE,477,GO:0043651,3.3642e-01,3.3000e+01
IMP_SCORE,478,GO:0045605,3.3628e-01,3.0000e+00
IMP_SCORE,479,GO:0070875,3.3606e-01,1.6000e+01
IMP_SCORE,480,GO:0051642,3.3601e-01,1.3000e+01
IMP_SCORE,481,GO:0033962,3.3599e-01,3.0000e+00
IMP_SCORE,482,GO:0042451,3.3597e-01,1.5000e+01
IMP_SCORE,483,GO:2001259,3.3573e-01,1.8000e+01
IMP_SCORE,484,GO:0042582,3.3553e-01,8.0000e+00
IMP_SCORE,485,GO:0016572,3.3502e-01,6.0000e+00
IMP_SCORE,486,GO:0031570,3.3471e-01,1.8000e+01
IMP_SCORE,487,GO:0031690,3.3462e-01,3.0000e+00
IMP_SCORE,488,GO:0001707,3.3444e-01,1.6000e+01
IMP_SCORE,489,GO:0006221,3.3437e-01,1.2000e+01
IMP_SCORE,490,GO:0042698,3.3411e-01,9.0000e+00
IMP_SCORE,491,GO:1902893,3.3408e-01,1.0000e+01
IMP_SCORE,492,GO:0001741,3.3408e-01,3.0000e+00
IMP_SCORE,493,GO:0030176,3.3403e-01,1.4400e+02
IMP_SCORE,494,GO:0009074,3.3393e-01,3.4000e+01
IMP_SCORE,495,GO:0048149,3.3387e-01,3.0000e+00
IMP_SCORE,496,GO:0051568,3.3383e-01,3.0000e+00
IMP_SCORE,497,GO:0016922,3.3362e-01,3.0000e+00
IMP_SCORE,498,GO:0051893,3.3356e-01,1.8000e+01
IMP_SCORE,499,GO:0044247,3.3331e-01,1.6000e+01
IMP_SCORE,500,GO:0070365,3.3313e-01,3.0000e+00
IMP_SCORE,501,GO:0032814,3.3285e-01,9.0000e+00
IMP_SCORE,502,GO:0008187,3.3268e-01,6.0000e+00
IMP_SCORE,503,GO:0038179,3.3241e-01,1.8000e+01
IMP_SCORE,504,GO:0046888,3.3235e-01,1.0000e+01
IMP_SCORE,505,GO:0009396,3.3199e-01,4.0000e+00
IMP_SCORE,506,GO:0040014,3.3194e-01,3.0000e+01
IMP_SCORE,507,GO:2000463,3.3169e-01,1.3000e+01
IMP_SCORE,508,GO:0035050,3.3158e-01,3.0000e+00
IMP_SCORE,509,GO:1902547,3.3146e-01,1.3000e+01
IMP_SCORE,510,GO:0051953,3.3123e-01,8.0000e+00
IMP_SCORE,511,GO:0014072,3.3097e-01,1.0000e+01
IMP_SCORE,512,GO:0032797,3.3087e-01,3.0000e+00
IMP_SCORE,513,GO:0001846,3.3078e-01,3.9000e+01
IMP_SCORE,514,GO:0010874,3.3054e-01,1.6000e+01
IMP_SCORE,515,GO:0048762,3.3015e-01,3.3000e+01
IMP_SCORE,516,GO:0032965,3.3013e-01,9.0000e+00
IMP_SCORE,517,GO:0008277,3.2950e-01,8.6000e+01
IMP_SCORE,518,GO:0002011,3.2931e-01,1.0000e+01
IMP_SCORE,519,GO:0071276,3.2907e-01,9.3000e+01
IMP_SCORE,520,GO:0051721,3.2902e-01,2.0000e+01
IMP_SCORE,521,GO:1903307,3.2841e-01,2.7000e+01
IMP_SCORE,522,GO:0060174,3.2803e-01,1.2000e+01
IMP_SCORE,523,GO:2000826,3.2732e-01,2.4000e+01
IMP_SCORE,524,GO:0010839,3.2729e-01,9.0000e+00
IMP_SCORE,525,GO:0045176,3.2728e-01,3.0000e+00
IMP_SCORE,526,GO:0016701,3.2705e-01,3.8000e+01
IMP_SCORE,527,GO:0032809,3.2705e-01,2.1000e+01
IMP_SCORE,528,GO:0010675,3.2686e-01,3.3000e+01
IMP_SCORE,529,GO:0005003,3.2660e-01,2.1000e+01
IMP_SCORE,530,GO:0033273,3.2643e-01,2.6000e+01
IMP_SCORE,531,GO:0019058,3.2642e-01,6.0000e+00
IMP_SCORE,532,GO:0001709,3.2638e-01,2.9000e+01
IMP_SCORE,533,GO:0051057,3.2599e-01,1.7000e+01
IMP_SCORE,534,GO:0051385,3.2586e-01,7.0000e+00
IMP_SCORE,535,GO:0045625,3.2585e-01,3.0000e+00
IMP_SCORE,536,GO:0001655,3.2584e-01,3.0000e+00
IMP_SCORE,537,GO:0050850,3.2544e-01,2.1000e+01
IMP_SCORE,538,GO:0006661,3.2538e-01,3.5000e+01
IMP_SCORE,539,GO:0031063,3.2515e-01,1.1000e+01
IMP_SCORE,540,GO:0050918,3.2512e-01,1.9000e+01
IMP_SCORE,541,GO:0043507,3.2511e-01,1.7000e+01
IMP_SCORE,542,GO:1903671,3.2510e-01,2.0000e+00
IMP_SCORE,543,GO:0005858,3.2508e-01,3.0000e+00
IMP_SCORE,544,GO:0006940,3.2484e-01,2.4000e+01
IMP_SCORE,545,GO:0035024,3.2470e-01,7.0000e+00
IMP_SCORE,546,GO:0032370,3.2470e-01,1.2000e+01
IMP_SCORE,547,GO:0010574,3.2464e-01,1.1000e+01
IMP_SCORE,548,GO:0071674,3.2450e-01,2.3000e+01
IMP_SCORE,549,GO:1903541,3.2444e-01,3.0000e+00
IMP_SCORE,550,GO:0030016,3.2429e-01,2.7000e+01
IMP_SCORE,551,GO:0031000,3.2410e-01,3.0000e+00
IMP_SCORE,552,GO:0060421,3.2397e-01,7.0000e+00
IMP_SCORE,553,GO:0060307,3.2396e-01,7.0000e+00
IMP_SCORE,554,GO:0019218,3.2378e-01,2.4000e+01
IMP_SCORE,555,GO:0031432,3.2362e-01,1.4000e+01
IMP_SCORE,556,GO:0032652,3.2337e-01,2.3000e+01
IMP_SCORE,557,GO:1902656,3.2317e-01,9.0000e+00
IMP_SCORE,558,GO:2000756,3.2302e-01,1.5000e+01
IMP_SCORE,559,GO:0032872,3.2225e-01,5.4000e+01
IMP_SCORE,560,GO:0001912,3.2223e-01,1.4000e+01
IMP_SCORE,561,GO:0043276,3.2193e-01,1.0000e+00
IMP_SCORE,562,GO:1900103,3.2193e-01,1.0000e+00
IMP_SCORE,563,GO:0002407,3.2172e-01,4.0000e+00
IMP_SCORE,564,GO:0045945,3.2151e-01,4.0000e+00
IMP_SCORE,565,GO:0060229,3.2113e-01,3.0000e+00
IMP_SCORE,566,GO:0014854,3.2107e-01,3.0000e+00
IMP_SCORE,567,GO:0010763,3.2071e-01,5.0000e+00
IMP_SCORE,568,GO:0045655,3.2020e-01,3.0000e+00
IMP_SCORE,569,GO:0009124,3.2005e-01,2.2000e+01
IMP_SCORE,570,GO:0046487,3.1995e-01,4.2000e+01
IMP_SCORE,571,GO:0045686,3.1986e-01,1.9000e+01
IMP_SCORE,572,GO:0045445,3.1985e-01,1.1000e+01
IMP_SCORE,573,GO:1904353,3.1939e-01,2.4000e+01
IMP_SCORE,574,GO:0035578,3.1933e-01,7.7000e+01
IMP_SCORE,575,GO:0060390,3.1924e-01,1.4000e+01
IMP_SCORE,576,GO:0034103,3.1853e-01,3.0000e+01
IMP_SCORE,577,GO:0001649,3.1843e-01,3.9000e+01
IMP_SCORE,578,GO:1904893,3.1806e-01,2.0000e+01
IMP_SCORE,579,GO:0002710,3.1800e-01,5.0000e+00
IMP_SCORE,580,GO:0032768,3.1784e-01,8.0000e+00
IMP_SCORE,581,GO:0050765,3.1739e-01,5.0000e+00
IMP_SCORE,582,GO:0050435,3.1682e-01,1.1000e+01
IMP_SCORE,583,GO:0007569,3.1682e-01,9.0000e+00
IMP_SCORE,584,GO:0051955,3.1675e-01,1.1000e+01
IMP_SCORE,585,GO:0030330,3.1666e-01,1.3000e+01
IMP_SCORE,586,GO:0043371,3.1664e-01,7.0000e+00
IMP_SCORE,587,GO:1904950,3.1653e-01,5.8000e+01
IMP_SCORE,588,GO:0045576,3.1604e-01,1.5000e+01
IMP_SCORE,589,GO:1902186,3.1576e-01,9.0000e+00
IMP_SCORE,590,GO:0000077,3.1567e-01,3.4000e+01
IMP_SCORE,591,GO:0032786,3.1564e-01,7.0000e+00
IMP_SCORE,592,GO:0006636,3.1559e-01,4.1000e+01
IMP_SCORE,593,GO:0045072,3.1538e-01,9.0000e+00
IMP_SCORE,594,GO:0046686,3.1520e-01,1.0200e+02
IMP_SCORE,595,GO:0045948,3.1512e-01,4.0000e+00
IMP_SCORE,596,GO:0046710,3.1502e-01,5.0000e+00
IMP_SCORE,597,GO:0021533,3.1497e-01,1.1000e+01
IMP_SCORE,598,GO:0008320,3.1476e-01,7.0000e+00
IMP_SCORE,599,GO:0051154,3.1466e-01,2.0000e+01
IMP_SCORE,600,GO:0004712,3.1429e-01,3.0000e+01
IMP_SCORE,601,GO:0045987,3.1427e-01,1.0000e+01
IMP_SCORE,602,GO:0010818,3.1427e-01,1.5000e+01
IMP_SCORE,603,GO:2000573,3.1419e-01,2.5000e+01
IMP_SCORE,604,GO:0030027,3.1412e-01,7.8000e+01
IMP_SCORE,605,GO:0048484,3.1404e-01,8.0000e+00
IMP_SCORE,606,GO:0070498,3.1323e-01,7.0000e+00
IMP_SCORE,607,GO:0042627,3.1276e-01,4.0000e+00
IMP_SCORE,608,GO:0051451,3.1273e-01,6.0000e+00
IMP_SCORE,609,GO:1904680,3.1268e-01,2.7000e+01
IMP_SCORE,610,GO:0006677,3.1259e-01,3.3000e+01
IMP_SCORE,611,GO:0046849,3.1231e-01,9.0000e+00
IMP_SCORE,612,GO:1900740,3.1229e-01,1.0000e+01
IMP_SCORE,613,GO:0034110,3.1207e-01,8.0000e+00
IMP_SCORE,614,GO:0032369,3.1196e-01,9.0000e+00
IMP_SCORE,615,GO:0005902,3.1173e-01,4.2000e+01
IMP_SCORE,616,GO:0032725,3.1164e-01,7.0000e+00
IMP_SCORE,617,GO:0097296,3.1128e-01,1.0000e+00
IMP_SCORE,618,GO:0051428,3.1128e-01,1.0000e+00
IMP_SCORE,619,GO:0014857,3.1128e-01,1.0000e+00
IMP_SCORE,620,GO:0008074,3.1128e-01,1.0000e+00
IMP_SCORE,621,GO:0050777,3.1124e-01,5.5000e+01
IMP_SCORE,622,GO:0021854,3.1114e-01,4.0000e+00
IMP_SCORE,623,GO:0009208,3.1083e-01,3.0000e+00
IMP_SCORE,624,GO:0071480,3.1079e-01,1.0000e+01
IMP_SCORE,625,GO:0051290,3.1051e-01,1.1000e+01
IMP_SCORE,626,GO:0016358,3.1045e-01,1.4000e+01
IMP_SCORE,627,GO:0055022,3.1044e-01,4.0000e+00
IMP_SCORE,628,GO:0040036,3.1040e-01,7.0000e+00
IMP_SCORE,629,GO:0018279,3.1031e-01,5.7000e+01
IMP_SCORE,630,GO:0042730,3.1026e-01,1.9000e+01
IMP_SCORE,631,GO:1904705,3.1025e-01,5.0000e+00
IMP_SCORE,632,GO:0030546,3.1012e-01,8.0000e+00
IMP_SCORE,633,GO:0045723,3.1008e-01,3.0000e+00
IMP_SCORE,634,GO:0045061,3.0981e-01,8.0000e+00
IMP_SCORE,635,GO:0045058,3.0980e-01,1.0000e+01
IMP_SCORE,636,GO:0060401,3.0941e-01,1.6000e+01
IMP_SCORE,637,GO:0070821,3.0925e-01,7.6000e+01
IMP_SCORE,638,GO:0032728,3.0919e-01,1.3000e+01
IMP_SCORE,639,GO:1903727,3.0901e-01,1.5000e+01
IMP_SCORE,640,GO:0042522,3.0892e-01,3.0000e+00
IMP_SCORE,641,GO:0019835,3.0888e-01,1.5000e+01
IMP_SCORE,642,GO:0048642,3.0832e-01,8.0000e+00
IMP_SCORE,643,GO:0051287,3.0818e-01,4.9000e+01
IMP_SCORE,644,GO:0042330,3.0816e-01,1.1900e+02
IMP_SCORE,645,GO:0045806,3.0816e-01,1.5000e+01
IMP_SCORE,646,GO:0005833,3.0815e-01,3.0000e+00
IMP_SCORE,647,GO:0050764,3.0813e-01,2.9000e+01
IMP_SCORE,648,GO:0007270,3.0812e-01,2.4000e+01
IMP_SCORE,649,GO:0019992,3.0801e-01,2.6000e+01
IMP_SCORE,650,GO:0030374,3.0758e-01,1.9000e+01
IMP_SCORE,651,GO:0046599,3.0744e-01,3.0000e+00
IMP_SCORE,652,GO:0009267,3.0742e-01,3.7000e+01
IMP_SCORE,653,GO:1901890,3.0739e-01,1.0000e+01
IMP_SCORE,654,GO:0046627,3.0689e-01,1.7000e+01
IMP_SCORE,655,GO:0034045,3.0660e-01,3.0000e+00
IMP_SCORE,656,GO:0002526,3.0660e-01,4.6000e+01
IMP_SCORE,657,GO:0046427,3.0650e-01,2.2000e+01
IMP_SCORE,658,GO:0006958,3.0539e-01,5.6000e+01
IMP_SCORE,659,GO:0043304,3.0520e-01,1.5000e+01
IMP_SCORE,660,GO:0006261,3.0453e-01,1.7000e+01
IMP_SCORE,661,GO:0003007,3.0420e-01,6.0000e+00
IMP_SCORE,662,GO:0019432,3.0415e-01,3.2000e+01
IMP_SCORE,663,GO:0035150,3.0412e-01,3.9000e+01
IMP_SCORE,664,GO:0098657,3.0409e-01,3.2000e+01
IMP_SCORE,665,GO:0045830,3.0404e-01,5.0000e+00
IMP_SCORE,666,GO:1901020,3.0372e-01,7.0000e+00
IMP_SCORE,667,GO:2000637,3.0372e-01,9.0000e+00
IMP_SCORE,668,GO:0004622,3.0356e-01,4.0000e+01
IMP_SCORE,669,GO:0098900,3.0353e-01,1.4000e+01
IMP_SCORE,670,GO:0008630,3.0339e-01,2.1000e+01
IMP_SCORE,671,GO:0010662,3.0315e-01,1.1000e+01
IMP_SCORE,672,GO:0021766,3.0298e-01,3.7000e+01
IMP_SCORE,673,GO:2000179,3.0274e-01,4.0000e+01
IMP_SCORE,674,GO:0033688,3.0255e-01,2.4000e+01
IMP_SCORE,675,GO:0006978,3.0241e-01,6.0000e+00
IMP_SCORE,676,GO:1903844,3.0230e-01,3.2000e+01
IMP_SCORE,677,GO:0042772,3.0220e-01,7.0000e+00
IMP_SCORE,678,GO:0045124,3.0208e-01,1.5000e+01
IMP_SCORE,679,GO:0045408,3.0200e-01,3.0000e+00
IMP_SCORE,680,GO:0006491,3.0188e-01,3.2000e+01
IMP_SCORE,681,GO:0034123,3.0173e-01,1.3000e+01
IMP_SCORE,682,GO:0031362,3.0142e-01,2.4000e+01
IMP_SCORE,683,GO:0021885,3.0089e-01,2.6000e+01
IMP_SCORE,684,GO:1903859,3.0087e-01,2.3000e+01
IMP_SCORE,685,GO:0032780,3.0035e-01,2.0000e+01
IMP_SCORE,686,GO:0016051,3.0026e-01,7.3000e+01
IMP_SCORE,687,GO:0060048,3.0013e-01,1.1000e+01
IMP_SCORE,688,GO:0021795,2.9973e-01,1.9000e+01
IMP_SCORE,689,GO:0050849,2.9958e-01,9.0000e+00
IMP_SCORE,690,GO:0032839,2.9951e-01,1.2000e+01
IMP_SCORE,691,GO:0002703,2.9945e-01,4.5000e+01
IMP_SCORE,692,GO:0072661,2.9933e-01,1.0000e+01
IMP_SCORE,693,GO:1901532,2.9932e-01,8.0000e+00
IMP_SCORE,694,GO:0044773,2.9928e-01,1.2000e+01
IMP_SCORE,695,GO:0071467,2.9918e-01,1.1000e+01
IMP_SCORE,696,GO:0048546,2.9904e-01,8.0000e+00
IMP_SCORE,697,GO:0030217,2.9898e-01,3.0000e+01
IMP_SCORE,698,GO:0042534,2.9897e-01,7.0000e+00
IMP_SCORE,699,GO:0009651,2.9882e-01,3.0000e+00
IMP_SCORE,700,GO:0090313,2.9870e-01,1.6000e+01
IMP_SCORE,701,GO:0045807,2.9869e-01,4.2000e+01
IMP_SCORE,702,GO:0009268,2.9859e-01,2.0000e+01
IMP_SCORE,703,GO:0010954,2.9856e-01,7.0000e+00
IMP_SCORE,704,GO:0090003,2.9849e-01,2.4000e+01
IMP_SCORE,705,GO:0045182,2.9817e-01,3.1000e+01
IMP_SCORE,706,GO:0010769,2.9813e-01,7.3000e+01
IMP_SCORE,707,GO:0090004,2.9784e-01,1.7000e+01
IMP_SCORE,708,GO:0050715,2.9781e-01,2.6000e+01
IMP_SCORE,709,GO:0042523,2.9770e-01,3.0000e+00
IMP_SCORE,710,GO:2000303,2.9744e-01,5.0000e+00
IMP_SCORE,711,GO:0014855,2.9738e-01,1.3000e+01
IMP_SCORE,712,GO:1903556,2.9738e-01,2.2000e+01
IMP_SCORE,713,GO:0071242,2.9700e-01,1.0000e+01
IMP_SCORE,714,GO:0060338,2.9697e-01,1.1000e+01
IMP_SCORE,715,GO:0051023,2.9675e-01,1.8000e+01
IMP_SCORE,716,GO:0050660,2.9648e-01,5.5000e+01
IMP_SCORE,717,GO:0021895,2.9643e-01,1.3000e+01
IMP_SCORE,718,GO:0015278,2.9611e-01,5.0000e+00
IMP_SCORE,719,GO:0050872,2.9603e-01,1.0000e+01
IMP_SCORE,720,GO:0002716,2.9600e-01,8.0000e+00
IMP_SCORE,721,GO:0090200,2.9595e-01,8.0000e+00
IMP_SCORE,722,GO:2000779,2.9586e-01,5.0000e+00
IMP_SCORE,723,GO:0045185,2.9582e-01,3.8000e+01
IMP_SCORE,724,GO:0045745,2.9534e-01,1.4000e+01
IMP_SCORE,725,GO:0032986,2.9531e-01,1.3000e+01
IMP_SCORE,726,GO:0006101,2.9523e-01,4.0000e+01
IMP_SCORE,727,GO:0030673,2.9517e-01,3.0000e+00
IMP_SCORE,728,GO:0090101,2.9484e-01,3.8000e+01
IMP_SCORE,729,GO:0070527,2.9477e-01,5.0000e+01
IMP_SCORE,730,GO:1903036,2.9473e-01,1.6000e+01
IMP_SCORE,731,GO:0004623,2.9449e-01,3.4000e+01
IMP_SCORE,732,GO:0031579,2.9435e-01,1.6000e+01
IMP_SCORE,733,GO:0010800,2.9430e-01,1.2000e+01
IMP_SCORE,734,GO:0000278,2.9418e-01,1.0000e+01
IMP_SCORE,735,GO:0009064,2.9414e-01,7.6000e+01
IMP_SCORE,736,GO:0046173,2.9407e-01,3.2000e+01
IMP_SCORE,737,GO:0010592,2.9392e-01,6.0000e+00
IMP_SCORE,738,GO:0042417,2.9386e-01,1.6000e+01
IMP_SCORE,739,GO:0045920,2.9385e-01,1.2000e+01
IMP_SCORE,740,GO:0032462,2.9381e-01,1.0000e+01
IMP_SCORE,741,GO:0090022,2.9373e-01,1.2000e+01
IMP_SCORE,742,GO:0001916,2.9357e-01,7.0000e+00
IMP_SCORE,743,GO:0016049,2.9342e-01,5.0000e+01
IMP_SCORE,744,GO:0047485,2.9331e-01,5.3000e+01
IMP_SCORE,745,GO:0060397,2.9325e-01,1.1000e+01
IMP_SCORE,746,GO:0090278,2.9319e-01,8.0000e+00
IMP_SCORE,747,GO:1903202,2.9317e-01,1.5000e+01
IMP_SCORE,748,GO:0042043,2.9284e-01,1.0000e+01
IMP_SCORE,749,GO:0043524,2.9278e-01,4.9000e+01
IMP_SCORE,750,GO:0010259,2.9268e-01,1.9000e+01
IMP_SCORE,751,GO:1903963,2.9266e-01,7.0000e+00
IMP_SCORE,752,GO:0022011,2.9245e-01,2.5000e+01
IMP_SCORE,753,GO:0006984,2.9226e-01,1.4000e+01
IMP_SCORE,754,GO:0050730,2.9214e-01,6.5000e+01
IMP_SCORE,755,GO:0050879,2.9169e-01,1.0000e+00
IMP_SCORE,756,GO:0051984,2.9169e-01,1.0000e+00
IMP_SCORE,757,GO:0032941,2.9145e-01,2.2000e+01
IMP_SCORE,758,GO:0035567,2.9144e-01,2.7000e+01
IMP_SCORE,759,GO:0002664,2.9130e-01,1.9000e+01
IMP_SCORE,760,GO:0022600,2.9120e-01,2.8000e+01
IMP_SCORE,761,GO:0009746,2.9118e-01,4.5000e+01
IMP_SCORE,762,GO:1901741,2.9076e-01,2.2000e+01
IMP_SCORE,763,GO:0030511,2.9070e-01,8.0000e+00
IMP_SCORE,764,GO:0030277,2.9038e-01,1.9000e+01
IMP_SCORE,765,GO:0070301,2.9030e-01,2.0000e+01
IMP_SCORE,766,GO:0022408,2.9024e-01,4.1000e+01
IMP_SCORE,767,GO:0097300,2.9021e-01,2.7000e+01
IMP_SCORE,768,GO:0051589,2.9018e-01,6.0000e+00
IMP_SCORE,769,GO:1903391,2.9015e-01,1.6000e+01
IMP_SCORE,770,GO:0071900,2.9000e-01,1.2700e+02
IMP_SCORE,771,GO:1900077,2.8997e-01,1.6000e+01
IMP_SCORE,772,GO:0030900,2.8997e-01,3.4000e+01
IMP_SCORE,773,GO:0046621,2.8989e-01,1.2000e+01
IMP_SCORE,774,GO:0005536,2.8988e-01,1.3000e+01
IMP_SCORE,775,GO:2001275,2.8978e-01,4.0000e+00
IMP_SCORE,776,GO:0015791,2.8966e-01,8.0000e+00
IMP_SCORE,777,GO:1902884,2.8960e-01,1.0000e+01
IMP_SCORE,778,GO:0043691,2.8953e-01,4.0000e+00
IMP_SCORE,779,GO:0031295,2.8943e-01,2.8000e+01
IMP_SCORE,780,GO:0051090,2.8938e-01,1.1500e+02
IMP_SCORE,781,GO:0030371,2.8914e-01,4.1000e+01
IMP_SCORE,782,GO:0051896,2.8904e-01,4.3000e+01
IMP_SCORE,783,GO:0060395,2.8886e-01,2.1000e+01
IMP_SCORE,784,GO:0016641,2.8868e-01,2.7000e+01
IMP_SCORE,785,GO:0010893,2.8853e-01,1.2000e+01
IMP_SCORE,786,GO:0009235,2.8851e-01,2.0000e+01
IMP_SCORE,787,GO:0050998,2.8836e-01,4.0000e+00
IMP_SCORE,788,GO:0002889,2.8830e-01,1.7000e+01
IMP_SCORE,789,GO:1904668,2.8819e-01,4.0000e+00
IMP_SCORE,790,GO:0098751,2.8818e-01,2.7000e+01
IMP_SCORE,791,GO:0050732,2.8817e-01,2.4000e+01
IMP_SCORE,792,GO:0097696,2.8813e-01,1.4000e+01
IMP_SCORE,793,GO:0071622,2.8811e-01,1.6000e+01
IMP_SCORE,794,GO:0071803,2.8807e-01,3.8000e+01
IMP_SCORE,795,GO:0031331,2.8802e-01,8.8000e+01
IMP_SCORE,796,GO:0030865,2.8800e-01,5.0000e+01
IMP_SCORE,797,GO:0010832,2.8780e-01,1.6000e+01
IMP_SCORE,798,GO:0009914,2.8777e-01,2.7000e+01
IMP_SCORE,799,GO:0030832,2.8773e-01,4.7000e+01
IMP_SCORE,800,GO:2000647,2.8770e-01,1.1000e+01
IMP_SCORE,801,GO:0002062,2.8750e-01,1.3000e+01
IMP_SCORE,802,GO:0090659,2.8723e-01,1.9000e+01
IMP_SCORE,803,GO:0001919,2.8715e-01,1.2000e+01
IMP_SCORE,804,GO:0015216,2.8711e-01,5.0000e+00
IMP_SCORE,805,GO:0008106,2.8693e-01,9.0000e+00
IMP_SCORE,806,GO:0097730,2.8686e-01,1.4000e+01
IMP_SCORE,807,GO:0071157,2.8683e-01,7.0000e+00
IMP_SCORE,808,GO:0017127,2.8679e-01,6.0000e+00
IMP_SCORE,809,GO:0048010,2.8662e-01,4.1000e+01
IMP_SCORE,810,GO:0044033,2.8653e-01,1.8000e+01
IMP_SCORE,811,GO:0001953,2.8639e-01,2.2000e+01
IMP_SCORE,812,GO:0017156,2.8631e-01,3.0000e+01
IMP_SCORE,813,GO:0042345,2.8624e-01,2.4000e+01
IMP_SCORE,814,GO:0016500,2.8624e-01,8.0000e+00
IMP_SCORE,815,GO:0070265,2.8617e-01,1.9000e+01
IMP_SCORE,816,GO:0097553,2.8611e-01,7.0000e+00
IMP_SCORE,817,GO:0048660,2.8593e-01,2.9000e+01
IMP_SCORE,818,GO:0006293,2.8558e-01,1.1000e+01
IMP_SCORE,819,GO:0003179,2.8541e-01,8.0000e+00
IMP_SCORE,820,GO:0018196,2.8538e-01,4.5000e+01
IMP_SCORE,821,GO:0060998,2.8536e-01,1.6000e+01
IMP_SCORE,822,GO:0002688,2.8517e-01,2.4000e+01
IMP_SCORE,823,GO:0006554,2.8514e-01,2.7000e+01
IMP_SCORE,824,GO:0009127,2.8513e-01,1.6000e+01
IMP_SCORE,825,GO:0002507,2.8496e-01,2.0000e+00
IMP_SCORE,826,GO:0010569,2.8493e-01,3.0000e+00
IMP_SCORE,827,GO:0051353,2.8475e-01,1.4000e+01
IMP_SCORE,828,GO:1901889,2.8470e-01,5.0000e+00
IMP_SCORE,829,GO:0035264,2.8470e-01,3.4000e+01
IMP_SCORE,830,GO:0032036,2.8459e-01,1.2000e+01
IMP_SCORE,831,GO:0071384,2.8457e-01,1.6000e+01
IMP_SCORE,832,GO:2001241,2.8455e-01,6.0000e+00
IMP_SCORE,833,GO:0051224,2.8451e-01,7.3000e+01
IMP_SCORE,834,GO:0030159,2.8432e-01,3.2000e+01
IMP_SCORE,835,GO:0008009,2.8429e-01,1.8000e+01
IMP_SCORE,836,GO:0035813,2.8420e-01,4.0000e+00
IMP_SCORE,837,GO:0099601,2.8418e-01,1.9000e+01
IMP_SCORE,838,GO:0030866,2.8414e-01,5.8000e+01
IMP_SCORE,839,GO:0043502,2.8413e-01,1.5000e+01
IMP_SCORE,840,GO:0002821,2.8413e-01,2.0000e+01
IMP_SCORE,841,GO:0019233,2.8410e-01,2.9000e+01
IMP_SCORE,842,GO:0061387,2.8395e-01,2.3000e+01
IMP_SCORE,843,GO:0032355,2.8392e-01,7.3000e+01
IMP_SCORE,844,GO:1900408,2.8381e-01,1.6000e+01
IMP_SCORE,845,GO:0046321,2.8379e-01,6.0000e+00
IMP_SCORE,846,GO:0051148,2.8375e-01,2.9000e+01
IMP_SCORE,847,GO:0032982,2.8370e-01,2.5000e+01
IMP_SCORE,848,GO:0048713,2.8361e-01,2.3000e+01
IMP_SCORE,849,GO:0043113,2.8343e-01,1.7000e+01
IMP_SCORE,850,GO:0060966,2.8326e-01,6.0000e+00
IMP_SCORE,851,GO:0010669,2.8318e-01,2.1000e+01
IMP_SCORE,852,GO:0098901,2.8308e-01,9.0000e+00
IMP_SCORE,853,GO:0002761,2.8302e-01,6.0000e+01
IMP_SCORE,854,GO:0034612,2.8298e-01,5.1000e+01
IMP_SCORE,855,GO:0048333,2.8297e-01,2.0000e+00
IMP_SCORE,856,GO:0071417,2.8283e-01,9.2000e+01
IMP_SCORE,857,GO:0031650,2.8279e-01,5.0000e+00
IMP_SCORE,858,GO:0032689,2.8273e-01,1.6000e+01
IMP_SCORE,859,GO:0010866,2.8273e-01,2.3000e+01
IMP_SCORE,860,GO:0055090,2.8271e-01,1.5000e+01
IMP_SCORE,861,GO:0010524,2.8243e-01,1.1000e+01
IMP_SCORE,862,GO:0046596,2.8211e-01,3.4000e+01
IMP_SCORE,863,GO:0034643,2.8211e-01,4.0000e+00
IMP_SCORE,864,GO:0032231,2.8206e-01,3.8000e+01
IMP_SCORE,865,GO:0072215,2.8191e-01,4.0000e+00
IMP_SCORE,866,GO:0000152,2.8183e-01,1.0000e+01
IMP_SCORE,867,GO:0031062,2.8182e-01,1.7000e+01
IMP_SCORE,868,GO:0032368,2.8178e-01,2.5000e+01
IMP_SCORE,869,GO:0010935,2.8168e-01,5.0000e+00
IMP_SCORE,870,GO:1905521,2.8166e-01,9.0000e+00
IMP_SCORE,871,GO:0010566,2.8162e-01,1.0000e+01
IMP_SCORE,872,GO:0032469,2.8146e-01,6.0000e+00
IMP_SCORE,873,GO:0043124,2.8139e-01,2.5000e+01
IMP_SCORE,874,GO:1904591,2.8131e-01,1.9000e+01
IMP_SCORE,875,GO:1990777,2.8121e-01,4.2000e+01
IMP_SCORE,876,GO:0010799,2.8104e-01,7.0000e+00
IMP_SCORE,877,GO:0090102,2.8085e-01,1.3000e+01
IMP_SCORE,878,GO:0005313,2.8084e-01,8.0000e+00
IMP_SCORE,879,GO:0002756,2.8079e-01,1.4000e+01
IMP_SCORE,880,GO:0042809,2.8063e-01,3.0000e+00
IMP_SCORE,881,GO:0075733,2.8052e-01,9.0000e+00
IMP_SCORE,882,GO:0008076,2.8044e-01,5.8000e+01
IMP_SCORE,883,GO:0097421,2.8041e-01,1.2000e+01
IMP_SCORE,884,GO:0072163,2.8027e-01,2.4000e+01
IMP_SCORE,885,GO:0042346,2.8026e-01,6.0000e+00
IMP_SCORE,886,GO:0032735,2.8021e-01,1.9000e+01
IMP_SCORE,887,GO:0019933,2.8021e-01,1.1000e+01
IMP_SCORE,888,GO:0048640,2.8017e-01,2.7000e+01
IMP_SCORE,889,GO:0010888,2.8017e-01,7.0000e+00
IMP_SCORE,890,GO:1902106,2.7986e-01,5.6000e+01
IMP_SCORE,891,GO:0002762,2.7985e-01,2.9000e+01
IMP_SCORE,892,GO:0097202,2.7964e-01,7.0000e+00
IMP_SCORE,893,GO:0005811,2.7964e-01,1.0200e+02
IMP_SCORE,894,GO:0016079,2.7937e-01,1.8000e+01
IMP_SCORE,895,GO:0030033,2.7936e-01,2.7000e+01
IMP_SCORE,896,GO:0060173,2.7936e-01,4.5000e+01
IMP_SCORE,897,GO:0042990,2.7916e-01,4.0000e+01
IMP_SCORE,898,GO:0001504,2.7888e-01,7.0000e+00
IMP_SCORE,899,GO:0023026,2.7877e-01,2.6000e+01
IMP_SCORE,900,GO:0006531,2.7872e-01,7.0000e+00
IMP_SCORE,901,GO:0014898,2.7871e-01,3.0000e+00
IMP_SCORE,902,GO:1904019,2.7871e-01,6.0000e+00
IMP_SCORE,903,GO:0002687,2.7866e-01,3.9000e+01
IMP_SCORE,904,GO:2000045,2.7863e-01,2.9000e+01
IMP_SCORE,905,GO:0101003,2.7836e-01,4.6000e+01
IMP_SCORE,906,GO:0098779,2.7835e-01,8.0000e+00
IMP_SCORE,907,GO:0002287,2.7815e-01,7.0000e+00
IMP_SCORE,908,GO:0001948,2.7788e-01,8.4000e+01
IMP_SCORE,909,GO:0016594,2.7787e-01,1.2000e+01
IMP_SCORE,910,GO:0043407,2.7770e-01,2.4000e+01
IMP_SCORE,911,GO:0034374,2.7756e-01,4.0000e+00
IMP_SCORE,912,GO:0002719,2.7753e-01,7.0000e+00
IMP_SCORE,913,GO:0051170,2.7751e-01,4.4000e+01
IMP_SCORE,914,GO:0015035,2.7749e-01,8.0000e+00
IMP_SCORE,915,GO:0035850,2.7742e-01,1.4000e+01
IMP_SCORE,916,GO:0000726,2.7728e-01,6.0000e+00
IMP_SCORE,917,GO:0032946,2.7725e-01,2.9000e+01
IMP_SCORE,918,GO:0046479,2.7720e-01,2.1000e+01
IMP_SCORE,919,GO:0044273,2.7700e-01,3.6000e+01
IMP_SCORE,920,GO:0009055,2.7679e-01,8.3000e+01
IMP_SCORE,921,GO:0043270,2.7676e-01,5.4000e+01
IMP_SCORE,922,GO:0043370,2.7670e-01,9.0000e+00
IMP_SCORE,923,GO:0018210,2.7669e-01,3.6000e+01
IMP_SCORE,924,GO:0051125,2.7664e-01,1.8000e+01
IMP_SCORE,925,GO:1903214,2.7658e-01,3.5000e+01
IMP_SCORE,926,GO:0051048,2.7657e-01,7.6000e+01
IMP_SCORE,927,GO:0030224,2.7647e-01,2.3000e+01
IMP_SCORE,928,GO:2001233,2.7634e-01,9.6000e+01
IMP_SCORE,929,GO:1900750,2.7628e-01,1.5000e+01
IMP_SCORE,930,GO:2000678,2.7627e-01,3.0000e+00
IMP_SCORE,931,GO:0071375,2.7626e-01,5.6000e+01
IMP_SCORE,932,GO:0034369,2.7608e-01,1.4000e+01
IMP_SCORE,933,GO:2000027,2.7601e-01,5.9000e+01
IMP_SCORE,934,GO:0033198,2.7593e-01,2.8000e+01
IMP_SCORE,935,GO:0055024,2.7579e-01,5.0000e+00
IMP_SCORE,936,GO:0044130,2.7577e-01,1.1000e+01
IMP_SCORE,937,GO:0010591,2.7558e-01,1.9000e+01
IMP_SCORE,938,GO:0043367,2.7541e-01,8.0000e+00
IMP_SCORE,939,GO:0031128,2.7533e-01,4.0000e+00
IMP_SCORE,940,GO:0044769,2.7512e-01,4.0000e+00
IMP_SCORE,941,GO:0030140,2.7499e-01,6.0000e+00
IMP_SCORE,942,GO:0001889,2.7452e-01,3.1000e+01
IMP_SCORE,943,GO:0072175,2.7426e-01,2.2000e+01
IMP_SCORE,944,GO:1901989,2.7412e-01,3.3000e+01
IMP_SCORE,945,GO:0051702,2.7394e-01,2.0000e+01
IMP_SCORE,946,GO:0046051,2.7387e-01,3.0000e+00
IMP_SCORE,947,GO:0010155,2.7383e-01,4.0000e+00
IMP_SCORE,948,GO:0042993,2.7371e-01,1.0000e+01
IMP_SCORE,949,GO:0005109,2.7370e-01,9.0000e+00
IMP_SCORE,950,GO:0043011,2.7359e-01,7.0000e+00
IMP_SCORE,951,GO:0009110,2.7354e-01,1.9000e+01
IMP_SCORE,952,GO:0048016,2.7344e-01,1.4000e+01
IMP_SCORE,953,GO:0043388,2.7337e-01,8.0000e+00
IMP_SCORE,954,GO:0035579,2.7331e-01,8.3000e+01
IMP_SCORE,955,GO:0010039,2.7315e-01,2.5000e+01
IMP_SCORE,956,GO:0010771,2.7304e-01,3.2000e+01
IMP_SCORE,957,GO:0009612,2.7300e-01,6.5000e+01
IMP_SCORE,958,GO:0033628,2.7289e-01,2.8000e+01
IMP_SCORE,959,GO:0016893,2.7269e-01,3.0000e+01
IMP_SCORE,960,GO:0032945,2.7260e-01,2.5000e+01
IMP_SCORE,961,GO:0050670,2.7256e-01,5.7000e+01
IMP_SCORE,962,GO:0071214,2.7250e-01,1.1900e+02
IMP_SCORE,963,GO:0001516,2.7249e-01,1.6000e+01
IMP_SCORE,964,GO:0007584,2.7248e-01,6.2000e+01
IMP_SCORE,965,GO:0006577,2.7233e-01,2.5000e+01
IMP_SCORE,966,GO:0060602,2.7229e-01,3.0000e+00
IMP_SCORE,967,GO:0032435,2.7214e-01,7.0000e+00
IMP_SCORE,968,GO:0048667,2.7202e-01,5.0000e+00
IMP_SCORE,969,GO:0045760,2.7177e-01,3.0000e+00
IMP_SCORE,970,GO:0002718,2.7162e-01,2.6000e+01
IMP_SCORE,971,GO:2001057,2.7149e-01,7.0000e+00
IMP_SCORE,972,GO:0051384,2.7133e-01,6.0000e+01
IMP_SCORE,973,GO:0042531,2.7132e-01,1.2000e+01
IMP_SCORE,974,GO:0031113,2.7106e-01,1.7000e+01
IMP_SCORE,975,GO:0004869,2.7100e-01,5.2000e+01
IMP_SCORE,976,GO:0001071,2.7090e-01,2.9300e+02
IMP_SCORE,977,GO:0030177,2.7089e-01,4.4000e+01
IMP_SCORE,978,GO:0000902,2.7084e-01,5.1000e+01
IMP_SCORE,979,GO:0046500,2.7078e-01,1.6000e+01
IMP_SCORE,980,GO:1905897,2.7076e-01,1.6000e+01
IMP_SCORE,981,GO:1902041,2.7069e-01,2.1000e+01
IMP_SCORE,982,GO:0097711,2.7068e-01,4.7000e+01
IMP_SCORE,983,GO:0005178,2.7058e-01,9.6000e+01
IMP_SCORE,984,GO:0018108,2.7054e-01,5.8000e+01
IMP_SCORE,985,GO:0014894,2.7053e-01,3.0000e+00
IMP_SCORE,986,GO:0045668,2.7052e-01,1.0000e+01
IMP_SCORE,987,GO:2000404,2.7028e-01,5.0000e+00
IMP_SCORE,988,GO:0032330,2.7019e-01,2.8000e+01
IMP_SCORE,989,GO:0031664,2.7016e-01,2.3000e+01
IMP_SCORE,990,GO:0002335,2.7013e-01,8.0000e+00
IMP_SCORE,991,GO:0050716,2.6980e-01,9.0000e+00
IMP_SCORE,992,GO:0010642,2.6971e-01,1.1000e+01
IMP_SCORE,993,GO:0051386,2.6968e-01,4.0000e+00
IMP_SCORE,994,GO:0005845,2.6967e-01,7.0000e+00
IMP_SCORE,995,GO:0032648,2.6961e-01,1.4000e+01
IMP_SCORE,996,GO:0033627,2.6936e-01,1.7000e+01
IMP_SCORE,997,GO:0046965,2.6935e-01,6.0000e+00
IMP_SCORE,998,GO:0010765,2.6932e-01,2.3000e+01
IMP_SCORE,999,GO:0005978,2.6930e-01,8.0000e+00
IMP_SCORE,1000,GO:0071560,2.6920e-01,4.0000e+00
IMP_SCORE,1001,GO:1901224,2.6918e-01,1.3000e+01
IMP_SCORE,1002,GO:0006885,2.6911e-01,3.5000e+01
IMP_SCORE,1003,GO:0032930,2.6909e-01,5.0000e+00
IMP_SCORE,1004,GO:0046688,2.6900e-01,1.7000e+01
IMP_SCORE,1005,GO:0035729,2.6897e-01,4.0000e+00
IMP_SCORE,1006,GO:0001935,2.6894e-01,1.5000e+01
IMP_SCORE,1007,GO:2000696,2.6890e-01,4.0000e+00
IMP_SCORE,1008,GO:0040018,2.6884e-01,1.3000e+01
IMP_SCORE,1009,GO:0016504,2.6875e-01,1.5000e+01
IMP_SCORE,1010,GO:0010632,2.6863e-01,5.2000e+01
IMP_SCORE,1011,GO:0044772,2.6857e-01,9.4000e+01
IMP_SCORE,1012,GO:0016273,2.6856e-01,2.5000e+01
IMP_SCORE,1013,GO:0006544,2.6855e-01,1.9000e+01
IMP_SCORE,1014,GO:0071868,2.6846e-01,6.0000e+00
IMP_SCORE,1015,GO:0042641,2.6843e-01,4.4000e+01
IMP_SCORE,1016,GO:0044321,2.6840e-01,8.0000e+00
IMP_SCORE,1017,GO:0007044,2.6835e-01,4.9000e+01
IMP_SCORE,1018,GO:0043268,2.6831e-01,5.0000e+00
IMP_SCORE,1019,GO:0022409,2.6821e-01,6.2000e+01
IMP_SCORE,1020,GO:0046330,2.6811e-01,3.1000e+01
IMP_SCORE,1021,GO:0071010,2.6793e-01,5.0000e+00
IMP_SCORE,1022,GO:0005771,2.6786e-01,1.2000e+01
IMP_SCORE,1023,GO:0048520,2.6772e-01,1.7000e+01
IMP_SCORE,1024,GO:0072332,2.6762e-01,2.6000e+01
IMP_SCORE,1025,GO:0071236,2.6761e-01,2.0000e+00
IMP_SCORE,1026,GO:0000187,2.6758e-01,4.3000e+01
IMP_SCORE,1027,GO:2000108,2.6731e-01,1.4000e+01
IMP_SCORE,1028,GO:0005546,2.6709e-01,4.3000e+01
IMP_SCORE,1029,GO:0031669,2.6709e-01,6.4000e+01
IMP_SCORE,1030,GO:0007205,2.6706e-01,3.1000e+01
IMP_SCORE,1031,GO:0050667,2.6705e-01,8.0000e+00
IMP_SCORE,1032,GO:0050714,2.6701e-01,6.1000e+01
IMP_SCORE,1033,GO:0061000,2.6694e-01,1.3000e+01
IMP_SCORE,1034,GO:0050853,2.6690e-01,2.8000e+01
IMP_SCORE,1035,GO:0050768,2.6686e-01,1.0500e+02
IMP_SCORE,1036,GO:0046034,2.6679e-01,2.7000e+01
IMP_SCORE,1037,GO:0071230,2.6677e-01,2.6000e+01
IMP_SCORE,1038,GO:0031234,2.6672e-01,2.5000e+01
IMP_SCORE,1039,GO:0032436,2.6665e-01,2.9000e+01
IMP_SCORE,1040,GO:0031116,2.6662e-01,7.0000e+00
IMP_SCORE,1041,GO:0050880,2.6643e-01,3.7000e+01
IMP_SCORE,1042,GO:1901070,2.6641e-01,4.0000e+00
IMP_SCORE,1043,GO:0033145,2.6639e-01,2.0000e+01
IMP_SCORE,1044,GO:0050867,2.6620e-01,7.1000e+01
IMP_SCORE,1045,GO:0000083,2.6619e-01,4.0000e+00
IMP_SCORE,1046,GO:0003705,2.6609e-01,5.6000e+01
IMP_SCORE,1047,GO:0035855,2.6596e-01,2.3000e+01
IMP_SCORE,1048,GO:0070851,2.6587e-01,8.4000e+01
IMP_SCORE,1049,GO:0046636,2.6586e-01,6.0000e+00
IMP_SCORE,1050,GO:0016571,2.6580e-01,2.5000e+01
IMP_SCORE,1051,GO:0071396,2.6561e-01,9.2000e+01
IMP_SCORE,1052,GO:0045078,2.6560e-01,1.0000e+01
IMP_SCORE,1053,GO:0030687,2.6557e-01,2.1000e+01
IMP_SCORE,1054,GO:1901214,2.6557e-01,6.2000e+01
IMP_SCORE,1055,GO:0034389,2.6548e-01,3.1000e+01
IMP_SCORE,1056,GO:0006662,2.6543e-01,4.0000e+01
IMP_SCORE,1057,GO:0001914,2.6543e-01,9.0000e+00
IMP_SCORE,1058,GO:0005741,2.6543e-01,9.7000e+01
IMP_SCORE,1059,GO:0070717,2.6541e-01,9.0000e+00
IMP_SCORE,1060,GO:0042069,2.6540e-01,1.1000e+01
IMP_SCORE,1061,GO:0043027,2.6518e-01,1.4000e+01
IMP_SCORE,1062,GO:0070997,2.6493e-01,3.2000e+01
IMP_SCORE,1063,GO:0046777,2.6492e-01,1.0600e+02
IMP_SCORE,1064,GO:0001556,2.6489e-01,9.0000e+00
IMP_SCORE,1065,GO:0050433,2.6481e-01,1.2000e+01
IMP_SCORE,1066,GO:0071158,2.6474e-01,2.3000e+01
IMP_SCORE,1067,GO:0042130,2.6457e-01,2.2000e+01
IMP_SCORE,1068,GO:0031641,2.6453e-01,1.3000e+01
IMP_SCORE,1069,GO:0008343,2.6441e-01,4.0000e+00
IMP_SCORE,1070,GO:0050886,2.6434e-01,9.0000e+00
IMP_SCORE,1071,GO:0042596,2.6434e-01,1.3000e+01
IMP_SCORE,1072,GO:0048471,2.6419e-01,5.5700e+02
IMP_SCORE,1073,GO:0002237,2.6419e-01,1.1600e+02
IMP_SCORE,1074,GO:0031935,2.6415e-01,8.0000e+00
IMP_SCORE,1075,GO:0002764,2.6408e-01,1.5600e+02
IMP_SCORE,1076,GO:0071346,2.6407e-01,5.0000e+01
IMP_SCORE,1077,GO:0045580,2.6400e-01,4.1000e+01
IMP_SCORE,1078,GO:0045191,2.6375e-01,4.0000e+00
IMP_SCORE,1079,GO:0009083,2.6362e-01,4.5000e+01
IMP_SCORE,1080,GO:0032410,2.6357e-01,1.6000e+01
IMP_SCORE,1081,GO:0045671,2.6355e-01,1.1000e+01
IMP_SCORE,1082,GO:0044144,2.6354e-01,8.0000e+00
IMP_SCORE,1083,GO:0016202,2.6354e-01,2.5000e+01
IMP_SCORE,1084,GO:0035136,2.6352e-01,2.1000e+01
IMP_SCORE,1085,GO:1900026,2.6348e-01,9.0000e+00
IMP_SCORE,1086,GO:0031668,2.6330e-01,6.5000e+01
IMP_SCORE,1087,GO:0043588,2.6329e-01,3.2000e+01
IMP_SCORE,1088,GO:0070411,2.6328e-01,2.1000e+01
IMP_SCORE,1089,GO:0051446,2.6323e-01,4.0000e+00
IMP_SCORE,1090,GO:1900182,2.6311e-01,2.4000e+01
IMP_SCORE,1091,GO:0070034,2.6293e-01,8.0000e+00
IMP_SCORE,1092,GO:0002042,2.6290e-01,1.5000e+01
IMP_SCORE,1093,GO:0061045,2.6285e-01,3.7000e+01
IMP_SCORE,1094,GO:1900024,2.6284e-01,1.8000e+01
IMP_SCORE,1095,GO:0048489,2.6280e-01,2.9000e+01
IMP_SCORE,1096,GO:0097746,2.6278e-01,4.4000e+01
IMP_SCORE,1097,GO:0099132,2.6272e-01,1.2000e+01
IMP_SCORE,1098,GO:0004089,2.6257e-01,7.2000e+01
IMP_SCORE,1099,GO:0051235,2.6253e-01,8.2000e+01
IMP_SCORE,1100,GO:0060049,2.6248e-01,1.0000e+01
IMP_SCORE,1101,GO:0030279,2.6247e-01,2.0000e+01
IMP_SCORE,1102,GO:0002793,2.6239e-01,7.2000e+01
IMP_SCORE,1103,GO:0044126,2.6237e-01,1.0000e+01
IMP_SCORE,1104,GO:0051897,2.6232e-01,1.9000e+01
IMP_SCORE,1105,GO:0048013,2.6229e-01,5.1000e+01
IMP_SCORE,1106,GO:0035173,2.6217e-01,6.0000e+00
IMP_SCORE,1107,GO:0006970,2.6205e-01,4.3000e+01
IMP_SCORE,1108,GO:0007252,2.6192e-01,1.3000e+01
IMP_SCORE,1109,GO:0007422,2.6190e-01,4.3000e+01
IMP_SCORE,1110,GO:0002052,2.6173e-01,1.5000e+01
IMP_SCORE,1111,GO:0035255,2.6170e-01,1.2000e+01
IMP_SCORE,1112,GO:0014061,2.6163e-01,6.0000e+00
IMP_SCORE,1113,GO:0055007,2.6163e-01,6.0000e+00
IMP_SCORE,1114,GO:0010743,2.6151e-01,1.3000e+01
IMP_SCORE,1115,GO:0071470,2.6143e-01,1.8000e+01
IMP_SCORE,1116,GO:0051341,2.6141e-01,2.1000e+01
IMP_SCORE,1117,GO:0070914,2.6140e-01,1.8000e+01
IMP_SCORE,1118,GO:0097305,2.6110e-01,8.3000e+01
IMP_SCORE,1119,GO:0051129,2.6109e-01,1.6900e+02
IMP_SCORE,1120,GO:0090596,2.6092e-01,3.2000e+01
IMP_SCORE,1121,GO:1903313,2.6081e-01,2.7000e+01
IMP_SCORE,1122,GO:0070374,2.6080e-01,4.8000e+01
IMP_SCORE,1123,GO:0033008,2.6068e-01,7.0000e+00
IMP_SCORE,1124,GO:0032107,2.6065e-01,5.0000e+00
IMP_SCORE,1125,GO:0071902,2.6065e-01,8.0000e+01
IMP_SCORE,1126,GO:1902117,2.6063e-01,5.1000e+01
IMP_SCORE,1127,GO:0036314,2.6056e-01,2.4000e+01
IMP_SCORE,1128,GO:0001772,2.6050e-01,9.0000e+01
IMP_SCORE,1129,GO:0030669,2.6047e-01,3.4000e+01
IMP_SCORE,1130,GO:0014821,2.6033e-01,1.2000e+01
IMP_SCORE,1131,GO:1901888,2.6026e-01,2.4000e+01
IMP_SCORE,1132,GO:0061462,2.6025e-01,1.3000e+01
IMP_SCORE,1133,GO:0006047,2.6017e-01,3.4000e+01
IMP_SCORE,1134,GO:0003382,2.6006e-01,2.1000e+01
IMP_SCORE,1135,GO:0001656,2.6001e-01,4.0000e+00
IMP_SCORE,1136,GO:0002706,2.5995e-01,4.2000e+01
IMP_SCORE,1137,GO:0060343,2.5989e-01,4.0000e+00
IMP_SCORE,1138,GO:0032660,2.5988e-01,1.3000e+01
IMP_SCORE,1139,GO:0046164,2.5971e-01,3.6000e+01
IMP_SCORE,1140,GO:0043068,2.5937e-01,1.7300e+02
IMP_SCORE,1141,GO:2001028,2.5919e-01,6.0000e+00
IMP_SCORE,1142,GO:0008305,2.5900e-01,3.4000e+01
IMP_SCORE,1143,GO:0031953,2.5891e-01,4.0000e+00
IMP_SCORE,1144,GO:0045577,2.5891e-01,4.0000e+00
IMP_SCORE,1145,GO:0043551,2.5891e-01,4.0000e+00
IMP_SCORE,1146,GO:1904251,2.5856e-01,4.0000e+00
IMP_SCORE,1147,GO:0005154,2.5853e-01,2.1000e+01
IMP_SCORE,1148,GO:0042102,2.5851e-01,3.1000e+01
IMP_SCORE,1149,GO:0048639,2.5849e-01,3.0000e+01
IMP_SCORE,1150,GO:0019532,2.5843e-01,6.0000e+00
IMP_SCORE,1151,GO:1901880,2.5836e-01,3.2000e+01
IMP_SCORE,1152,GO:0003950,2.5830e-01,1.1400e+02
IMP_SCORE,1153,GO:0018022,2.5821e-01,1.7000e+01
IMP_SCORE,1154,GO:0043949,2.5801e-01,5.0000e+00
IMP_SCORE,1155,GO:0048568,2.5789e-01,2.9000e+01
IMP_SCORE,1156,GO:0044389,2.5788e-01,1.2300e+02
IMP_SCORE,1157,GO:0001541,2.5787e-01,1.3000e+01
IMP_SCORE,1158,GO:0070613,2.5783e-01,5.9000e+01
IMP_SCORE,1159,GO:0090153,2.5777e-01,5.0000e+00
IMP_SCORE,1160,GO:0001917,2.5772e-01,1.5000e+01
IMP_SCORE,1161,GO:0007215,2.5766e-01,4.3000e+01
IMP_SCORE,1162,GO:0033189,2.5766e-01,4.0000e+00
IMP_SCORE,1163,GO:1903555,2.5764e-01,3.6000e+01
IMP_SCORE,1164,GO:0048407,2.5760e-01,2.0000e+00
IMP_SCORE,1165,GO:0007220,2.5753e-01,4.0000e+00
IMP_SCORE,1166,GO:0072512,2.5753e-01,1.7000e+01
IMP_SCORE,1167,GO:1902115,2.5739e-01,8.1000e+01
IMP_SCORE,1168,GO:0046887,2.5733e-01,4.5000e+01
IMP_SCORE,1169,GO:0090075,2.5718e-01,4.0000e+00
IMP_SCORE,1170,GO:0019843,2.5717e-01,7.9000e+01
IMP_SCORE,1171,GO:0032272,2.5702e-01,2.0000e+01
IMP_SCORE,1172,GO:1902743,2.5699e-01,1.3000e+01
IMP_SCORE,1173,GO:1990126,2.5685e-01,5.3000e+01
IMP_SCORE,1174,GO:0021952,2.5677e-01,1.5000e+01
IMP_SCORE,1175,GO:0010454,2.5667e-01,4.0000e+00
IMP_SCORE,1176,GO:0043243,2.5652e-01,2.0000e+01
IMP_SCORE,1177,GO:0004702,2.5646e-01,5.5000e+01
IMP_SCORE,1178,GO:0046961,2.5627e-01,5.0000e+00
IMP_SCORE,1179,GO:0042535,2.5622e-01,6.0000e+00
IMP_SCORE,1180,GO:0031954,2.5620e-01,1.5000e+01
IMP_SCORE,1181,GO:0097194,2.5609e-01,4.1000e+01
IMP_SCORE,1182,GO:0070003,2.5593e-01,2.4000e+01
IMP_SCORE,1183,GO:0034614,2.5584e-01,2.5000e+01
IMP_SCORE,1184,GO:0032956,2.5579e-01,1.1400e+02
IMP_SCORE,1185,GO:0031145,2.5574e-01,9.0000e+00
IMP_SCORE,1186,GO:0031643,2.5569e-01,8.0000e+00
IMP_SCORE,1187,GO:1903392,2.5555e-01,1.2000e+01
IMP_SCORE,1188,GO:0002712,2.5550e-01,1.2000e+01
IMP_SCORE,1189,GO:2000146,2.5545e-01,8.9000e+01
IMP_SCORE,1190,GO:0008395,2.5539e-01,3.2000e+01
IMP_SCORE,1191,GO:0061097,2.5532e-01,2.5000e+01
IMP_SCORE,1192,GO:0034774,2.5531e-01,1.4200e+02
IMP_SCORE,1193,GO:0030336,2.5525e-01,8.9000e+01
IMP_SCORE,1194,GO:0090151,2.5509e-01,4.0000e+00
IMP_SCORE,1195,GO:0030295,2.5494e-01,4.7000e+01
IMP_SCORE,1196,GO:0030513,2.5490e-01,1.5000e+01
IMP_SCORE,1197,GO:0032642,2.5487e-01,3.4000e+01
IMP_SCORE,1198,GO:0010634,2.5486e-01,2.8000e+01
IMP_SCORE,1199,GO:0045792,2.5465e-01,4.0000e+00
IMP_SCORE,1200,GO:1902532,2.5458e-01,1.6500e+02
IMP_SCORE,1201,GO:0043200,2.5457e-01,3.0000e+01
IMP_SCORE,1202,GO:0002495,2.5453e-01,8.1000e+01
IMP_SCORE,1203,GO:0090734,2.5424e-01,2.8000e+01
IMP_SCORE,1204,GO:0007616,2.5407e-01,3.3000e+01
IMP_SCORE,1205,GO:0051653,2.5400e-01,1.3000e+01
IMP_SCORE,1206,GO:0042110,2.5390e-01,4.3000e+01
IMP_SCORE,1207,GO:2000177,2.5387e-01,4.0000e+01
IMP_SCORE,1208,GO:0019229,2.5385e-01,2.2000e+01
IMP_SCORE,1209,GO:0031952,2.5378e-01,1.5000e+01
IMP_SCORE,1210,GO:0008038,2.5374e-01,1.0800e+02
IMP_SCORE,1211,GO:0086001,2.5372e-01,9.0000e+00
IMP_SCORE,1212,GO:0051261,2.5361e-01,2.0000e+01
IMP_SCORE,1213,GO:0046850,2.5350e-01,1.3000e+01
IMP_SCORE,1214,GO:0097529,2.5349e-01,3.5000e+01
IMP_SCORE,1215,GO:0034143,2.5345e-01,5.0000e+00
IMP_SCORE,1216,GO:0060333,2.5338e-01,1.0400e+02
IMP_SCORE,1217,GO:0043177,2.5333e-01,1.3500e+02
IMP_SCORE,1218,GO:0032674,2.5331e-01,7.0000e+00
IMP_SCORE,1219,GO:0016004,2.5322e-01,4.0000e+00
IMP_SCORE,1220,GO:0010665,2.5315e-01,1.5000e+01
IMP_SCORE,1221,GO:0050687,2.5313e-01,1.3000e+01
IMP_SCORE,1222,GO:0070064,2.5313e-01,1.0000e+01
IMP_SCORE,1223,GO:0043176,2.5301e-01,1.0000e+01
IMP_SCORE,1224,GO:0051058,2.5299e-01,1.2000e+01
IMP_SCORE,1225,GO:1904589,2.5299e-01,4.9000e+01
IMP_SCORE,1226,GO:0002064,2.5292e-01,7.4000e+01
IMP_SCORE,1227,GO:0019083,2.5274e-01,1.1000e+01
IMP_SCORE,1228,GO:0050685,2.5269e-01,4.0000e+00
IMP_SCORE,1229,GO:0002694,2.5268e-01,1.1800e+02
IMP_SCORE,1230,GO:0045638,2.5267e-01,4.7000e+01
IMP_SCORE,1231,GO:1903318,2.5259e-01,1.9000e+01
IMP_SCORE,1232,GO:0034162,2.5243e-01,1.9000e+01
IMP_SCORE,1233,GO:0060716,2.5242e-01,5.0000e+00
IMP_SCORE,1234,GO:0002702,2.5241e-01,3.3000e+01
IMP_SCORE,1235,GO:0046683,2.5236e-01,3.3000e+01
IMP_SCORE,1236,GO:0044257,2.5235e-01,7.0000e+00
IMP_SCORE,1237,GO:0046326,2.5231e-01,1.8000e+01
IMP_SCORE,1238,GO:0001965,2.5218e-01,2.3000e+01
IMP_SCORE,1239,GO:0046332,2.5217e-01,5.2000e+01
IMP_SCORE,1240,GO:2000272,2.5215e-01,8.0000e+00
IMP_SCORE,1241,GO:0071786,2.5194e-01,5.0000e+00
IMP_SCORE,1242,GO:0030131,2.5175e-01,9.0000e+00
IMP_SCORE,1243,GO:1902882,2.5171e-01,2.3000e+01
IMP_SCORE,1244,GO:0007063,2.5163e-01,1.0000e+00
IMP_SCORE,1245,GO:2000193,2.5163e-01,1.0000e+00
IMP_SCORE,1246,GO:0010226,2.5163e-01,1.0000e+00
IMP_SCORE,1247,GO:0002067,2.5163e-01,1.0000e+00
IMP_SCORE,1248,GO:0010649,2.5163e-01,1.0000e+00
IMP_SCORE,1249,GO:0060612,2.5144e-01,2.0000e+01
IMP_SCORE,1250,GO:0045132,2.5120e-01,4.0000e+00
IMP_SCORE,1251,GO:0042269,2.5119e-01,1.7000e+01
IMP_SCORE,1252,GO:0030837,2.5111e-01,1.9000e+01
IMP_SCORE,1253,GO:0010008,2.5105e-01,2.3400e+02
IMP_SCORE,1254,GO:0045777,2.5101e-01,2.1000e+01
IMP_SCORE,1255,GO:0070664,2.5089e-01,3.4000e+01
IMP_SCORE,1256,GO:1901201,2.5086e-01,3.0000e+00
IMP_SCORE,1257,GO:0031975,2.5069e-01,1.7600e+02
IMP_SCORE,1258,GO:0030864,2.5060e-01,2.2000e+01
IMP_SCORE,1259,GO:0042036,2.5053e-01,8.0000e+00
IMP_SCORE,1260,GO:0002244,2.5053e-01,1.4300e+02
IMP_SCORE,1261,GO:1904892,2.5044e-01,3.4000e+01
IMP_SCORE,1262,GO:2000181,2.5031e-01,3.6000e+01
IMP_SCORE,1263,GO:0002792,2.5025e-01,3.2000e+01
IMP_SCORE,1264,GO:0034394,2.5010e-01,5.0000e+00
IMP_SCORE,1265,GO:0051494,2.4994e-01,4.9000e+01
IMP_SCORE,1266,GO:0034644,2.4992e-01,2.1000e+01
IMP_SCORE,1267,GO:0060420,2.4984e-01,1.0000e+01
IMP_SCORE,1268,GO:1904894,2.4983e-01,1.5000e+01
IMP_SCORE,1269,GO:0034629,2.4983e-01,9.0000e+00
IMP_SCORE,1270,GO:2000514,2.4968e-01,1.7000e+01
IMP_SCORE,1271,GO:0000086,2.4962e-01,6.5000e+01
IMP_SCORE,1272,GO:0090178,2.4960e-01,5.0000e+00
IMP_SCORE,1273,GO:0051183,2.4952e-01,1.2000e+01
IMP_SCORE,1274,GO:2000021,2.4949e-01,5.7000e+01
IMP_SCORE,1275,GO:0009068,2.4933e-01,4.2000e+01
IMP_SCORE,1276,GO:0001952,2.4929e-01,3.0000e+01
IMP_SCORE,1277,GO:0002832,2.4924e-01,1.6000e+01
IMP_SCORE,1278,GO:0002755,2.4923e-01,1.6000e+01
IMP_SCORE,1279,GO:0046782,2.4922e-01,9.0000e+00
IMP_SCORE,1280,GO:0038093,2.4914e-01,5.5000e+01
IMP_SCORE,1281,GO:0050810,2.4907e-01,1.3000e+01
IMP_SCORE,1282,GO:0090312,2.4899e-01,7.0000e+00
IMP_SCORE,1283,GO:0003009,2.4893e-01,1.7000e+01
IMP_SCORE,1284,GO:0005068,2.4890e-01,1.7000e+01
IMP_SCORE,1285,GO:0001946,2.4889e-01,6.0000e+00
IMP_SCORE,1286,GO:0032874,2.4887e-01,3.3000e+01
IMP_SCORE,1287,GO:0045239,2.4869e-01,3.0000e+01
IMP_SCORE,1288,GO:0060272,2.4862e-01,5.0000e+00
IMP_SCORE,1289,GO:0016048,2.4858e-01,8.0000e+00
IMP_SCORE,1290,GO:0006081,2.4853e-01,8.9000e+01
IMP_SCORE,1291,GO:1903793,2.4843e-01,4.0000e+00
IMP_SCORE,1292,GO:0008361,2.4834e-01,4.0000e+01
IMP_SCORE,1293,GO:1904356,2.4834e-01,2.4000e+01
IMP_SCORE,1294,GO:0001824,2.4833e-01,2.5000e+01
IMP_SCORE,1295,GO:0032496,2.4830e-01,9.3000e+01
IMP_SCORE,1296,GO:0010715,2.4825e-01,4.0000e+00
IMP_SCORE,1297,GO:0050770,2.4820e-01,6.2000e+01
IMP_SCORE,1298,GO:0009190,2.4815e-01,4.0000e+00
IMP_SCORE,1299,GO:1901030,2.4803e-01,1.2000e+01
IMP_SCORE,1300,GO:0017015,2.4787e-01,3.4000e+01
IMP_SCORE,1301,GO:0033612,2.4784e-01,1.3000e+01
IMP_SCORE,1302,GO:1901606,2.4783e-01,8.9000e+01
IMP_SCORE,1303,GO:0001974,2.4776e-01,1.6000e+01
IMP_SCORE,1304,GO:0051491,2.4769e-01,3.9000e+01
IMP_SCORE,1305,GO:0043280,2.4767e-01,3.0000e+01
IMP_SCORE,1306,GO:0034185,2.4763e-01,8.0000e+00
IMP_SCORE,1307,GO:1902254,2.4749e-01,2.2000e+01
IMP_SCORE,1308,GO:0000281,2.4742e-01,1.9000e+01
IMP_SCORE,1309,GO:0051966,2.4739e-01,1.0000e+01
IMP_SCORE,1310,GO:0051532,2.4734e-01,5.0000e+00
IMP_SCORE,1311,GO:0050860,2.4730e-01,1.3000e+01
IMP_SCORE,1312,GO:0060348,2.4727e-01,5.2000e+01
IMP_SCORE,1313,GO:0071481,2.4723e-01,1.5000e+01
IMP_SCORE,1314,GO:0032387,2.4720e-01,5.8000e+01
IMP_SCORE,1315,GO:1902590,2.4719e-01,4.0000e+00
IMP_SCORE,1316,GO:0008209,2.4717e-01,4.1000e+01
IMP_SCORE,1317,GO:0043491,2.4713e-01,8.0000e+00
IMP_SCORE,1318,GO:0001077,2.4707e-01,5.1000e+01
IMP_SCORE,1319,GO:0032460,2.4706e-01,9.0000e+00
IMP_SCORE,1320,GO:0035690,2.4704e-01,5.2000e+01
IMP_SCORE,1321,GO:1901991,2.4689e-01,4.8000e+01
IMP_SCORE,1322,GO:0050690,2.4686e-01,1.1000e+01
IMP_SCORE,1323,GO:0003148,2.4686e-01,4.0000e+00
IMP_SCORE,1324,GO:0071222,2.4677e-01,3.5000e+01
IMP_SCORE,1325,GO:0061098,2.4673e-01,2.6000e+01
IMP_SCORE,1326,GO:0031983,2.4663e-01,1.3300e+02
IMP_SCORE,1327,GO:0043123,2.4657e-01,1.1500e+02
IMP_SCORE,1328,GO:1902230,2.4652e-01,9.0000e+00
IMP_SCORE,1329,GO:0002822,2.4651e-01,3.8000e+01
IMP_SCORE,1330,GO:0032103,2.4642e-01,8.4000e+01
IMP_SCORE,1331,GO:0007595,2.4642e-01,1.8000e+01
IMP_SCORE,1332,GO:0032925,2.4636e-01,4.0000e+00
IMP_SCORE,1333,GO:0002200,2.4636e-01,1.0000e+01
IMP_SCORE,1334,GO:0042599,2.4626e-01,3.1000e+01
IMP_SCORE,1335,GO:0046040,2.4623e-01,2.0000e+00
IMP_SCORE,1336,GO:0032732,2.4612e-01,1.6000e+01
IMP_SCORE,1337,GO:0071869,2.4608e-01,8.0000e+00
IMP_SCORE,1338,GO:0071453,2.4602e-01,3.8000e+01
IMP_SCORE,1339,GO:0007266,2.4580e-01,3.0000e+01
IMP_SCORE,1340,GO:0042035,2.4577e-01,3.7000e+01
IMP_SCORE,1341,GO:0051798,2.4573e-01,5.0000e+00
IMP_SCORE,1342,GO:0019318,2.4561e-01,7.9000e+01
IMP_SCORE,1343,GO:0004791,2.4557e-01,9.0000e+00
IMP_SCORE,1344,GO:0001816,2.4544e-01,3.3000e+01
IMP_SCORE,1345,GO:0051251,2.4541e-01,7.3000e+01
IMP_SCORE,1346,GO:0032754,2.4539e-01,1.3000e+01
IMP_SCORE,1347,GO:1902932,2.4532e-01,6.0000e+00
IMP_SCORE,1348,GO:0060070,2.4530e-01,2.7000e+01
IMP_SCORE,1349,GO:0004653,2.4517e-01,3.0000e+01
IMP_SCORE,1350,GO:2001252,2.4514e-01,3.7000e+01
IMP_SCORE,1351,GO:2000273,2.4511e-01,1.3000e+01
IMP_SCORE,1352,GO:0051645,2.4501e-01,5.0000e+00
IMP_SCORE,1353,GO:0030335,2.4490e-01,1.1100e+02
IMP_SCORE,1354,GO:0090197,2.4487e-01,1.9000e+01
IMP_SCORE,1355,GO:0030512,2.4487e-01,2.7000e+01
IMP_SCORE,1356,GO:0017144,2.4476e-01,2.4000e+01
IMP_SCORE,1357,GO:0071496,2.4475e-01,9.4000e+01
IMP_SCORE,1358,GO:0038187,2.4473e-01,2.1000e+01
IMP_SCORE,1359,GO:0036315,2.4470e-01,1.7000e+01
IMP_SCORE,1360,GO:0002102,2.4461e-01,3.6000e+01
IMP_SCORE,1361,GO:0051639,2.4454e-01,1.1000e+01
IMP_SCORE,1362,GO:0042044,2.4452e-01,3.7000e+01
IMP_SCORE,1363,GO:0071331,2.4446e-01,4.0000e+01
IMP_SCORE,1364,GO:2001239,2.4435e-01,3.0000e+01
IMP_SCORE,1365,GO:0016616,2.4428e-01,1.2500e+02
IMP_SCORE,1366,GO:0016445,2.4420e-01,8.0000e+00
IMP_SCORE,1367,GO:0007259,2.4419e-01,1.6000e+01
IMP_SCORE,1368,GO:0006750,2.4403e-01,2.1000e+01
IMP_SCORE,1369,GO:0001759,2.4399e-01,4.0000e+00
IMP_SCORE,1370,GO:0004601,2.4398e-01,3.9000e+01
IMP_SCORE,1371,GO:0050708,2.4390e-01,1.1400e+02
IMP_SCORE,1372,GO:0034142,2.4387e-01,1.7000e+01
IMP_SCORE,1373,GO:0050772,2.4386e-01,2.3000e+01
IMP_SCORE,1374,GO:0034605,2.4370e-01,5.5000e+01
IMP_SCORE,1375,GO:0042953,2.4365e-01,5.0000e+00
IMP_SCORE,1376,GO:0019867,2.4361e-01,1.4500e+02
IMP_SCORE,1377,GO:0003012,2.4360e-01,1.1900e+02
IMP_SCORE,1378,GO:0060759,2.4355e-01,5.1000e+01
IMP_SCORE,1379,GO:0030010,2.4348e-01,5.1000e+01
IMP_SCORE,1380,GO:0000186,2.4340e-01,1.4000e+01
IMP_SCORE,1381,GO:0051054,2.4338e-01,3.9000e+01
IMP_SCORE,1382,GO:0046605,2.4337e-01,1.9000e+01
IMP_SCORE,1383,GO:0033270,2.4335e-01,2.4000e+01
IMP_SCORE,1384,GO:0010594,2.4333e-01,2.9000e+01
IMP_SCORE,1385,GO:0032653,2.4332e-01,2.8000e+01
IMP_SCORE,1386,GO:0001947,2.4331e-01,1.8000e+01
IMP_SCORE,1387,GO:0050680,2.4326e-01,3.7000e+01
IMP_SCORE,1388,GO:0023014,2.4319e-01,8.5000e+01
IMP_SCORE,1389,GO:0006779,2.4305e-01,1.2000e+01
IMP_SCORE,1390,GO:0031672,2.4303e-01,4.0000e+00
IMP_SCORE,1391,GO:0019372,2.4302e-01,3.8000e+01
IMP_SCORE,1392,GO:0048645,2.4301e-01,5.0000e+00
IMP_SCORE,1393,GO:0009411,2.4288e-01,3.3000e+01
IMP_SCORE,1394,GO:0042577,2.4281e-01,3.2000e+01
IMP_SCORE,1395,GO:0019724,2.4277e-01,1.1000e+01
IMP_SCORE,1396,GO:0016849,2.4272e-01,4.0000e+00
IMP_SCORE,1397,GO:0007093,2.4269e-01,3.1000e+01
IMP_SCORE,1398,GO:0042635,2.4267e-01,4.0000e+00
IMP_SCORE,1399,GO:0034315,2.4265e-01,1.5000e+01
IMP_SCORE,1400,GO:1904152,2.4264e-01,4.0000e+00
IMP_SCORE,1401,GO:0032048,2.4253e-01,1.6000e+01
IMP_SCORE,1402,GO:0044243,2.4253e-01,4.4000e+01
IMP_SCORE,1403,GO:1902905,2.4252e-01,5.7000e+01
IMP_SCORE,1404,GO:0097381,2.4250e-01,1.0000e+01
IMP_SCORE,1405,GO:0008211,2.4242e-01,6.0000e+00
IMP_SCORE,1406,GO:0042177,2.4239e-01,3.7000e+01
IMP_SCORE,1407,GO:2000811,2.4237e-01,1.1000e+01
IMP_SCORE,1408,GO:0045579,2.4218e-01,7.0000e+00
IMP_SCORE,1409,GO:0005057,2.4216e-01,1.2300e+02
IMP_SCORE,1410,GO:0035456,2.4205e-01,2.4000e+01
IMP_SCORE,1411,GO:0043231,2.4202e-01,1.6770e+03
IMP_SCORE,1412,GO:0010718,2.4197e-01,9.0000e+00
IMP_SCORE,1413,GO:0032736,2.4193e-01,5.0000e+00
IMP_SCORE,1414,GO:0010310,2.4185e-01,1.1000e+01
IMP_SCORE,1415,GO:0034498,2.4181e-01,5.0000e+00
IMP_SCORE,1416,GO:0045623,2.4181e-01,7.0000e+00
IMP_SCORE,1417,GO:1905523,2.4176e-01,7.0000e+00
IMP_SCORE,1418,GO:0032481,2.4175e-01,4.3000e+01
IMP_SCORE,1419,GO:0051567,2.4173e-01,3.0000e+00
IMP_SCORE,1420,GO:0030032,2.4171e-01,8.0000e+00
IMP_SCORE,1421,GO:0002286,2.4169e-01,1.4000e+01
IMP_SCORE,1422,GO:0019377,2.4161e-01,2.1000e+01
IMP_SCORE,1423,GO:0031529,2.4152e-01,1.7000e+01
IMP_SCORE,1424,GO:2001204,2.4152e-01,2.1000e+01
IMP_SCORE,1425,GO:0010613,2.4147e-01,1.2000e+01
IMP_SCORE,1426,GO:1905269,2.4136e-01,3.4000e+01
IMP_SCORE,1427,GO:0016702,2.4127e-01,4.7000e+01
IMP_SCORE,1428,GO:1900117,2.4122e-01,5.0000e+00
IMP_SCORE,1429,GO:0016776,2.4108e-01,5.3000e+01
IMP_SCORE,1430,GO:0002220,2.4105e-01,3.3000e+01
IMP_SCORE,1431,GO:0042594,2.4095e-01,7.3000e+01
IMP_SCORE,1432,GO:0071711,2.4088e-01,1.1000e+01
IMP_SCORE,1433,GO:0043369,2.4087e-01,9.0000e+00
IMP_SCORE,1434,GO:0045980,2.4086e-01,9.0000e+00
IMP_SCORE,1435,GO:0060393,2.4078e-01,1.6000e+01
IMP_SCORE,1436,GO:0035094,2.4077e-01,1.2000e+01
IMP_SCORE,1437,GO:0045177,2.4070e-01,3.7000e+01
IMP_SCORE,1438,GO:0050663,2.4057e-01,1.3000e+01
IMP_SCORE,1439,GO:0009311,2.4052e-01,9.2000e+01
IMP_SCORE,1440,GO:0046165,2.4050e-01,4.6000e+01
IMP_SCORE,1441,GO:0006826,2.4050e-01,3.2000e+01
IMP_SCORE,1442,GO:0071312,2.4048e-01,1.3000e+01
IMP_SCORE,1443,GO:0009065,2.4038e-01,3.7000e+01
IMP_SCORE,1444,GO:0050707,2.4036e-01,5.5000e+01
IMP_SCORE,1445,GO:1904724,2.4003e-01,5.4000e+01
IMP_SCORE,1446,GO:0021794,2.4003e-01,1.2000e+01
IMP_SCORE,1447,GO:1900745,2.3980e-01,1.0000e+01
IMP_SCORE,1448,GO:0033081,2.3977e-01,2.0000e+01
IMP_SCORE,1449,GO:0018212,2.3976e-01,5.5000e+01
IMP_SCORE,1450,GO:0001936,2.3973e-01,4.3000e+01
IMP_SCORE,1451,GO:0047496,2.3954e-01,1.2000e+01
IMP_SCORE,1452,GO:1902166,2.3947e-01,1.0000e+01
IMP_SCORE,1453,GO:0003044,2.3944e-01,1.7000e+01
IMP_SCORE,1454,GO:0034329,2.3942e-01,9.6000e+01
IMP_SCORE,1455,GO:0007413,2.3926e-01,2.5000e+01
IMP_SCORE,1456,GO:0003143,2.3923e-01,1.4000e+01
IMP_SCORE,1457,GO:0061028,2.3921e-01,1.5000e+01
IMP_SCORE,1458,GO:2000351,2.3921e-01,2.4000e+01
IMP_SCORE,1459,GO:0051028,2.3918e-01,5.3000e+01
IMP_SCORE,1460,GO:0002696,2.3916e-01,7.6000e+01
IMP_SCORE,1461,GO:0033003,2.3905e-01,2.0000e+01
IMP_SCORE,1462,GO:1990266,2.3901e-01,2.9000e+01
IMP_SCORE,1463,GO:0070302,2.3896e-01,4.9000e+01
IMP_SCORE,1464,GO:0009185,2.3894e-01,2.5000e+01
IMP_SCORE,1465,GO:0016790,2.3891e-01,4.2000e+01
IMP_SCORE,1466,GO:0048634,2.3883e-01,2.2000e+01
IMP_SCORE,1467,GO:0009306,2.3881e-01,4.7000e+01
IMP_SCORE,1468,GO:0010721,2.3871e-01,8.9000e+01
IMP_SCORE,1469,GO:0038094,2.3869e-01,5.1000e+01
IMP_SCORE,1470,GO:0043281,2.3868e-01,4.7000e+01
IMP_SCORE,1471,GO:0002285,2.3868e-01,3.9000e+01
IMP_SCORE,1472,GO:0010812,2.3863e-01,3.5000e+01
IMP_SCORE,1473,GO:0099501,2.3863e-01,7.5000e+01
IMP_SCORE,1474,GO:0036442,2.3860e-01,8.0000e+00
IMP_SCORE,1475,GO:0045428,2.3859e-01,1.1000e+01
IMP_SCORE,1476,GO:0022029,2.3852e-01,2.8000e+01
IMP_SCORE,1477,GO:0090092,2.3851e-01,5.5000e+01
IMP_SCORE,1478,GO:1904949,2.3848e-01,2.0000e+01
IMP_SCORE,1479,GO:0072207,2.3843e-01,1.3000e+01
IMP_SCORE,1480,GO:0045596,2.3841e-01,1.9300e+02
IMP_SCORE,1481,GO:1902533,2.3839e-01,2.0900e+02
IMP_SCORE,1482,GO:0034361,2.3833e-01,8.0000e+00
IMP_SCORE,1483,GO:0005794,2.3825e-01,6.1800e+02
IMP_SCORE,1484,GO:0005001,2.3815e-01,2.3000e+01
IMP_SCORE,1485,GO:0007340,2.3815e-01,7.0000e+00
IMP_SCORE,1486,GO:1902572,2.3812e-01,5.0000e+00
IMP_SCORE,1487,GO:0030514,2.3806e-01,2.9000e+01
IMP_SCORE,1488,GO:0009142,2.3805e-01,1.4000e+01
IMP_SCORE,1489,GO:0009611,2.3801e-01,8.0000e+01
IMP_SCORE,1490,GO:2001236,2.3799e-01,6.7000e+01
IMP_SCORE,1491,GO:0002363,2.3793e-01,1.3000e+01
IMP_SCORE,1492,GO:0050962,2.3791e-01,1.0000e+01
IMP_SCORE,1493,GO:0043496,2.3791e-01,6.0000e+00
IMP_SCORE,1494,GO:0048017,2.3785e-01,3.6000e+01
IMP_SCORE,1495,GO:0007623,2.3779e-01,6.3000e+01
IMP_SCORE,1496,GO:0010517,2.3776e-01,1.9000e+01
IMP_SCORE,1497,GO:0007216,2.3775e-01,1.6000e+01
IMP_SCORE,1498,GO:0006903,2.3766e-01,2.7000e+01
IMP_SCORE,1499,GO:0001755,2.3763e-01,1.5000e+01
IMP_SCORE,1500,GO:0022612,2.3760e-01,2.1000e+01
IMP_SCORE,1501,GO:0043277,2.3759e-01,2.5000e+01
IMP_SCORE,1502,GO:0046460,2.3754e-01,3.3000e+01
IMP_SCORE,1503,GO:0051091,2.3748e-01,9.3000e+01
IMP_SCORE,1504,GO:0060147,2.3741e-01,5.0000e+00
IMP_SCORE,1505,GO:0002709,2.3738e-01,9.0000e+00
IMP_SCORE,1506,GO:0071173,2.3719e-01,5.0000e+00
IMP_SCORE,1507,GO:0032088,2.3714e-01,2.7000e+01
IMP_SCORE,1508,GO:0070306,2.3711e-01,2.0000e+00
IMP_SCORE,1509,GO:0046638,2.3708e-01,1.7000e+01
IMP_SCORE,1510,GO:1901863,2.3685e-01,1.0000e+01
IMP_SCORE,1511,GO:0051956,2.3679e-01,7.0000e+00
IMP_SCORE,1512,GO:0030705,2.3679e-01,5.2000e+01
IMP_SCORE,1513,GO:0034705,2.3678e-01,6.8000e+01
IMP_SCORE,1514,GO:1902307,2.3666e-01,1.6000e+01
IMP_SCORE,1515,GO:0043516,2.3648e-01,1.0000e+01
IMP_SCORE,1516,GO:1901984,2.3645e-01,1.0000e+00
IMP_SCORE,1517,GO:0033004,2.3644e-01,5.0000e+00
IMP_SCORE,1518,GO:0006954,2.3644e-01,2.3200e+02
IMP_SCORE,1519,GO:0006641,2.3644e-01,4.2000e+01
IMP_SCORE,1520,GO:0042887,2.3632e-01,5.1000e+01
IMP_SCORE,1521,GO:2000144,2.3619e-01,8.0000e+00
IMP_SCORE,1522,GO:1902001,2.3618e-01,6.0000e+00
IMP_SCORE,1523,GO:0002478,2.3618e-01,1.2200e+02
IMP_SCORE,1524,GO:0050996,2.3618e-01,9.0000e+00
IMP_SCORE,1525,GO:0046640,2.3617e-01,9.0000e+00
IMP_SCORE,1526,GO:0002698,2.3615e-01,4.2000e+01
IMP_SCORE,1527,GO:0018209,2.3612e-01,8.6000e+01
IMP_SCORE,1528,GO:0046324,2.3609e-01,3.3000e+01
IMP_SCORE,1529,GO:0034097,2.3607e-01,1.8900e+02
IMP_SCORE,1530,GO:0030897,2.3599e-01,4.0000e+00
IMP_SCORE,1531,GO:0003013,2.3592e-01,7.4000e+01
IMP_SCORE,1532,GO:1900076,2.3588e-01,2.4000e+01
IMP_SCORE,1533,GO:0007589,2.3585e-01,3.9000e+01
IMP_SCORE,1534,GO:0019897,2.3581e-01,5.1000e+01
IMP_SCORE,1535,GO:0051438,2.3574e-01,1.4000e+01
IMP_SCORE,1536,GO:0001568,2.3570e-01,5.0000e+01
IMP_SCORE,1537,GO:0048771,2.3567e-01,3.0000e+01
IMP_SCORE,1538,GO:0045911,2.3565e-01,6.0000e+00
IMP_SCORE,1539,GO:0003735,2.3563e-01,9.1000e+01
IMP_SCORE,1540,GO:0043383,2.3557e-01,5.0000e+00
IMP_SCORE,1541,GO:0006801,2.3557e-01,1.0000e+01
IMP_SCORE,1542,GO:0060491,2.3549e-01,7.9000e+01
IMP_SCORE,1543,GO:1905477,2.3545e-01,4.1000e+01
IMP_SCORE,1544,GO:0001678,2.3544e-01,2.9000e+01
IMP_SCORE,1545,GO:1901685,2.3543e-01,1.8000e+01
IMP_SCORE,1546,GO:0001818,2.3543e-01,8.7000e+01
IMP_SCORE,1547,GO:0002863,2.3540e-01,1.3000e+01
IMP_SCORE,1548,GO:2000147,2.3540e-01,1.0400e+02
IMP_SCORE,1549,GO:0002204,2.3532e-01,8.0000e+00
IMP_SCORE,1550,GO:0019210,2.3526e-01,6.1000e+01
IMP_SCORE,1551,GO:0009410,2.3526e-01,1.6000e+01
IMP_SCORE,1552,GO:0000164,2.3521e-01,6.0000e+00
IMP_SCORE,1553,GO:0015693,2.3518e-01,2.0000e+01
IMP_SCORE,1554,GO:0032970,2.3517e-01,8.1000e+01
IMP_SCORE,1555,GO:1901700,2.3517e-01,3.5900e+02
IMP_SCORE,1556,GO:0070555,2.3504e-01,2.6000e+01
IMP_SCORE,1557,GO:0017134,2.3503e-01,1.7000e+01
IMP_SCORE,1558,GO:1900372,2.3502e-01,1.4000e+01
IMP_SCORE,1559,GO:0048018,2.3500e-01,9.0000e+00
IMP_SCORE,1560,GO:0033613,2.3496e-01,2.7000e+01
IMP_SCORE,1561,GO:0061138,2.3496e-01,3.2000e+01
IMP_SCORE,1562,GO:0072562,2.3494e-01,1.6900e+02
IMP_SCORE,1563,GO:0014877,2.3485e-01,5.0000e+00
IMP_SCORE,1564,GO:1903299,2.3477e-01,4.0000e+00
IMP_SCORE,1565,GO:0006836,2.3472e-01,5.7000e+01
IMP_SCORE,1566,GO:0007162,2.3471e-01,7.8000e+01
IMP_SCORE,1567,GO:0098794,2.3465e-01,8.6000e+01
IMP_SCORE,1568,GO:0032870,2.3464e-01,8.3000e+01
IMP_SCORE,1569,GO:0032881,2.3462e-01,9.0000e+00
IMP_SCORE,1570,GO:0098802,2.3447e-01,1.1100e+02
IMP_SCORE,1571,GO:0033120,2.3447e-01,1.7000e+01
IMP_SCORE,1572,GO:0001047,2.3445e-01,5.9000e+01
IMP_SCORE,1573,GO:0033267,2.3436e-01,7.4000e+01
IMP_SCORE,1574,GO:0050854,2.3432e-01,2.6000e+01
IMP_SCORE,1575,GO:0010243,2.3418e-01,2.0600e+02
IMP_SCORE,1576,GO:1903169,2.3417e-01,3.8000e+01
IMP_SCORE,1577,GO:0004842,2.3413e-01,1.7400e+02
IMP_SCORE,1578,GO:1901987,2.3411e-01,8.2000e+01
IMP_SCORE,1579,GO:0035259,2.3405e-01,7.0000e+00
IMP_SCORE,1580,GO:0032091,2.3399e-01,3.8000e+01
IMP_SCORE,1581,GO:0010676,2.3396e-01,2.7000e+01
IMP_SCORE,1582,GO:1905354,2.3396e-01,1.7000e+01
IMP_SCORE,1583,GO:0070325,2.3395e-01,1.2000e+01
IMP_SCORE,1584,GO:0042756,2.3393e-01,3.0000e+00
IMP_SCORE,1585,GO:0070229,2.3392e-01,2.3000e+01
IMP_SCORE,1586,GO:0014874,2.3389e-01,5.0000e+00
IMP_SCORE,1587,GO:0071295,2.3386e-01,4.0000e+00
IMP_SCORE,1588,GO:0048666,2.3384e-01,6.5000e+01
IMP_SCORE,1589,GO:0070536,2.3379e-01,3.2000e+01
IMP_SCORE,1590,GO:0090208,2.3373e-01,1.1000e+01
IMP_SCORE,1591,GO:0060359,2.3372e-01,2.2000e+01
IMP_SCORE,1592,GO:0030825,2.3369e-01,5.0000e+00
IMP_SCORE,1593,GO:0051271,2.3364e-01,8.5000e+01
IMP_SCORE,1594,GO:0033144,2.3361e-01,6.0000e+00
IMP_SCORE,1595,GO:0001666,2.3337e-01,6.2000e+01
IMP_SCORE,1596,GO:0060560,2.3336e-01,3.9000e+01
IMP_SCORE,1597,GO:0043523,2.3334e-01,4.3000e+01
IMP_SCORE,1598,GO:0051899,2.3325e-01,2.8000e+01
IMP_SCORE,1599,GO:0009164,2.3315e-01,2.4000e+01
IMP_SCORE,1600,GO:0014068,2.3315e-01,2.8000e+01
IMP_SCORE,1601,GO:0034341,2.3314e-01,8.8000e+01
IMP_SCORE,1602,GO:0030278,2.3311e-01,9.5000e+01
IMP_SCORE,1603,GO:0009394,2.3308e-01,9.0000e+00
IMP_SCORE,1604,GO:0018107,2.3300e-01,2.4000e+01
IMP_SCORE,1605,GO:0005515,2.3294e-01,3.0600e+03
IMP_SCORE,1606,GO:0006099,2.3294e-01,4.8000e+01
IMP_SCORE,1607,GO:0048813,2.3287e-01,3.5000e+01
IMP_SCORE,1608,GO:1902692,2.3282e-01,1.9000e+01
IMP_SCORE,1609,GO:0035871,2.3279e-01,3.2000e+01
IMP_SCORE,1610,GO:0010677,2.3263e-01,2.3000e+01
IMP_SCORE,1611,GO:0043900,2.3252e-01,1.3400e+02
IMP_SCORE,1612,GO:0061448,2.3244e-01,3.4000e+01
IMP_SCORE,1613,GO:1904923,2.3238e-01,8.0000e+00
IMP_SCORE,1614,GO:0098641,2.3235e-01,1.2000e+01
IMP_SCORE,1615,GO:0051496,2.3234e-01,2.6000e+01
IMP_SCORE,1616,GO:1904377,2.3234e-01,2.7000e+01
IMP_SCORE,1617,GO:0046129,2.3224e-01,1.6000e+01
IMP_SCORE,1618,GO:0010922,2.3223e-01,2.7000e+01
IMP_SCORE,1619,GO:0048732,2.3220e-01,1.2400e+02
IMP_SCORE,1620,GO:0006140,2.3220e-01,3.7000e+01
IMP_SCORE,1621,GO:0007045,2.3212e-01,2.5000e+01
IMP_SCORE,1622,GO:0050731,2.3209e-01,5.1000e+01
IMP_SCORE,1623,GO:0101031,2.3205e-01,4.0000e+00
IMP_SCORE,1624,GO:0008344,2.3201e-01,4.0000e+01
IMP_SCORE,1625,GO:0004683,2.3199e-01,2.3000e+01
IMP_SCORE,1626,GO:0048736,2.3197e-01,4.0000e+01
IMP_SCORE,1627,GO:0045922,2.3197e-01,3.0000e+00
IMP_SCORE,1628,GO:0005634,2.3192e-01,1.2560e+03
IMP_SCORE,1629,GO:1903317,2.3173e-01,6.9000e+01
IMP_SCORE,1630,GO:0004675,2.3171e-01,1.2000e+01
IMP_SCORE,1631,GO:0035051,2.3168e-01,9.0000e+00
IMP_SCORE,1632,GO:0016627,2.3167e-01,5.9000e+01
IMP_SCORE,1633,GO:0007254,2.3166e-01,1.8000e+01
IMP_SCORE,1634,GO:0044309,2.3164e-01,6.1000e+01
IMP_SCORE,1635,GO:0044030,2.3161e-01,5.0000e+00
IMP_SCORE,1636,GO:0006590,2.3157e-01,5.0000e+00
IMP_SCORE,1637,GO:0060411,2.3145e-01,1.3000e+01
IMP_SCORE,1638,GO:0002700,2.3134e-01,3.1000e+01
IMP_SCORE,1639,GO:0006936,2.3126e-01,1.3500e+02
IMP_SCORE,1640,GO:0003188,2.3123e-01,1.6000e+01
IMP_SCORE,1641,GO:0030183,2.3114e-01,2.5000e+01
IMP_SCORE,1642,GO:0070296,2.3114e-01,2.0000e+00
IMP_SCORE,1643,GO:0032868,2.3109e-01,4.2000e+01
IMP_SCORE,1644,GO:2001198,2.3109e-01,6.2000e+01
IMP_SCORE,1645,GO:0060337,2.3106e-01,8.7000e+01
IMP_SCORE,1646,GO:2000311,2.3106e-01,2.0000e+00
IMP_SCORE,1647,GO:0052813,2.3100e-01,3.0000e+01
IMP_SCORE,1648,GO:0010508,2.3092e-01,3.4000e+01
IMP_SCORE,1649,GO:0051051,2.3090e-01,1.1000e+02
IMP_SCORE,1650,GO:0008527,2.3087e-01,2.6000e+01
IMP_SCORE,1651,GO:0032755,2.3086e-01,3.2000e+01
IMP_SCORE,1652,GO:1904018,2.3085e-01,6.5000e+01
IMP_SCORE,1653,GO:0030500,2.3083e-01,3.5000e+01
IMP_SCORE,1654,GO:0019207,2.3082e-01,8.5000e+01
IMP_SCORE,1655,GO:0052547,2.3075e-01,1.5500e+02
IMP_SCORE,1656,GO:0004576,2.3066e-01,1.8000e+01
IMP_SCORE,1657,GO:0010959,2.3062e-01,1.3300e+02
IMP_SCORE,1658,GO:2000648,2.3056e-01,2.9000e+01
IMP_SCORE,1659,GO:1904590,2.3053e-01,3.6000e+01
IMP_SCORE,1660,GO:0043230,2.3048e-01,8.4100e+02
IMP_SCORE,1661,GO:0004707,2.3046e-01,1.1000e+01
IMP_SCORE,1662,GO:0048168,2.3046e-01,3.3000e+01
IMP_SCORE,1663,GO:0009081,2.3023e-01,5.9000e+01
IMP_SCORE,1664,GO:0032869,2.3021e-01,4.4000e+01
IMP_SCORE,1665,GO:0031526,2.3019e-01,2.0000e+01
IMP_SCORE,1666,GO:0046320,2.3017e-01,1.0000e+01
IMP_SCORE,1667,GO:0006513,2.3016e-01,2.4000e+01
IMP_SCORE,1668,GO:0010942,2.3009e-01,1.9200e+02
IMP_SCORE,1669,GO:0043001,2.3001e-01,1.3000e+01
IMP_SCORE,1670,GO:0001885,2.3000e-01,4.4000e+01
IMP_SCORE,1671,GO:0051457,2.2991e-01,5.0000e+00
IMP_SCORE,1672,GO:0006487,2.2979e-01,5.2000e+01
IMP_SCORE,1673,GO:0050710,2.2979e-01,2.0000e+01
IMP_SCORE,1674,GO:0070166,2.2967e-01,6.0000e+00
IMP_SCORE,1675,GO:0033700,2.2967e-01,9.0000e+00
IMP_SCORE,1676,GO:0098631,2.2952e-01,3.3000e+01
IMP_SCORE,1677,GO:1903792,2.2950e-01,1.1000e+01
IMP_SCORE,1678,GO:0035308,2.2946e-01,9.0000e+00
IMP_SCORE,1679,GO:0032026,2.2945e-01,2.8000e+01
IMP_SCORE,1680,GO:1903902,2.2938e-01,3.3000e+01
IMP_SCORE,1681,GO:0009199,2.2937e-01,3.8000e+01
IMP_SCORE,1682,GO:0001702,2.2935e-01,5.0000e+00
IMP_SCORE,1683,GO:0043202,2.2933e-01,9.3000e+01
IMP_SCORE,1684,GO:0031960,2.2931e-01,5.1000e+01
IMP_SCORE,1685,GO:0005488,2.2923e-01,1.9640e+03
IMP_SCORE,1686,GO:1905898,2.2919e-01,8.0000e+00
IMP_SCORE,1687,GO:0032647,2.2917e-01,1.1000e+01
IMP_SCORE,1688,GO:0045663,2.2916e-01,1.2000e+01
IMP_SCORE,1689,GO:0071345,2.2909e-01,1.1400e+02
IMP_SCORE,1690,GO:1902305,2.2907e-01,3.8000e+01
IMP_SCORE,1691,GO:0016322,2.2903e-01,5.0000e+00
IMP_SCORE,1692,GO:0048593,2.2901e-01,1.1000e+01
IMP_SCORE,1693,GO:0004713,2.2900e-01,7.4000e+01
IMP_SCORE,1694,GO:1901861,2.2884e-01,2.5000e+01
IMP_SCORE,1695,GO:0002367,2.2884e-01,1.0000e+01
IMP_SCORE,1696,GO:0010324,2.2881e-01,4.5000e+01
IMP_SCORE,1697,GO:0045947,2.2876e-01,2.0000e+01
IMP_SCORE,1698,GO:0001726,2.2869e-01,6.8000e+01
IMP_SCORE,1699,GO:0002831,2.2860e-01,5.0000e+01
IMP_SCORE,1700,GO:0014910,2.2859e-01,2.9000e+01
IMP_SCORE,1701,GO:0070491,2.2854e-01,2.1000e+01
IMP_SCORE,1702,GO:0044428,2.2849e-01,1.3130e+03
IMP_SCORE,1703,GO:0005779,2.2840e-01,2.0000e+01
IMP_SCORE,1704,GO:0070633,2.2835e-01,2.1000e+01
IMP_SCORE,1705,GO:0032928,2.2834e-01,1.0000e+01
IMP_SCORE,1706,GO:0030072,2.2832e-01,1.8000e+01
IMP_SCORE,1707,GO:0045670,2.2830e-01,5.2000e+01
IMP_SCORE,1708,GO:0044766,2.2822e-01,3.0000e+01
IMP_SCORE,1709,GO:2000278,2.2815e-01,3.7000e+01
IMP_SCORE,1710,GO:0042116,2.2813e-01,2.8000e+01
IMP_SCORE,1711,GO:0043173,2.2808e-01,6.0000e+00
IMP_SCORE,1712,GO:0001562,2.2808e-01,2.2000e+01
IMP_SCORE,1713,GO:0051310,2.2806e-01,1.9000e+01
IMP_SCORE,1714,GO:0051403,2.2800e-01,2.9000e+01
IMP_SCORE,1715,GO:0007250,2.2798e-01,1.2000e+01
IMP_SCORE,1716,GO:0030665,2.2796e-01,6.9000e+01
IMP_SCORE,1717,GO:0042176,2.2794e-01,9.7000e+01
IMP_SCORE,1718,GO:0002218,2.2793e-01,7.6000e+01
IMP_SCORE,1719,GO:0031279,2.2788e-01,3.4000e+01
IMP_SCORE,1720,GO:0001078,2.2782e-01,6.2000e+01
IMP_SCORE,1721,GO:0099133,2.2762e-01,6.0000e+00
IMP_SCORE,1722,GO:1901184,2.2757e-01,2.4000e+01
IMP_SCORE,1723,GO:0045620,2.2752e-01,1.1000e+01
IMP_SCORE,1724,GO:0042059,2.2751e-01,1.0000e+01
IMP_SCORE,1725,GO:0051865,2.2749e-01,4.8000e+01
IMP_SCORE,1726,GO:0000146,2.2739e-01,2.7000e+01
IMP_SCORE,1727,GO:0004708,2.2732e-01,2.1000e+01
IMP_SCORE,1728,GO:0043204,2.2732e-01,5.7000e+01
IMP_SCORE,1729,GO:1903708,2.2728e-01,3.6000e+01
IMP_SCORE,1730,GO:0051881,2.2728e-01,2.9000e+01
IMP_SCORE,1731,GO:0043229,2.2726e-01,1.7110e+03
IMP_SCORE,1732,GO:1903510,2.2724e-01,7.1000e+01
IMP_SCORE,1733,GO:0031406,2.2713e-01,1.2800e+02
IMP_SCORE,1734,GO:0055094,2.2703e-01,2.6000e+01
IMP_SCORE,1735,GO:0002791,2.2702e-01,9.7000e+01
IMP_SCORE,1736,GO:0090141,2.2692e-01,5.0000e+00
IMP_SCORE,1737,GO:0014069,2.2692e-01,1.1400e+02
IMP_SCORE,1738,GO:0031996,2.2687e-01,5.0000e+00
IMP_SCORE,1739,GO:0042157,2.2680e-01,5.4000e+01
IMP_SCORE,1740,GO:1902403,2.2677e-01,6.0000e+00
IMP_SCORE,1741,GO:0042254,2.2676e-01,3.8000e+01
IMP_SCORE,1742,GO:0048145,2.2674e-01,5.1000e+01
IMP_SCORE,1743,GO:0017146,2.2673e-01,1.8000e+01
IMP_SCORE,1744,GO:0045621,2.2669e-01,2.3000e+01
IMP_SCORE,1745,GO:0004867,2.2669e-01,6.6000e+01
IMP_SCORE,1746,GO:0016298,2.2668e-01,1.0900e+02
IMP_SCORE,1747,GO:0045727,2.2653e-01,1.5000e+01
IMP_SCORE,1748,GO:0005750,2.2647e-01,4.0000e+00
IMP_SCORE,1749,GO:0050679,2.2637e-01,5.5000e+01
IMP_SCORE,1750,GO:0044319,2.2629e-01,2.1000e+01
IMP_SCORE,1751,GO:0043025,2.2626e-01,1.8500e+02
IMP_SCORE,1752,GO:0045619,2.2625e-01,4.0000e+01
IMP_SCORE,1753,GO:0005088,2.2623e-01,1.3300e+02
IMP_SCORE,1754,GO:0007628,2.2623e-01,1.1000e+01
IMP_SCORE,1755,GO:0001657,2.2616e-01,1.9000e+01
IMP_SCORE,1756,GO:0030666,2.2615e-01,7.2000e+01
IMP_SCORE,1757,GO:1901021,2.2611e-01,1.3000e+01
IMP_SCORE,1758,GO:0035098,2.2609e-01,1.2000e+01
IMP_SCORE,1759,GO:0072091,2.2606e-01,3.3000e+01
IMP_SCORE,1760,GO:0072583,2.2591e-01,1.5000e+01
IMP_SCORE,1761,GO:0010996,2.2587e-01,6.0000e+00
IMP_SCORE,1762,GO:0009069,2.2586e-01,4.8000e+01
IMP_SCORE,1763,GO:0048167,2.2586e-01,7.7000e+01
IMP_SCORE,1764,GO:0090316,2.2586e-01,6.3000e+01
IMP_SCORE,1765,GO:0046463,2.2586e-01,3.5000e+01
IMP_SCORE,1766,GO:0071229,2.2585e-01,3.3000e+01
IMP_SCORE,1767,GO:0090314,2.2580e-01,2.0000e+01
IMP_SCORE,1768,GO:0031099,2.2578e-01,7.5000e+01
IMP_SCORE,1769,GO:0099003,2.2578e-01,3.4000e+01
IMP_SCORE,1770,GO:0051983,2.2577e-01,1.0000e+01
IMP_SCORE,1771,GO:0006813,2.2573e-01,4.3000e+01
IMP_SCORE,1772,GO:0033146,2.2570e-01,3.8000e+01
IMP_SCORE,1773,GO:0034709,2.2562e-01,5.0000e+00
IMP_SCORE,1774,GO:1901617,2.2558e-01,7.8000e+01
IMP_SCORE,1775,GO:2000846,2.2557e-01,9.0000e+00
IMP_SCORE,1776,GO:0048246,2.2555e-01,7.0000e+00
IMP_SCORE,1777,GO:0072663,2.2552e-01,1.6000e+01
IMP_SCORE,1778,GO:0050672,2.2550e-01,3.4000e+01
IMP_SCORE,1779,GO:0010332,2.2545e-01,1.3000e+01
IMP_SCORE,1780,GO:0005901,2.2540e-01,2.2000e+01
IMP_SCORE,1781,GO:0006105,2.2539e-01,2.2000e+01
IMP_SCORE,1782,GO:0002366,2.2529e-01,1.4600e+02
IMP_SCORE,1783,GO:0045017,2.2527e-01,9.4000e+01
IMP_SCORE,1784,GO:0046930,2.2526e-01,1.3000e+01
IMP_SCORE,1785,GO:0031058,2.2523e-01,2.7000e+01
IMP_SCORE,1786,GO:0052548,2.2521e-01,1.4800e+02
IMP_SCORE,1787,GO:0060143,2.2516e-01,1.1000e+01
IMP_SCORE,1788,GO:0046328,2.2516e-01,5.4000e+01
IMP_SCORE,1789,GO:1903034,2.2516e-01,6.3000e+01
IMP_SCORE,1790,GO:0001637,2.2513e-01,1.2000e+01
IMP_SCORE,1791,GO:0051785,2.2510e-01,1.0000e+01
IMP_SCORE,1792,GO:0001960,2.2508e-01,1.9000e+01
IMP_SCORE,1793,GO:0044437,2.2507e-01,3.6800e+02
IMP_SCORE,1794,GO:0045685,2.2504e-01,2.7000e+01
IMP_SCORE,1795,GO:0030307,2.2500e-01,6.3000e+01
IMP_SCORE,1796,GO:0045765,2.2497e-01,9.0000e+01
IMP_SCORE,1797,GO:0048770,2.2495e-01,7.7000e+01
IMP_SCORE,1798,GO:0045860,2.2483e-01,9.0000e+01
IMP_SCORE,1799,GO:0031594,2.2479e-01,5.2000e+01
IMP_SCORE,1800,GO:0010470,2.2476e-01,5.0000e+00
IMP_SCORE,1801,GO:1901160,2.2462e-01,1.8000e+01
IMP_SCORE,1802,GO:0010907,2.2462e-01,1.1000e+01
IMP_SCORE,1803,GO:0050900,2.2455e-01,1.5300e+02
IMP_SCORE,1804,GO:0010631,2.2445e-01,5.5000e+01
IMP_SCORE,1805,GO:0016597,2.2445e-01,4.1000e+01
IMP_SCORE,1806,GO:0042306,2.2445e-01,4.9000e+01
IMP_SCORE,1807,GO:0032760,2.2444e-01,2.5000e+01
IMP_SCORE,1808,GO:0060099,2.2435e-01,4.0000e+00
IMP_SCORE,1809,GO:0006623,2.2428e-01,1.0000e+01
IMP_SCORE,1810,GO:0000323,2.2426e-01,2.6200e+02
IMP_SCORE,1811,GO:0007617,2.2423e-01,1.0000e+01
IMP_SCORE,1812,GO:0003727,2.2423e-01,5.7000e+01
IMP_SCORE,1813,GO:0071901,2.2419e-01,3.6000e+01
IMP_SCORE,1814,GO:0030170,2.2417e-01,7.2000e+01
IMP_SCORE,1815,GO:0010507,2.2414e-01,2.1000e+01
IMP_SCORE,1816,GO:0010828,2.2412e-01,3.3000e+01
IMP_SCORE,1817,GO:0016323,2.2412e-01,2.4100e+02
IMP_SCORE,1818,GO:0010906,2.2410e-01,2.7000e+01
IMP_SCORE,1819,GO:1901343,2.2404e-01,3.0000e+01
IMP_SCORE,1820,GO:0099111,2.2402e-01,4.1000e+01
IMP_SCORE,1821,GO:0071772,2.2399e-01,1.1000e+01
IMP_SCORE,1822,GO:0070300,2.2394e-01,3.8000e+01
IMP_SCORE,1823,GO:0010821,2.2393e-01,9.8000e+01
IMP_SCORE,1824,GO:1902652,2.2391e-01,5.2000e+01
IMP_SCORE,1825,GO:1901361,2.2390e-01,1.2900e+02
IMP_SCORE,1826,GO:1903861,2.2379e-01,1.0000e+01
IMP_SCORE,1827,GO:0015991,2.2379e-01,5.0000e+00
IMP_SCORE,1828,GO:0035455,2.2378e-01,2.9000e+01
IMP_SCORE,1829,GO:1902808,2.2377e-01,4.5000e+01
IMP_SCORE,1830,GO:0095500,2.2369e-01,2.1000e+01
IMP_SCORE,1831,GO:0055092,2.2366e-01,2.8000e+01
IMP_SCORE,1832,GO:0005764,2.2365e-01,2.5800e+02
IMP_SCORE,1833,GO:0060330,2.2359e-01,1.4000e+01
IMP_SCORE,1834,GO:0002711,2.2338e-01,1.1000e+01
IMP_SCORE,1835,GO:0030902,2.2338e-01,1.6000e+01
IMP_SCORE,1836,GO:0009991,2.2330e-01,1.3100e+02
IMP_SCORE,1837,GO:0006639,2.2328e-01,7.6000e+01
IMP_SCORE,1838,GO:0035902,2.2315e-01,9.0000e+00
IMP_SCORE,1839,GO:0043300,2.2306e-01,2.0000e+01
IMP_SCORE,1840,GO:0032885,2.2302e-01,2.0000e+01
IMP_SCORE,1841,GO:2001242,2.2297e-01,4.2000e+01
IMP_SCORE,1842,GO:0060788,2.2297e-01,4.0000e+00
IMP_SCORE,1843,GO:0030155,2.2291e-01,2.3800e+02
IMP_SCORE,1844,GO:0042326,2.2274e-01,1.1900e+02
IMP_SCORE,1845,GO:0031663,2.2272e-01,1.6000e+01
IMP_SCORE,1846,GO:0055081,2.2270e-01,1.4000e+01
IMP_SCORE,1847,GO:0007193,2.2269e-01,4.8000e+01
IMP_SCORE,1848,GO:0043279,2.2265e-01,2.9000e+01
IMP_SCORE,1849,GO:0005871,2.2261e-01,3.0000e+01
IMP_SCORE,1850,GO:0003091,2.2260e-01,1.1000e+01
IMP_SCORE,1851,GO:0031098,2.2246e-01,2.7000e+01
IMP_SCORE,1852,GO:0090083,2.2245e-01,1.9000e+01
IMP_SCORE,1853,GO:0010453,2.2241e-01,5.0000e+00
IMP_SCORE,1854,GO:0097153,2.2236e-01,2.2000e+01
IMP_SCORE,1855,GO:0033674,2.2234e-01,1.0600e+02
IMP_SCORE,1856,GO:0006935,2.2228e-01,1.3600e+02
IMP_SCORE,1857,GO:0031226,2.2226e-01,7.6700e+02
IMP_SCORE,1858,GO:0001161,2.2224e-01,2.0000e+00
IMP_SCORE,1859,GO:0009161,2.2219e-01,5.4000e+01
IMP_SCORE,1860,GO:0031344,2.2212e-01,2.1300e+02
IMP_SCORE,1861,GO:0019887,2.2208e-01,8.0000e+01
IMP_SCORE,1862,GO:2000377,2.2208e-01,3.5000e+01
IMP_SCORE,1863,GO:0071216,2.2199e-01,4.8000e+01
IMP_SCORE,1864,GO:1902742,2.2197e-01,1.4000e+01
IMP_SCORE,1865,GO:0030593,2.2188e-01,4.9000e+01
IMP_SCORE,1866,GO:0033135,2.2184e-01,2.3000e+01
IMP_SCORE,1867,GO:0097306,2.2182e-01,1.8000e+01
IMP_SCORE,1868,GO:0042073,2.2177e-01,2.4000e+01
IMP_SCORE,1869,GO:0010033,2.2163e-01,6.0400e+02
IMP_SCORE,1870,GO:0005829,2.2163e-01,1.6770e+03
IMP_SCORE,1871,GO:0071280,2.2157e-01,2.3000e+01
IMP_SCORE,1872,GO:0070848,2.2155e-01,7.7000e+01
IMP_SCORE,1873,GO:0001227,2.2155e-01,5.6000e+01
IMP_SCORE,1874,GO:1900371,2.2152e-01,2.8000e+01
IMP_SCORE,1875,GO:0030971,2.2152e-01,4.7000e+01
IMP_SCORE,1876,GO:0032892,2.2150e-01,6.0000e+00
IMP_SCORE,1877,GO:2001244,2.2142e-01,1.3000e+01
IMP_SCORE,1878,GO:0031091,2.2141e-01,2.1000e+01
IMP_SCORE,1879,GO:1903531,2.2137e-01,6.6000e+01
IMP_SCORE,1880,GO:1900271,2.2135e-01,2.0000e+01
IMP_SCORE,1881,GO:0033500,2.2130e-01,6.6000e+01
IMP_SCORE,1882,GO:0033002,2.2129e-01,1.4000e+01
IMP_SCORE,1883,GO:0009948,2.2128e-01,2.5000e+01
IMP_SCORE,1884,GO:0032943,2.2124e-01,2.1000e+01
IMP_SCORE,1885,GO:0000737,2.2106e-01,6.0000e+00
IMP_SCORE,1886,GO:0090100,2.2105e-01,3.3000e+01
IMP_SCORE,1887,GO:0016830,2.2104e-01,3.6000e+01
IMP_SCORE,1888,GO:0035307,2.2101e-01,2.5000e+01
IMP_SCORE,1889,GO:0048635,2.2099e-01,1.8000e+01
IMP_SCORE,1890,GO:0051489,2.2093e-01,4.2000e+01
IMP_SCORE,1891,GO:0005765,2.2092e-01,2.6800e+02
IMP_SCORE,1892,GO:0030949,2.2092e-01,6.0000e+00
IMP_SCORE,1893,GO:0022853,2.2089e-01,4.1000e+01
IMP_SCORE,1894,GO:0005777,2.2085e-01,1.7300e+02
IMP_SCORE,1895,GO:0016236,2.2084e-01,2.7000e+01
IMP_SCORE,1896,GO:0009072,2.2081e-01,2.7000e+01
IMP_SCORE,1897,GO:0008366,2.2081e-01,8.0000e+01
IMP_SCORE,1898,GO:0043406,2.2079e-01,5.0000e+01
IMP_SCORE,1899,GO:0048701,2.2070e-01,7.0000e+00
IMP_SCORE,1900,GO:0061326,2.2070e-01,1.0000e+01
IMP_SCORE,1901,GO:0008519,2.2056e-01,3.4000e+01
IMP_SCORE,1902,GO:1903533,2.2054e-01,9.6000e+01
IMP_SCORE,1903,GO:0061339,2.2053e-01,1.2000e+01
IMP_SCORE,1904,GO:0010827,2.2048e-01,3.9000e+01
IMP_SCORE,1905,GO:0070482,2.2044e-01,8.0000e+01
IMP_SCORE,1906,GO:0033559,2.2033e-01,7.3000e+01
IMP_SCORE,1907,GO:0007163,2.2030e-01,8.1000e+01
IMP_SCORE,1908,GO:0043534,2.2017e-01,1.7000e+01
IMP_SCORE,1909,GO:1900744,2.2011e-01,2.4000e+01
IMP_SCORE,1910,GO:0032535,2.1999e-01,1.0400e+02
IMP_SCORE,1911,GO:0042542,2.1991e-01,3.4000e+01
IMP_SCORE,1912,GO:0009408,2.1986e-01,9.0000e+01
IMP_SCORE,1913,GO:0043586,2.1983e-01,7.0000e+00
IMP_SCORE,1914,GO:0046426,2.1967e-01,2.4000e+01
IMP_SCORE,1915,GO:0046685,2.1966e-01,2.4000e+01
IMP_SCORE,1916,GO:0097061,2.1960e-01,9.0000e+00
IMP_SCORE,1917,GO:0070372,2.1959e-01,5.6000e+01
IMP_SCORE,1918,GO:0045187,2.1957e-01,5.0000e+00
IMP_SCORE,1919,GO:0006691,2.1953e-01,2.4000e+01
IMP_SCORE,1920,GO:0007009,2.1953e-01,1.2300e+02
IMP_SCORE,1921,GO:0006625,2.1945e-01,9.0000e+00
IMP_SCORE,1922,GO:0030662,2.1938e-01,1.0100e+02
IMP_SCORE,1923,GO:0098852,2.1938e-01,2.5600e+02
IMP_SCORE,1924,GO:0033138,2.1937e-01,1.5000e+01
IMP_SCORE,1925,GO:1903421,2.1929e-01,6.0000e+00
IMP_SCORE,1926,GO:0050870,2.1925e-01,6.1000e+01
IMP_SCORE,1927,GO:0098811,2.1921e-01,4.1000e+01
IMP_SCORE,1928,GO:0032271,2.1916e-01,5.3000e+01
IMP_SCORE,1929,GO:0045839,2.1912e-01,5.0000e+00
IMP_SCORE,1930,GO:1903532,2.1911e-01,8.1000e+01
IMP_SCORE,1931,GO:0009648,2.1909e-01,5.0000e+00
IMP_SCORE,1932,GO:1900180,2.1905e-01,6.1000e+01
IMP_SCORE,1933,GO:0048260,2.1904e-01,1.0000e+01
IMP_SCORE,1934,GO:0031967,2.1898e-01,1.6600e+02
IMP_SCORE,1935,GO:0000178,2.1886e-01,2.5000e+01
IMP_SCORE,1936,GO:0060993,2.1884e-01,1.1000e+01
IMP_SCORE,1937,GO:0010770,2.1875e-01,3.9000e+01
IMP_SCORE,1938,GO:0001959,2.1874e-01,5.9000e+01
IMP_SCORE,1939,GO:0048786,2.1859e-01,2.3000e+01
IMP_SCORE,1940,GO:0032332,2.1856e-01,1.1000e+01
IMP_SCORE,1941,GO:0030684,2.1849e-01,3.9000e+01
IMP_SCORE,1942,GO:0010880,2.1840e-01,7.0000e+00
IMP_SCORE,1943,GO:0051100,2.1839e-01,5.8000e+01
IMP_SCORE,1944,GO:0060441,2.1832e-01,1.4000e+01
IMP_SCORE,1945,GO:0010948,2.1829e-01,7.2000e+01
IMP_SCORE,1946,GO:0050482,2.1828e-01,9.0000e+00
IMP_SCORE,1947,GO:0034121,2.1826e-01,1.6000e+01
IMP_SCORE,1948,GO:0006874,2.1825e-01,9.1000e+01
IMP_SCORE,1949,GO:0034333,2.1822e-01,1.6000e+01
IMP_SCORE,1950,GO:1900121,2.1819e-01,6.0000e+00
IMP_SCORE,1951,GO:0051770,2.1815e-01,5.0000e+00
IMP_SCORE,1952,GO:0070571,2.1814e-01,1.0000e+01
IMP_SCORE,1953,GO:0006998,2.1810e-01,2.3000e+01
IMP_SCORE,1954,GO:0008037,2.1808e-01,1.8900e+02
IMP_SCORE,1955,GO:0042579,2.1807e-01,1.6400e+02
IMP_SCORE,1956,GO:1901981,2.1805e-01,7.4000e+01
IMP_SCORE,1957,GO:0001967,2.1800e-01,4.0000e+00
IMP_SCORE,1958,GO:1904666,2.1792e-01,1.2000e+01
IMP_SCORE,1959,GO:0031623,2.1784e-01,2.9000e+01
IMP_SCORE,1960,GO:0042581,2.1781e-01,2.7000e+01
IMP_SCORE,1961,GO:0005247,2.1775e-01,3.0000e+00
IMP_SCORE,1962,GO:0072350,2.1774e-01,4.3000e+01
IMP_SCORE,1963,GO:0071326,2.1770e-01,2.8000e+01
IMP_SCORE,1964,GO:0008308,2.1766e-01,1.3000e+01
IMP_SCORE,1965,GO:0042771,2.1766e-01,1.7000e+01
IMP_SCORE,1966,GO:0048266,2.1766e-01,1.0000e+01
IMP_SCORE,1967,GO:0051272,2.1759e-01,1.0200e+02
IMP_SCORE,1968,GO:0031965,2.1758e-01,3.1600e+02
IMP_SCORE,1969,GO:0090335,2.1751e-01,6.0000e+00
IMP_SCORE,1970,GO:0002673,2.1751e-01,5.1000e+01
IMP_SCORE,1971,GO:0071219,2.1741e-01,4.0000e+01
IMP_SCORE,1972,GO:0019471,2.1738e-01,9.0000e+00
IMP_SCORE,1973,GO:0042482,2.1735e-01,5.0000e+00
IMP_SCORE,1974,GO:0031629,2.1725e-01,1.4000e+01
IMP_SCORE,1975,GO:0044839,2.1725e-01,4.6000e+01
IMP_SCORE,1976,GO:0031334,2.1717e-01,6.2000e+01
IMP_SCORE,1977,GO:0032479,2.1717e-01,3.4000e+01
IMP_SCORE,1978,GO:1904294,2.1714e-01,5.0000e+00
IMP_SCORE,1979,GO:1902624,2.1707e-01,1.3000e+01
IMP_SCORE,1980,GO:0003700,2.1687e-01,3.3900e+02
IMP_SCORE,1981,GO:0042558,2.1687e-01,2.2000e+01
IMP_SCORE,1982,GO:0034122,2.1681e-01,1.1000e+01
IMP_SCORE,1983,GO:1904951,2.1680e-01,1.3900e+02
IMP_SCORE,1984,GO:0048524,2.1675e-01,3.8000e+01
IMP_SCORE,1985,GO:0009067,2.1669e-01,9.0000e+00
IMP_SCORE,1986,GO:0042711,2.1658e-01,3.8000e+01
IMP_SCORE,1987,GO:2001251,2.1657e-01,2.9000e+01
IMP_SCORE,1988,GO:0006730,2.1656e-01,4.4000e+01
IMP_SCORE,1989,GO:0051085,2.1654e-01,6.0000e+00
IMP_SCORE,1990,GO:1902749,2.1651e-01,3.0000e+01
IMP_SCORE,1991,GO:0009712,2.1648e-01,3.9000e+01
IMP_SCORE,1992,GO:0050706,2.1646e-01,1.3000e+01
IMP_SCORE,1993,GO:0090066,2.1646e-01,1.3000e+02
IMP_SCORE,1994,GO:0071310,2.1641e-01,3.0800e+02
IMP_SCORE,1995,GO:0046189,2.1631e-01,1.4000e+01
IMP_SCORE,1996,GO:0051592,2.1628e-01,8.2000e+01
IMP_SCORE,1997,GO:0032878,2.1624e-01,8.0000e+00
IMP_SCORE,1998,GO:0071634,2.1615e-01,1.2000e+01
IMP_SCORE,1999,GO:0045071,2.1608e-01,3.3000e+01
IMP_SCORE,2000,GO:0004861,2.1606e-01,7.0000e+00
IMP_SCORE,2001,GO:0043394,2.1602e-01,2.6000e+01
IMP_SCORE,2002,GO:0006828,2.1600e-01,5.0000e+00
IMP_SCORE,2003,GO:0051926,2.1599e-01,1.6000e+01
IMP_SCORE,2004,GO:1902904,2.1587e-01,4.9000e+01
IMP_SCORE,2005,GO:0090322,2.1584e-01,1.7000e+01
IMP_SCORE,2006,GO:0055106,2.1581e-01,1.2000e+01
IMP_SCORE,2007,GO:0005635,2.1580e-01,1.3200e+02
IMP_SCORE,2008,GO:0072525,2.1577e-01,4.9000e+01
IMP_SCORE,2009,GO:0097200,2.1568e-01,3.8000e+01
IMP_SCORE,2010,GO:0090051,2.1567e-01,5.0000e+00
IMP_SCORE,2011,GO:0090084,2.1557e-01,1.9000e+01
IMP_SCORE,2012,GO:0002504,2.1554e-01,8.1000e+01
IMP_SCORE,2013,GO:0071482,2.1553e-01,2.4000e+01
IMP_SCORE,2014,GO:0046339,2.1548e-01,1.0000e+01
IMP_SCORE,2015,GO:0048265,2.1547e-01,2.0000e+00
IMP_SCORE,2016,GO:0046928,2.1543e-01,2.0000e+01
IMP_SCORE,2017,GO:0022835,2.1538e-01,2.6000e+01
IMP_SCORE,2018,GO:0001961,2.1529e-01,2.9000e+01
IMP_SCORE,2019,GO:0032392,2.1526e-01,9.0000e+00
IMP_SCORE,2020,GO:0038201,2.1522e-01,2.4000e+01
IMP_SCORE,2021,GO:1903829,2.1513e-01,1.1200e+02
IMP_SCORE,2022,GO:0045444,2.1508e-01,8.4000e+01
IMP_SCORE,2023,GO:1904355,2.1508e-01,2.5000e+01
IMP_SCORE,2024,GO:0071359,2.1505e-01,1.1000e+01
IMP_SCORE,2025,GO:0021675,2.1501e-01,1.8000e+01
IMP_SCORE,2026,GO:0045332,2.1495e-01,1.0000e+01
IMP_SCORE,2027,GO:0060205,2.1495e-01,1.4800e+02
IMP_SCORE,2028,GO:0012506,2.1493e-01,2.9200e+02
IMP_SCORE,2029,GO:0042755,2.1484e-01,4.0000e+00
IMP_SCORE,2030,GO:0006957,2.1482e-01,1.5000e+01
IMP_SCORE,2031,GO:0006896,2.1481e-01,7.0000e+00
IMP_SCORE,2032,GO:0051924,2.1478e-01,5.5000e+01
IMP_SCORE,2033,GO:0097110,2.1475e-01,2.0000e+01
IMP_SCORE,2034,GO:0032680,2.1474e-01,3.4000e+01
IMP_SCORE,2035,GO:0046579,2.1472e-01,1.5000e+01
IMP_SCORE,2036,GO:2001267,2.1471e-01,4.0000e+00
IMP_SCORE,2037,GO:0072522,2.1464e-01,3.6000e+01
IMP_SCORE,2038,GO:0016447,2.1458e-01,5.0000e+00
IMP_SCORE,2039,GO:0044440,2.1455e-01,2.4300e+02
IMP_SCORE,2040,GO:0043114,2.1450e-01,9.0000e+00
IMP_SCORE,2041,GO:0005231,2.1444e-01,3.1000e+01
IMP_SCORE,2042,GO:1903035,2.1444e-01,2.6000e+01
IMP_SCORE,2043,GO:0006469,2.1441e-01,8.5000e+01
IMP_SCORE,2044,GO:0045666,2.1411e-01,8.7000e+01
IMP_SCORE,2045,GO:0050812,2.1410e-01,2.0000e+01
IMP_SCORE,2046,GO:0031233,2.1405e-01,2.8000e+01
IMP_SCORE,2047,GO:0031280,2.1397e-01,6.0000e+00
IMP_SCORE,2048,GO:0045955,2.1393e-01,2.1000e+01
IMP_SCORE,2049,GO:0032528,2.1385e-01,3.4000e+01
IMP_SCORE,2050,GO:0051225,2.1384e-01,6.2000e+01
IMP_SCORE,2051,GO:0050926,2.1383e-01,1.1000e+01
IMP_SCORE,2052,GO:0005504,2.1383e-01,3.3000e+01
IMP_SCORE,2053,GO:0018904,2.1375e-01,2.5000e+01
IMP_SCORE,2054,GO:0042625,2.1374e-01,3.3000e+01
IMP_SCORE,2055,GO:0051180,2.1363e-01,3.3000e+01
IMP_SCORE,2056,GO:0032720,2.1362e-01,2.5000e+01
IMP_SCORE,2057,GO:0004177,2.1355e-01,6.7000e+01
IMP_SCORE,2058,GO:0002221,2.1354e-01,4.9000e+01
IMP_SCORE,2059,GO:0048821,2.1340e-01,6.0000e+00
IMP_SCORE,2060,GO:0071241,2.1336e-01,6.4000e+01
IMP_SCORE,2061,GO:0015696,2.1335e-01,3.1000e+01
IMP_SCORE,2062,GO:0042475,2.1334e-01,4.6000e+01
IMP_SCORE,2063,GO:1904315,2.1332e-01,8.0000e+00
IMP_SCORE,2064,GO:0035591,2.1330e-01,5.5000e+01
IMP_SCORE,2065,GO:0042347,2.1327e-01,1.8000e+01
IMP_SCORE,2066,GO:0031163,2.1317e-01,2.8000e+01
IMP_SCORE,2067,GO:0030145,2.1315e-01,6.3000e+01
IMP_SCORE,2068,GO:0030324,2.1314e-01,4.0000e+01
IMP_SCORE,2069,GO:0045471,2.1311e-01,6.6000e+01
IMP_SCORE,2070,GO:0007006,2.1307e-01,4.4000e+01
IMP_SCORE,2071,GO:0051098,2.1306e-01,1.0600e+02
IMP_SCORE,2072,GO:0030194,2.1304e-01,2.1000e+01
IMP_SCORE,2073,GO:1901799,2.1304e-01,9.0000e+00
IMP_SCORE,2074,GO:0007095,2.1295e-01,8.0000e+00
IMP_SCORE,2075,GO:1902531,2.1293e-01,4.3000e+02
IMP_SCORE,2076,GO:0045086,2.1293e-01,2.0000e+00
IMP_SCORE,2077,GO:0031346,2.1286e-01,8.9000e+01
IMP_SCORE,2078,GO:2001237,2.1285e-01,3.4000e+01
IMP_SCORE,2079,GO:0046854,2.1284e-01,4.6000e+01
IMP_SCORE,2080,GO:0010950,2.1282e-01,4.2000e+01
IMP_SCORE,2081,GO:0045937,2.1282e-01,1.8200e+02
IMP_SCORE,2082,GO:0045540,2.1281e-01,6.0000e+00
IMP_SCORE,2083,GO:0000910,2.1277e-01,6.0000e+01
IMP_SCORE,2084,GO:0061099,2.1274e-01,1.9000e+01
IMP_SCORE,2085,GO:1901983,2.1265e-01,2.6000e+01
IMP_SCORE,2086,GO:0042493,2.1263e-01,1.1900e+02
IMP_SCORE,2087,GO:0097485,2.1261e-01,1.5200e+02
IMP_SCORE,2088,GO:0050820,2.1255e-01,1.9000e+01
IMP_SCORE,2089,GO:0060191,2.1252e-01,2.2000e+01
IMP_SCORE,2090,GO:0051196,2.1248e-01,2.4000e+01
IMP_SCORE,2091,GO:0016071,2.1244e-01,1.7800e+02
IMP_SCORE,2092,GO:0035418,2.1239e-01,8.0000e+00
IMP_SCORE,2093,GO:0015844,2.1238e-01,8.0000e+00
IMP_SCORE,2094,GO:0014823,2.1234e-01,2.1000e+01
IMP_SCORE,2095,GO:0046875,2.1229e-01,1.5000e+01
IMP_SCORE,2096,GO:0098805,2.1226e-01,5.1200e+02
IMP_SCORE,2097,GO:2000641,2.1222e-01,9.0000e+00
IMP_SCORE,2098,GO:0016605,2.1221e-01,3.4000e+01
IMP_SCORE,2099,GO:0007632,2.1221e-01,1.2000e+01
IMP_SCORE,2100,GO:0002274,2.1207e-01,1.6200e+02
IMP_SCORE,2101,GO:0044282,2.1203e-01,1.7900e+02
IMP_SCORE,2102,GO:0017048,2.1200e-01,5.4000e+01
IMP_SCORE,2103,GO:0016763,2.1192e-01,1.1900e+02
IMP_SCORE,2104,GO:0043549,2.1185e-01,1.7000e+02
IMP_SCORE,2105,GO:0090344,2.1185e-01,6.0000e+00
IMP_SCORE,2106,GO:0000792,2.1177e-01,3.9000e+01
IMP_SCORE,2107,GO:0030260,2.1176e-01,6.6000e+01
IMP_SCORE,2108,GO:0001573,2.1164e-01,4.1000e+01
IMP_SCORE,2109,GO:0043090,2.1160e-01,1.0000e+01
IMP_SCORE,2110,GO:0014003,2.1159e-01,3.1000e+01
IMP_SCORE,2111,GO:0043227,2.1149e-01,1.4870e+03
IMP_SCORE,2112,GO:0035023,2.1147e-01,7.0000e+01
IMP_SCORE,2113,GO:2000104,2.1145e-01,1.7000e+01
IMP_SCORE,2114,GO:0032104,2.1143e-01,4.0000e+00
IMP_SCORE,2115,GO:0002228,2.1139e-01,2.4000e+01
IMP_SCORE,2116,GO:0010656,2.1135e-01,1.0000e+01
IMP_SCORE,2117,GO:0007026,2.1129e-01,1.6000e+01
IMP_SCORE,2118,GO:2001235,2.1123e-01,3.9000e+01
IMP_SCORE,2119,GO:0045665,2.1118e-01,7.8000e+01
IMP_SCORE,2120,GO:0044827,2.1110e-01,8.0000e+00
IMP_SCORE,2121,GO:0004970,2.1107e-01,1.3000e+01
IMP_SCORE,2122,GO:0006699,2.1106e-01,2.0000e+01
IMP_SCORE,2123,GO:0030029,2.1101e-01,1.6500e+02
IMP_SCORE,2124,GO:0051693,2.1100e-01,3.1000e+01
IMP_SCORE,2125,GO:0006342,2.1100e-01,1.8000e+01
IMP_SCORE,2126,GO:0061036,2.1099e-01,8.0000e+00
IMP_SCORE,2127,GO:0005775,2.1093e-01,1.3400e+02
IMP_SCORE,2128,GO:0033558,2.1088e-01,1.4000e+01
IMP_SCORE,2129,GO:0001932,2.1083e-01,2.1900e+02
IMP_SCORE,2130,GO:0006862,2.1080e-01,1.9000e+01
IMP_SCORE,2131,GO:0072527,2.1079e-01,2.6000e+01
IMP_SCORE,2132,GO:0051270,2.1077e-01,2.3900e+02
IMP_SCORE,2133,GO:0000165,2.1075e-01,8.8000e+01
IMP_SCORE,2134,GO:0007176,2.1071e-01,8.0000e+00
IMP_SCORE,2135,GO:0000228,2.1070e-01,1.6000e+01
IMP_SCORE,2136,GO:0032060,2.1067e-01,1.9000e+01
IMP_SCORE,2137,GO:0007379,2.1065e-01,6.0000e+00
IMP_SCORE,2138,GO:0035640,2.1059e-01,3.6000e+01
IMP_SCORE,2139,GO:0051349,2.1056e-01,1.3000e+01
IMP_SCORE,2140,GO:0060349,2.1049e-01,1.1000e+01
IMP_SCORE,2141,GO:0001817,2.1049e-01,1.8700e+02
IMP_SCORE,2142,GO:0010745,2.1047e-01,9.0000e+00
IMP_SCORE,2143,GO:0045981,2.1046e-01,2.3000e+01
IMP_SCORE,2144,GO:0070935,2.1043e-01,5.0000e+00
IMP_SCORE,2145,GO:0050688,2.1041e-01,3.4000e+01
IMP_SCORE,2146,GO:0050921,2.1038e-01,2.8000e+01
IMP_SCORE,2147,GO:0030427,2.1023e-01,8.8000e+01
IMP_SCORE,2148,GO:0031998,2.1018e-01,5.0000e+00
IMP_SCORE,2149,GO:1903115,2.1018e-01,1.0000e+01
IMP_SCORE,2150,GO:0051607,2.1015e-01,9.3000e+01
IMP_SCORE,2151,GO:0044390,2.1013e-01,6.0000e+00
IMP_SCORE,2152,GO:0042923,2.1013e-01,2.3000e+01
IMP_SCORE,2153,GO:0033555,2.1010e-01,2.1000e+01
IMP_SCORE,2154,GO:0044003,2.1008e-01,1.8000e+01
IMP_SCORE,2155,GO:0019205,2.1004e-01,2.5000e+01
IMP_SCORE,2156,GO:0031982,2.0993e-01,1.0120e+03
IMP_SCORE,2157,GO:0034616,2.0990e-01,6.0000e+00
IMP_SCORE,2158,GO:0030291,2.0988e-01,2.5000e+01
IMP_SCORE,2159,GO:0001934,2.0988e-01,1.4000e+02
IMP_SCORE,2160,GO:0031032,2.0978e-01,4.6000e+01
IMP_SCORE,2161,GO:0098840,2.0972e-01,2.5000e+01
IMP_SCORE,2162,GO:0060600,2.0972e-01,8.0000e+00
IMP_SCORE,2163,GO:0012507,2.0962e-01,5.3000e+01
IMP_SCORE,2164,GO:0001102,2.0959e-01,1.8000e+01
IMP_SCORE,2165,GO:0007271,2.0951e-01,1.7000e+01
IMP_SCORE,2166,GO:0002431,2.0949e-01,2.7000e+01
IMP_SCORE,2167,GO:1902105,2.0947e-01,1.1800e+02
IMP_SCORE,2168,GO:0031902,2.0947e-01,9.5000e+01
IMP_SCORE,2169,GO:0090257,2.0944e-01,5.5000e+01
IMP_SCORE,2170,GO:0010896,2.0941e-01,7.0000e+00
IMP_SCORE,2171,GO:0008201,2.0936e-01,1.0300e+02
IMP_SCORE,2172,GO:0071356,2.0936e-01,3.8000e+01
IMP_SCORE,2173,GO:0005886,2.0934e-01,1.7170e+03
IMP_SCORE,2174,GO:0045600,2.0928e-01,4.3000e+01
IMP_SCORE,2175,GO:0055038,2.0921e-01,5.3000e+01
IMP_SCORE,2176,GO:0050727,2.0921e-01,1.2000e+02
IMP_SCORE,2177,GO:0032101,2.0918e-01,2.1300e+02
IMP_SCORE,2178,GO:1903561,2.0916e-01,8.6500e+02
IMP_SCORE,2179,GO:0010389,2.0916e-01,2.8000e+01
IMP_SCORE,2180,GO:0046039,2.0910e-01,7.0000e+00
IMP_SCORE,2181,GO:0031667,2.0909e-01,1.3400e+02
IMP_SCORE,2182,GO:0043226,2.0907e-01,1.5160e+03
IMP_SCORE,2183,GO:0045725,2.0904e-01,1.5000e+01
IMP_SCORE,2184,GO:0036503,2.0900e-01,1.2000e+01
IMP_SCORE,2185,GO:0099106,2.0892e-01,5.3000e+01
IMP_SCORE,2186,GO:0001525,2.0886e-01,1.2600e+02
IMP_SCORE,2187,GO:0010224,2.0881e-01,7.0000e+00
IMP_SCORE,2188,GO:0043409,2.0877e-01,4.1000e+01
IMP_SCORE,2189,GO:0032461,2.0875e-01,5.0000e+00
IMP_SCORE,2190,GO:0099518,2.0863e-01,1.2000e+01
IMP_SCORE,2191,GO:0001750,2.0854e-01,3.4000e+01
IMP_SCORE,2192,GO:0070293,2.0852e-01,1.6000e+01
IMP_SCORE,2193,GO:0090280,2.0850e-01,2.0000e+01
IMP_SCORE,2194,GO:0099643,2.0840e-01,4.4000e+01
IMP_SCORE,2195,GO:0010975,2.0830e-01,1.0700e+02
IMP_SCORE,2196,GO:0032793,2.0825e-01,8.0000e+00
IMP_SCORE,2197,GO:0048641,2.0825e-01,1.6000e+01
IMP_SCORE,2198,GO:0002828,2.0823e-01,1.8000e+01
IMP_SCORE,2199,GO:0030036,2.0819e-01,1.4100e+02
IMP_SCORE,2200,GO:0043901,2.0817e-01,5.8000e+01
IMP_SCORE,2201,GO:0032386,2.0814e-01,1.3600e+02
IMP_SCORE,2202,GO:0004860,2.0814e-01,5.4000e+01
IMP_SCORE,2203,GO:0030002,2.0807e-01,6.0000e+00
IMP_SCORE,2204,GO:0006734,2.0801e-01,1.3000e+01
IMP_SCORE,2205,GO:0000226,2.0797e-01,1.2600e+02
IMP_SCORE,2206,GO:0048844,2.0792e-01,9.0000e+00
IMP_SCORE,2207,GO:0090276,2.0790e-01,5.7000e+01
IMP_SCORE,2208,GO:0032838,2.0790e-01,3.3000e+01
IMP_SCORE,2209,GO:0009167,2.0788e-01,4.1000e+01
IMP_SCORE,2210,GO:1901652,2.0783e-01,9.9000e+01
IMP_SCORE,2211,GO:0051973,2.0780e-01,2.8000e+01
IMP_SCORE,2212,GO:0019932,2.0775e-01,4.5000e+01
IMP_SCORE,2213,GO:0042119,2.0772e-01,1.1800e+02
IMP_SCORE,2214,GO:0071407,2.0767e-01,1.0300e+02
IMP_SCORE,2215,GO:0031907,2.0762e-01,2.5000e+01
IMP_SCORE,2216,GO:0044242,2.0758e-01,9.4000e+01
IMP_SCORE,2217,GO:0008045,2.0757e-01,2.6000e+01
IMP_SCORE,2218,GO:0045646,2.0756e-01,8.0000e+00
IMP_SCORE,2219,GO:0030670,2.0755e-01,4.3000e+01
IMP_SCORE,2220,GO:0019838,2.0747e-01,1.6500e+02
IMP_SCORE,2221,GO:0005402,2.0735e-01,1.2000e+01
IMP_SCORE,2222,GO:0002020,2.0730e-01,6.3000e+01
IMP_SCORE,2223,GO:0006006,2.0730e-01,5.1000e+01
IMP_SCORE,2224,GO:0043393,2.0725e-01,7.2000e+01
IMP_SCORE,2225,GO:0005048,2.0724e-01,2.1000e+01
IMP_SCORE,2226,GO:0051952,2.0722e-01,1.7000e+01
IMP_SCORE,2227,GO:0032331,2.0722e-01,1.0000e+01
IMP_SCORE,2228,GO:0006575,2.0721e-01,1.0700e+02
IMP_SCORE,2229,GO:0090002,2.0718e-01,3.2000e+01
IMP_SCORE,2230,GO:0030426,2.0717e-01,8.5000e+01
IMP_SCORE,2231,GO:0048002,2.0715e-01,1.1400e+02
IMP_SCORE,2232,GO:0007158,2.0703e-01,9.0000e+00
IMP_SCORE,2233,GO:0051194,2.0701e-01,4.0000e+00
IMP_SCORE,2234,GO:0032210,2.0699e-01,2.1000e+01
IMP_SCORE,2235,GO:0017022,2.0696e-01,3.1000e+01
IMP_SCORE,2236,GO:0010952,2.0686e-01,6.1000e+01
IMP_SCORE,2237,GO:0042428,2.0684e-01,1.3000e+01
IMP_SCORE,2238,GO:0090224,2.0683e-01,5.0000e+00
IMP_SCORE,2239,GO:0070469,2.0682e-01,5.0000e+00
IMP_SCORE,2240,GO:0036038,2.0680e-01,5.0000e+00
IMP_SCORE,2241,GO:0051092,2.0678e-01,4.9000e+01
IMP_SCORE,2242,GO:0007530,2.0678e-01,1.0000e+01
IMP_SCORE,2243,GO:0002689,2.0674e-01,6.0000e+00
IMP_SCORE,2244,GO:0001843,2.0669e-01,1.5000e+01
IMP_SCORE,2245,GO:0006672,2.0661e-01,8.7000e+01
IMP_SCORE,2246,GO:0051347,2.0653e-01,1.3800e+02
IMP_SCORE,2247,GO:0009749,2.0648e-01,3.3000e+01
IMP_SCORE,2248,GO:0005234,2.0647e-01,1.5000e+01
IMP_SCORE,2249,GO:0021510,2.0644e-01,1.5000e+01
IMP_SCORE,2250,GO:1903706,2.0643e-01,1.4400e+02
IMP_SCORE,2251,GO:0003081,2.0636e-01,6.0000e+00
IMP_SCORE,2252,GO:0070888,2.0630e-01,3.0000e+01
IMP_SCORE,2253,GO:0005523,2.0620e-01,1.8000e+01
IMP_SCORE,2254,GO:0006875,2.0620e-01,1.4400e+02
IMP_SCORE,2255,GO:0090184,2.0618e-01,9.0000e+00
IMP_SCORE,2256,GO:0031225,2.0610e-01,1.2300e+02
IMP_SCORE,2257,GO:0006687,2.0608e-01,8.2000e+01
IMP_SCORE,2258,GO:0010939,2.0606e-01,5.0000e+00
IMP_SCORE,2259,GO:0043457,2.0595e-01,2.8000e+01
IMP_SCORE,2260,GO:1901607,2.0594e-01,5.4000e+01
IMP_SCORE,2261,GO:0051187,2.0583e-01,1.0000e+01
IMP_SCORE,2262,GO:1903306,2.0567e-01,1.6000e+01
IMP_SCORE,2263,GO:0045599,2.0566e-01,2.3000e+01
IMP_SCORE,2264,GO:0032846,2.0564e-01,6.6000e+01
IMP_SCORE,2265,GO:0031401,2.0556e-01,1.9100e+02
IMP_SCORE,2266,GO:0016010,2.0555e-01,2.7000e+01
IMP_SCORE,2267,GO:0042572,2.0554e-01,1.4000e+01
IMP_SCORE,2268,GO:0070873,2.0552e-01,9.0000e+00
IMP_SCORE,2269,GO:0004714,2.0551e-01,3.6000e+01
IMP_SCORE,2270,GO:0010759,2.0546e-01,8.0000e+00
IMP_SCORE,2271,GO:0002675,2.0543e-01,2.1000e+01
IMP_SCORE,2272,GO:0031093,2.0540e-01,6.3000e+01
IMP_SCORE,2273,GO:0061005,2.0528e-01,2.1000e+01
IMP_SCORE,2274,GO:0032816,2.0525e-01,1.9000e+01
IMP_SCORE,2275,GO:0030815,2.0509e-01,1.4000e+01
IMP_SCORE,2276,GO:0016811,2.0506e-01,9.9000e+01
IMP_SCORE,2277,GO:0005773,2.0500e-01,2.7300e+02
IMP_SCORE,2278,GO:0031941,2.0499e-01,2.6000e+01
IMP_SCORE,2279,GO:0050718,2.0496e-01,6.0000e+00
IMP_SCORE,2280,GO:0055070,2.0495e-01,1.3000e+01
IMP_SCORE,2281,GO:0060563,2.0495e-01,8.0000e+00
IMP_SCORE,2282,GO:0003333,2.0490e-01,2.6000e+01
IMP_SCORE,2283,GO:1902170,2.0487e-01,1.0000e+01
IMP_SCORE,2284,GO:0051602,2.0485e-01,2.3000e+01
IMP_SCORE,2285,GO:0046514,2.0482e-01,2.0000e+01
IMP_SCORE,2286,GO:0019221,2.0482e-01,2.3700e+02
IMP_SCORE,2287,GO:0010976,2.0481e-01,6.0000e+01
IMP_SCORE,2288,GO:0006835,2.0465e-01,3.1000e+01
IMP_SCORE,2289,GO:0016813,2.0465e-01,1.6000e+01
IMP_SCORE,2290,GO:0017075,2.0454e-01,1.1000e+01
IMP_SCORE,2291,GO:0048015,2.0454e-01,4.4000e+01
IMP_SCORE,2292,GO:0006733,2.0448e-01,5.5000e+01
IMP_SCORE,2293,GO:0036020,2.0444e-01,1.3000e+01
IMP_SCORE,2294,GO:0033005,2.0441e-01,7.0000e+00
IMP_SCORE,2295,GO:0090175,2.0434e-01,2.5000e+01
IMP_SCORE,2296,GO:0030496,2.0432e-01,1.0800e+02
IMP_SCORE,2297,GO:0043034,2.0427e-01,6.1000e+01
IMP_SCORE,2298,GO:0048468,2.0419e-01,2.5300e+02
IMP_SCORE,2299,GO:0030833,2.0418e-01,6.0000e+01
IMP_SCORE,2300,GO:0060548,2.0414e-01,2.4200e+02
IMP_SCORE,2301,GO:0035987,2.0414e-01,2.2000e+01
IMP_SCORE,2302,GO:0060706,2.0411e-01,1.3000e+01
IMP_SCORE,2303,GO:1903038,2.0408e-01,2.5000e+01
IMP_SCORE,2304,GO:0032770,2.0408e-01,5.0000e+00
IMP_SCORE,2305,GO:0034767,2.0403e-01,4.2000e+01
IMP_SCORE,2306,GO:0031089,2.0401e-01,2.9000e+01
IMP_SCORE,2307,GO:0016342,2.0397e-01,8.0000e+00
IMP_SCORE,2308,GO:0016769,2.0393e-01,5.3000e+01
IMP_SCORE,2309,GO:0099500,2.0393e-01,1.4000e+01
IMP_SCORE,2310,GO:0038128,2.0392e-01,2.8000e+01
IMP_SCORE,2311,GO:0042108,2.0392e-01,1.3000e+01
IMP_SCORE,2312,GO:0098590,2.0382e-01,4.8000e+02
IMP_SCORE,2313,GO:0002576,2.0374e-01,1.1000e+02
IMP_SCORE,2314,GO:1902807,2.0373e-01,4.2000e+01
IMP_SCORE,2315,GO:0034204,2.0370e-01,1.0000e+01
IMP_SCORE,2316,GO:0043254,2.0370e-01,1.2300e+02
IMP_SCORE,2317,GO:0015459,2.0368e-01,4.4000e+01
IMP_SCORE,2318,GO:0030510,2.0361e-01,4.1000e+01
IMP_SCORE,2319,GO:0030859,2.0357e-01,1.1000e+01
IMP_SCORE,2320,GO:0060402,2.0355e-01,1.7000e+01
IMP_SCORE,2321,GO:0080135,2.0344e-01,1.4700e+02
IMP_SCORE,2322,GO:0019693,2.0340e-01,6.4000e+01
IMP_SCORE,2323,GO:0051241,2.0339e-01,2.7700e+02
IMP_SCORE,2324,GO:1903201,2.0338e-01,1.7000e+01
IMP_SCORE,2325,GO:0044264,2.0337e-01,2.7000e+01
IMP_SCORE,2326,GO:0019911,2.0334e-01,4.2000e+01
IMP_SCORE,2327,GO:0006558,2.0332e-01,2.6000e+01
IMP_SCORE,2328,GO:0051345,2.0332e-01,3.1200e+02
IMP_SCORE,2329,GO:0007269,2.0331e-01,2.7000e+01
IMP_SCORE,2330,GO:0031901,2.0329e-01,1.0900e+02
IMP_SCORE,2331,GO:0012505,2.0321e-01,1.8300e+02
IMP_SCORE,2332,GO:0014070,2.0311e-01,2.2200e+02
IMP_SCORE,2333,GO:0051928,2.0310e-01,5.2000e+01
IMP_SCORE,2334,GO:0006000,2.0308e-01,1.5000e+01
IMP_SCORE,2335,GO:0048678,2.0305e-01,3.3000e+01
IMP_SCORE,2336,GO:0015266,2.0299e-01,5.0000e+00
IMP_SCORE,2337,GO:0006637,2.0295e-01,5.3000e+01
IMP_SCORE,2338,GO:0046823,2.0295e-01,4.0000e+01
IMP_SCORE,2339,GO:0005774,2.0294e-01,2.9100e+02
IMP_SCORE,2340,GO:0022008,2.0284e-01,3.8000e+01
IMP_SCORE,2341,GO:0051151,2.0276e-01,9.0000e+00
IMP_SCORE,2342,GO:0032155,2.0273e-01,5.8000e+01
IMP_SCORE,2343,GO:0043278,2.0269e-01,8.0000e+00
IMP_SCORE,2344,GO:0031018,2.0269e-01,9.0000e+00
IMP_SCORE,2345,GO:0033619,2.0265e-01,3.0000e+01
IMP_SCORE,2346,GO:0072431,2.0245e-01,1.2000e+01
IMP_SCORE,2347,GO:0030318,2.0243e-01,1.5000e+01
IMP_SCORE,2348,GO:0070233,2.0243e-01,1.7000e+01
IMP_SCORE,2349,GO:0071243,2.0239e-01,1.5000e+01
IMP_SCORE,2350,GO:0010575,2.0233e-01,1.3000e+01
IMP_SCORE,2351,GO:0007492,2.0230e-01,8.0000e+00
IMP_SCORE,2352,GO:1901658,2.0221e-01,5.0000e+01
IMP_SCORE,2353,GO:0030672,2.0216e-01,5.8000e+01
IMP_SCORE,2354,GO:0060976,2.0213e-01,8.0000e+00
IMP_SCORE,2355,GO:0009954,2.0211e-01,5.0000e+00
IMP_SCORE,2356,GO:0000079,2.0209e-01,2.2000e+01
IMP_SCORE,2357,GO:0010565,2.0197e-01,4.1000e+01
IMP_SCORE,2358,GO:0061136,2.0197e-01,5.0000e+01
IMP_SCORE,2359,GO:0051321,2.0193e-01,4.7000e+01
IMP_SCORE,2360,GO:0051283,2.0191e-01,7.0000e+00
IMP_SCORE,2361,GO:0032148,2.0183e-01,5.0000e+00
IMP_SCORE,2362,GO:0060123,2.0182e-01,1.1000e+01
IMP_SCORE,2363,GO:0002283,2.0182e-01,1.0400e+02
IMP_SCORE,2364,GO:0006366,2.0179e-01,1.5900e+02
IMP_SCORE,2365,GO:0070585,2.0177e-01,2.8000e+01
IMP_SCORE,2366,GO:1901566,2.0170e-01,2.6900e+02
IMP_SCORE,2367,GO:0051282,2.0159e-01,2.4000e+01
IMP_SCORE,2368,GO:0030506,2.0156e-01,5.2000e+01
IMP_SCORE,2369,GO:1905952,2.0151e-01,4.0000e+01
IMP_SCORE,2370,GO:0009312,2.0145e-01,2.0000e+01
IMP_SCORE,2371,GO:0032717,2.0145e-01,3.6000e+01
IMP_SCORE,2372,GO:0008299,2.0143e-01,1.5000e+01
IMP_SCORE,2373,GO:0015918,2.0142e-01,2.3000e+01
IMP_SCORE,2374,GO:0031527,2.0141e-01,1.7000e+01
IMP_SCORE,2375,GO:0045773,2.0141e-01,1.5000e+01
IMP_SCORE,2376,GO:0060326,2.0139e-01,7.1000e+01
IMP_SCORE,2377,GO:1901698,2.0138e-01,1.9100e+02
IMP_SCORE,2378,GO:0048485,2.0137e-01,2.2000e+01
IMP_SCORE,2379,GO:0002758,2.0136e-01,6.7000e+01
IMP_SCORE,2380,GO:1902667,2.0126e-01,1.5000e+01
IMP_SCORE,2381,GO:0034260,2.0119e-01,2.4000e+01
IMP_SCORE,2382,GO:0007007,2.0119e-01,5.0000e+00
IMP_SCORE,2383,GO:0070887,2.0119e-01,3.6500e+02
IMP_SCORE,2384,GO:0021955,2.0113e-01,2.0000e+01
IMP_SCORE,2385,GO:0046825,2.0112e-01,1.4000e+01
IMP_SCORE,2386,GO:0001704,2.0112e-01,1.5000e+01
IMP_SCORE,2387,GO:0061014,2.0111e-01,1.2000e+01
IMP_SCORE,2388,GO:0002887,2.0108e-01,5.0000e+00
IMP_SCORE,2389,GO:0031968,2.0106e-01,1.3400e+02
IMP_SCORE,2390,GO:0043066,2.0104e-01,2.1900e+02
IMP_SCORE,2391,GO:0035861,2.0103e-01,2.0000e+01
IMP_SCORE,2392,GO:1901136,2.0102e-01,1.0800e+02
IMP_SCORE,2393,GO:0046466,2.0096e-01,2.6000e+01
IMP_SCORE,2394,GO:0046501,2.0093e-01,1.4000e+01
IMP_SCORE,2395,GO:0051222,2.0090e-01,1.0100e+02
IMP_SCORE,2396,GO:0006760,2.0083e-01,7.0000e+00
IMP_SCORE,2397,GO:0036294,2.0081e-01,2.3000e+01
IMP_SCORE,2398,GO:0044297,2.0074e-01,2.4300e+02
IMP_SCORE,2399,GO:0038034,2.0072e-01,1.3000e+01
IMP_SCORE,2400,GO:0034501,2.0066e-01,5.0000e+00
IMP_SCORE,2401,GO:1904427,2.0063e-01,1.4000e+01
IMP_SCORE,2402,GO:0006275,2.0062e-01,3.5000e+01
IMP_SCORE,2403,GO:0044090,2.0056e-01,1.2000e+01
IMP_SCORE,2404,GO:0010562,2.0046e-01,1.9400e+02
IMP_SCORE,2405,GO:1905475,2.0046e-01,4.7000e+01
IMP_SCORE,2406,GO:0006296,2.0043e-01,5.0000e+00
IMP_SCORE,2407,GO:0033293,2.0038e-01,4.3000e+01
IMP_SCORE,2408,GO:0010518,2.0037e-01,7.0000e+00
IMP_SCORE,2409,GO:0050804,2.0029e-01,9.7000e+01
IMP_SCORE,2410,GO:0042436,2.0029e-01,1.1000e+01
IMP_SCORE,2411,GO:0045604,2.0027e-01,1.5000e+01
IMP_SCORE,2412,GO:0046486,2.0026e-01,1.6500e+02
IMP_SCORE,2413,GO:0010035,2.0023e-01,1.9700e+02
IMP_SCORE,2414,GO:0060055,2.0009e-01,2.4000e+01
IMP_SCORE,2415,GO:0051604,2.0009e-01,1.3000e+02
IMP_SCORE,2416,GO:0032105,1.9987e-01,5.0000e+00
IMP_SCORE,2417,GO:0048705,1.9984e-01,3.6000e+01
IMP_SCORE,2418,GO:0006833,1.9984e-01,3.8000e+01
IMP_SCORE,2419,GO:0042287,1.9984e-01,3.1000e+01
IMP_SCORE,2420,GO:0035577,1.9982e-01,7.2000e+01
IMP_SCORE,2421,GO:0044422,1.9971e-01,1.5980e+03
IMP_SCORE,2422,GO:0043627,1.9970e-01,3.1000e+01
IMP_SCORE,2423,GO:0009070,1.9960e-01,2.6000e+01
IMP_SCORE,2424,GO:2000831,1.9958e-01,8.0000e+00
IMP_SCORE,2425,GO:0040017,1.9952e-01,1.1200e+02
IMP_SCORE,2426,GO:0000027,1.9941e-01,5.9000e+01
IMP_SCORE,2427,GO:0019395,1.9940e-01,6.0000e+01
IMP_SCORE,2428,GO:0007507,1.9931e-01,8.5000e+01
IMP_SCORE,2429,GO:0045921,1.9914e-01,3.8000e+01
IMP_SCORE,2430,GO:0044770,1.9907e-01,9.6000e+01
IMP_SCORE,2431,GO:1902074,1.9905e-01,1.4000e+01
IMP_SCORE,2432,GO:0032967,1.9897e-01,2.0000e+00
IMP_SCORE,2433,GO:0005640,1.9896e-01,5.9000e+01
IMP_SCORE,2434,GO:0050919,1.9893e-01,8.0000e+00
IMP_SCORE,2435,GO:2000171,1.9891e-01,1.8000e+01
IMP_SCORE,2436,GO:0051205,1.9890e-01,9.0000e+00
IMP_SCORE,2437,GO:0043062,1.9886e-01,1.9400e+02
IMP_SCORE,2438,GO:0045862,1.9885e-01,9.0000e+01
IMP_SCORE,2439,GO:0044212,1.9884e-01,1.6700e+02
IMP_SCORE,2440,GO:0055002,1.9884e-01,5.2000e+01
IMP_SCORE,2441,GO:0005657,1.9883e-01,8.0000e+00
IMP_SCORE,2442,GO:0045913,1.9877e-01,2.0000e+01
IMP_SCORE,2443,GO:0030574,1.9873e-01,4.5000e+01
IMP_SCORE,2444,GO:0061245,1.9872e-01,3.7000e+01
IMP_SCORE,2445,GO:0060997,1.9871e-01,6.0000e+00
IMP_SCORE,2446,GO:0009791,1.9870e-01,2.6000e+01
IMP_SCORE,2447,GO:0030334,1.9857e-01,1.9100e+02
IMP_SCORE,2448,GO:0005737,1.9855e-01,1.8880e+03
IMP_SCORE,2449,GO:0006887,1.9842e-01,1.8700e+02
IMP_SCORE,2450,GO:0070062,1.9840e-01,8.6200e+02
IMP_SCORE,2451,GO:1903779,1.9835e-01,5.3000e+01
IMP_SCORE,2452,GO:1903409,1.9833e-01,2.0000e+01
IMP_SCORE,2453,GO:1901881,1.9826e-01,1.6000e+01
IMP_SCORE,2454,GO:0032434,1.9823e-01,3.8000e+01
IMP_SCORE,2455,GO:0043567,1.9818e-01,6.0000e+00
IMP_SCORE,2456,GO:0019898,1.9812e-01,1.2400e+02
IMP_SCORE,2457,GO:0016668,1.9809e-01,1.0000e+01
IMP_SCORE,2458,GO:0016575,1.9809e-01,1.5000e+01
IMP_SCORE,2459,GO:1903037,1.9808e-01,9.0000e+01
IMP_SCORE,2460,GO:0050851,1.9807e-01,4.8000e+01
IMP_SCORE,2461,GO:0032994,1.9800e-01,3.9000e+01
IMP_SCORE,2462,GO:0006721,1.9799e-01,5.2000e+01
IMP_SCORE,2463,GO:0030890,1.9798e-01,1.7000e+01
IMP_SCORE,2464,GO:0045762,1.9795e-01,6.0000e+00
IMP_SCORE,2465,GO:0004857,1.9793e-01,1.6700e+02
IMP_SCORE,2466,GO:0050671,1.9779e-01,3.4000e+01
IMP_SCORE,2467,GO:0031349,1.9779e-01,1.0100e+02
IMP_SCORE,2468,GO:0016020,1.9778e-01,2.3610e+03
IMP_SCORE,2469,GO:0010811,1.9773e-01,6.2000e+01
IMP_SCORE,2470,GO:0042089,1.9770e-01,9.0000e+00
IMP_SCORE,2471,GO:0046824,1.9765e-01,1.7000e+01
IMP_SCORE,2472,GO:0042129,1.9765e-01,4.9000e+01
IMP_SCORE,2473,GO:0005622,1.9764e-01,7.5900e+02
IMP_SCORE,2474,GO:2000249,1.9762e-01,2.1000e+01
IMP_SCORE,2475,GO:0032007,1.9758e-01,5.8000e+01
IMP_SCORE,2476,GO:0040012,1.9755e-01,2.3600e+02
IMP_SCORE,2477,GO:0000183,1.9755e-01,6.0000e+00
IMP_SCORE,2478,GO:1902883,1.9749e-01,1.9000e+01
IMP_SCORE,2479,GO:0044253,1.9748e-01,6.0000e+00
IMP_SCORE,2480,GO:0005924,1.9747e-01,2.6200e+02
IMP_SCORE,2481,GO:0030507,1.9743e-01,1.1000e+01
IMP_SCORE,2482,GO:0044283,1.9738e-01,1.7800e+02
IMP_SCORE,2483,GO:0007167,1.9737e-01,2.4400e+02
IMP_SCORE,2484,GO:0042589,1.9728e-01,1.4000e+01
IMP_SCORE,2485,GO:0034703,1.9726e-01,1.0300e+02
IMP_SCORE,2486,GO:0016796,1.9718e-01,1.5000e+01
IMP_SCORE,2487,GO:0043679,1.9716e-01,4.3000e+01
IMP_SCORE,2488,GO:0035296,1.9703e-01,3.0000e+01
IMP_SCORE,2489,GO:1904925,1.9700e-01,5.0000e+00
IMP_SCORE,2490,GO:0072384,1.9692e-01,4.1000e+01
IMP_SCORE,2491,GO:0070723,1.9688e-01,1.3000e+01
IMP_SCORE,2492,GO:0072073,1.9682e-01,3.4000e+01
IMP_SCORE,2493,GO:0015125,1.9676e-01,1.2000e+01
IMP_SCORE,2494,GO:0048278,1.9673e-01,3.9000e+01
IMP_SCORE,2495,GO:0050819,1.9673e-01,2.9000e+01
IMP_SCORE,2496,GO:0043065,1.9667e-01,1.8100e+02
IMP_SCORE,2497,GO:0016137,1.9662e-01,2.6000e+01
IMP_SCORE,2498,GO:0008064,1.9657e-01,5.3000e+01
IMP_SCORE,2499,GO:0030175,1.9657e-01,6.8000e+01
IMP_SCORE,2500,GO:0033327,1.9657e-01,1.3000e+01
IMP_SCORE,2501,GO:0045766,1.9652e-01,7.6000e+01
IMP_SCORE,2502,GO:0018105,1.9650e-01,4.5000e+01
IMP_SCORE,2503,GO:0009129,1.9648e-01,1.0000e+01
IMP_SCORE,2504,GO:0043487,1.9646e-01,5.8000e+01
IMP_SCORE,2505,GO:0033280,1.9644e-01,1.0000e+01
IMP_SCORE,2506,GO:0042472,1.9643e-01,3.1000e+01
IMP_SCORE,2507,GO:0004620,1.9642e-01,9.0000e+01
IMP_SCORE,2508,GO:0046470,1.9636e-01,9.2000e+01
IMP_SCORE,2509,GO:0000717,1.9635e-01,2.0000e+00
IMP_SCORE,2510,GO:0097542,1.9627e-01,1.9000e+01
IMP_SCORE,2511,GO:0043902,1.9626e-01,6.6000e+01
IMP_SCORE,2512,GO:0010882,1.9616e-01,4.0000e+00
IMP_SCORE,2513,GO:0014912,1.9611e-01,1.1000e+01
IMP_SCORE,2514,GO:0072413,1.9607e-01,1.4000e+01
IMP_SCORE,2515,GO:0006900,1.9596e-01,1.5000e+01
IMP_SCORE,2516,GO:0045907,1.9593e-01,7.0000e+00
IMP_SCORE,2517,GO:0072331,1.9588e-01,4.8000e+01
IMP_SCORE,2518,GO:2000482,1.9583e-01,1.8000e+01
IMP_SCORE,2519,GO:0005200,1.9574e-01,1.3400e+02
IMP_SCORE,2520,GO:0051019,1.9573e-01,1.1000e+01
IMP_SCORE,2521,GO:0021702,1.9572e-01,4.0000e+00
IMP_SCORE,2522,GO:0030098,1.9569e-01,4.1000e+01
IMP_SCORE,2523,GO:0005769,1.9565e-01,1.8200e+02
IMP_SCORE,2524,GO:0061041,1.9563e-01,4.6000e+01
IMP_SCORE,2525,GO:0097493,1.9560e-01,2.5000e+01
IMP_SCORE,2526,GO:0060291,1.9560e-01,2.9000e+01
IMP_SCORE,2527,GO:0016289,1.9556e-01,3.5000e+01
IMP_SCORE,2528,GO:0042605,1.9555e-01,2.9000e+01
IMP_SCORE,2529,GO:0043410,1.9552e-01,7.4000e+01
IMP_SCORE,2530,GO:0070228,1.9551e-01,2.9000e+01
IMP_SCORE,2531,GO:0042590,1.9550e-01,7.6000e+01
IMP_SCORE,2532,GO:0006821,1.9544e-01,5.2000e+01
IMP_SCORE,2533,GO:1905332,1.9544e-01,7.0000e+00
IMP_SCORE,2534,GO:0060193,1.9541e-01,2.5000e+01
IMP_SCORE,2535,GO:0051238,1.9535e-01,2.8000e+01
IMP_SCORE,2536,GO:0009310,1.9535e-01,5.2000e+01
IMP_SCORE,2537,GO:0044712,1.9535e-01,3.4400e+02
IMP_SCORE,2538,GO:0042470,1.9527e-01,7.9000e+01
IMP_SCORE,2539,GO:0008190,1.9525e-01,2.5000e+01
IMP_SCORE,2540,GO:0009201,1.9516e-01,1.1000e+01
IMP_SCORE,2541,GO:0098531,1.9509e-01,1.8000e+01
IMP_SCORE,2542,GO:0030169,1.9507e-01,6.0000e+00
IMP_SCORE,2543,GO:0046649,1.9506e-01,1.2100e+02
IMP_SCORE,2544,GO:0043647,1.9505e-01,5.3000e+01
IMP_SCORE,2545,GO:0035725,1.9499e-01,5.1000e+01
IMP_SCORE,2546,GO:0002768,1.9496e-01,1.1000e+02
IMP_SCORE,2547,GO:0016053,1.9490e-01,1.3600e+02
IMP_SCORE,2548,GO:0001933,1.9479e-01,1.0900e+02
IMP_SCORE,2549,GO:0034502,1.9477e-01,2.1000e+01
IMP_SCORE,2550,GO:0007088,1.9476e-01,4.8000e+01
IMP_SCORE,2551,GO:0016925,1.9475e-01,3.4000e+01
IMP_SCORE,2552,GO:0005789,1.9475e-01,5.2600e+02
IMP_SCORE,2553,GO:0036151,1.9474e-01,3.2000e+01
IMP_SCORE,2554,GO:0042423,1.9473e-01,5.0000e+00
IMP_SCORE,2555,GO:0045859,1.9472e-01,1.3600e+02
IMP_SCORE,2556,GO:1902680,1.9468e-01,1.9300e+02
IMP_SCORE,2557,GO:0048869,1.9465e-01,8.5000e+02
IMP_SCORE,2558,GO:0010639,1.9458e-01,1.0400e+02
IMP_SCORE,2559,GO:0043408,1.9457e-01,1.3400e+02
IMP_SCORE,2560,GO:0030193,1.9457e-01,3.3000e+01
IMP_SCORE,2561,GO:0009437,1.9457e-01,2.7000e+01
IMP_SCORE,2562,GO:0051495,1.9449e-01,6.0000e+01
IMP_SCORE,2563,GO:0006977,1.9427e-01,1.1000e+01
IMP_SCORE,2564,GO:1903320,1.9424e-01,3.8000e+01
IMP_SCORE,2565,GO:0072507,1.9421e-01,1.0000e+02
IMP_SCORE,2566,GO:0044089,1.9421e-01,1.5500e+02
IMP_SCORE,2567,GO:0007346,1.9420e-01,1.3100e+02
IMP_SCORE,2568,GO:0032947,1.9418e-01,6.4000e+01
IMP_SCORE,2569,GO:0061351,1.9417e-01,1.8000e+01
IMP_SCORE,2570,GO:0005416,1.9413e-01,7.0000e+00
IMP_SCORE,2571,GO:1904037,1.9413e-01,1.4000e+01
IMP_SCORE,2572,GO:2001020,1.9413e-01,2.9000e+01
IMP_SCORE,2573,GO:0032536,1.9413e-01,1.2000e+01
IMP_SCORE,2574,GO:0032147,1.9410e-01,6.4000e+01
IMP_SCORE,2575,GO:0002790,1.9409e-01,6.2000e+01
IMP_SCORE,2576,GO:1903076,1.9407e-01,3.8000e+01
IMP_SCORE,2577,GO:0006643,1.9403e-01,1.1600e+02
IMP_SCORE,2578,GO:0032212,1.9402e-01,1.7000e+01
IMP_SCORE,2579,GO:0005887,1.9399e-01,7.4100e+02
IMP_SCORE,2580,GO:0032543,1.9393e-01,3.2000e+01
IMP_SCORE,2581,GO:0090665,1.9387e-01,2.6000e+01
IMP_SCORE,2582,GO:0042383,1.9385e-01,8.9000e+01
IMP_SCORE,2583,GO:0050863,1.9385e-01,9.6000e+01
IMP_SCORE,2584,GO:0090090,1.9384e-01,3.2000e+01
IMP_SCORE,2585,GO:0042981,1.9370e-01,3.6200e+02
IMP_SCORE,2586,GO:0031175,1.9366e-01,7.7000e+01
IMP_SCORE,2587,GO:0030149,1.9366e-01,3.2000e+01
IMP_SCORE,2588,GO:0007052,1.9366e-01,3.7000e+01
IMP_SCORE,2589,GO:0048147,1.9365e-01,2.0000e+01
IMP_SCORE,2590,GO:0051186,1.9362e-01,1.6100e+02
IMP_SCORE,2591,GO:1903427,1.9354e-01,1.4000e+01
IMP_SCORE,2592,GO:0071801,1.9352e-01,4.2000e+01
IMP_SCORE,2593,GO:0071353,1.9347e-01,1.6000e+01
IMP_SCORE,2594,GO:0061615,1.9346e-01,6.0000e+00
IMP_SCORE,2595,GO:0008329,1.9337e-01,2.0000e+01
IMP_SCORE,2596,GO:0005496,1.9326e-01,7.2000e+01
IMP_SCORE,2597,GO:0005527,1.9322e-01,3.8000e+01
IMP_SCORE,2598,GO:0061702,1.9319e-01,6.0000e+00
IMP_SCORE,2599,GO:0006893,1.9312e-01,3.2000e+01
IMP_SCORE,2600,GO:0030118,1.9311e-01,4.0000e+01
IMP_SCORE,2601,GO:0046348,1.9308e-01,3.5000e+01
IMP_SCORE,2602,GO:0030808,1.9303e-01,3.3000e+01
IMP_SCORE,2603,GO:0004602,1.9300e-01,2.8000e+01
IMP_SCORE,2604,GO:0044444,1.9297e-01,1.6700e+03
IMP_SCORE,2605,GO:0034109,1.9296e-01,7.1000e+01
IMP_SCORE,2606,GO:0033365,1.9296e-01,1.4900e+02
IMP_SCORE,2607,GO:0002637,1.9294e-01,2.9000e+01
IMP_SCORE,2608,GO:0046394,1.9293e-01,1.4500e+02
IMP_SCORE,2609,GO:0043620,1.9292e-01,2.7000e+01
IMP_SCORE,2610,GO:0002639,1.9292e-01,2.4000e+01
IMP_SCORE,2611,GO:0043462,1.9290e-01,5.0000e+01
IMP_SCORE,2612,GO:0010766,1.9288e-01,2.0000e+00
IMP_SCORE,2613,GO:0006509,1.9286e-01,1.2000e+01
IMP_SCORE,2614,GO:0031253,1.9280e-01,1.4100e+02
IMP_SCORE,2615,GO:0016780,1.9278e-01,6.0000e+00
IMP_SCORE,2616,GO:0042136,1.9274e-01,2.5000e+01
IMP_SCORE,2617,GO:0045324,1.9272e-01,5.0000e+00
IMP_SCORE,2618,GO:0052742,1.9270e-01,1.9000e+01
IMP_SCORE,2619,GO:0048703,1.9269e-01,2.0000e+00
IMP_SCORE,2620,GO:0090383,1.9267e-01,1.3000e+01
IMP_SCORE,2621,GO:0044446,1.9266e-01,1.5100e+03
IMP_SCORE,2622,GO:0005819,1.9259e-01,1.0700e+02
IMP_SCORE,2623,GO:0003207,1.9251e-01,1.4000e+01
IMP_SCORE,2624,GO:0051726,1.9249e-01,3.3700e+02
IMP_SCORE,2625,GO:0044767,1.9247e-01,1.2830e+03
IMP_SCORE,2626,GO:0006026,1.9242e-01,7.6000e+01
IMP_SCORE,2627,GO:0006040,1.9241e-01,6.4000e+01
IMP_SCORE,2628,GO:0090307,1.9238e-01,1.9000e+01
IMP_SCORE,2629,GO:0043299,1.9237e-01,1.2400e+02
IMP_SCORE,2630,GO:0002262,1.9236e-01,2.0000e+01
IMP_SCORE,2631,GO:0030553,1.9236e-01,4.0000e+00
IMP_SCORE,2632,GO:0007160,1.9234e-01,8.2000e+01
IMP_SCORE,2633,GO:0005545,1.9233e-01,3.9000e+01
IMP_SCORE,2634,GO:1903649,1.9220e-01,1.1000e+01
IMP_SCORE,2635,GO:0019886,1.9219e-01,7.0000e+01
IMP_SCORE,2636,GO:0030308,1.9215e-01,8.3000e+01
IMP_SCORE,2637,GO:0090559,1.9214e-01,3.2000e+01
IMP_SCORE,2638,GO:0007166,1.9211e-01,7.2200e+02
IMP_SCORE,2639,GO:0036230,1.9210e-01,1.2600e+02
IMP_SCORE,2640,GO:1901699,1.9206e-01,1.2000e+02
IMP_SCORE,2641,GO:0036152,1.9205e-01,4.7000e+01
IMP_SCORE,2642,GO:0046852,1.9201e-01,3.0000e+00
IMP_SCORE,2643,GO:0015491,1.9198e-01,1.7000e+01
IMP_SCORE,2644,GO:0045912,1.9196e-01,1.9000e+01
IMP_SCORE,2645,GO:0005123,1.9193e-01,2.2000e+01
IMP_SCORE,2646,GO:0031342,1.9174e-01,1.3000e+01
IMP_SCORE,2647,GO:1902806,1.9172e-01,5.3000e+01
IMP_SCORE,2648,GO:0050865,1.9164e-01,1.2700e+02
IMP_SCORE,2649,GO:0035148,1.9157e-01,4.1000e+01
IMP_SCORE,2650,GO:0070840,1.9157e-01,5.0000e+00
IMP_SCORE,2651,GO:0022607,1.9154e-01,7.6200e+02
IMP_SCORE,2652,GO:0006094,1.9153e-01,1.9000e+01
IMP_SCORE,2653,GO:0070665,1.9152e-01,2.8000e+01
IMP_SCORE,2654,GO:0019865,1.9151e-01,4.1000e+01
IMP_SCORE,2655,GO:0007249,1.9149e-01,3.1000e+01
IMP_SCORE,2656,GO:0005044,1.9141e-01,8.1000e+01
IMP_SCORE,2657,GO:1901654,1.9140e-01,4.4000e+01
IMP_SCORE,2658,GO:0046488,1.9139e-01,8.3000e+01
IMP_SCORE,2659,GO:0016646,1.9139e-01,3.2000e+01
IMP_SCORE,2660,GO:0001883,1.9136e-01,1.7900e+02
IMP_SCORE,2661,GO:0043167,1.9134e-01,1.5870e+03
IMP_SCORE,2662,GO:0006457,1.9130e-01,2.2400e+02
IMP_SCORE,2663,GO:0006879,1.9122e-01,3.0000e+01
IMP_SCORE,2664,GO:0004896,1.9108e-01,1.3600e+02
IMP_SCORE,2665,GO:0043255,1.9107e-01,5.0000e+01
IMP_SCORE,2666,GO:0009605,1.9106e-01,4.5100e+02
IMP_SCORE,2667,GO:0001764,1.9104e-01,1.0100e+02
IMP_SCORE,2668,GO:0002697,1.9103e-01,1.0800e+02
IMP_SCORE,2669,GO:0030316,1.9102e-01,2.0000e+01
IMP_SCORE,2670,GO:0060412,1.9100e-01,1.7000e+01
IMP_SCORE,2671,GO:0035035,1.9099e-01,1.1000e+01
IMP_SCORE,2672,GO:0018298,1.9098e-01,1.0000e+01
IMP_SCORE,2673,GO:0010107,1.9098e-01,4.5000e+01
IMP_SCORE,2674,GO:0043069,1.9094e-01,2.1700e+02
IMP_SCORE,2675,GO:0043405,1.9093e-01,7.6000e+01
IMP_SCORE,2676,GO:0030139,1.9093e-01,5.3000e+01
IMP_SCORE,2677,GO:0032677,1.9088e-01,3.6000e+01
IMP_SCORE,2678,GO:0043649,1.9078e-01,2.2000e+01
IMP_SCORE,2679,GO:0030195,1.9076e-01,2.2000e+01
IMP_SCORE,2680,GO:0051962,1.9063e-01,1.3400e+02
IMP_SCORE,2681,GO:0090545,1.9061e-01,1.5000e+01
IMP_SCORE,2682,GO:0045934,1.9061e-01,2.1400e+02
IMP_SCORE,2683,GO:0038095,1.9054e-01,2.4000e+01
IMP_SCORE,2684,GO:0005654,1.9045e-01,1.0050e+03
IMP_SCORE,2685,GO:0007051,1.9038e-01,6.0000e+01
IMP_SCORE,2686,GO:0050431,1.9038e-01,5.0000e+01
IMP_SCORE,2687,GO:0050769,1.9032e-01,7.2000e+01
IMP_SCORE,2688,GO:0051775,1.9030e-01,9.0000e+00
IMP_SCORE,2689,GO:0031072,1.9028e-01,5.5000e+01
IMP_SCORE,2690,GO:0034763,1.9028e-01,1.7000e+01
IMP_SCORE,2691,GO:0071456,1.9024e-01,3.4000e+01
IMP_SCORE,2692,GO:0051047,1.9019e-01,1.0900e+02
IMP_SCORE,2693,GO:0001667,1.9016e-01,5.7000e+01
IMP_SCORE,2694,GO:1903019,1.9010e-01,1.1000e+01
IMP_SCORE,2695,GO:0060253,1.9009e-01,7.0000e+00
IMP_SCORE,2696,GO:0045834,1.9009e-01,2.6000e+01
IMP_SCORE,2697,GO:0006401,1.9006e-01,4.6000e+01
IMP_SCORE,2698,GO:1900407,1.9006e-01,2.9000e+01
IMP_SCORE,2699,GO:0010558,1.9005e-01,2.2100e+02
IMP_SCORE,2700,GO:0010664,1.9003e-01,6.0000e+00
IMP_SCORE,2701,GO:1902850,1.9002e-01,2.0000e+01
IMP_SCORE,2702,GO:0007423,1.8994e-01,7.9000e+01
IMP_SCORE,2703,GO:0043525,1.8989e-01,1.1000e+01
IMP_SCORE,2704,GO:0043161,1.8986e-01,7.3000e+01
IMP_SCORE,2705,GO:0022407,1.8985e-01,1.0800e+02
IMP_SCORE,2706,GO:0022898,1.8984e-01,6.0000e+01
IMP_SCORE,2707,GO:0048365,1.8984e-01,2.9000e+01
IMP_SCORE,2708,GO:1902221,1.8972e-01,3.2000e+01
IMP_SCORE,2709,GO:0021700,1.8971e-01,6.2000e+01
IMP_SCORE,2710,GO:0000289,1.8967e-01,1.0000e+01
IMP_SCORE,2711,GO:0004866,1.8966e-01,8.3000e+01
IMP_SCORE,2712,GO:0045056,1.8959e-01,9.0000e+00
IMP_SCORE,2713,GO:0098588,1.8949e-01,6.3500e+02
IMP_SCORE,2714,GO:0016055,1.8944e-01,1.2400e+02
IMP_SCORE,2715,GO:0060119,1.8944e-01,1.1000e+01
IMP_SCORE,2716,GO:0003073,1.8941e-01,2.0000e+01
IMP_SCORE,2717,GO:0045335,1.8941e-01,2.9000e+01
IMP_SCORE,2718,GO:0098791,1.8941e-01,1.1500e+02
IMP_SCORE,2719,GO:0032649,1.8940e-01,2.7000e+01
IMP_SCORE,2720,GO:0002209,1.8938e-01,1.5000e+01
IMP_SCORE,2721,GO:0044087,1.8936e-01,2.5300e+02
IMP_SCORE,2722,GO:0030030,1.8936e-01,2.7200e+02
IMP_SCORE,2723,GO:0046425,1.8936e-01,2.6000e+01
IMP_SCORE,2724,GO:0045055,1.8935e-01,1.6000e+02
IMP_SCORE,2725,GO:0042169,1.8931e-01,3.8000e+01
IMP_SCORE,2726,GO:0043954,1.8925e-01,2.1000e+01
IMP_SCORE,2727,GO:0034105,1.8924e-01,7.0000e+00
IMP_SCORE,2728,GO:0032102,1.8921e-01,8.4000e+01
IMP_SCORE,2729,GO:0061134,1.8919e-01,1.0800e+02
IMP_SCORE,2730,GO:0043197,1.8918e-01,8.0000e+01
IMP_SCORE,2731,GO:0045687,1.8917e-01,1.9000e+01
IMP_SCORE,2732,GO:0031023,1.8917e-01,3.7000e+01
IMP_SCORE,2733,GO:1990542,1.8915e-01,1.1000e+01
IMP_SCORE,2734,GO:1901215,1.8915e-01,4.5000e+01
IMP_SCORE,2735,GO:0045111,1.8912e-01,5.8000e+01
IMP_SCORE,2736,GO:0007041,1.8911e-01,3.1000e+01
IMP_SCORE,2737,GO:0070059,1.8908e-01,7.0000e+00
IMP_SCORE,2738,GO:0051093,1.8908e-01,2.2300e+02
IMP_SCORE,2739,GO:0042221,1.8907e-01,7.1100e+02
IMP_SCORE,2740,GO:0036499,1.8900e-01,6.0000e+00
IMP_SCORE,2741,GO:0030658,1.8897e-01,1.2600e+02
IMP_SCORE,2742,GO:0048589,1.8897e-01,1.0800e+02
IMP_SCORE,2743,GO:0002479,1.8896e-01,5.5000e+01
IMP_SCORE,2744,GO:0030852,1.8893e-01,1.7000e+01
IMP_SCORE,2745,GO:0010951,1.8893e-01,9.8000e+01
IMP_SCORE,2746,GO:0042611,1.8890e-01,2.8000e+01
IMP_SCORE,2747,GO:0000774,1.8888e-01,6.0000e+00
IMP_SCORE,2748,GO:0032502,1.8886e-01,1.4240e+03
IMP_SCORE,2749,GO:0002263,1.8878e-01,1.2500e+02
IMP_SCORE,2750,GO:1903508,1.8874e-01,1.8700e+02
IMP_SCORE,2751,GO:0039694,1.8859e-01,3.0000e+00
IMP_SCORE,2752,GO:2000403,1.8858e-01,8.0000e+00
IMP_SCORE,2753,GO:0003254,1.8857e-01,1.1000e+01
IMP_SCORE,2754,GO:1903827,1.8853e-01,1.8400e+02
IMP_SCORE,2755,GO:0000075,1.8845e-01,4.6000e+01
IMP_SCORE,2756,GO:0032409,1.8841e-01,9.4000e+01
IMP_SCORE,2757,GO:0035295,1.8841e-01,5.1000e+01
IMP_SCORE,2758,GO:0021799,1.8839e-01,2.1000e+01
IMP_SCORE,2759,GO:0032589,1.8831e-01,3.1000e+01
IMP_SCORE,2760,GO:0042734,1.8830e-01,2.4000e+01
IMP_SCORE,2761,GO:0048146,1.8826e-01,1.9000e+01
IMP_SCORE,2762,GO:0051647,1.8825e-01,1.4000e+01
IMP_SCORE,2763,GO:0035326,1.8810e-01,3.6000e+01
IMP_SCORE,2764,GO:0019217,1.8806e-01,3.3000e+01
IMP_SCORE,2765,GO:0048670,1.8795e-01,1.3000e+01
IMP_SCORE,2766,GO:0051149,1.8794e-01,6.6000e+01
IMP_SCORE,2767,GO:0048814,1.8784e-01,2.9000e+01
IMP_SCORE,2768,GO:0035770,1.8782e-01,9.5000e+01
IMP_SCORE,2769,GO:0090407,1.8779e-01,1.6200e+02
IMP_SCORE,2770,GO:0019003,1.8776e-01,5.3000e+01
IMP_SCORE,2771,GO:0040008,1.8776e-01,3.0000e+02
IMP_SCORE,2772,GO:0006468,1.8772e-01,2.3700e+02
IMP_SCORE,2773,GO:0030425,1.8772e-01,1.8100e+02
IMP_SCORE,2774,GO:0005770,1.8771e-01,1.0000e+02
IMP_SCORE,2775,GO:2000209,1.8760e-01,1.3000e+01
IMP_SCORE,2776,GO:0033158,1.8760e-01,3.0000e+00
IMP_SCORE,2777,GO:0016444,1.8751e-01,6.0000e+00
IMP_SCORE,2778,GO:0099604,1.8750e-01,3.0000e+00
IMP_SCORE,2779,GO:0034385,1.8750e-01,6.0000e+00
IMP_SCORE,2780,GO:0000578,1.8748e-01,1.0000e+01
IMP_SCORE,2781,GO:0046916,1.8748e-01,4.2000e+01
IMP_SCORE,2782,GO:0060429,1.8740e-01,8.0000e+01
IMP_SCORE,2783,GO:0004871,1.8734e-01,5.1000e+02
IMP_SCORE,2784,GO:0099572,1.8733e-01,1.2600e+02
IMP_SCORE,2785,GO:0000793,1.8728e-01,2.7000e+01
IMP_SCORE,2786,GO:0031338,1.8725e-01,2.5000e+01
IMP_SCORE,2787,GO:0030397,1.8723e-01,1.4000e+01
IMP_SCORE,2788,GO:0007213,1.8718e-01,2.6000e+01
IMP_SCORE,2789,GO:0014014,1.8715e-01,1.4000e+01
IMP_SCORE,2790,GO:0001558,1.8710e-01,1.8400e+02
IMP_SCORE,2791,GO:0007264,1.8710e-01,1.9800e+02
IMP_SCORE,2792,GO:0046329,1.8710e-01,8.0000e+00
IMP_SCORE,2793,GO:0050892,1.8708e-01,1.1000e+01
IMP_SCORE,2794,GO:0006897,1.8708e-01,3.0700e+02
IMP_SCORE,2795,GO:0051783,1.8707e-01,4.4000e+01
IMP_SCORE,2796,GO:1905809,1.8705e-01,5.0000e+00
IMP_SCORE,2797,GO:2000117,1.8696e-01,3.0000e+01
IMP_SCORE,2798,GO:0032781,1.8695e-01,4.5000e+01
IMP_SCORE,2799,GO:0006986,1.8692e-01,5.7000e+01
IMP_SCORE,2800,GO:2000142,1.8685e-01,1.0000e+01
IMP_SCORE,2801,GO:0090231,1.8681e-01,1.2000e+01
IMP_SCORE,2802,GO:0072686,1.8681e-01,3.5000e+01
IMP_SCORE,2803,GO:0002275,1.8675e-01,1.0800e+02
IMP_SCORE,2804,GO:0015749,1.8672e-01,4.7000e+01
IMP_SCORE,2805,GO:0022618,1.8672e-01,9.2000e+01
IMP_SCORE,2806,GO:0071625,1.8670e-01,1.7000e+01
IMP_SCORE,2807,GO:0046903,1.8668e-01,2.6900e+02
IMP_SCORE,2808,GO:0072657,1.8665e-01,1.2900e+02
IMP_SCORE,2809,GO:1901342,1.8663e-01,7.7000e+01
IMP_SCORE,2810,GO:0045597,1.8656e-01,2.4400e+02
IMP_SCORE,2811,GO:0005539,1.8653e-01,1.9900e+02
IMP_SCORE,2812,GO:0019902,1.8651e-01,1.8400e+02
IMP_SCORE,2813,GO:0010823,1.8650e-01,2.3000e+01
IMP_SCORE,2814,GO:0051253,1.8640e-01,1.9000e+02
IMP_SCORE,2815,GO:0090317,1.8638e-01,3.9000e+01
IMP_SCORE,2816,GO:0090181,1.8636e-01,8.0000e+00
IMP_SCORE,2817,GO:0046677,1.8634e-01,2.7000e+01
IMP_SCORE,2818,GO:0048662,1.8625e-01,1.2000e+01
IMP_SCORE,2819,GO:0035924,1.8618e-01,2.4000e+01
IMP_SCORE,2820,GO:0098586,1.8616e-01,7.0000e+00
IMP_SCORE,2821,GO:0050868,1.8615e-01,4.0000e+01
IMP_SCORE,2822,GO:0016331,1.8610e-01,5.0000e+00
IMP_SCORE,2823,GO:0005903,1.8607e-01,4.6000e+01
IMP_SCORE,2824,GO:0008134,1.8605e-01,1.5600e+02
IMP_SCORE,2825,GO:0022404,1.8599e-01,3.3000e+01
IMP_SCORE,2826,GO:0009886,1.8599e-01,1.1000e+01
IMP_SCORE,2827,GO:1903828,1.8599e-01,5.1000e+01
IMP_SCORE,2828,GO:0060090,1.8599e-01,9.9000e+01
IMP_SCORE,2829,GO:0031110,1.8597e-01,2.4000e+01
IMP_SCORE,2830,GO:0030141,1.8592e-01,1.7800e+02
IMP_SCORE,2831,GO:0010647,1.8592e-01,3.1000e+02
IMP_SCORE,2832,GO:0001894,1.8589e-01,9.3000e+01
IMP_SCORE,2833,GO:0042803,1.8587e-01,4.8200e+02
IMP_SCORE,2834,GO:0045778,1.8585e-01,4.2000e+01
IMP_SCORE,2835,GO:1903305,1.8585e-01,4.6000e+01
IMP_SCORE,2836,GO:0002757,1.8580e-01,1.0900e+02
IMP_SCORE,2837,GO:1903364,1.8578e-01,5.4000e+01
IMP_SCORE,2838,GO:0009126,1.8578e-01,5.3000e+01
IMP_SCORE,2839,GO:0044459,1.8575e-01,1.0410e+03
IMP_SCORE,2840,GO:0099118,1.8570e-01,2.7000e+01
IMP_SCORE,2841,GO:0071392,1.8568e-01,1.8000e+01
IMP_SCORE,2842,GO:0055072,1.8568e-01,5.9000e+01
IMP_SCORE,2843,GO:0036464,1.8564e-01,1.0600e+02
IMP_SCORE,2844,GO:0002161,1.8562e-01,1.8000e+01
IMP_SCORE,2845,GO:0044057,1.8561e-01,1.7800e+02
IMP_SCORE,2846,GO:0043186,1.8561e-01,1.8000e+01
IMP_SCORE,2847,GO:1901185,1.8560e-01,1.8000e+01
IMP_SCORE,2848,GO:0030818,1.8557e-01,1.3000e+01
IMP_SCORE,2849,GO:0048148,1.8557e-01,1.2000e+01
IMP_SCORE,2850,GO:0000145,1.8556e-01,1.7000e+01
IMP_SCORE,2851,GO:0016482,1.8554e-01,5.3000e+01
IMP_SCORE,2852,GO:0008360,1.8554e-01,7.9000e+01
IMP_SCORE,2853,GO:0038096,1.8552e-01,1.6000e+01
IMP_SCORE,2854,GO:0006644,1.8552e-01,1.6800e+02
IMP_SCORE,2855,GO:0000794,1.8551e-01,1.9000e+01
IMP_SCORE,2856,GO:0042908,1.8550e-01,5.0000e+00
IMP_SCORE,2857,GO:0008284,1.8545e-01,2.8200e+02
IMP_SCORE,2858,GO:0016525,1.8545e-01,2.9000e+01
IMP_SCORE,2859,GO:0001501,1.8539e-01,1.3200e+02
IMP_SCORE,2860,GO:0044843,1.8535e-01,3.2000e+01
IMP_SCORE,2861,GO:0043531,1.8534e-01,2.5000e+01
IMP_SCORE,2862,GO:0010862,1.8531e-01,9.0000e+00
IMP_SCORE,2863,GO:0045793,1.8530e-01,4.0000e+01
IMP_SCORE,2864,GO:0043500,1.8526e-01,1.3000e+01
IMP_SCORE,2865,GO:0051961,1.8499e-01,8.6000e+01
IMP_SCORE,2866,GO:0044146,1.8492e-01,1.5000e+01
IMP_SCORE,2867,GO:0019209,1.8491e-01,2.9000e+01
IMP_SCORE,2868,GO:0030955,1.8491e-01,1.4000e+01
IMP_SCORE,2869,GO:0061162,1.8490e-01,2.0000e+01
IMP_SCORE,2870,GO:0042770,1.8489e-01,1.5000e+01
IMP_SCORE,2871,GO:0043535,1.8488e-01,2.2000e+01
IMP_SCORE,2872,GO:0010608,1.8485e-01,1.3400e+02
IMP_SCORE,2873,GO:0007155,1.8473e-01,7.6300e+02
IMP_SCORE,2874,GO:0060688,1.8470e-01,1.5000e+01
IMP_SCORE,2875,GO:0071333,1.8468e-01,2.8000e+01
IMP_SCORE,2876,GO:0048870,1.8466e-01,4.1900e+02
IMP_SCORE,2877,GO:0009898,1.8465e-01,3.3000e+01
IMP_SCORE,2878,GO:0002253,1.8465e-01,1.6200e+02
IMP_SCORE,2879,GO:0006164,1.8456e-01,3.2000e+01
IMP_SCORE,2880,GO:0032682,1.8448e-01,2.8000e+01
IMP_SCORE,2881,GO:1903507,1.8447e-01,1.7600e+02
IMP_SCORE,2882,GO:0009063,1.8446e-01,1.0500e+02
IMP_SCORE,2883,GO:0009890,1.8444e-01,2.3700e+02
IMP_SCORE,2884,GO:0016241,1.8443e-01,4.6000e+01
IMP_SCORE,2885,GO:0048863,1.8440e-01,3.9000e+01
IMP_SCORE,2886,GO:0015758,1.8438e-01,3.7000e+01
IMP_SCORE,2887,GO:0045070,1.8435e-01,7.0000e+00
IMP_SCORE,2888,GO:0030855,1.8427e-01,1.2900e+02
IMP_SCORE,2889,GO:0045956,1.8425e-01,1.0000e+01
IMP_SCORE,2890,GO:0043312,1.8422e-01,1.2600e+02
IMP_SCORE,2891,GO:0043266,1.8419e-01,2.8000e+01
IMP_SCORE,2892,GO:0038127,1.8414e-01,6.0000e+01
IMP_SCORE,2893,GO:0001911,1.8411e-01,5.0000e+00
IMP_SCORE,2894,GO:0051716,1.8409e-01,6.4800e+02
IMP_SCORE,2895,GO:0098589,1.8408e-01,1.8900e+02
IMP_SCORE,2896,GO:0004725,1.8400e-01,5.1000e+01
IMP_SCORE,2897,GO:0009295,1.8399e-01,3.9000e+01
IMP_SCORE,2898,GO:0043603,1.8396e-01,2.3500e+02
IMP_SCORE,2899,GO:0045820,1.8394e-01,6.0000e+00
IMP_SCORE,2900,GO:1990204,1.8394e-01,4.7000e+01
IMP_SCORE,2901,GO:0071495,1.8390e-01,1.6600e+02
IMP_SCORE,2902,GO:0043648,1.8386e-01,7.8000e+01
IMP_SCORE,2903,GO:0045595,1.8377e-01,4.2600e+02
IMP_SCORE,2904,GO:0001763,1.8375e-01,5.9000e+01
IMP_SCORE,2905,GO:0031307,1.8374e-01,7.0000e+00
IMP_SCORE,2906,GO:0022604,1.8369e-01,1.6900e+02
IMP_SCORE,2907,GO:0051259,1.8369e-01,2.4200e+02
IMP_SCORE,2908,GO:0034405,1.8367e-01,1.2000e+01
IMP_SCORE,2909,GO:0042127,1.8364e-01,5.2300e+02
IMP_SCORE,2910,GO:0040013,1.8363e-01,1.0700e+02
IMP_SCORE,2911,GO:0002686,1.8362e-01,2.0000e+01
IMP_SCORE,2912,GO:0050890,1.8360e-01,1.4200e+02
IMP_SCORE,2913,GO:0048523,1.8355e-01,8.7200e+02
IMP_SCORE,2914,GO:0030225,1.8348e-01,9.0000e+00
IMP_SCORE,2915,GO:0016021,1.8342e-01,1.4310e+03
IMP_SCORE,2916,GO:0008654,1.8340e-01,9.7000e+01
IMP_SCORE,2917,GO:2000649,1.8338e-01,4.2000e+01
IMP_SCORE,2918,GO:1990841,1.8334e-01,1.1000e+01
IMP_SCORE,2919,GO:0005246,1.8328e-01,2.9000e+01
IMP_SCORE,2920,GO:0051898,1.8328e-01,2.3000e+01
IMP_SCORE,2921,GO:0051249,1.8324e-01,1.2400e+02
IMP_SCORE,2922,GO:0015095,1.8318e-01,1.7000e+01
IMP_SCORE,2923,GO:0051046,1.8317e-01,1.8300e+02
IMP_SCORE,2924,GO:0046934,1.8317e-01,1.3000e+01
IMP_SCORE,2925,GO:0071322,1.8315e-01,3.4000e+01
IMP_SCORE,2926,GO:0032154,1.8313e-01,5.8000e+01
IMP_SCORE,2927,GO:0021756,1.8310e-01,1.6000e+01
IMP_SCORE,2928,GO:0071360,1.8309e-01,1.0000e+01
IMP_SCORE,2929,GO:0042219,1.8308e-01,2.2000e+01
IMP_SCORE,2930,GO:0045618,1.8305e-01,2.0000e+00
IMP_SCORE,2931,GO:0046578,1.8304e-01,8.5000e+01
IMP_SCORE,2932,GO:0005198,1.8301e-01,5.4800e+02
IMP_SCORE,2933,GO:0019359,1.8301e-01,2.0000e+01
IMP_SCORE,2934,GO:0042430,1.8300e-01,2.9000e+01
IMP_SCORE,2935,GO:0016042,1.8298e-01,1.7400e+02
IMP_SCORE,2936,GO:0001671,1.8297e-01,2.7000e+01
IMP_SCORE,2937,GO:0032402,1.8295e-01,6.0000e+00
IMP_SCORE,2938,GO:0030136,1.8293e-01,4.2000e+01
IMP_SCORE,2939,GO:0034446,1.8288e-01,3.5000e+01
IMP_SCORE,2940,GO:0017157,1.8280e-01,5.2000e+01
IMP_SCORE,2941,GO:0001775,1.8279e-01,2.8900e+02
IMP_SCORE,2942,GO:0046634,1.8279e-01,2.2000e+01
IMP_SCORE,2943,GO:0045824,1.8271e-01,1.8000e+01
IMP_SCORE,2944,GO:0070663,1.8267e-01,5.5000e+01
IMP_SCORE,2945,GO:0034702,1.8265e-01,1.2900e+02
IMP_SCORE,2946,GO:0050806,1.8265e-01,5.1000e+01
IMP_SCORE,2947,GO:0030810,1.8261e-01,1.5000e+01
IMP_SCORE,2948,GO:0045637,1.8260e-01,8.6000e+01
IMP_SCORE,2949,GO:0016810,1.8254e-01,1.6600e+02
IMP_SCORE,2950,GO:0010830,1.8254e-01,3.6000e+01
IMP_SCORE,2951,GO:0003014,1.8249e-01,4.3000e+01
IMP_SCORE,2952,GO:0016620,1.8243e-01,7.8000e+01
IMP_SCORE,2953,GO:0005615,1.8242e-01,1.0400e+03
IMP_SCORE,2954,GO:1901800,1.8240e-01,3.0000e+01
IMP_SCORE,2955,GO:0019220,1.8239e-01,2.9600e+02
IMP_SCORE,2956,GO:1902578,1.8236e-01,6.2000e+02
IMP_SCORE,2957,GO:0044183,1.8232e-01,3.3000e+01
IMP_SCORE,2958,GO:0051260,1.8230e-01,1.7500e+02
IMP_SCORE,2959,GO:0050848,1.8216e-01,2.9000e+01
IMP_SCORE,2960,GO:0007417,1.8206e-01,1.4500e+02
IMP_SCORE,2961,GO:0072310,1.8205e-01,1.2000e+01
IMP_SCORE,2962,GO:0070013,1.8203e-01,4.8700e+02
IMP_SCORE,2963,GO:0005521,1.8196e-01,1.4000e+01
IMP_SCORE,2964,GO:0048875,1.8193e-01,3.1000e+01
IMP_SCORE,2965,GO:0070168,1.8193e-01,1.8000e+01
IMP_SCORE,2966,GO:0045088,1.8193e-01,1.0400e+02
IMP_SCORE,2967,GO:0046885,1.8187e-01,9.0000e+00
IMP_SCORE,2968,GO:0003093,1.8186e-01,1.1000e+01
IMP_SCORE,2969,GO:0090068,1.8181e-01,7.0000e+01
IMP_SCORE,2970,GO:0048261,1.8179e-01,5.0000e+00
IMP_SCORE,2971,GO:0007043,1.8176e-01,7.6000e+01
IMP_SCORE,2972,GO:0048545,1.8169e-01,8.2000e+01
IMP_SCORE,2973,GO:0035269,1.8166e-01,1.2000e+01
IMP_SCORE,2974,GO:0042992,1.8163e-01,2.2000e+01
IMP_SCORE,2975,GO:0046983,1.8161e-01,6.2100e+02
IMP_SCORE,2976,GO:0048747,1.8159e-01,5.5000e+01
IMP_SCORE,2977,GO:0009896,1.8158e-01,9.9000e+01
IMP_SCORE,2978,GO:0006942,1.8157e-01,1.6000e+01
IMP_SCORE,2979,GO:0098636,1.8157e-01,2.7000e+01
IMP_SCORE,2980,GO:0071867,1.8156e-01,6.0000e+00
IMP_SCORE,2981,GO:1904407,1.8156e-01,1.2000e+01
IMP_SCORE,2982,GO:0048646,1.8155e-01,3.0000e+02
IMP_SCORE,2983,GO:0031347,1.8152e-01,1.8300e+02
IMP_SCORE,2984,GO:0051193,1.8152e-01,2.8000e+01
IMP_SCORE,2985,GO:0001191,1.8141e-01,5.9000e+01
IMP_SCORE,2986,GO:0051050,1.8139e-01,2.4800e+02
IMP_SCORE,2987,GO:0051173,1.8138e-01,2.9300e+02
IMP_SCORE,2988,GO:0090087,1.8135e-01,2.0600e+02
IMP_SCORE,2989,GO:0033673,1.8128e-01,7.9000e+01
IMP_SCORE,2990,GO:0005766,1.8127e-01,1.6000e+01
IMP_SCORE,2991,GO:0019899,1.8124e-01,9.1200e+02
IMP_SCORE,2992,GO:0017080,1.8120e-01,5.2000e+01
IMP_SCORE,2993,GO:0042107,1.8110e-01,7.0000e+00
IMP_SCORE,2994,GO:0001954,1.8104e-01,1.7000e+01
IMP_SCORE,2995,GO:0060071,1.8102e-01,2.1000e+01
IMP_SCORE,2996,GO:0048534,1.8099e-01,7.0000e+01
IMP_SCORE,2997,GO:0009066,1.8098e-01,6.2000e+01
IMP_SCORE,2998,GO:0031229,1.8091e-01,1.2000e+01
IMP_SCORE,2999,GO:1903506,1.8085e-01,3.6800e+02
IMP_SCORE,3000,GO:0051247,1.8080e-01,2.4900e+02
IMP_SCORE,3001,GO:0040033,1.8080e-01,1.0000e+01
IMP_SCORE,3002,GO:0000768,1.8075e-01,2.9000e+01
IMP_SCORE,3003,GO:0031410,1.8065e-01,5.7800e+02
IMP_SCORE,3004,GO:0000786,1.8061e-01,2.4000e+01
IMP_SCORE,3005,GO:0044763,1.8060e-01,1.4090e+03
IMP_SCORE,3006,GO:0006665,1.8054e-01,1.3500e+02
IMP_SCORE,3007,GO:0006553,1.8052e-01,2.4000e+01
IMP_SCORE,3008,GO:0048729,1.8046e-01,1.0900e+02
IMP_SCORE,3009,GO:0033630,1.8046e-01,1.8000e+01
IMP_SCORE,3010,GO:2000679,1.8039e-01,1.2000e+01
IMP_SCORE,3011,GO:1903831,1.8036e-01,3.5000e+01
IMP_SCORE,3012,GO:0002443,1.8024e-01,4.7000e+01
IMP_SCORE,3013,GO:0046390,1.8023e-01,2.8000e+01
IMP_SCORE,3014,GO:0022892,1.8021e-01,3.7200e+02
IMP_SCORE,3015,GO:1902745,1.8020e-01,1.7000e+01
IMP_SCORE,3016,GO:0007274,1.8016e-01,2.2000e+01
IMP_SCORE,3017,GO:0042327,1.8015e-01,1.5900e+02
IMP_SCORE,3018,GO:0033177,1.8014e-01,4.0000e+00
IMP_SCORE,3019,GO:0030207,1.8012e-01,1.1000e+01
IMP_SCORE,3020,GO:1901701,1.8012e-01,1.8500e+02
IMP_SCORE,3021,GO:0000775,1.8010e-01,2.7000e+01
IMP_SCORE,3022,GO:0010506,1.8008e-01,1.3700e+02
IMP_SCORE,3023,GO:0051168,1.8001e-01,5.8000e+01
IMP_SCORE,3024,GO:0043269,1.8000e-01,2.0100e+02
IMP_SCORE,3025,GO:0004674,1.7999e-01,1.3500e+02
IMP_SCORE,3026,GO:0032940,1.7992e-01,2.2800e+02
IMP_SCORE,3027,GO:0008286,1.7991e-01,6.3000e+01
IMP_SCORE,3028,GO:0002292,1.7980e-01,7.0000e+00
IMP_SCORE,3029,GO:0051053,1.7979e-01,1.9000e+01
IMP_SCORE,3030,GO:0071887,1.7978e-01,8.0000e+00
IMP_SCORE,3031,GO:0051101,1.7977e-01,3.3000e+01
IMP_SCORE,3032,GO:0022891,1.7977e-01,3.0900e+02
IMP_SCORE,3033,GO:0008637,1.7977e-01,4.0000e+01
IMP_SCORE,3034,GO:0060078,1.7977e-01,3.5000e+01
IMP_SCORE,3035,GO:0048268,1.7976e-01,3.1000e+01
IMP_SCORE,3036,GO:0046597,1.7975e-01,3.9000e+01
IMP_SCORE,3037,GO:0060760,1.7973e-01,2.1000e+01
IMP_SCORE,3038,GO:0045776,1.7973e-01,3.0000e+01
IMP_SCORE,3039,GO:0005783,1.7972e-01,6.4100e+02
IMP_SCORE,3040,GO:0008203,1.7970e-01,4.6000e+01
IMP_SCORE,3041,GO:0046872,1.7968e-01,1.4570e+03
IMP_SCORE,3042,GO:0034284,1.7965e-01,4.9000e+01
IMP_SCORE,3043,GO:0006658,1.7965e-01,1.4000e+01
IMP_SCORE,3044,GO:0031343,1.7963e-01,1.5000e+01
IMP_SCORE,3045,GO:0001105,1.7962e-01,2.8000e+01
IMP_SCORE,3046,GO:0000904,1.7958e-01,6.2000e+01
IMP_SCORE,3047,GO:0005739,1.7954e-01,7.0700e+02
IMP_SCORE,3048,GO:0001773,1.7953e-01,1.3000e+01
IMP_SCORE,3049,GO:0036293,1.7952e-01,6.4000e+01
IMP_SCORE,3050,GO:0010646,1.7950e-01,6.9400e+02
IMP_SCORE,3051,GO:0000139,1.7950e-01,3.4600e+02
IMP_SCORE,3052,GO:0030048,1.7944e-01,5.0000e+01
IMP_SCORE,3053,GO:0007165,1.7943e-01,1.1450e+03
IMP_SCORE,3054,GO:0031648,1.7942e-01,1.8000e+01
IMP_SCORE,3055,GO:0032388,1.7941e-01,8.7000e+01
IMP_SCORE,3056,GO:1902017,1.7940e-01,3.5000e+01
IMP_SCORE,3057,GO:0045739,1.7932e-01,6.0000e+00
IMP_SCORE,3058,GO:0051240,1.7930e-01,3.5100e+02
IMP_SCORE,3059,GO:0008156,1.7929e-01,1.9000e+01
IMP_SCORE,3060,GO:0008643,1.7925e-01,5.8000e+01
IMP_SCORE,3061,GO:0098662,1.7924e-01,1.2600e+02
IMP_SCORE,3062,GO:0031647,1.7921e-01,8.5000e+01
IMP_SCORE,3063,GO:0007405,1.7921e-01,1.1000e+01
IMP_SCORE,3064,GO:0051817,1.7920e-01,3.4000e+01
IMP_SCORE,3065,GO:0007399,1.7916e-01,3.8000e+02
IMP_SCORE,3066,GO:1901616,1.7913e-01,5.1000e+01
IMP_SCORE,3067,GO:0034330,1.7912e-01,1.4500e+02
IMP_SCORE,3068,GO:0042461,1.7908e-01,1.7000e+01
IMP_SCORE,3069,GO:1903707,1.7907e-01,7.1000e+01
IMP_SCORE,3070,GO:0009725,1.7907e-01,1.6300e+02
IMP_SCORE,3071,GO:0097755,1.7904e-01,1.5000e+01
IMP_SCORE,3072,GO:0031345,1.7899e-01,8.0000e+01
IMP_SCORE,3073,GO:0014742,1.7891e-01,8.0000e+00
IMP_SCORE,3074,GO:0016917,1.7889e-01,2.8000e+01
IMP_SCORE,3075,GO:0008285,1.7884e-01,2.6600e+02
IMP_SCORE,3076,GO:0010469,1.7883e-01,3.5000e+01
IMP_SCORE,3077,GO:0071277,1.7881e-01,3.4000e+01
IMP_SCORE,3078,GO:0036041,1.7881e-01,2.3000e+01
IMP_SCORE,3079,GO:1903509,1.7881e-01,8.9000e+01
IMP_SCORE,3080,GO:0055025,1.7880e-01,8.0000e+00
IMP_SCORE,3081,GO:1900101,1.7880e-01,4.0000e+00
IMP_SCORE,3082,GO:0032743,1.7877e-01,7.0000e+00
IMP_SCORE,3083,GO:0045833,1.7876e-01,3.3000e+01
IMP_SCORE,3084,GO:0070670,1.7872e-01,6.0000e+00
IMP_SCORE,3085,GO:0036037,1.7872e-01,7.0000e+00
IMP_SCORE,3086,GO:0099600,1.7868e-01,3.6600e+02
IMP_SCORE,3087,GO:1901678,1.7861e-01,1.2000e+01
IMP_SCORE,3088,GO:0003018,1.7859e-01,4.0000e+01
IMP_SCORE,3089,GO:0043488,1.7859e-01,5.7000e+01
IMP_SCORE,3090,GO:0030154,1.7859e-01,7.0200e+02
IMP_SCORE,3091,GO:0072531,1.7853e-01,9.0000e+00
IMP_SCORE,3092,GO:0045931,1.7846e-01,3.2000e+01
IMP_SCORE,3093,GO:0043171,1.7846e-01,2.5000e+01
IMP_SCORE,3094,GO:0019198,1.7843e-01,2.6000e+01
IMP_SCORE,3095,GO:0016891,1.7836e-01,2.4000e+01
IMP_SCORE,3096,GO:0042645,1.7831e-01,3.2000e+01
IMP_SCORE,3097,GO:0071636,1.7830e-01,9.0000e+00
IMP_SCORE,3098,GO:0006898,1.7827e-01,1.8900e+02
IMP_SCORE,3099,GO:0072015,1.7826e-01,1.4000e+01
IMP_SCORE,3100,GO:0042805,1.7819e-01,3.5000e+01
IMP_SCORE,3101,GO:0030667,1.7816e-01,1.2300e+02
IMP_SCORE,3102,GO:0014066,1.7816e-01,7.9000e+01
IMP_SCORE,3103,GO:0008022,1.7808e-01,7.2000e+01
IMP_SCORE,3104,GO:0030041,1.7806e-01,1.2000e+01
IMP_SCORE,3105,GO:0021545,1.7803e-01,1.8000e+01
IMP_SCORE,3106,GO:1900015,1.7803e-01,1.1000e+01
IMP_SCORE,3107,GO:0048525,1.7799e-01,4.7000e+01
IMP_SCORE,3108,GO:0010638,1.7795e-01,1.4600e+02
IMP_SCORE,3109,GO:0016469,1.7789e-01,2.0000e+01
IMP_SCORE,3110,GO:1903901,1.7784e-01,4.2000e+01
IMP_SCORE,3111,GO:0001708,1.7784e-01,9.0000e+00
IMP_SCORE,3112,GO:1901565,1.7783e-01,1.9900e+02
IMP_SCORE,3113,GO:0009967,1.7780e-01,3.1000e+02
IMP_SCORE,3114,GO:0032801,1.7778e-01,6.0000e+00
IMP_SCORE,3115,GO:0048709,1.7775e-01,3.1000e+01
IMP_SCORE,3116,GO:0047617,1.7769e-01,1.3000e+01
IMP_SCORE,3117,GO:1905954,1.7762e-01,1.8000e+01
IMP_SCORE,3118,GO:1902222,1.7760e-01,2.6000e+01
IMP_SCORE,3119,GO:0045089,1.7759e-01,8.0000e+01
IMP_SCORE,3120,GO:0060415,1.7756e-01,1.3000e+01
IMP_SCORE,3121,GO:0080134,1.7756e-01,3.6000e+02
IMP_SCORE,3122,GO:0022603,1.7750e-01,3.2300e+02
IMP_SCORE,3123,GO:0005344,1.7749e-01,1.2000e+01
IMP_SCORE,3124,GO:0007229,1.7747e-01,6.2000e+01
IMP_SCORE,3125,GO:0051346,1.7745e-01,1.5300e+02
IMP_SCORE,3126,GO:0035383,1.7741e-01,8.6000e+01
IMP_SCORE,3127,GO:0045761,1.7738e-01,1.6000e+01
IMP_SCORE,3128,GO:0023056,1.7731e-01,3.5400e+02
IMP_SCORE,3129,GO:0046058,1.7717e-01,6.0000e+00
IMP_SCORE,3130,GO:1901992,1.7704e-01,1.9000e+01
IMP_SCORE,3131,GO:0002684,1.7702e-01,2.4600e+02
IMP_SCORE,3132,GO:0006928,1.7701e-01,5.5900e+02
IMP_SCORE,3133,GO:0007035,1.7701e-01,1.0000e+01
IMP_SCORE,3134,GO:0006953,1.7699e-01,6.0000e+01
IMP_SCORE,3135,GO:1901615,1.7696e-01,2.2500e+02
IMP_SCORE,3136,GO:0030003,1.7694e-01,1.4400e+02
IMP_SCORE,3137,GO:0045930,1.7693e-01,6.1000e+01
IMP_SCORE,3138,GO:0048754,1.7679e-01,3.5000e+01
IMP_SCORE,3139,GO:0043330,1.7677e-01,2.6000e+01
IMP_SCORE,3140,GO:0044765,1.7671e-01,5.5600e+02
IMP_SCORE,3141,GO:0018193,1.7668e-01,2.8200e+02
IMP_SCORE,3142,GO:0031644,1.7661e-01,2.8000e+01
IMP_SCORE,3143,GO:0044802,1.7659e-01,2.2400e+02
IMP_SCORE,3144,GO:0016127,1.7658e-01,7.0000e+00
IMP_SCORE,3145,GO:0046637,1.7655e-01,1.5000e+01
IMP_SCORE,3146,GO:0006073,1.7653e-01,2.1000e+01
IMP_SCORE,3147,GO:0055074,1.7652e-01,1.0600e+02
IMP_SCORE,3148,GO:0070570,1.7650e-01,1.0000e+01
IMP_SCORE,3149,GO:0006702,1.7649e-01,1.2000e+01
IMP_SCORE,3150,GO:2001238,1.7647e-01,1.4000e+01
IMP_SCORE,3151,GO:0043217,1.7645e-01,2.3000e+01
IMP_SCORE,3152,GO:0051492,1.7641e-01,3.4000e+01
IMP_SCORE,3153,GO:0007077,1.7640e-01,1.6000e+01
IMP_SCORE,3154,GO:0050864,1.7634e-01,2.4000e+01
IMP_SCORE,3155,GO:1903429,1.7631e-01,1.1000e+01
IMP_SCORE,3156,GO:0031224,1.7631e-01,1.4180e+03
IMP_SCORE,3157,GO:0032703,1.7629e-01,7.0000e+00
IMP_SCORE,3158,GO:0002433,1.7628e-01,3.5000e+01
IMP_SCORE,3159,GO:0055010,1.7627e-01,8.0000e+00
IMP_SCORE,3160,GO:0050866,1.7624e-01,5.1000e+01
IMP_SCORE,3161,GO:0051056,1.7624e-01,1.2900e+02
IMP_SCORE,3162,GO:0030823,1.7621e-01,7.0000e+00
IMP_SCORE,3163,GO:0043005,1.7621e-01,4.0900e+02
IMP_SCORE,3164,GO:0001658,1.7619e-01,1.4000e+01
IMP_SCORE,3165,GO:1904029,1.7618e-01,2.6000e+01
IMP_SCORE,3166,GO:0044699,1.7613e-01,1.4710e+03
IMP_SCORE,3167,GO:0045944,1.7607e-01,1.5600e+02
IMP_SCORE,3168,GO:0036092,1.7607e-01,1.6000e+01
IMP_SCORE,3169,GO:0016485,1.7605e-01,1.0900e+02
IMP_SCORE,3170,GO:0046851,1.7605e-01,1.2000e+01
IMP_SCORE,3171,GO:0006703,1.7601e-01,2.1000e+01
IMP_SCORE,3172,GO:0043233,1.7592e-01,4.4800e+02
IMP_SCORE,3173,GO:0000018,1.7591e-01,1.4000e+01
IMP_SCORE,3174,GO:0008200,1.7582e-01,3.5000e+01
IMP_SCORE,3175,GO:0010720,1.7580e-01,1.0700e+02
IMP_SCORE,3176,GO:0044448,1.7580e-01,7.0000e+01
IMP_SCORE,3177,GO:0009416,1.7580e-01,7.6000e+01
IMP_SCORE,3178,GO:0051412,1.7579e-01,1.5000e+01
IMP_SCORE,3179,GO:0043624,1.7575e-01,3.5000e+01
IMP_SCORE,3180,GO:0070207,1.7568e-01,2.7000e+01
IMP_SCORE,3181,GO:0006109,1.7564e-01,4.4000e+01
IMP_SCORE,3182,GO:0043267,1.7562e-01,6.0000e+00
IMP_SCORE,3183,GO:0097708,1.7562e-01,5.9000e+02
IMP_SCORE,3184,GO:0050673,1.7558e-01,3.1000e+01
IMP_SCORE,3185,GO:0022625,1.7558e-01,1.8000e+01
IMP_SCORE,3186,GO:0046132,1.7549e-01,1.4000e+01
IMP_SCORE,3187,GO:0001823,1.7544e-01,3.0000e+00
IMP_SCORE,3188,GO:0001503,1.7541e-01,4.4000e+01
IMP_SCORE,3189,GO:0045747,1.7524e-01,7.0000e+00
IMP_SCORE,3190,GO:0042276,1.7524e-01,1.0000e+01
IMP_SCORE,3191,GO:1902253,1.7524e-01,1.8000e+01
IMP_SCORE,3192,GO:0070201,1.7521e-01,2.0800e+02
IMP_SCORE,3193,GO:0097581,1.7513e-01,2.2000e+01
IMP_SCORE,3194,GO:0051656,1.7509e-01,9.5000e+01
IMP_SCORE,3195,GO:0006793,1.7505e-01,5.4100e+02
IMP_SCORE,3196,GO:0045893,1.7505e-01,1.9900e+02
IMP_SCORE,3197,GO:0061001,1.7505e-01,1.6000e+01
IMP_SCORE,3198,GO:0006284,1.7498e-01,9.0000e+00
IMP_SCORE,3199,GO:0014075,1.7496e-01,1.7000e+01
IMP_SCORE,3200,GO:0044804,1.7493e-01,6.0000e+00
IMP_SCORE,3201,GO:0051147,1.7491e-01,5.8000e+01
IMP_SCORE,3202,GO:0022610,1.7488e-01,6.7300e+02
IMP_SCORE,3203,GO:0090263,1.7487e-01,2.4000e+01
IMP_SCORE,3204,GO:0043434,1.7487e-01,9.1000e+01
IMP_SCORE,3205,GO:0009154,1.7484e-01,8.0000e+00
IMP_SCORE,3206,GO:0048812,1.7481e-01,1.2400e+02
IMP_SCORE,3207,GO:0007622,1.7477e-01,2.1000e+01
IMP_SCORE,3208,GO:0051336,1.7477e-01,4.3800e+02
IMP_SCORE,3209,GO:0001890,1.7476e-01,2.6000e+01
IMP_SCORE,3210,GO:0048285,1.7473e-01,1.1400e+02
IMP_SCORE,3211,GO:0031258,1.7472e-01,1.1000e+01
IMP_SCORE,3212,GO:0005507,1.7458e-01,4.8000e+01
IMP_SCORE,3213,GO:0030835,1.7456e-01,1.8000e+01
IMP_SCORE,3214,GO:0030814,1.7454e-01,2.7000e+01
IMP_SCORE,3215,GO:0010640,1.7450e-01,1.8000e+01
IMP_SCORE,3216,GO:0019213,1.7450e-01,2.5000e+01
IMP_SCORE,3217,GO:0045742,1.7449e-01,1.7000e+01
IMP_SCORE,3218,GO:0090502,1.7448e-01,4.6000e+01
IMP_SCORE,3219,GO:0098857,1.7444e-01,1.3600e+02
IMP_SCORE,3220,GO:0006907,1.7442e-01,2.5000e+01
IMP_SCORE,3221,GO:0001669,1.7439e-01,7.0000e+01
IMP_SCORE,3222,GO:2000379,1.7434e-01,2.3000e+01
IMP_SCORE,3223,GO:0001822,1.7432e-01,4.4000e+01
IMP_SCORE,3224,GO:0099537,1.7432e-01,1.4900e+02
IMP_SCORE,3225,GO:0010557,1.7431e-01,2.3500e+02
IMP_SCORE,3226,GO:0042147,1.7427e-01,5.3000e+01
IMP_SCORE,3227,GO:0001838,1.7426e-01,1.4000e+01
IMP_SCORE,3228,GO:1903039,1.7424e-01,7.4000e+01
IMP_SCORE,3229,GO:0032587,1.7423e-01,3.7000e+01
IMP_SCORE,3230,GO:0032991,1.7421e-01,1.4480e+03
IMP_SCORE,3231,GO:0048791,1.7417e-01,5.0000e+00
IMP_SCORE,3232,GO:2001234,1.7414e-01,5.9000e+01
IMP_SCORE,3233,GO:2000107,1.7414e-01,3.6000e+01
IMP_SCORE,3234,GO:0006909,1.7413e-01,7.0000e+01
IMP_SCORE,3235,GO:0043174,1.7408e-01,2.0000e+01
IMP_SCORE,3236,GO:0072698,1.7407e-01,7.0000e+00
IMP_SCORE,3237,GO:0015101,1.7404e-01,8.0000e+00
IMP_SCORE,3238,GO:0051493,1.7402e-01,1.5800e+02
IMP_SCORE,3239,GO:0031398,1.7398e-01,2.9000e+01
IMP_SCORE,3240,GO:0033157,1.7393e-01,1.3000e+02
IMP_SCORE,3241,GO:1900544,1.7389e-01,1.9000e+01
IMP_SCORE,3242,GO:2000106,1.7386e-01,5.4000e+01
IMP_SCORE,3243,GO:0080090,1.7381e-01,6.0800e+02
IMP_SCORE,3244,GO:0001101,1.7380e-01,8.1000e+01
IMP_SCORE,3245,GO:0001958,1.7368e-01,1.9000e+01
IMP_SCORE,3246,GO:0070232,1.7364e-01,3.0000e+01
IMP_SCORE,3247,GO:0042168,1.7363e-01,1.6000e+01
IMP_SCORE,3248,GO:0098727,1.7360e-01,3.1000e+01
IMP_SCORE,3249,GO:0070304,1.7359e-01,3.2000e+01
IMP_SCORE,3250,GO:0034332,1.7357e-01,4.3000e+01
IMP_SCORE,3251,GO:0032412,1.7354e-01,8.3000e+01
IMP_SCORE,3252,GO:0060249,1.7347e-01,1.1400e+02
IMP_SCORE,3253,GO:0006633,1.7346e-01,4.5000e+01
IMP_SCORE,3254,GO:0016874,1.7345e-01,9.2000e+01
IMP_SCORE,3255,GO:2000772,1.7341e-01,1.0000e+01
IMP_SCORE,3256,GO:0034116,1.7336e-01,1.2000e+01
IMP_SCORE,3257,GO:0001067,1.7335e-01,1.6200e+02
IMP_SCORE,3258,GO:0010042,1.7333e-01,6.0000e+00
IMP_SCORE,3259,GO:0031329,1.7333e-01,1.9100e+02
IMP_SCORE,3260,GO:0031252,1.7329e-01,1.6000e+01
IMP_SCORE,3261,GO:0010564,1.7326e-01,1.5600e+02
IMP_SCORE,3262,GO:0010857,1.7325e-01,2.2000e+01
IMP_SCORE,3263,GO:0010563,1.7321e-01,1.4400e+02
IMP_SCORE,3264,GO:0009887,1.7321e-01,1.8900e+02
IMP_SCORE,3265,GO:0001159,1.7320e-01,8.3000e+01
IMP_SCORE,3266,GO:0097440,1.7320e-01,6.0000e+00
IMP_SCORE,3267,GO:0061564,1.7316e-01,3.1000e+01
IMP_SCORE,3268,GO:0007154,1.7314e-01,3.5400e+02
IMP_SCORE,3269,GO:0009218,1.7313e-01,1.4000e+01
IMP_SCORE,3270,GO:0072659,1.7312e-01,7.9000e+01
IMP_SCORE,3271,GO:0090128,1.7307e-01,3.0000e+00
IMP_SCORE,3272,GO:0030212,1.7305e-01,5.5000e+01
IMP_SCORE,3273,GO:1902903,1.7304e-01,1.0200e+02
IMP_SCORE,3274,GO:0042787,1.7304e-01,3.6000e+01
IMP_SCORE,3275,GO:0030834,1.7303e-01,2.4000e+01
IMP_SCORE,3276,GO:0008589,1.7303e-01,1.4000e+01
IMP_SCORE,3277,GO:0033993,1.7299e-01,2.4000e+02
IMP_SCORE,3278,GO:0034637,1.7296e-01,2.4000e+01
IMP_SCORE,3279,GO:0061620,1.7296e-01,5.0000e+00
IMP_SCORE,3280,GO:0032273,1.7296e-01,2.1000e+01
IMP_SCORE,3281,GO:0019955,1.7295e-01,1.1000e+02
IMP_SCORE,3282,GO:0033006,1.7293e-01,2.1000e+01
IMP_SCORE,3283,GO:0043295,1.7289e-01,1.9000e+01
IMP_SCORE,3284,GO:0006959,1.7287e-01,1.4900e+02
IMP_SCORE,3285,GO:0009743,1.7285e-01,4.0000e+01
IMP_SCORE,3286,GO:0014031,1.7285e-01,6.0000e+00
IMP_SCORE,3287,GO:0055098,1.7283e-01,3.4000e+01
IMP_SCORE,3288,GO:0061013,1.7283e-01,1.1000e+01
IMP_SCORE,3289,GO:0016709,1.7279e-01,3.9000e+01
IMP_SCORE,3290,GO:0001819,1.7275e-01,1.2500e+02
IMP_SCORE,3291,GO:0060761,1.7273e-01,1.7000e+01
IMP_SCORE,3292,GO:0050878,1.7273e-01,1.5700e+02
IMP_SCORE,3293,GO:0030828,1.7272e-01,9.0000e+00
IMP_SCORE,3294,GO:0043542,1.7267e-01,3.1000e+01
IMP_SCORE,3295,GO:0006956,1.7266e-01,4.9000e+01
IMP_SCORE,3296,GO:0099568,1.7264e-01,1.8900e+02
IMP_SCORE,3297,GO:0032787,1.7261e-01,1.9600e+02
IMP_SCORE,3298,GO:0005802,1.7260e-01,1.1600e+02
IMP_SCORE,3299,GO:0017158,1.7255e-01,4.3000e+01
IMP_SCORE,3300,GO:0038061,1.7250e-01,7.0000e+00
IMP_SCORE,3301,GO:0048306,1.7250e-01,9.4000e+01
IMP_SCORE,3302,GO:1900006,1.7241e-01,2.0000e+01
IMP_SCORE,3303,GO:0035091,1.7236e-01,1.9500e+02
IMP_SCORE,3304,GO:0070588,1.7233e-01,6.0000e+01
IMP_SCORE,3305,GO:0048585,1.7230e-01,3.7800e+02
IMP_SCORE,3306,GO:0006600,1.7224e-01,1.6000e+01
IMP_SCORE,3307,GO:0045010,1.7223e-01,1.8000e+01
IMP_SCORE,3308,GO:0050792,1.7222e-01,7.9000e+01
IMP_SCORE,3309,GO:0051094,1.7220e-01,3.1200e+02
IMP_SCORE,3310,GO:0016192,1.7209e-01,5.1000e+02
IMP_SCORE,3311,GO:0043433,1.7208e-01,4.1000e+01
IMP_SCORE,3312,GO:0004252,1.7208e-01,2.3000e+02
IMP_SCORE,3313,GO:0005436,1.7207e-01,5.0000e+00
IMP_SCORE,3314,GO:0050873,1.7204e-01,2.5000e+01
IMP_SCORE,3315,GO:0005164,1.7203e-01,7.0000e+00
IMP_SCORE,3316,GO:0003279,1.7202e-01,3.6000e+01
IMP_SCORE,3317,GO:0044271,1.7201e-01,3.3300e+02
IMP_SCORE,3318,GO:0016338,1.7195e-01,3.6000e+01
IMP_SCORE,3319,GO:0030320,1.7193e-01,6.0000e+00
IMP_SCORE,3320,GO:0000280,1.7193e-01,1.5200e+02
IMP_SCORE,3321,GO:0010605,1.7190e-01,3.5600e+02
IMP_SCORE,3322,GO:0008483,1.7185e-01,2.8000e+01
IMP_SCORE,3323,GO:0043232,1.7184e-01,9.5700e+02
IMP_SCORE,3324,GO:0030057,1.7179e-01,4.2000e+01
IMP_SCORE,3325,GO:0019098,1.7179e-01,3.5000e+01
IMP_SCORE,3326,GO:0009309,1.7176e-01,2.5000e+01
IMP_SCORE,3327,GO:0006082,1.7174e-01,3.2700e+02
IMP_SCORE,3328,GO:0050795,1.7172e-01,4.2000e+01
IMP_SCORE,3329,GO:0060341,1.7168e-01,1.9400e+02
IMP_SCORE,3330,GO:0016884,1.7166e-01,8.0000e+00
IMP_SCORE,3331,GO:0060079,1.7159e-01,2.1000e+01
IMP_SCORE,3332,GO:0098632,1.7158e-01,4.3000e+01
IMP_SCORE,3333,GO:0014904,1.7158e-01,2.0000e+01
IMP_SCORE,3334,GO:0016903,1.7156e-01,7.8000e+01
IMP_SCORE,3335,GO:0006520,1.7152e-01,1.4700e+02
IMP_SCORE,3336,GO:0033344,1.7148e-01,1.3000e+01
IMP_SCORE,3337,GO:0006310,1.7145e-01,3.8000e+01
IMP_SCORE,3338,GO:0070405,1.7144e-01,3.3000e+01
IMP_SCORE,3339,GO:0098797,1.7137e-01,1.9000e+02
IMP_SCORE,3340,GO:0001046,1.7136e-01,3.7000e+01
IMP_SCORE,3341,GO:0045321,1.7135e-01,2.1400e+02
IMP_SCORE,3342,GO:0019883,1.7131e-01,1.4000e+01
IMP_SCORE,3343,GO:0070006,1.7118e-01,1.1000e+01
IMP_SCORE,3344,GO:0007223,1.7117e-01,1.9000e+01
IMP_SCORE,3345,GO:0030858,1.7117e-01,3.0000e+01
IMP_SCORE,3346,GO:1905114,1.7116e-01,1.2100e+02
IMP_SCORE,3347,GO:0051302,1.7116e-01,5.3000e+01
IMP_SCORE,3348,GO:1900373,1.7115e-01,1.5000e+01
IMP_SCORE,3349,GO:0009925,1.7114e-01,2.2000e+01
IMP_SCORE,3350,GO:0004298,1.7114e-01,1.4000e+01
IMP_SCORE,3351,GO:1900046,1.7107e-01,3.6000e+01
IMP_SCORE,3352,GO:0009084,1.7100e-01,1.5000e+01
IMP_SCORE,3353,GO:0070373,1.7096e-01,2.5000e+01
IMP_SCORE,3354,GO:0006356,1.7095e-01,1.0000e+00
IMP_SCORE,3355,GO:0046607,1.7095e-01,1.0000e+00
IMP_SCORE,3356,GO:0045892,1.7089e-01,1.6200e+02
IMP_SCORE,3357,GO:0030674,1.7089e-01,9.1000e+01
IMP_SCORE,3358,GO:0048519,1.7088e-01,8.9500e+02
IMP_SCORE,3359,GO:0043508,1.7087e-01,7.0000e+00
IMP_SCORE,3360,GO:0031256,1.7084e-01,6.0000e+01
IMP_SCORE,3361,GO:0001910,1.7082e-01,2.1000e+01
IMP_SCORE,3362,GO:0006913,1.7081e-01,7.0000e+01
IMP_SCORE,3363,GO:1902679,1.7080e-01,1.7300e+02
IMP_SCORE,3364,GO:0005790,1.7079e-01,6.0000e+00
IMP_SCORE,3365,GO:0046676,1.7078e-01,1.6000e+01
IMP_SCORE,3366,GO:0042104,1.7078e-01,8.0000e+00
IMP_SCORE,3367,GO:0036508,1.7075e-01,6.0000e+00
IMP_SCORE,3368,GO:0034766,1.7073e-01,1.1000e+01
IMP_SCORE,3369,GO:0031300,1.7073e-01,1.1100e+02
IMP_SCORE,3370,GO:0007219,1.7067e-01,5.1000e+01
IMP_SCORE,3371,GO:0009889,1.7066e-01,4.2300e+02
IMP_SCORE,3372,GO:0032480,1.7065e-01,1.1000e+01
IMP_SCORE,3373,GO:0061053,1.7065e-01,3.2000e+01
IMP_SCORE,3374,GO:0009187,1.7064e-01,1.3000e+01
IMP_SCORE,3375,GO:0030099,1.7059e-01,6.7000e+01
IMP_SCORE,3376,GO:0045667,1.7054e-01,8.0000e+01
IMP_SCORE,3377,GO:0007015,1.7052e-01,1.1700e+02
IMP_SCORE,3378,GO:1901570,1.7044e-01,3.0000e+01
IMP_SCORE,3379,GO:0051128,1.7041e-01,6.5500e+02
IMP_SCORE,3380,GO:0042552,1.7039e-01,1.0100e+02
IMP_SCORE,3381,GO:0051130,1.7038e-01,3.4500e+02
IMP_SCORE,3382,GO:0009119,1.7034e-01,5.1000e+01
IMP_SCORE,3383,GO:1903205,1.7024e-01,8.0000e+00
IMP_SCORE,3384,GO:0031683,1.7023e-01,1.3000e+01
IMP_SCORE,3385,GO:0051155,1.7021e-01,2.1000e+01
IMP_SCORE,3386,GO:1901990,1.7020e-01,6.5000e+01
IMP_SCORE,3387,GO:0010038,1.7019e-01,1.9100e+02
IMP_SCORE,3388,GO:1903052,1.7013e-01,4.1000e+01
IMP_SCORE,3389,GO:0099536,1.7009e-01,1.3300e+02
IMP_SCORE,3390,GO:0034453,1.7007e-01,1.1000e+01
IMP_SCORE,3391,GO:1902930,1.7005e-01,1.1000e+01
IMP_SCORE,3392,GO:0016310,1.6997e-01,2.5100e+02
IMP_SCORE,3393,GO:0001975,1.6993e-01,7.0000e+00
IMP_SCORE,3394,GO:0033043,1.6993e-01,3.1300e+02
IMP_SCORE,3395,GO:0060170,1.6988e-01,3.0000e+01
IMP_SCORE,3396,GO:0002279,1.6988e-01,8.0000e+00
IMP_SCORE,3397,GO:0044306,1.6986e-01,5.1000e+01
IMP_SCORE,3398,GO:0009892,1.6978e-01,4.3300e+02
IMP_SCORE,3399,GO:0002474,1.6975e-01,6.1000e+01
IMP_SCORE,3400,GO:0031348,1.6968e-01,5.6000e+01
IMP_SCORE,3401,GO:0000981,1.6967e-01,1.8300e+02
IMP_SCORE,3402,GO:0048156,1.6966e-01,1.3000e+01
IMP_SCORE,3403,GO:0023061,1.6961e-01,6.2000e+01
IMP_SCORE,3404,GO:2000026,1.6950e-01,4.1900e+02
IMP_SCORE,3405,GO:0048584,1.6941e-01,4.1900e+02
IMP_SCORE,3406,GO:0001701,1.6941e-01,5.3000e+01
IMP_SCORE,3407,GO:0043228,1.6929e-01,9.4700e+02
IMP_SCORE,3408,GO:0030238,1.6925e-01,4.0000e+00
IMP_SCORE,3409,GO:0009628,1.6924e-01,3.8700e+02
IMP_SCORE,3410,GO:0006111,1.6922e-01,2.5000e+01
IMP_SCORE,3411,GO:0005089,1.6921e-01,3.8000e+01
IMP_SCORE,3412,GO:0016773,1.6916e-01,2.2200e+02
IMP_SCORE,3413,GO:0009893,1.6912e-01,4.5100e+02
IMP_SCORE,3414,GO:0005102,1.6911e-01,8.7200e+02
IMP_SCORE,3415,GO:1902107,1.6910e-01,4.2000e+01
IMP_SCORE,3416,GO:0097610,1.6907e-01,2.8000e+01
IMP_SCORE,3417,GO:0038023,1.6905e-01,3.6600e+02
IMP_SCORE,3418,GO:0046456,1.6903e-01,3.4000e+01
IMP_SCORE,3419,GO:1901739,1.6902e-01,1.5000e+01
IMP_SCORE,3420,GO:0043274,1.6901e-01,6.0000e+00
IMP_SCORE,3421,GO:0005767,1.6898e-01,2.2000e+01
IMP_SCORE,3422,GO:0042559,1.6897e-01,1.2000e+01
IMP_SCORE,3423,GO:0005251,1.6891e-01,3.8000e+01
IMP_SCORE,3424,GO:0010817,1.6891e-01,1.8300e+02
IMP_SCORE,3425,GO:0006886,1.6888e-01,2.0500e+02
IMP_SCORE,3426,GO:0030863,1.6888e-01,3.8000e+01
IMP_SCORE,3427,GO:0006873,1.6886e-01,1.6900e+02
IMP_SCORE,3428,GO:0048583,1.6885e-01,7.9900e+02
IMP_SCORE,3429,GO:0048522,1.6882e-01,8.1200e+02
IMP_SCORE,3430,GO:2000406,1.6881e-01,4.0000e+00
IMP_SCORE,3431,GO:0034599,1.6880e-01,5.7000e+01
IMP_SCORE,3432,GO:0048681,1.6878e-01,8.0000e+00
IMP_SCORE,3433,GO:0045785,1.6876e-01,1.4200e+02
IMP_SCORE,3434,GO:0032270,1.6872e-01,2.5400e+02
IMP_SCORE,3435,GO:0035966,1.6872e-01,4.5000e+01
IMP_SCORE,3436,GO:0046580,1.6867e-01,1.1000e+01
IMP_SCORE,3437,GO:0050750,1.6866e-01,1.1000e+01
IMP_SCORE,3438,GO:0045582,1.6865e-01,2.9000e+01
IMP_SCORE,3439,GO:0015865,1.6864e-01,1.6000e+01
IMP_SCORE,3440,GO:0035556,1.6860e-01,5.5100e+02
IMP_SCORE,3441,GO:0033209,1.6854e-01,5.4000e+01
IMP_SCORE,3442,GO:0032374,1.6852e-01,1.7000e+01
IMP_SCORE,3443,GO:0032740,1.6851e-01,7.0000e+00
IMP_SCORE,3444,GO:0045601,1.6847e-01,3.6000e+01
IMP_SCORE,3445,GO:0006629,1.6847e-01,4.3300e+02
IMP_SCORE,3446,GO:0014013,1.6829e-01,3.4000e+01
IMP_SCORE,3447,GO:0033683,1.6817e-01,7.0000e+00
IMP_SCORE,3448,GO:0045682,1.6816e-01,2.2000e+01
IMP_SCORE,3449,GO:0051209,1.6815e-01,1.2000e+01
IMP_SCORE,3450,GO:0090575,1.6812e-01,2.2000e+01
IMP_SCORE,3451,GO:0046457,1.6807e-01,9.0000e+00
IMP_SCORE,3452,GO:0043170,1.6806e-01,8.6300e+02
IMP_SCORE,3453,GO:0030004,1.6794e-01,4.3000e+01
IMP_SCORE,3454,GO:0042445,1.6792e-01,9.7000e+01
IMP_SCORE,3455,GO:0030595,1.6792e-01,4.5000e+01
IMP_SCORE,3456,GO:0016301,1.6792e-01,2.3100e+02
IMP_SCORE,3457,GO:0098602,1.6791e-01,2.0200e+02
IMP_SCORE,3458,GO:0006952,1.6787e-01,5.1000e+02
IMP_SCORE,3459,GO:0000983,1.6787e-01,1.3000e+01
IMP_SCORE,3460,GO:0097193,1.6784e-01,4.0000e+01
IMP_SCORE,3461,GO:0009897,1.6781e-01,1.8600e+02
IMP_SCORE,3462,GO:0007049,1.6780e-01,2.5400e+02
IMP_SCORE,3463,GO:0030838,1.6778e-01,2.3000e+01
IMP_SCORE,3464,GO:0072521,1.6776e-01,8.1000e+01
IMP_SCORE,3465,GO:0042692,1.6775e-01,1.4000e+01
IMP_SCORE,3466,GO:0030198,1.6769e-01,1.8400e+02
IMP_SCORE,3467,GO:0035239,1.6769e-01,5.1000e+01
IMP_SCORE,3468,GO:0015197,1.6760e-01,7.8000e+01
IMP_SCORE,3469,GO:0032651,1.6759e-01,1.4000e+01
IMP_SCORE,3470,GO:0002683,1.6755e-01,1.7400e+02
IMP_SCORE,3471,GO:0042340,1.6754e-01,2.5000e+01
IMP_SCORE,3472,GO:0050776,1.6746e-01,3.3000e+02
IMP_SCORE,3473,GO:0031593,1.6744e-01,2.4000e+01
IMP_SCORE,3474,GO:0098793,1.6743e-01,7.0000e+01
IMP_SCORE,3475,GO:1901362,1.6742e-01,2.9100e+02
IMP_SCORE,3476,GO:0050839,1.6740e-01,4.2100e+02
IMP_SCORE,3477,GO:0050789,1.6739e-01,1.1500e+03
IMP_SCORE,3478,GO:1990138,1.6739e-01,3.6000e+01
IMP_SCORE,3479,GO:0002376,1.6739e-01,7.4100e+02
IMP_SCORE,3480,GO:0003841,1.6739e-01,1.0000e+01
IMP_SCORE,3481,GO:0015929,1.6737e-01,3.3000e+01
IMP_SCORE,3482,GO:0072676,1.6733e-01,2.6000e+01
IMP_SCORE,3483,GO:2000401,1.6730e-01,2.1000e+01
IMP_SCORE,3484,GO:0016614,1.6726e-01,1.4900e+02
IMP_SCORE,3485,GO:0045861,1.6723e-01,9.3000e+01
IMP_SCORE,3486,GO:0051239,1.6723e-01,6.4900e+02
IMP_SCORE,3487,GO:0023052,1.6722e-01,3.3200e+02
IMP_SCORE,3488,GO:1903825,1.6721e-01,5.1000e+01
IMP_SCORE,3489,GO:0030659,1.6717e-01,2.9200e+02
IMP_SCORE,3490,GO:0010884,1.6717e-01,1.3000e+01
IMP_SCORE,3491,GO:0006955,1.6714e-01,5.0700e+02
IMP_SCORE,3492,GO:0050871,1.6714e-01,2.5000e+01
IMP_SCORE,3493,GO:0032695,1.6713e-01,3.0000e+00
IMP_SCORE,3494,GO:0016247,1.6711e-01,1.0000e+02
IMP_SCORE,3495,GO:0048675,1.6708e-01,2.7000e+01
IMP_SCORE,3496,GO:0033089,1.6708e-01,1.1000e+01
IMP_SCORE,3497,GO:0090162,1.6706e-01,1.9000e+01
IMP_SCORE,3498,GO:0097530,1.6703e-01,4.0000e+01
IMP_SCORE,3499,GO:0030104,1.6702e-01,2.7000e+01
IMP_SCORE,3500,GO:0005730,1.6698e-01,4.1700e+02
IMP_SCORE,3501,GO:0071621,1.6695e-01,4.0000e+01
IMP_SCORE,3502,GO:0006901,1.6694e-01,3.6000e+01
IMP_SCORE,3503,GO:0051236,1.6692e-01,6.5000e+01
IMP_SCORE,3504,GO:0009719,1.6692e-01,2.6700e+02
IMP_SCORE,3505,GO:0005126,1.6690e-01,1.7200e+02
IMP_SCORE,3506,GO:0042165,1.6689e-01,1.7000e+01
IMP_SCORE,3507,GO:0035305,1.6685e-01,6.6000e+01
IMP_SCORE,3508,GO:0098876,1.6679e-01,4.9000e+01
IMP_SCORE,3509,GO:0090557,1.6679e-01,4.0000e+00
IMP_SCORE,3510,GO:0007031,1.6678e-01,2.1000e+01
IMP_SCORE,3511,GO:0010212,1.6675e-01,5.6000e+01
IMP_SCORE,3512,GO:0021549,1.6675e-01,4.0000e+01
IMP_SCORE,3513,GO:0051371,1.6671e-01,1.3000e+01
IMP_SCORE,3514,GO:0097480,1.6670e-01,2.2000e+01
IMP_SCORE,3515,GO:0004520,1.6664e-01,1.7000e+01
IMP_SCORE,3516,GO:0051015,1.6660e-01,1.0400e+02
IMP_SCORE,3517,GO:0002824,1.6660e-01,1.7000e+01
IMP_SCORE,3518,GO:0031327,1.6658e-01,2.4500e+02
IMP_SCORE,3519,GO:0006493,1.6647e-01,7.4000e+01
IMP_SCORE,3520,GO:0031369,1.6646e-01,4.8000e+01
IMP_SCORE,3521,GO:0042391,1.6643e-01,1.4100e+02
IMP_SCORE,3522,GO:0098655,1.6636e-01,1.8800e+02
IMP_SCORE,3523,GO:0051059,1.6635e-01,1.8000e+01
IMP_SCORE,3524,GO:0045927,1.6632e-01,5.3000e+01
IMP_SCORE,3525,GO:0010629,1.6631e-01,2.6900e+02
IMP_SCORE,3526,GO:1903010,1.6629e-01,4.2000e+01
IMP_SCORE,3527,GO:0046822,1.6627e-01,5.8000e+01
IMP_SCORE,3528,GO:0098659,1.6620e-01,1.7000e+01
IMP_SCORE,3529,GO:0001990,1.6619e-01,1.3000e+01
IMP_SCORE,3530,GO:0004385,1.6619e-01,1.1000e+01
IMP_SCORE,3531,GO:1901985,1.6609e-01,1.5000e+01
IMP_SCORE,3532,GO:0035384,1.6604e-01,4.6000e+01
IMP_SCORE,3533,GO:0000272,1.6603e-01,1.8000e+01
IMP_SCORE,3534,GO:0016835,1.6598e-01,1.4000e+02
IMP_SCORE,3535,GO:0016887,1.6596e-01,1.3600e+02
IMP_SCORE,3536,GO:0016540,1.6595e-01,3.1000e+01
IMP_SCORE,3537,GO:0071840,1.6594e-01,1.2450e+03
IMP_SCORE,3538,GO:0009607,1.6590e-01,3.7700e+02
IMP_SCORE,3539,GO:2001141,1.6587e-01,3.4000e+02
IMP_SCORE,3540,GO:0032268,1.6585e-01,3.8700e+02
IMP_SCORE,3541,GO:0005516,1.6585e-01,4.7200e+02
IMP_SCORE,3542,GO:0071889,1.6581e-01,1.5000e+01
IMP_SCORE,3543,GO:0051254,1.6571e-01,2.0200e+02
IMP_SCORE,3544,GO:0007566,1.6569e-01,1.3000e+01
IMP_SCORE,3545,GO:0021953,1.6567e-01,4.6000e+01
IMP_SCORE,3546,GO:0016274,1.6564e-01,1.7000e+01
IMP_SCORE,3547,GO:1900078,1.6561e-01,1.2000e+01
IMP_SCORE,3548,GO:0032989,1.6559e-01,1.5200e+02
IMP_SCORE,3549,GO:0015629,1.6555e-01,1.5100e+02
IMP_SCORE,3550,GO:0009894,1.6551e-01,2.1700e+02
IMP_SCORE,3551,GO:1904064,1.6550e-01,3.7000e+01
IMP_SCORE,3552,GO:0048487,1.6549e-01,8.0000e+00
IMP_SCORE,3553,GO:0015276,1.6540e-01,9.2000e+01
IMP_SCORE,3554,GO:0070167,1.6540e-01,3.3000e+01
IMP_SCORE,3555,GO:0032530,1.6538e-01,2.2000e+01
IMP_SCORE,3556,GO:0050896,1.6535e-01,1.3480e+03
IMP_SCORE,3557,GO:0032549,1.6533e-01,1.8300e+02
IMP_SCORE,3558,GO:0006974,1.6526e-01,1.9300e+02
IMP_SCORE,3559,GO:0005996,1.6524e-01,1.0300e+02
IMP_SCORE,3560,GO:0033127,1.6517e-01,8.0000e+00
IMP_SCORE,3561,GO:0051292,1.6515e-01,2.0000e+00
IMP_SCORE,3562,GO:0008088,1.6514e-01,1.2000e+01
IMP_SCORE,3563,GO:0031984,1.6514e-01,1.3500e+02
IMP_SCORE,3564,GO:0006397,1.6512e-01,1.0800e+02
IMP_SCORE,3565,GO:0002065,1.6507e-01,1.2000e+01
IMP_SCORE,3566,GO:0015850,1.6505e-01,4.0000e+01
IMP_SCORE,3567,GO:0032731,1.6504e-01,1.9000e+01
IMP_SCORE,3568,GO:0044068,1.6504e-01,9.0000e+00
IMP_SCORE,3569,GO:0006107,1.6496e-01,5.0000e+00
IMP_SCORE,3570,GO:0016477,1.6495e-01,3.3800e+02
IMP_SCORE,3571,GO:0034613,1.6493e-01,2.4800e+02
IMP_SCORE,3572,GO:0007411,1.6493e-01,1.4900e+02
IMP_SCORE,3573,GO:2000505,1.6487e-01,6.0000e+00
IMP_SCORE,3574,GO:0000819,1.6484e-01,1.2000e+01
IMP_SCORE,3575,GO:1901222,1.6484e-01,2.8000e+01
IMP_SCORE,3576,GO:0051828,1.6480e-01,6.5000e+01
IMP_SCORE,3577,GO:0006098,1.6472e-01,6.0000e+00
IMP_SCORE,3578,GO:0033554,1.6469e-01,4.1400e+02
IMP_SCORE,3579,GO:0046395,1.6469e-01,1.3300e+02
IMP_SCORE,3580,GO:0071805,1.6468e-01,4.7000e+01
IMP_SCORE,3581,GO:0004198,1.6467e-01,3.8000e+01
IMP_SCORE,3582,GO:0043506,1.6467e-01,2.1000e+01
IMP_SCORE,3583,GO:0008409,1.6465e-01,6.0000e+00
IMP_SCORE,3584,GO:0080008,1.6459e-01,8.0000e+00
IMP_SCORE,3585,GO:0065008,1.6456e-01,1.0180e+03
IMP_SCORE,3586,GO:0042462,1.6456e-01,2.3000e+01
IMP_SCORE,3587,GO:0097435,1.6454e-01,1.3500e+02
IMP_SCORE,3588,GO:0006664,1.6447e-01,8.8000e+01
IMP_SCORE,3589,GO:0045732,1.6446e-01,6.3000e+01
IMP_SCORE,3590,GO:0000785,1.6442e-01,1.1200e+02
IMP_SCORE,3591,GO:0007409,1.6439e-01,1.0200e+02
IMP_SCORE,3592,GO:0050796,1.6438e-01,6.2000e+01
IMP_SCORE,3593,GO:0032024,1.6436e-01,2.3000e+01
IMP_SCORE,3594,GO:0044450,1.6432e-01,1.0300e+02
IMP_SCORE,3595,GO:0044425,1.6432e-01,1.4980e+03
IMP_SCORE,3596,GO:0099080,1.6430e-01,3.2700e+02
IMP_SCORE,3597,GO:0032561,1.6430e-01,1.7100e+02
IMP_SCORE,3598,GO:0005451,1.6430e-01,7.0000e+00
IMP_SCORE,3599,GO:0045652,1.6428e-01,8.0000e+00
IMP_SCORE,3600,GO:0023057,1.6427e-01,3.2200e+02
IMP_SCORE,3601,GO:1901032,1.6426e-01,1.3000e+01
IMP_SCORE,3602,GO:0050771,1.6424e-01,3.2000e+01
IMP_SCORE,3603,GO:0006919,1.6423e-01,3.2000e+01
IMP_SCORE,3604,GO:0042555,1.6421e-01,5.0000e+00
IMP_SCORE,3605,GO:0071774,1.6417e-01,2.6000e+01
IMP_SCORE,3606,GO:1901976,1.6415e-01,1.5000e+01
IMP_SCORE,3607,GO:0042310,1.6411e-01,6.0000e+00
IMP_SCORE,3608,GO:0050885,1.6410e-01,3.9000e+01
IMP_SCORE,3609,GO:0048871,1.6409e-01,4.4000e+01
IMP_SCORE,3610,GO:0051284,1.6409e-01,3.0000e+00
IMP_SCORE,3611,GO:1900424,1.6406e-01,9.0000e+00
IMP_SCORE,3612,GO:0044260,1.6399e-01,7.2700e+02
IMP_SCORE,3613,GO:0044853,1.6396e-01,2.5000e+01
IMP_SCORE,3614,GO:0034080,1.6394e-01,1.1000e+01
IMP_SCORE,3615,GO:0035282,1.6391e-01,1.8000e+01
IMP_SCORE,3616,GO:0022832,1.6391e-01,7.6000e+01
IMP_SCORE,3617,GO:0097190,1.6390e-01,1.0800e+02
IMP_SCORE,3618,GO:0030258,1.6390e-01,1.1600e+02
IMP_SCORE,3619,GO:0060009,1.6388e-01,3.0000e+00
IMP_SCORE,3620,GO:0042398,1.6387e-01,4.8000e+01
IMP_SCORE,3621,GO:0032570,1.6387e-01,2.0000e+01
IMP_SCORE,3622,GO:0009168,1.6383e-01,1.4000e+01
IMP_SCORE,3623,GO:0071479,1.6381e-01,2.2000e+01
IMP_SCORE,3624,GO:0004467,1.6380e-01,1.3000e+01
IMP_SCORE,3625,GO:0005834,1.6380e-01,4.2000e+01
IMP_SCORE,3626,GO:0008154,1.6375e-01,3.4000e+01
IMP_SCORE,3627,GO:0005540,1.6373e-01,7.7000e+01
IMP_SCORE,3628,GO:0051174,1.6370e-01,2.9400e+02
IMP_SCORE,3629,GO:0060746,1.6366e-01,3.4000e+01
IMP_SCORE,3630,GO:0071822,1.6363e-01,4.5800e+02
IMP_SCORE,3631,GO:0070838,1.6361e-01,1.0000e+02
IMP_SCORE,3632,GO:0005796,1.6360e-01,4.3000e+01
IMP_SCORE,3633,GO:0031325,1.6360e-01,3.6700e+02
IMP_SCORE,3634,GO:0044432,1.6358e-01,5.9700e+02
IMP_SCORE,3635,GO:0002699,1.6353e-01,5.0000e+01
IMP_SCORE,3636,GO:0051648,1.6351e-01,3.7000e+01
IMP_SCORE,3637,GO:0042613,1.6344e-01,1.2000e+01
IMP_SCORE,3638,GO:0043112,1.6342e-01,2.2000e+01
IMP_SCORE,3639,GO:0031293,1.6336e-01,2.1000e+01
IMP_SCORE,3640,GO:0007265,1.6333e-01,8.4000e+01
IMP_SCORE,3641,GO:0044237,1.6332e-01,9.2400e+02
IMP_SCORE,3642,GO:0007067,1.6331e-01,1.2000e+02
IMP_SCORE,3643,GO:0009220,1.6330e-01,1.2000e+01
IMP_SCORE,3644,GO:0030208,1.6323e-01,5.0000e+00
IMP_SCORE,3645,GO:0007140,1.6322e-01,1.2000e+01
IMP_SCORE,3646,GO:0050794,1.6318e-01,1.0590e+03
IMP_SCORE,3647,GO:0042166,1.6316e-01,8.0000e+00
IMP_SCORE,3648,GO:2001273,1.6316e-01,8.0000e+00
IMP_SCORE,3649,GO:0006518,1.6310e-01,1.2500e+02
IMP_SCORE,3650,GO:0006757,1.6307e-01,2.0000e+01
IMP_SCORE,3651,GO:0010604,1.6307e-01,4.0400e+02
IMP_SCORE,3652,GO:0045121,1.6306e-01,1.4600e+02
IMP_SCORE,3653,GO:0031333,1.6304e-01,4.6000e+01
IMP_SCORE,3654,GO:0010498,1.6304e-01,6.7000e+01
IMP_SCORE,3655,GO:0046906,1.6301e-01,9.6000e+01
IMP_SCORE,3656,GO:0099531,1.6296e-01,5.6000e+01
IMP_SCORE,3657,GO:0010595,1.6291e-01,1.6000e+01
IMP_SCORE,3658,GO:0018214,1.6291e-01,1.5000e+01
IMP_SCORE,3659,GO:0015662,1.6287e-01,2.9000e+01
IMP_SCORE,3660,GO:0040011,1.6286e-01,4.1400e+02
IMP_SCORE,3661,GO:0060334,1.6284e-01,8.0000e+00
IMP_SCORE,3662,GO:0006516,1.6283e-01,9.0000e+00
IMP_SCORE,3663,GO:0005719,1.6283e-01,1.2000e+01
IMP_SCORE,3664,GO:1901797,1.6279e-01,2.0000e+01
IMP_SCORE,3665,GO:0071897,1.6272e-01,1.8000e+01
IMP_SCORE,3666,GO:0060384,1.6270e-01,1.7000e+01
IMP_SCORE,3667,GO:0007204,1.6263e-01,4.8000e+01
IMP_SCORE,3668,GO:0016892,1.6262e-01,3.1000e+01
IMP_SCORE,3669,GO:0042133,1.6260e-01,3.7000e+01
IMP_SCORE,3670,GO:0035249,1.6259e-01,1.1000e+01
IMP_SCORE,3671,GO:0042325,1.6257e-01,2.5000e+02
IMP_SCORE,3672,GO:0042455,1.6255e-01,2.0000e+01
IMP_SCORE,3673,GO:0006654,1.6250e-01,1.5000e+01
IMP_SCORE,3674,GO:0034308,1.6248e-01,5.8000e+01
IMP_SCORE,3675,GO:0004175,1.6246e-01,2.9500e+02
IMP_SCORE,3676,GO:0033147,1.6243e-01,7.0000e+00
IMP_SCORE,3677,GO:0006807,1.6241e-01,6.1900e+02
IMP_SCORE,3678,GO:0048512,1.6237e-01,2.3000e+01
IMP_SCORE,3679,GO:1903522,1.6231e-01,9.5000e+01
IMP_SCORE,3680,GO:0044058,1.6229e-01,1.3000e+01
IMP_SCORE,3681,GO:0006066,1.6227e-01,1.7100e+02
IMP_SCORE,3682,GO:0031123,1.6225e-01,2.2000e+01
IMP_SCORE,3683,GO:0009593,1.6223e-01,7.4000e+01
IMP_SCORE,3684,GO:0009247,1.6221e-01,1.9000e+01
IMP_SCORE,3685,GO:0030018,1.6220e-01,7.6000e+01
IMP_SCORE,3686,GO:1990351,1.6210e-01,1.6300e+02
IMP_SCORE,3687,GO:0031056,1.6207e-01,3.2000e+01
IMP_SCORE,3688,GO:1901575,1.6201e-01,4.7700e+02
IMP_SCORE,3689,GO:0061650,1.6199e-01,3.2000e+01
IMP_SCORE,3690,GO:0045741,1.6196e-01,1.0000e+01
IMP_SCORE,3691,GO:0008610,1.6195e-01,2.0600e+02
IMP_SCORE,3692,GO:0006706,1.6195e-01,3.1000e+01
IMP_SCORE,3693,GO:0030162,1.6193e-01,1.8100e+02
IMP_SCORE,3694,GO:0010872,1.6191e-01,7.0000e+00
IMP_SCORE,3695,GO:0030100,1.6190e-01,6.7000e+01
IMP_SCORE,3696,GO:0006650,1.6190e-01,1.4700e+02
IMP_SCORE,3697,GO:0019985,1.6185e-01,1.0000e+01
IMP_SCORE,3698,GO:0060089,1.6178e-01,6.7500e+02
IMP_SCORE,3699,GO:0051497,1.6178e-01,8.0000e+00
IMP_SCORE,3700,GO:0070925,1.6178e-01,1.5600e+02
IMP_SCORE,3701,GO:0005856,1.6174e-01,5.3300e+02
IMP_SCORE,3702,GO:0030203,1.6173e-01,8.8000e+01
IMP_SCORE,3703,GO:0030819,1.6172e-01,1.4000e+01
IMP_SCORE,3704,GO:0007626,1.6171e-01,8.9000e+01
IMP_SCORE,3705,GO:0035586,1.6171e-01,2.9000e+01
IMP_SCORE,3706,GO:0003401,1.6169e-01,2.0000e+00
IMP_SCORE,3707,GO:0055001,1.6162e-01,5.4000e+01
IMP_SCORE,3708,GO:0046031,1.6158e-01,2.7000e+01
IMP_SCORE,3709,GO:0009100,1.6155e-01,8.5000e+01
IMP_SCORE,3710,GO:0072524,1.6155e-01,7.1000e+01
IMP_SCORE,3711,GO:0065003,1.6153e-01,4.8600e+02
IMP_SCORE,3712,GO:0099094,1.6151e-01,5.3000e+01
IMP_SCORE,3713,GO:0048857,1.6151e-01,5.1000e+01
IMP_SCORE,3714,GO:0019884,1.6149e-01,1.1200e+02
IMP_SCORE,3715,GO:1903050,1.6140e-01,3.8000e+01
IMP_SCORE,3716,GO:0005795,1.6139e-01,4.9000e+01
IMP_SCORE,3717,GO:0005912,1.6138e-01,3.1400e+02
IMP_SCORE,3718,GO:0043252,1.6130e-01,5.3000e+01
IMP_SCORE,3719,GO:0050657,1.6126e-01,5.9000e+01
IMP_SCORE,3720,GO:0048247,1.6126e-01,2.2000e+01
IMP_SCORE,3721,GO:0050927,1.6122e-01,5.0000e+00
IMP_SCORE,3722,GO:0051707,1.6119e-01,2.0400e+02
IMP_SCORE,3723,GO:0044433,1.6109e-01,4.3300e+02
IMP_SCORE,3724,GO:0043168,1.6102e-01,8.3000e+02
IMP_SCORE,3725,GO:0048311,1.6101e-01,8.0000e+00
IMP_SCORE,3726,GO:0060707,1.6100e-01,1.1000e+01
IMP_SCORE,3727,GO:0002460,1.6095e-01,4.1000e+01
IMP_SCORE,3728,GO:0043085,1.6091e-01,3.8100e+02
IMP_SCORE,3729,GO:0071702,1.6084e-01,5.7100e+02
IMP_SCORE,3730,GO:0044270,1.6084e-01,1.1500e+02
IMP_SCORE,3731,GO:0042113,1.6081e-01,5.7000e+01
IMP_SCORE,3732,GO:0044877,1.6080e-01,4.7200e+02
IMP_SCORE,3733,GO:0042832,1.6078e-01,1.8000e+01
IMP_SCORE,3734,GO:0046834,1.6074e-01,4.2000e+01
IMP_SCORE,3735,GO:0010819,1.6074e-01,2.0000e+00
IMP_SCORE,3736,GO:0044724,1.6072e-01,7.1000e+01
IMP_SCORE,3737,GO:0016052,1.6066e-01,1.0200e+02
IMP_SCORE,3738,GO:0030001,1.6061e-01,2.1400e+02
IMP_SCORE,3739,GO:1903599,1.6061e-01,7.0000e+00
IMP_SCORE,3740,GO:0009226,1.6060e-01,3.5000e+01
IMP_SCORE,3741,GO:0031301,1.6058e-01,1.0100e+02
IMP_SCORE,3742,GO:0009931,1.6049e-01,2.5000e+01
IMP_SCORE,3743,GO:0030641,1.6047e-01,4.1000e+01
IMP_SCORE,3744,GO:0005925,1.6046e-01,2.8500e+02
IMP_SCORE,3745,GO:0097526,1.6044e-01,8.0000e+00
IMP_SCORE,3746,GO:1901028,1.6040e-01,2.4000e+01
IMP_SCORE,3747,GO:0005245,1.6039e-01,1.9000e+01
IMP_SCORE,3748,GO:0050709,1.6038e-01,3.0000e+01
IMP_SCORE,3749,GO:0042517,1.6038e-01,1.7000e+01
IMP_SCORE,3750,GO:0090023,1.6036e-01,8.0000e+00
IMP_SCORE,3751,GO:0007178,1.6035e-01,4.8000e+01
IMP_SCORE,3752,GO:1903146,1.6035e-01,2.0000e+01
IMP_SCORE,3753,GO:0002040,1.6021e-01,2.5000e+01
IMP_SCORE,3754,GO:0036498,1.6020e-01,5.0000e+01
IMP_SCORE,3755,GO:0031057,1.6016e-01,1.2000e+01
IMP_SCORE,3756,GO:0071478,1.6010e-01,4.6000e+01
IMP_SCORE,3757,GO:0006635,1.6007e-01,4.1000e+01
IMP_SCORE,3758,GO:0007267,1.6002e-01,2.6800e+02
IMP_SCORE,3759,GO:0043043,1.6002e-01,7.4000e+01
IMP_SCORE,3760,GO:0098719,1.6001e-01,4.0000e+00
IMP_SCORE,3761,GO:0031932,1.6000e-01,3.0000e+01
IMP_SCORE,3762,GO:0048638,1.5998e-01,7.5000e+01
IMP_SCORE,3763,GO:0001158,1.5991e-01,2.4000e+01
IMP_SCORE,3764,GO:0002819,1.5991e-01,3.2000e+01
IMP_SCORE,3765,GO:0099503,1.5985e-01,2.0600e+02
IMP_SCORE,3766,GO:0004529,1.5985e-01,7.0000e+00
IMP_SCORE,3767,GO:0009150,1.5980e-01,7.9000e+01
IMP_SCORE,3768,GO:0048048,1.5979e-01,2.0000e+01
IMP_SCORE,3769,GO:0008565,1.5977e-01,4.0000e+01
IMP_SCORE,3770,GO:0019438,1.5973e-01,2.4800e+02
IMP_SCORE,3771,GO:1902003,1.5968e-01,1.5000e+01
IMP_SCORE,3772,GO:0051220,1.5966e-01,1.7000e+01
IMP_SCORE,3773,GO:0016829,1.5961e-01,2.0400e+02
IMP_SCORE,3774,GO:0005938,1.5961e-01,1.6700e+02
IMP_SCORE,3775,GO:0030816,1.5958e-01,1.6000e+01
IMP_SCORE,3776,GO:0031090,1.5957e-01,8.6600e+02
IMP_SCORE,3777,GO:0008283,1.5956e-01,3.4800e+02
IMP_SCORE,3778,GO:0005885,1.5955e-01,1.0000e+01
IMP_SCORE,3779,GO:0008217,1.5951e-01,8.3000e+01
IMP_SCORE,3780,GO:1901659,1.5951e-01,1.4000e+01
IMP_SCORE,3781,GO:0031645,1.5948e-01,6.0000e+00
IMP_SCORE,3782,GO:0033762,1.5946e-01,2.7000e+01
IMP_SCORE,3783,GO:0051188,1.5944e-01,1.0900e+02
IMP_SCORE,3784,GO:0046879,1.5942e-01,2.6000e+01
IMP_SCORE,3785,GO:0051668,1.5940e-01,3.8000e+01
IMP_SCORE,3786,GO:0016722,1.5940e-01,4.1000e+01
IMP_SCORE,3787,GO:0019320,1.5939e-01,2.6000e+01
IMP_SCORE,3788,GO:0009313,1.5939e-01,4.0000e+01
IMP_SCORE,3789,GO:0001786,1.5933e-01,7.6000e+01
IMP_SCORE,3790,GO:0015923,1.5931e-01,2.0000e+01
IMP_SCORE,3791,GO:0034754,1.5930e-01,6.6000e+01
IMP_SCORE,3792,GO:0016125,1.5930e-01,4.8000e+01
IMP_SCORE,3793,GO:0006767,1.5928e-01,7.2000e+01
IMP_SCORE,3794,GO:0048513,1.5926e-01,5.2400e+02
IMP_SCORE,3795,GO:0006725,1.5925e-01,5.0200e+02
IMP_SCORE,3796,GO:0014911,1.5924e-01,1.3000e+01
IMP_SCORE,3797,GO:0033044,1.5924e-01,6.7000e+01
IMP_SCORE,3798,GO:0046883,1.5921e-01,7.2000e+01
IMP_SCORE,3799,GO:0048172,1.5921e-01,1.4000e+01
IMP_SCORE,3800,GO:0030501,1.5916e-01,1.8000e+01
IMP_SCORE,3801,GO:1901605,1.5916e-01,1.3800e+02
IMP_SCORE,3802,GO:0048856,1.5910e-01,1.2410e+03
IMP_SCORE,3803,GO:0007517,1.5910e-01,5.6000e+01
IMP_SCORE,3804,GO:0000122,1.5909e-01,1.5400e+02
IMP_SCORE,3805,GO:0061842,1.5907e-01,1.0000e+01
IMP_SCORE,3806,GO:0045184,1.5906e-01,3.9300e+02
IMP_SCORE,3807,GO:0006470,1.5905e-01,9.1000e+01
IMP_SCORE,3808,GO:0006638,1.5905e-01,5.6000e+01
IMP_SCORE,3809,GO:0009968,1.5904e-01,2.7100e+02
IMP_SCORE,3810,GO:0038024,1.5903e-01,9.8000e+01
IMP_SCORE,3811,GO:0048858,1.5902e-01,1.1700e+02
IMP_SCORE,3812,GO:0006979,1.5900e-01,1.7000e+02
IMP_SCORE,3813,GO:0010001,1.5899e-01,6.5000e+01
IMP_SCORE,3814,GO:0019888,1.5898e-01,6.6000e+01
IMP_SCORE,3815,GO:0031400,1.5891e-01,1.2100e+02
IMP_SCORE,3816,GO:0050773,1.5890e-01,3.4000e+01
IMP_SCORE,3817,GO:0071300,1.5890e-01,1.8000e+01
IMP_SCORE,3818,GO:0009649,1.5889e-01,2.5000e+01
IMP_SCORE,3819,GO:0050793,1.5887e-01,5.9400e+02
IMP_SCORE,3820,GO:0031532,1.5886e-01,1.9000e+01
IMP_SCORE,3821,GO:0006063,1.5886e-01,1.3000e+01
IMP_SCORE,3822,GO:0008238,1.5886e-01,1.5000e+02
IMP_SCORE,3823,GO:0035588,1.5885e-01,2.7000e+01
IMP_SCORE,3824,GO:0021904,1.5884e-01,2.0000e+00
IMP_SCORE,3825,GO:0001523,1.5884e-01,3.4000e+01
IMP_SCORE,3826,GO:0008373,1.5879e-01,3.0000e+01
IMP_SCORE,3827,GO:0043122,1.5875e-01,1.4400e+02
IMP_SCORE,3828,GO:0009108,1.5865e-01,7.3000e+01
IMP_SCORE,3829,GO:1901385,1.5863e-01,2.2000e+01
IMP_SCORE,3830,GO:0006939,1.5861e-01,2.9000e+01
IMP_SCORE,3831,GO:0006112,1.5859e-01,2.5000e+01
IMP_SCORE,3832,GO:1901564,1.5851e-01,4.5800e+02
IMP_SCORE,3833,GO:0071156,1.5849e-01,1.9000e+01
IMP_SCORE,3834,GO:0022411,1.5847e-01,1.5200e+02
IMP_SCORE,3835,GO:0044249,1.5845e-01,4.8400e+02
IMP_SCORE,3836,GO:0010447,1.5837e-01,1.1000e+01
IMP_SCORE,3837,GO:0010648,1.5834e-01,3.2200e+02
IMP_SCORE,3838,GO:0007062,1.5833e-01,4.2000e+01
IMP_SCORE,3839,GO:0098916,1.5826e-01,1.3300e+02
IMP_SCORE,3840,GO:0061035,1.5825e-01,2.4000e+01
IMP_SCORE,3841,GO:0002820,1.5816e-01,1.7000e+01
IMP_SCORE,3842,GO:0044267,1.5807e-01,7.0300e+02
IMP_SCORE,3843,GO:0061333,1.5806e-01,6.0000e+00
IMP_SCORE,3844,GO:1903018,1.5806e-01,1.8000e+01
IMP_SCORE,3845,GO:0003674,1.5805e-01,1.3620e+03
IMP_SCORE,3846,GO:0012501,1.5804e-01,4.4900e+02
IMP_SCORE,3847,GO:0000209,1.5799e-01,7.6000e+01
IMP_SCORE,3848,GO:1903321,1.5797e-01,1.5000e+01
IMP_SCORE,3849,GO:0043207,1.5796e-01,2.8400e+02
IMP_SCORE,3850,GO:0034622,1.5794e-01,2.4000e+02
IMP_SCORE,3851,GO:0034762,1.5794e-01,1.3500e+02
IMP_SCORE,3852,GO:0048731,1.5792e-01,5.1900e+02
IMP_SCORE,3853,GO:0031399,1.5788e-01,2.9200e+02
IMP_SCORE,3854,GO:0006569,1.5785e-01,1.0000e+01
IMP_SCORE,3855,GO:0060284,1.5785e-01,2.2900e+02
IMP_SCORE,3856,GO:0060004,1.5784e-01,1.6000e+01
IMP_SCORE,3857,GO:0032555,1.5783e-01,4.7400e+02
IMP_SCORE,3858,GO:1902188,1.5780e-01,6.0000e+00
IMP_SCORE,3859,GO:0006892,1.5780e-01,5.6000e+01
IMP_SCORE,3860,GO:0015144,1.5775e-01,3.4000e+01
IMP_SCORE,3861,GO:0043467,1.5773e-01,3.5000e+01
IMP_SCORE,3862,GO:1903747,1.5771e-01,4.6000e+01
IMP_SCORE,3863,GO:0098660,1.5768e-01,1.6700e+02
IMP_SCORE,3864,GO:1902653,1.5766e-01,1.7000e+01
IMP_SCORE,3865,GO:0008542,1.5763e-01,2.2000e+01
IMP_SCORE,3866,GO:0031503,1.5762e-01,4.8000e+01
IMP_SCORE,3867,GO:0070169,1.5762e-01,1.6000e+01
IMP_SCORE,3868,GO:1905517,1.5761e-01,4.0000e+00
IMP_SCORE,3869,GO:0046700,1.5760e-01,1.3100e+02
IMP_SCORE,3870,GO:2000178,1.5759e-01,7.0000e+00
IMP_SCORE,3871,GO:0051701,1.5759e-01,7.7000e+01
IMP_SCORE,3872,GO:0035258,1.5758e-01,4.4000e+01
IMP_SCORE,3873,GO:0002920,1.5757e-01,3.9000e+01
IMP_SCORE,3874,GO:0006882,1.5755e-01,2.0000e+00
IMP_SCORE,3875,GO:0034641,1.5755e-01,5.1600e+02
IMP_SCORE,3876,GO:0032988,1.5755e-01,1.0000e+01
IMP_SCORE,3877,GO:0071385,1.5747e-01,9.0000e+00
IMP_SCORE,3878,GO:0008328,1.5747e-01,2.4000e+01
IMP_SCORE,3879,GO:0009163,1.5747e-01,1.5000e+01
IMP_SCORE,3880,GO:0043518,1.5742e-01,1.8000e+01
IMP_SCORE,3881,GO:1900739,1.5737e-01,1.7000e+01
IMP_SCORE,3882,GO:0002252,1.5736e-01,2.7300e+02
IMP_SCORE,3883,GO:1901988,1.5730e-01,4.1000e+01
IMP_SCORE,3884,GO:0019538,1.5727e-01,8.5200e+02
IMP_SCORE,3885,GO:0044322,1.5720e-01,2.0000e+00
IMP_SCORE,3886,GO:0036211,1.5719e-01,6.2800e+02
IMP_SCORE,3887,GO:0019319,1.5711e-01,2.5000e+01
IMP_SCORE,3888,GO:0043067,1.5708e-01,3.9700e+02
IMP_SCORE,3889,GO:0032376,1.5703e-01,1.3000e+01
IMP_SCORE,3890,GO:0014074,1.5702e-01,4.0000e+01
IMP_SCORE,3891,GO:0007173,1.5699e-01,3.7000e+01
IMP_SCORE,3892,GO:0043169,1.5699e-01,1.4430e+03
IMP_SCORE,3893,GO:0061337,1.5696e-01,3.2000e+01
IMP_SCORE,3894,GO:0070423,1.5695e-01,9.0000e+00
IMP_SCORE,3895,GO:0001228,1.5682e-01,6.4000e+01
IMP_SCORE,3896,GO:0046907,1.5680e-01,3.8000e+02
IMP_SCORE,3897,GO:0008380,1.5679e-01,1.2600e+02
IMP_SCORE,3898,GO:0004312,1.5678e-01,3.0000e+01
IMP_SCORE,3899,GO:0099587,1.5674e-01,1.3000e+01
IMP_SCORE,3900,GO:0005501,1.5672e-01,2.7000e+01
IMP_SCORE,3901,GO:0090288,1.5666e-01,3.4000e+01
IMP_SCORE,3902,GO:1900027,1.5665e-01,5.0000e+00
IMP_SCORE,3903,GO:0098858,1.5664e-01,1.1000e+02
IMP_SCORE,3904,GO:1902495,1.5663e-01,1.1900e+02
IMP_SCORE,3905,GO:1903312,1.5657e-01,9.0000e+00
IMP_SCORE,3906,GO:0046658,1.5656e-01,4.5000e+01
IMP_SCORE,3907,GO:0006796,1.5655e-01,5.2900e+02
IMP_SCORE,3908,GO:0051246,1.5653e-01,4.6900e+02
IMP_SCORE,3909,GO:0006586,1.5652e-01,2.0000e+01
IMP_SCORE,3910,GO:0016645,1.5650e-01,5.2000e+01
IMP_SCORE,3911,GO:1901796,1.5649e-01,4.7000e+01
IMP_SCORE,3912,GO:0033143,1.5648e-01,3.4000e+01
IMP_SCORE,3913,GO:0008499,1.5646e-01,1.6000e+01
IMP_SCORE,3914,GO:0006308,1.5646e-01,1.2000e+01
IMP_SCORE,3915,GO:0008016,1.5645e-01,8.9000e+01
IMP_SCORE,3916,GO:0032395,1.5638e-01,1.7000e+01
IMP_SCORE,3917,GO:0008235,1.5636e-01,3.7000e+01
IMP_SCORE,3918,GO:0030332,1.5636e-01,3.0000e+00
IMP_SCORE,3919,GO:0007200,1.5634e-01,5.4000e+01
IMP_SCORE,3920,GO:0020037,1.5631e-01,1.0100e+02
IMP_SCORE,3921,GO:0030031,1.5631e-01,1.4100e+02
IMP_SCORE,3922,GO:0044764,1.5631e-01,2.6000e+02
IMP_SCORE,3923,GO:0043271,1.5626e-01,2.6000e+01
IMP_SCORE,3924,GO:0090174,1.5623e-01,3.5000e+01
IMP_SCORE,3925,GO:0006536,1.5623e-01,2.3000e+01
IMP_SCORE,3926,GO:0002544,1.5619e-01,1.5000e+01
IMP_SCORE,3927,GO:0016324,1.5619e-01,2.2400e+02
IMP_SCORE,3928,GO:0032844,1.5617e-01,1.1400e+02
IMP_SCORE,3929,GO:0050684,1.5615e-01,2.8000e+01
IMP_SCORE,3930,GO:0016054,1.5613e-01,1.3100e+02
IMP_SCORE,3931,GO:0015980,1.5611e-01,7.2000e+01
IMP_SCORE,3932,GO:0046982,1.5607e-01,2.1800e+02
IMP_SCORE,3933,GO:0060149,1.5606e-01,2.0000e+00
IMP_SCORE,3934,GO:1902400,1.5600e-01,1.1000e+01
IMP_SCORE,3935,GO:0097458,1.5599e-01,5.9500e+02
IMP_SCORE,3936,GO:1901576,1.5599e-01,5.0800e+02
IMP_SCORE,3937,GO:0032288,1.5592e-01,1.2000e+01
IMP_SCORE,3938,GO:0044707,1.5591e-01,9.0600e+02
IMP_SCORE,3939,GO:0042537,1.5588e-01,1.3000e+01
IMP_SCORE,3940,GO:0007169,1.5587e-01,1.7800e+02
IMP_SCORE,3941,GO:0016208,1.5586e-01,1.1000e+01
IMP_SCORE,3942,GO:0044232,1.5586e-01,8.0000e+00
IMP_SCORE,3943,GO:1900120,1.5585e-01,1.3000e+01
IMP_SCORE,3944,GO:1901317,1.5580e-01,5.0000e+00
IMP_SCORE,3945,GO:0044088,1.5580e-01,2.4000e+01
IMP_SCORE,3946,GO:0050767,1.5576e-01,1.6500e+02
IMP_SCORE,3947,GO:0055021,1.5574e-01,5.0000e+00
IMP_SCORE,3948,GO:0045815,1.5572e-01,3.0000e+01
IMP_SCORE,3949,GO:0008179,1.5571e-01,2.0000e+00
IMP_SCORE,3950,GO:0005643,1.5571e-01,1.7000e+01
IMP_SCORE,3951,GO:0071294,1.5568e-01,5.1000e+01
IMP_SCORE,3952,GO:0071806,1.5561e-01,2.9000e+01
IMP_SCORE,3953,GO:0086002,1.5561e-01,1.1000e+01
IMP_SCORE,3954,GO:0001505,1.5561e-01,7.1000e+01
IMP_SCORE,3955,GO:0051348,1.5560e-01,8.1000e+01
IMP_SCORE,3956,GO:0051044,1.5559e-01,8.0000e+00
IMP_SCORE,3957,GO:0006811,1.5556e-01,4.5800e+02
IMP_SCORE,3958,GO:0015698,1.5554e-01,7.2000e+01
IMP_SCORE,3959,GO:0002475,1.5554e-01,1.6000e+01
IMP_SCORE,3960,GO:0016877,1.5551e-01,3.0000e+01
IMP_SCORE,3961,GO:0070830,1.5551e-01,3.2000e+01
IMP_SCORE,3962,GO:0043548,1.5547e-01,2.0000e+01
IMP_SCORE,3963,GO:0046337,1.5545e-01,1.1000e+01
IMP_SCORE,3964,GO:0002685,1.5543e-01,4.8000e+01
IMP_SCORE,3965,GO:0034593,1.5542e-01,1.1000e+01
IMP_SCORE,3966,GO:0008047,1.5539e-01,2.4000e+02
IMP_SCORE,3967,GO:0035004,1.5538e-01,1.3000e+01
IMP_SCORE,3968,GO:0010628,1.5533e-01,2.6900e+02
IMP_SCORE,3969,GO:0005782,1.5532e-01,3.0000e+01
IMP_SCORE,3970,GO:0048562,1.5526e-01,4.8000e+01
IMP_SCORE,3971,GO:0044463,1.5523e-01,4.3400e+02
IMP_SCORE,3972,GO:0022406,1.5521e-01,8.2000e+01
IMP_SCORE,3973,GO:2000269,1.5520e-01,1.3000e+01
IMP_SCORE,3974,GO:0048284,1.5520e-01,5.9000e+01
IMP_SCORE,3975,GO:0006417,1.5515e-01,1.0900e+02
IMP_SCORE,3976,GO:0006412,1.5515e-01,6.1000e+01
IMP_SCORE,3977,GO:0030522,1.5512e-01,3.3000e+01
IMP_SCORE,3978,GO:0044409,1.5512e-01,4.6000e+01
IMP_SCORE,3979,GO:0016043,1.5511e-01,1.2220e+03
IMP_SCORE,3980,GO:0045211,1.5511e-01,1.3900e+02
IMP_SCORE,3981,GO:0046716,1.5498e-01,1.6000e+01
IMP_SCORE,3982,GO:0016918,1.5497e-01,1.6000e+01
IMP_SCORE,3983,GO:0001085,1.5496e-01,5.5000e+01
IMP_SCORE,3984,GO:0045296,1.5495e-01,3.1500e+02
IMP_SCORE,3985,GO:0032403,1.5491e-01,4.0900e+02
IMP_SCORE,3986,GO:1905953,1.5490e-01,1.0000e+01
IMP_SCORE,3987,GO:0044403,1.5488e-01,2.8100e+02
IMP_SCORE,3988,GO:0097367,1.5486e-01,6.8700e+02
IMP_SCORE,3989,GO:0055065,1.5485e-01,1.5600e+02
IMP_SCORE,3990,GO:0042802,1.5479e-01,1.2180e+03
IMP_SCORE,3991,GO:0004672,1.5473e-01,1.6100e+02
IMP_SCORE,3992,GO:0048566,1.5472e-01,1.0000e+01
IMP_SCORE,3993,GO:1904375,1.5471e-01,3.9000e+01
IMP_SCORE,3994,GO:0014015,1.5468e-01,2.2000e+01
IMP_SCORE,3995,GO:0019787,1.5464e-01,1.8200e+02
IMP_SCORE,3996,GO:0016101,1.5464e-01,5.1000e+01
IMP_SCORE,3997,GO:0045936,1.5463e-01,1.2800e+02
IMP_SCORE,3998,GO:1903426,1.5463e-01,1.5000e+01
IMP_SCORE,3999,GO:0061178,1.5462e-01,2.9000e+01
IMP_SCORE,4000,GO:2000188,1.5459e-01,8.0000e+00
IMP_SCORE,4001,GO:1903530,1.5443e-01,1.7400e+02
IMP_SCORE,4002,GO:0019637,1.5441e-01,2.6300e+02
IMP_SCORE,4003,GO:0008104,1.5440e-01,5.1000e+02
IMP_SCORE,4004,GO:0071364,1.5440e-01,1.0000e+01
IMP_SCORE,4005,GO:0007157,1.5437e-01,3.4000e+01
IMP_SCORE,4006,GO:0005319,1.5436e-01,9.3000e+01
IMP_SCORE,4007,GO:0044421,1.5436e-01,1.4200e+03
IMP_SCORE,4008,GO:0001614,1.5434e-01,2.3000e+01
IMP_SCORE,4009,GO:0009617,1.5431e-01,1.0400e+02
IMP_SCORE,4010,GO:0070382,1.5427e-01,7.7000e+01
IMP_SCORE,4011,GO:0044431,1.5426e-01,4.2100e+02
IMP_SCORE,4012,GO:0006805,1.5411e-01,1.1600e+02
IMP_SCORE,4013,GO:0032507,1.5398e-01,3.4000e+01
IMP_SCORE,4014,GO:0016836,1.5397e-01,1.2900e+02
IMP_SCORE,4015,GO:0004629,1.5397e-01,4.3000e+01
IMP_SCORE,4016,GO:0050830,1.5395e-01,1.7000e+01
IMP_SCORE,4017,GO:0006783,1.5390e-01,3.1000e+01
IMP_SCORE,4018,GO:0042509,1.5389e-01,1.4000e+01
IMP_SCORE,4019,GO:0046323,1.5384e-01,3.0000e+00
IMP_SCORE,4020,GO:0015701,1.5378e-01,5.4000e+01
IMP_SCORE,4021,GO:0006355,1.5378e-01,2.8200e+02
IMP_SCORE,4022,GO:0044255,1.5377e-01,3.6300e+02
IMP_SCORE,4023,GO:0090630,1.5373e-01,3.1000e+01
IMP_SCORE,4024,GO:0099024,1.5369e-01,3.5000e+01
IMP_SCORE,4025,GO:0003323,1.5365e-01,8.0000e+00
IMP_SCORE,4026,GO:0010468,1.5358e-01,4.6300e+02
IMP_SCORE,4027,GO:1900181,1.5348e-01,4.7000e+01
IMP_SCORE,4028,GO:2000145,1.5347e-01,2.1400e+02
IMP_SCORE,4029,GO:0046483,1.5347e-01,4.7900e+02
IMP_SCORE,4030,GO:0071404,1.5346e-01,2.9000e+01
IMP_SCORE,4031,GO:0035584,1.5345e-01,8.0000e+00
IMP_SCORE,4032,GO:1902275,1.5343e-01,3.7000e+01
IMP_SCORE,4033,GO:0008307,1.5341e-01,3.8000e+01
IMP_SCORE,4034,GO:0010970,1.5341e-01,4.7000e+01
IMP_SCORE,4035,GO:0048535,1.5338e-01,7.0000e+00
IMP_SCORE,4036,GO:0001882,1.5338e-01,1.5300e+02
IMP_SCORE,4037,GO:0019904,1.5333e-01,4.7700e+02
IMP_SCORE,4038,GO:2000052,1.5322e-01,4.0000e+00
IMP_SCORE,4039,GO:0007416,1.5307e-01,6.1000e+01
IMP_SCORE,4040,GO:0005788,1.5307e-01,1.3500e+02
IMP_SCORE,4041,GO:0043574,1.5306e-01,1.8000e+01
IMP_SCORE,4042,GO:1990778,1.5305e-01,8.6000e+01
IMP_SCORE,4043,GO:1901019,1.5303e-01,1.3000e+01
IMP_SCORE,4044,GO:0007611,1.5298e-01,7.8000e+01
IMP_SCORE,4045,GO:0044801,1.5294e-01,6.3000e+01
IMP_SCORE,4046,GO:0051875,1.5292e-01,7.0000e+00
IMP_SCORE,4047,GO:0033036,1.5289e-01,5.2300e+02
IMP_SCORE,4048,GO:0032886,1.5289e-01,4.8000e+01
IMP_SCORE,4049,GO:0019222,1.5284e-01,7.1600e+02
IMP_SCORE,4050,GO:0017124,1.5282e-01,8.9000e+01
IMP_SCORE,4051,GO:0016337,1.5281e-01,1.8400e+02
IMP_SCORE,4052,GO:1901862,1.5281e-01,1.2000e+01
IMP_SCORE,4053,GO:0005125,1.5280e-01,1.9200e+02
IMP_SCORE,4054,GO:0009615,1.5279e-01,1.1300e+02
IMP_SCORE,4055,GO:0030449,1.5278e-01,4.2000e+01
IMP_SCORE,4056,GO:0070252,1.5273e-01,3.6000e+01
IMP_SCORE,4057,GO:0016491,1.5272e-01,4.8400e+02
IMP_SCORE,4058,GO:0043632,1.5267e-01,1.1000e+02
IMP_SCORE,4059,GO:0045935,1.5267e-01,2.4400e+02
IMP_SCORE,4060,GO:0070402,1.5259e-01,7.0000e+00
IMP_SCORE,4061,GO:0022824,1.5252e-01,1.8000e+01
IMP_SCORE,4062,GO:0051252,1.5245e-01,3.3700e+02
IMP_SCORE,4063,GO:0001921,1.5241e-01,1.5000e+01
IMP_SCORE,4064,GO:0006461,1.5240e-01,4.1400e+02
IMP_SCORE,4065,GO:0097286,1.5235e-01,2.8000e+01
IMP_SCORE,4066,GO:0002690,1.5233e-01,2.9000e+01
IMP_SCORE,4067,GO:0008543,1.5231e-01,2.2000e+01
IMP_SCORE,4068,GO:0071108,1.5229e-01,3.7000e+01
IMP_SCORE,4069,GO:0019825,1.5227e-01,3.5000e+01
IMP_SCORE,4070,GO:0030888,1.5221e-01,2.2000e+01
IMP_SCORE,4071,GO:0016638,1.5220e-01,2.7000e+01
IMP_SCORE,4072,GO:0000987,1.5212e-01,8.2000e+01
IMP_SCORE,4073,GO:0000975,1.5210e-01,1.7200e+02
IMP_SCORE,4074,GO:1904837,1.5210e-01,8.0000e+00
IMP_SCORE,4075,GO:0021680,1.5206e-01,1.4000e+01
IMP_SCORE,4076,GO:0035774,1.5203e-01,1.7000e+01
IMP_SCORE,4077,GO:0031167,1.5200e-01,7.0000e+00
IMP_SCORE,4078,GO:0009987,1.5197e-01,1.1860e+03
IMP_SCORE,4079,GO:0000028,1.5196e-01,7.0000e+00
IMP_SCORE,4080,GO:0009653,1.5193e-01,5.6400e+02
IMP_SCORE,4081,GO:2000785,1.5187e-01,1.2000e+01
IMP_SCORE,4082,GO:0010941,1.5185e-01,4.3600e+02
IMP_SCORE,4083,GO:1900542,1.5183e-01,3.0000e+01
IMP_SCORE,4084,GO:0045721,1.5183e-01,2.3000e+01
IMP_SCORE,4085,GO:0007612,1.5181e-01,4.8000e+01
IMP_SCORE,4086,GO:0031589,1.5181e-01,1.2900e+02
IMP_SCORE,4087,GO:0021542,1.5177e-01,6.0000e+00
IMP_SCORE,4088,GO:0006950,1.5165e-01,9.2600e+02
IMP_SCORE,4089,GO:0008015,1.5163e-01,3.4000e+01
IMP_SCORE,4090,GO:0051641,1.5160e-01,5.5400e+02
IMP_SCORE,4091,GO:0071949,1.5159e-01,1.7000e+01
IMP_SCORE,4092,GO:0051650,1.5156e-01,3.5000e+01
IMP_SCORE,4093,GO:0032432,1.5156e-01,4.4000e+01
IMP_SCORE,4094,GO:0046794,1.5154e-01,1.2000e+01
IMP_SCORE,4095,GO:0003723,1.5151e-01,8.3100e+02
IMP_SCORE,4096,GO:0035304,1.5145e-01,2.3000e+01
IMP_SCORE,4097,GO:0005768,1.5141e-01,3.3500e+02
IMP_SCORE,4098,GO:0050662,1.5137e-01,1.4000e+02
IMP_SCORE,4099,GO:0043492,1.5135e-01,4.8000e+01
IMP_SCORE,4100,GO:0045843,1.5134e-01,7.0000e+00
IMP_SCORE,4101,GO:0098732,1.5132e-01,2.1000e+01
IMP_SCORE,4102,GO:0004197,1.5123e-01,7.6000e+01
IMP_SCORE,4103,GO:0032990,1.5119e-01,1.1900e+02
IMP_SCORE,4104,GO:0017038,1.5115e-01,5.8000e+01
IMP_SCORE,4105,GO:0061458,1.5111e-01,1.2000e+01
IMP_SCORE,4106,GO:0009636,1.5105e-01,5.3000e+01
IMP_SCORE,4107,GO:0098552,1.5103e-01,2.0900e+02
IMP_SCORE,4108,GO:0051445,1.5100e-01,9.0000e+00
IMP_SCORE,4109,GO:0051651,1.5098e-01,4.7000e+01
IMP_SCORE,4110,GO:0015682,1.5094e-01,1.4000e+01
IMP_SCORE,4111,GO:0006464,1.5090e-01,5.9500e+02
IMP_SCORE,4112,GO:0005913,1.5090e-01,6.9000e+01
IMP_SCORE,4113,GO:1903845,1.5087e-01,3.4000e+01
IMP_SCORE,4114,GO:0044275,1.5081e-01,2.7000e+01
IMP_SCORE,4115,GO:0050661,1.5080e-01,2.0000e+01
IMP_SCORE,4116,GO:0097159,1.5069e-01,1.2120e+03
IMP_SCORE,4117,GO:0015077,1.5057e-01,1.4000e+02
IMP_SCORE,4118,GO:1902176,1.5056e-01,1.1000e+01
IMP_SCORE,4119,GO:0031076,1.5049e-01,4.0000e+00
IMP_SCORE,4120,GO:0008066,1.5046e-01,1.5000e+01
IMP_SCORE,4121,GO:0043086,1.5040e-01,2.3000e+02
IMP_SCORE,4122,GO:0019219,1.5036e-01,3.6200e+02
IMP_SCORE,4123,GO:0010955,1.5035e-01,2.0000e+01
IMP_SCORE,4124,GO:0045814,1.5034e-01,2.9000e+01
IMP_SCORE,4125,GO:0031324,1.5033e-01,3.8500e+02
IMP_SCORE,4126,GO:0016311,1.5032e-01,1.7100e+02
IMP_SCORE,4127,GO:0050808,1.5031e-01,7.4000e+01
IMP_SCORE,4128,GO:0002705,1.5026e-01,2.4000e+01
IMP_SCORE,4129,GO:1901363,1.5026e-01,1.1800e+03
IMP_SCORE,4130,GO:0050817,1.5022e-01,8.3000e+01
IMP_SCORE,4131,GO:0051017,1.5022e-01,4.0000e+01
IMP_SCORE,4132,GO:0000790,1.5015e-01,5.6000e+01
IMP_SCORE,4133,GO:0015031,1.5014e-01,3.8200e+02
IMP_SCORE,4134,GO:0040029,1.5014e-01,6.7000e+01
IMP_SCORE,4135,GO:0002864,1.5007e-01,8.0000e+00
IMP_SCORE,4136,GO:0006323,1.5005e-01,1.5000e+01
IMP_SCORE,4137,GO:0032516,1.5001e-01,5.0000e+00
IMP_SCORE,4138,GO:0097192,1.4999e-01,1.7000e+01
IMP_SCORE,4139,GO:0046639,1.4997e-01,8.0000e+00
IMP_SCORE,4140,GO:0050910,1.4997e-01,5.0000e+00
IMP_SCORE,4141,GO:0016197,1.4994e-01,1.5500e+02
IMP_SCORE,4142,GO:0032879,1.4993e-01,6.0900e+02
IMP_SCORE,4143,GO:0030228,1.4991e-01,1.8000e+01
IMP_SCORE,4144,GO:0008655,1.4988e-01,8.0000e+00
IMP_SCORE,4145,GO:0010831,1.4986e-01,2.3000e+01
IMP_SCORE,4146,GO:0007212,1.4980e-01,3.2000e+01
IMP_SCORE,4147,GO:0001654,1.4969e-01,5.6000e+01
IMP_SCORE,4148,GO:1904874,1.4964e-01,3.0000e+00
IMP_SCORE,4149,GO:0071347,1.4961e-01,1.2000e+01
IMP_SCORE,4150,GO:1903311,1.4961e-01,4.4000e+01
IMP_SCORE,4151,GO:0030173,1.4960e-01,6.0000e+01
IMP_SCORE,4152,GO:0044262,1.4959e-01,6.7000e+01
IMP_SCORE,4153,GO:0045109,1.4958e-01,1.8000e+01
IMP_SCORE,4154,GO:0048518,1.4955e-01,9.2700e+02
IMP_SCORE,4155,GO:0043933,1.4954e-01,5.6100e+02
IMP_SCORE,4156,GO:0046873,1.4951e-01,1.5300e+02
IMP_SCORE,4157,GO:0043422,1.4950e-01,1.8000e+01
IMP_SCORE,4158,GO:0010762,1.4936e-01,2.2000e+01
IMP_SCORE,4159,GO:0060562,1.4935e-01,2.4000e+01
IMP_SCORE,4160,GO:1903729,1.4917e-01,3.7000e+01
IMP_SCORE,4161,GO:0055114,1.4917e-01,4.7200e+02
IMP_SCORE,4162,GO:0005923,1.4916e-01,1.3900e+02
IMP_SCORE,4163,GO:0046631,1.4916e-01,9.0000e+00
IMP_SCORE,4164,GO:2001056,1.4911e-01,3.6000e+01
IMP_SCORE,4165,GO:1901137,1.4910e-01,1.2600e+02
IMP_SCORE,4166,GO:0019901,1.4908e-01,3.3800e+02
IMP_SCORE,4167,GO:0007568,1.4908e-01,9.6000e+01
IMP_SCORE,4168,GO:0055008,1.4908e-01,9.0000e+00
IMP_SCORE,4169,GO:1903897,1.4907e-01,3.0000e+00
IMP_SCORE,4170,GO:0051703,1.4906e-01,5.3000e+01
IMP_SCORE,4171,GO:2000112,1.4905e-01,3.8600e+02
IMP_SCORE,4172,GO:0007613,1.4904e-01,8.6000e+01
IMP_SCORE,4173,GO:0006418,1.4903e-01,2.0000e+01
IMP_SCORE,4174,GO:0042834,1.4901e-01,1.1000e+01
IMP_SCORE,4175,GO:0050778,1.4900e-01,1.7200e+02
IMP_SCORE,4176,GO:0016894,1.4898e-01,4.0000e+01
IMP_SCORE,4177,GO:0050000,1.4893e-01,2.5000e+01
IMP_SCORE,4178,GO:0043436,1.4884e-01,2.6800e+02
IMP_SCORE,4179,GO:0050786,1.4883e-01,3.3000e+01
IMP_SCORE,4180,GO:0098801,1.4881e-01,1.6000e+01
IMP_SCORE,4181,GO:0006888,1.4880e-01,6.9000e+01
IMP_SCORE,4182,GO:0004364,1.4874e-01,6.5000e+01
IMP_SCORE,4183,GO:0042995,1.4874e-01,8.5200e+02
IMP_SCORE,4184,GO:0005085,1.4873e-01,1.4500e+02
IMP_SCORE,4185,GO:0030424,1.4869e-01,1.5600e+02
IMP_SCORE,4186,GO:0022890,1.4854e-01,1.8400e+02
IMP_SCORE,4187,GO:0007586,1.4853e-01,8.8000e+01
IMP_SCORE,4188,GO:0070741,1.4852e-01,1.2000e+01
IMP_SCORE,4189,GO:0002003,1.4851e-01,1.0000e+01
IMP_SCORE,4190,GO:0061718,1.4850e-01,5.0000e+00
IMP_SCORE,4191,GO:0004888,1.4848e-01,3.1900e+02
IMP_SCORE,4192,GO:0090398,1.4847e-01,6.0000e+00
IMP_SCORE,4193,GO:1990752,1.4846e-01,1.3000e+01
IMP_SCORE,4194,GO:0050857,1.4844e-01,1.0000e+01
IMP_SCORE,4195,GO:0000777,1.4844e-01,5.4000e+01
IMP_SCORE,4196,GO:0035637,1.4840e-01,3.3000e+01
IMP_SCORE,4197,GO:0010225,1.4840e-01,2.0000e+00
IMP_SCORE,4198,GO:0010596,1.4837e-01,1.2000e+01
IMP_SCORE,4199,GO:0032880,1.4831e-01,2.7900e+02
IMP_SCORE,4200,GO:0032501,1.4828e-01,1.1500e+03
IMP_SCORE,4201,GO:0045662,1.4826e-01,7.0000e+00
IMP_SCORE,4202,GO:0097164,1.4823e-01,1.2700e+02
IMP_SCORE,4203,GO:0005975,1.4813e-01,2.5900e+02
IMP_SCORE,4204,GO:0071704,1.4811e-01,8.7600e+02
IMP_SCORE,4205,GO:0031674,1.4806e-01,2.7000e+01
IMP_SCORE,4206,GO:0036459,1.4801e-01,5.5000e+01
IMP_SCORE,4207,GO:0010927,1.4800e-01,1.7000e+01
IMP_SCORE,4208,GO:0071248,1.4800e-01,7.9000e+01
IMP_SCORE,4209,GO:0090520,1.4799e-01,3.0000e+00
IMP_SCORE,4210,GO:0010288,1.4796e-01,1.4000e+01
IMP_SCORE,4211,GO:0005217,1.4794e-01,2.2000e+01
IMP_SCORE,4212,GO:0002921,1.4794e-01,8.0000e+00
IMP_SCORE,4213,GO:0035639,1.4793e-01,4.5400e+02
IMP_SCORE,4214,GO:2000378,1.4788e-01,2.1000e+01
IMP_SCORE,4215,GO:0051640,1.4784e-01,1.0400e+02
IMP_SCORE,4216,GO:0032934,1.4782e-01,4.0000e+01
IMP_SCORE,4217,GO:0061024,1.4780e-01,3.7300e+02
IMP_SCORE,4218,GO:0043550,1.4775e-01,1.2000e+01
IMP_SCORE,4219,GO:0009581,1.4770e-01,5.5000e+01
IMP_SCORE,4220,GO:0002313,1.4767e-01,7.0000e+00
IMP_SCORE,4221,GO:0043234,1.4765e-01,1.1160e+03
IMP_SCORE,4222,GO:0071814,1.4765e-01,8.0000e+00
IMP_SCORE,4223,GO:0033865,1.4764e-01,9.0000e+00
IMP_SCORE,4224,GO:1902936,1.4759e-01,5.5000e+01
IMP_SCORE,4225,GO:0034765,1.4758e-01,1.2000e+02
IMP_SCORE,4226,GO:0071398,1.4758e-01,1.0000e+01
IMP_SCORE,4227,GO:0044092,1.4758e-01,2.6200e+02
IMP_SCORE,4228,GO:0001725,1.4754e-01,4.0000e+01
IMP_SCORE,4229,GO:0030695,1.4747e-01,2.0100e+02
IMP_SCORE,4230,GO:0055086,1.4737e-01,1.5300e+02
IMP_SCORE,4231,GO:1903830,1.4735e-01,1.7000e+01
IMP_SCORE,4232,GO:0050930,1.4735e-01,2.0000e+00
IMP_SCORE,4233,GO:0032438,1.4735e-01,8.0000e+00
IMP_SCORE,4234,GO:0006646,1.4734e-01,1.8000e+01
IMP_SCORE,4235,GO:0050821,1.4725e-01,4.5000e+01
IMP_SCORE,4236,GO:0018205,1.4717e-01,7.1000e+01
IMP_SCORE,4237,GO:0005547,1.4715e-01,3.8000e+01
IMP_SCORE,4238,GO:0043209,1.4715e-01,1.8200e+02
IMP_SCORE,4239,GO:0017016,1.4714e-01,1.7400e+02
IMP_SCORE,4240,GO:0090199,1.4713e-01,1.1000e+01
IMP_SCORE,4241,GO:0044424,1.4711e-01,1.3070e+03
IMP_SCORE,4242,GO:0045926,1.4699e-01,1.2300e+02
IMP_SCORE,4243,GO:0050658,1.4697e-01,5.4000e+01
IMP_SCORE,4244,GO:1901265,1.4692e-01,6.8900e+02
IMP_SCORE,4245,GO:0003774,1.4690e-01,6.5000e+01
IMP_SCORE,4246,GO:0040007,1.4688e-01,1.3200e+02
IMP_SCORE,4247,GO:0052689,1.4682e-01,1.6000e+02
IMP_SCORE,4248,GO:0044238,1.4682e-01,9.0400e+02
IMP_SCORE,4249,GO:0015849,1.4680e-01,9.4000e+01
IMP_SCORE,4250,GO:0008081,1.4680e-01,7.3000e+01
IMP_SCORE,4251,GO:1901135,1.4679e-01,3.0900e+02
IMP_SCORE,4252,GO:1900449,1.4678e-01,1.5000e+01
IMP_SCORE,4253,GO:0034707,1.4673e-01,2.7000e+01
IMP_SCORE,4254,GO:0070011,1.4670e-01,3.4500e+02
IMP_SCORE,4255,GO:0051171,1.4669e-01,4.0800e+02
IMP_SCORE,4256,GO:0060021,1.4662e-01,3.6000e+01
IMP_SCORE,4257,GO:0031974,1.4660e-01,4.5900e+02
IMP_SCORE,4258,GO:0030534,1.4659e-01,9.5000e+01
IMP_SCORE,4259,GO:0006405,1.4658e-01,2.6000e+01
IMP_SCORE,4260,GO:0008083,1.4655e-01,1.5200e+02
IMP_SCORE,4261,GO:0001956,1.4653e-01,4.0000e+00
IMP_SCORE,4262,GO:0002717,1.4652e-01,1.3000e+01
IMP_SCORE,4263,GO:0072329,1.4646e-01,7.3000e+01
IMP_SCORE,4264,GO:0070936,1.4642e-01,1.1000e+01
IMP_SCORE,4265,GO:0009395,1.4642e-01,2.6000e+01
IMP_SCORE,4266,GO:2000291,1.4638e-01,3.0000e+00
IMP_SCORE,4267,GO:0003707,1.4636e-01,1.6000e+01
IMP_SCORE,4268,GO:0006749,1.4634e-01,3.4000e+01
IMP_SCORE,4269,GO:0043604,1.4634e-01,1.1900e+02
IMP_SCORE,4270,GO:0043412,1.4633e-01,6.7400e+02
IMP_SCORE,4271,GO:0043235,1.4633e-01,2.5900e+02
IMP_SCORE,4272,GO:0045943,1.4631e-01,2.0000e+00
IMP_SCORE,4273,GO:0030742,1.4630e-01,9.0000e+00
IMP_SCORE,4274,GO:1901360,1.4629e-01,5.1300e+02
IMP_SCORE,4275,GO:0031328,1.4625e-01,2.5400e+02
IMP_SCORE,4276,GO:0044803,1.4624e-01,2.0000e+00
IMP_SCORE,4277,GO:1902589,1.4623e-01,3.4400e+02
IMP_SCORE,4278,GO:0005578,1.4621e-01,2.8600e+02
IMP_SCORE,4279,GO:0043087,1.4616e-01,2.6200e+02
IMP_SCORE,4280,GO:0042339,1.4600e-01,2.8000e+01
IMP_SCORE,4281,GO:0016226,1.4599e-01,2.2000e+01
IMP_SCORE,4282,GO:0044272,1.4598e-01,1.1700e+02
IMP_SCORE,4283,GO:0098542,1.4596e-01,1.7200e+02
IMP_SCORE,4284,GO:0004521,1.4592e-01,6.3000e+01
IMP_SCORE,4285,GO:1901386,1.4589e-01,8.0000e+00
IMP_SCORE,4286,GO:0006517,1.4589e-01,3.5000e+01
IMP_SCORE,4287,GO:0007214,1.4585e-01,9.0000e+00
IMP_SCORE,4288,GO:0046915,1.4585e-01,2.9000e+01
IMP_SCORE,4289,GO:0032411,1.4584e-01,2.8000e+01
IMP_SCORE,4290,GO:0060142,1.4580e-01,2.2000e+01
IMP_SCORE,4291,GO:0042578,1.4575e-01,2.6600e+02
IMP_SCORE,4292,GO:0016579,1.4574e-01,7.4000e+01
IMP_SCORE,4293,GO:0006829,1.4573e-01,2.2000e+01
IMP_SCORE,4294,GO:0034356,1.4566e-01,6.0000e+00
IMP_SCORE,4295,GO:0006656,1.4562e-01,3.0000e+01
IMP_SCORE,4296,GO:0045454,1.4555e-01,5.5000e+01
IMP_SCORE,4297,GO:0002888,1.4555e-01,9.0000e+00
IMP_SCORE,4298,GO:0004930,1.4552e-01,2.0700e+02
IMP_SCORE,4299,GO:0003779,1.4551e-01,3.4500e+02
IMP_SCORE,4300,GO:0006690,1.4546e-01,5.7000e+01
IMP_SCORE,4301,GO:0022848,1.4542e-01,8.0000e+00
IMP_SCORE,4302,GO:0042026,1.4535e-01,1.6000e+01
IMP_SCORE,4303,GO:2000425,1.4535e-01,2.2000e+01
IMP_SCORE,4304,GO:1902911,1.4534e-01,1.9000e+01
IMP_SCORE,4305,GO:0045746,1.4533e-01,1.3000e+01
IMP_SCORE,4306,GO:0005543,1.4529e-01,2.9100e+02
IMP_SCORE,4307,GO:0003203,1.4524e-01,2.0000e+00
IMP_SCORE,4308,GO:0046475,1.4524e-01,9.0000e+00
IMP_SCORE,4309,GO:0030545,1.4523e-01,3.6000e+01
IMP_SCORE,4310,GO:0072376,1.4516e-01,6.1000e+01
IMP_SCORE,4311,GO:0021537,1.4513e-01,8.0000e+00
IMP_SCORE,4312,GO:0006915,1.4510e-01,3.8800e+02
IMP_SCORE,4313,GO:0000979,1.4506e-01,2.3000e+01
IMP_SCORE,4314,GO:0044710,1.4502e-01,8.0600e+02
IMP_SCORE,4315,GO:0006260,1.4502e-01,6.8000e+01
IMP_SCORE,4316,GO:0030234,1.4500e-01,4.1500e+02
IMP_SCORE,4317,GO:0050922,1.4499e-01,2.1000e+01
IMP_SCORE,4318,GO:0007096,1.4498e-01,1.6000e+01
IMP_SCORE,4319,GO:1900034,1.4493e-01,5.6000e+01
IMP_SCORE,4320,GO:0006790,1.4493e-01,2.1200e+02
IMP_SCORE,4321,GO:0061077,1.4488e-01,5.3000e+01
IMP_SCORE,4322,GO:0009409,1.4486e-01,2.7000e+01
IMP_SCORE,4323,GO:0006282,1.4486e-01,1.5000e+01
IMP_SCORE,4324,GO:1902600,1.4484e-01,2.5000e+01
IMP_SCORE,4325,GO:0010494,1.4481e-01,1.5000e+01
IMP_SCORE,4326,GO:0032963,1.4480e-01,4.4000e+01
IMP_SCORE,4327,GO:0001909,1.4477e-01,1.7000e+01
IMP_SCORE,4328,GO:0051591,1.4474e-01,2.6000e+01
IMP_SCORE,4329,GO:0031420,1.4473e-01,1.2000e+01
IMP_SCORE,4330,GO:0032550,1.4469e-01,1.8700e+02
IMP_SCORE,4331,GO:0043236,1.4462e-01,2.4000e+01
IMP_SCORE,4332,GO:0035113,1.4458e-01,1.6000e+01
IMP_SCORE,4333,GO:0019900,1.4457e-01,3.6800e+02
IMP_SCORE,4334,GO:0030214,1.4457e-01,3.0000e+01
IMP_SCORE,4335,GO:0006735,1.4456e-01,1.1000e+01
IMP_SCORE,4336,GO:0044454,1.4456e-01,1.2600e+02
IMP_SCORE,4337,GO:0030120,1.4451e-01,3.8000e+01
IMP_SCORE,4338,GO:0051704,1.4449e-01,5.4500e+02
IMP_SCORE,4339,GO:0051195,1.4448e-01,1.0000e+00
IMP_SCORE,4340,GO:0019206,1.4445e-01,7.0000e+00
IMP_SCORE,4341,GO:0002695,1.4442e-01,5.0000e+01
IMP_SCORE,4342,GO:0032465,1.4436e-01,2.1000e+01
IMP_SCORE,4343,GO:0051049,1.4434e-01,4.4400e+02
IMP_SCORE,4344,GO:0031970,1.4432e-01,5.9000e+01
IMP_SCORE,4345,GO:0002437,1.4430e-01,6.0000e+00
IMP_SCORE,4346,GO:0008202,1.4429e-01,1.0900e+02
IMP_SCORE,4347,GO:0031323,1.4424e-01,6.2800e+02
IMP_SCORE,4348,GO:0090287,1.4420e-01,8.9000e+01
IMP_SCORE,4349,GO:0001968,1.4416e-01,3.2000e+01
IMP_SCORE,4350,GO:0009266,1.4415e-01,8.9000e+01
IMP_SCORE,4351,GO:0003151,1.4415e-01,2.2000e+01
IMP_SCORE,4352,GO:0032553,1.4412e-01,3.9500e+02
IMP_SCORE,4353,GO:0099623,1.4404e-01,9.0000e+00
IMP_SCORE,4354,GO:0002250,1.4399e-01,2.1500e+02
IMP_SCORE,4355,GO:0043368,1.4397e-01,1.2000e+01
IMP_SCORE,4356,GO:0051427,1.4392e-01,6.0000e+01
IMP_SCORE,4357,GO:0005080,1.4389e-01,3.3000e+01
IMP_SCORE,4358,GO:0006570,1.4387e-01,1.5000e+01
IMP_SCORE,4359,GO:0065007,1.4385e-01,1.1920e+03
IMP_SCORE,4360,GO:0044818,1.4377e-01,1.1000e+01
IMP_SCORE,4361,GO:0060536,1.4372e-01,8.0000e+00
IMP_SCORE,4362,GO:0000166,1.4368e-01,6.1700e+02
IMP_SCORE,4363,GO:0016567,1.4368e-01,2.2300e+02
IMP_SCORE,4364,GO:0051904,1.4364e-01,6.0000e+00
IMP_SCORE,4365,GO:0035914,1.4357e-01,4.7000e+01
IMP_SCORE,4366,GO:0005911,1.4356e-01,3.0100e+02
IMP_SCORE,4367,GO:0000375,1.4354e-01,7.0000e+01
IMP_SCORE,4368,GO:0032592,1.4354e-01,1.6000e+01
IMP_SCORE,4369,GO:0045672,1.4351e-01,9.0000e+00
IMP_SCORE,4370,GO:0043097,1.4350e-01,1.0000e+01
IMP_SCORE,4371,GO:0030246,1.4341e-01,8.2000e+02
IMP_SCORE,4372,GO:0043030,1.4334e-01,1.3000e+01
IMP_SCORE,4373,GO:0007040,1.4331e-01,4.0000e+01
IMP_SCORE,4374,GO:0043244,1.4326e-01,4.7000e+01
IMP_SCORE,4375,GO:0065009,1.4324e-01,7.0900e+02
IMP_SCORE,4376,GO:0005977,1.4322e-01,2.0000e+01
IMP_SCORE,4377,GO:0016032,1.4321e-01,2.7800e+02
IMP_SCORE,4378,GO:0007029,1.4314e-01,1.3000e+01
IMP_SCORE,4379,GO:0070534,1.4312e-01,1.1000e+01
IMP_SCORE,4380,GO:0006541,1.4311e-01,1.5000e+01
IMP_SCORE,4381,GO:0001540,1.4310e-01,8.2000e+01
IMP_SCORE,4382,GO:0071004,1.4310e-01,9.0000e+00
IMP_SCORE,4383,GO:0042886,1.4309e-01,4.0900e+02
IMP_SCORE,4384,GO:0051179,1.4308e-01,1.0400e+03
IMP_SCORE,4385,GO:0044291,1.4301e-01,5.5000e+01
IMP_SCORE,4386,GO:0006004,1.4297e-01,3.6000e+01
IMP_SCORE,4387,GO:0002701,1.4293e-01,1.3000e+01
IMP_SCORE,4388,GO:1903749,1.4292e-01,5.6000e+01
IMP_SCORE,4389,GO:0046929,1.4284e-01,4.0000e+00
IMP_SCORE,4390,GO:0006044,1.4284e-01,2.2000e+01
IMP_SCORE,4391,GO:0051603,1.4282e-01,1.6600e+02
IMP_SCORE,4392,GO:0055080,1.4279e-01,1.8200e+02
IMP_SCORE,4393,GO:1990234,1.4275e-01,2.0500e+02
IMP_SCORE,4394,GO:1902582,1.4272e-01,1.2100e+02
IMP_SCORE,4395,GO:0009895,1.4270e-01,6.9000e+01
IMP_SCORE,4396,GO:0007186,1.4270e-01,3.0100e+02
IMP_SCORE,4397,GO:1901653,1.4264e-01,4.8000e+01
IMP_SCORE,4398,GO:0048037,1.4262e-01,1.8300e+02
IMP_SCORE,4399,GO:0046496,1.4259e-01,5.2000e+01
IMP_SCORE,4400,GO:0048193,1.4247e-01,1.5300e+02
IMP_SCORE,4401,GO:0033866,1.4246e-01,1.0000e+01
IMP_SCORE,4402,GO:0043489,1.4242e-01,8.0000e+00
IMP_SCORE,4403,GO:0044711,1.4225e-01,3.6300e+02
IMP_SCORE,4404,GO:1905330,1.4222e-01,4.2000e+01
IMP_SCORE,4405,GO:0010810,1.4222e-01,7.6000e+01
IMP_SCORE,4406,GO:0007257,1.4220e-01,1.2000e+01
IMP_SCORE,4407,GO:0046950,1.4219e-01,1.9000e+01
IMP_SCORE,4408,GO:0005667,1.4214e-01,7.5000e+01
IMP_SCORE,4409,GO:0060325,1.4213e-01,4.0000e+01
IMP_SCORE,4410,GO:1901292,1.4206e-01,2.3000e+01
IMP_SCORE,4411,GO:0000989,1.4205e-01,1.7600e+02
IMP_SCORE,4412,GO:0031290,1.4203e-01,1.3000e+01
IMP_SCORE,4413,GO:0071260,1.4201e-01,3.1000e+01
IMP_SCORE,4414,GO:0009966,1.4193e-01,6.0600e+02
IMP_SCORE,4415,GO:0016070,1.4192e-01,3.2200e+02
IMP_SCORE,4416,GO:0055082,1.4191e-01,1.5800e+02
IMP_SCORE,4417,GO:0009179,1.4189e-01,2.9000e+01
IMP_SCORE,4418,GO:0005921,1.4185e-01,1.2000e+01
IMP_SCORE,4419,GO:0006259,1.4185e-01,2.0900e+02
IMP_SCORE,4420,GO:0006631,1.4184e-01,1.3500e+02
IMP_SCORE,4421,GO:0006027,1.4180e-01,6.4000e+01
IMP_SCORE,4422,GO:0098862,1.4180e-01,4.3000e+01
IMP_SCORE,4423,GO:0016779,1.4178e-01,9.5000e+01
IMP_SCORE,4424,GO:0015813,1.4173e-01,1.2000e+01
IMP_SCORE,4425,GO:0002251,1.4172e-01,1.7000e+01
IMP_SCORE,4426,GO:0003785,1.4165e-01,1.6000e+01
IMP_SCORE,4427,GO:0023051,1.4164e-01,7.0000e+02
IMP_SCORE,4428,GO:0000242,1.4164e-01,7.0000e+00
IMP_SCORE,4429,GO:0003008,1.4160e-01,6.1000e+02
IMP_SCORE,4430,GO:0043372,1.4158e-01,1.9000e+01
IMP_SCORE,4431,GO:0007599,1.4154e-01,9.0000e+01
IMP_SCORE,4432,GO:0030101,1.4145e-01,2.4000e+01
IMP_SCORE,4433,GO:0009891,1.4141e-01,2.8500e+02
IMP_SCORE,4434,GO:0009116,1.4140e-01,5.2000e+01
IMP_SCORE,4435,GO:2001257,1.4135e-01,6.2000e+01
IMP_SCORE,4436,GO:0070647,1.4133e-01,2.6500e+02
IMP_SCORE,4437,GO:1901879,1.4131e-01,3.4000e+01
IMP_SCORE,4438,GO:0007010,1.4130e-01,3.4800e+02
IMP_SCORE,4439,GO:0036297,1.4128e-01,1.8000e+01
IMP_SCORE,4440,GO:0010633,1.4119e-01,2.8000e+01
IMP_SCORE,4441,GO:0000302,1.4118e-01,3.9000e+01
IMP_SCORE,4442,GO:0003725,1.4117e-01,6.5000e+01
IMP_SCORE,4443,GO:0002720,1.4115e-01,1.1000e+01
IMP_SCORE,4444,GO:0010714,1.4110e-01,1.0000e+01
IMP_SCORE,4445,GO:0017171,1.4109e-01,2.2500e+02
IMP_SCORE,4446,GO:0007059,1.4107e-01,4.5000e+01
IMP_SCORE,4447,GO:0009132,1.4102e-01,4.3000e+01
IMP_SCORE,4448,GO:0099516,1.4100e-01,4.2000e+01
IMP_SCORE,4449,GO:2000113,1.4092e-01,1.7400e+02
IMP_SCORE,4450,GO:0043401,1.4091e-01,3.3000e+01
IMP_SCORE,4451,GO:0015804,1.4089e-01,1.8000e+01
IMP_SCORE,4452,GO:0002708,1.4089e-01,3.3000e+01
IMP_SCORE,4453,GO:0051291,1.4088e-01,3.5000e+01
IMP_SCORE,4454,GO:0001012,1.4086e-01,1.2000e+02
IMP_SCORE,4455,GO:0019048,1.4086e-01,1.2000e+01
IMP_SCORE,4456,GO:0021772,1.4085e-01,8.0000e+00
IMP_SCORE,4457,GO:0042277,1.4085e-01,2.4100e+02
IMP_SCORE,4458,GO:0030968,1.4080e-01,6.2000e+01
IMP_SCORE,4459,GO:0010556,1.4079e-01,3.7600e+02
IMP_SCORE,4460,GO:0001906,1.4076e-01,3.4000e+01
IMP_SCORE,4461,GO:0016853,1.4076e-01,1.7700e+02
IMP_SCORE,4462,GO:0071549,1.4073e-01,8.0000e+00
IMP_SCORE,4463,GO:0051289,1.4072e-01,3.1000e+01
IMP_SCORE,4464,GO:0019722,1.4071e-01,2.2000e+01
IMP_SCORE,4465,GO:0006720,1.4069e-01,8.2000e+01
IMP_SCORE,4466,GO:0035590,1.4066e-01,3.2000e+01
IMP_SCORE,4467,GO:1902494,1.4065e-01,3.9700e+02
IMP_SCORE,4468,GO:0031102,1.4064e-01,1.8000e+01
IMP_SCORE,4469,GO:0046365,1.4064e-01,5.0000e+01
IMP_SCORE,4470,GO:0050818,1.4062e-01,4.7000e+01
IMP_SCORE,4471,GO:0005537,1.4054e-01,2.4000e+01
IMP_SCORE,4472,GO:0022617,1.4052e-01,7.7000e+01
IMP_SCORE,4473,GO:0090196,1.4050e-01,1.8000e+01
IMP_SCORE,4474,GO:0000781,1.4048e-01,4.9000e+01
IMP_SCORE,4475,GO:0005031,1.4045e-01,3.1000e+01
IMP_SCORE,4476,GO:0050905,1.4038e-01,6.6000e+01
IMP_SCORE,4477,GO:0051233,1.4033e-01,1.6000e+01
IMP_SCORE,4478,GO:0000175,1.4032e-01,7.0000e+00
IMP_SCORE,4479,GO:0006732,1.4032e-01,1.2100e+02
IMP_SCORE,4480,GO:0042573,1.4032e-01,2.0000e+01
IMP_SCORE,4481,GO:0001938,1.4029e-01,3.5000e+01
IMP_SCORE,4482,GO:0005876,1.4027e-01,2.2000e+01
IMP_SCORE,4483,GO:0098771,1.4020e-01,1.7800e+02
IMP_SCORE,4484,GO:0005372,1.4009e-01,3.4000e+01
IMP_SCORE,4485,GO:0006753,1.4006e-01,1.0400e+02
IMP_SCORE,4486,GO:0051861,1.3995e-01,4.0000e+01
IMP_SCORE,4487,GO:1903362,1.3995e-01,5.6000e+01
IMP_SCORE,4488,GO:0032873,1.3991e-01,7.0000e+00
IMP_SCORE,4489,GO:0009057,1.3990e-01,2.3500e+02
IMP_SCORE,4490,GO:0002521,1.3987e-01,9.9000e+01
IMP_SCORE,4491,GO:0051234,1.3982e-01,1.0000e+03
IMP_SCORE,4492,GO:0046134,1.3974e-01,1.9000e+01
IMP_SCORE,4493,GO:0000118,1.3970e-01,3.2000e+01
IMP_SCORE,4494,GO:0060828,1.3969e-01,7.4000e+01
IMP_SCORE,4495,GO:0034358,1.3966e-01,4.0000e+01
IMP_SCORE,4496,GO:0006890,1.3965e-01,4.3000e+01
IMP_SCORE,4497,GO:0006596,1.3957e-01,1.7000e+01
IMP_SCORE,4498,GO:0098796,1.3952e-01,3.2300e+02
IMP_SCORE,4499,GO:0071677,1.3944e-01,1.2000e+01
IMP_SCORE,4500,GO:0002230,1.3944e-01,6.0000e+00
IMP_SCORE,4501,GO:0046474,1.3939e-01,7.8000e+01
IMP_SCORE,4502,GO:0007179,1.3939e-01,2.1000e+01
IMP_SCORE,4503,GO:0090544,1.3935e-01,1.0000e+01
IMP_SCORE,4504,GO:0018130,1.3928e-01,2.6100e+02
IMP_SCORE,4505,GO:0006357,1.3927e-01,3.3500e+02
IMP_SCORE,4506,GO:0005385,1.3925e-01,1.1000e+01
IMP_SCORE,4507,GO:0008236,1.3921e-01,2.2400e+02
IMP_SCORE,4508,GO:0030554,1.3917e-01,4.0500e+02
IMP_SCORE,4509,GO:0016570,1.3915e-01,8.8000e+01
IMP_SCORE,4510,GO:0006446,1.3914e-01,3.1000e+01
IMP_SCORE,4511,GO:0032269,1.3912e-01,2.1100e+02
IMP_SCORE,4512,GO:0048532,1.3905e-01,1.2000e+01
IMP_SCORE,4513,GO:1903900,1.3903e-01,6.3000e+01
IMP_SCORE,4514,GO:0050766,1.3901e-01,3.5000e+01
IMP_SCORE,4515,GO:0000920,1.3896e-01,9.0000e+00
IMP_SCORE,4516,GO:0006818,1.3895e-01,5.8000e+01
IMP_SCORE,4517,GO:0006289,1.3895e-01,2.0000e+01
IMP_SCORE,4518,GO:0033013,1.3895e-01,5.1000e+01
IMP_SCORE,4519,GO:0031228,1.3892e-01,6.4000e+01
IMP_SCORE,4520,GO:0035580,1.3889e-01,4.4000e+01
IMP_SCORE,4521,GO:0016814,1.3880e-01,1.1000e+01
IMP_SCORE,4522,GO:0002829,1.3874e-01,7.0000e+00
IMP_SCORE,4523,GO:0031491,1.3869e-01,1.1000e+01
IMP_SCORE,4524,GO:0009056,1.3867e-01,5.9800e+02
IMP_SCORE,4525,GO:0032774,1.3858e-01,1.8300e+02
IMP_SCORE,4526,GO:0001530,1.3858e-01,3.7000e+01
IMP_SCORE,4527,GO:0006479,1.3854e-01,4.5000e+01
IMP_SCORE,4528,GO:0002682,1.3853e-01,4.7700e+02
IMP_SCORE,4529,GO:0097659,1.3852e-01,1.8200e+02
IMP_SCORE,4530,GO:0099081,1.3852e-01,3.1800e+02
IMP_SCORE,4531,GO:0071705,1.3850e-01,5.2400e+02
IMP_SCORE,4532,GO:0006163,1.3847e-01,7.6000e+01
IMP_SCORE,4533,GO:0001942,1.3841e-01,1.5000e+01
IMP_SCORE,4534,GO:0070507,1.3834e-01,4.8000e+01
IMP_SCORE,4535,GO:0035338,1.3834e-01,4.1000e+01
IMP_SCORE,4536,GO:0090501,1.3832e-01,6.0000e+01
IMP_SCORE,4537,GO:0004715,1.3829e-01,2.4000e+01
IMP_SCORE,4538,GO:0030123,1.3826e-01,8.0000e+00
IMP_SCORE,4539,GO:0044453,1.3820e-01,2.1000e+01
IMP_SCORE,4540,GO:0009156,1.3815e-01,2.5000e+01
IMP_SCORE,4541,GO:0031519,1.3808e-01,4.8000e+01
IMP_SCORE,4542,GO:0002429,1.3807e-01,8.1000e+01
IMP_SCORE,4543,GO:0032414,1.3806e-01,1.5000e+01
IMP_SCORE,4544,GO:0072401,1.3805e-01,1.7000e+01
IMP_SCORE,4545,GO:0006022,1.3802e-01,1.0600e+02
IMP_SCORE,4546,GO:0015721,1.3799e-01,1.8000e+01
IMP_SCORE,4547,GO:0045190,1.3797e-01,5.0000e+00
IMP_SCORE,4548,GO:0051020,1.3794e-01,1.9500e+02
IMP_SCORE,4549,GO:0004497,1.3793e-01,6.8000e+01
IMP_SCORE,4550,GO:0008214,1.3786e-01,1.6000e+01
IMP_SCORE,4551,GO:0022803,1.3785e-01,1.5300e+02
IMP_SCORE,4552,GO:0001662,1.3782e-01,1.0000e+01
IMP_SCORE,4553,GO:0046718,1.3780e-01,8.0000e+01
IMP_SCORE,4554,GO:0070822,1.3777e-01,7.0000e+00
IMP_SCORE,4555,GO:0060255,1.3766e-01,5.9400e+02
IMP_SCORE,4556,GO:1901663,1.3766e-01,7.0000e+00
IMP_SCORE,4557,GO:0048704,1.3765e-01,2.8000e+01
IMP_SCORE,4558,GO:0043015,1.3763e-01,2.1000e+01
IMP_SCORE,4559,GO:0044248,1.3763e-01,4.8000e+02
IMP_SCORE,4560,GO:0000795,1.3760e-01,1.1000e+01
IMP_SCORE,4561,GO:0044708,1.3758e-01,1.6900e+02
IMP_SCORE,4562,GO:0098664,1.3757e-01,6.0000e+00
IMP_SCORE,4563,GO:0035337,1.3751e-01,4.4000e+01
IMP_SCORE,4564,GO:0007605,1.3748e-01,1.3500e+02
IMP_SCORE,4565,GO:2000009,1.3745e-01,4.0000e+00
IMP_SCORE,4566,GO:0034504,1.3743e-01,4.7000e+01
IMP_SCORE,4567,GO:0032645,1.3743e-01,7.0000e+00
IMP_SCORE,4568,GO:0006403,1.3742e-01,9.0000e+00
IMP_SCORE,4569,GO:1901657,1.3740e-01,5.5000e+01
IMP_SCORE,4570,GO:0051248,1.3739e-01,2.6500e+02
IMP_SCORE,4571,GO:1901681,1.3735e-01,1.8000e+02
IMP_SCORE,4572,GO:0034976,1.3735e-01,7.6000e+01
IMP_SCORE,4573,GO:0000070,1.3733e-01,1.4000e+01
IMP_SCORE,4574,GO:0051963,1.3730e-01,5.1000e+01
IMP_SCORE,4575,GO:0003006,1.3730e-01,1.8900e+02
IMP_SCORE,4576,GO:0031231,1.3726e-01,1.8000e+01
IMP_SCORE,4577,GO:1900048,1.3726e-01,1.2000e+01
IMP_SCORE,4578,GO:1902099,1.3724e-01,8.0000e+00
IMP_SCORE,4579,GO:0030516,1.3724e-01,3.0000e+01
IMP_SCORE,4580,GO:0048598,1.3722e-01,1.5800e+02
IMP_SCORE,4581,GO:0030055,1.3722e-01,2.6800e+02
IMP_SCORE,4582,GO:0015833,1.3722e-01,4.0300e+02
IMP_SCORE,4583,GO:0099512,1.3719e-01,3.2600e+02
IMP_SCORE,4584,GO:0061061,1.3718e-01,5.8000e+01
IMP_SCORE,4585,GO:0000776,1.3710e-01,5.8000e+01
IMP_SCORE,4586,GO:0050869,1.3708e-01,7.0000e+00
IMP_SCORE,4587,GO:0045216,1.3704e-01,1.0900e+02
IMP_SCORE,4588,GO:0009314,1.3701e-01,1.6200e+02
IMP_SCORE,4589,GO:0010921,1.3697e-01,5.4000e+01
IMP_SCORE,4590,GO:0006693,1.3695e-01,2.2000e+01
IMP_SCORE,4591,GO:0034362,1.3692e-01,9.0000e+00
IMP_SCORE,4592,GO:0003300,1.3690e-01,8.0000e+00
IMP_SCORE,4593,GO:0072079,1.3688e-01,2.0000e+00
IMP_SCORE,4594,GO:0009986,1.3682e-01,4.2200e+02
IMP_SCORE,4595,GO:0050434,1.3682e-01,7.0000e+00
IMP_SCORE,4596,GO:0044449,1.3679e-01,1.7100e+02
IMP_SCORE,4597,GO:0019866,1.3678e-01,2.2500e+02
IMP_SCORE,4598,GO:0003924,1.3678e-01,1.1800e+02
IMP_SCORE,4599,GO:0042592,1.3666e-01,4.4100e+02
IMP_SCORE,4600,GO:0045737,1.3665e-01,1.2000e+01
IMP_SCORE,4601,GO:0000159,1.3656e-01,3.4000e+01
IMP_SCORE,4602,GO:0008347,1.3654e-01,3.1000e+01
IMP_SCORE,4603,GO:0042593,1.3654e-01,5.5000e+01
IMP_SCORE,4604,GO:0000394,1.3651e-01,1.0000e+01
IMP_SCORE,4605,GO:0036094,1.3644e-01,8.1300e+02
IMP_SCORE,4606,GO:0071715,1.3643e-01,1.3000e+01
IMP_SCORE,4607,GO:0005815,1.3636e-01,3.4400e+02
IMP_SCORE,4608,GO:0032371,1.3635e-01,1.8000e+01
IMP_SCORE,4609,GO:0015931,1.3632e-01,1.0300e+02
IMP_SCORE,4610,GO:0045786,1.3630e-01,1.7200e+02
IMP_SCORE,4611,GO:0097031,1.3629e-01,1.5000e+01
IMP_SCORE,4612,GO:0030165,1.3626e-01,1.1400e+02
IMP_SCORE,4613,GO:0031430,1.3613e-01,4.9000e+01
IMP_SCORE,4614,GO:0031640,1.3612e-01,1.8000e+01
IMP_SCORE,4615,GO:0009141,1.3604e-01,4.8000e+01
IMP_SCORE,4616,GO:0042402,1.3602e-01,4.3000e+01
IMP_SCORE,4617,GO:0034706,1.3596e-01,8.0000e+00
IMP_SCORE,4618,GO:0045787,1.3593e-01,9.5000e+01
IMP_SCORE,4619,GO:0015026,1.3578e-01,2.3000e+01
IMP_SCORE,4620,GO:0015992,1.3572e-01,5.0000e+01
IMP_SCORE,4621,GO:0008152,1.3572e-01,1.0420e+03
IMP_SCORE,4622,GO:1904063,1.3569e-01,1.0000e+01
IMP_SCORE,4623,GO:0006996,1.3569e-01,7.1400e+02
IMP_SCORE,4624,GO:0030148,1.3564e-01,5.8000e+01
IMP_SCORE,4625,GO:0019725,1.3561e-01,2.2300e+02
IMP_SCORE,4626,GO:0044281,1.3556e-01,4.3600e+02
IMP_SCORE,4627,GO:0016574,1.3543e-01,6.0000e+00
IMP_SCORE,4628,GO:0072509,1.3540e-01,9.9000e+01
IMP_SCORE,4629,GO:0009260,1.3534e-01,3.3000e+01
IMP_SCORE,4630,GO:1901571,1.3529e-01,1.1000e+01
IMP_SCORE,4631,GO:0015631,1.3525e-01,2.2200e+02
IMP_SCORE,4632,GO:0014032,1.3520e-01,8.0000e+00
IMP_SCORE,4633,GO:0010977,1.3519e-01,6.3000e+01
IMP_SCORE,4634,GO:0032559,1.3517e-01,3.9700e+02
IMP_SCORE,4635,GO:0008287,1.3516e-01,3.7000e+01
IMP_SCORE,4636,GO:0008139,1.3510e-01,1.6000e+01
IMP_SCORE,4637,GO:0032845,1.3505e-01,4.2000e+01
IMP_SCORE,4638,GO:0009755,1.3494e-01,6.4000e+01
IMP_SCORE,4639,GO:0010466,1.3494e-01,7.6000e+01
IMP_SCORE,4640,GO:0009058,1.3493e-01,5.9100e+02
IMP_SCORE,4641,GO:0009261,1.3489e-01,1.0000e+01
IMP_SCORE,4642,GO:0031294,1.3488e-01,2.3000e+01
IMP_SCORE,4643,GO:0016787,1.3487e-01,1.2060e+03
IMP_SCORE,4644,GO:0001608,1.3486e-01,2.6000e+01
IMP_SCORE,4645,GO:0043331,1.3484e-01,2.2000e+01
IMP_SCORE,4646,GO:0007283,1.3481e-01,1.6800e+02
IMP_SCORE,4647,GO:0006904,1.3481e-01,4.1000e+01
IMP_SCORE,4648,GO:0032200,1.3480e-01,2.0000e+01
IMP_SCORE,4649,GO:0006071,1.3477e-01,1.0000e+01
IMP_SCORE,4650,GO:0019369,1.3476e-01,2.7000e+01
IMP_SCORE,4651,GO:0008219,1.3476e-01,4.9200e+02
IMP_SCORE,4652,GO:0014812,1.3475e-01,1.5000e+01
IMP_SCORE,4653,GO:0070328,1.3471e-01,2.1000e+01
IMP_SCORE,4654,GO:0019001,1.3470e-01,1.7600e+02
IMP_SCORE,4655,GO:0086065,1.3459e-01,1.0000e+01
IMP_SCORE,4656,GO:1901071,1.3455e-01,3.9000e+01
IMP_SCORE,4657,GO:0042135,1.3449e-01,1.0000e+01
IMP_SCORE,4658,GO:0003016,1.3443e-01,8.0000e+00
IMP_SCORE,4659,GO:1903393,1.3436e-01,9.0000e+00
IMP_SCORE,4660,GO:0006576,1.3431e-01,4.4000e+01
IMP_SCORE,4661,GO:0036064,1.3428e-01,3.2000e+01
IMP_SCORE,4662,GO:0000188,1.3428e-01,2.8000e+01
IMP_SCORE,4663,GO:2000241,1.3423e-01,4.8000e+01
IMP_SCORE,4664,GO:0031146,1.3420e-01,8.0000e+00
IMP_SCORE,4665,GO:1901264,1.3420e-01,6.1000e+01
IMP_SCORE,4666,GO:0050790,1.3419e-01,6.0100e+02
IMP_SCORE,4667,GO:0042246,1.3413e-01,5.0000e+01
IMP_SCORE,4668,GO:0009308,1.3404e-01,5.4000e+01
IMP_SCORE,4669,GO:0010984,1.3400e-01,1.1000e+01
IMP_SCORE,4670,GO:0034440,1.3396e-01,4.6000e+01
IMP_SCORE,4671,GO:0010522,1.3389e-01,2.2000e+01
IMP_SCORE,4672,GO:0001776,1.3388e-01,2.3000e+01
IMP_SCORE,4673,GO:0006198,1.3385e-01,2.0000e+00
IMP_SCORE,4674,GO:0051339,1.3384e-01,2.0000e+01
IMP_SCORE,4675,GO:0004872,1.3382e-01,6.2200e+02
IMP_SCORE,4676,GO:0045087,1.3381e-01,2.3200e+02
IMP_SCORE,4677,GO:0030414,1.3381e-01,7.7000e+01
IMP_SCORE,4678,GO:0060135,1.3380e-01,8.0000e+00
IMP_SCORE,4679,GO:0031966,1.3378e-01,3.2200e+02
IMP_SCORE,4680,GO:0007034,1.3378e-01,3.9000e+01
IMP_SCORE,4681,GO:0006937,1.3375e-01,4.8000e+01
IMP_SCORE,4682,GO:0060964,1.3365e-01,5.0000e+00
IMP_SCORE,4683,GO:0006606,1.3351e-01,4.6000e+01
IMP_SCORE,4684,GO:0015294,1.3349e-01,3.9000e+01
IMP_SCORE,4685,GO:0007596,1.3347e-01,8.7000e+01
IMP_SCORE,4686,GO:0072341,1.3336e-01,8.2000e+01
IMP_SCORE,4687,GO:2000737,1.3325e-01,6.0000e+00
IMP_SCORE,4688,GO:0045840,1.3324e-01,7.0000e+00
IMP_SCORE,4689,GO:0071013,1.3322e-01,2.5000e+01
IMP_SCORE,4690,GO:0019941,1.3322e-01,1.0800e+02
IMP_SCORE,4691,GO:0009059,1.3321e-01,2.7600e+02
IMP_SCORE,4692,GO:0032233,1.3315e-01,3.8000e+01
IMP_SCORE,4693,GO:0005684,1.3315e-01,8.0000e+00
IMP_SCORE,4694,GO:0042308,1.3303e-01,3.4000e+01
IMP_SCORE,4695,GO:0046914,1.3298e-01,1.0040e+03
IMP_SCORE,4696,GO:0048878,1.3297e-01,2.6000e+02
IMP_SCORE,4697,GO:0005096,1.3287e-01,1.8700e+02
IMP_SCORE,4698,GO:0042634,1.3285e-01,4.0000e+00
IMP_SCORE,4699,GO:0048872,1.3285e-01,4.0000e+01
IMP_SCORE,4700,GO:0008289,1.3284e-01,6.1700e+02
IMP_SCORE,4701,GO:0051649,1.3283e-01,4.3300e+02
IMP_SCORE,4702,GO:0072001,1.3280e-01,7.0000e+00
IMP_SCORE,4703,GO:0055037,1.3273e-01,8.0000e+01
IMP_SCORE,4704,GO:0043242,1.3271e-01,2.6000e+01
IMP_SCORE,4705,GO:0005793,1.3269e-01,4.4000e+01
IMP_SCORE,4706,GO:0005759,1.3267e-01,1.9100e+02
IMP_SCORE,4707,GO:0097539,1.3259e-01,7.0000e+00
IMP_SCORE,4708,GO:2000736,1.3257e-01,1.1000e+01
IMP_SCORE,4709,GO:1900225,1.3253e-01,2.0000e+00
IMP_SCORE,4710,GO:0042826,1.3242e-01,8.7000e+01
IMP_SCORE,4711,GO:0019752,1.3240e-01,2.5700e+02
IMP_SCORE,4712,GO:1902583,1.3236e-01,1.0000e+01
IMP_SCORE,4713,GO:0050877,1.3233e-01,4.2100e+02
IMP_SCORE,4714,GO:0006810,1.3230e-01,9.5000e+02
IMP_SCORE,4715,GO:0060416,1.3227e-01,2.0000e+00
IMP_SCORE,4716,GO:0008324,1.3223e-01,1.8700e+02
IMP_SCORE,4717,GO:0044700,1.3221e-01,2.6300e+02
IMP_SCORE,4718,GO:0010043,1.3212e-01,5.8000e+01
IMP_SCORE,4719,GO:0004435,1.3205e-01,4.4000e+01
IMP_SCORE,4720,GO:0019400,1.3204e-01,1.0000e+01
IMP_SCORE,4721,GO:0060968,1.3196e-01,5.0000e+00
IMP_SCORE,4722,GO:0060122,1.3187e-01,2.3000e+01
IMP_SCORE,4723,GO:0008210,1.3185e-01,2.9000e+01
IMP_SCORE,4724,GO:0022613,1.3182e-01,4.3000e+01
IMP_SCORE,4725,GO:0032204,1.3177e-01,2.6000e+01
IMP_SCORE,4726,GO:0006206,1.3172e-01,1.5000e+01
IMP_SCORE,4727,GO:0042060,1.3172e-01,3.0000e+01
IMP_SCORE,4728,GO:0008270,1.3168e-01,8.1100e+02
IMP_SCORE,4729,GO:0042481,1.3167e-01,2.1000e+01
IMP_SCORE,4730,GO:0015267,1.3166e-01,1.5800e+02
IMP_SCORE,4731,GO:0031929,1.3164e-01,1.3000e+01
IMP_SCORE,4732,GO:0015301,1.3164e-01,3.2000e+01
IMP_SCORE,4733,GO:0044419,1.3160e-01,3.5400e+02
IMP_SCORE,4734,GO:0072594,1.3158e-01,9.9000e+01
IMP_SCORE,4735,GO:0043032,1.3157e-01,1.0000e+01
IMP_SCORE,4736,GO:0019184,1.3156e-01,2.7000e+01
IMP_SCORE,4737,GO:0046037,1.3156e-01,1.5000e+01
IMP_SCORE,4738,GO:0005524,1.3150e-01,3.9500e+02
IMP_SCORE,4739,GO:0016740,1.3136e-01,9.1600e+02
IMP_SCORE,4740,GO:0050954,1.3131e-01,1.1900e+02
IMP_SCORE,4741,GO:0044295,1.3125e-01,1.9000e+01
IMP_SCORE,4742,GO:0051453,1.3122e-01,3.8000e+01
IMP_SCORE,4743,GO:0031625,1.3110e-01,1.5000e+02
IMP_SCORE,4744,GO:0007130,1.3109e-01,7.0000e+00
IMP_SCORE,4745,GO:0072593,1.3104e-01,4.7000e+01
IMP_SCORE,4746,GO:0016817,1.3093e-01,2.9800e+02
IMP_SCORE,4747,GO:0051895,1.3093e-01,1.0000e+01
IMP_SCORE,4748,GO:0016363,1.3092e-01,4.3000e+01
IMP_SCORE,4749,GO:0045669,1.3088e-01,3.6000e+01
IMP_SCORE,4750,GO:0051588,1.3083e-01,1.9000e+01
IMP_SCORE,4751,GO:0005346,1.3082e-01,1.1000e+01
IMP_SCORE,4752,GO:0016705,1.3081e-01,9.6000e+01
IMP_SCORE,4753,GO:1903140,1.3068e-01,1.0000e+01
IMP_SCORE,4754,GO:0072503,1.3058e-01,9.5000e+01
IMP_SCORE,4755,GO:0042516,1.3056e-01,2.0000e+01
IMP_SCORE,4756,GO:0007272,1.3048e-01,8.5000e+01
IMP_SCORE,4757,GO:0043547,1.3047e-01,2.6800e+02
IMP_SCORE,4758,GO:0050920,1.3046e-01,4.9000e+01
IMP_SCORE,4759,GO:0031957,1.3042e-01,1.2000e+01
IMP_SCORE,4760,GO:0006688,1.3041e-01,3.4000e+01
IMP_SCORE,4761,GO:0035019,1.3040e-01,2.5000e+01
IMP_SCORE,4762,GO:0006351,1.3036e-01,1.7400e+02
IMP_SCORE,4763,GO:0042762,1.3035e-01,2.1000e+01
IMP_SCORE,4764,GO:0010923,1.3027e-01,4.6000e+01
IMP_SCORE,4765,GO:0006337,1.3020e-01,9.0000e+00
IMP_SCORE,4766,GO:0044246,1.3014e-01,9.0000e+00
IMP_SCORE,4767,GO:1902555,1.3011e-01,1.0000e+01
IMP_SCORE,4768,GO:0051436,1.3010e-01,5.0000e+00
IMP_SCORE,4769,GO:0051172,1.3008e-01,2.3800e+02
IMP_SCORE,4770,GO:0045851,1.3005e-01,1.5000e+01
IMP_SCORE,4771,GO:0031122,1.3000e-01,9.0000e+00
IMP_SCORE,4772,GO:0060590,1.2986e-01,3.7000e+01
IMP_SCORE,4773,GO:0021884,1.2981e-01,9.0000e+00
IMP_SCORE,4774,GO:0035329,1.2979e-01,4.0000e+00
IMP_SCORE,4775,GO:0000212,1.2970e-01,8.0000e+00
IMP_SCORE,4776,GO:0034595,1.2967e-01,1.8000e+01
IMP_SCORE,4777,GO:0045346,1.2949e-01,3.0000e+00
IMP_SCORE,4778,GO:0018958,1.2944e-01,4.2000e+01
IMP_SCORE,4779,GO:0030509,1.2943e-01,1.3000e+01
IMP_SCORE,4780,GO:0006906,1.2933e-01,3.7000e+01
IMP_SCORE,4781,GO:0042278,1.2925e-01,4.0000e+01
IMP_SCORE,4782,GO:0008144,1.2916e-01,7.5000e+01
IMP_SCORE,4783,GO:0010623,1.2914e-01,3.0000e+00
IMP_SCORE,4784,GO:0030117,1.2913e-01,4.2000e+01
IMP_SCORE,4785,GO:1901505,1.2912e-01,5.1000e+01
IMP_SCORE,4786,GO:0005544,1.2908e-01,4.3000e+01
IMP_SCORE,4787,GO:0090279,1.2907e-01,2.8000e+01
IMP_SCORE,4788,GO:0009117,1.2895e-01,8.7000e+01
IMP_SCORE,4789,GO:0019882,1.2894e-01,1.3000e+02
IMP_SCORE,4790,GO:0006910,1.2893e-01,2.9000e+01
IMP_SCORE,4791,GO:0017112,1.2892e-01,5.7000e+01
IMP_SCORE,4792,GO:0048208,1.2889e-01,3.9000e+01
IMP_SCORE,4793,GO:0030178,1.2889e-01,5.6000e+01
IMP_SCORE,4794,GO:0001618,1.2881e-01,4.2000e+01
IMP_SCORE,4795,GO:0050704,1.2879e-01,1.0000e+01
IMP_SCORE,4796,GO:0008408,1.2873e-01,1.9000e+01
IMP_SCORE,4797,GO:0072600,1.2861e-01,1.0000e+01
IMP_SCORE,4798,GO:0031330,1.2860e-01,3.8000e+01
IMP_SCORE,4799,GO:0006241,1.2859e-01,5.0000e+00
IMP_SCORE,4800,GO:0050801,1.2849e-01,1.9100e+02
IMP_SCORE,4801,GO:0003071,1.2841e-01,2.1000e+01
IMP_SCORE,4802,GO:0051250,1.2840e-01,4.3000e+01
IMP_SCORE,4803,GO:0003281,1.2831e-01,1.2000e+01
IMP_SCORE,4804,GO:0098533,1.2828e-01,1.4000e+01
IMP_SCORE,4805,GO:0009225,1.2825e-01,4.6000e+01
IMP_SCORE,4806,GO:1990782,1.2816e-01,3.4000e+01
IMP_SCORE,4807,GO:0015908,1.2810e-01,2.1000e+01
IMP_SCORE,4808,GO:0032580,1.2810e-01,7.9000e+01
IMP_SCORE,4809,GO:0050852,1.2808e-01,3.8000e+01
IMP_SCORE,4810,GO:0004950,1.2807e-01,1.2000e+01
IMP_SCORE,4811,GO:0045165,1.2802e-01,3.9000e+01
IMP_SCORE,4812,GO:0005216,1.2802e-01,1.4300e+02
IMP_SCORE,4813,GO:0006368,1.2798e-01,1.7000e+01
IMP_SCORE,4814,GO:0033108,1.2793e-01,1.9000e+01
IMP_SCORE,4815,GO:0051972,1.2790e-01,1.8000e+01
IMP_SCORE,4816,GO:0044439,1.2786e-01,6.8000e+01
IMP_SCORE,4817,GO:0009123,1.2781e-01,6.1000e+01
IMP_SCORE,4818,GO:0008195,1.2779e-01,4.2000e+01
IMP_SCORE,4819,GO:0005905,1.2777e-01,5.6000e+01
IMP_SCORE,4820,GO:0008021,1.2773e-01,7.2000e+01
IMP_SCORE,4821,GO:0000988,1.2766e-01,1.8000e+02
IMP_SCORE,4822,GO:0015405,1.2763e-01,4.6000e+01
IMP_SCORE,4823,GO:0006695,1.2758e-01,2.1000e+01
IMP_SCORE,4824,GO:0021762,1.2756e-01,5.4000e+01
IMP_SCORE,4825,GO:0098754,1.2756e-01,7.5000e+01
IMP_SCORE,4826,GO:0099622,1.2756e-01,1.4000e+01
IMP_SCORE,4827,GO:0009792,1.2754e-01,5.6000e+01
IMP_SCORE,4828,GO:0022834,1.2739e-01,7.7000e+01
IMP_SCORE,4829,GO:0097191,1.2738e-01,3.9000e+01
IMP_SCORE,4830,GO:0045104,1.2737e-01,2.5000e+01
IMP_SCORE,4831,GO:0044429,1.2734e-01,4.1200e+02
IMP_SCORE,4832,GO:0044106,1.2734e-01,5.2000e+01
IMP_SCORE,4833,GO:0043623,1.2728e-01,1.2900e+02
IMP_SCORE,4834,GO:0016746,1.2726e-01,2.6400e+02
IMP_SCORE,4835,GO:0048514,1.2726e-01,1.6000e+01
IMP_SCORE,4836,GO:0042742,1.2720e-01,9.8000e+01
IMP_SCORE,4837,GO:0031060,1.2713e-01,2.3000e+01
IMP_SCORE,4838,GO:0051303,1.2707e-01,2.2000e+01
IMP_SCORE,4839,GO:0030111,1.2707e-01,9.5000e+01
IMP_SCORE,4840,GO:0035587,1.2702e-01,3.0000e+01
IMP_SCORE,4841,GO:0030275,1.2701e-01,8.0000e+00
IMP_SCORE,4842,GO:0050840,1.2700e-01,5.8000e+01
IMP_SCORE,4843,GO:0045197,1.2699e-01,2.8000e+01
IMP_SCORE,4844,GO:0048029,1.2698e-01,6.3000e+01
IMP_SCORE,4845,GO:0003712,1.2698e-01,1.5900e+02
IMP_SCORE,4846,GO:0008186,1.2698e-01,3.6000e+01
IMP_SCORE,4847,GO:0044430,1.2697e-01,6.1500e+02
IMP_SCORE,4848,GO:0036075,1.2695e-01,1.2000e+01
IMP_SCORE,4849,GO:0009205,1.2689e-01,3.8000e+01
IMP_SCORE,4850,GO:0051894,1.2689e-01,1.2000e+01
IMP_SCORE,4851,GO:0048873,1.2688e-01,1.0000e+01
IMP_SCORE,4852,GO:0099529,1.2687e-01,1.3000e+01
IMP_SCORE,4853,GO:0016307,1.2687e-01,3.9000e+01
IMP_SCORE,4854,GO:0031528,1.2678e-01,3.6000e+01
IMP_SCORE,4855,GO:0050805,1.2678e-01,1.4000e+01
IMP_SCORE,4856,GO:1905368,1.2673e-01,4.6000e+01
IMP_SCORE,4857,GO:0042629,1.2673e-01,2.5000e+01
IMP_SCORE,4858,GO:0042737,1.2671e-01,9.0000e+00
IMP_SCORE,4859,GO:1902475,1.2666e-01,1.1000e+01
IMP_SCORE,4860,GO:0044723,1.2664e-01,1.8600e+02
IMP_SCORE,4861,GO:0098772,1.2663e-01,5.1200e+02
IMP_SCORE,4862,GO:0005261,1.2659e-01,9.0000e+01
IMP_SCORE,4863,GO:0032673,1.2659e-01,1.3000e+01
IMP_SCORE,4864,GO:0005813,1.2658e-01,1.7000e+02
IMP_SCORE,4865,GO:0015347,1.2646e-01,4.3000e+01
IMP_SCORE,4866,GO:0046364,1.2639e-01,1.7000e+01
IMP_SCORE,4867,GO:0061436,1.2639e-01,1.2000e+01
IMP_SCORE,4868,GO:0070076,1.2636e-01,8.0000e+00
IMP_SCORE,4869,GO:0035107,1.2633e-01,5.2000e+01
IMP_SCORE,4870,GO:0052803,1.2618e-01,1.2000e+01
IMP_SCORE,4871,GO:0051082,1.2609e-01,9.9000e+01
IMP_SCORE,4872,GO:0015081,1.2604e-01,6.1000e+01
IMP_SCORE,4873,GO:0019627,1.2601e-01,1.1000e+01
IMP_SCORE,4874,GO:0030054,1.2598e-01,7.4100e+02
IMP_SCORE,4875,GO:0070161,1.2593e-01,3.5700e+02
IMP_SCORE,4876,GO:0009206,1.2588e-01,1.0000e+01
IMP_SCORE,4877,GO:0043517,1.2582e-01,2.0000e+00
IMP_SCORE,4878,GO:0030135,1.2567e-01,9.4000e+01
IMP_SCORE,4879,GO:2000257,1.2567e-01,3.8000e+01
IMP_SCORE,4880,GO:0043303,1.2559e-01,3.0000e+00
IMP_SCORE,4881,GO:0051965,1.2557e-01,6.3000e+01
IMP_SCORE,4882,GO:0016864,1.2555e-01,1.4000e+01
IMP_SCORE,4883,GO:0030803,1.2555e-01,1.1000e+01
IMP_SCORE,4884,GO:0071564,1.2555e-01,6.0000e+00
IMP_SCORE,4885,GO:0006914,1.2550e-01,9.5000e+01
IMP_SCORE,4886,GO:0032944,1.2546e-01,5.8000e+01
IMP_SCORE,4887,GO:0001848,1.2544e-01,2.6000e+01
IMP_SCORE,4888,GO:1902580,1.2534e-01,1.8100e+02
IMP_SCORE,4889,GO:0072665,1.2525e-01,1.9000e+01
IMP_SCORE,4890,GO:0043101,1.2523e-01,8.0000e+00
IMP_SCORE,4891,GO:0061025,1.2521e-01,8.1000e+01
IMP_SCORE,4892,GO:0030325,1.2516e-01,1.3000e+01
IMP_SCORE,4893,GO:0006312,1.2499e-01,1.2000e+01
IMP_SCORE,4894,GO:0071637,1.2496e-01,1.4000e+01
IMP_SCORE,4895,GO:0009888,1.2495e-01,3.1500e+02
IMP_SCORE,4896,GO:0009152,1.2494e-01,2.4000e+01
IMP_SCORE,4897,GO:0051276,1.2491e-01,1.2300e+02
IMP_SCORE,4898,GO:0003756,1.2489e-01,1.5000e+01
IMP_SCORE,4899,GO:0070509,1.2478e-01,1.1000e+01
IMP_SCORE,4900,GO:0009259,1.2467e-01,6.1000e+01
IMP_SCORE,4901,GO:0072330,1.2466e-01,8.2000e+01
IMP_SCORE,4902,GO:0000413,1.2457e-01,3.8000e+01
IMP_SCORE,4903,GO:0048024,1.2455e-01,1.6000e+01
IMP_SCORE,4904,GO:0015215,1.2455e-01,1.0000e+01
IMP_SCORE,4905,GO:0042626,1.2448e-01,4.4000e+01
IMP_SCORE,4906,GO:0016458,1.2447e-01,3.2000e+01
IMP_SCORE,4907,GO:0090136,1.2447e-01,1.9000e+01
IMP_SCORE,4908,GO:0035601,1.2442e-01,2.4000e+01
IMP_SCORE,4909,GO:0030594,1.2441e-01,3.9000e+01
IMP_SCORE,4910,GO:1904752,1.2432e-01,5.0000e+00
IMP_SCORE,4911,GO:0098656,1.2430e-01,1.3200e+02
IMP_SCORE,4912,GO:0034704,1.2429e-01,3.4000e+01
IMP_SCORE,4913,GO:0003676,1.2428e-01,9.6500e+02
IMP_SCORE,4914,GO:0030326,1.2427e-01,2.5000e+01
IMP_SCORE,4915,GO:0034113,1.2426e-01,2.5000e+01
IMP_SCORE,4916,GO:0048636,1.2419e-01,9.0000e+00
IMP_SCORE,4917,GO:0032588,1.2418e-01,4.6000e+01
IMP_SCORE,4918,GO:1903579,1.2415e-01,1.2000e+01
IMP_SCORE,4919,GO:0090568,1.2414e-01,1.3000e+01
IMP_SCORE,4920,GO:0031490,1.2408e-01,2.7000e+01
IMP_SCORE,4921,GO:0005452,1.2406e-01,2.6000e+01
IMP_SCORE,4922,GO:0042056,1.2406e-01,1.1000e+01
IMP_SCORE,4923,GO:0022412,1.2406e-01,9.4000e+01
IMP_SCORE,4924,GO:0005839,1.2393e-01,1.8000e+01
IMP_SCORE,4925,GO:1901550,1.2388e-01,2.0000e+01
IMP_SCORE,4926,GO:1903131,1.2386e-01,3.5000e+01
IMP_SCORE,4927,GO:0031267,1.2379e-01,2.0500e+02
IMP_SCORE,4928,GO:0009251,1.2374e-01,2.0000e+01
IMP_SCORE,4929,GO:0007033,1.2373e-01,7.4000e+01
IMP_SCORE,4930,GO:0031326,1.2373e-01,4.0300e+02
IMP_SCORE,4931,GO:0035306,1.2368e-01,3.3000e+01
IMP_SCORE,4932,GO:0007268,1.2367e-01,1.4200e+02
IMP_SCORE,4933,GO:0045661,1.2366e-01,1.7000e+01
IMP_SCORE,4934,GO:0044703,1.2362e-01,9.9000e+01
IMP_SCORE,4935,GO:0015293,1.2357e-01,7.9000e+01
IMP_SCORE,4936,GO:0051055,1.2354e-01,8.0000e+00
IMP_SCORE,4937,GO:2000008,1.2347e-01,1.0000e+01
IMP_SCORE,4938,GO:0016242,1.2345e-01,1.2000e+01
IMP_SCORE,4939,GO:0006694,1.2345e-01,6.4000e+01
IMP_SCORE,4940,GO:0051539,1.2343e-01,3.7000e+01
IMP_SCORE,4941,GO:0090190,1.2343e-01,4.0000e+00
IMP_SCORE,4942,GO:0046942,1.2333e-01,8.2000e+01
IMP_SCORE,4943,GO:0019903,1.2331e-01,5.5000e+01
IMP_SCORE,4944,GO:0097479,1.2331e-01,2.4000e+01
IMP_SCORE,4945,GO:0006281,1.2328e-01,9.4000e+01
IMP_SCORE,4946,GO:0001570,1.2328e-01,1.8000e+01
IMP_SCORE,4947,GO:0098661,1.2324e-01,6.5000e+01
IMP_SCORE,4948,GO:0051018,1.2321e-01,6.0000e+01
IMP_SCORE,4949,GO:0009135,1.2320e-01,3.4000e+01
IMP_SCORE,4950,GO:0031012,1.2313e-01,4.1300e+02
IMP_SCORE,4951,GO:0044427,1.2312e-01,2.4200e+02
IMP_SCORE,4952,GO:0051536,1.2309e-01,5.1000e+01
IMP_SCORE,4953,GO:0042632,1.2305e-01,2.5000e+01
IMP_SCORE,4954,GO:0000060,1.2304e-01,1.9000e+01
IMP_SCORE,4955,GO:0005158,1.2302e-01,2.4000e+01
IMP_SCORE,4956,GO:0021983,1.2301e-01,5.0000e+00
IMP_SCORE,4957,GO:0004553,1.2299e-01,1.3200e+02
IMP_SCORE,4958,GO:0010883,1.2296e-01,2.3000e+01
IMP_SCORE,4959,GO:0051443,1.2294e-01,1.1000e+01
IMP_SCORE,4960,GO:1990837,1.2291e-01,1.2600e+02
IMP_SCORE,4961,GO:0018208,1.2290e-01,4.5000e+01
IMP_SCORE,4962,GO:0043292,1.2285e-01,4.0000e+01
IMP_SCORE,4963,GO:0032675,1.2279e-01,1.8000e+01
IMP_SCORE,4964,GO:0003690,1.2274e-01,1.6000e+02
IMP_SCORE,4965,GO:0002902,1.2273e-01,3.0000e+00
IMP_SCORE,4966,GO:0016772,1.2273e-01,3.0200e+02
IMP_SCORE,4967,GO:0021879,1.2271e-01,2.2000e+01
IMP_SCORE,4968,GO:0015932,1.2263e-01,4.5000e+01
IMP_SCORE,4969,GO:0015108,1.2263e-01,6.2000e+01
IMP_SCORE,4970,GO:0000977,1.2258e-01,1.1100e+02
IMP_SCORE,4971,GO:0001833,1.2256e-01,1.0000e+00
IMP_SCORE,4972,GO:1902914,1.2256e-01,1.0000e+00
IMP_SCORE,4973,GO:0016233,1.2256e-01,1.0000e+00
IMP_SCORE,4974,GO:0071616,1.2255e-01,5.9000e+01
IMP_SCORE,4975,GO:0009583,1.2254e-01,4.2000e+01
IMP_SCORE,4976,GO:0006766,1.2252e-01,6.3000e+01
IMP_SCORE,4977,GO:0050807,1.2251e-01,5.6000e+01
IMP_SCORE,4978,GO:0007188,1.2249e-01,8.6000e+01
IMP_SCORE,4979,GO:0042180,1.2235e-01,4.0000e+01
IMP_SCORE,4980,GO:0051960,1.2234e-01,2.0000e+02
IMP_SCORE,4981,GO:0043555,1.2233e-01,1.2000e+01
IMP_SCORE,4982,GO:0015368,1.2227e-01,1.6000e+01
IMP_SCORE,4983,GO:0048387,1.2223e-01,2.0000e+00
IMP_SCORE,4984,GO:0019199,1.2222e-01,4.6000e+01
IMP_SCORE,4985,GO:0097503,1.2222e-01,3.8000e+01
IMP_SCORE,4986,GO:0030315,1.2213e-01,1.9000e+01
IMP_SCORE,4987,GO:0005814,1.2210e-01,8.3000e+01
IMP_SCORE,4988,GO:1901687,1.2208e-01,3.1000e+01
IMP_SCORE,4989,GO:0044452,1.2204e-01,1.3300e+02
IMP_SCORE,4990,GO:0070542,1.2204e-01,1.7000e+01
IMP_SCORE,4991,GO:0019894,1.2204e-01,2.3000e+01
IMP_SCORE,4992,GO:0048565,1.2199e-01,1.3000e+01
IMP_SCORE,4993,GO:0042743,1.2198e-01,2.0000e+01
IMP_SCORE,4994,GO:0008652,1.2197e-01,7.9000e+01
IMP_SCORE,4995,GO:0016854,1.2194e-01,3.7000e+01
IMP_SCORE,4996,GO:0006508,1.2186e-01,4.2400e+02
IMP_SCORE,4997,GO:0090303,1.2167e-01,2.8000e+01
IMP_SCORE,4998,GO:0007005,1.2162e-01,1.2300e+02
IMP_SCORE,4999,GO:0046349,1.2160e-01,3.3000e+01
IMP_SCORE,5000,GO:0032418,1.2148e-01,2.1000e+01
IMP_SCORE,5001,GO:0009988,1.2143e-01,8.0000e+01
IMP_SCORE,5002,GO:0006814,1.2139e-01,6.8000e+01
IMP_SCORE,5003,GO:0038166,1.2135e-01,1.1000e+01
IMP_SCORE,5004,GO:0030133,1.2134e-01,1.6400e+02
IMP_SCORE,5005,GO:0005984,1.2127e-01,1.7000e+01
IMP_SCORE,5006,GO:0061630,1.2126e-01,6.0000e+01
IMP_SCORE,5007,GO:0006595,1.2126e-01,2.8000e+01
IMP_SCORE,5008,GO:0005201,1.2125e-01,1.1700e+02
IMP_SCORE,5009,GO:0055013,1.2124e-01,1.0000e+01
IMP_SCORE,5010,GO:0010803,1.2122e-01,1.6000e+01
IMP_SCORE,5011,GO:0007610,1.2121e-01,2.4600e+02
IMP_SCORE,5012,GO:0060674,1.2117e-01,2.8000e+01
IMP_SCORE,5013,GO:0030182,1.2116e-01,7.9000e+01
IMP_SCORE,5014,GO:0042403,1.2114e-01,1.6000e+01
IMP_SCORE,5015,GO:0006968,1.2114e-01,1.0600e+02
IMP_SCORE,5016,GO:0009112,1.2111e-01,1.8000e+01
IMP_SCORE,5017,GO:0033574,1.2106e-01,1.1000e+01
IMP_SCORE,5018,GO:0019208,1.2106e-01,7.1000e+01
IMP_SCORE,5019,GO:0044325,1.2102e-01,5.9000e+01
IMP_SCORE,5020,GO:0009799,1.2101e-01,3.2000e+01
IMP_SCORE,5021,GO:0004180,1.2090e-01,5.5000e+01
IMP_SCORE,5022,GO:0044093,1.2077e-01,4.6000e+02
IMP_SCORE,5023,GO:0000082,1.2075e-01,4.2000e+01
IMP_SCORE,5024,GO:0045628,1.2074e-01,1.1000e+01
IMP_SCORE,5025,GO:0019362,1.2067e-01,5.1000e+01
IMP_SCORE,5026,GO:0008234,1.2066e-01,1.3200e+02
IMP_SCORE,5027,GO:0044259,1.2060e-01,4.4000e+01
IMP_SCORE,5028,GO:0019370,1.2060e-01,1.4000e+01
IMP_SCORE,5029,GO:0099513,1.2058e-01,2.7000e+02
IMP_SCORE,5030,GO:0030206,1.2048e-01,8.0000e+00
IMP_SCORE,5031,GO:0071011,1.2046e-01,9.0000e+00
IMP_SCORE,5032,GO:0050746,1.2041e-01,9.0000e+00
IMP_SCORE,5033,GO:0050965,1.2032e-01,4.0000e+00
IMP_SCORE,5034,GO:0004693,1.2031e-01,1.3000e+01
IMP_SCORE,5035,GO:0019852,1.2028e-01,1.2000e+01
IMP_SCORE,5036,GO:0044548,1.2022e-01,4.2000e+01
IMP_SCORE,5037,GO:0001836,1.2021e-01,2.2000e+01
IMP_SCORE,5038,GO:0008092,1.2013e-01,4.9400e+02
IMP_SCORE,5039,GO:0015909,1.2007e-01,2.0000e+01
IMP_SCORE,5040,GO:0019751,1.2007e-01,6.3000e+01
IMP_SCORE,5041,GO:0007164,1.2005e-01,1.1000e+01
IMP_SCORE,5042,GO:0003714,1.1999e-01,1.0000e+02
IMP_SCORE,5043,GO:0008017,1.1998e-01,1.5600e+02
IMP_SCORE,5044,GO:0030881,1.1991e-01,1.5000e+01
IMP_SCORE,5045,GO:0003713,1.1984e-01,9.8000e+01
IMP_SCORE,5046,GO:0016788,1.1974e-01,4.6500e+02
IMP_SCORE,5047,GO:0005604,1.1973e-01,1.3100e+02
IMP_SCORE,5048,GO:0051338,1.1973e-01,1.8000e+02
IMP_SCORE,5049,GO:1902668,1.1971e-01,5.0000e+00
IMP_SCORE,5050,GO:0043010,1.1971e-01,2.8000e+01
IMP_SCORE,5051,GO:0044456,1.1968e-01,3.7700e+02
IMP_SCORE,5052,GO:0043029,1.1967e-01,1.3000e+01
IMP_SCORE,5053,GO:0019674,1.1967e-01,3.2000e+01
IMP_SCORE,5054,GO:0005509,1.1963e-01,7.9600e+02
IMP_SCORE,5055,GO:0051537,1.1957e-01,3.0000e+01
IMP_SCORE,5056,GO:0016462,1.1953e-01,2.8300e+02
IMP_SCORE,5057,GO:0001205,1.1951e-01,9.0000e+00
IMP_SCORE,5058,GO:0016879,1.1945e-01,3.5000e+01
IMP_SCORE,5059,GO:0007050,1.1940e-01,5.4000e+01
IMP_SCORE,5060,GO:0019827,1.1939e-01,3.7000e+01
IMP_SCORE,5061,GO:0004859,1.1939e-01,5.0000e+01
IMP_SCORE,5062,GO:0008237,1.1933e-01,1.1700e+02
IMP_SCORE,5063,GO:0005859,1.1927e-01,1.1000e+01
IMP_SCORE,5064,GO:0035821,1.1927e-01,3.8000e+01
IMP_SCORE,5065,GO:0031047,1.1925e-01,1.7000e+01
IMP_SCORE,5066,GO:0015672,1.1914e-01,1.3800e+02
IMP_SCORE,5067,GO:0009798,1.1911e-01,2.1000e+01
IMP_SCORE,5068,GO:0044872,1.1903e-01,1.0000e+01
IMP_SCORE,5069,GO:0044042,1.1901e-01,3.1000e+01
IMP_SCORE,5070,GO:0019216,1.1901e-01,8.7000e+01
IMP_SCORE,5071,GO:0040020,1.1896e-01,1.2000e+01
IMP_SCORE,5072,GO:0060589,1.1895e-01,2.0000e+02
IMP_SCORE,5073,GO:0019373,1.1889e-01,1.0000e+01
IMP_SCORE,5074,GO:0005758,1.1887e-01,5.7000e+01
IMP_SCORE,5075,GO:0034654,1.1882e-01,2.5200e+02
IMP_SCORE,5076,GO:0004879,1.1879e-01,2.4000e+01
IMP_SCORE,5077,GO:0043009,1.1875e-01,4.1000e+01
IMP_SCORE,5078,GO:0097228,1.1873e-01,1.3000e+01
IMP_SCORE,5079,GO:0001784,1.1865e-01,1.2000e+01
IMP_SCORE,5080,GO:0043020,1.1863e-01,8.0000e+00
IMP_SCORE,5081,GO:0031904,1.1863e-01,2.7000e+01
IMP_SCORE,5082,GO:0006069,1.1856e-01,4.5000e+01
IMP_SCORE,5083,GO:0071377,1.1855e-01,2.2000e+01
IMP_SCORE,5084,GO:0015711,1.1848e-01,1.7800e+02
IMP_SCORE,5085,GO:1901722,1.1847e-01,4.0000e+00
IMP_SCORE,5086,GO:0015748,1.1842e-01,3.3000e+01
IMP_SCORE,5087,GO:0009086,1.1840e-01,1.2000e+01
IMP_SCORE,5088,GO:0022602,1.1835e-01,1.6000e+01
IMP_SCORE,5089,GO:0000932,1.1828e-01,7.6000e+01
IMP_SCORE,5090,GO:0005160,1.1828e-01,8.0000e+00
IMP_SCORE,5091,GO:0010460,1.1821e-01,4.0000e+00
IMP_SCORE,5092,GO:0015078,1.1819e-01,2.5000e+01
IMP_SCORE,5093,GO:1902593,1.1814e-01,4.3000e+01
IMP_SCORE,5094,GO:0051957,1.1810e-01,3.0000e+00
IMP_SCORE,5095,GO:0019439,1.1808e-01,1.6800e+02
IMP_SCORE,5096,GO:0002009,1.1806e-01,1.0400e+02
IMP_SCORE,5097,GO:1990904,1.1799e-01,2.5300e+02
IMP_SCORE,5098,GO:0007585,1.1797e-01,1.8000e+01
IMP_SCORE,5099,GO:0080171,1.1794e-01,3.5000e+01
IMP_SCORE,5100,GO:0006511,1.1789e-01,1.0400e+02
IMP_SCORE,5101,GO:0035666,1.1784e-01,1.2000e+01
IMP_SCORE,5102,GO:0007631,1.1778e-01,4.2000e+01
IMP_SCORE,5103,GO:0032446,1.1774e-01,2.2700e+02
IMP_SCORE,5104,GO:0006812,1.1773e-01,2.7700e+02
IMP_SCORE,5105,GO:0006482,1.1764e-01,1.5000e+01
IMP_SCORE,5106,GO:0017076,1.1759e-01,5.0300e+02
IMP_SCORE,5107,GO:0071556,1.1755e-01,2.4000e+01
IMP_SCORE,5108,GO:0006414,1.1754e-01,3.5000e+01
IMP_SCORE,5109,GO:0046949,1.1748e-01,4.4000e+01
IMP_SCORE,5110,GO:0008157,1.1746e-01,1.4000e+01
IMP_SCORE,5111,GO:0030285,1.1746e-01,1.5000e+01
IMP_SCORE,5112,GO:1903524,1.1744e-01,1.3000e+01
IMP_SCORE,5113,GO:0019371,1.1741e-01,2.3000e+01
IMP_SCORE,5114,GO:0097028,1.1738e-01,1.7000e+01
IMP_SCORE,5115,GO:0061756,1.1733e-01,1.2000e+01
IMP_SCORE,5116,GO:0098739,1.1731e-01,2.2000e+01
IMP_SCORE,5117,GO:0008556,1.1731e-01,1.9000e+01
IMP_SCORE,5118,GO:0034220,1.1714e-01,2.3900e+02
IMP_SCORE,5119,GO:0019228,1.1712e-01,1.3000e+01
IMP_SCORE,5120,GO:0030801,1.1709e-01,2.0000e+01
IMP_SCORE,5121,GO:0006139,1.1706e-01,3.9200e+02
IMP_SCORE,5122,GO:0023023,1.1699e-01,2.9000e+01
IMP_SCORE,5123,GO:0034248,1.1698e-01,1.2600e+02
IMP_SCORE,5124,GO:0003824,1.1697e-01,1.4690e+03
IMP_SCORE,5125,GO:0070577,1.1689e-01,1.0000e+01
IMP_SCORE,5126,GO:0002833,1.1688e-01,3.1000e+01
IMP_SCORE,5127,GO:0008013,1.1687e-01,7.3000e+01
IMP_SCORE,5128,GO:0000731,1.1685e-01,1.3000e+01
IMP_SCORE,5129,GO:0033238,1.1683e-01,2.4000e+01
IMP_SCORE,5130,GO:0007597,1.1680e-01,2.6000e+01
IMP_SCORE,5131,GO:0015179,1.1670e-01,3.0000e+01
IMP_SCORE,5132,GO:2001240,1.1665e-01,3.2000e+01
IMP_SCORE,5133,GO:0004709,1.1662e-01,1.5000e+01
IMP_SCORE,5134,GO:0007368,1.1660e-01,1.9000e+01
IMP_SCORE,5135,GO:0016791,1.1654e-01,1.8400e+02
IMP_SCORE,5136,GO:0050681,1.1654e-01,2.2000e+01
IMP_SCORE,5137,GO:0036150,1.1650e-01,1.8000e+01
IMP_SCORE,5138,GO:0051301,1.1643e-01,1.7200e+02
IMP_SCORE,5139,GO:0098869,1.1636e-01,1.0000e+02
IMP_SCORE,5140,GO:0014002,1.1632e-01,2.1000e+01
IMP_SCORE,5141,GO:0004559,1.1626e-01,2.0000e+01
IMP_SCORE,5142,GO:0006213,1.1619e-01,1.3000e+01
IMP_SCORE,5143,GO:0008105,1.1616e-01,9.0000e+00
IMP_SCORE,5144,GO:0045076,1.1614e-01,3.0000e+00
IMP_SCORE,5145,GO:0001580,1.1613e-01,1.9000e+01
IMP_SCORE,5146,GO:1903293,1.1612e-01,3.7000e+01
IMP_SCORE,5147,GO:0043565,1.1610e-01,2.5500e+02
IMP_SCORE,5148,GO:0030220,1.1608e-01,1.3000e+01
IMP_SCORE,5149,GO:0070727,1.1599e-01,2.8100e+02
IMP_SCORE,5150,GO:0042551,1.1596e-01,9.0000e+00
IMP_SCORE,5151,GO:0001106,1.1596e-01,1.1000e+01
IMP_SCORE,5152,GO:0019730,1.1596e-01,5.5000e+01
IMP_SCORE,5153,GO:0030433,1.1590e-01,1.4000e+01
IMP_SCORE,5154,GO:0030529,1.1588e-01,2.3900e+02
IMP_SCORE,5155,GO:0043094,1.1583e-01,3.0000e+01
IMP_SCORE,5156,GO:0051480,1.1581e-01,7.7000e+01
IMP_SCORE,5157,GO:0043392,1.1578e-01,2.0000e+01
IMP_SCORE,5158,GO:0017081,1.1574e-01,2.7000e+01
IMP_SCORE,5159,GO:0031282,1.1565e-01,4.0000e+00
IMP_SCORE,5160,GO:0006119,1.1560e-01,2.0000e+00
IMP_SCORE,5161,GO:0019842,1.1549e-01,1.4000e+02
IMP_SCORE,5162,GO:0036507,1.1549e-01,5.0000e+00
IMP_SCORE,5163,GO:0007159,1.1548e-01,5.0000e+01
IMP_SCORE,5164,GO:0050728,1.1542e-01,3.0000e+01
IMP_SCORE,5165,GO:0071682,1.1535e-01,1.1000e+01
IMP_SCORE,5166,GO:1903047,1.1533e-01,2.3100e+02
IMP_SCORE,5167,GO:0097502,1.1530e-01,2.1000e+01
IMP_SCORE,5168,GO:0007292,1.1530e-01,1.1000e+01
IMP_SCORE,5169,GO:0005681,1.1524e-01,3.2000e+01
IMP_SCORE,5170,GO:0031214,1.1521e-01,7.7000e+01
IMP_SCORE,5171,GO:0000982,1.1521e-01,7.3000e+01
IMP_SCORE,5172,GO:0009584,1.1513e-01,2.3000e+01
IMP_SCORE,5173,GO:0048096,1.1500e-01,9.0000e+00
IMP_SCORE,5174,GO:1990748,1.1499e-01,8.7000e+01
IMP_SCORE,5175,GO:0008514,1.1497e-01,9.2000e+01
IMP_SCORE,5176,GO:0032922,1.1491e-01,1.9000e+01
IMP_SCORE,5177,GO:0006067,1.1485e-01,5.0000e+01
IMP_SCORE,5178,GO:0005743,1.1481e-01,2.1000e+02
IMP_SCORE,5179,GO:0061135,1.1480e-01,8.2000e+01
IMP_SCORE,5180,GO:0006534,1.1475e-01,1.5000e+01
IMP_SCORE,5181,GO:0043966,1.1465e-01,9.0000e+00
IMP_SCORE,5182,GO:0022624,1.1464e-01,8.0000e+00
IMP_SCORE,5183,GO:0007275,1.1461e-01,3.9000e+02
IMP_SCORE,5184,GO:1901655,1.1453e-01,2.7000e+01
IMP_SCORE,5185,GO:0035909,1.1449e-01,3.0000e+00
IMP_SCORE,5186,GO:0015295,1.1439e-01,2.7000e+01
IMP_SCORE,5187,GO:0018345,1.1436e-01,2.3000e+01
IMP_SCORE,5188,GO:0098609,1.1432e-01,2.9800e+02
IMP_SCORE,5189,GO:0014706,1.1427e-01,2.9000e+01
IMP_SCORE,5190,GO:0033116,1.1426e-01,3.8000e+01
IMP_SCORE,5191,GO:2000058,1.1426e-01,7.0000e+00
IMP_SCORE,5192,GO:0055067,1.1425e-01,4.3000e+01
IMP_SCORE,5193,GO:0051988,1.1421e-01,9.0000e+00
IMP_SCORE,5194,GO:0010822,1.1420e-01,5.8000e+01
IMP_SCORE,5195,GO:0033268,1.1418e-01,4.0000e+00
IMP_SCORE,5196,GO:0044451,1.1417e-01,4.1600e+02
IMP_SCORE,5197,GO:0008150,1.1415e-01,1.3540e+03
IMP_SCORE,5198,GO:0051293,1.1404e-01,7.0000e+00
IMP_SCORE,5199,GO:0006084,1.1402e-01,2.5000e+01
IMP_SCORE,5200,GO:1904062,1.1401e-01,9.2000e+01
IMP_SCORE,5201,GO:0032515,1.1397e-01,1.1000e+01
IMP_SCORE,5202,GO:0032663,1.1389e-01,1.1000e+01
IMP_SCORE,5203,GO:0051806,1.1388e-01,4.2000e+01
IMP_SCORE,5204,GO:0032526,1.1385e-01,5.6000e+01
IMP_SCORE,5205,GO:0009165,1.1383e-01,4.7000e+01
IMP_SCORE,5206,GO:0016798,1.1380e-01,1.4900e+02
IMP_SCORE,5207,GO:0014850,1.1378e-01,1.1000e+01
IMP_SCORE,5208,GO:0033218,1.1372e-01,2.8200e+02
IMP_SCORE,5209,GO:0002548,1.1369e-01,1.8000e+01
IMP_SCORE,5210,GO:0032452,1.1366e-01,1.0000e+01
IMP_SCORE,5211,GO:0070371,1.1358e-01,1.6000e+01
IMP_SCORE,5212,GO:0006306,1.1355e-01,1.2000e+01
IMP_SCORE,5213,GO:1904338,1.1350e-01,3.0000e+00
IMP_SCORE,5214,GO:0005875,1.1347e-01,8.4000e+01
IMP_SCORE,5215,GO:0045202,1.1340e-01,2.6400e+02
IMP_SCORE,5216,GO:0098780,1.1340e-01,3.0000e+00
IMP_SCORE,5217,GO:0008584,1.1335e-01,3.2000e+01
IMP_SCORE,5218,GO:0015075,1.1333e-01,3.1000e+02
IMP_SCORE,5219,GO:0048854,1.1331e-01,7.0000e+00
IMP_SCORE,5220,GO:0090036,1.1326e-01,1.9000e+01
IMP_SCORE,5221,GO:0003823,1.1325e-01,7.4000e+01
IMP_SCORE,5222,GO:0042100,1.1325e-01,9.0000e+00
IMP_SCORE,5223,GO:0016607,1.1319e-01,2.5100e+02
IMP_SCORE,5224,GO:0000398,1.1318e-01,6.2000e+01
IMP_SCORE,5225,GO:0005576,1.1316e-01,1.3600e+03
IMP_SCORE,5226,GO:0022405,1.1316e-01,2.1000e+01
IMP_SCORE,5227,GO:0001837,1.1315e-01,3.6000e+01
IMP_SCORE,5228,GO:1903170,1.1311e-01,5.0000e+00
IMP_SCORE,5229,GO:0018216,1.1308e-01,1.9000e+01
IMP_SCORE,5230,GO:0097009,1.1294e-01,1.7000e+01
IMP_SCORE,5231,GO:0033141,1.1293e-01,3.0000e+00
IMP_SCORE,5232,GO:0005388,1.1284e-01,7.0000e+00
IMP_SCORE,5233,GO:0043903,1.1283e-01,9.5000e+01
IMP_SCORE,5234,GO:0016556,1.1273e-01,9.0000e+00
IMP_SCORE,5235,GO:0015172,1.1271e-01,1.2000e+01
IMP_SCORE,5236,GO:0035325,1.1271e-01,1.8000e+01
IMP_SCORE,5237,GO:0007389,1.1270e-01,1.1300e+02
IMP_SCORE,5238,GO:0034655,1.1269e-01,7.8000e+01
IMP_SCORE,5239,GO:0034250,1.1267e-01,2.2000e+01
IMP_SCORE,5240,GO:0045080,1.1265e-01,2.0000e+00
IMP_SCORE,5241,GO:0050855,1.1263e-01,1.6000e+01
IMP_SCORE,5242,GO:0007625,1.1258e-01,2.3000e+01
IMP_SCORE,5243,GO:0032391,1.1255e-01,2.1000e+01
IMP_SCORE,5244,GO:0050858,1.1254e-01,8.0000e+00
IMP_SCORE,5245,GO:0007018,1.1250e-01,8.4000e+01
IMP_SCORE,5246,GO:0031109,1.1247e-01,1.0000e+01
IMP_SCORE,5247,GO:0052472,1.1243e-01,4.0000e+00
IMP_SCORE,5248,GO:0002523,1.1239e-01,1.5000e+01
IMP_SCORE,5249,GO:0098927,1.1233e-01,1.0000e+01
IMP_SCORE,5250,GO:0031005,1.1233e-01,1.7000e+01
IMP_SCORE,5251,GO:0005776,1.1231e-01,4.1000e+01
IMP_SCORE,5252,GO:0071168,1.1228e-01,5.0000e+00
IMP_SCORE,5253,GO:1904659,1.1225e-01,1.7000e+01
IMP_SCORE,5254,GO:0003682,1.1223e-01,1.7400e+02
IMP_SCORE,5255,GO:0000151,1.1222e-01,8.1000e+01
IMP_SCORE,5256,GO:0046530,1.1217e-01,1.0000e+01
IMP_SCORE,5257,GO:0051571,1.1217e-01,3.0000e+00
IMP_SCORE,5258,GO:0008535,1.1211e-01,9.0000e+00
IMP_SCORE,5259,GO:1901068,1.1208e-01,1.9000e+01
IMP_SCORE,5260,GO:0000976,1.1199e-01,1.0900e+02
IMP_SCORE,5261,GO:0006369,1.1192e-01,1.9000e+01
IMP_SCORE,5262,GO:0008645,1.1189e-01,3.4000e+01
IMP_SCORE,5263,GO:0051606,1.1184e-01,1.2900e+02
IMP_SCORE,5264,GO:0000428,1.1176e-01,9.0000e+00
IMP_SCORE,5265,GO:0006120,1.1170e-01,8.0000e+00
IMP_SCORE,5266,GO:0033692,1.1169e-01,1.3000e+01
IMP_SCORE,5267,GO:0043576,1.1166e-01,5.0000e+00
IMP_SCORE,5268,GO:0022402,1.1163e-01,3.4500e+02
IMP_SCORE,5269,GO:0080025,1.1159e-01,1.7000e+01
IMP_SCORE,5270,GO:0030122,1.1158e-01,4.0000e+00
IMP_SCORE,5271,GO:0061572,1.1155e-01,4.6000e+01
IMP_SCORE,5272,GO:0005070,1.1149e-01,5.6000e+01
IMP_SCORE,5273,GO:0017053,1.1142e-01,4.3000e+01
IMP_SCORE,5274,GO:0000922,1.1139e-01,1.0100e+02
IMP_SCORE,5275,GO:0003376,1.1137e-01,9.0000e+00
IMP_SCORE,5276,GO:2001026,1.1136e-01,6.0000e+00
IMP_SCORE,5277,GO:0044265,1.1136e-01,1.8500e+02
IMP_SCORE,5278,GO:0033014,1.1130e-01,2.5000e+01
IMP_SCORE,5279,GO:0005525,1.1118e-01,1.7800e+02
IMP_SCORE,5280,GO:0045047,1.1106e-01,1.7000e+01
IMP_SCORE,5281,GO:0050997,1.1103e-01,1.4000e+01
IMP_SCORE,5282,GO:0050678,1.1101e-01,9.2000e+01
IMP_SCORE,5283,GO:0045995,1.1101e-01,1.9000e+01
IMP_SCORE,5284,GO:0072337,1.1096e-01,2.5000e+01
IMP_SCORE,5285,GO:0003755,1.1094e-01,3.6000e+01
IMP_SCORE,5286,GO:0000993,1.1093e-01,9.0000e+00
IMP_SCORE,5287,GO:0098562,1.1093e-01,4.7000e+01
IMP_SCORE,5288,GO:0043038,1.1091e-01,2.5000e+01
IMP_SCORE,5289,GO:0016502,1.1090e-01,3.4000e+01
IMP_SCORE,5290,GO:0005881,1.1089e-01,7.3000e+01
IMP_SCORE,5291,GO:0072395,1.1087e-01,1.1000e+01
IMP_SCORE,5292,GO:0048806,1.1082e-01,1.1000e+01
IMP_SCORE,5293,GO:0002444,1.1081e-01,1.1000e+01
IMP_SCORE,5294,GO:0048020,1.1078e-01,1.0000e+01
IMP_SCORE,5295,GO:0042181,1.1074e-01,1.3000e+01
IMP_SCORE,5296,GO:0042401,1.1056e-01,2.5000e+01
IMP_SCORE,5297,GO:0048853,1.1056e-01,3.0000e+00
IMP_SCORE,5298,GO:0005253,1.1055e-01,5.8000e+01
IMP_SCORE,5299,GO:1900047,1.1055e-01,2.0000e+01
IMP_SCORE,5300,GO:0032467,1.1052e-01,2.7000e+01
IMP_SCORE,5301,GO:0035336,1.1045e-01,4.6000e+01
IMP_SCORE,5302,GO:0008233,1.1034e-01,3.5200e+02
IMP_SCORE,5303,GO:0003684,1.1026e-01,2.9000e+01
IMP_SCORE,5304,GO:0060391,1.1020e-01,3.0000e+00
IMP_SCORE,5305,GO:0000271,1.1019e-01,2.4000e+01
IMP_SCORE,5306,GO:0090311,1.1018e-01,1.2000e+01
IMP_SCORE,5307,GO:0015926,1.0992e-01,1.3000e+01
IMP_SCORE,5308,GO:0050953,1.0991e-01,1.6800e+02
IMP_SCORE,5309,GO:0060627,1.0990e-01,1.5800e+02
IMP_SCORE,5310,GO:0055029,1.0979e-01,2.0000e+01
IMP_SCORE,5311,GO:0032656,1.0968e-01,9.0000e+00
IMP_SCORE,5312,GO:0030904,1.0960e-01,8.0000e+00
IMP_SCORE,5313,GO:0005518,1.0956e-01,5.9000e+01
IMP_SCORE,5314,GO:0072511,1.0951e-01,1.1600e+02
IMP_SCORE,5315,GO:0048679,1.0949e-01,1.1000e+01
IMP_SCORE,5316,GO:1905360,1.0944e-01,4.5000e+01
IMP_SCORE,5317,GO:0016783,1.0943e-01,3.0000e+00
IMP_SCORE,5318,GO:0034450,1.0934e-01,3.0000e+00
IMP_SCORE,5319,GO:0035065,1.0928e-01,1.7000e+01
IMP_SCORE,5320,GO:0040037,1.0928e-01,3.0000e+00
IMP_SCORE,5321,GO:0045822,1.0917e-01,1.0000e+00
IMP_SCORE,5322,GO:0042753,1.0917e-01,1.0000e+00
IMP_SCORE,5323,GO:0042749,1.0917e-01,1.0000e+00
IMP_SCORE,5324,GO:0002066,1.0916e-01,1.4000e+01
IMP_SCORE,5325,GO:0042752,1.0908e-01,2.1000e+01
IMP_SCORE,5326,GO:0086005,1.0903e-01,4.0000e+00
IMP_SCORE,5327,GO:0030296,1.0894e-01,7.0000e+00
IMP_SCORE,5328,GO:0046030,1.0879e-01,3.0000e+00
IMP_SCORE,5329,GO:0060347,1.0867e-01,4.0000e+00
IMP_SCORE,5330,GO:0022829,1.0863e-01,9.0000e+00
IMP_SCORE,5331,GO:0030163,1.0860e-01,1.1000e+02
IMP_SCORE,5332,GO:0022843,1.0858e-01,5.6000e+01
IMP_SCORE,5333,GO:0017025,1.0851e-01,6.0000e+00
IMP_SCORE,5334,GO:0046943,1.0847e-01,7.0000e+01
IMP_SCORE,5335,GO:0032984,1.0847e-01,5.2000e+01
IMP_SCORE,5336,GO:0019731,1.0839e-01,1.7000e+01
IMP_SCORE,5337,GO:0016471,1.0838e-01,9.0000e+00
IMP_SCORE,5338,GO:0006476,1.0838e-01,3.4000e+01
IMP_SCORE,5339,GO:0002028,1.0835e-01,7.0000e+01
IMP_SCORE,5340,GO:0005639,1.0821e-01,1.6000e+01
IMP_SCORE,5341,GO:0048592,1.0820e-01,1.8000e+01
IMP_SCORE,5342,GO:0006607,1.0818e-01,2.3000e+01
IMP_SCORE,5343,GO:0017137,1.0814e-01,1.0500e+02
IMP_SCORE,5344,GO:0048008,1.0812e-01,2.3000e+01
IMP_SCORE,5345,GO:0032813,1.0811e-01,2.8000e+01
IMP_SCORE,5346,GO:0002707,1.0809e-01,1.3000e+01
IMP_SCORE,5347,GO:0003002,1.0806e-01,7.3000e+01
IMP_SCORE,5348,GO:0006911,1.0804e-01,4.1000e+01
IMP_SCORE,5349,GO:0030799,1.0801e-01,3.4000e+01
IMP_SCORE,5350,GO:0045664,1.0800e-01,1.3000e+02
IMP_SCORE,5351,GO:0032757,1.0796e-01,1.6000e+01
IMP_SCORE,5352,GO:0016459,1.0794e-01,6.6000e+01
IMP_SCORE,5353,GO:0016209,1.0791e-01,1.0000e+02
IMP_SCORE,5354,GO:0001076,1.0788e-01,5.9000e+01
IMP_SCORE,5355,GO:0010458,1.0782e-01,3.0000e+00
IMP_SCORE,5356,GO:0030551,1.0778e-01,2.3000e+01
IMP_SCORE,5357,GO:0051024,1.0777e-01,1.1000e+01
IMP_SCORE,5358,GO:0008207,1.0776e-01,1.3000e+01
IMP_SCORE,5359,GO:0021782,1.0775e-01,4.0000e+01
IMP_SCORE,5360,GO:0014047,1.0762e-01,8.0000e+00
IMP_SCORE,5361,GO:0042415,1.0755e-01,1.5000e+01
IMP_SCORE,5362,GO:0008306,1.0752e-01,2.3000e+01
IMP_SCORE,5363,GO:0015914,1.0745e-01,1.9000e+01
IMP_SCORE,5364,GO:1901016,1.0732e-01,1.9000e+01
IMP_SCORE,5365,GO:0005929,1.0730e-01,2.4900e+02
IMP_SCORE,5366,GO:0030168,1.0728e-01,5.4000e+01
IMP_SCORE,5367,GO:2000369,1.0726e-01,3.0000e+00
IMP_SCORE,5368,GO:0031638,1.0721e-01,3.1000e+01
IMP_SCORE,5369,GO:0032715,1.0720e-01,1.1000e+01
IMP_SCORE,5370,GO:0097060,1.0717e-01,1.8100e+02
IMP_SCORE,5371,GO:0004112,1.0714e-01,1.2000e+01
IMP_SCORE,5372,GO:0005215,1.0712e-01,4.7800e+02
IMP_SCORE,5373,GO:0016831,1.0710e-01,4.0000e+01
IMP_SCORE,5374,GO:0070268,1.0708e-01,8.2000e+01
IMP_SCORE,5375,GO:0030809,1.0699e-01,1.2000e+01
IMP_SCORE,5376,GO:0005874,1.0691e-01,2.4800e+02
IMP_SCORE,5377,GO:0005242,1.0686e-01,4.3000e+01
IMP_SCORE,5378,GO:0015695,1.0685e-01,1.7000e+01
IMP_SCORE,5379,GO:0007565,1.0679e-01,6.2000e+01
IMP_SCORE,5380,GO:0042054,1.0677e-01,2.7000e+01
IMP_SCORE,5381,GO:0034198,1.0677e-01,7.0000e+00
IMP_SCORE,5382,GO:0015399,1.0672e-01,5.2000e+01
IMP_SCORE,5383,GO:0015296,1.0664e-01,2.3000e+01
IMP_SCORE,5384,GO:0051258,1.0655e-01,1.5000e+01
IMP_SCORE,5385,GO:0007519,1.0654e-01,2.0000e+01
IMP_SCORE,5386,GO:0031396,1.0654e-01,4.8000e+01
IMP_SCORE,5387,GO:0008378,1.0653e-01,4.4000e+01
IMP_SCORE,5388,GO:0046503,1.0650e-01,2.5000e+01
IMP_SCORE,5389,GO:0016604,1.0649e-01,3.7400e+02
IMP_SCORE,5390,GO:0071773,1.0647e-01,1.8000e+01
IMP_SCORE,5391,GO:0034979,1.0645e-01,5.0000e+00
IMP_SCORE,5392,GO:0034032,1.0639e-01,1.6000e+01
IMP_SCORE,5393,GO:1900543,1.0639e-01,1.8000e+01
IMP_SCORE,5394,GO:0043539,1.0636e-01,2.0000e+01
IMP_SCORE,5395,GO:0055085,1.0633e-01,3.7600e+02
IMP_SCORE,5396,GO:1901293,1.0626e-01,5.1000e+01
IMP_SCORE,5397,GO:0017148,1.0626e-01,4.6000e+01
IMP_SCORE,5398,GO:0030134,1.0622e-01,1.4000e+01
IMP_SCORE,5399,GO:0015245,1.0614e-01,1.0000e+01
IMP_SCORE,5400,GO:0001650,1.0608e-01,1.1100e+02
IMP_SCORE,5401,GO:2000758,1.0603e-01,9.0000e+00
IMP_SCORE,5402,GO:0005778,1.0596e-01,4.2000e+01
IMP_SCORE,5403,GO:0050909,1.0584e-01,1.4000e+01
IMP_SCORE,5404,GO:0030676,1.0566e-01,6.0000e+00
IMP_SCORE,5405,GO:0070603,1.0566e-01,3.3000e+01
IMP_SCORE,5406,GO:1901568,1.0565e-01,6.6000e+01
IMP_SCORE,5407,GO:0051937,1.0557e-01,3.0000e+00
IMP_SCORE,5408,GO:0051782,1.0551e-01,1.2000e+01
IMP_SCORE,5409,GO:1901476,1.0551e-01,2.5000e+01
IMP_SCORE,5410,GO:0021954,1.0549e-01,1.3000e+01
IMP_SCORE,5411,GO:2000036,1.0542e-01,2.0000e+00
IMP_SCORE,5412,GO:0016818,1.0541e-01,3.2100e+02
IMP_SCORE,5413,GO:0044070,1.0539e-01,4.3000e+01
IMP_SCORE,5414,GO:1902224,1.0539e-01,1.6000e+01
IMP_SCORE,5415,GO:1904031,1.0538e-01,1.2000e+01
IMP_SCORE,5416,GO:0030097,1.0537e-01,5.2000e+01
IMP_SCORE,5417,GO:1900274,1.0531e-01,7.0000e+00
IMP_SCORE,5418,GO:0001895,1.0523e-01,3.7000e+01
IMP_SCORE,5419,GO:0007600,1.0520e-01,2.9300e+02
IMP_SCORE,5420,GO:0034219,1.0513e-01,2.7000e+01
IMP_SCORE,5421,GO:0070938,1.0507e-01,1.6000e+01
IMP_SCORE,5422,GO:0030947,1.0505e-01,1.8000e+01
IMP_SCORE,5423,GO:0090304,1.0502e-01,3.1000e+02
IMP_SCORE,5424,GO:0031571,1.0501e-01,5.0000e+00
IMP_SCORE,5425,GO:0001944,1.0501e-01,3.0000e+00
IMP_SCORE,5426,GO:0006309,1.0478e-01,3.0000e+00
IMP_SCORE,5427,GO:0002385,1.0476e-01,1.8000e+01
IMP_SCORE,5428,GO:0061695,1.0473e-01,3.1000e+01
IMP_SCORE,5429,GO:0001664,1.0464e-01,1.0000e+02
IMP_SCORE,5430,GO:0055088,1.0459e-01,4.6000e+01
IMP_SCORE,5431,GO:0003724,1.0455e-01,2.6000e+01
IMP_SCORE,5432,GO:0032228,1.0453e-01,1.2000e+01
IMP_SCORE,5433,GO:0050891,1.0451e-01,3.0000e+01
IMP_SCORE,5434,GO:1902476,1.0442e-01,4.1000e+01
IMP_SCORE,5435,GO:0060259,1.0438e-01,2.2000e+01
IMP_SCORE,5436,GO:0005506,1.0438e-01,1.1000e+02
IMP_SCORE,5437,GO:0048232,1.0438e-01,2.0100e+02
IMP_SCORE,5438,GO:0004029,1.0438e-01,5.3000e+01
IMP_SCORE,5439,GO:0044441,1.0433e-01,2.1300e+02
IMP_SCORE,5440,GO:0051052,1.0416e-01,8.4000e+01
IMP_SCORE,5441,GO:0048588,1.0405e-01,3.5000e+01
IMP_SCORE,5442,GO:0006941,1.0403e-01,2.7000e+01
IMP_SCORE,5443,GO:0030126,1.0380e-01,7.0000e+00
IMP_SCORE,5444,GO:0004864,1.0379e-01,2.9000e+01
IMP_SCORE,5445,GO:0035303,1.0378e-01,7.9000e+01
IMP_SCORE,5446,GO:0005980,1.0368e-01,9.0000e+00
IMP_SCORE,5447,GO:0061088,1.0362e-01,2.4000e+01
IMP_SCORE,5448,GO:0071695,1.0362e-01,1.4000e+01
IMP_SCORE,5449,GO:0044060,1.0359e-01,9.0000e+00
IMP_SCORE,5450,GO:0035257,1.0350e-01,5.5000e+01
IMP_SCORE,5451,GO:0045598,1.0347e-01,5.5000e+01
IMP_SCORE,5452,GO:0065002,1.0347e-01,1.5000e+01
IMP_SCORE,5453,GO:0015085,1.0331e-01,6.4000e+01
IMP_SCORE,5454,GO:0071624,1.0327e-01,7.0000e+00
IMP_SCORE,5455,GO:2000757,1.0326e-01,6.0000e+00
IMP_SCORE,5456,GO:0002090,1.0325e-01,9.0000e+00
IMP_SCORE,5457,GO:0022857,1.0324e-01,3.3200e+02
IMP_SCORE,5458,GO:0030502,1.0322e-01,1.7000e+01
IMP_SCORE,5459,GO:0048469,1.0322e-01,5.3000e+01
IMP_SCORE,5460,GO:0009880,1.0312e-01,2.4000e+01
IMP_SCORE,5461,GO:0009166,1.0286e-01,2.0000e+01
IMP_SCORE,5462,GO:0007017,1.0274e-01,2.1200e+02
IMP_SCORE,5463,GO:2000095,1.0273e-01,2.0000e+00
IMP_SCORE,5464,GO:0044464,1.0269e-01,1.1150e+03
IMP_SCORE,5465,GO:0005686,1.0260e-01,1.2000e+01
IMP_SCORE,5466,GO:0048609,1.0250e-01,2.7600e+02
IMP_SCORE,5467,GO:0097576,1.0243e-01,1.6000e+01
IMP_SCORE,5468,GO:0051184,1.0243e-01,1.4000e+01
IMP_SCORE,5469,GO:0018195,1.0239e-01,2.8000e+01
IMP_SCORE,5470,GO:0003677,1.0226e-01,5.4500e+02
IMP_SCORE,5471,GO:0032769,1.0221e-01,6.0000e+00
IMP_SCORE,5472,GO:0045986,1.0219e-01,1.0000e+00
IMP_SCORE,5473,GO:0098878,1.0216e-01,3.8000e+01
IMP_SCORE,5474,GO:0030017,1.0216e-01,2.5000e+01
IMP_SCORE,5475,GO:0032094,1.0212e-01,1.1000e+01
IMP_SCORE,5476,GO:0050901,1.0202e-01,1.2000e+01
IMP_SCORE,5477,GO:0051393,1.0195e-01,3.5000e+01
IMP_SCORE,5478,GO:0030204,1.0195e-01,1.7000e+01
IMP_SCORE,5479,GO:0004004,1.0189e-01,2.5000e+01
IMP_SCORE,5480,GO:0031435,1.0181e-01,2.9000e+01
IMP_SCORE,5481,GO:0006820,1.0181e-01,2.3000e+02
IMP_SCORE,5482,GO:0006361,1.0170e-01,9.0000e+00
IMP_SCORE,5483,GO:0055076,1.0169e-01,5.5000e+01
IMP_SCORE,5484,GO:0021522,1.0159e-01,1.5000e+01
IMP_SCORE,5485,GO:0016569,1.0158e-01,1.0800e+02
IMP_SCORE,5486,GO:0002886,1.0152e-01,1.7000e+01
IMP_SCORE,5487,GO:2000050,1.0150e-01,2.4000e+01
IMP_SCORE,5488,GO:0008301,1.0140e-01,1.0000e+01
IMP_SCORE,5489,GO:0099131,1.0138e-01,2.3000e+01
IMP_SCORE,5490,GO:0016799,1.0134e-01,1.1000e+01
IMP_SCORE,5491,GO:0004540,1.0125e-01,6.5000e+01
IMP_SCORE,5492,GO:0005092,1.0125e-01,2.1000e+01
IMP_SCORE,5493,GO:0019079,1.0117e-01,1.6000e+01
IMP_SCORE,5494,GO:0002092,1.0110e-01,2.0000e+00
IMP_SCORE,5495,GO:0005798,1.0093e-01,1.8000e+01
IMP_SCORE,5496,GO:0007187,1.0087e-01,7.6000e+01
IMP_SCORE,5497,GO:0002724,1.0078e-01,2.0000e+00
IMP_SCORE,5498,GO:0072124,1.0078e-01,3.0000e+00
IMP_SCORE,5499,GO:0005844,1.0078e-01,1.5000e+01
IMP_SCORE,5500,GO:0016235,1.0071e-01,4.3000e+01
IMP_SCORE,5501,GO:0030660,1.0068e-01,1.7000e+01
IMP_SCORE,5502,GO:0035428,1.0063e-01,1.2000e+01
IMP_SCORE,5503,GO:0005244,1.0059e-01,7.9000e+01
IMP_SCORE,5504,GO:0016328,1.0053e-01,2.3000e+01
IMP_SCORE,5505,GO:0036257,1.0052e-01,4.0000e+00
IMP_SCORE,5506,GO:0051905,1.0047e-01,1.1000e+01
IMP_SCORE,5507,GO:0015807,1.0041e-01,1.8000e+01
IMP_SCORE,5508,GO:0016266,1.0027e-01,5.9000e+01
IMP_SCORE,5509,GO:0006302,1.0026e-01,3.1000e+01
IMP_SCORE,5510,GO:0048070,1.0020e-01,4.0000e+00
IMP_SCORE,5511,GO:0051766,1.0020e-01,3.0000e+01
IMP_SCORE,5512,GO:0000287,1.0017e-01,2.0800e+02
IMP_SCORE,5513,GO:0098813,1.0007e-01,1.3000e+01
IMP_SCORE,5514,GO:0021604,1.0004e-01,1.4000e+01
IMP_SCORE,5515,GO:0016577,1.0002e-01,2.0000e+01
IMP_SCORE,5516,GO:0042303,9.9956e-02,1.2000e+01
IMP_SCORE,5517,GO:0008250,9.9924e-02,2.3000e+01
IMP_SCORE,5518,GO:0045581,9.9851e-02,2.0000e+00
IMP_SCORE,5519,GO:0070069,9.9841e-02,1.0000e+01
IMP_SCORE,5520,GO:0061659,9.9840e-02,8.3000e+01
IMP_SCORE,5521,GO:0050308,9.9823e-02,4.0000e+00
IMP_SCORE,5522,GO:0022804,9.9711e-02,1.3500e+02
IMP_SCORE,5523,GO:0097546,9.9693e-02,2.4000e+01
IMP_SCORE,5524,GO:0048712,9.9662e-02,1.0000e+01
IMP_SCORE,5525,GO:0051646,9.9587e-02,1.7000e+01
IMP_SCORE,5526,GO:0010875,9.9514e-02,1.3000e+01
IMP_SCORE,5527,GO:0090329,9.9498e-02,2.0000e+01
IMP_SCORE,5528,GO:0042476,9.9494e-02,6.4000e+01
IMP_SCORE,5529,GO:0034249,9.9405e-02,5.4000e+01
IMP_SCORE,5530,GO:0035335,9.9396e-02,5.7000e+01
IMP_SCORE,5531,GO:0005225,9.9379e-02,2.0000e+01
IMP_SCORE,5532,GO:0015174,9.9369e-02,1.3000e+01
IMP_SCORE,5533,GO:0043021,9.9320e-02,3.7000e+01
IMP_SCORE,5534,GO:0045240,9.9288e-02,1.7000e+01
IMP_SCORE,5535,GO:0019201,9.9277e-02,1.8000e+01
IMP_SCORE,5536,GO:0009790,9.9264e-02,6.1000e+01
IMP_SCORE,5537,GO:0006775,9.9239e-02,1.9000e+01
IMP_SCORE,5538,GO:0005230,9.9211e-02,3.5000e+01
IMP_SCORE,5539,GO:0042273,9.9136e-02,1.8000e+01
IMP_SCORE,5540,GO:0072080,9.9103e-02,1.1000e+01
IMP_SCORE,5541,GO:0006448,9.9098e-02,2.9000e+01
IMP_SCORE,5542,GO:0044455,9.9087e-02,6.6000e+01
IMP_SCORE,5543,GO:1900115,9.8954e-02,4.0000e+00
IMP_SCORE,5544,GO:0022414,9.8954e-02,6.0900e+02
IMP_SCORE,5545,GO:0030218,9.8952e-02,1.0000e+01
IMP_SCORE,5546,GO:0006839,9.8928e-02,5.1000e+01
IMP_SCORE,5547,GO:0004953,9.8922e-02,1.7000e+01
IMP_SCORE,5548,GO:0005548,9.8919e-02,2.6000e+01
IMP_SCORE,5549,GO:0034694,9.8874e-02,1.0000e+01
IMP_SCORE,5550,GO:1902175,9.8844e-02,1.2000e+01
IMP_SCORE,5551,GO:0007520,9.8826e-02,2.6000e+01
IMP_SCORE,5552,GO:0016073,9.8815e-02,2.7000e+01
IMP_SCORE,5553,GO:0018149,9.8804e-02,2.4000e+01
IMP_SCORE,5554,GO:0035088,9.8771e-02,3.2000e+01
IMP_SCORE,5555,GO:0014065,9.8695e-02,1.0000e+01
IMP_SCORE,5556,GO:0001886,9.8547e-02,4.0000e+00
IMP_SCORE,5557,GO:0005391,9.8547e-02,2.8000e+01
IMP_SCORE,5558,GO:0016553,9.8516e-02,3.0000e+00
IMP_SCORE,5559,GO:0071402,9.8443e-02,2.6000e+01
IMP_SCORE,5560,GO:0010755,9.8432e-02,2.0000e+00
IMP_SCORE,5561,GO:1901099,9.8373e-02,3.3000e+01
IMP_SCORE,5562,GO:0071514,9.8347e-02,1.2000e+01
IMP_SCORE,5563,GO:0071826,9.8297e-02,9.5000e+01
IMP_SCORE,5564,GO:0019755,9.8099e-02,1.6000e+01
IMP_SCORE,5565,GO:0044236,9.8069e-02,4.0000e+01
IMP_SCORE,5566,GO:0001508,9.8057e-02,1.6000e+01
IMP_SCORE,5567,GO:0005891,9.8034e-02,3.8000e+01
IMP_SCORE,5568,GO:0055003,9.8027e-02,6.0000e+00
IMP_SCORE,5569,GO:0071391,9.7994e-02,1.4000e+01
IMP_SCORE,5570,GO:0031055,9.7987e-02,1.4000e+01
IMP_SCORE,5571,GO:0006555,9.7917e-02,1.8000e+01
IMP_SCORE,5572,GO:0072678,9.7891e-02,1.9000e+01
IMP_SCORE,5573,GO:0000038,9.7827e-02,3.3000e+01
IMP_SCORE,5574,GO:0086009,9.7694e-02,4.0000e+00
IMP_SCORE,5575,GO:0035278,9.7615e-02,1.9000e+01
IMP_SCORE,5576,GO:2001222,9.7604e-02,1.3000e+01
IMP_SCORE,5577,GO:0016671,9.7590e-02,1.1000e+01
IMP_SCORE,5578,GO:1904181,9.7589e-02,5.0000e+00
IMP_SCORE,5579,GO:0043178,9.7551e-02,5.6000e+01
IMP_SCORE,5580,GO:0072595,9.7497e-02,1.4000e+01
IMP_SCORE,5581,GO:0017111,9.7365e-02,2.7800e+02
IMP_SCORE,5582,GO:0006816,9.7352e-02,7.5000e+01
IMP_SCORE,5583,GO:0051931,9.7265e-02,1.2000e+01
IMP_SCORE,5584,GO:0019226,9.7245e-02,1.3000e+01
IMP_SCORE,5585,GO:0001829,9.7230e-02,8.0000e+00
IMP_SCORE,5586,GO:0019864,9.7193e-02,2.9000e+01
IMP_SCORE,5587,GO:0061037,9.7171e-02,1.4000e+01
IMP_SCORE,5588,GO:0008593,9.7166e-02,3.2000e+01
IMP_SCORE,5589,GO:0016592,9.7011e-02,1.1000e+01
IMP_SCORE,5590,GO:0048708,9.6895e-02,1.9000e+01
IMP_SCORE,5591,GO:0045446,9.6867e-02,6.0000e+00
IMP_SCORE,5592,GO:0090218,9.6819e-02,1.1000e+01
IMP_SCORE,5593,GO:0044849,9.6756e-02,4.0000e+00
IMP_SCORE,5594,GO:0005575,9.6727e-02,6.9300e+02
IMP_SCORE,5595,GO:1903959,9.6649e-02,1.3000e+01
IMP_SCORE,5596,GO:2000134,9.6644e-02,2.8000e+01
IMP_SCORE,5597,GO:0004721,9.6593e-02,8.2000e+01
IMP_SCORE,5598,GO:0051262,9.6591e-02,3.9000e+01
IMP_SCORE,5599,GO:0008252,9.6515e-02,1.1000e+01
IMP_SCORE,5600,GO:0005520,9.6434e-02,4.7000e+01
IMP_SCORE,5601,GO:0010523,9.6327e-02,2.0000e+00
IMP_SCORE,5602,GO:0051560,9.6320e-02,1.0000e+01
IMP_SCORE,5603,GO:2000353,9.6245e-02,2.2000e+01
IMP_SCORE,5604,GO:0002830,9.6179e-02,1.8000e+01
IMP_SCORE,5605,GO:0009975,9.6044e-02,2.0000e+00
IMP_SCORE,5606,GO:0016407,9.6039e-02,9.0000e+01
IMP_SCORE,5607,GO:0050691,9.6037e-02,8.0000e+00
IMP_SCORE,5608,GO:0051223,9.6004e-02,1.8800e+02
IMP_SCORE,5609,GO:0005922,9.5950e-02,2.8000e+01
IMP_SCORE,5610,GO:0032025,9.5772e-02,3.0000e+00
IMP_SCORE,5611,GO:0005267,9.5756e-02,4.2000e+01
IMP_SCORE,5612,GO:0004551,9.5715e-02,1.2000e+01
IMP_SCORE,5613,GO:0004303,9.5693e-02,1.8000e+01
IMP_SCORE,5614,GO:1901618,9.5657e-02,1.8000e+01
IMP_SCORE,5615,GO:0004722,9.5607e-02,3.1000e+01
IMP_SCORE,5616,GO:0036452,9.5603e-02,1.0000e+01
IMP_SCORE,5617,GO:0007276,9.5567e-02,2.4400e+02
IMP_SCORE,5618,GO:0070492,9.5528e-02,8.1000e+01
IMP_SCORE,5619,GO:0090150,9.5521e-02,7.2000e+01
IMP_SCORE,5620,GO:0022838,9.5457e-02,1.4300e+02
IMP_SCORE,5621,GO:0008625,9.5412e-02,5.0000e+00
IMP_SCORE,5622,GO:0044798,9.5404e-02,3.1000e+01
IMP_SCORE,5623,GO:0046135,9.5390e-02,1.1000e+01
IMP_SCORE,5624,GO:0048511,9.5340e-02,1.5900e+02
IMP_SCORE,5625,GO:0043014,9.5299e-02,1.5000e+01
IMP_SCORE,5626,GO:0006869,9.5221e-02,1.2600e+02
IMP_SCORE,5627,GO:0044447,9.5171e-02,1.1000e+01
IMP_SCORE,5628,GO:0016758,9.4982e-02,1.4000e+02
IMP_SCORE,5629,GO:1905476,9.4944e-02,1.3000e+01
IMP_SCORE,5630,GO:0097223,9.4800e-02,1.0400e+02
IMP_SCORE,5631,GO:0071825,9.4765e-02,1.8000e+01
IMP_SCORE,5632,GO:0006012,9.4747e-02,1.0000e+01
IMP_SCORE,5633,GO:1990380,9.4739e-02,1.5000e+01
IMP_SCORE,5634,GO:0006997,9.4726e-02,2.7000e+01
IMP_SCORE,5635,GO:0042446,9.4721e-02,3.4000e+01
IMP_SCORE,5636,GO:0044438,9.4614e-02,5.9000e+01
IMP_SCORE,5637,GO:0018200,9.4604e-02,8.0000e+00
IMP_SCORE,5638,GO:0006768,9.4574e-02,4.0000e+00
IMP_SCORE,5639,GO:0001891,9.4562e-02,3.1000e+01
IMP_SCORE,5640,GO:0004812,9.4553e-02,2.4000e+01
IMP_SCORE,5641,GO:0051213,9.4520e-02,6.5000e+01
IMP_SCORE,5642,GO:0032206,9.4507e-02,2.1000e+01
IMP_SCORE,5643,GO:0009953,9.4447e-02,2.2000e+01
IMP_SCORE,5644,GO:0002715,9.4358e-02,1.2000e+01
IMP_SCORE,5645,GO:0060077,9.4352e-02,1.0000e+01
IMP_SCORE,5646,GO:0001653,9.4069e-02,5.2000e+01
IMP_SCORE,5647,GO:0060413,9.4010e-02,3.0000e+00
IMP_SCORE,5648,GO:0051444,9.3970e-02,1.3000e+01
IMP_SCORE,5649,GO:0072422,9.3958e-02,4.0000e+00
IMP_SCORE,5650,GO:0002068,9.3946e-02,7.0000e+00
IMP_SCORE,5651,GO:0022627,9.3886e-02,1.4000e+01
IMP_SCORE,5652,GO:0000307,9.3858e-02,1.5000e+01
IMP_SCORE,5653,GO:0070661,9.3763e-02,1.8000e+01
IMP_SCORE,5654,GO:0004993,9.3692e-02,4.0000e+00
IMP_SCORE,5655,GO:0051930,9.3677e-02,2.1000e+01
IMP_SCORE,5656,GO:0000815,9.3652e-02,3.0000e+00
IMP_SCORE,5657,GO:0042053,9.3647e-02,1.1000e+01
IMP_SCORE,5658,GO:0006584,9.3599e-02,3.6000e+01
IMP_SCORE,5659,GO:1904115,9.3567e-02,1.0000e+01
IMP_SCORE,5660,GO:1902116,9.3525e-02,1.2000e+01
IMP_SCORE,5661,GO:0009144,9.3443e-02,3.5000e+01
IMP_SCORE,5662,GO:0005351,9.3195e-02,1.2000e+01
IMP_SCORE,5663,GO:0017147,9.3192e-02,1.9000e+01
IMP_SCORE,5664,GO:0046839,9.3154e-02,3.6000e+01
IMP_SCORE,5665,GO:0015669,9.3032e-02,1.3000e+01
IMP_SCORE,5666,GO:0061469,9.2993e-02,8.0000e+00
IMP_SCORE,5667,GO:0002312,9.2981e-02,1.8000e+01
IMP_SCORE,5668,GO:0005041,9.2924e-02,2.7000e+01
IMP_SCORE,5669,GO:1903580,9.2874e-02,4.0000e+00
IMP_SCORE,5670,GO:0000956,9.2872e-02,3.0000e+01
IMP_SCORE,5671,GO:0008484,9.2856e-02,3.7000e+01
IMP_SCORE,5672,GO:0002562,9.2790e-02,6.0000e+00
IMP_SCORE,5673,GO:0098687,9.2747e-02,7.1000e+01
IMP_SCORE,5674,GO:1903322,9.2724e-02,2.8000e+01
IMP_SCORE,5675,GO:0030836,9.2724e-02,4.0000e+00
IMP_SCORE,5676,GO:0044420,9.2678e-02,1.5100e+02
IMP_SCORE,5677,GO:0002027,9.2546e-02,3.5000e+01
IMP_SCORE,5678,GO:0042795,9.2489e-02,1.8000e+01
IMP_SCORE,5679,GO:0044743,9.2444e-02,1.2000e+01
IMP_SCORE,5680,GO:0046148,9.2377e-02,3.1000e+01
IMP_SCORE,5681,GO:0003184,9.2359e-02,1.0000e+00
IMP_SCORE,5682,GO:0004697,9.2339e-02,1.0000e+01
IMP_SCORE,5683,GO:0033275,9.2305e-02,2.5000e+01
IMP_SCORE,5684,GO:0031312,9.2168e-02,4.2000e+01
IMP_SCORE,5685,GO:0016248,9.2123e-02,2.1000e+01
IMP_SCORE,5686,GO:0000097,9.2106e-02,2.2000e+01
IMP_SCORE,5687,GO:0006884,9.2094e-02,5.0000e+00
IMP_SCORE,5688,GO:0004003,9.2026e-02,6.0000e+00
IMP_SCORE,5689,GO:0004875,9.1947e-02,8.0000e+00
IMP_SCORE,5690,GO:0044702,9.1928e-02,4.9500e+02
IMP_SCORE,5691,GO:0098798,9.1888e-02,5.0000e+01
IMP_SCORE,5692,GO:0051169,9.1861e-02,8.0000e+01
IMP_SCORE,5693,GO:0033137,9.1846e-02,5.0000e+00
IMP_SCORE,5694,GO:0050974,9.1827e-02,1.5000e+01
IMP_SCORE,5695,GO:1903055,9.1765e-02,5.0000e+00
IMP_SCORE,5696,GO:0016860,9.1689e-02,4.6000e+01
IMP_SCORE,5697,GO:0016405,9.1647e-02,1.4000e+01
IMP_SCORE,5698,GO:0007498,9.1554e-02,2.1000e+01
IMP_SCORE,5699,GO:0015297,9.1546e-02,6.0000e+01
IMP_SCORE,5700,GO:0001673,9.1517e-02,8.0000e+00
IMP_SCORE,5701,GO:0033162,9.1484e-02,6.0000e+00
IMP_SCORE,5702,GO:0031124,9.1469e-02,2.8000e+01
IMP_SCORE,5703,GO:0035635,9.1446e-02,2.0000e+00
IMP_SCORE,5704,GO:0030119,9.1433e-02,1.8000e+01
IMP_SCORE,5705,GO:0034062,9.1354e-02,1.6000e+01
IMP_SCORE,5706,GO:0072662,9.1343e-02,1.7000e+01
IMP_SCORE,5707,GO:0060850,9.1293e-02,3.0000e+00
IMP_SCORE,5708,GO:0022836,9.1271e-02,9.9000e+01
IMP_SCORE,5709,GO:0035646,9.1222e-02,1.5000e+01
IMP_SCORE,5710,GO:0010165,9.0967e-02,1.5000e+01
IMP_SCORE,5711,GO:0006396,9.0948e-02,1.9500e+02
IMP_SCORE,5712,GO:0002931,9.0918e-02,1.4000e+01
IMP_SCORE,5713,GO:0035097,9.0853e-02,2.7000e+01
IMP_SCORE,5714,GO:0016529,9.0819e-02,3.4000e+01
IMP_SCORE,5715,GO:0097120,9.0745e-02,7.0000e+00
IMP_SCORE,5716,GO:0007369,9.0723e-02,3.1000e+01
IMP_SCORE,5717,GO:0035327,9.0693e-02,9.0000e+00
IMP_SCORE,5718,GO:0034314,9.0687e-02,9.0000e+00
IMP_SCORE,5719,GO:0015103,9.0677e-02,7.3000e+01
IMP_SCORE,5720,GO:0030216,9.0658e-02,2.6000e+01
IMP_SCORE,5721,GO:0031223,9.0652e-02,5.0000e+00
IMP_SCORE,5722,GO:0051279,9.0644e-02,1.4000e+01
IMP_SCORE,5723,GO:0035265,9.0604e-02,1.4000e+01
IMP_SCORE,5724,GO:0005343,9.0576e-02,1.2000e+01
IMP_SCORE,5725,GO:0003730,9.0531e-02,3.1000e+01
IMP_SCORE,5726,GO:1902229,9.0474e-02,1.7000e+01
IMP_SCORE,5727,GO:0006295,9.0422e-02,8.0000e+00
IMP_SCORE,5728,GO:0009148,9.0318e-02,7.0000e+00
IMP_SCORE,5729,GO:0051482,9.0188e-02,8.0000e+00
IMP_SCORE,5730,GO:0021515,9.0008e-02,1.4000e+01
IMP_SCORE,5731,GO:0004519,8.9965e-02,7.3000e+01
IMP_SCORE,5732,GO:0045333,8.9959e-02,2.8000e+01
IMP_SCORE,5733,GO:0004527,8.9908e-02,2.2000e+01
IMP_SCORE,5734,GO:1900273,8.9860e-02,1.6000e+01
IMP_SCORE,5735,GO:0045835,8.9820e-02,2.0000e+00
IMP_SCORE,5736,GO:0015643,8.9802e-02,4.5000e+01
IMP_SCORE,5737,GO:0000978,8.9757e-02,8.2000e+01
IMP_SCORE,5738,GO:0002088,8.9651e-02,2.7000e+01
IMP_SCORE,5739,GO:0042359,8.9619e-02,5.0000e+00
IMP_SCORE,5740,GO:0051146,8.9542e-02,7.0000e+00
IMP_SCORE,5741,GO:0000788,8.9519e-02,1.5000e+01
IMP_SCORE,5742,GO:0043473,8.9376e-02,3.0000e+01
IMP_SCORE,5743,GO:0016878,8.9362e-02,2.7000e+01
IMP_SCORE,5744,GO:0030276,8.9335e-02,4.8000e+01
IMP_SCORE,5745,GO:0016757,8.9259e-02,2.6400e+02
IMP_SCORE,5746,GO:0006622,8.9242e-02,1.1000e+01
IMP_SCORE,5747,GO:0034645,8.9235e-02,2.9100e+02
IMP_SCORE,5748,GO:0046697,8.9205e-02,1.5000e+01
IMP_SCORE,5749,GO:0005487,8.9193e-02,7.0000e+00
IMP_SCORE,5750,GO:1903432,8.9163e-02,1.3000e+01
IMP_SCORE,5751,GO:0090185,8.9152e-02,1.0000e+00
IMP_SCORE,5752,GO:0043220,8.9150e-02,8.0000e+00
IMP_SCORE,5753,GO:0007602,8.9026e-02,4.0000e+01
IMP_SCORE,5754,GO:0071428,8.9008e-02,3.0000e+00
IMP_SCORE,5755,GO:0005694,8.9008e-02,1.1500e+02
IMP_SCORE,5756,GO:0008356,8.8945e-02,3.0000e+00
IMP_SCORE,5757,GO:0005791,8.8892e-02,3.6000e+01
IMP_SCORE,5758,GO:0015079,8.8861e-02,6.4000e+01
IMP_SCORE,5759,GO:0016327,8.8813e-02,3.5000e+01
IMP_SCORE,5760,GO:0005179,8.8803e-02,1.7500e+02
IMP_SCORE,5761,GO:0005086,8.8768e-02,1.3000e+01
IMP_SCORE,5762,GO:0031092,8.8701e-02,1.8000e+01
IMP_SCORE,5763,GO:0016801,8.8655e-02,3.9000e+01
IMP_SCORE,5764,GO:0006325,8.8638e-02,1.7900e+02
IMP_SCORE,5765,GO:0006399,8.8443e-02,5.9000e+01
IMP_SCORE,5766,GO:0051787,8.8429e-02,3.0000e+00
IMP_SCORE,5767,GO:0035102,8.8403e-02,4.0000e+00
IMP_SCORE,5768,GO:0099023,8.8387e-02,2.4000e+01
IMP_SCORE,5769,GO:0004190,8.8369e-02,4.3000e+01
IMP_SCORE,5770,GO:0008509,8.8203e-02,1.4300e+02
IMP_SCORE,5771,GO:0000377,8.8172e-02,6.2000e+01
IMP_SCORE,5772,GO:0015924,8.8123e-02,6.0000e+00
IMP_SCORE,5773,GO:0072655,8.8116e-02,2.3000e+01
IMP_SCORE,5774,GO:0005542,8.8040e-02,4.0000e+00
IMP_SCORE,5775,GO:0034660,8.8032e-02,1.4500e+02
IMP_SCORE,5776,GO:0008094,8.7959e-02,7.0000e+00
IMP_SCORE,5777,GO:0043484,8.7823e-02,3.7000e+01
IMP_SCORE,5778,GO:0002223,8.7591e-02,3.0000e+01
IMP_SCORE,5779,GO:0015171,8.7526e-02,4.4000e+01
IMP_SCORE,5780,GO:0016820,8.7461e-02,4.7000e+01
IMP_SCORE,5781,GO:0030540,8.7378e-02,1.0000e+01
IMP_SCORE,5782,GO:0015291,8.7368e-02,1.1400e+02
IMP_SCORE,5783,GO:0060271,8.7310e-02,6.7000e+01
IMP_SCORE,5784,GO:0070279,8.7307e-02,6.5000e+01
IMP_SCORE,5785,GO:0004536,8.7171e-02,2.4000e+01
IMP_SCORE,5786,GO:0007189,8.7113e-02,1.8000e+01
IMP_SCORE,5787,GO:0000407,8.7097e-02,1.1000e+01
IMP_SCORE,5788,GO:0032373,8.7074e-02,8.0000e+00
IMP_SCORE,5789,GO:0070861,8.6996e-02,6.0000e+00
IMP_SCORE,5790,GO:0003334,8.6829e-02,2.0000e+00
IMP_SCORE,5791,GO:0043039,8.6757e-02,2.1000e+01
IMP_SCORE,5792,GO:0002456,8.6723e-02,1.5000e+01
IMP_SCORE,5793,GO:0016486,8.6723e-02,3.0000e+01
IMP_SCORE,5794,GO:0043413,8.6702e-02,9.4000e+01
IMP_SCORE,5795,GO:0006614,8.6676e-02,1.5000e+01
IMP_SCORE,5796,GO:0060041,8.6472e-02,3.3000e+01
IMP_SCORE,5797,GO:0015020,8.6437e-02,1.4000e+01
IMP_SCORE,5798,GO:0002643,8.6344e-02,2.4000e+01
IMP_SCORE,5799,GO:0008544,8.6186e-02,3.4000e+01
IMP_SCORE,5800,GO:0060547,8.6115e-02,2.0000e+00
IMP_SCORE,5801,GO:0070403,8.6113e-02,4.0000e+00
IMP_SCORE,5802,GO:0007420,8.6055e-02,1.1600e+02
IMP_SCORE,5803,GO:0019783,8.6020e-02,8.8000e+01
IMP_SCORE,5804,GO:0050321,8.6011e-02,1.5000e+01
IMP_SCORE,5805,GO:0042171,8.5972e-02,6.0000e+00
IMP_SCORE,5806,GO:0008374,8.5972e-02,3.5000e+01
IMP_SCORE,5807,GO:0046185,8.5858e-02,1.6000e+01
IMP_SCORE,5808,GO:0006301,8.5781e-02,6.0000e+00
IMP_SCORE,5809,GO:0051764,8.5741e-02,1.1000e+01
IMP_SCORE,5810,GO:0003906,8.5737e-02,2.0000e+00
IMP_SCORE,5811,GO:0043687,8.5717e-02,8.1000e+01
IMP_SCORE,5812,GO:0001103,8.5698e-02,1.5000e+01
IMP_SCORE,5813,GO:0046620,8.5536e-02,7.0000e+00
IMP_SCORE,5814,GO:0000900,8.5486e-02,2.0000e+00
IMP_SCORE,5815,GO:0046068,8.5455e-02,9.0000e+00
IMP_SCORE,5816,GO:0016876,8.5388e-02,3.0000e+01
IMP_SCORE,5817,GO:2000300,8.5380e-02,1.7000e+01
IMP_SCORE,5818,GO:0005689,8.5344e-02,1.4000e+01
IMP_SCORE,5819,GO:0016866,8.5339e-02,1.4000e+01
IMP_SCORE,5820,GO:0046890,8.5322e-02,4.0000e+01
IMP_SCORE,5821,GO:0005623,8.5226e-02,3.0000e+01
IMP_SCORE,5822,GO:1902622,8.5226e-02,1.3000e+01
IMP_SCORE,5823,GO:0006612,8.5183e-02,3.1000e+01
IMP_SCORE,5824,GO:0051216,8.5121e-02,3.8000e+01
IMP_SCORE,5825,GO:0086004,8.5040e-02,3.0000e+00
IMP_SCORE,5826,GO:0071617,8.4775e-02,1.2000e+01
IMP_SCORE,5827,GO:0000096,8.4765e-02,3.2000e+01
IMP_SCORE,5828,GO:1990118,8.4716e-02,5.0000e+00
IMP_SCORE,5829,GO:0009062,8.4679e-02,5.3000e+01
IMP_SCORE,5830,GO:0001871,8.4626e-02,4.1000e+01
IMP_SCORE,5831,GO:0003407,8.4568e-02,6.0000e+00
IMP_SCORE,5832,GO:0071397,8.4567e-02,2.4000e+01
IMP_SCORE,5833,GO:0032292,8.4547e-02,1.1000e+01
IMP_SCORE,5834,GO:0030049,8.4484e-02,2.8000e+01
IMP_SCORE,5835,GO:0005581,8.4460e-02,1.6900e+02
IMP_SCORE,5836,GO:0006352,8.4410e-02,4.4000e+01
IMP_SCORE,5837,GO:1903046,8.4338e-02,7.6000e+01
IMP_SCORE,5838,GO:0010801,8.4259e-02,2.0000e+00
IMP_SCORE,5839,GO:0061631,8.4179e-02,3.5000e+01
IMP_SCORE,5840,GO:0001056,8.4009e-02,3.0000e+00
IMP_SCORE,5841,GO:0044062,8.3986e-02,4.0000e+00
IMP_SCORE,5842,GO:0030286,8.3956e-02,2.5000e+01
IMP_SCORE,5843,GO:0008333,8.3783e-02,1.8000e+01
IMP_SCORE,5844,GO:0046473,8.3701e-02,1.9000e+01
IMP_SCORE,5845,GO:0006298,8.3531e-02,9.0000e+00
IMP_SCORE,5846,GO:0006473,8.3530e-02,3.0000e+01
IMP_SCORE,5847,GO:0002577,8.3521e-02,1.6000e+01
IMP_SCORE,5848,GO:0098742,8.3513e-02,1.8000e+02
IMP_SCORE,5849,GO:0044788,8.3412e-02,1.1000e+01
IMP_SCORE,5850,GO:0051561,8.3410e-02,6.0000e+00
IMP_SCORE,5851,GO:0007030,8.3391e-02,3.7000e+01
IMP_SCORE,5852,GO:0035268,8.3338e-02,1.5000e+01
IMP_SCORE,5853,GO:0044550,8.3296e-02,1.0000e+01
IMP_SCORE,5854,GO:0019585,8.3208e-02,2.0000e+01
IMP_SCORE,5855,GO:0007286,8.3188e-02,3.8000e+01
IMP_SCORE,5856,GO:0008406,8.3140e-02,3.1000e+01
IMP_SCORE,5857,GO:0009566,8.3132e-02,4.1000e+01
IMP_SCORE,5858,GO:0015250,8.3116e-02,2.3000e+01
IMP_SCORE,5859,GO:0000722,8.3066e-02,1.1000e+01
IMP_SCORE,5860,GO:0035437,8.2949e-02,3.0000e+00
IMP_SCORE,5861,GO:1902991,8.2909e-02,1.8000e+01
IMP_SCORE,5862,GO:0042487,8.2899e-02,9.0000e+00
IMP_SCORE,5863,GO:0033764,8.2877e-02,2.5000e+01
IMP_SCORE,5864,GO:0015030,8.2848e-02,3.7000e+01
IMP_SCORE,5865,GO:0030282,8.2844e-02,2.5000e+01
IMP_SCORE,5866,GO:0046128,8.2824e-02,2.6000e+01
IMP_SCORE,5867,GO:0050881,8.2812e-02,2.0000e+00
IMP_SCORE,5868,GO:1904358,8.2794e-02,3.1000e+01
IMP_SCORE,5869,GO:0035089,8.2766e-02,1.2000e+01
IMP_SCORE,5870,GO:0043028,8.2700e-02,1.8000e+01
IMP_SCORE,5871,GO:0005882,8.2699e-02,1.2800e+02
IMP_SCORE,5872,GO:0042733,8.2696e-02,3.3000e+01
IMP_SCORE,5873,GO:0034969,8.2666e-02,2.2000e+01
IMP_SCORE,5874,GO:0006458,8.2439e-02,3.0000e+01
IMP_SCORE,5875,GO:0042440,8.2404e-02,2.8000e+01
IMP_SCORE,5876,GO:0033077,8.2391e-02,4.0000e+00
IMP_SCORE,5877,GO:0046856,8.2306e-02,1.2000e+01
IMP_SCORE,5878,GO:0010390,8.2298e-02,4.0000e+00
IMP_SCORE,5879,GO:0031903,8.2234e-02,3.9000e+01
IMP_SCORE,5880,GO:0004181,8.2203e-02,1.4000e+01
IMP_SCORE,5881,GO:0060537,8.2171e-02,2.8000e+01
IMP_SCORE,5882,GO:0070085,8.2112e-02,1.0100e+02
IMP_SCORE,5883,GO:0072349,8.2033e-02,2.3000e+01
IMP_SCORE,5884,GO:0070098,8.2015e-02,2.6000e+01
IMP_SCORE,5885,GO:0046218,8.1936e-02,1.2000e+01
IMP_SCORE,5886,GO:0001964,8.1917e-02,7.0000e+00
IMP_SCORE,5887,GO:0038084,8.1876e-02,3.0000e+00
IMP_SCORE,5888,GO:0035036,8.1816e-02,3.2000e+01
IMP_SCORE,5889,GO:0045295,8.1761e-02,4.0000e+00
IMP_SCORE,5890,GO:0060314,8.1687e-02,4.0000e+00
IMP_SCORE,5891,GO:0006692,8.1631e-02,2.0000e+01
IMP_SCORE,5892,GO:0034368,8.1618e-02,9.0000e+00
IMP_SCORE,5893,GO:0035176,8.1575e-02,4.2000e+01
IMP_SCORE,5894,GO:0048531,8.1566e-02,1.9000e+01
IMP_SCORE,5895,GO:0090662,8.1537e-02,1.9000e+01
IMP_SCORE,5896,GO:0042267,8.1530e-02,2.9000e+01
IMP_SCORE,5897,GO:0001756,8.1463e-02,8.0000e+00
IMP_SCORE,5898,GO:0031573,8.1410e-02,4.0000e+00
IMP_SCORE,5899,GO:0045837,8.1319e-02,5.0000e+00
IMP_SCORE,5900,GO:0008188,8.1168e-02,3.7000e+01
IMP_SCORE,5901,GO:0071425,8.1115e-02,2.0000e+00
IMP_SCORE,5902,GO:0031033,8.1083e-02,1.4000e+01
IMP_SCORE,5903,GO:0006605,8.0963e-02,8.2000e+01
IMP_SCORE,5904,GO:0005262,8.0919e-02,3.8000e+01
IMP_SCORE,5905,GO:0032259,8.0824e-02,2.0800e+02
IMP_SCORE,5906,GO:0006090,8.0801e-02,4.0000e+01
IMP_SCORE,5907,GO:1901677,8.0584e-02,1.4000e+01
IMP_SCORE,5908,GO:2000484,8.0557e-02,9.0000e+00
IMP_SCORE,5909,GO:0000380,8.0550e-02,6.0000e+00
IMP_SCORE,5910,GO:2000279,8.0507e-02,5.0000e+00
IMP_SCORE,5911,GO:0060606,8.0455e-02,1.6000e+01
IMP_SCORE,5912,GO:0015893,8.0196e-02,1.3000e+01
IMP_SCORE,5913,GO:0009250,8.0176e-02,8.0000e+00
IMP_SCORE,5914,GO:0017145,8.0109e-02,5.0000e+00
IMP_SCORE,5915,GO:0004222,8.0073e-02,6.4000e+01
IMP_SCORE,5916,GO:0031069,8.0038e-02,4.0000e+00
IMP_SCORE,5917,GO:0014887,7.9949e-02,6.0000e+00
IMP_SCORE,5918,GO:0043149,7.9929e-02,1.0000e+01
IMP_SCORE,5919,GO:0016050,7.9893e-02,1.0600e+02
IMP_SCORE,5920,GO:0044782,7.9785e-02,7.7000e+01
IMP_SCORE,5921,GO:0035246,7.9760e-02,1.9000e+01
IMP_SCORE,5922,GO:0051781,7.9632e-02,2.5000e+01
IMP_SCORE,5923,GO:0006611,7.9568e-02,2.3000e+01
IMP_SCORE,5924,GO:0006568,7.9566e-02,1.3000e+01
IMP_SCORE,5925,GO:0007601,7.9535e-02,1.6600e+02
IMP_SCORE,5926,GO:0006402,7.9454e-02,3.2000e+01
IMP_SCORE,5927,GO:0016024,7.9430e-02,9.0000e+00
IMP_SCORE,5928,GO:0046209,7.9346e-02,6.0000e+00
IMP_SCORE,5929,GO:0005884,7.9307e-02,3.7000e+01
IMP_SCORE,5930,GO:0008757,7.9155e-02,6.8000e+01
IMP_SCORE,5931,GO:0004065,7.9069e-02,4.0000e+01
IMP_SCORE,5932,GO:0030038,7.9061e-02,6.0000e+00
IMP_SCORE,5933,GO:0034724,7.9024e-02,1.2000e+01
IMP_SCORE,5934,GO:0030073,7.8983e-02,1.8000e+01
IMP_SCORE,5935,GO:0006450,7.8929e-02,1.9000e+01
IMP_SCORE,5936,GO:0051705,7.8849e-02,5.2000e+01
IMP_SCORE,5937,GO:0045880,7.8753e-02,8.0000e+00
IMP_SCORE,5938,GO:0070857,7.8739e-02,2.0000e+00
IMP_SCORE,5939,GO:0071870,7.8726e-02,1.1000e+01
IMP_SCORE,5940,GO:0046461,7.8627e-02,1.6000e+01
IMP_SCORE,5941,GO:0031497,7.8504e-02,7.0000e+00
IMP_SCORE,5942,GO:0050994,7.8494e-02,2.9000e+01
IMP_SCORE,5943,GO:0001774,7.8487e-02,2.5000e+01
IMP_SCORE,5944,GO:0060192,7.8465e-02,5.0000e+00
IMP_SCORE,5945,GO:0006338,7.8256e-02,4.5000e+01
IMP_SCORE,5946,GO:0090005,7.8236e-02,1.0000e+01
IMP_SCORE,5947,GO:0052866,7.7963e-02,1.8000e+01
IMP_SCORE,5948,GO:0015485,7.7927e-02,3.0000e+01
IMP_SCORE,5949,GO:0030331,7.7894e-02,3.5000e+01
IMP_SCORE,5950,GO:0048038,7.7826e-02,1.4000e+01
IMP_SCORE,5951,GO:0017056,7.7770e-02,5.0000e+00
IMP_SCORE,5952,GO:0001779,7.7756e-02,1.1000e+01
IMP_SCORE,5953,GO:0046415,7.7740e-02,6.0000e+00
IMP_SCORE,5954,GO:0005355,7.7725e-02,1.8000e+01
IMP_SCORE,5955,GO:0006778,7.7699e-02,1.4000e+01
IMP_SCORE,5956,GO:0060252,7.7672e-02,3.0000e+00
IMP_SCORE,5957,GO:0008033,7.7643e-02,4.4000e+01
IMP_SCORE,5958,GO:0006825,7.7619e-02,2.3000e+01
IMP_SCORE,5959,GO:0071804,7.7498e-02,4.7000e+01
IMP_SCORE,5960,GO:0016765,7.7487e-02,7.7000e+01
IMP_SCORE,5961,GO:0003697,7.7447e-02,2.2000e+01
IMP_SCORE,5962,GO:0019908,7.7346e-02,4.0000e+00
IMP_SCORE,5963,GO:1990939,7.7327e-02,8.0000e+00
IMP_SCORE,5964,GO:0070646,7.7321e-02,7.0000e+01
IMP_SCORE,5965,GO:0000002,7.7299e-02,1.6000e+01
IMP_SCORE,5966,GO:0033599,7.7246e-02,4.0000e+00
IMP_SCORE,5967,GO:0019430,7.7220e-02,4.0000e+00
IMP_SCORE,5968,GO:0101005,7.7056e-02,5.3000e+01
IMP_SCORE,5969,GO:0021987,7.7047e-02,1.6000e+01
IMP_SCORE,5970,GO:0016441,7.6920e-02,1.8000e+01
IMP_SCORE,5971,GO:0006497,7.6777e-02,7.1000e+01
IMP_SCORE,5972,GO:0015630,7.6774e-02,1.4800e+02
IMP_SCORE,5973,GO:0030817,7.6741e-02,2.6000e+01
IMP_SCORE,5974,GO:0042162,7.6698e-02,1.1000e+01
IMP_SCORE,5975,GO:0071824,7.6654e-02,6.0000e+01
IMP_SCORE,5976,GO:0033572,7.6577e-02,1.7000e+01
IMP_SCORE,5977,GO:0045992,7.6560e-02,7.0000e+00
IMP_SCORE,5978,GO:0034708,7.6548e-02,4.0000e+01
IMP_SCORE,5979,GO:0016741,7.6511e-02,2.2000e+02
IMP_SCORE,5980,GO:1900116,7.6433e-02,6.0000e+00
IMP_SCORE,5981,GO:0000502,7.6357e-02,3.7000e+01
IMP_SCORE,5982,GO:0021602,7.6233e-02,8.0000e+00
IMP_SCORE,5983,GO:0071813,7.6201e-02,1.4000e+01
IMP_SCORE,5984,GO:0044706,7.6197e-02,6.4000e+01
IMP_SCORE,5985,GO:2001044,7.6123e-02,9.0000e+00
IMP_SCORE,5986,GO:0016755,7.6121e-02,4.2000e+01
IMP_SCORE,5987,GO:0006475,7.6087e-02,2.5000e+01
IMP_SCORE,5988,GO:0032459,7.6073e-02,1.2000e+01
IMP_SCORE,5989,GO:0001782,7.6069e-02,8.0000e+00
IMP_SCORE,5990,GO:1990845,7.6065e-02,2.0000e+00
IMP_SCORE,5991,GO:0048521,7.6010e-02,1.0000e+00
IMP_SCORE,5992,GO:0005272,7.5963e-02,2.5000e+01
IMP_SCORE,5993,GO:0022821,7.5919e-02,4.0000e+00
IMP_SCORE,5994,GO:0016411,7.5844e-02,1.7000e+01
IMP_SCORE,5995,GO:0000049,7.5808e-02,2.4000e+01
IMP_SCORE,5996,GO:0050999,7.5676e-02,1.0000e+01
IMP_SCORE,5997,GO:0007032,7.5650e-02,1.9000e+01
IMP_SCORE,5998,GO:0031985,7.5514e-02,8.0000e+00
IMP_SCORE,5999,GO:0048490,7.5479e-02,6.0000e+00
IMP_SCORE,6000,GO:0035195,7.5442e-02,1.6000e+01
IMP_SCORE,6001,GO:1905153,7.5390e-02,5.0000e+00
IMP_SCORE,6002,GO:2001212,7.5378e-02,2.0000e+00
IMP_SCORE,6003,GO:0032008,7.5325e-02,9.0000e+00
IMP_SCORE,6004,GO:0050982,7.5311e-02,1.7000e+01
IMP_SCORE,6005,GO:0046112,7.5286e-02,6.0000e+00
IMP_SCORE,6006,GO:0016339,7.5181e-02,1.0200e+02
IMP_SCORE,6007,GO:0010717,7.5155e-02,2.6000e+01
IMP_SCORE,6008,GO:0035108,7.5076e-02,3.7000e+01
IMP_SCORE,6009,GO:0042813,7.4990e-02,7.0000e+00
IMP_SCORE,6010,GO:0051181,7.4927e-02,1.8000e+01
IMP_SCORE,6011,GO:0018410,7.4691e-02,6.6000e+01
IMP_SCORE,6012,GO:0003993,7.4684e-02,1.6000e+01
IMP_SCORE,6013,GO:0043485,7.4642e-02,1.0000e+01
IMP_SCORE,6014,GO:0019829,7.4586e-02,1.9000e+01
IMP_SCORE,6015,GO:0048663,7.4513e-02,2.5000e+01
IMP_SCORE,6016,GO:0071285,7.4509e-02,3.0000e+00
IMP_SCORE,6017,GO:0033176,7.4486e-02,1.2000e+01
IMP_SCORE,6018,GO:1902259,7.4364e-02,8.0000e+00
IMP_SCORE,6019,GO:0055102,7.4340e-02,4.6000e+01
IMP_SCORE,6020,GO:0006271,7.4257e-02,3.0000e+00
IMP_SCORE,6021,GO:0007126,7.4235e-02,3.1000e+01
IMP_SCORE,6022,GO:1904886,7.4234e-02,7.0000e+00
IMP_SCORE,6023,GO:2001258,7.4096e-02,7.0000e+00
IMP_SCORE,6024,GO:0046939,7.4092e-02,2.0000e+01
IMP_SCORE,6025,GO:1903651,7.4075e-02,7.0000e+00
IMP_SCORE,6026,GO:0006415,7.3960e-02,2.8000e+01
IMP_SCORE,6027,GO:0008239,7.3933e-02,3.1000e+01
IMP_SCORE,6028,GO:0006865,7.3857e-02,4.1000e+01
IMP_SCORE,6029,GO:0042761,7.3804e-02,1.5000e+01
IMP_SCORE,6030,GO:0005976,7.3736e-02,3.2000e+01
IMP_SCORE,6031,GO:1903573,7.3712e-02,7.0000e+00
IMP_SCORE,6032,GO:0002714,7.3708e-02,1.2000e+01
IMP_SCORE,6033,GO:0007156,7.3604e-02,1.0600e+02
IMP_SCORE,6034,GO:0032305,7.3597e-02,5.0000e+00
IMP_SCORE,6035,GO:0016684,7.3528e-02,5.7000e+01
IMP_SCORE,6036,GO:1900746,7.3401e-02,6.0000e+00
IMP_SCORE,6037,GO:0090281,7.3394e-02,7.0000e+00
IMP_SCORE,6038,GO:0045060,7.3280e-02,3.0000e+00
IMP_SCORE,6039,GO:0030878,7.3093e-02,1.0000e+01
IMP_SCORE,6040,GO:0048741,7.3004e-02,1.9000e+01
IMP_SCORE,6041,GO:0048715,7.2997e-02,8.0000e+00
IMP_SCORE,6042,GO:0019682,7.2943e-02,1.8000e+01
IMP_SCORE,6043,GO:2000047,7.2906e-02,1.0000e+00
IMP_SCORE,6044,GO:0010510,7.2801e-02,9.0000e+00
IMP_SCORE,6045,GO:0039703,7.2772e-02,2.0000e+00
IMP_SCORE,6046,GO:1904707,7.2714e-02,4.0000e+00
IMP_SCORE,6047,GO:0044085,7.2605e-02,7.3000e+01
IMP_SCORE,6048,GO:0022904,7.2596e-02,3.3000e+01
IMP_SCORE,6049,GO:0042623,7.2290e-02,7.2000e+01
IMP_SCORE,6050,GO:0072528,7.2284e-02,1.3000e+01
IMP_SCORE,6051,GO:0034377,7.2073e-02,7.0000e+00
IMP_SCORE,6052,GO:0086091,7.2013e-02,9.0000e+00
IMP_SCORE,6053,GO:0031994,7.1854e-02,8.0000e+00
IMP_SCORE,6054,GO:0097517,7.1597e-02,3.8000e+01
IMP_SCORE,6055,GO:0046527,7.1445e-02,1.5000e+01
IMP_SCORE,6056,GO:0006334,7.1435e-02,4.0000e+01
IMP_SCORE,6057,GO:0072677,7.1394e-02,7.0000e+00
IMP_SCORE,6058,GO:0007224,7.1378e-02,3.0000e+01
IMP_SCORE,6059,GO:0000784,7.1303e-02,3.4000e+01
IMP_SCORE,6060,GO:0051439,7.1288e-02,9.0000e+00
IMP_SCORE,6061,GO:0008272,7.1264e-02,5.0000e+00
IMP_SCORE,6062,GO:0005035,7.1256e-02,2.6000e+01
IMP_SCORE,6063,GO:0009620,7.1214e-02,2.0000e+01
IMP_SCORE,6064,GO:0044728,7.1150e-02,1.6000e+01
IMP_SCORE,6065,GO:0003729,7.1106e-02,6.2000e+01
IMP_SCORE,6066,GO:0000041,7.1051e-02,6.7000e+01
IMP_SCORE,6067,GO:0006364,7.1030e-02,5.7000e+01
IMP_SCORE,6068,GO:0015718,7.0982e-02,4.4000e+01
IMP_SCORE,6069,GO:0098534,7.0902e-02,5.0000e+00
IMP_SCORE,6070,GO:0006501,7.0653e-02,5.2000e+01
IMP_SCORE,6071,GO:0000462,7.0606e-02,1.3000e+01
IMP_SCORE,6072,GO:0043543,7.0601e-02,5.5000e+01
IMP_SCORE,6073,GO:0015605,7.0503e-02,1.1000e+01
IMP_SCORE,6074,GO:0000266,7.0461e-02,4.0000e+00
IMP_SCORE,6075,GO:0071107,7.0417e-02,2.0000e+00
IMP_SCORE,6076,GO:0032993,7.0337e-02,4.4000e+01
IMP_SCORE,6077,GO:1902108,7.0303e-02,5.0000e+00
IMP_SCORE,6078,GO:0045453,7.0249e-02,1.1000e+01
IMP_SCORE,6079,GO:0010894,7.0249e-02,2.0000e+00
IMP_SCORE,6080,GO:0045954,7.0224e-02,1.4000e+01
IMP_SCORE,6081,GO:0004386,7.0218e-02,4.6000e+01
IMP_SCORE,6082,GO:0035194,7.0204e-02,1.4000e+01
IMP_SCORE,6083,GO:0005637,6.9892e-02,4.8000e+01
IMP_SCORE,6084,GO:0002449,6.9831e-02,5.2000e+01
IMP_SCORE,6085,GO:0097472,6.9812e-02,8.0000e+00
IMP_SCORE,6086,GO:0046467,6.9760e-02,5.3000e+01
IMP_SCORE,6087,GO:0072132,6.9732e-02,4.0000e+00
IMP_SCORE,6088,GO:0030199,6.9703e-02,1.2000e+01
IMP_SCORE,6089,GO:0019215,6.9653e-02,1.5000e+01
IMP_SCORE,6090,GO:0007588,6.9581e-02,3.2000e+01
IMP_SCORE,6091,GO:0002026,6.9274e-02,3.0000e+00
IMP_SCORE,6092,GO:0060046,6.9269e-02,2.3000e+01
IMP_SCORE,6093,GO:0072599,6.9258e-02,1.7000e+01
IMP_SCORE,6094,GO:0030071,6.9247e-02,4.0000e+00
IMP_SCORE,6095,GO:0019203,6.9241e-02,6.0000e+00
IMP_SCORE,6096,GO:0015036,6.9201e-02,1.7000e+01
IMP_SCORE,6097,GO:0032420,6.9178e-02,1.6000e+01
IMP_SCORE,6098,GO:0034035,6.9153e-02,7.0000e+00
IMP_SCORE,6099,GO:0060236,6.9099e-02,4.0000e+00
IMP_SCORE,6100,GO:0052695,6.9006e-02,2.0000e+01
IMP_SCORE,6101,GO:0070884,6.8988e-02,5.0000e+00
IMP_SCORE,6102,GO:0070330,6.8818e-02,1.9000e+01
IMP_SCORE,6103,GO:0030802,6.8803e-02,3.1000e+01
IMP_SCORE,6104,GO:0000725,6.8752e-02,1.8000e+01
IMP_SCORE,6105,GO:0046131,6.8694e-02,1.6000e+01
IMP_SCORE,6106,GO:0030518,6.8692e-02,2.0000e+01
IMP_SCORE,6107,GO:0046653,6.8601e-02,1.4000e+01
IMP_SCORE,6108,GO:0005249,6.8580e-02,3.8000e+01
IMP_SCORE,6109,GO:0047555,6.8540e-02,5.0000e+00
IMP_SCORE,6110,GO:0050931,6.8532e-02,1.1000e+01
IMP_SCORE,6111,GO:0034114,6.8501e-02,4.0000e+00
IMP_SCORE,6112,GO:0046519,6.8491e-02,7.0000e+00
IMP_SCORE,6113,GO:0015988,6.8431e-02,6.0000e+00
IMP_SCORE,6114,GO:2001022,6.8309e-02,1.2000e+01
IMP_SCORE,6115,GO:0001098,6.8232e-02,1.7000e+01
IMP_SCORE,6116,GO:0055062,6.8166e-02,2.0000e+00
IMP_SCORE,6117,GO:0097722,6.8152e-02,2.1000e+01
IMP_SCORE,6118,GO:0099738,6.8131e-02,7.0000e+00
IMP_SCORE,6119,GO:0032205,6.8104e-02,4.0000e+00
IMP_SCORE,6120,GO:0032451,6.7971e-02,1.2000e+01
IMP_SCORE,6121,GO:0043301,6.7966e-02,3.0000e+00
IMP_SCORE,6122,GO:0061029,6.7770e-02,6.0000e+00
IMP_SCORE,6123,GO:1903077,6.7760e-02,8.0000e+00
IMP_SCORE,6124,GO:0007020,6.7734e-02,1.0000e+01
IMP_SCORE,6125,GO:0061418,6.7702e-02,1.9000e+01
IMP_SCORE,6126,GO:0042379,6.7616e-02,3.1000e+01
IMP_SCORE,6127,GO:0009219,6.7497e-02,5.0000e+00
IMP_SCORE,6128,GO:0043486,6.7488e-02,1.0000e+01
IMP_SCORE,6129,GO:0016505,6.7484e-02,1.3000e+01
IMP_SCORE,6130,GO:0008194,6.7467e-02,1.1000e+02
IMP_SCORE,6131,GO:0031272,6.7085e-02,8.0000e+00
IMP_SCORE,6132,GO:0006091,6.7042e-02,1.2500e+02
IMP_SCORE,6133,GO:0086064,6.6909e-02,6.0000e+00
IMP_SCORE,6134,GO:0008242,6.6900e-02,1.0000e+01
IMP_SCORE,6135,GO:0018024,6.6893e-02,1.2000e+01
IMP_SCORE,6136,GO:0005254,6.6850e-02,4.0000e+01
IMP_SCORE,6137,GO:0040034,6.6822e-02,4.0000e+00
IMP_SCORE,6138,GO:0048738,6.6748e-02,6.0000e+00
IMP_SCORE,6139,GO:0097066,6.6698e-02,7.0000e+00
IMP_SCORE,6140,GO:0010501,6.6651e-02,2.5000e+01
IMP_SCORE,6141,GO:0005614,6.6645e-02,2.3000e+01
IMP_SCORE,6142,GO:2000810,6.6624e-02,7.0000e+00
IMP_SCORE,6143,GO:0051087,6.6413e-02,2.4400e+02
IMP_SCORE,6144,GO:0007080,6.6369e-02,8.0000e+00
IMP_SCORE,6145,GO:0000149,6.6318e-02,9.0000e+01
IMP_SCORE,6146,GO:0035066,6.6299e-02,1.2000e+01
IMP_SCORE,6147,GO:0016859,6.6216e-02,3.7000e+01
IMP_SCORE,6148,GO:0004033,6.5930e-02,1.7000e+01
IMP_SCORE,6149,GO:1902554,6.5876e-02,1.1000e+01
IMP_SCORE,6150,GO:0048753,6.5859e-02,6.0000e+00
IMP_SCORE,6151,GO:0090723,6.5761e-02,1.1000e+01
IMP_SCORE,6152,GO:0071577,6.5477e-02,2.2000e+01
IMP_SCORE,6153,GO:0007263,6.5418e-02,6.0000e+00
IMP_SCORE,6154,GO:0005682,6.5310e-02,1.6000e+01
IMP_SCORE,6155,GO:0060081,6.5274e-02,6.0000e+00
IMP_SCORE,6156,GO:0001099,6.5245e-02,1.3000e+01
IMP_SCORE,6157,GO:0002573,6.5163e-02,2.9000e+01
IMP_SCORE,6158,GO:0044391,6.5139e-02,4.0000e+01
IMP_SCORE,6159,GO:0051084,6.5095e-02,7.0000e+00
IMP_SCORE,6160,GO:0008528,6.4913e-02,6.8000e+01
IMP_SCORE,6161,GO:0006353,6.4894e-02,2.4000e+01
IMP_SCORE,6162,GO:0043558,6.4878e-02,4.0000e+00
IMP_SCORE,6163,GO:0009101,6.4870e-02,2.4000e+01
IMP_SCORE,6164,GO:0003954,6.4863e-02,2.6000e+01
IMP_SCORE,6165,GO:0006413,6.4819e-02,6.6000e+01
IMP_SCORE,6166,GO:0046471,6.4788e-02,1.7000e+01
IMP_SCORE,6167,GO:0032266,6.4698e-02,1.5000e+01
IMP_SCORE,6168,GO:0031572,6.4651e-02,8.0000e+00
IMP_SCORE,6169,GO:0004143,6.4642e-02,7.0000e+00
IMP_SCORE,6170,GO:0052652,6.4641e-02,3.0000e+00
IMP_SCORE,6171,GO:0043618,6.4618e-02,1.4000e+01
IMP_SCORE,6172,GO:0044815,6.4591e-02,2.2000e+01
IMP_SCORE,6173,GO:0005484,6.4546e-02,1.6000e+01
IMP_SCORE,6174,GO:1901379,6.4510e-02,4.0000e+01
IMP_SCORE,6175,GO:0004407,6.4420e-02,1.3000e+01
IMP_SCORE,6176,GO:0030301,6.4378e-02,1.2000e+01
IMP_SCORE,6177,GO:0051503,6.4366e-02,1.0000e+01
IMP_SCORE,6178,GO:0043241,6.4233e-02,4.4000e+01
IMP_SCORE,6179,GO:0006285,6.4189e-02,2.0000e+00
IMP_SCORE,6180,GO:0090129,6.4172e-02,2.0000e+00
IMP_SCORE,6181,GO:0032433,6.4170e-02,4.0000e+00
IMP_SCORE,6182,GO:0070266,6.4150e-02,1.1000e+01
IMP_SCORE,6183,GO:0042975,6.4117e-02,3.0000e+00
IMP_SCORE,6184,GO:0008168,6.4102e-02,2.1600e+02
IMP_SCORE,6185,GO:0060261,6.4004e-02,1.1000e+01
IMP_SCORE,6186,GO:0000153,6.3997e-02,3.0000e+00
IMP_SCORE,6187,GO:0086080,6.3995e-02,1.5000e+01
IMP_SCORE,6188,GO:0006521,6.3988e-02,1.4000e+01
IMP_SCORE,6189,GO:0006024,6.3851e-02,3.8000e+01
IMP_SCORE,6190,GO:2000516,6.3712e-02,1.4000e+01
IMP_SCORE,6191,GO:0051294,6.3676e-02,4.0000e+00
IMP_SCORE,6192,GO:0032211,6.3637e-02,2.0000e+00
IMP_SCORE,6193,GO:0033033,6.3577e-02,1.2000e+01
IMP_SCORE,6194,GO:0071709,6.3559e-02,8.0000e+00
IMP_SCORE,6195,GO:0006878,6.3549e-02,1.3000e+01
IMP_SCORE,6196,GO:0016747,6.3482e-02,1.8700e+02
IMP_SCORE,6197,GO:1902581,6.3466e-02,6.0000e+00
IMP_SCORE,6198,GO:0006354,6.3439e-02,3.6000e+01
IMP_SCORE,6199,GO:0051198,6.3433e-02,3.0000e+00
IMP_SCORE,6200,GO:0016675,6.3389e-02,7.0000e+00
IMP_SCORE,6201,GO:0000295,6.3364e-02,5.0000e+00
IMP_SCORE,6202,GO:1905515,6.3308e-02,1.6000e+01
IMP_SCORE,6203,GO:0010463,6.3295e-02,2.2000e+01
IMP_SCORE,6204,GO:0008213,6.3226e-02,3.1000e+01
IMP_SCORE,6205,GO:0019748,6.3189e-02,2.4000e+01
IMP_SCORE,6206,GO:0008026,6.3169e-02,3.6000e+01
IMP_SCORE,6207,GO:0036336,6.3129e-02,3.0000e+00
IMP_SCORE,6208,GO:0009952,6.3088e-02,3.1000e+01
IMP_SCORE,6209,GO:0005852,6.2999e-02,1.6000e+01
IMP_SCORE,6210,GO:0060766,6.2978e-02,1.0000e+00
IMP_SCORE,6211,GO:0044224,6.2978e-02,1.0000e+00
IMP_SCORE,6212,GO:0045236,6.2844e-02,8.0000e+00
IMP_SCORE,6213,GO:0002440,6.2844e-02,3.3000e+01
IMP_SCORE,6214,GO:0001104,6.2841e-02,2.7000e+01
IMP_SCORE,6215,GO:0090305,6.2811e-02,8.0000e+01
IMP_SCORE,6216,GO:0070001,6.2658e-02,5.3000e+01
IMP_SCORE,6217,GO:0008023,6.2475e-02,1.6000e+01
IMP_SCORE,6218,GO:1903363,6.2341e-02,7.0000e+00
IMP_SCORE,6219,GO:0015800,6.2258e-02,1.8000e+01
IMP_SCORE,6220,GO:0007342,6.2257e-02,1.8000e+01
IMP_SCORE,6221,GO:0045603,6.2191e-02,3.0000e+01
IMP_SCORE,6222,GO:0045005,6.2151e-02,4.0000e+00
IMP_SCORE,6223,GO:0072044,6.2140e-02,1.1000e+01
IMP_SCORE,6224,GO:0031034,6.2048e-02,1.4000e+01
IMP_SCORE,6225,GO:0000054,6.2005e-02,2.0000e+00
IMP_SCORE,6226,GO:0042562,6.2004e-02,5.0000e+01
IMP_SCORE,6227,GO:0005732,6.1872e-02,2.0000e+00
IMP_SCORE,6228,GO:0034399,6.1792e-02,1.7000e+01
IMP_SCORE,6229,GO:0097747,6.1776e-02,2.8000e+01
IMP_SCORE,6230,GO:2000765,6.1659e-02,3.0000e+00
IMP_SCORE,6231,GO:0004129,6.1517e-02,1.0000e+01
IMP_SCORE,6232,GO:0043073,6.1279e-02,2.4000e+01
IMP_SCORE,6233,GO:0060795,6.1225e-02,1.0000e+00
IMP_SCORE,6234,GO:0098930,6.1126e-02,1.7000e+01
IMP_SCORE,6235,GO:0001682,6.1118e-02,8.0000e+00
IMP_SCORE,6236,GO:1903020,6.1046e-02,9.0000e+00
IMP_SCORE,6237,GO:0051119,6.1045e-02,2.5000e+01
IMP_SCORE,6238,GO:0035872,6.0854e-02,6.0000e+00
IMP_SCORE,6239,GO:0036260,6.0752e-02,9.0000e+00
IMP_SCORE,6240,GO:0002208,6.0689e-02,7.0000e+00
IMP_SCORE,6241,GO:0007175,6.0661e-02,2.0000e+00
IMP_SCORE,6242,GO:0006333,6.0591e-02,2.0000e+01
IMP_SCORE,6243,GO:0070160,6.0390e-02,1.3200e+02
IMP_SCORE,6244,GO:0003777,6.0354e-02,3.0000e+01
IMP_SCORE,6245,GO:0016863,6.0278e-02,1.0000e+01
IMP_SCORE,6246,GO:0072666,6.0252e-02,1.4000e+01
IMP_SCORE,6247,GO:0008376,6.0141e-02,4.7000e+01
IMP_SCORE,6248,GO:0009262,6.0136e-02,9.0000e+00
IMP_SCORE,6249,GO:0030851,5.9967e-02,5.0000e+00
IMP_SCORE,6250,GO:0004012,5.9842e-02,7.0000e+00
IMP_SCORE,6251,GO:0070227,5.9781e-02,5.0000e+00
IMP_SCORE,6252,GO:0090503,5.9685e-02,1.7000e+01
IMP_SCORE,6253,GO:0022400,5.9631e-02,7.0000e+00
IMP_SCORE,6254,GO:0031665,5.9538e-02,4.0000e+00
IMP_SCORE,6255,GO:0033262,5.9514e-02,2.0000e+00
IMP_SCORE,6256,GO:0099086,5.9410e-02,8.0000e+00
IMP_SCORE,6257,GO:0016712,5.9278e-02,8.0000e+00
IMP_SCORE,6258,GO:0015645,5.9258e-02,1.0000e+01
IMP_SCORE,6259,GO:0010369,5.9199e-02,7.0000e+00
IMP_SCORE,6260,GO:0032230,5.9163e-02,2.0000e+00
IMP_SCORE,6261,GO:0006613,5.8863e-02,1.8000e+01
IMP_SCORE,6262,GO:1905038,5.8853e-02,5.0000e+00
IMP_SCORE,6263,GO:2000786,5.8808e-02,1.5000e+01
IMP_SCORE,6264,GO:0006700,5.8785e-02,7.0000e+00
IMP_SCORE,6265,GO:0051280,5.8780e-02,1.0000e+00
IMP_SCORE,6266,GO:0060632,5.8749e-02,1.2000e+01
IMP_SCORE,6267,GO:0006023,5.8739e-02,3.5000e+01
IMP_SCORE,6268,GO:0000184,5.8675e-02,1.2000e+01
IMP_SCORE,6269,GO:0072523,5.8631e-02,1.6000e+01
IMP_SCORE,6270,GO:0045103,5.8584e-02,3.1000e+01
IMP_SCORE,6271,GO:0086011,5.8489e-02,2.0000e+00
IMP_SCORE,6272,GO:0030857,5.8464e-02,6.0000e+00
IMP_SCORE,6273,GO:0099589,5.8377e-02,1.3000e+01
IMP_SCORE,6274,GO:0007281,5.8369e-02,4.1000e+01
IMP_SCORE,6275,GO:2000010,5.8350e-02,4.0000e+00
IMP_SCORE,6276,GO:0005212,5.8315e-02,4.4000e+01
IMP_SCORE,6277,GO:0016072,5.8191e-02,7.2000e+01
IMP_SCORE,6278,GO:0042405,5.8056e-02,3.0000e+00
IMP_SCORE,6279,GO:0006303,5.7997e-02,1.2000e+01
IMP_SCORE,6280,GO:0051969,5.7693e-02,3.0000e+00
IMP_SCORE,6281,GO:0002922,5.7671e-02,1.2000e+01
IMP_SCORE,6282,GO:0042393,5.7662e-02,8.5000e+01
IMP_SCORE,6283,GO:0016064,5.7613e-02,1.3000e+01
IMP_SCORE,6284,GO:2000677,5.7593e-02,1.2000e+01
IMP_SCORE,6285,GO:0051297,5.7552e-02,3.5000e+01
IMP_SCORE,6286,GO:0043470,5.7540e-02,8.0000e+00
IMP_SCORE,6287,GO:0001771,5.7407e-02,6.0000e+00
IMP_SCORE,6288,GO:0005172,5.7315e-02,1.0000e+01
IMP_SCORE,6289,GO:0007606,5.7279e-02,4.1000e+01
IMP_SCORE,6290,GO:1904376,5.7141e-02,1.1000e+01
IMP_SCORE,6291,GO:0043560,5.6956e-02,4.0000e+00
IMP_SCORE,6292,GO:0071174,5.6827e-02,3.0000e+00
IMP_SCORE,6293,GO:0042101,5.6763e-02,1.2000e+01
IMP_SCORE,6294,GO:0036126,5.6749e-02,1.4000e+01
IMP_SCORE,6295,GO:0016460,5.6721e-02,2.2000e+01
IMP_SCORE,6296,GO:0043650,5.6674e-02,9.0000e+00
IMP_SCORE,6297,GO:0043414,5.6645e-02,6.9000e+01
IMP_SCORE,6298,GO:0005549,5.6593e-02,2.1000e+01
IMP_SCORE,6299,GO:0043296,5.6591e-02,1.6000e+01
IMP_SCORE,6300,GO:0036066,5.6562e-02,7.0000e+00
IMP_SCORE,6301,GO:0016782,5.6507e-02,6.1000e+01
IMP_SCORE,6302,GO:0019433,5.6490e-02,8.0000e+00
IMP_SCORE,6303,GO:0005720,5.6297e-02,9.0000e+00
IMP_SCORE,6304,GO:0032069,5.6293e-02,5.0000e+00
IMP_SCORE,6305,GO:0009451,5.6288e-02,6.0000e+01
IMP_SCORE,6306,GO:0065004,5.6237e-02,7.5000e+01
IMP_SCORE,6307,GO:0031304,5.6236e-02,1.4000e+01
IMP_SCORE,6308,GO:0046655,5.6151e-02,1.6000e+01
IMP_SCORE,6309,GO:0035250,5.6051e-02,3.1000e+01
IMP_SCORE,6310,GO:0006891,5.6049e-02,1.5000e+01
IMP_SCORE,6311,GO:0042220,5.6038e-02,7.0000e+00
IMP_SCORE,6312,GO:0071941,5.6028e-02,1.4000e+01
IMP_SCORE,6313,GO:0006754,5.6012e-02,1.0000e+01
IMP_SCORE,6314,GO:0048608,5.5920e-02,6.7000e+01
IMP_SCORE,6315,GO:0010960,5.5752e-02,2.0000e+00
IMP_SCORE,6316,GO:2000243,5.5530e-02,8.0000e+00
IMP_SCORE,6317,GO:0016126,5.5514e-02,3.2000e+01
IMP_SCORE,6318,GO:0030877,5.5355e-02,2.0000e+00
IMP_SCORE,6319,GO:0000050,5.5314e-02,6.0000e+00
IMP_SCORE,6320,GO:0008170,5.5300e-02,2.5000e+01
IMP_SCORE,6321,GO:0005868,5.5297e-02,8.0000e+00
IMP_SCORE,6322,GO:1902043,5.5128e-02,4.0000e+00
IMP_SCORE,6323,GO:0008080,5.5072e-02,7.2000e+01
IMP_SCORE,6324,GO:0051540,5.4844e-02,4.9000e+01
IMP_SCORE,6325,GO:1900004,5.4665e-02,1.0000e+01
IMP_SCORE,6326,GO:0016667,5.4582e-02,4.2000e+01
IMP_SCORE,6327,GO:0002039,5.4560e-02,2.9000e+01
IMP_SCORE,6328,GO:0006029,5.4537e-02,2.5000e+01
IMP_SCORE,6329,GO:0010719,5.4487e-02,7.0000e+00
IMP_SCORE,6330,GO:0016889,5.4460e-02,6.0000e+00
IMP_SCORE,6331,GO:0051784,5.4451e-02,1.1000e+01
IMP_SCORE,6332,GO:0033032,5.4269e-02,1.4000e+01
IMP_SCORE,6333,GO:0009582,5.4199e-02,6.3000e+01
IMP_SCORE,6334,GO:0046827,5.4118e-02,3.0000e+00
IMP_SCORE,6335,GO:0010972,5.4116e-02,2.1000e+01
IMP_SCORE,6336,GO:0043921,5.4094e-02,3.0000e+00
IMP_SCORE,6337,GO:0042178,5.3931e-02,7.0000e+00
IMP_SCORE,6338,GO:0045171,5.3740e-02,2.7000e+01
IMP_SCORE,6339,GO:0006486,5.3735e-02,7.0000e+01
IMP_SCORE,6340,GO:0060740,5.3511e-02,1.0000e+01
IMP_SCORE,6341,GO:2001021,5.3464e-02,1.4000e+01
IMP_SCORE,6342,GO:0046459,5.3410e-02,2.3000e+01
IMP_SCORE,6343,GO:0004518,5.3249e-02,9.9000e+01
IMP_SCORE,6344,GO:0043616,5.3153e-02,6.0000e+00
IMP_SCORE,6345,GO:0033363,5.3130e-02,1.7000e+01
IMP_SCORE,6346,GO:0046717,5.3128e-02,2.9000e+01
IMP_SCORE,6347,GO:0019692,5.3109e-02,9.0000e+00
IMP_SCORE,6348,GO:0035064,5.3094e-02,4.7000e+01
IMP_SCORE,6349,GO:0016410,5.3035e-02,8.0000e+01
IMP_SCORE,6350,GO:0007548,5.3021e-02,5.0000e+00
IMP_SCORE,6351,GO:0033605,5.2988e-02,8.0000e+00
IMP_SCORE,6352,GO:0019212,5.2863e-02,2.7000e+01
IMP_SCORE,6353,GO:0004016,5.2861e-02,3.0000e+00
IMP_SCORE,6354,GO:0045779,5.2824e-02,1.2000e+01
IMP_SCORE,6355,GO:1905039,5.2749e-02,3.5000e+01
IMP_SCORE,6356,GO:0031624,5.2628e-02,7.0000e+00
IMP_SCORE,6357,GO:0005840,5.2497e-02,4.8000e+01
IMP_SCORE,6358,GO:0007190,5.2427e-02,5.0000e+00
IMP_SCORE,6359,GO:0035589,5.2407e-02,2.4000e+01
IMP_SCORE,6360,GO:0090484,5.2290e-02,1.4000e+01
IMP_SCORE,6361,GO:0004115,5.2251e-02,2.0000e+00
IMP_SCORE,6362,GO:0006972,5.2233e-02,5.0000e+00
IMP_SCORE,6363,GO:0034030,5.1938e-02,4.0000e+00
IMP_SCORE,6364,GO:0034728,5.1915e-02,5.3000e+01
IMP_SCORE,6365,GO:1904030,5.1852e-02,8.0000e+00
IMP_SCORE,6366,GO:0070126,5.1851e-02,1.9000e+01
IMP_SCORE,6367,GO:0031201,5.1819e-02,2.0000e+01
IMP_SCORE,6368,GO:0009913,5.1731e-02,3.6000e+01
IMP_SCORE,6369,GO:0050907,5.1601e-02,5.2000e+01
IMP_SCORE,6370,GO:0046838,5.1588e-02,4.0000e+00
IMP_SCORE,6371,GO:0070979,5.1371e-02,7.0000e+00
IMP_SCORE,6372,GO:0001518,5.1322e-02,4.0000e+00
IMP_SCORE,6373,GO:0033194,5.1281e-02,1.3000e+01
IMP_SCORE,6374,GO:0034243,5.1215e-02,7.0000e+00
IMP_SCORE,6375,GO:0045334,5.1190e-02,4.0000e+00
IMP_SCORE,6376,GO:0000313,5.1129e-02,2.2000e+01
IMP_SCORE,6377,GO:0007218,5.1044e-02,6.7000e+01
IMP_SCORE,6378,GO:0016651,5.0896e-02,7.2000e+01
IMP_SCORE,6379,GO:0060457,5.0883e-02,1.0000e+01
IMP_SCORE,6380,GO:0007339,5.0844e-02,3.4000e+01
IMP_SCORE,6381,GO:0045429,5.0825e-02,1.3000e+01
IMP_SCORE,6382,GO:0034470,5.0759e-02,7.3000e+01
IMP_SCORE,6383,GO:0036513,5.0745e-02,3.0000e+00
IMP_SCORE,6384,GO:0035970,5.0693e-02,2.0000e+00
[truncated: 2,209,941 more chars]
