# Supplementary material for: A new approach for interpreting Random Forest models and its application to the biology of ageing
Source: Bioinformatics. 2018 Feb 16;34(14):2449–56. doi: 10.1093/bioinformatics/bty087 (PMC6041990; doi:10.1093/bioinformatics/bty087)
Supplement: Supplementary Data [file bty087_src_code_and_dataset.zip › src_code_and_dataset/results/4_true.txt]

PARAM, Using dataset: /pi/home/cug/ff79/GCWA/datasets/go.arff
PARAM, Using class: class_expression_brain
PARAM, Number of iterations: 100,200,300,
PARAM, Max. depth: 0
PARAM, Random seed: 4
PARAM, Number of random selected features used in each split: 0.5,1.0,2.0,
PARAM, Do IB undersample: true
PARAM, N. of min. positive values: 10
PARAM, N. bins: -1
STATS_LATEX_DB & go.arff & class_expression_brain & 17716 & 7491 & N:17149 / O:420 / U:147 /  \\ 
CROSSVALID_STATS_BEGIN

Correctly Classified Instances       12558               70.8851 %
Incorrectly Classified Instances      5158               29.1149 %
Kappa statistic                          0.0637
Mean absolute error                      0.2503
Root mean squared error                  0.3347
Relative absolute error                800.6978 %
Root relative squared error            268.0611 %
Total Number of Instances            17716     

=== Detailed Accuracy By Class ===

                 TP Rate  FP Rate  Precision  Recall   F-Measure  MCC      ROC Area  PRC Area  Class
                 0.716    0.413    0.981      0.716    0.828      0.117    0.703     0.984     N
                 0.555    0.193    0.065      0.555    0.117      0.137    0.754     0.089     O
                 0.340    0.090    0.031      0.340    0.056      0.078    0.673     0.022     U
                 0.000    0.000    0.000      0.000    0.000      0.000    ?         ?         ?
Weighted Avg.    0.709    0.405    0.952      0.709    0.805      0.117    0.704     0.955     

=== Confusion Matrix ===

     a     b     c     d   <-- classified as
 12275  3315  1559     0 |     a = N
   164   233    23     0 |     b = O
    70    27    50     0 |     c = U
     0     0     0     0 |     d = ?

CROSSVALID_STATS_END
STATS_LATEX_ACC & go.arff & class_expression_brain & 0.952 & 0.709 & 0.805 & 0.704 & 0.955 \\ 
STATS_LATEX_ACC_PER & go.arff & class_expression_brain & 0.981 & 0.716 & 0.828 & 0.703 & 0.984 & N \\ 
STATS_LATEX_ACC_PER & go.arff & class_expression_brain & 0.065 & 0.555 & 0.117 & 0.754 & 0.089 & O \\ 
STATS_LATEX_ACC_PER & go.arff & class_expression_brain & 0.031 & 0.340 & 0.056 & 0.673 & 0.022 & U \\ 
ROCPOINTS_N,0.0700,1.0000,1.0000,0.9680,1.0000
ROCPOINTS_N,0.0767,1.0000,0.9999,0.9680,0.9999
ROCPOINTS_N,0.0867,1.0000,0.9999,0.9680,0.9999
ROCPOINTS_N,0.0900,0.9982,0.9998,0.9680,0.9998
ROCPOINTS_N,0.0933,0.9982,0.9995,0.9680,0.9995
ROCPOINTS_N,0.0967,0.9982,0.9995,0.9680,0.9995
ROCPOINTS_N,0.1000,0.9965,0.9993,0.9681,0.9993
ROCPOINTS_N,0.1007,0.9947,0.9990,0.9681,0.9990
ROCPOINTS_N,0.1033,0.9929,0.9990,0.9682,0.9990
ROCPOINTS_N,0.1067,0.9929,0.9987,0.9682,0.9987
ROCPOINTS_N,0.1100,0.9894,0.9983,0.9683,0.9983
ROCPOINTS_N,0.1133,0.9877,0.9981,0.9683,0.9981
ROCPOINTS_N,0.1167,0.9841,0.9980,0.9684,0.9980
ROCPOINTS_N,0.1200,0.9824,0.9975,0.9685,0.9975
ROCPOINTS_N,0.1233,0.9753,0.9971,0.9687,0.9971
ROCPOINTS_N,0.1267,0.9753,0.9964,0.9687,0.9964
ROCPOINTS_N,0.1300,0.9718,0.9961,0.9688,0.9961
ROCPOINTS_N,0.1333,0.9683,0.9957,0.9688,0.9957
ROCPOINTS_N,0.1334,0.9647,0.9953,0.9689,0.9953
ROCPOINTS_N,0.1367,0.9647,0.9953,0.9689,0.9953
ROCPOINTS_N,0.1400,0.9630,0.9949,0.9690,0.9949
ROCPOINTS_N,0.1433,0.9577,0.9947,0.9691,0.9947
ROCPOINTS_N,0.1449,0.9559,0.9942,0.9692,0.9942
ROCPOINTS_N,0.1467,0.9559,0.9941,0.9692,0.9941
ROCPOINTS_N,0.1497,0.9524,0.9937,0.9693,0.9937
ROCPOINTS_N,0.1500,0.9524,0.9936,0.9693,0.9936
ROCPOINTS_N,0.1517,0.9506,0.9930,0.9693,0.9930
ROCPOINTS_N,0.1533,0.9506,0.9929,0.9693,0.9929
ROCPOINTS_N,0.1567,0.9471,0.9920,0.9694,0.9920
ROCPOINTS_N,0.1600,0.9436,0.9908,0.9695,0.9908
ROCPOINTS_N,0.1633,0.9365,0.9896,0.9697,0.9896
ROCPOINTS_N,0.1648,0.9295,0.9883,0.9698,0.9883
ROCPOINTS_N,0.1660,0.9295,0.9882,0.9698,0.9882
ROCPOINTS_N,0.1667,0.9295,0.9882,0.9698,0.9882
ROCPOINTS_N,0.1700,0.9259,0.9875,0.9699,0.9875
ROCPOINTS_N,0.1706,0.9224,0.9867,0.9700,0.9867
ROCPOINTS_N,0.1710,0.9224,0.9866,0.9700,0.9866
ROCPOINTS_N,0.1733,0.9224,0.9866,0.9700,0.9866
ROCPOINTS_N,0.1767,0.9224,0.9855,0.9700,0.9855
ROCPOINTS_N,0.1800,0.9171,0.9843,0.9701,0.9843
ROCPOINTS_N,0.1833,0.9136,0.9830,0.9702,0.9830
ROCPOINTS_N,0.1867,0.9065,0.9815,0.9704,0.9815
ROCPOINTS_N,0.1881,0.9012,0.9802,0.9705,0.9802
ROCPOINTS_N,0.1900,0.9012,0.9801,0.9705,0.9801
ROCPOINTS_N,0.1933,0.9012,0.9783,0.9704,0.9783
ROCPOINTS_N,0.1967,0.8907,0.9766,0.9707,0.9766
ROCPOINTS_N,0.2000,0.8836,0.9745,0.9709,0.9745
ROCPOINTS_N,0.2004,0.8748,0.9732,0.9711,0.9732
ROCPOINTS_N,0.2011,0.8748,0.9731,0.9711,0.9731
ROCPOINTS_N,0.2024,0.8748,0.9729,0.9711,0.9729
ROCPOINTS_N,0.2033,0.8748,0.9729,0.9711,0.9729
ROCPOINTS_N,0.2050,0.8660,0.9714,0.9714,0.9714
ROCPOINTS_N,0.2067,0.8660,0.9714,0.9714,0.9714
ROCPOINTS_N,0.2076,0.8554,0.9691,0.9716,0.9691
ROCPOINTS_N,0.2077,0.8554,0.9687,0.9716,0.9687
ROCPOINTS_N,0.2088,0.8554,0.9687,0.9716,0.9687
ROCPOINTS_N,0.2100,0.8554,0.9686,0.9716,0.9686
ROCPOINTS_N,0.2109,0.8466,0.9665,0.9719,0.9665
ROCPOINTS_N,0.2110,0.8466,0.9661,0.9718,0.9661
ROCPOINTS_N,0.2133,0.8466,0.9661,0.9718,0.9661
ROCPOINTS_N,0.2152,0.8413,0.9626,0.9719,0.9626
ROCPOINTS_N,0.2157,0.8395,0.9626,0.9720,0.9626
ROCPOINTS_N,0.2167,0.8395,0.9625,0.9720,0.9625
ROCPOINTS_N,0.2177,0.8289,0.9603,0.9723,0.9603
ROCPOINTS_N,0.2194,0.8289,0.9602,0.9723,0.9602
ROCPOINTS_N,0.2195,0.8289,0.9602,0.9722,0.9602
ROCPOINTS_N,0.2200,0.8289,0.9601,0.9722,0.9601
ROCPOINTS_N,0.2211,0.8254,0.9574,0.9723,0.9574
ROCPOINTS_N,0.2212,0.8254,0.9573,0.9723,0.9573
ROCPOINTS_N,0.2217,0.8254,0.9573,0.9723,0.9573
ROCPOINTS_N,0.2233,0.8254,0.9571,0.9723,0.9571
ROCPOINTS_N,0.2239,0.8201,0.9539,0.9724,0.9539
ROCPOINTS_N,0.2244,0.8201,0.9538,0.9724,0.9538
ROCPOINTS_N,0.2252,0.8201,0.9534,0.9723,0.9534
ROCPOINTS_N,0.2258,0.8201,0.9533,0.9723,0.9533
ROCPOINTS_N,0.2267,0.8201,0.9532,0.9723,0.9532
ROCPOINTS_N,0.2289,0.8113,0.9509,0.9726,0.9509
ROCPOINTS_N,0.2296,0.8113,0.9508,0.9726,0.9508
ROCPOINTS_N,0.2300,0.8113,0.9508,0.9726,0.9508
ROCPOINTS_N,0.2307,0.8078,0.9484,0.9726,0.9484
ROCPOINTS_N,0.2312,0.8078,0.9478,0.9726,0.9478
ROCPOINTS_N,0.2321,0.8078,0.9478,0.9726,0.9478
ROCPOINTS_N,0.2326,0.8078,0.9476,0.9726,0.9476
ROCPOINTS_N,0.2328,0.8078,0.9476,0.9726,0.9476
ROCPOINTS_N,0.2333,0.8078,0.9475,0.9726,0.9475
ROCPOINTS_N,0.2340,0.7901,0.9445,0.9731,0.9445
ROCPOINTS_N,0.2350,0.7901,0.9445,0.9731,0.9445
ROCPOINTS_N,0.2355,0.7901,0.9444,0.9731,0.9444
ROCPOINTS_N,0.2367,0.7901,0.9443,0.9731,0.9443
ROCPOINTS_N,0.2377,0.7795,0.9420,0.9734,0.9420
ROCPOINTS_N,0.2378,0.7795,0.9419,0.9734,0.9419
ROCPOINTS_N,0.2381,0.7795,0.9417,0.9734,0.9417
ROCPOINTS_N,0.2392,0.7795,0.9417,0.9734,0.9417
ROCPOINTS_N,0.2393,0.7795,0.9416,0.9734,0.9416
ROCPOINTS_N,0.2393,0.7795,0.9415,0.9734,0.9415
ROCPOINTS_N,0.2394,0.7795,0.9415,0.9734,0.9415
ROCPOINTS_N,0.2400,0.7795,0.9414,0.9734,0.9414
ROCPOINTS_N,0.2406,0.7778,0.9387,0.9733,0.9387
ROCPOINTS_N,0.2407,0.7778,0.9386,0.9733,0.9386
ROCPOINTS_N,0.2410,0.7778,0.9381,0.9733,0.9381
ROCPOINTS_N,0.2419,0.7778,0.9381,0.9733,0.9381
ROCPOINTS_N,0.2428,0.7778,0.9380,0.9733,0.9380
ROCPOINTS_N,0.2428,0.7778,0.9380,0.9733,0.9380
ROCPOINTS_N,0.2433,0.7778,0.9379,0.9733,0.9379
ROCPOINTS_N,0.2448,0.7690,0.9345,0.9735,0.9345
ROCPOINTS_N,0.2450,0.7690,0.9344,0.9735,0.9344
ROCPOINTS_N,0.2460,0.7690,0.9343,0.9735,0.9343
ROCPOINTS_N,0.2461,0.7690,0.9342,0.9735,0.9342
ROCPOINTS_N,0.2467,0.7690,0.9342,0.9735,0.9342
ROCPOINTS_N,0.2486,0.7601,0.9310,0.9737,0.9310
ROCPOINTS_N,0.2489,0.7601,0.9309,0.9737,0.9309
ROCPOINTS_N,0.2500,0.7601,0.9308,0.9737,0.9308
ROCPOINTS_N,0.2507,0.7566,0.9280,0.9738,0.9280
ROCPOINTS_N,0.2522,0.7566,0.9279,0.9737,0.9279
ROCPOINTS_N,0.2533,0.7566,0.9279,0.9737,0.9279
ROCPOINTS_N,0.2537,0.7513,0.9254,0.9739,0.9254
ROCPOINTS_N,0.2539,0.7513,0.9254,0.9739,0.9254
ROCPOINTS_N,0.2550,0.7513,0.9253,0.9739,0.9253
ROCPOINTS_N,0.2556,0.7513,0.9252,0.9739,0.9252
ROCPOINTS_N,0.2567,0.7513,0.9252,0.9739,0.9252
ROCPOINTS_N,0.2570,0.7496,0.9222,0.9738,0.9222
ROCPOINTS_N,0.2571,0.7496,0.9221,0.9738,0.9221
ROCPOINTS_N,0.2580,0.7496,0.9220,0.9738,0.9220
ROCPOINTS_N,0.2582,0.7496,0.9220,0.9738,0.9220
ROCPOINTS_N,0.2582,0.7496,0.9219,0.9738,0.9219
ROCPOINTS_N,0.2585,0.7496,0.9219,0.9738,0.9219
ROCPOINTS_N,0.2592,0.7496,0.9217,0.9738,0.9217
ROCPOINTS_N,0.2600,0.7496,0.9217,0.9738,0.9217
ROCPOINTS_N,0.2605,0.7425,0.9184,0.9740,0.9184
ROCPOINTS_N,0.2607,0.7425,0.9183,0.9740,0.9183
ROCPOINTS_N,0.2609,0.7425,0.9182,0.9740,0.9182
ROCPOINTS_N,0.2633,0.7425,0.9182,0.9740,0.9182
ROCPOINTS_N,0.2637,0.7266,0.9146,0.9744,0.9146
ROCPOINTS_N,0.2640,0.7266,0.9145,0.9744,0.9145
ROCPOINTS_N,0.2644,0.7266,0.9145,0.9744,0.9145
ROCPOINTS_N,0.2650,0.7266,0.9144,0.9744,0.9144
ROCPOINTS_N,0.2667,0.7266,0.9143,0.9744,0.9143
ROCPOINTS_N,0.2671,0.7178,0.9100,0.9746,0.9100
ROCPOINTS_N,0.2673,0.7178,0.9099,0.9746,0.9099
ROCPOINTS_N,0.2677,0.7178,0.9098,0.9746,0.9098
ROCPOINTS_N,0.2678,0.7178,0.9098,0.9746,0.9098
ROCPOINTS_N,0.2679,0.7178,0.9097,0.9746,0.9097
ROCPOINTS_N,0.2681,0.7178,0.9094,0.9746,0.9094
ROCPOINTS_N,0.2700,0.7178,0.9093,0.9746,0.9093
ROCPOINTS_N,0.2717,0.7055,0.9057,0.9749,0.9057
ROCPOINTS_N,0.2720,0.7055,0.9055,0.9749,0.9055
ROCPOINTS_N,0.2733,0.7055,0.9055,0.9749,0.9055
ROCPOINTS_N,0.2737,0.7019,0.9017,0.9749,0.9017
ROCPOINTS_N,0.2740,0.7019,0.9017,0.9749,0.9017
ROCPOINTS_N,0.2756,0.7019,0.9016,0.9749,0.9016
ROCPOINTS_N,0.2767,0.7002,0.9016,0.9750,0.9016
ROCPOINTS_N,0.2776,0.6861,0.8980,0.9754,0.8980
ROCPOINTS_N,0.2777,0.6861,0.8979,0.9754,0.8979
ROCPOINTS_N,0.2778,0.6861,0.8977,0.9754,0.8977
ROCPOINTS_N,0.2781,0.6861,0.8977,0.9754,0.8977
ROCPOINTS_N,0.2783,0.6861,0.8976,0.9754,0.8976
ROCPOINTS_N,0.2792,0.6861,0.8975,0.9753,0.8975
ROCPOINTS_N,0.2793,0.6861,0.8974,0.9753,0.8974
ROCPOINTS_N,0.2798,0.6843,0.8974,0.9754,0.8974
ROCPOINTS_N,0.2799,0.6843,0.8974,0.9754,0.8974
ROCPOINTS_N,0.2800,0.6843,0.8973,0.9754,0.8973
ROCPOINTS_N,0.2803,0.6755,0.8941,0.9756,0.8941
ROCPOINTS_N,0.2810,0.6755,0.8940,0.9756,0.8940
ROCPOINTS_N,0.2810,0.6755,0.8940,0.9756,0.8940
ROCPOINTS_N,0.2811,0.6755,0.8939,0.9756,0.8939
ROCPOINTS_N,0.2817,0.6755,0.8939,0.9756,0.8939
ROCPOINTS_N,0.2829,0.6755,0.8938,0.9756,0.8938
ROCPOINTS_N,0.2832,0.6755,0.8938,0.9756,0.8938
ROCPOINTS_N,0.2833,0.6755,0.8937,0.9756,0.8937
ROCPOINTS_N,0.2840,0.6737,0.8894,0.9756,0.8894
ROCPOINTS_N,0.2842,0.6737,0.8894,0.9756,0.8894
ROCPOINTS_N,0.2850,0.6737,0.8893,0.9756,0.8893
ROCPOINTS_N,0.2867,0.6737,0.8893,0.9756,0.8893
ROCPOINTS_N,0.2873,0.6667,0.8863,0.9757,0.8863
ROCPOINTS_N,0.2873,0.6667,0.8863,0.9757,0.8863
ROCPOINTS_N,0.2876,0.6667,0.8862,0.9757,0.8862
ROCPOINTS_N,0.2876,0.6667,0.8862,0.9757,0.8862
ROCPOINTS_N,0.2877,0.6667,0.8861,0.9757,0.8861
ROCPOINTS_N,0.2883,0.6667,0.8860,0.9757,0.8860
ROCPOINTS_N,0.2883,0.6667,0.8859,0.9757,0.8859
ROCPOINTS_N,0.2889,0.6667,0.8859,0.9757,0.8859
ROCPOINTS_N,0.2890,0.6649,0.8859,0.9758,0.8859
ROCPOINTS_N,0.2893,0.6649,0.8858,0.9758,0.8858
ROCPOINTS_N,0.2898,0.6649,0.8858,0.9758,0.8858
ROCPOINTS_N,0.2900,0.6631,0.8858,0.9758,0.8858
ROCPOINTS_N,0.2904,0.6526,0.8812,0.9761,0.8812
ROCPOINTS_N,0.2910,0.6526,0.8812,0.9761,0.8812
ROCPOINTS_N,0.2911,0.6526,0.8811,0.9761,0.8811
ROCPOINTS_N,0.2915,0.6526,0.8810,0.9761,0.8810
ROCPOINTS_N,0.2917,0.6526,0.8810,0.9761,0.8810
ROCPOINTS_N,0.2922,0.6526,0.8809,0.9761,0.8809
ROCPOINTS_N,0.2930,0.6526,0.8808,0.9761,0.8808
ROCPOINTS_N,0.2933,0.6526,0.8807,0.9761,0.8807
ROCPOINTS_N,0.2939,0.6455,0.8767,0.9762,0.8767
ROCPOINTS_N,0.2948,0.6437,0.8767,0.9763,0.8767
ROCPOINTS_N,0.2948,0.6437,0.8765,0.9763,0.8765
ROCPOINTS_N,0.2950,0.6437,0.8764,0.9763,0.8764
ROCPOINTS_N,0.2956,0.6437,0.8763,0.9763,0.8763
ROCPOINTS_N,0.2957,0.6437,0.8762,0.9763,0.8762
ROCPOINTS_N,0.2957,0.6437,0.8761,0.9763,0.8761
ROCPOINTS_N,0.2967,0.6437,0.8760,0.9763,0.8760
ROCPOINTS_N,0.2968,0.6402,0.8719,0.9763,0.8719
ROCPOINTS_N,0.2974,0.6402,0.8719,0.9763,0.8719
ROCPOINTS_N,0.2976,0.6402,0.8718,0.9763,0.8718
ROCPOINTS_N,0.2978,0.6402,0.8717,0.9763,0.8717
ROCPOINTS_N,0.2983,0.6402,0.8717,0.9763,0.8717
ROCPOINTS_N,0.3000,0.6402,0.8715,0.9763,0.8715
ROCPOINTS_N,0.3008,0.6349,0.8675,0.9764,0.8675
ROCPOINTS_N,0.3011,0.6349,0.8675,0.9764,0.8675
ROCPOINTS_N,0.3017,0.6349,0.8674,0.9764,0.8674
ROCPOINTS_N,0.3017,0.6349,0.8673,0.9764,0.8673
ROCPOINTS_N,0.3022,0.6349,0.8672,0.9764,0.8672
ROCPOINTS_N,0.3033,0.6349,0.8672,0.9764,0.8672
ROCPOINTS_N,0.3039,0.6332,0.8620,0.9763,0.8620
ROCPOINTS_N,0.3043,0.6332,0.8619,0.9763,0.8619
ROCPOINTS_N,0.3044,0.6332,0.8619,0.9763,0.8619
ROCPOINTS_N,0.3048,0.6332,0.8617,0.9763,0.8617
ROCPOINTS_N,0.3054,0.6332,0.8617,0.9763,0.8617
ROCPOINTS_N,0.3056,0.6332,0.8616,0.9763,0.8616
ROCPOINTS_N,0.3058,0.6332,0.8615,0.9763,0.8615
ROCPOINTS_N,0.3059,0.6332,0.8614,0.9763,0.8614
ROCPOINTS_N,0.3061,0.6332,0.8614,0.9763,0.8614
ROCPOINTS_N,0.3063,0.6332,0.8613,0.9763,0.8613
ROCPOINTS_N,0.3067,0.6332,0.8613,0.9763,0.8613
ROCPOINTS_N,0.3069,0.6261,0.8570,0.9764,0.8570
ROCPOINTS_N,0.3075,0.6261,0.8569,0.9764,0.8569
ROCPOINTS_N,0.3078,0.6261,0.8568,0.9764,0.8568
ROCPOINTS_N,0.3078,0.6261,0.8568,0.9764,0.8568
ROCPOINTS_N,0.3081,0.6261,0.8567,0.9764,0.8567
ROCPOINTS_N,0.3087,0.6261,0.8567,0.9764,0.8567
ROCPOINTS_N,0.3087,0.6261,0.8566,0.9764,0.8566
ROCPOINTS_N,0.3089,0.6261,0.8566,0.9764,0.8566
ROCPOINTS_N,0.3090,0.6261,0.8564,0.9764,0.8564
ROCPOINTS_N,0.3092,0.6261,0.8563,0.9764,0.8563
ROCPOINTS_N,0.3093,0.6261,0.8563,0.9764,0.8563
ROCPOINTS_N,0.3100,0.6261,0.8562,0.9764,0.8562
ROCPOINTS_N,0.3103,0.6190,0.8522,0.9765,0.8522
ROCPOINTS_N,0.3107,0.6190,0.8522,0.9765,0.8522
ROCPOINTS_N,0.3108,0.6190,0.8521,0.9765,0.8521
ROCPOINTS_N,0.3111,0.6173,0.8521,0.9766,0.8521
ROCPOINTS_N,0.3114,0.6173,0.8521,0.9766,0.8521
ROCPOINTS_N,0.3117,0.6173,0.8520,0.9766,0.8520
ROCPOINTS_N,0.3120,0.6173,0.8519,0.9766,0.8519
ROCPOINTS_N,0.3122,0.6173,0.8518,0.9766,0.8518
ROCPOINTS_N,0.3123,0.6155,0.8518,0.9767,0.8518
ROCPOINTS_N,0.3128,0.6138,0.8518,0.9767,0.8518
ROCPOINTS_N,0.3130,0.6138,0.8518,0.9767,0.8518
ROCPOINTS_N,0.3131,0.6138,0.8517,0.9767,0.8517
ROCPOINTS_N,0.3132,0.6138,0.8517,0.9767,0.8517
ROCPOINTS_N,0.3133,0.6138,0.8516,0.9767,0.8516
ROCPOINTS_N,0.3139,0.6014,0.8473,0.9771,0.8473
ROCPOINTS_N,0.3141,0.6014,0.8472,0.9771,0.8472
ROCPOINTS_N,0.3142,0.6014,0.8472,0.9771,0.8472
ROCPOINTS_N,0.3144,0.6014,0.8471,0.9771,0.8471
ROCPOINTS_N,0.3144,0.6014,0.8470,0.9771,0.8470
ROCPOINTS_N,0.3150,0.6014,0.8470,0.9771,0.8470
ROCPOINTS_N,0.3153,0.5996,0.8469,0.9771,0.8469
ROCPOINTS_N,0.3156,0.5979,0.8469,0.9772,0.8469
ROCPOINTS_N,0.3156,0.5979,0.8469,0.9772,0.8469
ROCPOINTS_N,0.3158,0.5979,0.8468,0.9772,0.8468
ROCPOINTS_N,0.3167,0.5979,0.8467,0.9772,0.8467
ROCPOINTS_N,0.3170,0.5873,0.8423,0.9775,0.8423
ROCPOINTS_N,0.3173,0.5873,0.8423,0.9775,0.8423
ROCPOINTS_N,0.3173,0.5873,0.8422,0.9775,0.8422
ROCPOINTS_N,0.3178,0.5873,0.8421,0.9775,0.8421
ROCPOINTS_N,0.3183,0.5873,0.8420,0.9775,0.8420
ROCPOINTS_N,0.3189,0.5873,0.8419,0.9775,0.8419
ROCPOINTS_N,0.3192,0.5873,0.8418,0.9775,0.8418
ROCPOINTS_N,0.3200,0.5873,0.8417,0.9775,0.8417
ROCPOINTS_N,0.3203,0.5838,0.8380,0.9775,0.8380
ROCPOINTS_N,0.3204,0.5838,0.8379,0.9775,0.8379
ROCPOINTS_N,0.3210,0.5838,0.8379,0.9775,0.8379
ROCPOINTS_N,0.3211,0.5838,0.8378,0.9775,0.8378
ROCPOINTS_N,0.3212,0.5838,0.8378,0.9775,0.8378
ROCPOINTS_N,0.3217,0.5838,0.8377,0.9775,0.8377
ROCPOINTS_N,0.3222,0.5838,0.8375,0.9775,0.8375
ROCPOINTS_N,0.3228,0.5838,0.8374,0.9775,0.8374
ROCPOINTS_N,0.3233,0.5838,0.8374,0.9775,0.8374
ROCPOINTS_N,0.3233,0.5838,0.8373,0.9775,0.8373
ROCPOINTS_N,0.3238,0.5785,0.8332,0.9776,0.8332
ROCPOINTS_N,0.3240,0.5785,0.8331,0.9776,0.8331
ROCPOINTS_N,0.3250,0.5785,0.8331,0.9776,0.8331
ROCPOINTS_N,0.3251,0.5785,0.8329,0.9776,0.8329
ROCPOINTS_N,0.3261,0.5785,0.8328,0.9775,0.8328
ROCPOINTS_N,0.3267,0.5785,0.8328,0.9775,0.8328
ROCPOINTS_N,0.3269,0.5679,0.8289,0.9778,0.8289
ROCPOINTS_N,0.3270,0.5661,0.8289,0.9779,0.8289
ROCPOINTS_N,0.3272,0.5661,0.8287,0.9779,0.8287
ROCPOINTS_N,0.3277,0.5661,0.8287,0.9779,0.8287
ROCPOINTS_N,0.3295,0.5661,0.8286,0.9779,0.8286
ROCPOINTS_N,0.3297,0.5661,0.8286,0.9779,0.8286
ROCPOINTS_N,0.3300,0.5661,0.8285,0.9779,0.8285
ROCPOINTS_N,0.3303,0.5573,0.8247,0.9781,0.8247
ROCPOINTS_N,0.3306,0.5573,0.8245,0.9781,0.8245
ROCPOINTS_N,0.3317,0.5573,0.8245,0.9781,0.8245
ROCPOINTS_N,0.3320,0.5573,0.8243,0.9781,0.8243
ROCPOINTS_N,0.3322,0.5573,0.8242,0.9781,0.8242
ROCPOINTS_N,0.3322,0.5573,0.8242,0.9781,0.8242
ROCPOINTS_N,0.3331,0.5573,0.8241,0.9781,0.8241
ROCPOINTS_N,0.3333,0.5573,0.8241,0.9781,0.8241
ROCPOINTS_N,0.3339,0.5538,0.8192,0.9781,0.8192
ROCPOINTS_N,0.3341,0.5538,0.8192,0.9781,0.8192
ROCPOINTS_N,0.3344,0.5538,0.8191,0.9781,0.8191
ROCPOINTS_N,0.3344,0.5538,0.8189,0.9781,0.8189
ROCPOINTS_N,0.3348,0.5538,0.8188,0.9781,0.8188
ROCPOINTS_N,0.3350,0.5538,0.8187,0.9781,0.8187
ROCPOINTS_N,0.3356,0.5538,0.8186,0.9781,0.8186
ROCPOINTS_N,0.3358,0.5538,0.8186,0.9781,0.8186
ROCPOINTS_N,0.3359,0.5538,0.8185,0.9781,0.8185
ROCPOINTS_N,0.3360,0.5538,0.8185,0.9781,0.8185
ROCPOINTS_N,0.3362,0.5538,0.8184,0.9781,0.8184
ROCPOINTS_N,0.3367,0.5538,0.8184,0.9781,0.8184
ROCPOINTS_N,0.3370,0.5503,0.8131,0.9781,0.8131
ROCPOINTS_N,0.3373,0.5503,0.8130,0.9781,0.8130
ROCPOINTS_N,0.3376,0.5503,0.8129,0.9781,0.8129
ROCPOINTS_N,0.3378,0.5503,0.8129,0.9781,0.8129
ROCPOINTS_N,0.3381,0.5503,0.8128,0.9781,0.8128
ROCPOINTS_N,0.3383,0.5503,0.8128,0.9781,0.8128
ROCPOINTS_N,0.3393,0.5503,0.8126,0.9781,0.8126
ROCPOINTS_N,0.3396,0.5503,0.8125,0.9781,0.8125
ROCPOINTS_N,0.3397,0.5503,0.8125,0.9781,0.8125
ROCPOINTS_N,0.3400,0.5503,0.8124,0.9781,0.8124
ROCPOINTS_N,0.3406,0.5379,0.8076,0.9785,0.8076
ROCPOINTS_N,0.3409,0.5379,0.8075,0.9784,0.8075
ROCPOINTS_N,0.3411,0.5379,0.8075,0.9784,0.8075
ROCPOINTS_N,0.3413,0.5379,0.8074,0.9784,0.8074
ROCPOINTS_N,0.3414,0.5379,0.8073,0.9784,0.8073
ROCPOINTS_N,0.3417,0.5379,0.8073,0.9784,0.8073
ROCPOINTS_N,0.3418,0.5379,0.8071,0.9784,0.8071
ROCPOINTS_N,0.3420,0.5379,0.8070,0.9784,0.8070
ROCPOINTS_N,0.3420,0.5379,0.8070,0.9784,0.8070
ROCPOINTS_N,0.3422,0.5379,0.8069,0.9784,0.8069
ROCPOINTS_N,0.3422,0.5379,0.8068,0.9784,0.8068
ROCPOINTS_N,0.3427,0.5379,0.8068,0.9784,0.8068
ROCPOINTS_N,0.3429,0.5379,0.8067,0.9784,0.8067
ROCPOINTS_N,0.3430,0.5379,0.8066,0.9784,0.8066
ROCPOINTS_N,0.3430,0.5379,0.8066,0.9784,0.8066
ROCPOINTS_N,0.3431,0.5379,0.8065,0.9784,0.8065
ROCPOINTS_N,0.3433,0.5379,0.8065,0.9784,0.8065
ROCPOINTS_N,0.3435,0.5309,0.8015,0.9786,0.8015
ROCPOINTS_N,0.3436,0.5309,0.8014,0.9786,0.8014
ROCPOINTS_N,0.3440,0.5309,0.8014,0.9786,0.8014
ROCPOINTS_N,0.3443,0.5309,0.8013,0.9786,0.8013
ROCPOINTS_N,0.3448,0.5309,0.8012,0.9786,0.8012
ROCPOINTS_N,0.3450,0.5309,0.8011,0.9786,0.8011
ROCPOINTS_N,0.3451,0.5309,0.8010,0.9786,0.8010
ROCPOINTS_N,0.3458,0.5291,0.8010,0.9786,0.8010
ROCPOINTS_N,0.3460,0.5291,0.8009,0.9786,0.8009
ROCPOINTS_N,0.3466,0.5291,0.8009,0.9786,0.8009
ROCPOINTS_N,0.3467,0.5291,0.8008,0.9786,0.8008
ROCPOINTS_N,0.3472,0.5238,0.7969,0.9787,0.7969
ROCPOINTS_N,0.3472,0.5238,0.7968,0.9787,0.7968
ROCPOINTS_N,0.3473,0.5238,0.7968,0.9787,0.7968
ROCPOINTS_N,0.3473,0.5238,0.7967,0.9787,0.7967
ROCPOINTS_N,0.3476,0.5238,0.7966,0.9787,0.7966
ROCPOINTS_N,0.3476,0.5238,0.7965,0.9787,0.7965
ROCPOINTS_N,0.3476,0.5238,0.7965,0.9787,0.7965
ROCPOINTS_N,0.3477,0.5238,0.7964,0.9787,0.7964
ROCPOINTS_N,0.3478,0.5238,0.7964,0.9787,0.7964
ROCPOINTS_N,0.3479,0.5238,0.7963,0.9787,0.7963
ROCPOINTS_N,0.3479,0.5238,0.7963,0.9787,0.7963
ROCPOINTS_N,0.3480,0.5238,0.7962,0.9787,0.7962
ROCPOINTS_N,0.3483,0.5238,0.7961,0.9787,0.7961
ROCPOINTS_N,0.3483,0.5238,0.7961,0.9787,0.7961
ROCPOINTS_N,0.3486,0.5238,0.7960,0.9787,0.7960
ROCPOINTS_N,0.3486,0.5238,0.7959,0.9787,0.7959
ROCPOINTS_N,0.3487,0.5238,0.7958,0.9787,0.7958
ROCPOINTS_N,0.3489,0.5238,0.7958,0.9787,0.7958
ROCPOINTS_N,0.3489,0.5238,0.7957,0.9787,0.7957
ROCPOINTS_N,0.3498,0.5238,0.7956,0.9787,0.7956
ROCPOINTS_N,0.3500,0.5238,0.7956,0.9787,0.7956
ROCPOINTS_N,0.3505,0.5168,0.7914,0.9789,0.7914
ROCPOINTS_N,0.3506,0.5168,0.7914,0.9789,0.7914
ROCPOINTS_N,0.3507,0.5168,0.7913,0.9789,0.7913
ROCPOINTS_N,0.3510,0.5150,0.7913,0.9789,0.7913
ROCPOINTS_N,0.3510,0.5150,0.7912,0.9789,0.7912
ROCPOINTS_N,0.3516,0.5150,0.7912,0.9789,0.7912
ROCPOINTS_N,0.3517,0.5150,0.7911,0.9789,0.7911
ROCPOINTS_N,0.3520,0.5150,0.7910,0.9789,0.7910
ROCPOINTS_N,0.3522,0.5150,0.7909,0.9789,0.7909
ROCPOINTS_N,0.3523,0.5132,0.7908,0.9790,0.7908
ROCPOINTS_N,0.3526,0.5132,0.7908,0.9790,0.7908
ROCPOINTS_N,0.3528,0.5132,0.7907,0.9790,0.7907
ROCPOINTS_N,0.3531,0.5132,0.7907,0.9790,0.7907
ROCPOINTS_N,0.3533,0.5115,0.7907,0.9791,0.7907
ROCPOINTS_N,0.3535,0.5044,0.7863,0.9792,0.7863
ROCPOINTS_N,0.3537,0.5044,0.7863,0.9792,0.7863
ROCPOINTS_N,0.3539,0.5044,0.7862,0.9792,0.7862
ROCPOINTS_N,0.3540,0.5044,0.7861,0.9792,0.7861
ROCPOINTS_N,0.3541,0.5044,0.7861,0.9792,0.7861
ROCPOINTS_N,0.3543,0.5044,0.7860,0.9792,0.7860
ROCPOINTS_N,0.3544,0.5044,0.7859,0.9792,0.7859
ROCPOINTS_N,0.3544,0.5044,0.7859,0.9792,0.7859
ROCPOINTS_N,0.3550,0.5044,0.7858,0.9792,0.7858
ROCPOINTS_N,0.3554,0.5044,0.7856,0.9792,0.7856
ROCPOINTS_N,0.3556,0.5026,0.7856,0.9793,0.7856
ROCPOINTS_N,0.3559,0.5026,0.7855,0.9793,0.7855
ROCPOINTS_N,0.3561,0.5026,0.7855,0.9793,0.7855
ROCPOINTS_N,0.3561,0.5026,0.7854,0.9793,0.7854
ROCPOINTS_N,0.3562,0.5009,0.7852,0.9793,0.7852
ROCPOINTS_N,0.3565,0.5009,0.7851,0.9793,0.7851
ROCPOINTS_N,0.3567,0.5009,0.7851,0.9793,0.7851
ROCPOINTS_N,0.3569,0.4885,0.7814,0.9797,0.7814
ROCPOINTS_N,0.3573,0.4885,0.7813,0.9797,0.7813
ROCPOINTS_N,0.3575,0.4885,0.7812,0.9797,0.7812
ROCPOINTS_N,0.3581,0.4885,0.7811,0.9797,0.7811
ROCPOINTS_N,0.3583,0.4885,0.7810,0.9797,0.7810
ROCPOINTS_N,0.3587,0.4885,0.7809,0.9797,0.7809
ROCPOINTS_N,0.3588,0.4885,0.7809,0.9797,0.7809
ROCPOINTS_N,0.3589,0.4885,0.7808,0.9797,0.7808
ROCPOINTS_N,0.3592,0.4885,0.7807,0.9797,0.7807
ROCPOINTS_N,0.3593,0.4885,0.7807,0.9797,0.7807
ROCPOINTS_N,0.3597,0.4885,0.7806,0.9797,0.7806
ROCPOINTS_N,0.3600,0.4885,0.7806,0.9797,0.7806
ROCPOINTS_N,0.3603,0.4780,0.7753,0.9800,0.7753
ROCPOINTS_N,0.3606,0.4780,0.7753,0.9800,0.7753
ROCPOINTS_N,0.3607,0.4762,0.7749,0.9801,0.7749
ROCPOINTS_N,0.3608,0.4762,0.7748,0.9801,0.7748
ROCPOINTS_N,0.3610,0.4762,0.7747,0.9801,0.7747
ROCPOINTS_N,0.3611,0.4762,0.7746,0.9801,0.7746
ROCPOINTS_N,0.3613,0.4744,0.7746,0.9802,0.7746
ROCPOINTS_N,0.3614,0.4744,0.7745,0.9801,0.7745
ROCPOINTS_N,0.3617,0.4744,0.7744,0.9801,0.7744
ROCPOINTS_N,0.3620,0.4744,0.7742,0.9801,0.7742
ROCPOINTS_N,0.3622,0.4744,0.7742,0.9801,0.7742
ROCPOINTS_N,0.3624,0.4727,0.7742,0.9802,0.7742
ROCPOINTS_N,0.3627,0.4727,0.7740,0.9802,0.7740
ROCPOINTS_N,0.3633,0.4727,0.7740,0.9802,0.7740
ROCPOINTS_N,0.3638,0.4656,0.7697,0.9804,0.7697
ROCPOINTS_N,0.3639,0.4656,0.7696,0.9804,0.7696
ROCPOINTS_N,0.3640,0.4638,0.7696,0.9805,0.7696
ROCPOINTS_N,0.3643,0.4638,0.7695,0.9805,0.7695
ROCPOINTS_N,0.3644,0.4638,0.7695,0.9805,0.7695
ROCPOINTS_N,0.3644,0.4638,0.7694,0.9805,0.7694
ROCPOINTS_N,0.3648,0.4638,0.7694,0.9805,0.7694
ROCPOINTS_N,0.3650,0.4638,0.7693,0.9805,0.7693
ROCPOINTS_N,0.3651,0.4638,0.7693,0.9805,0.7693
ROCPOINTS_N,0.3652,0.4638,0.7692,0.9805,0.7692
ROCPOINTS_N,0.3653,0.4638,0.7691,0.9805,0.7691
ROCPOINTS_N,0.3656,0.4638,0.7691,0.9804,0.7691
ROCPOINTS_N,0.3657,0.4638,0.7690,0.9804,0.7690
ROCPOINTS_N,0.3657,0.4638,0.7690,0.9804,0.7690
ROCPOINTS_N,0.3657,0.4638,0.7689,0.9804,0.7689
ROCPOINTS_N,0.3659,0.4638,0.7688,0.9804,0.7688
ROCPOINTS_N,0.3660,0.4638,0.7688,0.9804,0.7688
ROCPOINTS_N,0.3661,0.4638,0.7687,0.9804,0.7687
ROCPOINTS_N,0.3664,0.4638,0.7687,0.9804,0.7687
ROCPOINTS_N,0.3667,0.4638,0.7686,0.9804,0.7686
ROCPOINTS_N,0.3669,0.4550,0.7636,0.9807,0.7636
ROCPOINTS_N,0.3673,0.4550,0.7635,0.9807,0.7635
ROCPOINTS_N,0.3673,0.4550,0.7635,0.9807,0.7635
ROCPOINTS_N,0.3675,0.4550,0.7634,0.9807,0.7634
ROCPOINTS_N,0.3680,0.4550,0.7634,0.9807,0.7634
ROCPOINTS_N,0.3682,0.4550,0.7633,0.9807,0.7633
ROCPOINTS_N,0.3683,0.4550,0.7633,0.9807,0.7633
ROCPOINTS_N,0.3685,0.4550,0.7631,0.9807,0.7631
ROCPOINTS_N,0.3688,0.4550,0.7631,0.9807,0.7631
ROCPOINTS_N,0.3689,0.4550,0.7630,0.9807,0.7630
ROCPOINTS_N,0.3689,0.4550,0.7630,0.9807,0.7630
ROCPOINTS_N,0.3697,0.4550,0.7629,0.9807,0.7629
ROCPOINTS_N,0.3698,0.4550,0.7628,0.9807,0.7628
ROCPOINTS_N,0.3699,0.4550,0.7628,0.9807,0.7628
ROCPOINTS_N,0.3700,0.4550,0.7627,0.9807,0.7627
ROCPOINTS_N,0.3700,0.4480,0.7585,0.9808,0.7585
ROCPOINTS_N,0.3700,0.4480,0.7584,0.9808,0.7584
ROCPOINTS_N,0.3703,0.4480,0.7583,0.9808,0.7583
ROCPOINTS_N,0.3703,0.4480,0.7582,0.9808,0.7582
ROCPOINTS_N,0.3703,0.4462,0.7582,0.9809,0.7582
ROCPOINTS_N,0.3704,0.4462,0.7582,0.9809,0.7582
ROCPOINTS_N,0.3704,0.4462,0.7581,0.9809,0.7581
ROCPOINTS_N,0.3706,0.4462,0.7581,0.9809,0.7581
ROCPOINTS_N,0.3707,0.4462,0.7580,0.9809,0.7580
ROCPOINTS_N,0.3711,0.4462,0.7579,0.9809,0.7579
ROCPOINTS_N,0.3713,0.4462,0.7578,0.9809,0.7578
ROCPOINTS_N,0.3717,0.4462,0.7578,0.9809,0.7578
ROCPOINTS_N,0.3717,0.4462,0.7577,0.9809,0.7577
ROCPOINTS_N,0.3718,0.4462,0.7576,0.9809,0.7576
ROCPOINTS_N,0.3719,0.4462,0.7575,0.9809,0.7575
ROCPOINTS_N,0.3724,0.4462,0.7575,0.9809,0.7575
ROCPOINTS_N,0.3725,0.4462,0.7574,0.9809,0.7574
ROCPOINTS_N,0.3726,0.4462,0.7574,0.9809,0.7574
ROCPOINTS_N,0.3727,0.4462,0.7573,0.9809,0.7573
ROCPOINTS_N,0.3728,0.4462,0.7572,0.9809,0.7572
ROCPOINTS_N,0.3728,0.4462,0.7571,0.9809,0.7571
ROCPOINTS_N,0.3733,0.4462,0.7571,0.9809,0.7571
ROCPOINTS_N,0.3737,0.4374,0.7526,0.9811,0.7526
ROCPOINTS_N,0.3737,0.4374,0.7525,0.9811,0.7525
ROCPOINTS_N,0.3740,0.4374,0.7525,0.9811,0.7525
ROCPOINTS_N,0.3748,0.4374,0.7523,0.9811,0.7523
ROCPOINTS_N,0.3750,0.4374,0.7523,0.9811,0.7523
ROCPOINTS_N,0.3753,0.4374,0.7521,0.9811,0.7521
ROCPOINTS_N,0.3753,0.4374,0.7521,0.9811,0.7521
ROCPOINTS_N,0.3754,0.4374,0.7520,0.9811,0.7520
ROCPOINTS_N,0.3756,0.4374,0.7519,0.9811,0.7519
ROCPOINTS_N,0.3757,0.4374,0.7519,0.9811,0.7519
ROCPOINTS_N,0.3757,0.4374,0.7518,0.9811,0.7518
ROCPOINTS_N,0.3758,0.4374,0.7518,0.9811,0.7518
ROCPOINTS_N,0.3761,0.4374,0.7516,0.9811,0.7516
ROCPOINTS_N,0.3762,0.4374,0.7516,0.9811,0.7516
ROCPOINTS_N,0.3764,0.4374,0.7515,0.9811,0.7515
ROCPOINTS_N,0.3765,0.4374,0.7515,0.9811,0.7515
ROCPOINTS_N,0.3767,0.4374,0.7514,0.9811,0.7514
ROCPOINTS_N,0.3772,0.4303,0.7470,0.9813,0.7470
ROCPOINTS_N,0.3773,0.4303,0.7470,0.9813,0.7470
ROCPOINTS_N,0.3774,0.4303,0.7469,0.9813,0.7469
ROCPOINTS_N,0.3776,0.4303,0.7469,0.9813,0.7469
ROCPOINTS_N,0.3777,0.4303,0.7468,0.9813,0.7468
ROCPOINTS_N,0.3778,0.4303,0.7467,0.9813,0.7467
ROCPOINTS_N,0.3779,0.4303,0.7465,0.9813,0.7465
ROCPOINTS_N,0.3781,0.4303,0.7465,0.9813,0.7465
ROCPOINTS_N,0.3783,0.4303,0.7464,0.9813,0.7464
ROCPOINTS_N,0.3787,0.4303,0.7460,0.9813,0.7460
ROCPOINTS_N,0.3788,0.4303,0.7459,0.9813,0.7459
ROCPOINTS_N,0.3789,0.4303,0.7459,0.9813,0.7459
ROCPOINTS_N,0.3789,0.4286,0.7458,0.9814,0.7458
ROCPOINTS_N,0.3790,0.4286,0.7456,0.9813,0.7456
ROCPOINTS_N,0.3790,0.4286,0.7455,0.9813,0.7455
ROCPOINTS_N,0.3794,0.4286,0.7455,0.9813,0.7455
ROCPOINTS_N,0.3794,0.4286,0.7454,0.9813,0.7454
ROCPOINTS_N,0.3795,0.4286,0.7453,0.9813,0.7453
ROCPOINTS_N,0.3796,0.4286,0.7453,0.9813,0.7453
ROCPOINTS_N,0.3797,0.4286,0.7452,0.9813,0.7452
ROCPOINTS_N,0.3797,0.4286,0.7452,0.9813,0.7452
ROCPOINTS_N,0.3800,0.4286,0.7451,0.9813,0.7451
ROCPOINTS_N,0.3800,0.4268,0.7403,0.9813,0.7403
ROCPOINTS_N,0.3803,0.4268,0.7403,0.9813,0.7403
ROCPOINTS_N,0.3807,0.4268,0.7402,0.9813,0.7402
ROCPOINTS_N,0.3811,0.4268,0.7401,0.9813,0.7401
ROCPOINTS_N,0.3812,0.4268,0.7400,0.9813,0.7400
ROCPOINTS_N,0.3812,0.4268,0.7399,0.9813,0.7399
ROCPOINTS_N,0.3816,0.4268,0.7399,0.9813,0.7399
ROCPOINTS_N,0.3817,0.4268,0.7398,0.9813,0.7398
ROCPOINTS_N,0.3822,0.4268,0.7396,0.9813,0.7396
ROCPOINTS_N,0.3822,0.4268,0.7396,0.9813,0.7396
ROCPOINTS_N,0.3823,0.4268,0.7395,0.9813,0.7395
ROCPOINTS_N,0.3828,0.4268,0.7395,0.9813,0.7395
ROCPOINTS_N,0.3828,0.4268,0.7394,0.9813,0.7394
ROCPOINTS_N,0.3829,0.4268,0.7393,0.9813,0.7393
ROCPOINTS_N,0.3832,0.4268,0.7392,0.9813,0.7392
ROCPOINTS_N,0.3833,0.4268,0.7392,0.9813,0.7392
ROCPOINTS_N,0.3833,0.4268,0.7391,0.9813,0.7391
ROCPOINTS_N,0.3836,0.4180,0.7341,0.9815,0.7341
ROCPOINTS_N,0.3836,0.4180,0.7340,0.9815,0.7340
ROCPOINTS_N,0.3836,0.4180,0.7340,0.9815,0.7340
ROCPOINTS_N,0.3837,0.4180,0.7339,0.9815,0.7339
ROCPOINTS_N,0.3837,0.4180,0.7339,0.9815,0.7339
ROCPOINTS_N,0.3840,0.4180,0.7338,0.9815,0.7338
ROCPOINTS_N,0.3841,0.4180,0.7336,0.9815,0.7336
ROCPOINTS_N,0.3842,0.4180,0.7336,0.9815,0.7336
ROCPOINTS_N,0.3843,0.4180,0.7335,0.9815,0.7335
ROCPOINTS_N,0.3844,0.4180,0.7335,0.9815,0.7335
ROCPOINTS_N,0.3847,0.4180,0.7333,0.9815,0.7333
ROCPOINTS_N,0.3848,0.4180,0.7333,0.9815,0.7333
ROCPOINTS_N,0.3848,0.4180,0.7332,0.9815,0.7332
ROCPOINTS_N,0.3850,0.4180,0.7332,0.9815,0.7332
ROCPOINTS_N,0.3858,0.4180,0.7331,0.9815,0.7331
ROCPOINTS_N,0.3862,0.4180,0.7330,0.9815,0.7330
ROCPOINTS_N,0.3867,0.4180,0.7329,0.9815,0.7329
ROCPOINTS_N,0.3876,0.4180,0.7284,0.9814,0.7284
ROCPOINTS_N,0.3877,0.4180,0.7284,0.9814,0.7284
ROCPOINTS_N,0.3878,0.4180,0.7283,0.9814,0.7283
ROCPOINTS_N,0.3878,0.4180,0.7283,0.9814,0.7283
ROCPOINTS_N,0.3882,0.4180,0.7282,0.9814,0.7282
ROCPOINTS_N,0.3883,0.4180,0.7281,0.9814,0.7281
ROCPOINTS_N,0.3883,0.4180,0.7281,0.9814,0.7281
ROCPOINTS_N,0.3883,0.4180,0.7280,0.9814,0.7280
ROCPOINTS_N,0.3883,0.4180,0.7279,0.9814,0.7279
ROCPOINTS_N,0.3884,0.4180,0.7279,0.9814,0.7279
ROCPOINTS_N,0.3884,0.4180,0.7278,0.9814,0.7278
ROCPOINTS_N,0.3885,0.4180,0.7277,0.9814,0.7277
ROCPOINTS_N,0.3886,0.4180,0.7277,0.9814,0.7277
ROCPOINTS_N,0.3887,0.4180,0.7276,0.9814,0.7276
ROCPOINTS_N,0.3889,0.4180,0.7276,0.9814,0.7276
ROCPOINTS_N,0.3890,0.4180,0.7275,0.9814,0.7275
ROCPOINTS_N,0.3890,0.4180,0.7274,0.9814,0.7274
ROCPOINTS_N,0.3890,0.4180,0.7274,0.9814,0.7274
ROCPOINTS_N,0.3894,0.4180,0.7273,0.9814,0.7273
ROCPOINTS_N,0.3896,0.4162,0.7273,0.9814,0.7273
ROCPOINTS_N,0.3900,0.4162,0.7273,0.9814,0.7273
ROCPOINTS_N,0.3903,0.4056,0.7231,0.9818,0.7231
ROCPOINTS_N,0.3906,0.4039,0.7231,0.9819,0.7231
ROCPOINTS_N,0.3907,0.4021,0.7231,0.9819,0.7231
ROCPOINTS_N,0.3908,0.4021,0.7230,0.9819,0.7230
ROCPOINTS_N,0.3908,0.4021,0.7230,0.9819,0.7230
ROCPOINTS_N,0.3911,0.4021,0.7229,0.9819,0.7229
ROCPOINTS_N,0.3911,0.4021,0.7227,0.9819,0.7227
ROCPOINTS_N,0.3914,0.4021,0.7227,0.9819,0.7227
ROCPOINTS_N,0.3915,0.4004,0.7225,0.9820,0.7225
ROCPOINTS_N,0.3917,0.4004,0.7225,0.9820,0.7225
ROCPOINTS_N,0.3918,0.4004,0.7223,0.9820,0.7223
ROCPOINTS_N,0.3922,0.4004,0.7222,0.9820,0.7222
ROCPOINTS_N,0.3922,0.4004,0.7221,0.9820,0.7221
ROCPOINTS_N,0.3922,0.4004,0.7221,0.9820,0.7221
ROCPOINTS_N,0.3923,0.4004,0.7220,0.9820,0.7220
ROCPOINTS_N,0.3925,0.4004,0.7220,0.9820,0.7220
ROCPOINTS_N,0.3926,0.4004,0.7219,0.9820,0.7219
ROCPOINTS_N,0.3928,0.4004,0.7218,0.9820,0.7218
ROCPOINTS_N,0.3928,0.4004,0.7218,0.9820,0.7218
ROCPOINTS_N,0.3929,0.4004,0.7217,0.9820,0.7217
ROCPOINTS_N,0.3933,0.4004,0.7217,0.9820,0.7217
ROCPOINTS_N,0.3938,0.3898,0.7174,0.9824,0.7174
ROCPOINTS_N,0.3938,0.3898,0.7174,0.9824,0.7174
ROCPOINTS_N,0.3940,0.3898,0.7173,0.9824,0.7173
ROCPOINTS_N,0.3940,0.3898,0.7172,0.9823,0.7172
ROCPOINTS_N,0.3941,0.3898,0.7171,0.9823,0.7171
ROCPOINTS_N,0.3941,0.3898,0.7170,0.9823,0.7170
ROCPOINTS_N,0.3944,0.3898,0.7170,0.9823,0.7170
ROCPOINTS_N,0.3944,0.3898,0.7169,0.9823,0.7169
ROCPOINTS_N,0.3944,0.3898,0.7168,0.9823,0.7168
ROCPOINTS_N,0.3946,0.3898,0.7167,0.9823,0.7167
ROCPOINTS_N,0.3950,0.3898,0.7167,0.9823,0.7167
ROCPOINTS_N,0.3956,0.3898,0.7165,0.9823,0.7165
ROCPOINTS_N,0.3958,0.3880,0.7165,0.9824,0.7165
ROCPOINTS_N,0.3960,0.3880,0.7163,0.9824,0.7163
ROCPOINTS_N,0.3967,0.3880,0.7162,0.9824,0.7162
ROCPOINTS_N,0.3971,0.3845,0.7116,0.9824,0.7116
ROCPOINTS_N,0.3971,0.3845,0.7115,0.9824,0.7115
ROCPOINTS_N,0.3973,0.3845,0.7115,0.9824,0.7115
ROCPOINTS_N,0.3973,0.3845,0.7114,0.9824,0.7114
ROCPOINTS_N,0.3976,0.3845,0.7114,0.9824,0.7114
ROCPOINTS_N,0.3981,0.3845,0.7113,0.9824,0.7113
ROCPOINTS_N,0.3983,0.3845,0.7112,0.9824,0.7112
ROCPOINTS_N,0.3983,0.3845,0.7112,0.9824,0.7112
ROCPOINTS_N,0.3986,0.3827,0.7111,0.9825,0.7111
ROCPOINTS_N,0.3989,0.3827,0.7111,0.9825,0.7111
ROCPOINTS_N,0.3990,0.3827,0.7110,0.9825,0.7110
ROCPOINTS_N,0.3991,0.3827,0.7109,0.9825,0.7109
ROCPOINTS_N,0.3992,0.3827,0.7109,0.9825,0.7109
ROCPOINTS_N,0.3992,0.3827,0.7108,0.9825,0.7108
ROCPOINTS_N,0.3993,0.3827,0.7108,0.9825,0.7108
ROCPOINTS_N,0.3995,0.3827,0.7107,0.9825,0.7107
ROCPOINTS_N,0.3998,0.3827,0.7106,0.9825,0.7106
ROCPOINTS_N,0.4000,0.3827,0.7105,0.9825,0.7105
ROCPOINTS_N,0.4003,0.3774,0.7067,0.9826,0.7067
ROCPOINTS_N,0.4003,0.3774,0.7067,0.9826,0.7067
ROCPOINTS_N,0.4004,0.3774,0.7066,0.9826,0.7066
ROCPOINTS_N,0.4006,0.3774,0.7065,0.9826,0.7065
ROCPOINTS_N,0.4006,0.3774,0.7064,0.9826,0.7064
ROCPOINTS_N,0.4007,0.3774,0.7063,0.9826,0.7063
ROCPOINTS_N,0.4007,0.3757,0.7063,0.9827,0.7063
ROCPOINTS_N,0.4008,0.3757,0.7063,0.9827,0.7063
ROCPOINTS_N,0.4010,0.3757,0.7062,0.9827,0.7062
ROCPOINTS_N,0.4011,0.3757,0.7061,0.9827,0.7061
ROCPOINTS_N,0.4011,0.3757,0.7060,0.9827,0.7060
ROCPOINTS_N,0.4014,0.3757,0.7060,0.9827,0.7060
ROCPOINTS_N,0.4014,0.3757,0.7059,0.9827,0.7059
ROCPOINTS_N,0.4014,0.3757,0.7059,0.9827,0.7059
ROCPOINTS_N,0.4014,0.3757,0.7058,0.9827,0.7058
ROCPOINTS_N,0.4017,0.3757,0.7057,0.9827,0.7057
ROCPOINTS_N,0.4018,0.3757,0.7056,0.9827,0.7056
ROCPOINTS_N,0.4020,0.3757,0.7055,0.9827,0.7055
ROCPOINTS_N,0.4024,0.3757,0.7055,0.9827,0.7055
ROCPOINTS_N,0.4025,0.3757,0.7054,0.9827,0.7054
ROCPOINTS_N,0.4027,0.3757,0.7053,0.9827,0.7053
ROCPOINTS_N,0.4028,0.3757,0.7053,0.9827,0.7053
ROCPOINTS_N,0.4029,0.3757,0.7052,0.9827,0.7052
ROCPOINTS_N,0.4030,0.3757,0.7052,0.9827,0.7052
ROCPOINTS_N,0.4031,0.3757,0.7051,0.9827,0.7051
ROCPOINTS_N,0.4031,0.3757,0.7051,0.9827,0.7051
ROCPOINTS_N,0.4033,0.3757,0.7050,0.9827,0.7050
ROCPOINTS_N,0.4033,0.3757,0.7049,0.9827,0.7049
ROCPOINTS_N,0.4036,0.3721,0.6997,0.9827,0.6997
ROCPOINTS_N,0.4037,0.3721,0.6996,0.9827,0.6996
ROCPOINTS_N,0.4039,0.3721,0.6996,0.9827,0.6996
ROCPOINTS_N,0.4040,0.3721,0.6995,0.9827,0.6995
ROCPOINTS_N,0.4040,0.3721,0.6995,0.9827,0.6995
ROCPOINTS_N,0.4042,0.3721,0.6994,0.9827,0.6994
ROCPOINTS_N,0.4043,0.3721,0.6993,0.9827,0.6993
ROCPOINTS_N,0.4047,0.3721,0.6993,0.9827,0.6993
ROCPOINTS_N,0.4047,0.3721,0.6992,0.9827,0.6992
ROCPOINTS_N,0.4048,0.3721,0.6992,0.9827,0.6992
ROCPOINTS_N,0.4049,0.3721,0.6991,0.9827,0.6991
ROCPOINTS_N,0.4050,0.3721,0.6990,0.9827,0.6990
ROCPOINTS_N,0.4051,0.3721,0.6987,0.9827,0.6987
ROCPOINTS_N,0.4052,0.3721,0.6986,0.9827,0.6986
ROCPOINTS_N,0.4053,0.3721,0.6986,0.9827,0.6986
ROCPOINTS_N,0.4056,0.3704,0.6986,0.9828,0.6986
ROCPOINTS_N,0.4056,0.3704,0.6985,0.9828,0.6985
ROCPOINTS_N,0.4056,0.3704,0.6985,0.9828,0.6985
ROCPOINTS_N,0.4056,0.3704,0.6984,0.9828,0.6984
ROCPOINTS_N,0.4057,0.3704,0.6983,0.9828,0.6983
ROCPOINTS_N,0.4062,0.3704,0.6983,0.9828,0.6983
ROCPOINTS_N,0.4062,0.3704,0.6982,0.9828,0.6982
ROCPOINTS_N,0.4064,0.3704,0.6982,0.9828,0.6982
ROCPOINTS_N,0.4067,0.3704,0.6981,0.9828,0.6981
ROCPOINTS_N,0.4070,0.3651,0.6933,0.9829,0.6933
ROCPOINTS_N,0.4070,0.3651,0.6932,0.9829,0.6932
ROCPOINTS_N,0.4073,0.3651,0.6932,0.9829,0.6932
ROCPOINTS_N,0.4075,0.3651,0.6931,0.9829,0.6931
ROCPOINTS_N,0.4075,0.3651,0.6930,0.9829,0.6930
ROCPOINTS_N,0.4076,0.3651,0.6930,0.9829,0.6930
ROCPOINTS_N,0.4076,0.3651,0.6929,0.9829,0.6929
ROCPOINTS_N,0.4076,0.3651,0.6929,0.9829,0.6929
ROCPOINTS_N,0.4078,0.3651,0.6928,0.9829,0.6928
ROCPOINTS_N,0.4079,0.3651,0.6928,0.9829,0.6928
ROCPOINTS_N,0.4079,0.3651,0.6927,0.9829,0.6927
ROCPOINTS_N,0.4081,0.3651,0.6926,0.9829,0.6926
ROCPOINTS_N,0.4082,0.3651,0.6925,0.9829,0.6925
ROCPOINTS_N,0.4083,0.3651,0.6925,0.9829,0.6925
ROCPOINTS_N,0.4083,0.3651,0.6924,0.9829,0.6924
ROCPOINTS_N,0.4084,0.3651,0.6922,0.9829,0.6922
ROCPOINTS_N,0.4086,0.3651,0.6922,0.9829,0.6922
ROCPOINTS_N,0.4089,0.3651,0.6921,0.9829,0.6921
ROCPOINTS_N,0.4090,0.3651,0.6921,0.9829,0.6921
ROCPOINTS_N,0.4092,0.3651,0.6920,0.9829,0.6920
ROCPOINTS_N,0.4092,0.3651,0.6919,0.9829,0.6919
ROCPOINTS_N,0.4093,0.3651,0.6919,0.9829,0.6919
ROCPOINTS_N,0.4093,0.3651,0.6918,0.9829,0.6918
ROCPOINTS_N,0.4096,0.3651,0.6918,0.9829,0.6918
ROCPOINTS_N,0.4098,0.3651,0.6917,0.9828,0.6917
ROCPOINTS_N,0.4099,0.3651,0.6916,0.9828,0.6916
ROCPOINTS_N,0.4100,0.3651,0.6916,0.9828,0.6916
ROCPOINTS_N,0.4100,0.3651,0.6915,0.9828,0.6915
ROCPOINTS_N,0.4100,0.3598,0.6873,0.9830,0.6873
ROCPOINTS_N,0.4101,0.3598,0.6872,0.9830,0.6872
ROCPOINTS_N,0.4103,0.3598,0.6872,0.9830,0.6872
ROCPOINTS_N,0.4104,0.3598,0.6871,0.9830,0.6871
ROCPOINTS_N,0.4105,0.3598,0.6870,0.9830,0.6870
ROCPOINTS_N,0.4106,0.3598,0.6870,0.9830,0.6870
ROCPOINTS_N,0.4107,0.3598,0.6869,0.9830,0.6869
ROCPOINTS_N,0.4107,0.3598,0.6868,0.9830,0.6868
ROCPOINTS_N,0.4108,0.3598,0.6867,0.9830,0.6867
ROCPOINTS_N,0.4111,0.3598,0.6867,0.9830,0.6867
ROCPOINTS_N,0.4111,0.3598,0.6866,0.9830,0.6866
ROCPOINTS_N,0.4112,0.3598,0.6866,0.9830,0.6866
ROCPOINTS_N,0.4117,0.3580,0.6866,0.9831,0.6866
ROCPOINTS_N,0.4117,0.3580,0.6865,0.9830,0.6865
ROCPOINTS_N,0.4118,0.3580,0.6865,0.9830,0.6865
ROCPOINTS_N,0.4122,0.3580,0.6864,0.9830,0.6864
ROCPOINTS_N,0.4125,0.3580,0.6862,0.9830,0.6862
ROCPOINTS_N,0.4127,0.3580,0.6861,0.9830,0.6861
ROCPOINTS_N,0.4128,0.3580,0.6860,0.9830,0.6860
ROCPOINTS_N,0.4128,0.3580,0.6860,0.9830,0.6860
ROCPOINTS_N,0.4132,0.3580,0.6859,0.9830,0.6859
ROCPOINTS_N,0.4133,0.3580,0.6859,0.9830,0.6859
ROCPOINTS_N,0.4138,0.3563,0.6816,0.9830,0.6816
ROCPOINTS_N,0.4139,0.3563,0.6815,0.9830,0.6815
ROCPOINTS_N,0.4139,0.3563,0.6814,0.9830,0.6814
ROCPOINTS_N,0.4140,0.3563,0.6814,0.9830,0.6814
ROCPOINTS_N,0.4144,0.3563,0.6813,0.9830,0.6813
ROCPOINTS_N,0.4145,0.3563,0.6813,0.9830,0.6813
ROCPOINTS_N,0.4145,0.3563,0.6812,0.9830,0.6812
ROCPOINTS_N,0.4147,0.3563,0.6811,0.9830,0.6811
ROCPOINTS_N,0.4148,0.3563,0.6811,0.9830,0.6811
ROCPOINTS_N,0.4151,0.3563,0.6810,0.9830,0.6810
ROCPOINTS_N,0.4152,0.3563,0.6810,0.9830,0.6810
ROCPOINTS_N,0.4153,0.3563,0.6809,0.9830,0.6809
ROCPOINTS_N,0.4155,0.3563,0.6809,0.9830,0.6809
ROCPOINTS_N,0.4156,0.3563,0.6808,0.9830,0.6808
ROCPOINTS_N,0.4156,0.3563,0.6807,0.9830,0.6807
ROCPOINTS_N,0.4157,0.3563,0.6807,0.9830,0.6807
ROCPOINTS_N,0.4159,0.3563,0.6806,0.9830,0.6806
ROCPOINTS_N,0.4159,0.3563,0.6806,0.9830,0.6806
ROCPOINTS_N,0.4160,0.3563,0.6804,0.9830,0.6804
ROCPOINTS_N,0.4161,0.3563,0.6804,0.9830,0.6804
ROCPOINTS_N,0.4162,0.3563,0.6803,0.9830,0.6803
ROCPOINTS_N,0.4166,0.3563,0.6802,0.9830,0.6802
ROCPOINTS_N,0.4166,0.3563,0.6802,0.9830,0.6802
ROCPOINTS_N,0.4167,0.3563,0.6801,0.9830,0.6801
ROCPOINTS_N,0.4167,0.3527,0.6748,0.9830,0.6748
ROCPOINTS_N,0.4170,0.3527,0.6748,0.9830,0.6748
ROCPOINTS_N,0.4171,0.3527,0.6747,0.9830,0.6747
ROCPOINTS_N,0.4173,0.3527,0.6747,0.9830,0.6747
ROCPOINTS_N,0.4175,0.3527,0.6746,0.9830,0.6746
ROCPOINTS_N,0.4176,0.3527,0.6746,0.9830,0.6746
ROCPOINTS_N,0.4177,0.3527,0.6745,0.9830,0.6745
ROCPOINTS_N,0.4177,0.3527,0.6744,0.9830,0.6744
ROCPOINTS_N,0.4178,0.3527,0.6744,0.9830,0.6744
ROCPOINTS_N,0.4178,0.3527,0.6743,0.9830,0.6743
ROCPOINTS_N,0.4178,0.3527,0.6743,0.9830,0.6743
ROCPOINTS_N,0.4178,0.3527,0.6742,0.9830,0.6742
ROCPOINTS_N,0.4179,0.3527,0.6742,0.9830,0.6742
ROCPOINTS_N,0.4179,0.3527,0.6741,0.9830,0.6741
ROCPOINTS_N,0.4179,0.3527,0.6740,0.9830,0.6740
ROCPOINTS_N,0.4180,0.3527,0.6740,0.9830,0.6740
ROCPOINTS_N,0.4181,0.3527,0.6739,0.9830,0.6739
ROCPOINTS_N,0.4182,0.3527,0.6739,0.9830,0.6739
ROCPOINTS_N,0.4182,0.3527,0.6738,0.9830,0.6738
ROCPOINTS_N,0.4183,0.3527,0.6737,0.9830,0.6737
ROCPOINTS_N,0.4183,0.3527,0.6737,0.9830,0.6737
ROCPOINTS_N,0.4191,0.3527,0.6735,0.9830,0.6735
ROCPOINTS_N,0.4192,0.3527,0.6735,0.9830,0.6735
ROCPOINTS_N,0.4193,0.3527,0.6734,0.9830,0.6734
ROCPOINTS_N,0.4193,0.3527,0.6733,0.9830,0.6733
ROCPOINTS_N,0.4196,0.3527,0.6733,0.9830,0.6733
ROCPOINTS_N,0.4196,0.3527,0.6732,0.9830,0.6732
ROCPOINTS_N,0.4198,0.3527,0.6732,0.9830,0.6732
ROCPOINTS_N,0.4200,0.3527,0.6731,0.9830,0.6731
ROCPOINTS_N,0.4200,0.3510,0.6731,0.9831,0.6731
ROCPOINTS_N,0.4201,0.3474,0.6690,0.9831,0.6690
ROCPOINTS_N,0.4206,0.3474,0.6689,0.9831,0.6689
ROCPOINTS_N,0.4207,0.3474,0.6688,0.9831,0.6688
ROCPOINTS_N,0.4209,0.3474,0.6688,0.9831,0.6688
ROCPOINTS_N,0.4209,0.3474,0.6687,0.9831,0.6687
ROCPOINTS_N,0.4211,0.3457,0.6687,0.9832,0.6687
ROCPOINTS_N,0.4212,0.3457,0.6687,0.9832,0.6687
ROCPOINTS_N,0.4214,0.3457,0.6686,0.9832,0.6686
ROCPOINTS_N,0.4214,0.3457,0.6686,0.9832,0.6686
ROCPOINTS_N,0.4214,0.3457,0.6685,0.9832,0.6685
ROCPOINTS_N,0.4214,0.3457,0.6684,0.9832,0.6684
ROCPOINTS_N,0.4217,0.3439,0.6684,0.9833,0.6684
ROCPOINTS_N,0.4217,0.3439,0.6683,0.9833,0.6683
ROCPOINTS_N,0.4218,0.3439,0.6682,0.9833,0.6682
ROCPOINTS_N,0.4220,0.3439,0.6681,0.9833,0.6681
ROCPOINTS_N,0.4221,0.3439,0.6681,0.9833,0.6681
ROCPOINTS_N,0.4222,0.3439,0.6680,0.9833,0.6680
ROCPOINTS_N,0.4225,0.3439,0.6679,0.9833,0.6679
ROCPOINTS_N,0.4228,0.3439,0.6679,0.9833,0.6679
ROCPOINTS_N,0.4232,0.3439,0.6677,0.9833,0.6677
ROCPOINTS_N,0.4232,0.3439,0.6677,0.9833,0.6677
ROCPOINTS_N,0.4233,0.3439,0.6676,0.9833,0.6676
ROCPOINTS_N,0.4238,0.3386,0.6632,0.9834,0.6632
ROCPOINTS_N,0.4239,0.3386,0.6631,0.9834,0.6631
ROCPOINTS_N,0.4240,0.3386,0.6631,0.9834,0.6631
ROCPOINTS_N,0.4243,0.3386,0.6630,0.9834,0.6630
ROCPOINTS_N,0.4243,0.3386,0.6630,0.9834,0.6630
ROCPOINTS_N,0.4244,0.3386,0.6629,0.9834,0.6629
ROCPOINTS_N,0.4244,0.3386,0.6628,0.9834,0.6628
ROCPOINTS_N,0.4247,0.3386,0.6626,0.9834,0.6626
ROCPOINTS_N,0.4248,0.3386,0.6625,0.9834,0.6625
ROCPOINTS_N,0.4250,0.3386,0.6625,0.9834,0.6625
ROCPOINTS_N,0.4250,0.3386,0.6624,0.9834,0.6624
ROCPOINTS_N,0.4251,0.3386,0.6623,0.9834,0.6623
ROCPOINTS_N,0.4252,0.3386,0.6622,0.9834,0.6622
ROCPOINTS_N,0.4252,0.3386,0.6621,0.9834,0.6621
ROCPOINTS_N,0.4256,0.3386,0.6621,0.9834,0.6621
ROCPOINTS_N,0.4256,0.3386,0.6620,0.9834,0.6620
ROCPOINTS_N,0.4257,0.3386,0.6620,0.9834,0.6620
ROCPOINTS_N,0.4261,0.3386,0.6619,0.9834,0.6619
ROCPOINTS_N,0.4261,0.3386,0.6618,0.9834,0.6618
ROCPOINTS_N,0.4263,0.3386,0.6618,0.9834,0.6618
ROCPOINTS_N,0.4263,0.3386,0.6617,0.9834,0.6617
ROCPOINTS_N,0.4265,0.3386,0.6617,0.9834,0.6617
ROCPOINTS_N,0.4267,0.3386,0.6616,0.9834,0.6616
ROCPOINTS_N,0.4268,0.3333,0.6576,0.9835,0.6576
ROCPOINTS_N,0.4269,0.3333,0.6575,0.9835,0.6575
ROCPOINTS_N,0.4270,0.3333,0.6575,0.9835,0.6575
ROCPOINTS_N,0.4271,0.3333,0.6574,0.9835,0.6574
ROCPOINTS_N,0.4271,0.3333,0.6574,0.9835,0.6574
ROCPOINTS_N,0.4272,0.3316,0.6574,0.9836,0.6574
ROCPOINTS_N,0.4272,0.3316,0.6573,0.9836,0.6573
ROCPOINTS_N,0.4276,0.3316,0.6572,0.9836,0.6572
ROCPOINTS_N,0.4276,0.3316,0.6571,0.9836,0.6571
ROCPOINTS_N,0.4277,0.3316,0.6571,0.9836,0.6571
ROCPOINTS_N,0.4283,0.3316,0.6570,0.9836,0.6570
ROCPOINTS_N,0.4284,0.3316,0.6566,0.9836,0.6566
ROCPOINTS_N,0.4286,0.3316,0.6565,0.9836,0.6565
ROCPOINTS_N,0.4289,0.3316,0.6565,0.9836,0.6565
ROCPOINTS_N,0.4290,0.3316,0.6564,0.9836,0.6564
ROCPOINTS_N,0.4292,0.3316,0.6564,0.9836,0.6564
ROCPOINTS_N,0.4294,0.3316,0.6563,0.9836,0.6563
ROCPOINTS_N,0.4297,0.3316,0.6562,0.9836,0.6562
ROCPOINTS_N,0.4298,0.3316,0.6562,0.9836,0.6562
ROCPOINTS_N,0.4299,0.3316,0.6561,0.9836,0.6561
ROCPOINTS_N,0.4300,0.3316,0.6561,0.9836,0.6561
ROCPOINTS_N,0.4303,0.3263,0.6508,0.9837,0.6508
ROCPOINTS_N,0.4308,0.3263,0.6507,0.9837,0.6507
ROCPOINTS_N,0.4310,0.3263,0.6507,0.9837,0.6507
ROCPOINTS_N,0.4311,0.3263,0.6506,0.9837,0.6506
ROCPOINTS_N,0.4311,0.3263,0.6505,0.9837,0.6505
ROCPOINTS_N,0.4311,0.3263,0.6505,0.9837,0.6505
ROCPOINTS_N,0.4314,0.3263,0.6504,0.9837,0.6504
ROCPOINTS_N,0.4316,0.3263,0.6504,0.9837,0.6504
ROCPOINTS_N,0.4316,0.3263,0.6503,0.9837,0.6503
ROCPOINTS_N,0.4317,0.3263,0.6502,0.9837,0.6502
ROCPOINTS_N,0.4318,0.3263,0.6501,0.9837,0.6501
ROCPOINTS_N,0.4322,0.3263,0.6500,0.9837,0.6500
ROCPOINTS_N,0.4322,0.3263,0.6499,0.9837,0.6499
ROCPOINTS_N,0.4324,0.3263,0.6497,0.9837,0.6497
ROCPOINTS_N,0.4325,0.3245,0.6497,0.9838,0.6497
ROCPOINTS_N,0.4327,0.3245,0.6496,0.9838,0.6496
ROCPOINTS_N,0.4328,0.3245,0.6495,0.9837,0.6495
ROCPOINTS_N,0.4329,0.3245,0.6494,0.9837,0.6494
ROCPOINTS_N,0.4331,0.3245,0.6494,0.9837,0.6494
ROCPOINTS_N,0.4331,0.3245,0.6493,0.9837,0.6493
ROCPOINTS_N,0.4333,0.3245,0.6493,0.9837,0.6493
ROCPOINTS_N,0.4337,0.3228,0.6439,0.9837,0.6439
ROCPOINTS_N,0.4338,0.3228,0.6439,0.9837,0.6439
ROCPOINTS_N,0.4338,0.3228,0.6438,0.9837,0.6438
ROCPOINTS_N,0.4339,0.3228,0.6438,0.9837,0.6438
ROCPOINTS_N,0.4339,0.3228,0.6437,0.9837,0.6437
ROCPOINTS_N,0.4340,0.3228,0.6437,0.9837,0.6437
ROCPOINTS_N,0.4341,0.3228,0.6436,0.9837,0.6436
ROCPOINTS_N,0.4341,0.3228,0.6435,0.9837,0.6435
ROCPOINTS_N,0.4342,0.3228,0.6435,0.9837,0.6435
ROCPOINTS_N,0.4342,0.3228,0.6434,0.9837,0.6434
ROCPOINTS_N,0.4344,0.3228,0.6434,0.9837,0.6434
ROCPOINTS_N,0.4344,0.3228,0.6431,0.9837,0.6431
ROCPOINTS_N,0.4346,0.3228,0.6430,0.9837,0.6430
ROCPOINTS_N,0.4346,0.3228,0.6430,0.9837,0.6430
ROCPOINTS_N,0.4346,0.3228,0.6429,0.9837,0.6429
ROCPOINTS_N,0.4348,0.3228,0.6428,0.9837,0.6428
ROCPOINTS_N,0.4348,0.3228,0.6428,0.9837,0.6428
ROCPOINTS_N,0.4350,0.3228,0.6427,0.9837,0.6427
ROCPOINTS_N,0.4352,0.3228,0.6424,0.9837,0.6424
ROCPOINTS_N,0.4353,0.3228,0.6424,0.9837,0.6424
ROCPOINTS_N,0.4356,0.3228,0.6423,0.9837,0.6423
ROCPOINTS_N,0.4360,0.3228,0.6423,0.9837,0.6423
ROCPOINTS_N,0.4362,0.3228,0.6422,0.9837,0.6422
ROCPOINTS_N,0.4364,0.3228,0.6421,0.9837,0.6421
ROCPOINTS_N,0.4365,0.3228,0.6421,0.9837,0.6421
ROCPOINTS_N,0.4366,0.3228,0.6420,0.9837,0.6420
ROCPOINTS_N,0.4366,0.3228,0.6420,0.9836,0.6420
ROCPOINTS_N,0.4367,0.3228,0.6419,0.9836,0.6419
ROCPOINTS_N,0.4367,0.3228,0.6418,0.9836,0.6418
ROCPOINTS_N,0.4372,0.3192,0.6378,0.9837,0.6378
ROCPOINTS_N,0.4373,0.3192,0.6377,0.9837,0.6377
ROCPOINTS_N,0.4373,0.3192,0.6376,0.9837,0.6376
ROCPOINTS_N,0.4375,0.3192,0.6375,0.9837,0.6375
ROCPOINTS_N,0.4377,0.3192,0.6375,0.9837,0.6375
ROCPOINTS_N,0.4378,0.3192,0.6374,0.9837,0.6374
ROCPOINTS_N,0.4380,0.3192,0.6372,0.9837,0.6372
ROCPOINTS_N,0.4380,0.3175,0.6372,0.9838,0.6372
ROCPOINTS_N,0.4381,0.3175,0.6372,0.9838,0.6372
ROCPOINTS_N,0.4382,0.3175,0.6371,0.9838,0.6371
ROCPOINTS_N,0.4383,0.3175,0.6371,0.9838,0.6371
ROCPOINTS_N,0.4383,0.3175,0.6367,0.9838,0.6367
ROCPOINTS_N,0.4384,0.3175,0.6366,0.9838,0.6366
ROCPOINTS_N,0.4385,0.3175,0.6365,0.9838,0.6365
ROCPOINTS_N,0.4386,0.3175,0.6365,0.9838,0.6365
ROCPOINTS_N,0.4388,0.3175,0.6364,0.9838,0.6364
ROCPOINTS_N,0.4389,0.3175,0.6364,0.9838,0.6364
ROCPOINTS_N,0.4389,0.3175,0.6363,0.9838,0.6363
ROCPOINTS_N,0.4389,0.3157,0.6361,0.9839,0.6361
ROCPOINTS_N,0.4389,0.3157,0.6361,0.9839,0.6361
ROCPOINTS_N,0.4392,0.3157,0.6360,0.9839,0.6360
ROCPOINTS_N,0.4394,0.3157,0.6359,0.9839,0.6359
ROCPOINTS_N,0.4395,0.3157,0.6358,0.9838,0.6358
ROCPOINTS_N,0.4396,0.3139,0.6358,0.9839,0.6358
ROCPOINTS_N,0.4398,0.3139,0.6358,0.9839,0.6358
ROCPOINTS_N,0.4400,0.3139,0.6357,0.9839,0.6357
ROCPOINTS_N,0.4401,0.3139,0.6311,0.9838,0.6311
ROCPOINTS_N,0.4402,0.3139,0.6310,0.9838,0.6310
ROCPOINTS_N,0.4402,0.3139,0.6309,0.9838,0.6309
ROCPOINTS_N,0.4403,0.3139,0.6309,0.9838,0.6309
ROCPOINTS_N,0.4404,0.3139,0.6308,0.9838,0.6308
ROCPOINTS_N,0.4406,0.3139,0.6308,0.9838,0.6308
ROCPOINTS_N,0.4407,0.3139,0.6307,0.9838,0.6307
ROCPOINTS_N,0.4411,0.3139,0.6306,0.9838,0.6306
ROCPOINTS_N,0.4411,0.3139,0.6306,0.9838,0.6306
ROCPOINTS_N,0.4412,0.3139,0.6305,0.9838,0.6305
ROCPOINTS_N,0.4412,0.3139,0.6305,0.9838,0.6305
ROCPOINTS_N,0.4414,0.3139,0.6304,0.9838,0.6304
ROCPOINTS_N,0.4414,0.3139,0.6304,0.9838,0.6304
ROCPOINTS_N,0.4416,0.3139,0.6303,0.9838,0.6303
ROCPOINTS_N,0.4416,0.3139,0.6302,0.9838,0.6302
ROCPOINTS_N,0.4417,0.3139,0.6302,0.9838,0.6302
ROCPOINTS_N,0.4418,0.3139,0.6300,0.9838,0.6300
ROCPOINTS_N,0.4418,0.3139,0.6299,0.9838,0.6299
ROCPOINTS_N,0.4418,0.3139,0.6299,0.9838,0.6299
ROCPOINTS_N,0.4420,0.3139,0.6298,0.9838,0.6298
ROCPOINTS_N,0.4421,0.3139,0.6298,0.9838,0.6298
ROCPOINTS_N,0.4421,0.3139,0.6297,0.9838,0.6297
ROCPOINTS_N,0.4422,0.3139,0.6296,0.9838,0.6296
ROCPOINTS_N,0.4422,0.3139,0.6295,0.9838,0.6295
ROCPOINTS_N,0.4423,0.3139,0.6294,0.9838,0.6294
ROCPOINTS_N,0.4425,0.3139,0.6294,0.9838,0.6294
ROCPOINTS_N,0.4425,0.3139,0.6292,0.9838,0.6292
ROCPOINTS_N,0.4426,0.3139,0.6291,0.9838,0.6291
ROCPOINTS_N,0.4426,0.3139,0.6290,0.9838,0.6290
ROCPOINTS_N,0.4427,0.3139,0.6290,0.9838,0.6290
ROCPOINTS_N,0.4427,0.3139,0.6288,0.9838,0.6288
ROCPOINTS_N,0.4428,0.3139,0.6288,0.9838,0.6288
ROCPOINTS_N,0.4430,0.3139,0.6287,0.9838,0.6287
ROCPOINTS_N,0.4433,0.3139,0.6287,0.9838,0.6287
ROCPOINTS_N,0.4434,0.3122,0.6237,0.9837,0.6237
ROCPOINTS_N,0.4436,0.3104,0.6237,0.9838,0.6237
ROCPOINTS_N,0.4436,0.3104,0.6237,0.9838,0.6237
ROCPOINTS_N,0.4436,0.3104,0.6235,0.9838,0.6235
ROCPOINTS_N,0.4439,0.3104,0.6235,0.9838,0.6235
ROCPOINTS_N,0.4446,0.3104,0.6234,0.9838,0.6234
ROCPOINTS_N,0.4447,0.3104,0.6234,0.9838,0.6234
ROCPOINTS_N,0.4447,0.3104,0.6233,0.9838,0.6233
ROCPOINTS_N,0.4448,0.3104,0.6232,0.9838,0.6232
ROCPOINTS_N,0.4450,0.3104,0.6232,0.9838,0.6232
ROCPOINTS_N,0.4450,0.3104,0.6231,0.9838,0.6231
ROCPOINTS_N,0.4451,0.3104,0.6229,0.9838,0.6229
ROCPOINTS_N,0.4452,0.3104,0.6228,0.9838,0.6228
ROCPOINTS_N,0.4454,0.3104,0.6227,0.9838,0.6227
ROCPOINTS_N,0.4455,0.3104,0.6226,0.9838,0.6226
ROCPOINTS_N,0.4456,0.3104,0.6225,0.9838,0.6225
ROCPOINTS_N,0.4456,0.3104,0.6225,0.9838,0.6225
ROCPOINTS_N,0.4458,0.3104,0.6224,0.9838,0.6224
ROCPOINTS_N,0.4460,0.3104,0.6223,0.9838,0.6223
ROCPOINTS_N,0.4460,0.3104,0.6222,0.9838,0.6222
ROCPOINTS_N,0.4461,0.3104,0.6221,0.9838,0.6221
ROCPOINTS_N,0.4462,0.3104,0.6221,0.9838,0.6221
ROCPOINTS_N,0.4462,0.3104,0.6220,0.9838,0.6220
ROCPOINTS_N,0.4463,0.3104,0.6220,0.9838,0.6220
ROCPOINTS_N,0.4463,0.3104,0.6219,0.9838,0.6219
ROCPOINTS_N,0.4463,0.3086,0.6219,0.9839,0.6219
ROCPOINTS_N,0.4464,0.3086,0.6218,0.9839,0.6218
ROCPOINTS_N,0.4464,0.3086,0.6218,0.9839,0.6218
ROCPOINTS_N,0.4465,0.3086,0.6217,0.9839,0.6217
ROCPOINTS_N,0.4466,0.3086,0.6217,0.9839,0.6217
ROCPOINTS_N,0.4467,0.3086,0.6216,0.9838,0.6216
ROCPOINTS_N,0.4467,0.3086,0.6171,0.9837,0.6171
ROCPOINTS_N,0.4468,0.3086,0.6170,0.9837,0.6170
ROCPOINTS_N,0.4469,0.3086,0.6169,0.9837,0.6169
ROCPOINTS_N,0.4470,0.3086,0.6169,0.9837,0.6169
ROCPOINTS_N,0.4471,0.3086,0.6168,0.9837,0.6168
ROCPOINTS_N,0.4471,0.3086,0.6167,0.9837,0.6167
ROCPOINTS_N,0.4473,0.3086,0.6167,0.9837,0.6167
ROCPOINTS_N,0.4474,0.3086,0.6166,0.9837,0.6166
ROCPOINTS_N,0.4477,0.3086,0.6165,0.9837,0.6165
ROCPOINTS_N,0.4479,0.3086,0.6165,0.9837,0.6165
ROCPOINTS_N,0.4480,0.3086,0.6164,0.9837,0.6164
ROCPOINTS_N,0.4480,0.3086,0.6164,0.9837,0.6164
ROCPOINTS_N,0.4481,0.3086,0.6163,0.9837,0.6163
ROCPOINTS_N,0.4481,0.3086,0.6162,0.9837,0.6162
ROCPOINTS_N,0.4481,0.3086,0.6162,0.9837,0.6162
ROCPOINTS_N,0.4483,0.3069,0.6160,0.9838,0.6160
ROCPOINTS_N,0.4483,0.3069,0.6160,0.9838,0.6160
ROCPOINTS_N,0.4483,0.3069,0.6159,0.9838,0.6159
ROCPOINTS_N,0.4485,0.3069,0.6156,0.9838,0.6156
ROCPOINTS_N,0.4486,0.3069,0.6155,0.9838,0.6155
ROCPOINTS_N,0.4487,0.3069,0.6155,0.9838,0.6155
ROCPOINTS_N,0.4487,0.3069,0.6154,0.9838,0.6154
ROCPOINTS_N,0.4487,0.3069,0.6153,0.9838,0.6153
ROCPOINTS_N,0.4487,0.3051,0.6153,0.9839,0.6153
ROCPOINTS_N,0.4489,0.3051,0.6153,0.9839,0.6153
ROCPOINTS_N,0.4489,0.3051,0.6152,0.9839,0.6152
ROCPOINTS_N,0.4490,0.3051,0.6151,0.9839,0.6151
ROCPOINTS_N,0.4491,0.3051,0.6150,0.9839,0.6150
ROCPOINTS_N,0.4493,0.3051,0.6150,0.9839,0.6150
ROCPOINTS_N,0.4493,0.3051,0.6149,0.9839,0.6149
ROCPOINTS_N,0.4496,0.3051,0.6148,0.9839,0.6148
ROCPOINTS_N,0.4497,0.3051,0.6148,0.9839,0.6148
ROCPOINTS_N,0.4500,0.3051,0.6147,0.9839,0.6147
ROCPOINTS_N,0.4502,0.3034,0.6098,0.9838,0.6098
ROCPOINTS_N,0.4503,0.3034,0.6097,0.9838,0.6097
ROCPOINTS_N,0.4504,0.3034,0.6097,0.9838,0.6097
ROCPOINTS_N,0.4504,0.3034,0.6096,0.9838,0.6096
ROCPOINTS_N,0.4505,0.3034,0.6095,0.9838,0.6095
ROCPOINTS_N,0.4505,0.3034,0.6095,0.9838,0.6095
ROCPOINTS_N,0.4505,0.3034,0.6094,0.9838,0.6094
ROCPOINTS_N,0.4505,0.3034,0.6094,0.9838,0.6094
ROCPOINTS_N,0.4506,0.3034,0.6093,0.9838,0.6093
ROCPOINTS_N,0.4506,0.3034,0.6092,0.9838,0.6092
ROCPOINTS_N,0.4506,0.3034,0.6092,0.9838,0.6092
ROCPOINTS_N,0.4506,0.3034,0.6091,0.9838,0.6091
ROCPOINTS_N,0.4507,0.3034,0.6091,0.9838,0.6091
ROCPOINTS_N,0.4508,0.3034,0.6090,0.9838,0.6090
ROCPOINTS_N,0.4510,0.3034,0.6089,0.9838,0.6089
ROCPOINTS_N,0.4511,0.3034,0.6088,0.9838,0.6088
ROCPOINTS_N,0.4512,0.3034,0.6088,0.9838,0.6088
ROCPOINTS_N,0.4513,0.3034,0.6087,0.9838,0.6087
ROCPOINTS_N,0.4514,0.3034,0.6087,0.9838,0.6087
ROCPOINTS_N,0.4516,0.3034,0.6085,0.9838,0.6085
ROCPOINTS_N,0.4517,0.3034,0.6084,0.9838,0.6084
ROCPOINTS_N,0.4518,0.3034,0.6082,0.9838,0.6082
ROCPOINTS_N,0.4519,0.3034,0.6081,0.9838,0.6081
ROCPOINTS_N,0.4522,0.3034,0.6081,0.9838,0.6081
ROCPOINTS_N,0.4522,0.3034,0.6080,0.9838,0.6080
ROCPOINTS_N,0.4524,0.3034,0.6078,0.9838,0.6078
ROCPOINTS_N,0.4525,0.3034,0.6076,0.9838,0.6076
ROCPOINTS_N,0.4526,0.3034,0.6074,0.9838,0.6074
ROCPOINTS_N,0.4527,0.3034,0.6073,0.9838,0.6073
ROCPOINTS_N,0.4528,0.3034,0.6073,0.9838,0.6073
ROCPOINTS_N,0.4528,0.3034,0.6072,0.9838,0.6072
ROCPOINTS_N,0.4529,0.3034,0.6070,0.9837,0.6070
ROCPOINTS_N,0.4529,0.3034,0.6070,0.9837,0.6070
ROCPOINTS_N,0.4531,0.3034,0.6069,0.9837,0.6069
ROCPOINTS_N,0.4533,0.3034,0.6069,0.9837,0.6069
ROCPOINTS_N,0.4534,0.2963,0.6021,0.9840,0.6021
ROCPOINTS_N,0.4537,0.2963,0.6020,0.9840,0.6020
ROCPOINTS_N,0.4538,0.2963,0.6020,0.9840,0.6020
ROCPOINTS_N,0.4540,0.2963,0.6018,0.9840,0.6018
ROCPOINTS_N,0.4542,0.2963,0.6018,0.9840,0.6018
ROCPOINTS_N,0.4544,0.2963,0.6017,0.9840,0.6017
ROCPOINTS_N,0.4544,0.2963,0.6017,0.9840,0.6017
ROCPOINTS_N,0.4545,0.2963,0.6016,0.9840,0.6016
ROCPOINTS_N,0.4545,0.2963,0.6015,0.9840,0.6015
ROCPOINTS_N,0.4546,0.2963,0.6014,0.9840,0.6014
ROCPOINTS_N,0.4547,0.2963,0.6014,0.9840,0.6014
ROCPOINTS_N,0.4548,0.2963,0.6013,0.9840,0.6013
ROCPOINTS_N,0.4550,0.2963,0.6012,0.9840,0.6012
ROCPOINTS_N,0.4550,0.2963,0.6011,0.9840,0.6011
ROCPOINTS_N,0.4550,0.2963,0.6010,0.9840,0.6010
ROCPOINTS_N,0.4552,0.2963,0.6010,0.9840,0.6010
ROCPOINTS_N,0.4553,0.2963,0.6009,0.9840,0.6009
ROCPOINTS_N,0.4553,0.2963,0.6009,0.9840,0.6009
ROCPOINTS_N,0.4556,0.2963,0.6008,0.9840,0.6008
ROCPOINTS_N,0.4556,0.2963,0.6007,0.9840,0.6007
ROCPOINTS_N,0.4557,0.2963,0.6006,0.9840,0.6006
ROCPOINTS_N,0.4558,0.2963,0.6006,0.9839,0.6006
ROCPOINTS_N,0.4562,0.2963,0.6004,0.9839,0.6004
ROCPOINTS_N,0.4562,0.2963,0.6004,0.9839,0.6004
ROCPOINTS_N,0.4562,0.2945,0.6004,0.9840,0.6004
ROCPOINTS_N,0.4563,0.2945,0.6003,0.9840,0.6003
ROCPOINTS_N,0.4564,0.2945,0.6003,0.9840,0.6003
ROCPOINTS_N,0.4565,0.2945,0.6002,0.9840,0.6002
ROCPOINTS_N,0.4567,0.2945,0.6000,0.9840,0.6000
ROCPOINTS_N,0.4567,0.2892,0.5955,0.9842,0.5955
ROCPOINTS_N,0.4568,0.2892,0.5955,0.9842,0.5955
ROCPOINTS_N,0.4569,0.2892,0.5954,0.9842,0.5954
ROCPOINTS_N,0.4570,0.2892,0.5954,0.9842,0.5954
ROCPOINTS_N,0.4570,0.2892,0.5953,0.9842,0.5953
ROCPOINTS_N,0.4571,0.2892,0.5953,0.9842,0.5953
ROCPOINTS_N,0.4571,0.2892,0.5952,0.9842,0.5952
ROCPOINTS_N,0.4572,0.2892,0.5951,0.9842,0.5951
ROCPOINTS_N,0.4572,0.2892,0.5950,0.9842,0.5950
ROCPOINTS_N,0.4573,0.2892,0.5950,0.9842,0.5950
ROCPOINTS_N,0.4575,0.2892,0.5949,0.9842,0.5949
ROCPOINTS_N,0.4575,0.2892,0.5947,0.9842,0.5947
ROCPOINTS_N,0.4578,0.2892,0.5947,0.9842,0.5947
ROCPOINTS_N,0.4578,0.2892,0.5946,0.9842,0.5946
ROCPOINTS_N,0.4579,0.2892,0.5946,0.9842,0.5946
ROCPOINTS_N,0.4580,0.2892,0.5945,0.9842,0.5945
ROCPOINTS_N,0.4581,0.2892,0.5944,0.9842,0.5944
ROCPOINTS_N,0.4581,0.2892,0.5944,0.9842,0.5944
ROCPOINTS_N,0.4583,0.2892,0.5943,0.9842,0.5943
ROCPOINTS_N,0.4583,0.2892,0.5943,0.9842,0.5943
ROCPOINTS_N,0.4583,0.2892,0.5941,0.9842,0.5941
ROCPOINTS_N,0.4584,0.2892,0.5940,0.9842,0.5940
ROCPOINTS_N,0.4589,0.2892,0.5939,0.9842,0.5939
ROCPOINTS_N,0.4589,0.2892,0.5939,0.9842,0.5939
ROCPOINTS_N,0.4592,0.2892,0.5937,0.9841,0.5937
ROCPOINTS_N,0.4592,0.2892,0.5936,0.9841,0.5936
ROCPOINTS_N,0.4593,0.2892,0.5933,0.9841,0.5933
ROCPOINTS_N,0.4593,0.2892,0.5933,0.9841,0.5933
ROCPOINTS_N,0.4594,0.2892,0.5932,0.9841,0.5932
ROCPOINTS_N,0.4594,0.2892,0.5932,0.9841,0.5932
ROCPOINTS_N,0.4595,0.2892,0.5931,0.9841,0.5931
ROCPOINTS_N,0.4596,0.2892,0.5930,0.9841,0.5930
ROCPOINTS_N,0.4598,0.2892,0.5930,0.9841,0.5930
ROCPOINTS_N,0.4598,0.2892,0.5929,0.9841,0.5929
ROCPOINTS_N,0.4599,0.2892,0.5929,0.9841,0.5929
ROCPOINTS_N,0.4600,0.2875,0.5929,0.9842,0.5929
ROCPOINTS_N,0.4600,0.2875,0.5928,0.9842,0.5928
ROCPOINTS_N,0.4601,0.2857,0.5885,0.9842,0.5885
ROCPOINTS_N,0.4602,0.2857,0.5884,0.9842,0.5884
ROCPOINTS_N,0.4603,0.2857,0.5884,0.9842,0.5884
ROCPOINTS_N,0.4605,0.2857,0.5883,0.9842,0.5883
ROCPOINTS_N,0.4605,0.2857,0.5882,0.9842,0.5882
ROCPOINTS_N,0.4606,0.2857,0.5881,0.9842,0.5881
ROCPOINTS_N,0.4606,0.2857,0.5881,0.9842,0.5881
ROCPOINTS_N,0.4607,0.2857,0.5880,0.9842,0.5880
ROCPOINTS_N,0.4608,0.2857,0.5880,0.9842,0.5880
ROCPOINTS_N,0.4611,0.2857,0.5878,0.9842,0.5878
ROCPOINTS_N,0.4611,0.2857,0.5877,0.9842,0.5877
ROCPOINTS_N,0.4612,0.2857,0.5877,0.9842,0.5877
ROCPOINTS_N,0.4614,0.2857,0.5876,0.9842,0.5876
ROCPOINTS_N,0.4614,0.2857,0.5876,0.9842,0.5876
ROCPOINTS_N,0.4616,0.2840,0.5875,0.9843,0.5875
ROCPOINTS_N,0.4616,0.2840,0.5874,0.9843,0.5874
ROCPOINTS_N,0.4616,0.2840,0.5874,0.9843,0.5874
ROCPOINTS_N,0.4617,0.2840,0.5873,0.9843,0.5873
ROCPOINTS_N,0.4620,0.2840,0.5872,0.9843,0.5872
ROCPOINTS_N,0.4621,0.2840,0.5871,0.9843,0.5871
ROCPOINTS_N,0.4622,0.2840,0.5870,0.9843,0.5870
ROCPOINTS_N,0.4622,0.2840,0.5869,0.9843,0.5869
ROCPOINTS_N,0.4622,0.2840,0.5868,0.9843,0.5868
ROCPOINTS_N,0.4623,0.2840,0.5867,0.9843,0.5867
ROCPOINTS_N,0.4625,0.2840,0.5867,0.9842,0.5867
ROCPOINTS_N,0.4626,0.2840,0.5866,0.9842,0.5866
ROCPOINTS_N,0.4626,0.2840,0.5865,0.9842,0.5865
ROCPOINTS_N,0.4626,0.2840,0.5864,0.9842,0.5864
ROCPOINTS_N,0.4627,0.2840,0.5864,0.9842,0.5864
ROCPOINTS_N,0.4628,0.2840,0.5863,0.9842,0.5863
ROCPOINTS_N,0.4628,0.2840,0.5863,0.9842,0.5863
ROCPOINTS_N,0.4629,0.2840,0.5841,0.9842,0.5841
ROCPOINTS_N,0.4630,0.2840,0.5841,0.9842,0.5841
ROCPOINTS_N,0.4633,0.2840,0.5840,0.9842,0.5840
ROCPOINTS_N,0.4636,0.2804,0.5796,0.9843,0.5796
ROCPOINTS_N,0.4636,0.2804,0.5796,0.9843,0.5796
ROCPOINTS_N,0.4636,0.2804,0.5795,0.9843,0.5795
ROCPOINTS_N,0.4637,0.2804,0.5795,0.9843,0.5795
ROCPOINTS_N,0.4637,0.2804,0.5794,0.9842,0.5794
ROCPOINTS_N,0.4638,0.2804,0.5793,0.9842,0.5793
ROCPOINTS_N,0.4639,0.2804,0.5793,0.9842,0.5793
ROCPOINTS_N,0.4640,0.2804,0.5792,0.9842,0.5792
ROCPOINTS_N,0.4642,0.2804,0.5792,0.9842,0.5792
ROCPOINTS_N,0.4642,0.2804,0.5791,0.9842,0.5791
ROCPOINTS_N,0.4644,0.2804,0.5790,0.9842,0.5790
ROCPOINTS_N,0.4646,0.2804,0.5789,0.9842,0.5789
ROCPOINTS_N,0.4648,0.2804,0.5789,0.9842,0.5789
ROCPOINTS_N,0.4648,0.2804,0.5788,0.9842,0.5788
ROCPOINTS_N,0.4648,0.2804,0.5788,0.9842,0.5788
ROCPOINTS_N,0.4650,0.2804,0.5787,0.9842,0.5787
ROCPOINTS_N,0.4651,0.2804,0.5786,0.9842,0.5786
ROCPOINTS_N,0.4652,0.2804,0.5786,0.9842,0.5786
ROCPOINTS_N,0.4653,0.2804,0.5785,0.9842,0.5785
ROCPOINTS_N,0.4654,0.2804,0.5785,0.9842,0.5785
ROCPOINTS_N,0.4656,0.2804,0.5783,0.9842,0.5783
ROCPOINTS_N,0.4656,0.2804,0.5782,0.9842,0.5782
ROCPOINTS_N,0.4657,0.2804,0.5780,0.9842,0.5780
ROCPOINTS_N,0.4660,0.2804,0.5779,0.9842,0.5779
ROCPOINTS_N,0.4661,0.2804,0.5779,0.9842,0.5779
ROCPOINTS_N,0.4662,0.2804,0.5778,0.9842,0.5778
ROCPOINTS_N,0.4662,0.2804,0.5778,0.9842,0.5778
ROCPOINTS_N,0.4663,0.2804,0.5777,0.9842,0.5777
ROCPOINTS_N,0.4664,0.2804,0.5776,0.9842,0.5776
ROCPOINTS_N,0.4665,0.2804,0.5776,0.9842,0.5776
ROCPOINTS_N,0.4666,0.2804,0.5775,0.9842,0.5775
ROCPOINTS_N,0.4666,0.2804,0.5775,0.9842,0.5775
ROCPOINTS_N,0.4666,0.2804,0.5774,0.9842,0.5774
ROCPOINTS_N,0.4667,0.2804,0.5774,0.9842,0.5774
ROCPOINTS_N,0.4668,0.2804,0.5724,0.9841,0.5724
ROCPOINTS_N,0.4668,0.2804,0.5723,0.9841,0.5723
ROCPOINTS_N,0.4670,0.2804,0.5723,0.9841,0.5723
ROCPOINTS_N,0.4673,0.2804,0.5722,0.9841,0.5722
ROCPOINTS_N,0.4673,0.2804,0.5722,0.9841,0.5722
ROCPOINTS_N,0.4673,0.2804,0.5721,0.9841,0.5721
ROCPOINTS_N,0.4675,0.2804,0.5720,0.9841,0.5720
ROCPOINTS_N,0.4675,0.2804,0.5720,0.9840,0.5720
ROCPOINTS_N,0.4675,0.2804,0.5719,0.9840,0.5719
ROCPOINTS_N,0.4676,0.2804,0.5718,0.9840,0.5718
ROCPOINTS_N,0.4678,0.2804,0.5717,0.9840,0.5717
ROCPOINTS_N,0.4678,0.2804,0.5716,0.9840,0.5716
ROCPOINTS_N,0.4678,0.2804,0.5715,0.9840,0.5715
ROCPOINTS_N,0.4679,0.2804,0.5715,0.9840,0.5715
ROCPOINTS_N,0.4679,0.2804,0.5714,0.9840,0.5714
ROCPOINTS_N,0.4680,0.2804,0.5713,0.9840,0.5713
ROCPOINTS_N,0.4680,0.2804,0.5713,0.9840,0.5713
ROCPOINTS_N,0.4680,0.2804,0.5712,0.9840,0.5712
ROCPOINTS_N,0.4681,0.2804,0.5712,0.9840,0.5712
ROCPOINTS_N,0.4681,0.2804,0.5711,0.9840,0.5711
ROCPOINTS_N,0.4683,0.2804,0.5711,0.9840,0.5711
ROCPOINTS_N,0.4683,0.2804,0.5710,0.9840,0.5710
ROCPOINTS_N,0.4683,0.2804,0.5709,0.9840,0.5709
ROCPOINTS_N,0.4683,0.2804,0.5708,0.9840,0.5708
ROCPOINTS_N,0.4683,0.2804,0.5707,0.9840,0.5707
ROCPOINTS_N,0.4686,0.2804,0.5706,0.9840,0.5706
ROCPOINTS_N,0.4686,0.2804,0.5705,0.9840,0.5705
ROCPOINTS_N,0.4687,0.2804,0.5705,0.9840,0.5705
ROCPOINTS_N,0.4688,0.2804,0.5704,0.9840,0.5704
ROCPOINTS_N,0.4689,0.2804,0.5704,0.9840,0.5704
ROCPOINTS_N,0.4689,0.2804,0.5702,0.9840,0.5702
ROCPOINTS_N,0.4690,0.2804,0.5701,0.9840,0.5701
ROCPOINTS_N,0.4691,0.2804,0.5700,0.9840,0.5700
ROCPOINTS_N,0.4692,0.2804,0.5699,0.9840,0.5699
ROCPOINTS_N,0.4694,0.2804,0.5699,0.9840,0.5699
ROCPOINTS_N,0.4697,0.2804,0.5698,0.9840,0.5698
ROCPOINTS_N,0.4698,0.2804,0.5698,0.9840,0.5698
ROCPOINTS_N,0.4698,0.2804,0.5697,0.9840,0.5697
ROCPOINTS_N,0.4700,0.2804,0.5697,0.9840,0.5697
ROCPOINTS_N,0.4702,0.2787,0.5652,0.9840,0.5652
ROCPOINTS_N,0.4703,0.2787,0.5651,0.9840,0.5651
ROCPOINTS_N,0.4704,0.2787,0.5650,0.9840,0.5650
ROCPOINTS_N,0.4704,0.2787,0.5650,0.9840,0.5650
ROCPOINTS_N,0.4705,0.2787,0.5649,0.9840,0.5649
ROCPOINTS_N,0.4705,0.2787,0.5649,0.9840,0.5649
ROCPOINTS_N,0.4706,0.2787,0.5648,0.9839,0.5648
ROCPOINTS_N,0.4707,0.2787,0.5648,0.9839,0.5648
ROCPOINTS_N,0.4708,0.2787,0.5646,0.9839,0.5646
ROCPOINTS_N,0.4708,0.2787,0.5633,0.9839,0.5633
ROCPOINTS_N,0.4711,0.2787,0.5632,0.9839,0.5632
ROCPOINTS_N,0.4712,0.2787,0.5632,0.9839,0.5632
ROCPOINTS_N,0.4713,0.2787,0.5631,0.9839,0.5631
ROCPOINTS_N,0.4713,0.2787,0.5631,0.9839,0.5631
ROCPOINTS_N,0.4714,0.2787,0.5630,0.9839,0.5630
ROCPOINTS_N,0.4714,0.2787,0.5629,0.9839,0.5629
ROCPOINTS_N,0.4714,0.2787,0.5629,0.9839,0.5629
ROCPOINTS_N,0.4714,0.2787,0.5628,0.9839,0.5628
ROCPOINTS_N,0.4715,0.2787,0.5627,0.9839,0.5627
ROCPOINTS_N,0.4716,0.2787,0.5626,0.9839,0.5626
ROCPOINTS_N,0.4717,0.2787,0.5625,0.9839,0.5625
ROCPOINTS_N,0.4719,0.2787,0.5623,0.9839,0.5623
ROCPOINTS_N,0.4720,0.2787,0.5622,0.9839,0.5622
ROCPOINTS_N,0.4721,0.2787,0.5622,0.9839,0.5622
ROCPOINTS_N,0.4722,0.2787,0.5621,0.9839,0.5621
ROCPOINTS_N,0.4723,0.2787,0.5620,0.9839,0.5620
ROCPOINTS_N,0.4723,0.2787,0.5620,0.9839,0.5620
ROCPOINTS_N,0.4725,0.2787,0.5619,0.9839,0.5619
ROCPOINTS_N,0.4727,0.2787,0.5618,0.9839,0.5618
ROCPOINTS_N,0.4727,0.2787,0.5618,0.9839,0.5618
ROCPOINTS_N,0.4728,0.2787,0.5615,0.9839,0.5615
ROCPOINTS_N,0.4730,0.2787,0.5615,0.9839,0.5615
ROCPOINTS_N,0.4730,0.2787,0.5614,0.9839,0.5614
ROCPOINTS_N,0.4733,0.2787,0.5614,0.9839,0.5614
ROCPOINTS_N,0.4733,0.2787,0.5613,0.9838,0.5613
ROCPOINTS_N,0.4733,0.2787,0.5612,0.9838,0.5612
ROCPOINTS_N,0.4733,0.2787,0.5611,0.9838,0.5611
ROCPOINTS_N,0.4735,0.2769,0.5572,0.9838,0.5572
ROCPOINTS_N,0.4735,0.2769,0.5572,0.9838,0.5572
ROCPOINTS_N,0.4736,0.2769,0.5571,0.9838,0.5571
ROCPOINTS_N,0.4737,0.2769,0.5567,0.9838,0.5567
ROCPOINTS_N,0.4737,0.2769,0.5566,0.9838,0.5566
ROCPOINTS_N,0.4738,0.2769,0.5565,0.9838,0.5565
ROCPOINTS_N,0.4739,0.2769,0.5565,0.9838,0.5565
ROCPOINTS_N,0.4739,0.2769,0.5564,0.9838,0.5564
ROCPOINTS_N,0.4742,0.2769,0.5564,0.9838,0.5564
ROCPOINTS_N,0.4742,0.2769,0.5563,0.9838,0.5563
ROCPOINTS_N,0.4742,0.2769,0.5562,0.9838,0.5562
ROCPOINTS_N,0.4743,0.2769,0.5562,0.9838,0.5562
ROCPOINTS_N,0.4745,0.2769,0.5561,0.9838,0.5561
ROCPOINTS_N,0.4746,0.2769,0.5561,0.9838,0.5561
ROCPOINTS_N,0.4747,0.2769,0.5560,0.9838,0.5560
ROCPOINTS_N,0.4749,0.2769,0.5559,0.9838,0.5559
ROCPOINTS_N,0.4749,0.2769,0.5558,0.9838,0.5558
ROCPOINTS_N,0.4750,0.2769,0.5558,0.9838,0.5558
ROCPOINTS_N,0.4750,0.2769,0.5556,0.9838,0.5556
ROCPOINTS_N,0.4750,0.2769,0.5555,0.9838,0.5555
ROCPOINTS_N,0.4751,0.2769,0.5555,0.9838,0.5555
ROCPOINTS_N,0.4751,0.2769,0.5554,0.9838,0.5554
ROCPOINTS_N,0.4752,0.2769,0.5554,0.9838,0.5554
ROCPOINTS_N,0.4752,0.2769,0.5553,0.9838,0.5553
ROCPOINTS_N,0.4753,0.2769,0.5553,0.9838,0.5553
ROCPOINTS_N,0.4756,0.2769,0.5552,0.9838,0.5552
ROCPOINTS_N,0.4756,0.2769,0.5551,0.9838,0.5551
ROCPOINTS_N,0.4756,0.2769,0.5551,0.9838,0.5551
ROCPOINTS_N,0.4756,0.2769,0.5550,0.9838,0.5550
ROCPOINTS_N,0.4756,0.2769,0.5550,0.9838,0.5550
ROCPOINTS_N,0.4757,0.2769,0.5549,0.9838,0.5549
ROCPOINTS_N,0.4758,0.2769,0.5548,0.9838,0.5548
ROCPOINTS_N,0.4761,0.2769,0.5546,0.9838,0.5546
ROCPOINTS_N,0.4762,0.2769,0.5546,0.9838,0.5546
ROCPOINTS_N,0.4762,0.2769,0.5545,0.9838,0.5545
ROCPOINTS_N,0.4762,0.2769,0.5544,0.9838,0.5544
ROCPOINTS_N,0.4762,0.2769,0.5543,0.9838,0.5543
ROCPOINTS_N,0.4763,0.2769,0.5543,0.9838,0.5543
ROCPOINTS_N,0.4763,0.2769,0.5542,0.9837,0.5542
ROCPOINTS_N,0.4767,0.2769,0.5526,0.9837,0.5526
ROCPOINTS_N,0.4767,0.2769,0.5525,0.9837,0.5525
ROCPOINTS_N,0.4768,0.2716,0.5478,0.9839,0.5478
ROCPOINTS_N,0.4768,0.2716,0.5477,0.9839,0.5477
ROCPOINTS_N,0.4769,0.2716,0.5477,0.9839,0.5477
ROCPOINTS_N,0.4771,0.2716,0.5476,0.9839,0.5476
ROCPOINTS_N,0.4771,0.2716,0.5476,0.9839,0.5476
ROCPOINTS_N,0.4772,0.2716,0.5474,0.9839,0.5474
ROCPOINTS_N,0.4773,0.2716,0.5473,0.9839,0.5473
ROCPOINTS_N,0.4773,0.2716,0.5473,0.9839,0.5473
ROCPOINTS_N,0.4775,0.2698,0.5472,0.9840,0.5472
ROCPOINTS_N,0.4776,0.2698,0.5471,0.9840,0.5471
ROCPOINTS_N,0.4777,0.2698,0.5471,0.9840,0.5471
ROCPOINTS_N,0.4777,0.2698,0.5470,0.9840,0.5470
ROCPOINTS_N,0.4778,0.2698,0.5470,0.9840,0.5470
ROCPOINTS_N,0.4778,0.2698,0.5469,0.9839,0.5469
ROCPOINTS_N,0.4780,0.2698,0.5469,0.9839,0.5469
ROCPOINTS_N,0.4781,0.2698,0.5468,0.9839,0.5468
ROCPOINTS_N,0.4781,0.2698,0.5467,0.9839,0.5467
ROCPOINTS_N,0.4781,0.2698,0.5467,0.9839,0.5467
ROCPOINTS_N,0.4782,0.2698,0.5466,0.9839,0.5466
ROCPOINTS_N,0.4782,0.2698,0.5466,0.9839,0.5466
ROCPOINTS_N,0.4783,0.2698,0.5465,0.9839,0.5465
ROCPOINTS_N,0.4785,0.2698,0.5464,0.9839,0.5464
ROCPOINTS_N,0.4786,0.2698,0.5463,0.9839,0.5463
ROCPOINTS_N,0.4786,0.2698,0.5463,0.9839,0.5463
ROCPOINTS_N,0.4787,0.2698,0.5462,0.9839,0.5462
ROCPOINTS_N,0.4787,0.2698,0.5462,0.9839,0.5462
ROCPOINTS_N,0.4788,0.2698,0.5461,0.9839,0.5461
ROCPOINTS_N,0.4789,0.2698,0.5460,0.9839,0.5460
ROCPOINTS_N,0.4789,0.2698,0.5459,0.9839,0.5459
ROCPOINTS_N,0.4789,0.2698,0.5459,0.9839,0.5459
ROCPOINTS_N,0.4792,0.2698,0.5458,0.9839,0.5458
ROCPOINTS_N,0.4792,0.2698,0.5457,0.9839,0.5457
ROCPOINTS_N,0.4794,0.2698,0.5457,0.9839,0.5457
ROCPOINTS_N,0.4794,0.2698,0.5456,0.9839,0.5456
ROCPOINTS_N,0.4794,0.2698,0.5456,0.9839,0.5456
ROCPOINTS_N,0.4796,0.2698,0.5455,0.9839,0.5455
ROCPOINTS_N,0.4798,0.2698,0.5454,0.9839,0.5454
ROCPOINTS_N,0.4798,0.2698,0.5453,0.9839,0.5453
ROCPOINTS_N,0.4798,0.2698,0.5445,0.9839,0.5445
ROCPOINTS_N,0.4799,0.2698,0.5445,0.9839,0.5445
ROCPOINTS_N,0.4799,0.2698,0.5444,0.9839,0.5444
ROCPOINTS_N,0.4800,0.2698,0.5443,0.9839,0.5443
ROCPOINTS_N,0.4801,0.2663,0.5407,0.9840,0.5407
ROCPOINTS_N,0.4801,0.2663,0.5396,0.9839,0.5396
ROCPOINTS_N,0.4801,0.2663,0.5395,0.9839,0.5395
ROCPOINTS_N,0.4803,0.2663,0.5394,0.9839,0.5394
ROCPOINTS_N,0.4803,0.2663,0.5394,0.9839,0.5394
ROCPOINTS_N,0.4804,0.2663,0.5393,0.9839,0.5393
ROCPOINTS_N,0.4805,0.2663,0.5393,0.9839,0.5393
ROCPOINTS_N,0.4805,0.2663,0.5392,0.9839,0.5392
ROCPOINTS_N,0.4806,0.2663,0.5392,0.9839,0.5392
ROCPOINTS_N,0.4806,0.2663,0.5391,0.9839,0.5391
ROCPOINTS_N,0.4807,0.2663,0.5390,0.9839,0.5390
ROCPOINTS_N,0.4807,0.2663,0.5390,0.9839,0.5390
ROCPOINTS_N,0.4807,0.2663,0.5389,0.9839,0.5389
ROCPOINTS_N,0.4808,0.2663,0.5389,0.9839,0.5389
ROCPOINTS_N,0.4809,0.2663,0.5388,0.9839,0.5388
ROCPOINTS_N,0.4809,0.2663,0.5387,0.9839,0.5387
ROCPOINTS_N,0.4811,0.2663,0.5387,0.9839,0.5387
ROCPOINTS_N,0.4811,0.2663,0.5386,0.9839,0.5386
ROCPOINTS_N,0.4811,0.2663,0.5383,0.9839,0.5383
ROCPOINTS_N,0.4812,0.2663,0.5383,0.9839,0.5383
ROCPOINTS_N,0.4812,0.2663,0.5382,0.9839,0.5382
ROCPOINTS_N,0.4812,0.2663,0.5382,0.9839,0.5382
ROCPOINTS_N,0.4813,0.2663,0.5381,0.9839,0.5381
ROCPOINTS_N,0.4813,0.2663,0.5380,0.9839,0.5380
ROCPOINTS_N,0.4814,0.2663,0.5379,0.9839,0.5379
ROCPOINTS_N,0.4815,0.2663,0.5379,0.9839,0.5379
ROCPOINTS_N,0.4816,0.2663,0.5378,0.9839,0.5378
ROCPOINTS_N,0.4817,0.2663,0.5378,0.9839,0.5378
ROCPOINTS_N,0.4817,0.2663,0.5377,0.9839,0.5377
ROCPOINTS_N,0.4817,0.2663,0.5376,0.9839,0.5376
ROCPOINTS_N,0.4817,0.2663,0.5376,0.9839,0.5376
ROCPOINTS_N,0.4818,0.2646,0.5376,0.9840,0.5376
ROCPOINTS_N,0.4819,0.2646,0.5375,0.9840,0.5375
ROCPOINTS_N,0.4819,0.2646,0.5375,0.9840,0.5375
ROCPOINTS_N,0.4820,0.2646,0.5374,0.9840,0.5374
ROCPOINTS_N,0.4821,0.2646,0.5373,0.9840,0.5373
ROCPOINTS_N,0.4821,0.2646,0.5373,0.9840,0.5373
ROCPOINTS_N,0.4822,0.2646,0.5372,0.9840,0.5372
ROCPOINTS_N,0.4822,0.2646,0.5371,0.9840,0.5371
ROCPOINTS_N,0.4824,0.2646,0.5370,0.9840,0.5370
ROCPOINTS_N,0.4824,0.2646,0.5369,0.9840,0.5369
ROCPOINTS_N,0.4825,0.2646,0.5369,0.9840,0.5369
ROCPOINTS_N,0.4826,0.2646,0.5368,0.9840,0.5368
ROCPOINTS_N,0.4826,0.2646,0.5368,0.9840,0.5368
ROCPOINTS_N,0.4827,0.2646,0.5367,0.9840,0.5367
ROCPOINTS_N,0.4828,0.2646,0.5366,0.9840,0.5366
ROCPOINTS_N,0.4829,0.2646,0.5366,0.9840,0.5366
ROCPOINTS_N,0.4829,0.2646,0.5365,0.9840,0.5365
ROCPOINTS_N,0.4830,0.2646,0.5365,0.9840,0.5365
ROCPOINTS_N,0.4831,0.2646,0.5364,0.9840,0.5364
ROCPOINTS_N,0.4831,0.2646,0.5364,0.9840,0.5364
ROCPOINTS_N,0.4831,0.2646,0.5363,0.9840,0.5363
ROCPOINTS_N,0.4831,0.2646,0.5362,0.9840,0.5362
ROCPOINTS_N,0.4833,0.2646,0.5362,0.9839,0.5362
ROCPOINTS_N,0.4833,0.2646,0.5361,0.9839,0.5361
ROCPOINTS_N,0.4833,0.2646,0.5361,0.9839,0.5361
ROCPOINTS_N,0.4835,0.2557,0.5305,0.9843,0.5305
ROCPOINTS_N,0.4836,0.2557,0.5305,0.9843,0.5305
ROCPOINTS_N,0.4836,0.2557,0.5304,0.9843,0.5304
ROCPOINTS_N,0.4837,0.2557,0.5304,0.9843,0.5304
ROCPOINTS_N,0.4837,0.2557,0.5303,0.9843,0.5303
ROCPOINTS_N,0.4838,0.2557,0.5302,0.9843,0.5302
ROCPOINTS_N,0.4838,0.2557,0.5302,0.9843,0.5302
ROCPOINTS_N,0.4838,0.2557,0.5301,0.9843,0.5301
ROCPOINTS_N,0.4839,0.2557,0.5301,0.9843,0.5301
ROCPOINTS_N,0.4839,0.2557,0.5299,0.9843,0.5299
ROCPOINTS_N,0.4840,0.2557,0.5299,0.9843,0.5299
ROCPOINTS_N,0.4841,0.2557,0.5298,0.9843,0.5298
ROCPOINTS_N,0.4842,0.2557,0.5298,0.9843,0.5298
ROCPOINTS_N,0.4843,0.2557,0.5297,0.9843,0.5297
ROCPOINTS_N,0.4843,0.2557,0.5297,0.9843,0.5297
ROCPOINTS_N,0.4844,0.2557,0.5296,0.9843,0.5296
ROCPOINTS_N,0.4844,0.2557,0.5295,0.9843,0.5295
ROCPOINTS_N,0.4845,0.2557,0.5294,0.9843,0.5294
ROCPOINTS_N,0.4845,0.2557,0.5294,0.9843,0.5294
ROCPOINTS_N,0.4846,0.2557,0.5291,0.9843,0.5291
ROCPOINTS_N,0.4846,0.2557,0.5291,0.9843,0.5291
ROCPOINTS_N,0.4847,0.2557,0.5290,0.9843,0.5290
ROCPOINTS_N,0.4848,0.2557,0.5290,0.9843,0.5290
ROCPOINTS_N,0.4848,0.2557,0.5289,0.9843,0.5289
ROCPOINTS_N,0.4848,0.2557,0.5288,0.9843,0.5288
ROCPOINTS_N,0.4848,0.2557,0.5288,0.9843,0.5288
ROCPOINTS_N,0.4848,0.2540,0.5288,0.9844,0.5288
ROCPOINTS_N,0.4849,0.2540,0.5287,0.9844,0.5287
ROCPOINTS_N,0.4850,0.2522,0.5287,0.9845,0.5287
ROCPOINTS_N,0.4850,0.2522,0.5287,0.9845,0.5287
ROCPOINTS_N,0.4851,0.2522,0.5283,0.9845,0.5283
ROCPOINTS_N,0.4852,0.2522,0.5283,0.9845,0.5283
ROCPOINTS_N,0.4855,0.2522,0.5282,0.9845,0.5282
ROCPOINTS_N,0.4855,0.2522,0.5281,0.9845,0.5281
ROCPOINTS_N,0.4856,0.2522,0.5281,0.9845,0.5281
ROCPOINTS_N,0.4856,0.2522,0.5280,0.9845,0.5280
ROCPOINTS_N,0.4858,0.2504,0.5280,0.9846,0.5280
ROCPOINTS_N,0.4861,0.2504,0.5278,0.9846,0.5278
ROCPOINTS_N,0.4862,0.2504,0.5278,0.9846,0.5278
ROCPOINTS_N,0.4862,0.2504,0.5277,0.9846,0.5277
ROCPOINTS_N,0.4863,0.2504,0.5277,0.9846,0.5277
ROCPOINTS_N,0.4864,0.2504,0.5276,0.9845,0.5276
ROCPOINTS_N,0.4864,0.2504,0.5276,0.9845,0.5276
ROCPOINTS_N,0.4864,0.2504,0.5275,0.9845,0.5275
ROCPOINTS_N,0.4866,0.2504,0.5274,0.9845,0.5274
ROCPOINTS_N,0.4866,0.2504,0.5274,0.9845,0.5274
ROCPOINTS_N,0.4867,0.2504,0.5273,0.9845,0.5273
ROCPOINTS_N,0.4867,0.2487,0.5234,0.9845,0.5234
ROCPOINTS_N,0.4868,0.2487,0.5233,0.9845,0.5233
ROCPOINTS_N,0.4869,0.2487,0.5232,0.9845,0.5232
ROCPOINTS_N,0.4869,0.2487,0.5231,0.9845,0.5231
ROCPOINTS_N,0.4869,0.2487,0.5231,0.9845,0.5231
ROCPOINTS_N,0.4871,0.2487,0.5230,0.9845,0.5230
ROCPOINTS_N,0.4871,0.2487,0.5229,0.9845,0.5229
ROCPOINTS_N,0.4872,0.2487,0.5229,0.9845,0.5229
ROCPOINTS_N,0.4872,0.2487,0.5228,0.9845,0.5228
ROCPOINTS_N,0.4873,0.2487,0.5228,0.9845,0.5228
ROCPOINTS_N,0.4876,0.2487,0.5227,0.9845,0.5227
ROCPOINTS_N,0.4878,0.2487,0.5227,0.9845,0.5227
ROCPOINTS_N,0.4879,0.2487,0.5226,0.9845,0.5226
ROCPOINTS_N,0.4880,0.2487,0.5225,0.9845,0.5225
ROCPOINTS_N,0.4881,0.2487,0.5225,0.9845,0.5225
ROCPOINTS_N,0.4881,0.2487,0.5224,0.9845,0.5224
ROCPOINTS_N,0.4881,0.2487,0.5223,0.9845,0.5223
ROCPOINTS_N,0.4881,0.2487,0.5222,0.9845,0.5222
ROCPOINTS_N,0.4881,0.2487,0.5221,0.9845,0.5221
ROCPOINTS_N,0.4882,0.2487,0.5221,0.9845,0.5221
ROCPOINTS_N,0.4882,0.2487,0.5220,0.9845,0.5220
ROCPOINTS_N,0.4883,0.2487,0.5220,0.9845,0.5220
ROCPOINTS_N,0.4884,0.2487,0.5217,0.9845,0.5217
ROCPOINTS_N,0.4885,0.2487,0.5217,0.9845,0.5217
ROCPOINTS_N,0.4886,0.2487,0.5216,0.9845,0.5216
ROCPOINTS_N,0.4887,0.2487,0.5215,0.9845,0.5215
ROCPOINTS_N,0.4887,0.2487,0.5215,0.9845,0.5215
ROCPOINTS_N,0.4889,0.2487,0.5214,0.9845,0.5214
ROCPOINTS_N,0.4889,0.2487,0.5214,0.9845,0.5214
ROCPOINTS_N,0.4890,0.2487,0.5213,0.9845,0.5213
ROCPOINTS_N,0.4892,0.2487,0.5213,0.9845,0.5213
ROCPOINTS_N,0.4892,0.2487,0.5211,0.9845,0.5211
ROCPOINTS_N,0.4893,0.2487,0.5211,0.9845,0.5211
ROCPOINTS_N,0.4893,0.2487,0.5210,0.9845,0.5210
ROCPOINTS_N,0.4894,0.2487,0.5210,0.9845,0.5210
ROCPOINTS_N,0.4894,0.2487,0.5209,0.9845,0.5209
ROCPOINTS_N,0.4895,0.2487,0.5208,0.9845,0.5208
ROCPOINTS_N,0.4896,0.2487,0.5208,0.9845,0.5208
ROCPOINTS_N,0.4899,0.2469,0.5208,0.9846,0.5208
ROCPOINTS_N,0.4900,0.2469,0.5207,0.9846,0.5207
ROCPOINTS_N,0.4901,0.2434,0.5155,0.9846,0.5155
ROCPOINTS_N,0.4902,0.2434,0.5154,0.9846,0.5154
ROCPOINTS_N,0.4902,0.2434,0.5154,0.9846,0.5154
ROCPOINTS_N,0.4903,0.2434,0.5153,0.9846,0.5153
ROCPOINTS_N,0.4904,0.2434,0.5152,0.9846,0.5152
ROCPOINTS_N,0.4904,0.2434,0.5152,0.9846,0.5152
ROCPOINTS_N,0.4906,0.2434,0.5151,0.9846,0.5151
ROCPOINTS_N,0.4906,0.2434,0.5151,0.9846,0.5151
ROCPOINTS_N,0.4906,0.2434,0.5150,0.9846,0.5150
ROCPOINTS_N,0.4906,0.2434,0.5149,0.9846,0.5149
ROCPOINTS_N,0.4907,0.2434,0.5148,0.9846,0.5148
ROCPOINTS_N,0.4908,0.2434,0.5147,0.9846,0.5147
ROCPOINTS_N,0.4909,0.2434,0.5146,0.9846,0.5146
ROCPOINTS_N,0.4909,0.2434,0.5145,0.9846,0.5145
ROCPOINTS_N,0.4910,0.2434,0.5145,0.9846,0.5145
ROCPOINTS_N,0.4910,0.2434,0.5144,0.9846,0.5144
ROCPOINTS_N,0.4910,0.2434,0.5144,0.9846,0.5144
ROCPOINTS_N,0.4910,0.2434,0.5143,0.9846,0.5143
ROCPOINTS_N,0.4911,0.2434,0.5143,0.9846,0.5143
ROCPOINTS_N,0.4911,0.2434,0.5142,0.9846,0.5142
ROCPOINTS_N,0.4913,0.2434,0.5141,0.9846,0.5141
ROCPOINTS_N,0.4913,0.2434,0.5140,0.9846,0.5140
ROCPOINTS_N,0.4914,0.2434,0.5140,0.9846,0.5140
ROCPOINTS_N,0.4916,0.2434,0.5139,0.9846,0.5139
ROCPOINTS_N,0.4916,0.2434,0.5138,0.9846,0.5138
ROCPOINTS_N,0.4917,0.2434,0.5138,0.9846,0.5138
ROCPOINTS_N,0.4918,0.2434,0.5135,0.9846,0.5135
ROCPOINTS_N,0.4918,0.2434,0.5134,0.9846,0.5134
ROCPOINTS_N,0.4918,0.2434,0.5134,0.9846,0.5134
ROCPOINTS_N,0.4919,0.2434,0.5133,0.9846,0.5133
ROCPOINTS_N,0.4919,0.2434,0.5133,0.9846,0.5133
ROCPOINTS_N,0.4919,0.2434,0.5132,0.9846,0.5132
ROCPOINTS_N,0.4919,0.2434,0.5131,0.9846,0.5131
ROCPOINTS_N,0.4921,0.2434,0.5131,0.9846,0.5131
ROCPOINTS_N,0.4921,0.2434,0.5130,0.9846,0.5130
ROCPOINTS_N,0.4922,0.2434,0.5130,0.9846,0.5130
ROCPOINTS_N,0.4922,0.2434,0.5129,0.9846,0.5129
ROCPOINTS_N,0.4922,0.2434,0.5127,0.9845,0.5127
ROCPOINTS_N,0.4923,0.2434,0.5126,0.9845,0.5126
ROCPOINTS_N,0.4923,0.2434,0.5126,0.9845,0.5126
ROCPOINTS_N,0.4924,0.2434,0.5125,0.9845,0.5125
ROCPOINTS_N,0.4925,0.2434,0.5124,0.9845,0.5124
ROCPOINTS_N,0.4925,0.2434,0.5124,0.9845,0.5124
ROCPOINTS_N,0.4928,0.2434,0.5123,0.9845,0.5123
ROCPOINTS_N,0.4928,0.2434,0.5123,0.9845,0.5123
ROCPOINTS_N,0.4928,0.2434,0.5122,0.9845,0.5122
ROCPOINTS_N,0.4929,0.2434,0.5122,0.9845,0.5122
ROCPOINTS_N,0.4929,0.2434,0.5121,0.9845,0.5121
ROCPOINTS_N,0.4931,0.2434,0.5120,0.9845,0.5120
ROCPOINTS_N,0.4931,0.2434,0.5120,0.9845,0.5120
ROCPOINTS_N,0.4931,0.2434,0.5119,0.9845,0.5119
ROCPOINTS_N,0.4932,0.2434,0.5119,0.9845,0.5119
ROCPOINTS_N,0.4933,0.2434,0.5118,0.9845,0.5118
ROCPOINTS_N,0.4933,0.2434,0.5117,0.9845,0.5117
ROCPOINTS_N,0.4936,0.2434,0.5075,0.9844,0.5075
ROCPOINTS_N,0.4936,0.2434,0.5074,0.9844,0.5074
ROCPOINTS_N,0.4936,0.2434,0.5074,0.9844,0.5074
ROCPOINTS_N,0.4938,0.2434,0.5073,0.9844,0.5073
ROCPOINTS_N,0.4940,0.2434,0.5073,0.9844,0.5073
ROCPOINTS_N,0.4940,0.2434,0.5065,0.9844,0.5065
ROCPOINTS_N,0.4940,0.2434,0.5064,0.9844,0.5064
ROCPOINTS_N,0.4941,0.2434,0.5063,0.9844,0.5063
ROCPOINTS_N,0.4942,0.2434,0.5063,0.9844,0.5063
ROCPOINTS_N,0.4942,0.2434,0.5062,0.9844,0.5062
ROCPOINTS_N,0.4943,0.2434,0.5062,0.9844,0.5062
ROCPOINTS_N,0.4944,0.2434,0.5061,0.9843,0.5061
ROCPOINTS_N,0.4945,0.2434,0.5060,0.9843,0.5060
ROCPOINTS_N,0.4945,0.2434,0.5059,0.9843,0.5059
ROCPOINTS_N,0.4946,0.2434,0.5059,0.9843,0.5059
ROCPOINTS_N,0.4948,0.2434,0.5058,0.9843,0.5058
ROCPOINTS_N,0.4948,0.2434,0.5056,0.9843,0.5056
ROCPOINTS_N,0.4950,0.2434,0.5055,0.9843,0.5055
ROCPOINTS_N,0.4950,0.2434,0.5038,0.9843,0.5038
ROCPOINTS_N,0.4950,0.2434,0.5034,0.9843,0.5034
ROCPOINTS_N,0.4951,0.2434,0.5033,0.9843,0.5033
ROCPOINTS_N,0.4954,0.2434,0.5032,0.9843,0.5032
ROCPOINTS_N,0.4954,0.2434,0.5031,0.9843,0.5031
ROCPOINTS_N,0.4955,0.2434,0.5031,0.9843,0.5031
ROCPOINTS_N,0.4955,0.2434,0.5030,0.9843,0.5030
ROCPOINTS_N,0.4955,0.2434,0.5014,0.9842,0.5014
ROCPOINTS_N,0.4957,0.2434,0.5013,0.9842,0.5013
ROCPOINTS_N,0.4958,0.2434,0.5013,0.9842,0.5013
ROCPOINTS_N,0.4959,0.2434,0.5011,0.9842,0.5011
ROCPOINTS_N,0.4959,0.2434,0.5011,0.9842,0.5011
ROCPOINTS_N,0.4960,0.2434,0.5010,0.9842,0.5010
ROCPOINTS_N,0.4960,0.2434,0.5010,0.9842,0.5010
ROCPOINTS_N,0.4961,0.2434,0.5009,0.9842,0.5009
ROCPOINTS_N,0.4961,0.2434,0.5008,0.9842,0.5008
ROCPOINTS_N,0.4961,0.2434,0.5008,0.9842,0.5008
ROCPOINTS_N,0.4963,0.2434,0.5007,0.9842,0.5007
ROCPOINTS_N,0.4963,0.2434,0.5007,0.9842,0.5007
ROCPOINTS_N,0.4964,0.2434,0.5006,0.9842,0.5006
ROCPOINTS_N,0.4964,0.2434,0.5006,0.9842,0.5006
ROCPOINTS_N,0.4966,0.2434,0.5005,0.9842,0.5005
ROCPOINTS_N,0.4967,0.2434,0.5004,0.9842,0.5004
ROCPOINTS_N,0.4967,0.2434,0.5004,0.9842,0.5004
ROCPOINTS_N,0.4968,0.2416,0.4964,0.9842,0.4964
ROCPOINTS_N,0.4969,0.2399,0.4964,0.9843,0.4964
ROCPOINTS_N,0.4969,0.2399,0.4964,0.9843,0.4964
ROCPOINTS_N,0.4969,0.2399,0.4963,0.9843,0.4963
ROCPOINTS_N,0.4969,0.2399,0.4962,0.9843,0.4962
ROCPOINTS_N,0.4970,0.2399,0.4962,0.9843,0.4962
ROCPOINTS_N,0.4970,0.2399,0.4961,0.9843,0.4961
ROCPOINTS_N,0.4972,0.2399,0.4961,0.9843,0.4961
ROCPOINTS_N,0.4973,0.2399,0.4960,0.9843,0.4960
ROCPOINTS_N,0.4973,0.2399,0.4959,0.9843,0.4959
ROCPOINTS_N,0.4974,0.2399,0.4958,0.9843,0.4958
ROCPOINTS_N,0.4975,0.2399,0.4957,0.9843,0.4957
ROCPOINTS_N,0.4975,0.2399,0.4948,0.9842,0.4948
ROCPOINTS_N,0.4978,0.2399,0.4947,0.9842,0.4947
ROCPOINTS_N,0.4978,0.2399,0.4947,0.9842,0.4947
ROCPOINTS_N,0.4978,0.2399,0.4945,0.9842,0.4945
ROCPOINTS_N,0.4978,0.2399,0.4945,0.9842,0.4945
ROCPOINTS_N,0.4980,0.2399,0.4944,0.9842,0.4944
ROCPOINTS_N,0.4981,0.2399,0.4944,0.9842,0.4944
ROCPOINTS_N,0.4983,0.2399,0.4943,0.9842,0.4943
ROCPOINTS_N,0.4984,0.2399,0.4943,0.9842,0.4943
ROCPOINTS_N,0.4985,0.2399,0.4942,0.9842,0.4942
ROCPOINTS_N,0.4986,0.2399,0.4941,0.9842,0.4941
ROCPOINTS_N,0.4986,0.2399,0.4940,0.9842,0.4940
ROCPOINTS_N,0.4988,0.2399,0.4940,0.9842,0.4940
ROCPOINTS_N,0.4989,0.2399,0.4939,0.9842,0.4939
ROCPOINTS_N,0.4989,0.2399,0.4938,0.9842,0.4938
ROCPOINTS_N,0.4989,0.2399,0.4938,0.9842,0.4938
ROCPOINTS_N,0.4989,0.2381,0.4937,0.9843,0.4937
ROCPOINTS_N,0.4989,0.2381,0.4936,0.9843,0.4936
ROCPOINTS_N,0.4990,0.2381,0.4936,0.9843,0.4936
ROCPOINTS_N,0.4991,0.2381,0.4935,0.9843,0.4935
ROCPOINTS_N,0.4992,0.2381,0.4934,0.9843,0.4934
ROCPOINTS_N,0.4993,0.2381,0.4933,0.9843,0.4933
ROCPOINTS_N,0.4993,0.2381,0.4931,0.9843,0.4931
ROCPOINTS_N,0.4994,0.2381,0.4931,0.9843,0.4931
ROCPOINTS_N,0.4994,0.2381,0.4930,0.9843,0.4930
ROCPOINTS_N,0.4995,0.2381,0.4929,0.9843,0.4929
ROCPOINTS_N,0.4995,0.2381,0.4929,0.9843,0.4929
ROCPOINTS_N,0.4996,0.2381,0.4928,0.9843,0.4928
ROCPOINTS_N,0.4996,0.2381,0.4927,0.9843,0.4927
ROCPOINTS_N,0.4998,0.2381,0.4927,0.9843,0.4927
ROCPOINTS_N,0.5000,0.2381,0.4926,0.9843,0.4926
ROCPOINTS_N,0.5001,0.2363,0.4886,0.9843,0.4886
ROCPOINTS_N,0.5003,0.2363,0.4885,0.9843,0.4885
ROCPOINTS_N,0.5003,0.2363,0.4885,0.9843,0.4885
ROCPOINTS_N,0.5006,0.2363,0.4877,0.9842,0.4877
ROCPOINTS_N,0.5007,0.2363,0.4875,0.9842,0.4875
ROCPOINTS_N,0.5007,0.2363,0.4874,0.9842,0.4874
ROCPOINTS_N,0.5011,0.2363,0.4874,0.9842,0.4874
ROCPOINTS_N,0.5011,0.2363,0.4873,0.9842,0.4873
ROCPOINTS_N,0.5011,0.2363,0.4871,0.9842,0.4871
ROCPOINTS_N,0.5011,0.2363,0.4870,0.9842,0.4870
ROCPOINTS_N,0.5012,0.2363,0.4870,0.9842,0.4870
ROCPOINTS_N,0.5013,0.2363,0.4869,0.9842,0.4869
ROCPOINTS_N,0.5013,0.2363,0.4869,0.9842,0.4869
ROCPOINTS_N,0.5013,0.2363,0.4868,0.9842,0.4868
ROCPOINTS_N,0.5013,0.2363,0.4867,0.9842,0.4867
ROCPOINTS_N,0.5014,0.2363,0.4867,0.9842,0.4867
ROCPOINTS_N,0.5015,0.2363,0.4866,0.9842,0.4866
ROCPOINTS_N,0.5016,0.2363,0.4865,0.9842,0.4865
ROCPOINTS_N,0.5017,0.2363,0.4864,0.9842,0.4864
ROCPOINTS_N,0.5018,0.2363,0.4863,0.9842,0.4863
ROCPOINTS_N,0.5018,0.2363,0.4862,0.9842,0.4862
ROCPOINTS_N,0.5018,0.2363,0.4862,0.9842,0.4862
ROCPOINTS_N,0.5020,0.2363,0.4861,0.9842,0.4861
ROCPOINTS_N,0.5020,0.2363,0.4860,0.9842,0.4860
ROCPOINTS_N,0.5021,0.2363,0.4860,0.9842,0.4860
ROCPOINTS_N,0.5022,0.2363,0.4859,0.9842,0.4859
ROCPOINTS_N,0.5022,0.2363,0.4859,0.9842,0.4859
ROCPOINTS_N,0.5023,0.2363,0.4857,0.9842,0.4857
ROCPOINTS_N,0.5024,0.2363,0.4857,0.9842,0.4857
ROCPOINTS_N,0.5026,0.2363,0.4856,0.9842,0.4856
ROCPOINTS_N,0.5026,0.2363,0.4855,0.9842,0.4855
ROCPOINTS_N,0.5027,0.2363,0.4855,0.9842,0.4855
ROCPOINTS_N,0.5027,0.2363,0.4854,0.9842,0.4854
ROCPOINTS_N,0.5027,0.2363,0.4853,0.9842,0.4853
ROCPOINTS_N,0.5028,0.2363,0.4853,0.9842,0.4853
ROCPOINTS_N,0.5029,0.2363,0.4852,0.9842,0.4852
ROCPOINTS_N,0.5030,0.2363,0.4852,0.9841,0.4852
ROCPOINTS_N,0.5031,0.2363,0.4851,0.9841,0.4851
ROCPOINTS_N,0.5032,0.2363,0.4850,0.9841,0.4850
ROCPOINTS_N,0.5033,0.2363,0.4850,0.9841,0.4850
ROCPOINTS_N,0.5035,0.2346,0.4806,0.9841,0.4806
ROCPOINTS_N,0.5036,0.2346,0.4805,0.9841,0.4805
ROCPOINTS_N,0.5036,0.2346,0.4804,0.9841,0.4804
ROCPOINTS_N,0.5037,0.2346,0.4804,0.9841,0.4804
ROCPOINTS_N,0.5038,0.2346,0.4803,0.9841,0.4803
ROCPOINTS_N,0.5039,0.2346,0.4803,0.9841,0.4803
ROCPOINTS_N,0.5040,0.2346,0.4802,0.9841,0.4802
ROCPOINTS_N,0.5041,0.2346,0.4801,0.9841,0.4801
ROCPOINTS_N,0.5042,0.2346,0.4801,0.9841,0.4801
ROCPOINTS_N,0.5043,0.2346,0.4800,0.9841,0.4800
ROCPOINTS_N,0.5044,0.2346,0.4800,0.9841,0.4800
ROCPOINTS_N,0.5044,0.2346,0.4799,0.9841,0.4799
ROCPOINTS_N,0.5044,0.2346,0.4799,0.9841,0.4799
ROCPOINTS_N,0.5044,0.2346,0.4798,0.9841,0.4798
ROCPOINTS_N,0.5046,0.2346,0.4797,0.9841,0.4797
ROCPOINTS_N,0.5046,0.2346,0.4797,0.9841,0.4797
ROCPOINTS_N,0.5048,0.2346,0.4796,0.9841,0.4796
ROCPOINTS_N,0.5048,0.2346,0.4796,0.9841,0.4796
ROCPOINTS_N,0.5050,0.2346,0.4795,0.9841,0.4795
ROCPOINTS_N,0.5050,0.2346,0.4794,0.9841,0.4794
ROCPOINTS_N,0.5051,0.2346,0.4792,0.9841,0.4792
ROCPOINTS_N,0.5052,0.2346,0.4791,0.9841,0.4791
ROCPOINTS_N,0.5052,0.2346,0.4790,0.9841,0.4790
ROCPOINTS_N,0.5053,0.2346,0.4790,0.9841,0.4790
ROCPOINTS_N,0.5054,0.2346,0.4789,0.9841,0.4789
ROCPOINTS_N,0.5055,0.2346,0.4789,0.9841,0.4789
ROCPOINTS_N,0.5055,0.2346,0.4788,0.9841,0.4788
ROCPOINTS_N,0.5055,0.2346,0.4787,0.9841,0.4787
ROCPOINTS_N,0.5055,0.2346,0.4787,0.9841,0.4787
ROCPOINTS_N,0.5056,0.2346,0.4786,0.9841,0.4786
ROCPOINTS_N,0.5056,0.2346,0.4786,0.9841,0.4786
ROCPOINTS_N,0.5056,0.2346,0.4785,0.9841,0.4785
ROCPOINTS_N,0.5057,0.2346,0.4785,0.9840,0.4785
ROCPOINTS_N,0.5057,0.2346,0.4784,0.9840,0.4784
ROCPOINTS_N,0.5058,0.2346,0.4783,0.9840,0.4783
ROCPOINTS_N,0.5060,0.2346,0.4782,0.9840,0.4782
ROCPOINTS_N,0.5060,0.2346,0.4780,0.9840,0.4780
ROCPOINTS_N,0.5060,0.2328,0.4780,0.9842,0.4780
ROCPOINTS_N,0.5062,0.2328,0.4779,0.9841,0.4779
ROCPOINTS_N,0.5063,0.2310,0.4779,0.9843,0.4779
ROCPOINTS_N,0.5064,0.2310,0.4778,0.9843,0.4778
ROCPOINTS_N,0.5067,0.2310,0.4778,0.9843,0.4778
ROCPOINTS_N,0.5067,0.2275,0.4737,0.9844,0.4737
ROCPOINTS_N,0.5069,0.2275,0.4737,0.9844,0.4737
ROCPOINTS_N,0.5069,0.2275,0.4736,0.9844,0.4736
ROCPOINTS_N,0.5069,0.2275,0.4736,0.9844,0.4736
ROCPOINTS_N,0.5069,0.2275,0.4735,0.9844,0.4735
ROCPOINTS_N,0.5069,0.2275,0.4734,0.9844,0.4734
ROCPOINTS_N,0.5069,0.2275,0.4734,0.9844,0.4734
ROCPOINTS_N,0.5070,0.2275,0.4733,0.9844,0.4733
ROCPOINTS_N,0.5070,0.2275,0.4731,0.9844,0.4731
ROCPOINTS_N,0.5070,0.2275,0.4731,0.9843,0.4731
ROCPOINTS_N,0.5070,0.2275,0.4730,0.9843,0.4730
ROCPOINTS_N,0.5071,0.2275,0.4729,0.9843,0.4729
ROCPOINTS_N,0.5071,0.2275,0.4729,0.9843,0.4729
ROCPOINTS_N,0.5072,0.2275,0.4728,0.9843,0.4728
ROCPOINTS_N,0.5073,0.2275,0.4727,0.9843,0.4727
ROCPOINTS_N,0.5073,0.2275,0.4726,0.9843,0.4726
ROCPOINTS_N,0.5073,0.2275,0.4726,0.9843,0.4726
ROCPOINTS_N,0.5073,0.2275,0.4725,0.9843,0.4725
ROCPOINTS_N,0.5074,0.2275,0.4724,0.9843,0.4724
ROCPOINTS_N,0.5075,0.2275,0.4724,0.9843,0.4724
ROCPOINTS_N,0.5075,0.2275,0.4723,0.9843,0.4723
ROCPOINTS_N,0.5076,0.2275,0.4721,0.9843,0.4721
ROCPOINTS_N,0.5076,0.2275,0.4720,0.9843,0.4720
ROCPOINTS_N,0.5078,0.2275,0.4720,0.9843,0.4720
ROCPOINTS_N,0.5080,0.2275,0.4719,0.9843,0.4719
ROCPOINTS_N,0.5080,0.2275,0.4717,0.9843,0.4717
ROCPOINTS_N,0.5081,0.2275,0.4717,0.9843,0.4717
ROCPOINTS_N,0.5082,0.2275,0.4716,0.9843,0.4716
ROCPOINTS_N,0.5082,0.2275,0.4716,0.9843,0.4716
ROCPOINTS_N,0.5082,0.2275,0.4715,0.9843,0.4715
ROCPOINTS_N,0.5082,0.2275,0.4715,0.9843,0.4715
ROCPOINTS_N,0.5083,0.2275,0.4714,0.9843,0.4714
ROCPOINTS_N,0.5083,0.2275,0.4713,0.9843,0.4713
ROCPOINTS_N,0.5084,0.2275,0.4710,0.9843,0.4710
ROCPOINTS_N,0.5085,0.2275,0.4709,0.9843,0.4709
ROCPOINTS_N,0.5085,0.2275,0.4709,0.9843,0.4709
ROCPOINTS_N,0.5086,0.2275,0.4708,0.9843,0.4708
ROCPOINTS_N,0.5086,0.2275,0.4707,0.9843,0.4707
ROCPOINTS_N,0.5086,0.2275,0.4706,0.9843,0.4706
ROCPOINTS_N,0.5086,0.2275,0.4706,0.9843,0.4706
ROCPOINTS_N,0.5087,0.2275,0.4705,0.9843,0.4705
ROCPOINTS_N,0.5087,0.2257,0.4705,0.9844,0.4705
ROCPOINTS_N,0.5087,0.2257,0.4705,0.9844,0.4705
ROCPOINTS_N,0.5089,0.2257,0.4704,0.9844,0.4704
ROCPOINTS_N,0.5089,0.2257,0.4703,0.9844,0.4703
ROCPOINTS_N,0.5090,0.2257,0.4703,0.9844,0.4703
ROCPOINTS_N,0.5090,0.2257,0.4702,0.9844,0.4702
ROCPOINTS_N,0.5091,0.2257,0.4702,0.9844,0.4702
ROCPOINTS_N,0.5092,0.2257,0.4701,0.9844,0.4701
ROCPOINTS_N,0.5092,0.2257,0.4701,0.9844,0.4701
ROCPOINTS_N,0.5092,0.2257,0.4700,0.9844,0.4700
ROCPOINTS_N,0.5093,0.2257,0.4699,0.9844,0.4699
ROCPOINTS_N,0.5093,0.2257,0.4699,0.9844,0.4699
ROCPOINTS_N,0.5093,0.2257,0.4698,0.9844,0.4698
ROCPOINTS_N,0.5093,0.2257,0.4697,0.9844,0.4697
ROCPOINTS_N,0.5094,0.2257,0.4696,0.9844,0.4696
ROCPOINTS_N,0.5095,0.2257,0.4696,0.9844,0.4696
ROCPOINTS_N,0.5098,0.2257,0.4695,0.9844,0.4695
ROCPOINTS_N,0.5098,0.2257,0.4695,0.9844,0.4695
ROCPOINTS_N,0.5099,0.2257,0.4694,0.9843,0.4694
ROCPOINTS_N,0.5099,0.2257,0.4694,0.9843,0.4694
ROCPOINTS_N,0.5100,0.2257,0.4693,0.9843,0.4693
ROCPOINTS_N,0.5102,0.2222,0.4653,0.9845,0.4653
ROCPOINTS_N,0.5103,0.2222,0.4652,0.9845,0.4652
ROCPOINTS_N,0.5104,0.2222,0.4652,0.9845,0.4652
ROCPOINTS_N,0.5104,0.2222,0.4651,0.9844,0.4651
ROCPOINTS_N,0.5105,0.2222,0.4650,0.9844,0.4650
ROCPOINTS_N,0.5106,0.2222,0.4632,0.9844,0.4632
ROCPOINTS_N,0.5106,0.2222,0.4632,0.9844,0.4632
ROCPOINTS_N,0.5107,0.2222,0.4631,0.9844,0.4631
ROCPOINTS_N,0.5107,0.2222,0.4631,0.9844,0.4631
ROCPOINTS_N,0.5108,0.2222,0.4630,0.9844,0.4630
ROCPOINTS_N,0.5111,0.2222,0.4629,0.9844,0.4629
ROCPOINTS_N,0.5111,0.2222,0.4629,0.9844,0.4629
ROCPOINTS_N,0.5111,0.2222,0.4628,0.9844,0.4628
ROCPOINTS_N,0.5111,0.2222,0.4628,0.9844,0.4628
ROCPOINTS_N,0.5112,0.2222,0.4627,0.9844,0.4627
ROCPOINTS_N,0.5114,0.2222,0.4627,0.9844,0.4627
ROCPOINTS_N,0.5114,0.2222,0.4626,0.9844,0.4626
ROCPOINTS_N,0.5114,0.2222,0.4625,0.9844,0.4625
ROCPOINTS_N,0.5116,0.2222,0.4624,0.9844,0.4624
ROCPOINTS_N,0.5117,0.2222,0.4624,0.9844,0.4624
ROCPOINTS_N,0.5117,0.2222,0.4622,0.9844,0.4622
ROCPOINTS_N,0.5118,0.2222,0.4621,0.9843,0.4621
ROCPOINTS_N,0.5118,0.2222,0.4621,0.9843,0.4621
ROCPOINTS_N,0.5119,0.2222,0.4620,0.9843,0.4620
ROCPOINTS_N,0.5119,0.2222,0.4619,0.9843,0.4619
ROCPOINTS_N,0.5121,0.2222,0.4618,0.9843,0.4618
ROCPOINTS_N,0.5122,0.2222,0.4618,0.9843,0.4618
ROCPOINTS_N,0.5122,0.2222,0.4617,0.9843,0.4617
ROCPOINTS_N,0.5123,0.2205,0.4617,0.9845,0.4617
ROCPOINTS_N,0.5123,0.2205,0.4617,0.9845,0.4617
ROCPOINTS_N,0.5123,0.2205,0.4616,0.9845,0.4616
ROCPOINTS_N,0.5124,0.2205,0.4615,0.9845,0.4615
ROCPOINTS_N,0.5124,0.2205,0.4615,0.9845,0.4615
ROCPOINTS_N,0.5125,0.2205,0.4614,0.9844,0.4614
ROCPOINTS_N,0.5125,0.2205,0.4614,0.9844,0.4614
ROCPOINTS_N,0.5126,0.2205,0.4613,0.9844,0.4613
ROCPOINTS_N,0.5127,0.2205,0.4613,0.9844,0.4613
ROCPOINTS_N,0.5128,0.2205,0.4612,0.9844,0.4612
ROCPOINTS_N,0.5128,0.2205,0.4611,0.9844,0.4611
ROCPOINTS_N,0.5128,0.2205,0.4611,0.9844,0.4611
ROCPOINTS_N,0.5129,0.2205,0.4609,0.9844,0.4609
ROCPOINTS_N,0.5129,0.2205,0.4608,0.9844,0.4608
ROCPOINTS_N,0.5129,0.2205,0.4608,0.9844,0.4608
ROCPOINTS_N,0.5131,0.2205,0.4607,0.9844,0.4607
ROCPOINTS_N,0.5132,0.2205,0.4607,0.9844,0.4607
ROCPOINTS_N,0.5133,0.2205,0.4606,0.9844,0.4606
ROCPOINTS_N,0.5133,0.2205,0.4606,0.9844,0.4606
ROCPOINTS_N,0.5133,0.2205,0.4605,0.9844,0.4605
ROCPOINTS_N,0.5135,0.2205,0.4559,0.9843,0.4559
ROCPOINTS_N,0.5136,0.2205,0.4558,0.9843,0.4558
ROCPOINTS_N,0.5136,0.2205,0.4558,0.9843,0.4558
ROCPOINTS_N,0.5136,0.2205,0.4557,0.9843,0.4557
ROCPOINTS_N,0.5138,0.2205,0.4556,0.9843,0.4556
ROCPOINTS_N,0.5138,0.2205,0.4555,0.9843,0.4555
ROCPOINTS_N,0.5139,0.2205,0.4551,0.9842,0.4551
ROCPOINTS_N,0.5139,0.2205,0.4550,0.9842,0.4550
ROCPOINTS_N,0.5140,0.2205,0.4550,0.9842,0.4550
ROCPOINTS_N,0.5140,0.2205,0.4549,0.9842,0.4549
ROCPOINTS_N,0.5142,0.2205,0.4548,0.9842,0.4548
ROCPOINTS_N,0.5142,0.2205,0.4547,0.9842,0.4547
ROCPOINTS_N,0.5142,0.2205,0.4547,0.9842,0.4547
ROCPOINTS_N,0.5143,0.2205,0.4543,0.9842,0.4543
ROCPOINTS_N,0.5144,0.2205,0.4543,0.9842,0.4543
ROCPOINTS_N,0.5144,0.2205,0.4542,0.9842,0.4542
ROCPOINTS_N,0.5144,0.2205,0.4541,0.9842,0.4541
ROCPOINTS_N,0.5145,0.2205,0.4540,0.9842,0.4540
ROCPOINTS_N,0.5145,0.2205,0.4539,0.9842,0.4539
ROCPOINTS_N,0.5147,0.2205,0.4538,0.9842,0.4538
ROCPOINTS_N,0.5148,0.2205,0.4537,0.9842,0.4537
ROCPOINTS_N,0.5148,0.2205,0.4536,0.9842,0.4536
ROCPOINTS_N,0.5148,0.2205,0.4536,0.9842,0.4536
ROCPOINTS_N,0.5149,0.2205,0.4535,0.9842,0.4535
ROCPOINTS_N,0.5149,0.2205,0.4534,0.9842,0.4534
ROCPOINTS_N,0.5150,0.2205,0.4534,0.9842,0.4534
ROCPOINTS_N,0.5152,0.2205,0.4532,0.9842,0.4532
ROCPOINTS_N,0.5152,0.2205,0.4531,0.9842,0.4531
ROCPOINTS_N,0.5152,0.2205,0.4531,0.9842,0.4531
ROCPOINTS_N,0.5152,0.2205,0.4530,0.9842,0.4530
ROCPOINTS_N,0.5153,0.2205,0.4530,0.9842,0.4530
ROCPOINTS_N,0.5153,0.2205,0.4529,0.9842,0.4529
ROCPOINTS_N,0.5153,0.2205,0.4529,0.9842,0.4529
ROCPOINTS_N,0.5155,0.2205,0.4528,0.9842,0.4528
ROCPOINTS_N,0.5156,0.2205,0.4527,0.9842,0.4527
ROCPOINTS_N,0.5156,0.2205,0.4526,0.9842,0.4526
ROCPOINTS_N,0.5158,0.2187,0.4524,0.9843,0.4524
ROCPOINTS_N,0.5159,0.2187,0.4524,0.9843,0.4524
ROCPOINTS_N,0.5160,0.2187,0.4523,0.9843,0.4523
ROCPOINTS_N,0.5162,0.2187,0.4523,0.9843,0.4523
ROCPOINTS_N,0.5164,0.2187,0.4522,0.9843,0.4522
ROCPOINTS_N,0.5166,0.2187,0.4520,0.9843,0.4520
ROCPOINTS_N,0.5167,0.2187,0.4519,0.9843,0.4519
ROCPOINTS_N,0.5168,0.2152,0.4480,0.9844,0.4480
ROCPOINTS_N,0.5169,0.2152,0.4479,0.9844,0.4479
ROCPOINTS_N,0.5169,0.2152,0.4478,0.9844,0.4478
ROCPOINTS_N,0.5170,0.2152,0.4478,0.9844,0.4478
ROCPOINTS_N,0.5170,0.2152,0.4477,0.9844,0.4477
ROCPOINTS_N,0.5170,0.2134,0.4477,0.9845,0.4477
ROCPOINTS_N,0.5172,0.2134,0.4477,0.9845,0.4477
ROCPOINTS_N,0.5172,0.2134,0.4476,0.9845,0.4476
ROCPOINTS_N,0.5173,0.2134,0.4475,0.9845,0.4475
ROCPOINTS_N,0.5174,0.2134,0.4474,0.9845,0.4474
ROCPOINTS_N,0.5174,0.2134,0.4474,0.9845,0.4474
ROCPOINTS_N,0.5175,0.2134,0.4473,0.9845,0.4473
ROCPOINTS_N,0.5176,0.2134,0.4473,0.9845,0.4473
ROCPOINTS_N,0.5177,0.2134,0.4472,0.9845,0.4472
ROCPOINTS_N,0.5178,0.2134,0.4463,0.9844,0.4463
ROCPOINTS_N,0.5178,0.2134,0.4461,0.9844,0.4461
ROCPOINTS_N,0.5179,0.2134,0.4460,0.9844,0.4460
ROCPOINTS_N,0.5180,0.2134,0.4460,0.9844,0.4460
ROCPOINTS_N,0.5181,0.2134,0.4459,0.9844,0.4459
ROCPOINTS_N,0.5181,0.2134,0.4458,0.9844,0.4458
ROCPOINTS_N,0.5181,0.2134,0.4457,0.9844,0.4457
ROCPOINTS_N,0.5182,0.2134,0.4457,0.9844,0.4457
ROCPOINTS_N,0.5182,0.2134,0.4456,0.9844,0.4456
ROCPOINTS_N,0.5182,0.2134,0.4456,0.9844,0.4456
ROCPOINTS_N,0.5183,0.2134,0.4455,0.9844,0.4455
ROCPOINTS_N,0.5183,0.2134,0.4454,0.9844,0.4454
ROCPOINTS_N,0.5184,0.2134,0.4452,0.9844,0.4452
ROCPOINTS_N,0.5184,0.2134,0.4452,0.9844,0.4452
ROCPOINTS_N,0.5185,0.2134,0.4451,0.9844,0.4451
ROCPOINTS_N,0.5185,0.2134,0.4448,0.9844,0.4448
ROCPOINTS_N,0.5186,0.2134,0.4447,0.9844,0.4447
ROCPOINTS_N,0.5187,0.2134,0.4447,0.9844,0.4447
ROCPOINTS_N,0.5187,0.2134,0.4446,0.9844,0.4446
ROCPOINTS_N,0.5187,0.2134,0.4446,0.9844,0.4446
ROCPOINTS_N,0.5187,0.2134,0.4445,0.9844,0.4445
ROCPOINTS_N,0.5188,0.2134,0.4445,0.9844,0.4445
ROCPOINTS_N,0.5189,0.2134,0.4444,0.9844,0.4444
ROCPOINTS_N,0.5189,0.2134,0.4442,0.9844,0.4442
ROCPOINTS_N,0.5190,0.2134,0.4442,0.9844,0.4442
ROCPOINTS_N,0.5190,0.2134,0.4441,0.9844,0.4441
ROCPOINTS_N,0.5191,0.2134,0.4425,0.9843,0.4425
ROCPOINTS_N,0.5192,0.2134,0.4424,0.9843,0.4424
ROCPOINTS_N,0.5192,0.2134,0.4414,0.9843,0.4414
ROCPOINTS_N,0.5192,0.2134,0.4414,0.9843,0.4414
ROCPOINTS_N,0.5192,0.2134,0.4413,0.9843,0.4413
ROCPOINTS_N,0.5192,0.2134,0.4412,0.9843,0.4412
ROCPOINTS_N,0.5193,0.2134,0.4411,0.9843,0.4411
ROCPOINTS_N,0.5194,0.2134,0.4410,0.9843,0.4410
ROCPOINTS_N,0.5195,0.2134,0.4410,0.9843,0.4410
ROCPOINTS_N,0.5196,0.2134,0.4409,0.9842,0.4409
ROCPOINTS_N,0.5197,0.2134,0.4408,0.9842,0.4408
ROCPOINTS_N,0.5198,0.2134,0.4407,0.9842,0.4407
ROCPOINTS_N,0.5199,0.2134,0.4406,0.9842,0.4406
ROCPOINTS_N,0.5200,0.2134,0.4406,0.9842,0.4406
ROCPOINTS_N,0.5201,0.2099,0.4367,0.9844,0.4367
ROCPOINTS_N,0.5202,0.2099,0.4366,0.9844,0.4366
ROCPOINTS_N,0.5202,0.2099,0.4366,0.9844,0.4366
ROCPOINTS_N,0.5203,0.2099,0.4365,0.9844,0.4365
ROCPOINTS_N,0.5203,0.2099,0.4365,0.9844,0.4365
ROCPOINTS_N,0.5204,0.2099,0.4364,0.9843,0.4364
ROCPOINTS_N,0.5206,0.2099,0.4364,0.9843,0.4364
ROCPOINTS_N,0.5206,0.2099,0.4363,0.9843,0.4363
ROCPOINTS_N,0.5206,0.2099,0.4362,0.9843,0.4362
ROCPOINTS_N,0.5207,0.2099,0.4361,0.9843,0.4361
ROCPOINTS_N,0.5207,0.2099,0.4361,0.9843,0.4361
ROCPOINTS_N,0.5207,0.2099,0.4360,0.9843,0.4360
ROCPOINTS_N,0.5207,0.2099,0.4359,0.9843,0.4359
ROCPOINTS_N,0.5208,0.2099,0.4358,0.9843,0.4358
ROCPOINTS_N,0.5209,0.2099,0.4358,0.9843,0.4358
ROCPOINTS_N,0.5210,0.2099,0.4357,0.9843,0.4357
ROCPOINTS_N,0.5210,0.2099,0.4357,0.9843,0.4357
ROCPOINTS_N,0.5211,0.2099,0.4356,0.9843,0.4356
ROCPOINTS_N,0.5211,0.2099,0.4355,0.9843,0.4355
ROCPOINTS_N,0.5211,0.2099,0.4355,0.9843,0.4355
ROCPOINTS_N,0.5212,0.2099,0.4354,0.9843,0.4354
ROCPOINTS_N,0.5212,0.2099,0.4354,0.9843,0.4354
ROCPOINTS_N,0.5213,0.2099,0.4353,0.9843,0.4353
ROCPOINTS_N,0.5213,0.2099,0.4352,0.9843,0.4352
ROCPOINTS_N,0.5213,0.2099,0.4352,0.9843,0.4352
ROCPOINTS_N,0.5214,0.2081,0.4350,0.9844,0.4350
ROCPOINTS_N,0.5214,0.2081,0.4349,0.9844,0.4349
ROCPOINTS_N,0.5214,0.2081,0.4348,0.9844,0.4348
ROCPOINTS_N,0.5215,0.2081,0.4348,0.9844,0.4348
ROCPOINTS_N,0.5215,0.2081,0.4347,0.9844,0.4347
ROCPOINTS_N,0.5215,0.2063,0.4347,0.9845,0.4347
ROCPOINTS_N,0.5215,0.2063,0.4347,0.9845,0.4347
ROCPOINTS_N,0.5216,0.2063,0.4346,0.9845,0.4346
ROCPOINTS_N,0.5216,0.2063,0.4345,0.9845,0.4345
ROCPOINTS_N,0.5217,0.2063,0.4345,0.9845,0.4345
ROCPOINTS_N,0.5217,0.2063,0.4344,0.9845,0.4344
ROCPOINTS_N,0.5217,0.2063,0.4344,0.9845,0.4344
ROCPOINTS_N,0.5217,0.2063,0.4343,0.9845,0.4343
ROCPOINTS_N,0.5218,0.2063,0.4341,0.9845,0.4341
ROCPOINTS_N,0.5219,0.2063,0.4340,0.9845,0.4340
ROCPOINTS_N,0.5219,0.2063,0.4340,0.9845,0.4340
ROCPOINTS_N,0.5220,0.2063,0.4339,0.9845,0.4339
ROCPOINTS_N,0.5220,0.2063,0.4338,0.9845,0.4338
ROCPOINTS_N,0.5224,0.2063,0.4338,0.9845,0.4338
ROCPOINTS_N,0.5224,0.2063,0.4337,0.9845,0.4337
ROCPOINTS_N,0.5225,0.2063,0.4337,0.9845,0.4337
ROCPOINTS_N,0.5225,0.2063,0.4336,0.9845,0.4336
ROCPOINTS_N,0.5226,0.2063,0.4327,0.9845,0.4327
ROCPOINTS_N,0.5227,0.2063,0.4327,0.9845,0.4327
ROCPOINTS_N,0.5227,0.2063,0.4326,0.9845,0.4326
ROCPOINTS_N,0.5228,0.2063,0.4326,0.9845,0.4326
ROCPOINTS_N,0.5228,0.2063,0.4325,0.9845,0.4325
ROCPOINTS_N,0.5228,0.2063,0.4324,0.9845,0.4324
ROCPOINTS_N,0.5229,0.2063,0.4324,0.9845,0.4324
ROCPOINTS_N,0.5230,0.2063,0.4323,0.9845,0.4323
ROCPOINTS_N,0.5230,0.2063,0.4323,0.9845,0.4323
ROCPOINTS_N,0.5231,0.2063,0.4322,0.9845,0.4322
ROCPOINTS_N,0.5232,0.2063,0.4322,0.9845,0.4322
ROCPOINTS_N,0.5232,0.2063,0.4321,0.9845,0.4321
ROCPOINTS_N,0.5233,0.2063,0.4320,0.9845,0.4320
ROCPOINTS_N,0.5233,0.1993,0.4277,0.9848,0.4277
ROCPOINTS_N,0.5234,0.1993,0.4276,0.9848,0.4276
ROCPOINTS_N,0.5234,0.1993,0.4275,0.9848,0.4275
ROCPOINTS_N,0.5235,0.1993,0.4275,0.9848,0.4275
ROCPOINTS_N,0.5235,0.1993,0.4274,0.9848,0.4274
ROCPOINTS_N,0.5235,0.1993,0.4271,0.9848,0.4271
ROCPOINTS_N,0.5236,0.1993,0.4271,0.9848,0.4271
ROCPOINTS_N,0.5237,0.1993,0.4270,0.9848,0.4270
ROCPOINTS_N,0.5237,0.1993,0.4270,0.9848,0.4270
ROCPOINTS_N,0.5237,0.1993,0.4269,0.9848,0.4269
ROCPOINTS_N,0.5239,0.1993,0.4268,0.9848,0.4268
ROCPOINTS_N,0.5239,0.1993,0.4267,0.9848,0.4267
ROCPOINTS_N,0.5239,0.1993,0.4267,0.9848,0.4267
ROCPOINTS_N,0.5240,0.1993,0.4266,0.9848,0.4266
ROCPOINTS_N,0.5240,0.1993,0.4265,0.9848,0.4265
ROCPOINTS_N,0.5241,0.1993,0.4264,0.9848,0.4264
ROCPOINTS_N,0.5242,0.1993,0.4264,0.9848,0.4264
ROCPOINTS_N,0.5242,0.1993,0.4263,0.9848,0.4263
ROCPOINTS_N,0.5243,0.1993,0.4262,0.9848,0.4262
ROCPOINTS_N,0.5243,0.1993,0.4261,0.9848,0.4261
ROCPOINTS_N,0.5243,0.1975,0.4261,0.9849,0.4261
ROCPOINTS_N,0.5243,0.1975,0.4261,0.9849,0.4261
ROCPOINTS_N,0.5244,0.1975,0.4260,0.9849,0.4260
ROCPOINTS_N,0.5244,0.1975,0.4260,0.9849,0.4260
ROCPOINTS_N,0.5245,0.1975,0.4259,0.9849,0.4259
ROCPOINTS_N,0.5246,0.1975,0.4259,0.9849,0.4259
ROCPOINTS_N,0.5246,0.1975,0.4258,0.9849,0.4258
ROCPOINTS_N,0.5246,0.1975,0.4257,0.9849,0.4257
ROCPOINTS_N,0.5246,0.1975,0.4257,0.9849,0.4257
ROCPOINTS_N,0.5248,0.1975,0.4256,0.9849,0.4256
ROCPOINTS_N,0.5248,0.1975,0.4255,0.9849,0.4255
ROCPOINTS_N,0.5249,0.1975,0.4254,0.9849,0.4254
ROCPOINTS_N,0.5249,0.1975,0.4254,0.9849,0.4254
ROCPOINTS_N,0.5249,0.1975,0.4253,0.9849,0.4253
ROCPOINTS_N,0.5250,0.1975,0.4253,0.9849,0.4253
ROCPOINTS_N,0.5252,0.1975,0.4250,0.9849,0.4250
ROCPOINTS_N,0.5253,0.1975,0.4250,0.9849,0.4250
ROCPOINTS_N,0.5253,0.1975,0.4249,0.9849,0.4249
ROCPOINTS_N,0.5254,0.1975,0.4249,0.9849,0.4249
ROCPOINTS_N,0.5256,0.1975,0.4248,0.9849,0.4248
ROCPOINTS_N,0.5256,0.1975,0.4246,0.9849,0.4246
ROCPOINTS_N,0.5256,0.1975,0.4245,0.9848,0.4245
ROCPOINTS_N,0.5256,0.1975,0.4244,0.9848,0.4244
ROCPOINTS_N,0.5257,0.1975,0.4243,0.9848,0.4243
ROCPOINTS_N,0.5258,0.1975,0.4243,0.9848,0.4243
ROCPOINTS_N,0.5258,0.1975,0.4242,0.9848,0.4242
ROCPOINTS_N,0.5261,0.1975,0.4242,0.9848,0.4242
ROCPOINTS_N,0.5262,0.1975,0.4241,0.9848,0.4241
ROCPOINTS_N,0.5262,0.1975,0.4239,0.9848,0.4239
ROCPOINTS_N,0.5263,0.1975,0.4239,0.9848,0.4239
ROCPOINTS_N,0.5264,0.1975,0.4238,0.9848,0.4238
ROCPOINTS_N,0.5264,0.1975,0.4238,0.9848,0.4238
ROCPOINTS_N,0.5265,0.1975,0.4237,0.9848,0.4237
ROCPOINTS_N,0.5266,0.1975,0.4236,0.9848,0.4236
ROCPOINTS_N,0.5267,0.1975,0.4236,0.9848,0.4236
ROCPOINTS_N,0.5267,0.1940,0.4193,0.9849,0.4193
ROCPOINTS_N,0.5267,0.1940,0.4192,0.9849,0.4192
ROCPOINTS_N,0.5268,0.1940,0.4191,0.9849,0.4191
ROCPOINTS_N,0.5268,0.1940,0.4191,0.9849,0.4191
ROCPOINTS_N,0.5268,0.1940,0.4190,0.9849,0.4190
ROCPOINTS_N,0.5269,0.1940,0.4190,0.9849,0.4190
ROCPOINTS_N,0.5269,0.1940,0.4189,0.9849,0.4189
ROCPOINTS_N,0.5269,0.1940,0.4189,0.9849,0.4189
ROCPOINTS_N,0.5270,0.1940,0.4188,0.9849,0.4188
ROCPOINTS_N,0.5270,0.1940,0.4187,0.9849,0.4187
ROCPOINTS_N,0.5271,0.1940,0.4187,0.9849,0.4187
ROCPOINTS_N,0.5274,0.1940,0.4186,0.9849,0.4186
ROCPOINTS_N,0.5274,0.1940,0.4186,0.9849,0.4186
ROCPOINTS_N,0.5274,0.1940,0.4185,0.9849,0.4185
ROCPOINTS_N,0.5275,0.1940,0.4185,0.9849,0.4185
ROCPOINTS_N,0.5275,0.1940,0.4184,0.9849,0.4184
ROCPOINTS_N,0.5276,0.1940,0.4183,0.9849,0.4183
ROCPOINTS_N,0.5277,0.1940,0.4183,0.9849,0.4183
ROCPOINTS_N,0.5278,0.1940,0.4182,0.9849,0.4182
ROCPOINTS_N,0.5278,0.1940,0.4180,0.9849,0.4180
ROCPOINTS_N,0.5278,0.1940,0.4179,0.9849,0.4179
ROCPOINTS_N,0.5278,0.1940,0.4178,0.9849,0.4178
ROCPOINTS_N,0.5280,0.1940,0.4178,0.9849,0.4178
ROCPOINTS_N,0.5281,0.1940,0.4177,0.9849,0.4177
ROCPOINTS_N,0.5281,0.1940,0.4176,0.9849,0.4176
ROCPOINTS_N,0.5281,0.1940,0.4176,0.9849,0.4176
ROCPOINTS_N,0.5281,0.1940,0.4175,0.9849,0.4175
ROCPOINTS_N,0.5281,0.1940,0.4174,0.9849,0.4174
ROCPOINTS_N,0.5281,0.1940,0.4173,0.9849,0.4173
ROCPOINTS_N,0.5282,0.1940,0.4172,0.9849,0.4172
ROCPOINTS_N,0.5282,0.1940,0.4172,0.9849,0.4172
ROCPOINTS_N,0.5283,0.1940,0.4171,0.9849,0.4171
ROCPOINTS_N,0.5283,0.1940,0.4171,0.9849,0.4171
ROCPOINTS_N,0.5284,0.1940,0.4168,0.9848,0.4168
ROCPOINTS_N,0.5285,0.1940,0.4168,0.9848,0.4168
ROCPOINTS_N,0.5285,0.1940,0.4167,0.9848,0.4167
ROCPOINTS_N,0.5285,0.1940,0.4166,0.9848,0.4166
ROCPOINTS_N,0.5286,0.1940,0.4166,0.9848,0.4166
ROCPOINTS_N,0.5286,0.1940,0.4165,0.9848,0.4165
ROCPOINTS_N,0.5287,0.1940,0.4164,0.9848,0.4164
ROCPOINTS_N,0.5288,0.1940,0.4163,0.9848,0.4163
ROCPOINTS_N,0.5289,0.1940,0.4162,0.9848,0.4162
ROCPOINTS_N,0.5289,0.1940,0.4162,0.9848,0.4162
ROCPOINTS_N,0.5291,0.1940,0.4160,0.9848,0.4160
ROCPOINTS_N,0.5292,0.1940,0.4159,0.9848,0.4159
ROCPOINTS_N,0.5292,0.1940,0.4159,0.9848,0.4159
ROCPOINTS_N,0.5292,0.1940,0.4158,0.9848,0.4158
ROCPOINTS_N,0.5293,0.1940,0.4158,0.9848,0.4158
ROCPOINTS_N,0.5294,0.1940,0.4157,0.9848,0.4157
ROCPOINTS_N,0.5294,0.1940,0.4157,0.9848,0.4157
ROCPOINTS_N,0.5294,0.1940,0.4156,0.9848,0.4156
ROCPOINTS_N,0.5294,0.1940,0.4155,0.9848,0.4155
ROCPOINTS_N,0.5297,0.1940,0.4155,0.9848,0.4155
ROCPOINTS_N,0.5297,0.1940,0.4154,0.9848,0.4154
ROCPOINTS_N,0.5298,0.1940,0.4154,0.9848,0.4154
ROCPOINTS_N,0.5299,0.1940,0.4153,0.9848,0.4153
ROCPOINTS_N,0.5299,0.1940,0.4152,0.9848,0.4152
ROCPOINTS_N,0.5299,0.1940,0.4152,0.9848,0.4152
ROCPOINTS_N,0.5300,0.1940,0.4151,0.9848,0.4151
ROCPOINTS_N,0.5300,0.1887,0.4096,0.9850,0.4096
ROCPOINTS_N,0.5301,0.1887,0.4095,0.9850,0.4095
ROCPOINTS_N,0.5301,0.1887,0.4095,0.9850,0.4095
ROCPOINTS_N,0.5301,0.1887,0.4094,0.9850,0.4094
ROCPOINTS_N,0.5302,0.1887,0.4094,0.9850,0.4094
ROCPOINTS_N,0.5303,0.1887,0.4082,0.9849,0.4082
ROCPOINTS_N,0.5303,0.1887,0.4081,0.9849,0.4081
ROCPOINTS_N,0.5304,0.1887,0.4081,0.9849,0.4081
ROCPOINTS_N,0.5305,0.1887,0.4080,0.9849,0.4080
ROCPOINTS_N,0.5306,0.1887,0.4080,0.9849,0.4080
ROCPOINTS_N,0.5307,0.1887,0.4079,0.9849,0.4079
ROCPOINTS_N,0.5308,0.1887,0.4078,0.9849,0.4078
ROCPOINTS_N,0.5309,0.1887,0.4078,0.9849,0.4078
ROCPOINTS_N,0.5309,0.1887,0.4077,0.9849,0.4077
ROCPOINTS_N,0.5310,0.1887,0.4077,0.9849,0.4077
ROCPOINTS_N,0.5311,0.1887,0.4076,0.9849,0.4076
ROCPOINTS_N,0.5312,0.1887,0.4074,0.9849,0.4074
ROCPOINTS_N,0.5313,0.1887,0.4074,0.9849,0.4074
ROCPOINTS_N,0.5314,0.1887,0.4073,0.9849,0.4073
ROCPOINTS_N,0.5315,0.1887,0.4073,0.9849,0.4073
ROCPOINTS_N,0.5317,0.1887,0.4072,0.9849,0.4072
ROCPOINTS_N,0.5318,0.1887,0.4070,0.9849,0.4070
ROCPOINTS_N,0.5318,0.1887,0.4070,0.9849,0.4070
ROCPOINTS_N,0.5318,0.1869,0.4070,0.9850,0.4070
ROCPOINTS_N,0.5319,0.1869,0.4069,0.9850,0.4069
ROCPOINTS_N,0.5319,0.1869,0.4068,0.9850,0.4068
ROCPOINTS_N,0.5319,0.1869,0.4068,0.9850,0.4068
ROCPOINTS_N,0.5320,0.1869,0.4067,0.9850,0.4067
ROCPOINTS_N,0.5322,0.1869,0.4067,0.9850,0.4067
ROCPOINTS_N,0.5322,0.1869,0.4066,0.9850,0.4066
ROCPOINTS_N,0.5324,0.1869,0.4064,0.9850,0.4064
ROCPOINTS_N,0.5325,0.1869,0.4064,0.9850,0.4064
ROCPOINTS_N,0.5326,0.1869,0.4063,0.9850,0.4063
ROCPOINTS_N,0.5327,0.1869,0.4063,0.9850,0.4063
ROCPOINTS_N,0.5328,0.1869,0.4062,0.9850,0.4062
ROCPOINTS_N,0.5328,0.1869,0.4061,0.9850,0.4061
ROCPOINTS_N,0.5329,0.1869,0.4061,0.9850,0.4061
ROCPOINTS_N,0.5330,0.1869,0.4060,0.9850,0.4060
ROCPOINTS_N,0.5332,0.1869,0.4060,0.9850,0.4060
ROCPOINTS_N,0.5333,0.1869,0.4059,0.9850,0.4059
ROCPOINTS_N,0.5333,0.1869,0.4059,0.9850,0.4059
ROCPOINTS_N,0.5334,0.1869,0.4021,0.9849,0.4021
ROCPOINTS_N,0.5337,0.1869,0.4019,0.9849,0.4019
ROCPOINTS_N,0.5337,0.1869,0.4019,0.9849,0.4019
ROCPOINTS_N,0.5339,0.1852,0.4019,0.9850,0.4019
ROCPOINTS_N,0.5340,0.1852,0.4018,0.9850,0.4018
ROCPOINTS_N,0.5342,0.1852,0.4017,0.9850,0.4017
ROCPOINTS_N,0.5342,0.1852,0.4017,0.9850,0.4017
ROCPOINTS_N,0.5343,0.1852,0.4016,0.9850,0.4016
ROCPOINTS_N,0.5344,0.1852,0.4015,0.9850,0.4015
ROCPOINTS_N,0.5344,0.1852,0.4015,0.9850,0.4015
ROCPOINTS_N,0.5344,0.1852,0.4014,0.9850,0.4014
ROCPOINTS_N,0.5346,0.1834,0.4014,0.9851,0.4014
ROCPOINTS_N,0.5346,0.1834,0.4014,0.9851,0.4014
ROCPOINTS_N,0.5346,0.1834,0.4013,0.9851,0.4013
ROCPOINTS_N,0.5347,0.1834,0.4012,0.9851,0.4012
ROCPOINTS_N,0.5347,0.1834,0.4012,0.9851,0.4012
ROCPOINTS_N,0.5348,0.1834,0.4011,0.9851,0.4011
ROCPOINTS_N,0.5349,0.1834,0.4011,0.9851,0.4011
ROCPOINTS_N,0.5350,0.1834,0.4010,0.9851,0.4010
ROCPOINTS_N,0.5350,0.1834,0.4010,0.9851,0.4010
ROCPOINTS_N,0.5350,0.1817,0.4010,0.9852,0.4010
ROCPOINTS_N,0.5351,0.1817,0.4007,0.9852,0.4007
ROCPOINTS_N,0.5351,0.1817,0.4007,0.9852,0.4007
ROCPOINTS_N,0.5352,0.1817,0.4006,0.9852,0.4006
ROCPOINTS_N,0.5352,0.1817,0.4005,0.9852,0.4005
ROCPOINTS_N,0.5353,0.1817,0.4005,0.9852,0.4005
ROCPOINTS_N,0.5355,0.1817,0.4004,0.9852,0.4004
ROCPOINTS_N,0.5356,0.1817,0.4003,0.9852,0.4003
ROCPOINTS_N,0.5357,0.1817,0.4003,0.9852,0.4003
ROCPOINTS_N,0.5362,0.1817,0.4002,0.9852,0.4002
ROCPOINTS_N,0.5363,0.1817,0.4001,0.9852,0.4001
ROCPOINTS_N,0.5363,0.1817,0.4001,0.9852,0.4001
ROCPOINTS_N,0.5363,0.1817,0.4000,0.9852,0.4000
ROCPOINTS_N,0.5364,0.1817,0.4000,0.9852,0.4000
ROCPOINTS_N,0.5364,0.1817,0.3999,0.9852,0.3999
ROCPOINTS_N,0.5364,0.1817,0.3998,0.9852,0.3998
ROCPOINTS_N,0.5365,0.1817,0.3998,0.9852,0.3998
ROCPOINTS_N,0.5365,0.1817,0.3997,0.9852,0.3997
ROCPOINTS_N,0.5366,0.1817,0.3997,0.9852,0.3997
ROCPOINTS_N,0.5367,0.1817,0.3996,0.9852,0.3996
ROCPOINTS_N,0.5367,0.1781,0.3966,0.9854,0.3966
ROCPOINTS_N,0.5367,0.1781,0.3965,0.9854,0.3965
ROCPOINTS_N,0.5368,0.1781,0.3965,0.9854,0.3965
ROCPOINTS_N,0.5368,0.1764,0.3965,0.9855,0.3965
ROCPOINTS_N,0.5369,0.1764,0.3964,0.9855,0.3964
ROCPOINTS_N,0.5370,0.1764,0.3963,0.9855,0.3963
ROCPOINTS_N,0.5371,0.1764,0.3963,0.9855,0.3963
ROCPOINTS_N,0.5371,0.1764,0.3962,0.9855,0.3962
ROCPOINTS_N,0.5371,0.1764,0.3961,0.9855,0.3961
ROCPOINTS_N,0.5373,0.1764,0.3961,0.9855,0.3961
ROCPOINTS_N,0.5373,0.1764,0.3960,0.9855,0.3960
ROCPOINTS_N,0.5374,0.1764,0.3959,0.9855,0.3959
ROCPOINTS_N,0.5374,0.1764,0.3959,0.9855,0.3959
ROCPOINTS_N,0.5375,0.1764,0.3958,0.9855,0.3958
ROCPOINTS_N,0.5376,0.1764,0.3958,0.9855,0.3958
ROCPOINTS_N,0.5377,0.1764,0.3957,0.9855,0.3957
ROCPOINTS_N,0.5377,0.1764,0.3956,0.9855,0.3956
ROCPOINTS_N,0.5378,0.1764,0.3956,0.9855,0.3956
ROCPOINTS_N,0.5378,0.1764,0.3955,0.9855,0.3955
ROCPOINTS_N,0.5378,0.1764,0.3955,0.9855,0.3955
ROCPOINTS_N,0.5379,0.1764,0.3954,0.9855,0.3954
ROCPOINTS_N,0.5380,0.1764,0.3954,0.9855,0.3954
ROCPOINTS_N,0.5381,0.1764,0.3953,0.9855,0.3953
ROCPOINTS_N,0.5382,0.1764,0.3952,0.9855,0.3952
ROCPOINTS_N,0.5383,0.1764,0.3951,0.9855,0.3951
ROCPOINTS_N,0.5384,0.1764,0.3948,0.9854,0.3948
ROCPOINTS_N,0.5386,0.1764,0.3948,0.9854,0.3948
ROCPOINTS_N,0.5386,0.1764,0.3947,0.9854,0.3947
ROCPOINTS_N,0.5386,0.1764,0.3947,0.9854,0.3947
ROCPOINTS_N,0.5387,0.1764,0.3946,0.9854,0.3946
ROCPOINTS_N,0.5387,0.1764,0.3945,0.9854,0.3945
ROCPOINTS_N,0.5388,0.1764,0.3945,0.9854,0.3945
ROCPOINTS_N,0.5388,0.1764,0.3944,0.9854,0.3944
ROCPOINTS_N,0.5388,0.1764,0.3944,0.9854,0.3944
ROCPOINTS_N,0.5389,0.1764,0.3943,0.9854,0.3943
ROCPOINTS_N,0.5389,0.1764,0.3943,0.9854,0.3943
ROCPOINTS_N,0.5389,0.1764,0.3942,0.9854,0.3942
ROCPOINTS_N,0.5389,0.1746,0.3941,0.9856,0.3941
ROCPOINTS_N,0.5390,0.1746,0.3940,0.9856,0.3940
ROCPOINTS_N,0.5391,0.1746,0.3940,0.9856,0.3940
ROCPOINTS_N,0.5391,0.1746,0.3939,0.9856,0.3939
ROCPOINTS_N,0.5392,0.1746,0.3938,0.9856,0.3938
ROCPOINTS_N,0.5392,0.1746,0.3937,0.9855,0.3937
ROCPOINTS_N,0.5393,0.1746,0.3936,0.9855,0.3936
ROCPOINTS_N,0.5394,0.1746,0.3936,0.9855,0.3936
ROCPOINTS_N,0.5394,0.1746,0.3935,0.9855,0.3935
ROCPOINTS_N,0.5395,0.1746,0.3934,0.9855,0.3934
ROCPOINTS_N,0.5395,0.1746,0.3934,0.9855,0.3934
ROCPOINTS_N,0.5395,0.1746,0.3933,0.9855,0.3933
ROCPOINTS_N,0.5395,0.1746,0.3933,0.9855,0.3933
ROCPOINTS_N,0.5396,0.1746,0.3932,0.9855,0.3932
ROCPOINTS_N,0.5397,0.1746,0.3931,0.9855,0.3931
ROCPOINTS_N,0.5397,0.1746,0.3930,0.9855,0.3930
ROCPOINTS_N,0.5398,0.1746,0.3930,0.9855,0.3930
ROCPOINTS_N,0.5398,0.1746,0.3929,0.9855,0.3929
ROCPOINTS_N,0.5399,0.1746,0.3929,0.9855,0.3929
ROCPOINTS_N,0.5400,0.1746,0.3928,0.9855,0.3928
ROCPOINTS_N,0.5400,0.1746,0.3927,0.9855,0.3927
ROCPOINTS_N,0.5402,0.1746,0.3883,0.9854,0.3883
ROCPOINTS_N,0.5402,0.1746,0.3882,0.9853,0.3882
ROCPOINTS_N,0.5403,0.1746,0.3882,0.9853,0.3882
ROCPOINTS_N,0.5403,0.1746,0.3881,0.9853,0.3881
ROCPOINTS_N,0.5404,0.1746,0.3880,0.9853,0.3880
ROCPOINTS_N,0.5404,0.1746,0.3880,0.9853,0.3880
ROCPOINTS_N,0.5405,0.1746,0.3879,0.9853,0.3879
ROCPOINTS_N,0.5405,0.1746,0.3878,0.9853,0.3878
ROCPOINTS_N,0.5405,0.1746,0.3877,0.9853,0.3877
ROCPOINTS_N,0.5406,0.1746,0.3877,0.9853,0.3877
ROCPOINTS_N,0.5406,0.1746,0.3875,0.9853,0.3875
ROCPOINTS_N,0.5407,0.1746,0.3875,0.9853,0.3875
ROCPOINTS_N,0.5408,0.1746,0.3874,0.9853,0.3874
ROCPOINTS_N,0.5410,0.1728,0.3873,0.9855,0.3873
ROCPOINTS_N,0.5411,0.1728,0.3872,0.9855,0.3872
ROCPOINTS_N,0.5412,0.1728,0.3869,0.9854,0.3869
ROCPOINTS_N,0.5413,0.1728,0.3868,0.9854,0.3868
ROCPOINTS_N,0.5413,0.1728,0.3867,0.9854,0.3867
ROCPOINTS_N,0.5413,0.1728,0.3867,0.9854,0.3867
ROCPOINTS_N,0.5414,0.1728,0.3866,0.9854,0.3866
ROCPOINTS_N,0.5414,0.1728,0.3866,0.9854,0.3866
ROCPOINTS_N,0.5415,0.1728,0.3865,0.9854,0.3865
ROCPOINTS_N,0.5415,0.1728,0.3864,0.9854,0.3864
ROCPOINTS_N,0.5416,0.1728,0.3864,0.9854,0.3864
ROCPOINTS_N,0.5417,0.1728,0.3863,0.9854,0.3863
ROCPOINTS_N,0.5417,0.1728,0.3861,0.9854,0.3861
ROCPOINTS_N,0.5419,0.1728,0.3860,0.9854,0.3860
ROCPOINTS_N,0.5419,0.1728,0.3860,0.9854,0.3860
ROCPOINTS_N,0.5420,0.1728,0.3859,0.9854,0.3859
ROCPOINTS_N,0.5420,0.1728,0.3858,0.9854,0.3858
ROCPOINTS_N,0.5421,0.1728,0.3857,0.9854,0.3857
ROCPOINTS_N,0.5421,0.1728,0.3857,0.9854,0.3857
ROCPOINTS_N,0.5421,0.1728,0.3856,0.9854,0.3856
ROCPOINTS_N,0.5422,0.1728,0.3856,0.9854,0.3856
ROCPOINTS_N,0.5422,0.1728,0.3854,0.9854,0.3854
ROCPOINTS_N,0.5422,0.1728,0.3853,0.9854,0.3853
ROCPOINTS_N,0.5423,0.1728,0.3852,0.9854,0.3852
ROCPOINTS_N,0.5424,0.1711,0.3852,0.9855,0.3852
ROCPOINTS_N,0.5425,0.1711,0.3852,0.9855,0.3852
ROCPOINTS_N,0.5425,0.1711,0.3851,0.9855,0.3851
ROCPOINTS_N,0.5426,0.1711,0.3850,0.9855,0.3850
ROCPOINTS_N,0.5426,0.1711,0.3848,0.9855,0.3848
ROCPOINTS_N,0.5427,0.1711,0.3847,0.9855,0.3847
ROCPOINTS_N,0.5427,0.1711,0.3847,0.9855,0.3847
ROCPOINTS_N,0.5428,0.1711,0.3846,0.9855,0.3846
ROCPOINTS_N,0.5429,0.1711,0.3846,0.9855,0.3846
ROCPOINTS_N,0.5429,0.1711,0.3845,0.9855,0.3845
ROCPOINTS_N,0.5430,0.1711,0.3845,0.9855,0.3845
ROCPOINTS_N,0.5432,0.1711,0.3844,0.9855,0.3844
ROCPOINTS_N,0.5433,0.1711,0.3843,0.9855,0.3843
ROCPOINTS_N,0.5434,0.1675,0.3808,0.9857,0.3808
ROCPOINTS_N,0.5434,0.1675,0.3808,0.9857,0.3808
ROCPOINTS_N,0.5435,0.1675,0.3807,0.9857,0.3807
ROCPOINTS_N,0.5435,0.1675,0.3807,0.9857,0.3807
ROCPOINTS_N,0.5436,0.1675,0.3806,0.9857,0.3806
ROCPOINTS_N,0.5436,0.1675,0.3805,0.9857,0.3805
ROCPOINTS_N,0.5438,0.1675,0.3805,0.9856,0.3805
ROCPOINTS_N,0.5439,0.1675,0.3804,0.9856,0.3804
ROCPOINTS_N,0.5440,0.1675,0.3804,0.9856,0.3804
ROCPOINTS_N,0.5440,0.1675,0.3803,0.9856,0.3803
ROCPOINTS_N,0.5441,0.1675,0.3803,0.9856,0.3803
ROCPOINTS_N,0.5441,0.1675,0.3802,0.9856,0.3802
ROCPOINTS_N,0.5442,0.1675,0.3801,0.9856,0.3801
ROCPOINTS_N,0.5444,0.1675,0.3801,0.9856,0.3801
ROCPOINTS_N,0.5446,0.1675,0.3800,0.9856,0.3800
ROCPOINTS_N,0.5447,0.1675,0.3798,0.9856,0.3798
ROCPOINTS_N,0.5448,0.1675,0.3797,0.9856,0.3797
ROCPOINTS_N,0.5448,0.1675,0.3797,0.9856,0.3797
ROCPOINTS_N,0.5449,0.1675,0.3796,0.9856,0.3796
ROCPOINTS_N,0.5450,0.1675,0.3796,0.9856,0.3796
ROCPOINTS_N,0.5451,0.1675,0.3795,0.9856,0.3795
ROCPOINTS_N,0.5451,0.1675,0.3794,0.9856,0.3794
ROCPOINTS_N,0.5452,0.1675,0.3794,0.9856,0.3794
ROCPOINTS_N,0.5453,0.1675,0.3793,0.9856,0.3793
ROCPOINTS_N,0.5453,0.1675,0.3793,0.9856,0.3793
ROCPOINTS_N,0.5454,0.1675,0.3790,0.9856,0.3790
ROCPOINTS_N,0.5454,0.1675,0.3790,0.9856,0.3790
ROCPOINTS_N,0.5454,0.1675,0.3789,0.9856,0.3789
ROCPOINTS_N,0.5454,0.1675,0.3789,0.9856,0.3789
ROCPOINTS_N,0.5455,0.1658,0.3789,0.9857,0.3789
ROCPOINTS_N,0.5455,0.1658,0.3788,0.9857,0.3788
ROCPOINTS_N,0.5456,0.1658,0.3787,0.9857,0.3787
ROCPOINTS_N,0.5456,0.1658,0.3786,0.9857,0.3786
ROCPOINTS_N,0.5458,0.1658,0.3786,0.9857,0.3786
ROCPOINTS_N,0.5458,0.1658,0.3782,0.9857,0.3782
ROCPOINTS_N,0.5459,0.1658,0.3782,0.9857,0.3782
ROCPOINTS_N,0.5459,0.1658,0.3781,0.9857,0.3781
ROCPOINTS_N,0.5459,0.1658,0.3780,0.9857,0.3780
ROCPOINTS_N,0.5460,0.1658,0.3780,0.9857,0.3780
ROCPOINTS_N,0.5461,0.1658,0.3779,0.9857,0.3779
ROCPOINTS_N,0.5461,0.1658,0.3779,0.9857,0.3779
ROCPOINTS_N,0.5462,0.1658,0.3778,0.9857,0.3778
ROCPOINTS_N,0.5464,0.1658,0.3777,0.9857,0.3777
ROCPOINTS_N,0.5466,0.1658,0.3777,0.9857,0.3777
ROCPOINTS_N,0.5466,0.1658,0.3775,0.9857,0.3775
ROCPOINTS_N,0.5466,0.1658,0.3775,0.9857,0.3775
ROCPOINTS_N,0.5467,0.1658,0.3774,0.9857,0.3774
ROCPOINTS_N,0.5467,0.1640,0.3740,0.9857,0.3740
ROCPOINTS_N,0.5467,0.1640,0.3739,0.9857,0.3739
ROCPOINTS_N,0.5469,0.1640,0.3738,0.9857,0.3738
ROCPOINTS_N,0.5469,0.1640,0.3738,0.9857,0.3738
ROCPOINTS_N,0.5470,0.1640,0.3737,0.9857,0.3737
ROCPOINTS_N,0.5471,0.1640,0.3737,0.9857,0.3737
ROCPOINTS_N,0.5471,0.1640,0.3736,0.9857,0.3736
ROCPOINTS_N,0.5472,0.1640,0.3735,0.9857,0.3735
ROCPOINTS_N,0.5472,0.1640,0.3735,0.9857,0.3735
ROCPOINTS_N,0.5472,0.1640,0.3734,0.9857,0.3734
ROCPOINTS_N,0.5473,0.1640,0.3734,0.9857,0.3734
ROCPOINTS_N,0.5473,0.1640,0.3733,0.9857,0.3733
ROCPOINTS_N,0.5473,0.1640,0.3733,0.9857,0.3733
ROCPOINTS_N,0.5473,0.1640,0.3731,0.9857,0.3731
ROCPOINTS_N,0.5475,0.1640,0.3731,0.9857,0.3731
ROCPOINTS_N,0.5475,0.1640,0.3730,0.9857,0.3730
ROCPOINTS_N,0.5476,0.1640,0.3730,0.9857,0.3730
ROCPOINTS_N,0.5476,0.1623,0.3729,0.9858,0.3729
ROCPOINTS_N,0.5477,0.1623,0.3728,0.9858,0.3728
ROCPOINTS_N,0.5477,0.1623,0.3728,0.9858,0.3728
ROCPOINTS_N,0.5477,0.1623,0.3727,0.9858,0.3727
ROCPOINTS_N,0.5478,0.1623,0.3727,0.9858,0.3727
ROCPOINTS_N,0.5478,0.1623,0.3726,0.9858,0.3726
ROCPOINTS_N,0.5478,0.1623,0.3725,0.9858,0.3725
ROCPOINTS_N,0.5480,0.1623,0.3724,0.9858,0.3724
ROCPOINTS_N,0.5480,0.1623,0.3724,0.9858,0.3724
ROCPOINTS_N,0.5481,0.1623,0.3723,0.9858,0.3723
ROCPOINTS_N,0.5483,0.1623,0.3723,0.9858,0.3723
ROCPOINTS_N,0.5484,0.1623,0.3721,0.9858,0.3721
ROCPOINTS_N,0.5484,0.1623,0.3721,0.9858,0.3721
ROCPOINTS_N,0.5484,0.1623,0.3720,0.9858,0.3720
ROCPOINTS_N,0.5485,0.1605,0.3720,0.9859,0.3720
ROCPOINTS_N,0.5485,0.1605,0.3719,0.9859,0.3719
ROCPOINTS_N,0.5487,0.1605,0.3719,0.9859,0.3719
ROCPOINTS_N,0.5487,0.1587,0.3718,0.9861,0.3718
ROCPOINTS_N,0.5487,0.1587,0.3717,0.9861,0.3717
ROCPOINTS_N,0.5488,0.1587,0.3717,0.9861,0.3717
ROCPOINTS_N,0.5488,0.1587,0.3716,0.9861,0.3716
ROCPOINTS_N,0.5488,0.1587,0.3715,0.9861,0.3715
ROCPOINTS_N,0.5489,0.1587,0.3715,0.9861,0.3715
ROCPOINTS_N,0.5489,0.1587,0.3713,0.9861,0.3713
ROCPOINTS_N,0.5490,0.1587,0.3712,0.9861,0.3712
ROCPOINTS_N,0.5491,0.1587,0.3711,0.9861,0.3711
ROCPOINTS_N,0.5492,0.1587,0.3710,0.9861,0.3710
ROCPOINTS_N,0.5493,0.1587,0.3710,0.9861,0.3710
ROCPOINTS_N,0.5493,0.1587,0.3709,0.9860,0.3709
ROCPOINTS_N,0.5494,0.1587,0.3709,0.9860,0.3709
ROCPOINTS_N,0.5494,0.1587,0.3708,0.9860,0.3708
ROCPOINTS_N,0.5495,0.1587,0.3708,0.9860,0.3708
ROCPOINTS_N,0.5495,0.1587,0.3707,0.9860,0.3707
ROCPOINTS_N,0.5497,0.1587,0.3706,0.9860,0.3706
ROCPOINTS_N,0.5497,0.1587,0.3706,0.9860,0.3706
ROCPOINTS_N,0.5497,0.1570,0.3706,0.9862,0.3706
ROCPOINTS_N,0.5498,0.1570,0.3705,0.9862,0.3705
ROCPOINTS_N,0.5498,0.1570,0.3703,0.9862,0.3703
ROCPOINTS_N,0.5499,0.1570,0.3703,0.9862,0.3703
ROCPOINTS_N,0.5500,0.1570,0.3702,0.9862,0.3702
ROCPOINTS_N,0.5501,0.1534,0.3657,0.9863,0.3657
ROCPOINTS_N,0.5501,0.1534,0.3657,0.9863,0.3657
ROCPOINTS_N,0.5502,0.1534,0.3656,0.9863,0.3656
ROCPOINTS_N,0.5502,0.1534,0.3656,0.9863,0.3656
ROCPOINTS_N,0.5502,0.1534,0.3655,0.9863,0.3655
ROCPOINTS_N,0.5504,0.1534,0.3654,0.9863,0.3654
ROCPOINTS_N,0.5504,0.1534,0.3654,0.9863,0.3654
ROCPOINTS_N,0.5504,0.1534,0.3653,0.9863,0.3653
ROCPOINTS_N,0.5504,0.1534,0.3653,0.9863,0.3653
ROCPOINTS_N,0.5506,0.1534,0.3652,0.9863,0.3652
ROCPOINTS_N,0.5507,0.1534,0.3652,0.9863,0.3652
ROCPOINTS_N,0.5508,0.1534,0.3649,0.9863,0.3649
ROCPOINTS_N,0.5510,0.1534,0.3649,0.9863,0.3649
ROCPOINTS_N,0.5511,0.1534,0.3648,0.9863,0.3648
ROCPOINTS_N,0.5511,0.1534,0.3647,0.9863,0.3647
ROCPOINTS_N,0.5513,0.1534,0.3646,0.9863,0.3646
ROCPOINTS_N,0.5513,0.1534,0.3646,0.9863,0.3646
ROCPOINTS_N,0.5513,0.1534,0.3645,0.9863,0.3645
ROCPOINTS_N,0.5513,0.1534,0.3644,0.9863,0.3644
ROCPOINTS_N,0.5514,0.1534,0.3643,0.9863,0.3643
ROCPOINTS_N,0.5514,0.1534,0.3643,0.9863,0.3643
ROCPOINTS_N,0.5514,0.1534,0.3642,0.9863,0.3642
ROCPOINTS_N,0.5514,0.1534,0.3642,0.9863,0.3642
ROCPOINTS_N,0.5516,0.1534,0.3641,0.9863,0.3641
ROCPOINTS_N,0.5516,0.1534,0.3640,0.9863,0.3640
ROCPOINTS_N,0.5517,0.1534,0.3640,0.9863,0.3640
ROCPOINTS_N,0.5518,0.1534,0.3639,0.9862,0.3639
ROCPOINTS_N,0.5519,0.1534,0.3638,0.9862,0.3638
ROCPOINTS_N,0.5519,0.1534,0.3638,0.9862,0.3638
ROCPOINTS_N,0.5520,0.1534,0.3637,0.9862,0.3637
ROCPOINTS_N,0.5521,0.1534,0.3636,0.9862,0.3636
ROCPOINTS_N,0.5521,0.1534,0.3636,0.9862,0.3636
ROCPOINTS_N,0.5522,0.1534,0.3635,0.9862,0.3635
ROCPOINTS_N,0.5522,0.1534,0.3635,0.9862,0.3635
ROCPOINTS_N,0.5523,0.1534,0.3634,0.9862,0.3634
ROCPOINTS_N,0.5524,0.1534,0.3633,0.9862,0.3633
ROCPOINTS_N,0.5524,0.1534,0.3633,0.9862,0.3633
ROCPOINTS_N,0.5524,0.1534,0.3632,0.9862,0.3632
ROCPOINTS_N,0.5524,0.1534,0.3632,0.9862,0.3632
ROCPOINTS_N,0.5525,0.1534,0.3631,0.9862,0.3631
ROCPOINTS_N,0.5526,0.1534,0.3631,0.9862,0.3631
ROCPOINTS_N,0.5527,0.1534,0.3630,0.9862,0.3630
ROCPOINTS_N,0.5527,0.1534,0.3629,0.9862,0.3629
ROCPOINTS_N,0.5527,0.1534,0.3629,0.9862,0.3629
ROCPOINTS_N,0.5529,0.1534,0.3628,0.9862,0.3628
ROCPOINTS_N,0.5530,0.1534,0.3628,0.9862,0.3628
ROCPOINTS_N,0.5531,0.1534,0.3627,0.9862,0.3627
ROCPOINTS_N,0.5531,0.1534,0.3626,0.9862,0.3626
ROCPOINTS_N,0.5531,0.1534,0.3626,0.9862,0.3626
ROCPOINTS_N,0.5532,0.1534,0.3625,0.9862,0.3625
ROCPOINTS_N,0.5532,0.1534,0.3624,0.9862,0.3624
ROCPOINTS_N,0.5533,0.1534,0.3623,0.9862,0.3623
ROCPOINTS_N,0.5533,0.1534,0.3622,0.9862,0.3622
ROCPOINTS_N,0.5534,0.1499,0.3584,0.9864,0.3584
ROCPOINTS_N,0.5535,0.1499,0.3584,0.9864,0.3584
ROCPOINTS_N,0.5535,0.1499,0.3583,0.9864,0.3583
ROCPOINTS_N,0.5536,0.1499,0.3583,0.9864,0.3583
ROCPOINTS_N,0.5536,0.1499,0.3582,0.9864,0.3582
ROCPOINTS_N,0.5537,0.1499,0.3582,0.9863,0.3582
ROCPOINTS_N,0.5537,0.1499,0.3581,0.9863,0.3581
ROCPOINTS_N,0.5538,0.1499,0.3580,0.9863,0.3580
ROCPOINTS_N,0.5539,0.1499,0.3580,0.9863,0.3580
ROCPOINTS_N,0.5540,0.1499,0.3579,0.9863,0.3579
ROCPOINTS_N,0.5542,0.1499,0.3579,0.9863,0.3579
ROCPOINTS_N,0.5543,0.1499,0.3578,0.9863,0.3578
ROCPOINTS_N,0.5543,0.1499,0.3577,0.9863,0.3577
ROCPOINTS_N,0.5544,0.1499,0.3577,0.9863,0.3577
ROCPOINTS_N,0.5544,0.1499,0.3576,0.9863,0.3576
ROCPOINTS_N,0.5544,0.1499,0.3576,0.9863,0.3576
ROCPOINTS_N,0.5547,0.1499,0.3575,0.9863,0.3575
ROCPOINTS_N,0.5548,0.1499,0.3575,0.9863,0.3575
ROCPOINTS_N,0.5549,0.1499,0.3574,0.9863,0.3574
ROCPOINTS_N,0.5550,0.1499,0.3573,0.9863,0.3573
ROCPOINTS_N,0.5551,0.1499,0.3572,0.9863,0.3572
ROCPOINTS_N,0.5552,0.1499,0.3571,0.9863,0.3571
ROCPOINTS_N,0.5552,0.1499,0.3570,0.9863,0.3570
ROCPOINTS_N,0.5554,0.1499,0.3570,0.9863,0.3570
ROCPOINTS_N,0.5555,0.1499,0.3569,0.9863,0.3569
ROCPOINTS_N,0.5556,0.1499,0.3569,0.9863,0.3569
ROCPOINTS_N,0.5556,0.1499,0.3568,0.9863,0.3568
ROCPOINTS_N,0.5556,0.1499,0.3568,0.9863,0.3568
ROCPOINTS_N,0.5558,0.1499,0.3567,0.9863,0.3567
ROCPOINTS_N,0.5558,0.1499,0.3566,0.9863,0.3566
ROCPOINTS_N,0.5559,0.1499,0.3565,0.9863,0.3565
ROCPOINTS_N,0.5559,0.1499,0.3565,0.9863,0.3565
ROCPOINTS_N,0.5560,0.1499,0.3564,0.9863,0.3564
ROCPOINTS_N,0.5560,0.1481,0.3564,0.9864,0.3564
ROCPOINTS_N,0.5560,0.1481,0.3563,0.9864,0.3563
ROCPOINTS_N,0.5560,0.1481,0.3563,0.9864,0.3563
ROCPOINTS_N,0.5560,0.1481,0.3562,0.9864,0.3562
ROCPOINTS_N,0.5561,0.1481,0.3562,0.9864,0.3562
ROCPOINTS_N,0.5561,0.1481,0.3561,0.9864,0.3561
ROCPOINTS_N,0.5561,0.1481,0.3559,0.9864,0.3559
ROCPOINTS_N,0.5562,0.1481,0.3559,0.9864,0.3559
ROCPOINTS_N,0.5562,0.1481,0.3558,0.9864,0.3558
ROCPOINTS_N,0.5562,0.1481,0.3558,0.9864,0.3558
ROCPOINTS_N,0.5563,0.1481,0.3557,0.9864,0.3557
ROCPOINTS_N,0.5563,0.1481,0.3556,0.9864,0.3556
ROCPOINTS_N,0.5565,0.1481,0.3556,0.9864,0.3556
ROCPOINTS_N,0.5566,0.1481,0.3555,0.9864,0.3555
ROCPOINTS_N,0.5566,0.1481,0.3555,0.9864,0.3555
ROCPOINTS_N,0.5567,0.1481,0.3554,0.9864,0.3554
ROCPOINTS_N,0.5567,0.1411,0.3516,0.9869,0.3516
ROCPOINTS_N,0.5569,0.1411,0.3515,0.9869,0.3515
ROCPOINTS_N,0.5569,0.1411,0.3514,0.9869,0.3514
ROCPOINTS_N,0.5571,0.1411,0.3514,0.9869,0.3514
ROCPOINTS_N,0.5573,0.1411,0.3513,0.9869,0.3513
ROCPOINTS_N,0.5574,0.1411,0.3513,0.9869,0.3513
ROCPOINTS_N,0.5574,0.1411,0.3512,0.9869,0.3512
ROCPOINTS_N,0.5575,0.1411,0.3512,0.9869,0.3512
ROCPOINTS_N,0.5575,0.1411,0.3511,0.9869,0.3511
ROCPOINTS_N,0.5576,0.1411,0.3510,0.9869,0.3510
ROCPOINTS_N,0.5576,0.1411,0.3510,0.9869,0.3510
ROCPOINTS_N,0.5578,0.1411,0.3509,0.9869,0.3509
ROCPOINTS_N,0.5578,0.1411,0.3508,0.9869,0.3508
ROCPOINTS_N,0.5578,0.1411,0.3507,0.9869,0.3507
ROCPOINTS_N,0.5579,0.1411,0.3506,0.9869,0.3506
ROCPOINTS_N,0.5579,0.1411,0.3506,0.9869,0.3506
ROCPOINTS_N,0.5579,0.1411,0.3505,0.9869,0.3505
ROCPOINTS_N,0.5580,0.1411,0.3505,0.9869,0.3505
ROCPOINTS_N,0.5581,0.1411,0.3504,0.9869,0.3504
ROCPOINTS_N,0.5583,0.1411,0.3503,0.9869,0.3503
ROCPOINTS_N,0.5583,0.1411,0.3502,0.9869,0.3502
ROCPOINTS_N,0.5584,0.1411,0.3499,0.9868,0.3499
ROCPOINTS_N,0.5588,0.1411,0.3499,0.9868,0.3499
ROCPOINTS_N,0.5589,0.1411,0.3498,0.9868,0.3498
ROCPOINTS_N,0.5589,0.1411,0.3497,0.9868,0.3497
ROCPOINTS_N,0.5589,0.1411,0.3496,0.9868,0.3496
ROCPOINTS_N,0.5591,0.1411,0.3496,0.9868,0.3496
ROCPOINTS_N,0.5591,0.1411,0.3495,0.9868,0.3495
ROCPOINTS_N,0.5592,0.1411,0.3494,0.9868,0.3494
ROCPOINTS_N,0.5593,0.1411,0.3493,0.9868,0.3493
ROCPOINTS_N,0.5595,0.1411,0.3493,0.9868,0.3493
ROCPOINTS_N,0.5595,0.1411,0.3492,0.9868,0.3492
ROCPOINTS_N,0.5595,0.1411,0.3492,0.9868,0.3492
ROCPOINTS_N,0.5596,0.1411,0.3491,0.9868,0.3491
ROCPOINTS_N,0.5598,0.1411,0.3491,0.9868,0.3491
ROCPOINTS_N,0.5598,0.1411,0.3490,0.9868,0.3490
ROCPOINTS_N,0.5599,0.1411,0.3489,0.9868,0.3489
ROCPOINTS_N,0.5599,0.1411,0.3489,0.9868,0.3489
ROCPOINTS_N,0.5599,0.1411,0.3488,0.9868,0.3488
ROCPOINTS_N,0.5600,0.1411,0.3488,0.9868,0.3488
ROCPOINTS_N,0.5601,0.1411,0.3441,0.9866,0.3441
ROCPOINTS_N,0.5603,0.1411,0.3440,0.9866,0.3440
ROCPOINTS_N,0.5603,0.1411,0.3440,0.9866,0.3440
ROCPOINTS_N,0.5603,0.1393,0.3440,0.9868,0.3440
ROCPOINTS_N,0.5604,0.1393,0.3439,0.9868,0.3439
ROCPOINTS_N,0.5604,0.1393,0.3439,0.9868,0.3439
ROCPOINTS_N,0.5605,0.1393,0.3438,0.9868,0.3438
ROCPOINTS_N,0.5605,0.1393,0.3438,0.9868,0.3438
ROCPOINTS_N,0.5607,0.1393,0.3437,0.9868,0.3437
ROCPOINTS_N,0.5608,0.1393,0.3436,0.9868,0.3436
ROCPOINTS_N,0.5609,0.1393,0.3436,0.9868,0.3436
ROCPOINTS_N,0.5610,0.1393,0.3435,0.9868,0.3435
ROCPOINTS_N,0.5612,0.1393,0.3435,0.9868,0.3435
ROCPOINTS_N,0.5612,0.1393,0.3434,0.9868,0.3434
ROCPOINTS_N,0.5613,0.1393,0.3433,0.9868,0.3433
ROCPOINTS_N,0.5613,0.1393,0.3433,0.9868,0.3433
ROCPOINTS_N,0.5614,0.1393,0.3432,0.9868,0.3432
ROCPOINTS_N,0.5615,0.1393,0.3431,0.9867,0.3431
ROCPOINTS_N,0.5615,0.1393,0.3430,0.9867,0.3430
ROCPOINTS_N,0.5615,0.1393,0.3429,0.9867,0.3429
ROCPOINTS_N,0.5617,0.1393,0.3429,0.9867,0.3429
ROCPOINTS_N,0.5617,0.1393,0.3426,0.9867,0.3426
ROCPOINTS_N,0.5620,0.1393,0.3425,0.9867,0.3425
ROCPOINTS_N,0.5620,0.1393,0.3425,0.9867,0.3425
ROCPOINTS_N,0.5620,0.1393,0.3424,0.9867,0.3424
ROCPOINTS_N,0.5621,0.1393,0.3422,0.9867,0.3422
ROCPOINTS_N,0.5621,0.1393,0.3422,0.9867,0.3422
ROCPOINTS_N,0.5622,0.1393,0.3421,0.9867,0.3421
ROCPOINTS_N,0.5622,0.1393,0.3421,0.9867,0.3421
ROCPOINTS_N,0.5623,0.1393,0.3420,0.9867,0.3420
ROCPOINTS_N,0.5624,0.1393,0.3419,0.9867,0.3419
ROCPOINTS_N,0.5624,0.1393,0.3418,0.9867,0.3418
ROCPOINTS_N,0.5625,0.1393,0.3418,0.9867,0.3418
ROCPOINTS_N,0.5625,0.1393,0.3417,0.9867,0.3417
ROCPOINTS_N,0.5625,0.1393,0.3416,0.9867,0.3416
ROCPOINTS_N,0.5626,0.1393,0.3415,0.9867,0.3415
ROCPOINTS_N,0.5626,0.1393,0.3415,0.9867,0.3415
ROCPOINTS_N,0.5627,0.1393,0.3414,0.9867,0.3414
ROCPOINTS_N,0.5628,0.1393,0.3414,0.9867,0.3414
ROCPOINTS_N,0.5628,0.1393,0.3413,0.9867,0.3413
ROCPOINTS_N,0.5628,0.1393,0.3412,0.9867,0.3412
ROCPOINTS_N,0.5629,0.1393,0.3412,0.9867,0.3412
ROCPOINTS_N,0.5629,0.1393,0.3411,0.9867,0.3411
ROCPOINTS_N,0.5629,0.1393,0.3410,0.9867,0.3410
ROCPOINTS_N,0.5630,0.1393,0.3410,0.9867,0.3410
ROCPOINTS_N,0.5630,0.1393,0.3409,0.9867,0.3409
ROCPOINTS_N,0.5631,0.1393,0.3408,0.9867,0.3408
ROCPOINTS_N,0.5632,0.1393,0.3408,0.9867,0.3408
ROCPOINTS_N,0.5633,0.1393,0.3407,0.9867,0.3407
ROCPOINTS_N,0.5633,0.1393,0.3407,0.9867,0.3407
ROCPOINTS_N,0.5633,0.1393,0.3375,0.9865,0.3375
ROCPOINTS_N,0.5635,0.1393,0.3374,0.9865,0.3374
ROCPOINTS_N,0.5636,0.1393,0.3373,0.9865,0.3373
ROCPOINTS_N,0.5638,0.1393,0.3373,0.9865,0.3373
ROCPOINTS_N,0.5638,0.1393,0.3372,0.9865,0.3372
ROCPOINTS_N,0.5639,0.1393,0.3372,0.9865,0.3372
ROCPOINTS_N,0.5639,0.1393,0.3371,0.9865,0.3371
ROCPOINTS_N,0.5639,0.1393,0.3370,0.9865,0.3370
ROCPOINTS_N,0.5640,0.1393,0.3370,0.9865,0.3370
ROCPOINTS_N,0.5640,0.1393,0.3369,0.9865,0.3369
ROCPOINTS_N,0.5640,0.1393,0.3369,0.9865,0.3369
ROCPOINTS_N,0.5641,0.1393,0.3368,0.9865,0.3368
ROCPOINTS_N,0.5642,0.1393,0.3368,0.9865,0.3368
ROCPOINTS_N,0.5644,0.1393,0.3367,0.9865,0.3367
ROCPOINTS_N,0.5646,0.1393,0.3366,0.9865,0.3366
ROCPOINTS_N,0.5646,0.1393,0.3365,0.9865,0.3365
ROCPOINTS_N,0.5650,0.1393,0.3365,0.9865,0.3365
ROCPOINTS_N,0.5650,0.1393,0.3364,0.9865,0.3364
ROCPOINTS_N,0.5650,0.1393,0.3363,0.9865,0.3363
ROCPOINTS_N,0.5651,0.1393,0.3363,0.9865,0.3363
ROCPOINTS_N,0.5651,0.1393,0.3362,0.9865,0.3362
ROCPOINTS_N,0.5651,0.1393,0.3362,0.9865,0.3362
ROCPOINTS_N,0.5652,0.1393,0.3361,0.9865,0.3361
ROCPOINTS_N,0.5652,0.1393,0.3361,0.9865,0.3361
ROCPOINTS_N,0.5652,0.1393,0.3360,0.9865,0.3360
ROCPOINTS_N,0.5653,0.1393,0.3359,0.9865,0.3359
ROCPOINTS_N,0.5653,0.1393,0.3359,0.9865,0.3359
ROCPOINTS_N,0.5653,0.1393,0.3358,0.9865,0.3358
ROCPOINTS_N,0.5653,0.1393,0.3356,0.9865,0.3356
ROCPOINTS_N,0.5654,0.1393,0.3355,0.9865,0.3355
ROCPOINTS_N,0.5654,0.1393,0.3355,0.9865,0.3355
ROCPOINTS_N,0.5656,0.1393,0.3354,0.9865,0.3354
ROCPOINTS_N,0.5656,0.1393,0.3354,0.9864,0.3354
ROCPOINTS_N,0.5656,0.1393,0.3353,0.9864,0.3353
ROCPOINTS_N,0.5657,0.1393,0.3352,0.9864,0.3352
ROCPOINTS_N,0.5657,0.1393,0.3352,0.9864,0.3352
ROCPOINTS_N,0.5657,0.1393,0.3351,0.9864,0.3351
ROCPOINTS_N,0.5657,0.1393,0.3350,0.9864,0.3350
ROCPOINTS_N,0.5658,0.1393,0.3349,0.9864,0.3349
ROCPOINTS_N,0.5659,0.1393,0.3349,0.9864,0.3349
ROCPOINTS_N,0.5659,0.1393,0.3348,0.9864,0.3348
ROCPOINTS_N,0.5660,0.1393,0.3348,0.9864,0.3348
ROCPOINTS_N,0.5660,0.1393,0.3347,0.9864,0.3347
ROCPOINTS_N,0.5660,0.1393,0.3347,0.9864,0.3347
ROCPOINTS_N,0.5661,0.1393,0.3346,0.9864,0.3346
ROCPOINTS_N,0.5661,0.1393,0.3345,0.9864,0.3345
ROCPOINTS_N,0.5662,0.1393,0.3345,0.9864,0.3345
ROCPOINTS_N,0.5662,0.1393,0.3344,0.9864,0.3344
ROCPOINTS_N,0.5662,0.1393,0.3344,0.9864,0.3344
ROCPOINTS_N,0.5663,0.1393,0.3343,0.9864,0.3343
ROCPOINTS_N,0.5664,0.1393,0.3342,0.9864,0.3342
ROCPOINTS_N,0.5664,0.1393,0.3342,0.9864,0.3342
ROCPOINTS_N,0.5664,0.1393,0.3340,0.9864,0.3340
ROCPOINTS_N,0.5664,0.1393,0.3340,0.9864,0.3340
ROCPOINTS_N,0.5664,0.1393,0.3339,0.9864,0.3339
ROCPOINTS_N,0.5665,0.1393,0.3338,0.9864,0.3338
ROCPOINTS_N,0.5665,0.1393,0.3337,0.9864,0.3337
ROCPOINTS_N,0.5665,0.1393,0.3337,0.9864,0.3337
ROCPOINTS_N,0.5665,0.1393,0.3336,0.9864,0.3336
ROCPOINTS_N,0.5667,0.1393,0.3335,0.9864,0.3335
ROCPOINTS_N,0.5667,0.1393,0.3335,0.9864,0.3335
ROCPOINTS_N,0.5669,0.1376,0.3297,0.9864,0.3297
ROCPOINTS_N,0.5669,0.1376,0.3296,0.9864,0.3296
ROCPOINTS_N,0.5670,0.1376,0.3295,0.9864,0.3295
ROCPOINTS_N,0.5670,0.1376,0.3295,0.9864,0.3295
ROCPOINTS_N,0.5670,0.1376,0.3294,0.9864,0.3294
ROCPOINTS_N,0.5670,0.1376,0.3293,0.9864,0.3293
ROCPOINTS_N,0.5671,0.1376,0.3293,0.9864,0.3293
ROCPOINTS_N,0.5671,0.1376,0.3292,0.9864,0.3292
ROCPOINTS_N,0.5671,0.1376,0.3292,0.9864,0.3292
ROCPOINTS_N,0.5673,0.1376,0.3291,0.9864,0.3291
ROCPOINTS_N,0.5673,0.1376,0.3291,0.9864,0.3291
ROCPOINTS_N,0.5673,0.1376,0.3290,0.9864,0.3290
ROCPOINTS_N,0.5674,0.1376,0.3289,0.9864,0.3289
ROCPOINTS_N,0.5674,0.1376,0.3289,0.9864,0.3289
ROCPOINTS_N,0.5674,0.1376,0.3288,0.9864,0.3288
ROCPOINTS_N,0.5674,0.1376,0.3288,0.9864,0.3288
ROCPOINTS_N,0.5675,0.1376,0.3287,0.9864,0.3287
ROCPOINTS_N,0.5675,0.1376,0.3286,0.9863,0.3286
ROCPOINTS_N,0.5675,0.1376,0.3285,0.9863,0.3285
ROCPOINTS_N,0.5675,0.1376,0.3284,0.9863,0.3284
ROCPOINTS_N,0.5676,0.1376,0.3284,0.9863,0.3284
ROCPOINTS_N,0.5676,0.1376,0.3283,0.9863,0.3283
ROCPOINTS_N,0.5676,0.1376,0.3282,0.9863,0.3282
ROCPOINTS_N,0.5676,0.1376,0.3282,0.9863,0.3282
ROCPOINTS_N,0.5677,0.1376,0.3281,0.9863,0.3281
ROCPOINTS_N,0.5677,0.1376,0.3281,0.9863,0.3281
ROCPOINTS_N,0.5677,0.1376,0.3280,0.9863,0.3280
ROCPOINTS_N,0.5678,0.1376,0.3279,0.9863,0.3279
ROCPOINTS_N,0.5678,0.1376,0.3277,0.9863,0.3277
ROCPOINTS_N,0.5680,0.1376,0.3277,0.9863,0.3277
ROCPOINTS_N,0.5680,0.1376,0.3276,0.9863,0.3276
ROCPOINTS_N,0.5680,0.1376,0.3275,0.9863,0.3275
ROCPOINTS_N,0.5681,0.1376,0.3275,0.9863,0.3275
ROCPOINTS_N,0.5681,0.1376,0.3274,0.9863,0.3274
ROCPOINTS_N,0.5683,0.1376,0.3274,0.9863,0.3274
ROCPOINTS_N,0.5683,0.1376,0.3273,0.9863,0.3273
ROCPOINTS_N,0.5683,0.1376,0.3272,0.9863,0.3272
ROCPOINTS_N,0.5683,0.1376,0.3270,0.9863,0.3270
ROCPOINTS_N,0.5685,0.1376,0.3269,0.9863,0.3269
ROCPOINTS_N,0.5686,0.1376,0.3268,0.9863,0.3268
ROCPOINTS_N,0.5686,0.1376,0.3268,0.9863,0.3268
ROCPOINTS_N,0.5686,0.1376,0.3267,0.9863,0.3267
ROCPOINTS_N,0.5687,0.1376,0.3267,0.9863,0.3267
ROCPOINTS_N,0.5687,0.1376,0.3265,0.9863,0.3265
ROCPOINTS_N,0.5689,0.1376,0.3265,0.9863,0.3265
ROCPOINTS_N,0.5689,0.1376,0.3264,0.9863,0.3264
ROCPOINTS_N,0.5690,0.1376,0.3264,0.9863,0.3264
ROCPOINTS_N,0.5690,0.1376,0.3263,0.9863,0.3263
ROCPOINTS_N,0.5691,0.1376,0.3262,0.9862,0.3262
ROCPOINTS_N,0.5692,0.1376,0.3261,0.9862,0.3261
ROCPOINTS_N,0.5692,0.1376,0.3261,0.9862,0.3261
ROCPOINTS_N,0.5693,0.1376,0.3260,0.9862,0.3260
ROCPOINTS_N,0.5693,0.1376,0.3260,0.9862,0.3260
ROCPOINTS_N,0.5693,0.1376,0.3259,0.9862,0.3259
ROCPOINTS_N,0.5694,0.1376,0.3258,0.9862,0.3258
ROCPOINTS_N,0.5694,0.1376,0.3258,0.9862,0.3258
ROCPOINTS_N,0.5695,0.1376,0.3257,0.9862,0.3257
ROCPOINTS_N,0.5695,0.1376,0.3257,0.9862,0.3257
ROCPOINTS_N,0.5696,0.1376,0.3256,0.9862,0.3256
ROCPOINTS_N,0.5696,0.1376,0.3256,0.9862,0.3256
ROCPOINTS_N,0.5697,0.1376,0.3255,0.9862,0.3255
ROCPOINTS_N,0.5697,0.1376,0.3254,0.9862,0.3254
ROCPOINTS_N,0.5697,0.1376,0.3254,0.9862,0.3254
ROCPOINTS_N,0.5699,0.1376,0.3253,0.9862,0.3253
ROCPOINTS_N,0.5700,0.1376,0.3253,0.9862,0.3253
ROCPOINTS_N,0.5700,0.1376,0.3217,0.9861,0.3217
ROCPOINTS_N,0.5702,0.1376,0.3216,0.9861,0.3216
ROCPOINTS_N,0.5703,0.1376,0.3215,0.9861,0.3215
ROCPOINTS_N,0.5703,0.1376,0.3215,0.9860,0.3215
ROCPOINTS_N,0.5703,0.1376,0.3214,0.9860,0.3214
ROCPOINTS_N,0.5703,0.1376,0.3213,0.9860,0.3213
ROCPOINTS_N,0.5704,0.1376,0.3212,0.9860,0.3212
ROCPOINTS_N,0.5704,0.1376,0.3212,0.9860,0.3212
ROCPOINTS_N,0.5705,0.1376,0.3211,0.9860,0.3211
ROCPOINTS_N,0.5705,0.1376,0.3210,0.9860,0.3210
ROCPOINTS_N,0.5707,0.1376,0.3210,0.9860,0.3210
ROCPOINTS_N,0.5707,0.1376,0.3209,0.9860,0.3209
ROCPOINTS_N,0.5708,0.1376,0.3208,0.9860,0.3208
ROCPOINTS_N,0.5709,0.1376,0.3208,0.9860,0.3208
ROCPOINTS_N,0.5709,0.1358,0.3207,0.9862,0.3207
ROCPOINTS_N,0.5711,0.1358,0.3207,0.9862,0.3207
ROCPOINTS_N,0.5712,0.1358,0.3205,0.9862,0.3205
ROCPOINTS_N,0.5712,0.1358,0.3205,0.9862,0.3205
ROCPOINTS_N,0.5713,0.1358,0.3204,0.9862,0.3204
ROCPOINTS_N,0.5713,0.1358,0.3204,0.9862,0.3204
ROCPOINTS_N,0.5713,0.1358,0.3203,0.9862,0.3203
ROCPOINTS_N,0.5713,0.1358,0.3203,0.9862,0.3203
ROCPOINTS_N,0.5714,0.1358,0.3202,0.9862,0.3202
ROCPOINTS_N,0.5715,0.1358,0.3201,0.9862,0.3201
ROCPOINTS_N,0.5717,0.1358,0.3201,0.9862,0.3201
ROCPOINTS_N,0.5717,0.1358,0.3200,0.9862,0.3200
ROCPOINTS_N,0.5717,0.1358,0.3200,0.9862,0.3200
ROCPOINTS_N,0.5717,0.1358,0.3196,0.9861,0.3196
ROCPOINTS_N,0.5718,0.1358,0.3196,0.9861,0.3196
ROCPOINTS_N,0.5718,0.1358,0.3195,0.9861,0.3195
ROCPOINTS_N,0.5718,0.1358,0.3194,0.9861,0.3194
ROCPOINTS_N,0.5718,0.1358,0.3194,0.9861,0.3194
ROCPOINTS_N,0.5720,0.1358,0.3193,0.9861,0.3193
ROCPOINTS_N,0.5721,0.1358,0.3193,0.9861,0.3193
ROCPOINTS_N,0.5723,0.1358,0.3191,0.9861,0.3191
ROCPOINTS_N,0.5725,0.1358,0.3191,0.9861,0.3191
ROCPOINTS_N,0.5725,0.1358,0.3190,0.9861,0.3190
ROCPOINTS_N,0.5725,0.1340,0.3189,0.9863,0.3189
ROCPOINTS_N,0.5726,0.1340,0.3189,0.9863,0.3189
ROCPOINTS_N,0.5726,0.1340,0.3188,0.9863,0.3188
ROCPOINTS_N,0.5726,0.1340,0.3187,0.9863,0.3187
ROCPOINTS_N,0.5726,0.1340,0.3186,0.9863,0.3186
ROCPOINTS_N,0.5727,0.1340,0.3186,0.9863,0.3186
ROCPOINTS_N,0.5728,0.1340,0.3185,0.9863,0.3185
ROCPOINTS_N,0.5729,0.1340,0.3184,0.9863,0.3184
ROCPOINTS_N,0.5729,0.1340,0.3184,0.9863,0.3184
ROCPOINTS_N,0.5730,0.1340,0.3183,0.9863,0.3183
ROCPOINTS_N,0.5731,0.1340,0.3183,0.9863,0.3183
ROCPOINTS_N,0.5731,0.1340,0.3182,0.9863,0.3182
ROCPOINTS_N,0.5732,0.1340,0.3182,0.9863,0.3182
ROCPOINTS_N,0.5733,0.1340,0.3181,0.9863,0.3181
ROCPOINTS_N,0.5734,0.1305,0.3145,0.9865,0.3145
ROCPOINTS_N,0.5736,0.1305,0.3144,0.9865,0.3144
ROCPOINTS_N,0.5737,0.1305,0.3144,0.9865,0.3144
ROCPOINTS_N,0.5737,0.1305,0.3143,0.9865,0.3143
ROCPOINTS_N,0.5738,0.1305,0.3142,0.9865,0.3142
ROCPOINTS_N,0.5738,0.1305,0.3141,0.9864,0.3141
ROCPOINTS_N,0.5740,0.1305,0.3141,0.9864,0.3141
ROCPOINTS_N,0.5742,0.1305,0.3140,0.9864,0.3140
ROCPOINTS_N,0.5742,0.1305,0.3140,0.9864,0.3140
ROCPOINTS_N,0.5742,0.1305,0.3139,0.9864,0.3139
ROCPOINTS_N,0.5744,0.1305,0.3138,0.9864,0.3138
ROCPOINTS_N,0.5744,0.1305,0.3138,0.9864,0.3138
ROCPOINTS_N,0.5745,0.1305,0.3137,0.9864,0.3137
ROCPOINTS_N,0.5745,0.1305,0.3136,0.9864,0.3136
ROCPOINTS_N,0.5747,0.1305,0.3135,0.9864,0.3135
ROCPOINTS_N,0.5747,0.1305,0.3135,0.9864,0.3135
ROCPOINTS_N,0.5749,0.1305,0.3134,0.9864,0.3134
ROCPOINTS_N,0.5750,0.1305,0.3134,0.9864,0.3134
ROCPOINTS_N,0.5750,0.1305,0.3133,0.9864,0.3133
ROCPOINTS_N,0.5750,0.1305,0.3131,0.9864,0.3131
ROCPOINTS_N,0.5750,0.1305,0.3131,0.9864,0.3131
ROCPOINTS_N,0.5751,0.1305,0.3130,0.9864,0.3130
ROCPOINTS_N,0.5751,0.1305,0.3129,0.9864,0.3129
ROCPOINTS_N,0.5753,0.1305,0.3128,0.9864,0.3128
ROCPOINTS_N,0.5754,0.1305,0.3128,0.9864,0.3128
ROCPOINTS_N,0.5755,0.1305,0.3127,0.9864,0.3127
ROCPOINTS_N,0.5756,0.1305,0.3127,0.9864,0.3127
ROCPOINTS_N,0.5756,0.1305,0.3126,0.9864,0.3126
ROCPOINTS_N,0.5758,0.1305,0.3126,0.9864,0.3126
ROCPOINTS_N,0.5759,0.1305,0.3124,0.9864,0.3124
ROCPOINTS_N,0.5760,0.1305,0.3123,0.9864,0.3123
ROCPOINTS_N,0.5761,0.1305,0.3123,0.9864,0.3123
ROCPOINTS_N,0.5762,0.1305,0.3122,0.9864,0.3122
ROCPOINTS_N,0.5763,0.1305,0.3121,0.9864,0.3121
ROCPOINTS_N,0.5764,0.1305,0.3120,0.9864,0.3120
ROCPOINTS_N,0.5764,0.1305,0.3120,0.9864,0.3120
ROCPOINTS_N,0.5765,0.1305,0.3119,0.9864,0.3119
ROCPOINTS_N,0.5765,0.1305,0.3119,0.9864,0.3119
ROCPOINTS_N,0.5766,0.1305,0.3118,0.9863,0.3118
ROCPOINTS_N,0.5767,0.1305,0.3117,0.9863,0.3117
ROCPOINTS_N,0.5767,0.1305,0.3116,0.9863,0.3116
ROCPOINTS_N,0.5767,0.1287,0.3080,0.9864,0.3080
ROCPOINTS_N,0.5767,0.1287,0.3079,0.9864,0.3079
ROCPOINTS_N,0.5769,0.1287,0.3079,0.9864,0.3079
ROCPOINTS_N,0.5771,0.1287,0.3078,0.9864,0.3078
ROCPOINTS_N,0.5772,0.1287,0.3078,0.9864,0.3078
ROCPOINTS_N,0.5772,0.1287,0.3077,0.9864,0.3077
ROCPOINTS_N,0.5772,0.1287,0.3077,0.9864,0.3077
ROCPOINTS_N,0.5772,0.1287,0.3076,0.9864,0.3076
ROCPOINTS_N,0.5772,0.1287,0.3075,0.9863,0.3075
ROCPOINTS_N,0.5773,0.1287,0.3075,0.9863,0.3075
ROCPOINTS_N,0.5773,0.1287,0.3074,0.9863,0.3074
ROCPOINTS_N,0.5773,0.1287,0.3074,0.9863,0.3074
ROCPOINTS_N,0.5774,0.1287,0.3073,0.9863,0.3073
ROCPOINTS_N,0.5774,0.1287,0.3072,0.9863,0.3072
ROCPOINTS_N,0.5774,0.1287,0.3072,0.9863,0.3072
ROCPOINTS_N,0.5774,0.1287,0.3071,0.9863,0.3071
ROCPOINTS_N,0.5775,0.1287,0.3071,0.9863,0.3071
ROCPOINTS_N,0.5776,0.1287,0.3070,0.9863,0.3070
ROCPOINTS_N,0.5778,0.1287,0.3070,0.9863,0.3070
ROCPOINTS_N,0.5779,0.1287,0.3069,0.9863,0.3069
ROCPOINTS_N,0.5779,0.1270,0.3069,0.9865,0.3069
ROCPOINTS_N,0.5780,0.1270,0.3068,0.9865,0.3068
ROCPOINTS_N,0.5781,0.1270,0.3068,0.9865,0.3068
ROCPOINTS_N,0.5782,0.1270,0.3067,0.9865,0.3067
ROCPOINTS_N,0.5782,0.1270,0.3067,0.9865,0.3067
ROCPOINTS_N,0.5783,0.1270,0.3066,0.9865,0.3066
ROCPOINTS_N,0.5783,0.1270,0.3065,0.9865,0.3065
ROCPOINTS_N,0.5783,0.1270,0.3065,0.9865,0.3065
ROCPOINTS_N,0.5786,0.1270,0.3061,0.9865,0.3061
ROCPOINTS_N,0.5787,0.1270,0.3061,0.9865,0.3061
ROCPOINTS_N,0.5789,0.1252,0.3060,0.9866,0.3060
ROCPOINTS_N,0.5789,0.1252,0.3059,0.9866,0.3059
ROCPOINTS_N,0.5789,0.1252,0.3058,0.9866,0.3058
ROCPOINTS_N,0.5790,0.1252,0.3056,0.9866,0.3056
ROCPOINTS_N,0.5790,0.1252,0.3056,0.9866,0.3056
ROCPOINTS_N,0.5793,0.1235,0.3056,0.9868,0.3056
ROCPOINTS_N,0.5793,0.1235,0.3055,0.9868,0.3055
ROCPOINTS_N,0.5793,0.1235,0.3054,0.9868,0.3054
ROCPOINTS_N,0.5793,0.1235,0.3054,0.9868,0.3054
ROCPOINTS_N,0.5795,0.1235,0.3053,0.9868,0.3053
ROCPOINTS_N,0.5796,0.1235,0.3053,0.9868,0.3053
ROCPOINTS_N,0.5797,0.1235,0.3052,0.9868,0.3052
ROCPOINTS_N,0.5798,0.1235,0.3051,0.9868,0.3051
ROCPOINTS_N,0.5799,0.1235,0.3051,0.9868,0.3051
ROCPOINTS_N,0.5800,0.1235,0.3050,0.9868,0.3050
ROCPOINTS_N,0.5802,0.1217,0.3015,0.9868,0.3015
ROCPOINTS_N,0.5806,0.1217,0.3015,0.9868,0.3015
ROCPOINTS_N,0.5806,0.1217,0.3014,0.9868,0.3014
ROCPOINTS_N,0.5806,0.1217,0.3014,0.9868,0.3014
ROCPOINTS_N,0.5807,0.1217,0.3013,0.9868,0.3013
ROCPOINTS_N,0.5807,0.1217,0.3012,0.9868,0.3012
ROCPOINTS_N,0.5808,0.1217,0.3012,0.9868,0.3012
ROCPOINTS_N,0.5808,0.1217,0.3011,0.9868,0.3011
ROCPOINTS_N,0.5811,0.1217,0.3011,0.9868,0.3011
ROCPOINTS_N,0.5811,0.1217,0.3010,0.9868,0.3010
ROCPOINTS_N,0.5812,0.1217,0.3009,0.9868,0.3009
ROCPOINTS_N,0.5813,0.1217,0.3008,0.9868,0.3008
ROCPOINTS_N,0.5813,0.1217,0.3008,0.9868,0.3008
ROCPOINTS_N,0.5814,0.1217,0.3007,0.9868,0.3007
ROCPOINTS_N,0.5815,0.1217,0.3007,0.9868,0.3007
ROCPOINTS_N,0.5816,0.1217,0.3006,0.9868,0.3006
ROCPOINTS_N,0.5817,0.1217,0.3005,0.9868,0.3005
ROCPOINTS_N,0.5818,0.1217,0.3004,0.9868,0.3004
ROCPOINTS_N,0.5819,0.1217,0.3003,0.9868,0.3003
ROCPOINTS_N,0.5819,0.1217,0.3003,0.9868,0.3003
ROCPOINTS_N,0.5819,0.1217,0.3002,0.9868,0.3002
ROCPOINTS_N,0.5820,0.1217,0.3001,0.9868,0.3001
ROCPOINTS_N,0.5821,0.1217,0.3001,0.9868,0.3001
ROCPOINTS_N,0.5822,0.1217,0.3000,0.9868,0.3000
ROCPOINTS_N,0.5823,0.1217,0.3000,0.9868,0.3000
ROCPOINTS_N,0.5823,0.1217,0.2999,0.9868,0.2999
ROCPOINTS_N,0.5827,0.1217,0.2998,0.9868,0.2998
ROCPOINTS_N,0.5829,0.1217,0.2997,0.9868,0.2997
ROCPOINTS_N,0.5830,0.1217,0.2997,0.9868,0.2997
ROCPOINTS_N,0.5830,0.1217,0.2996,0.9867,0.2996
ROCPOINTS_N,0.5831,0.1217,0.2996,0.9867,0.2996
ROCPOINTS_N,0.5833,0.1217,0.2995,0.9867,0.2995
ROCPOINTS_N,0.5833,0.1199,0.2995,0.9869,0.2995
ROCPOINTS_N,0.5833,0.1199,0.2994,0.9869,0.2994
ROCPOINTS_N,0.5833,0.1199,0.2963,0.9868,0.2963
ROCPOINTS_N,0.5835,0.1199,0.2962,0.9868,0.2962
ROCPOINTS_N,0.5835,0.1199,0.2962,0.9868,0.2962
ROCPOINTS_N,0.5835,0.1199,0.2961,0.9868,0.2961
ROCPOINTS_N,0.5837,0.1199,0.2961,0.9868,0.2961
ROCPOINTS_N,0.5837,0.1199,0.2960,0.9868,0.2960
ROCPOINTS_N,0.5838,0.1199,0.2959,0.9868,0.2959
ROCPOINTS_N,0.5840,0.1199,0.2959,0.9868,0.2959
ROCPOINTS_N,0.5840,0.1199,0.2958,0.9868,0.2958
ROCPOINTS_N,0.5840,0.1199,0.2958,0.9868,0.2958
ROCPOINTS_N,0.5841,0.1199,0.2957,0.9868,0.2957
ROCPOINTS_N,0.5841,0.1199,0.2956,0.9868,0.2956
ROCPOINTS_N,0.5842,0.1199,0.2956,0.9868,0.2956
ROCPOINTS_N,0.5843,0.1199,0.2955,0.9868,0.2955
ROCPOINTS_N,0.5844,0.1199,0.2955,0.9868,0.2955
ROCPOINTS_N,0.5845,0.1199,0.2954,0.9868,0.2954
ROCPOINTS_N,0.5847,0.1199,0.2953,0.9867,0.2953
ROCPOINTS_N,0.5847,0.1199,0.2952,0.9867,0.2952
ROCPOINTS_N,0.5848,0.1199,0.2952,0.9867,0.2952
ROCPOINTS_N,0.5848,0.1199,0.2951,0.9867,0.2951
ROCPOINTS_N,0.5850,0.1182,0.2951,0.9869,0.2951
ROCPOINTS_N,0.5850,0.1182,0.2951,0.9869,0.2951
ROCPOINTS_N,0.5850,0.1182,0.2950,0.9869,0.2950
ROCPOINTS_N,0.5851,0.1182,0.2947,0.9869,0.2947
ROCPOINTS_N,0.5852,0.1164,0.2934,0.9871,0.2934
ROCPOINTS_N,0.5852,0.1164,0.2934,0.9871,0.2934
ROCPOINTS_N,0.5852,0.1164,0.2933,0.9870,0.2933
ROCPOINTS_N,0.5852,0.1164,0.2931,0.9870,0.2931
ROCPOINTS_N,0.5853,0.1164,0.2931,0.9870,0.2931
ROCPOINTS_N,0.5854,0.1164,0.2930,0.9870,0.2930
ROCPOINTS_N,0.5854,0.1164,0.2930,0.9870,0.2930
ROCPOINTS_N,0.5855,0.1164,0.2929,0.9870,0.2929
ROCPOINTS_N,0.5856,0.1164,0.2928,0.9870,0.2928
ROCPOINTS_N,0.5861,0.1164,0.2928,0.9870,0.2928
ROCPOINTS_N,0.5861,0.1164,0.2927,0.9870,0.2927
ROCPOINTS_N,0.5861,0.1164,0.2927,0.9870,0.2927
ROCPOINTS_N,0.5861,0.1164,0.2926,0.9870,0.2926
ROCPOINTS_N,0.5861,0.1164,0.2926,0.9870,0.2926
ROCPOINTS_N,0.5862,0.1164,0.2925,0.9870,0.2925
ROCPOINTS_N,0.5862,0.1164,0.2924,0.9870,0.2924
ROCPOINTS_N,0.5863,0.1164,0.2924,0.9870,0.2924
ROCPOINTS_N,0.5863,0.1164,0.2923,0.9870,0.2923
ROCPOINTS_N,0.5864,0.1164,0.2923,0.9870,0.2923
ROCPOINTS_N,0.5864,0.1164,0.2922,0.9870,0.2922
ROCPOINTS_N,0.5866,0.1164,0.2921,0.9870,0.2921
ROCPOINTS_N,0.5866,0.1164,0.2921,0.9870,0.2921
ROCPOINTS_N,0.5867,0.1164,0.2920,0.9870,0.2920
ROCPOINTS_N,0.5867,0.1146,0.2895,0.9871,0.2895
ROCPOINTS_N,0.5869,0.1146,0.2894,0.9871,0.2894
ROCPOINTS_N,0.5869,0.1146,0.2893,0.9871,0.2893
ROCPOINTS_N,0.5869,0.1146,0.2893,0.9871,0.2893
ROCPOINTS_N,0.5870,0.1146,0.2892,0.9871,0.2892
ROCPOINTS_N,0.5871,0.1146,0.2892,0.9871,0.2892
ROCPOINTS_N,0.5871,0.1146,0.2891,0.9871,0.2891
ROCPOINTS_N,0.5872,0.1146,0.2891,0.9871,0.2891
ROCPOINTS_N,0.5873,0.1146,0.2890,0.9871,0.2890
ROCPOINTS_N,0.5876,0.1146,0.2889,0.9870,0.2889
ROCPOINTS_N,0.5877,0.1146,0.2888,0.9870,0.2888
ROCPOINTS_N,0.5880,0.1146,0.2888,0.9870,0.2888
ROCPOINTS_N,0.5880,0.1146,0.2887,0.9870,0.2887
ROCPOINTS_N,0.5881,0.1146,0.2886,0.9870,0.2886
ROCPOINTS_N,0.5882,0.1146,0.2886,0.9870,0.2886
ROCPOINTS_N,0.5882,0.1146,0.2885,0.9870,0.2885
ROCPOINTS_N,0.5883,0.1146,0.2885,0.9870,0.2885
ROCPOINTS_N,0.5887,0.1146,0.2884,0.9870,0.2884
ROCPOINTS_N,0.5889,0.1146,0.2882,0.9870,0.2882
ROCPOINTS_N,0.5889,0.1146,0.2881,0.9870,0.2881
ROCPOINTS_N,0.5892,0.1146,0.2881,0.9870,0.2881
ROCPOINTS_N,0.5893,0.1146,0.2880,0.9870,0.2880
ROCPOINTS_N,0.5893,0.1146,0.2879,0.9870,0.2879
ROCPOINTS_N,0.5894,0.1146,0.2879,0.9870,0.2879
ROCPOINTS_N,0.5895,0.1146,0.2878,0.9870,0.2878
ROCPOINTS_N,0.5896,0.1146,0.2878,0.9870,0.2878
ROCPOINTS_N,0.5896,0.1146,0.2877,0.9870,0.2877
ROCPOINTS_N,0.5898,0.1146,0.2877,0.9870,0.2877
ROCPOINTS_N,0.5899,0.1146,0.2876,0.9870,0.2876
ROCPOINTS_N,0.5900,0.1146,0.2875,0.9870,0.2875
ROCPOINTS_N,0.5901,0.1129,0.2840,0.9870,0.2840
ROCPOINTS_N,0.5902,0.1129,0.2840,0.9870,0.2840
ROCPOINTS_N,0.5903,0.1129,0.2839,0.9870,0.2839
ROCPOINTS_N,0.5903,0.1111,0.2839,0.9872,0.2839
ROCPOINTS_N,0.5904,0.1111,0.2839,0.9872,0.2839
ROCPOINTS_N,0.5906,0.1111,0.2838,0.9872,0.2838
ROCPOINTS_N,0.5907,0.1111,0.2837,0.9872,0.2837
ROCPOINTS_N,0.5907,0.1111,0.2837,0.9872,0.2837
ROCPOINTS_N,0.5907,0.1111,0.2836,0.9872,0.2836
ROCPOINTS_N,0.5909,0.1111,0.2836,0.9872,0.2836
ROCPOINTS_N,0.5909,0.1111,0.2835,0.9872,0.2835
ROCPOINTS_N,0.5909,0.1111,0.2834,0.9872,0.2834
ROCPOINTS_N,0.5911,0.1111,0.2833,0.9872,0.2833
ROCPOINTS_N,0.5911,0.1111,0.2833,0.9872,0.2833
ROCPOINTS_N,0.5911,0.1111,0.2830,0.9872,0.2830
ROCPOINTS_N,0.5912,0.1111,0.2830,0.9872,0.2830
ROCPOINTS_N,0.5912,0.1111,0.2829,0.9872,0.2829
ROCPOINTS_N,0.5913,0.1111,0.2829,0.9872,0.2829
ROCPOINTS_N,0.5914,0.1111,0.2828,0.9872,0.2828
ROCPOINTS_N,0.5914,0.1111,0.2828,0.9872,0.2828
ROCPOINTS_N,0.5915,0.1111,0.2827,0.9872,0.2827
ROCPOINTS_N,0.5915,0.1111,0.2826,0.9872,0.2826
ROCPOINTS_N,0.5916,0.1111,0.2826,0.9872,0.2826
ROCPOINTS_N,0.5916,0.1111,0.2825,0.9872,0.2825
ROCPOINTS_N,0.5917,0.1111,0.2825,0.9872,0.2825
ROCPOINTS_N,0.5918,0.1093,0.2822,0.9874,0.2822
ROCPOINTS_N,0.5918,0.1093,0.2822,0.9873,0.2822
ROCPOINTS_N,0.5920,0.1093,0.2821,0.9873,0.2821
ROCPOINTS_N,0.5920,0.1093,0.2821,0.9873,0.2821
ROCPOINTS_N,0.5922,0.1093,0.2820,0.9873,0.2820
ROCPOINTS_N,0.5922,0.1093,0.2819,0.9873,0.2819
ROCPOINTS_N,0.5923,0.1093,0.2818,0.9873,0.2818
ROCPOINTS_N,0.5923,0.1093,0.2818,0.9873,0.2818
ROCPOINTS_N,0.5923,0.1093,0.2817,0.9873,0.2817
ROCPOINTS_N,0.5923,0.1093,0.2816,0.9873,0.2816
ROCPOINTS_N,0.5925,0.1093,0.2816,0.9873,0.2816
ROCPOINTS_N,0.5925,0.1093,0.2815,0.9873,0.2815
ROCPOINTS_N,0.5926,0.1093,0.2815,0.9873,0.2815
ROCPOINTS_N,0.5927,0.1093,0.2814,0.9873,0.2814
ROCPOINTS_N,0.5927,0.1093,0.2814,0.9873,0.2814
ROCPOINTS_N,0.5927,0.1093,0.2813,0.9873,0.2813
ROCPOINTS_N,0.5928,0.1093,0.2812,0.9873,0.2812
ROCPOINTS_N,0.5929,0.1093,0.2812,0.9873,0.2812
ROCPOINTS_N,0.5929,0.1093,0.2811,0.9873,0.2811
ROCPOINTS_N,0.5930,0.1093,0.2811,0.9873,0.2811
ROCPOINTS_N,0.5930,0.1093,0.2810,0.9873,0.2810
ROCPOINTS_N,0.5931,0.1093,0.2809,0.9873,0.2809
ROCPOINTS_N,0.5932,0.1093,0.2809,0.9873,0.2809
ROCPOINTS_N,0.5933,0.1093,0.2808,0.9873,0.2808
ROCPOINTS_N,0.5933,0.1093,0.2808,0.9873,0.2808
ROCPOINTS_N,0.5933,0.1093,0.2807,0.9873,0.2807
ROCPOINTS_N,0.5936,0.1058,0.2784,0.9876,0.2784
ROCPOINTS_N,0.5941,0.1058,0.2783,0.9876,0.2783
ROCPOINTS_N,0.5942,0.1041,0.2783,0.9878,0.2783
ROCPOINTS_N,0.5942,0.1041,0.2783,0.9878,0.2783
ROCPOINTS_N,0.5943,0.1041,0.2782,0.9878,0.2782
ROCPOINTS_N,0.5944,0.1041,0.2782,0.9878,0.2782
ROCPOINTS_N,0.5944,0.1041,0.2781,0.9878,0.2781
ROCPOINTS_N,0.5944,0.1041,0.2780,0.9878,0.2780
ROCPOINTS_N,0.5946,0.1041,0.2780,0.9878,0.2780
ROCPOINTS_N,0.5947,0.1041,0.2779,0.9878,0.2779
ROCPOINTS_N,0.5947,0.1041,0.2778,0.9878,0.2778
ROCPOINTS_N,0.5948,0.1041,0.2777,0.9878,0.2777
ROCPOINTS_N,0.5948,0.1023,0.2775,0.9880,0.2775
ROCPOINTS_N,0.5948,0.1023,0.2774,0.9880,0.2774
ROCPOINTS_N,0.5948,0.1023,0.2773,0.9880,0.2773
ROCPOINTS_N,0.5949,0.1023,0.2773,0.9879,0.2773
ROCPOINTS_N,0.5949,0.1023,0.2772,0.9879,0.2772
ROCPOINTS_N,0.5949,0.1023,0.2772,0.9879,0.2772
ROCPOINTS_N,0.5949,0.1023,0.2770,0.9879,0.2770
ROCPOINTS_N,0.5950,0.1023,0.2770,0.9879,0.2770
ROCPOINTS_N,0.5950,0.1023,0.2769,0.9879,0.2769
ROCPOINTS_N,0.5951,0.1023,0.2769,0.9879,0.2769
ROCPOINTS_N,0.5952,0.1023,0.2768,0.9879,0.2768
ROCPOINTS_N,0.5952,0.1023,0.2768,0.9879,0.2768
ROCPOINTS_N,0.5953,0.1023,0.2767,0.9879,0.2767
ROCPOINTS_N,0.5953,0.1023,0.2766,0.9879,0.2766
ROCPOINTS_N,0.5953,0.1023,0.2766,0.9879,0.2766
ROCPOINTS_N,0.5954,0.1023,0.2765,0.9879,0.2765
ROCPOINTS_N,0.5955,0.1023,0.2765,0.9879,0.2765
ROCPOINTS_N,0.5956,0.1023,0.2764,0.9879,0.2764
ROCPOINTS_N,0.5956,0.1023,0.2763,0.9879,0.2763
ROCPOINTS_N,0.5957,0.1023,0.2763,0.9879,0.2763
ROCPOINTS_N,0.5957,0.1023,0.2762,0.9879,0.2762
ROCPOINTS_N,0.5957,0.1023,0.2762,0.9879,0.2762
ROCPOINTS_N,0.5958,0.1023,0.2761,0.9879,0.2761
ROCPOINTS_N,0.5959,0.1023,0.2761,0.9879,0.2761
ROCPOINTS_N,0.5961,0.1023,0.2760,0.9879,0.2760
ROCPOINTS_N,0.5962,0.1023,0.2759,0.9879,0.2759
ROCPOINTS_N,0.5962,0.1023,0.2759,0.9879,0.2759
ROCPOINTS_N,0.5965,0.1023,0.2758,0.9879,0.2758
ROCPOINTS_N,0.5965,0.1023,0.2758,0.9879,0.2758
ROCPOINTS_N,0.5967,0.1023,0.2757,0.9879,0.2757
ROCPOINTS_N,0.5967,0.0988,0.2728,0.9882,0.2728
ROCPOINTS_N,0.5968,0.0988,0.2727,0.9882,0.2727
ROCPOINTS_N,0.5968,0.0988,0.2727,0.9882,0.2727
ROCPOINTS_N,0.5968,0.0988,0.2726,0.9882,0.2726
ROCPOINTS_N,0.5970,0.0988,0.2726,0.9882,0.2726
ROCPOINTS_N,0.5971,0.0988,0.2725,0.9882,0.2725
ROCPOINTS_N,0.5971,0.0988,0.2724,0.9882,0.2724
ROCPOINTS_N,0.5971,0.0988,0.2724,0.9882,0.2724
ROCPOINTS_N,0.5972,0.0988,0.2723,0.9882,0.2723
ROCPOINTS_N,0.5973,0.0988,0.2723,0.9881,0.2723
ROCPOINTS_N,0.5973,0.0988,0.2722,0.9881,0.2722
ROCPOINTS_N,0.5974,0.0988,0.2721,0.9881,0.2721
ROCPOINTS_N,0.5975,0.0988,0.2721,0.9881,0.2721
ROCPOINTS_N,0.5975,0.0988,0.2720,0.9881,0.2720
ROCPOINTS_N,0.5978,0.0988,0.2720,0.9881,0.2720
ROCPOINTS_N,0.5978,0.0988,0.2719,0.9881,0.2719
ROCPOINTS_N,0.5979,0.0988,0.2718,0.9881,0.2718
ROCPOINTS_N,0.5980,0.0988,0.2717,0.9881,0.2717
ROCPOINTS_N,0.5981,0.0988,0.2717,0.9881,0.2717
ROCPOINTS_N,0.5982,0.0988,0.2716,0.9881,0.2716
ROCPOINTS_N,0.5983,0.0988,0.2716,0.9881,0.2716
ROCPOINTS_N,0.5984,0.0988,0.2712,0.9881,0.2712
ROCPOINTS_N,0.5985,0.0988,0.2712,0.9881,0.2712
ROCPOINTS_N,0.5986,0.0988,0.2711,0.9881,0.2711
ROCPOINTS_N,0.5987,0.0988,0.2710,0.9881,0.2710
ROCPOINTS_N,0.5987,0.0988,0.2710,0.9881,0.2710
ROCPOINTS_N,0.5987,0.0988,0.2709,0.9881,0.2709
ROCPOINTS_N,0.5988,0.0988,0.2709,0.9881,0.2709
ROCPOINTS_N,0.5988,0.0988,0.2708,0.9881,0.2708
ROCPOINTS_N,0.5989,0.0988,0.2707,0.9881,0.2707
ROCPOINTS_N,0.5990,0.0988,0.2707,0.9881,0.2707
ROCPOINTS_N,0.5991,0.0988,0.2706,0.9881,0.2706
ROCPOINTS_N,0.5991,0.0988,0.2706,0.9881,0.2706
ROCPOINTS_N,0.5992,0.0988,0.2705,0.9881,0.2705
ROCPOINTS_N,0.5992,0.0988,0.2705,0.9881,0.2705
ROCPOINTS_N,0.5993,0.0988,0.2704,0.9881,0.2704
ROCPOINTS_N,0.5993,0.0988,0.2703,0.9881,0.2703
ROCPOINTS_N,0.5994,0.0988,0.2703,0.9881,0.2703
ROCPOINTS_N,0.5994,0.0988,0.2702,0.9881,0.2702
ROCPOINTS_N,0.5995,0.0988,0.2702,0.9881,0.2702
ROCPOINTS_N,0.5996,0.0988,0.2701,0.9881,0.2701
ROCPOINTS_N,0.5997,0.0988,0.2700,0.9881,0.2700
ROCPOINTS_N,0.5997,0.0988,0.2700,0.9880,0.2700
ROCPOINTS_N,0.5997,0.0988,0.2699,0.9880,0.2699
ROCPOINTS_N,0.5997,0.0988,0.2699,0.9880,0.2699
ROCPOINTS_N,0.5997,0.0988,0.2698,0.9880,0.2698
ROCPOINTS_N,0.6000,0.0988,0.2698,0.9880,0.2698
ROCPOINTS_N,0.6000,0.0935,0.2668,0.9886,0.2668
ROCPOINTS_N,0.6001,0.0935,0.2668,0.9885,0.2668
ROCPOINTS_N,0.6001,0.0935,0.2667,0.9885,0.2667
ROCPOINTS_N,0.6001,0.0935,0.2666,0.9885,0.2666
ROCPOINTS_N,0.6002,0.0935,0.2665,0.9885,0.2665
ROCPOINTS_N,0.6002,0.0935,0.2665,0.9885,0.2665
ROCPOINTS_N,0.6003,0.0935,0.2664,0.9885,0.2664
ROCPOINTS_N,0.6003,0.0935,0.2664,0.9885,0.2664
ROCPOINTS_N,0.6007,0.0935,0.2663,0.9885,0.2663
ROCPOINTS_N,0.6007,0.0935,0.2663,0.9885,0.2663
ROCPOINTS_N,0.6008,0.0935,0.2662,0.9885,0.2662
ROCPOINTS_N,0.6009,0.0935,0.2661,0.9885,0.2661
ROCPOINTS_N,0.6010,0.0935,0.2661,0.9885,0.2661
ROCPOINTS_N,0.6010,0.0935,0.2660,0.9885,0.2660
ROCPOINTS_N,0.6011,0.0935,0.2660,0.9885,0.2660
ROCPOINTS_N,0.6011,0.0935,0.2659,0.9885,0.2659
ROCPOINTS_N,0.6013,0.0935,0.2658,0.9885,0.2658
ROCPOINTS_N,0.6013,0.0935,0.2658,0.9885,0.2658
ROCPOINTS_N,0.6013,0.0935,0.2657,0.9885,0.2657
ROCPOINTS_N,0.6014,0.0935,0.2657,0.9885,0.2657
ROCPOINTS_N,0.6014,0.0935,0.2656,0.9885,0.2656
ROCPOINTS_N,0.6015,0.0935,0.2656,0.9885,0.2656
ROCPOINTS_N,0.6017,0.0935,0.2655,0.9885,0.2655
ROCPOINTS_N,0.6017,0.0935,0.2654,0.9885,0.2654
ROCPOINTS_N,0.6018,0.0935,0.2653,0.9885,0.2653
ROCPOINTS_N,0.6018,0.0935,0.2653,0.9885,0.2653
ROCPOINTS_N,0.6018,0.0935,0.2652,0.9885,0.2652
ROCPOINTS_N,0.6018,0.0935,0.2651,0.9885,0.2651
ROCPOINTS_N,0.6019,0.0935,0.2651,0.9885,0.2651
ROCPOINTS_N,0.6020,0.0935,0.2650,0.9885,0.2650
ROCPOINTS_N,0.6020,0.0935,0.2650,0.9885,0.2650
ROCPOINTS_N,0.6021,0.0935,0.2649,0.9885,0.2649
ROCPOINTS_N,0.6021,0.0935,0.2649,0.9885,0.2649
ROCPOINTS_N,0.6022,0.0935,0.2648,0.9885,0.2648
ROCPOINTS_N,0.6022,0.0935,0.2647,0.9885,0.2647
ROCPOINTS_N,0.6023,0.0935,0.2646,0.9885,0.2646
ROCPOINTS_N,0.6024,0.0935,0.2645,0.9885,0.2645
ROCPOINTS_N,0.6024,0.0935,0.2644,0.9884,0.2644
ROCPOINTS_N,0.6024,0.0935,0.2643,0.9884,0.2643
ROCPOINTS_N,0.6025,0.0935,0.2643,0.9884,0.2643
ROCPOINTS_N,0.6026,0.0935,0.2642,0.9884,0.2642
ROCPOINTS_N,0.6026,0.0935,0.2641,0.9884,0.2641
ROCPOINTS_N,0.6027,0.0935,0.2640,0.9884,0.2640
ROCPOINTS_N,0.6027,0.0935,0.2640,0.9884,0.2640
ROCPOINTS_N,0.6027,0.0935,0.2639,0.9884,0.2639
ROCPOINTS_N,0.6028,0.0935,0.2639,0.9884,0.2639
ROCPOINTS_N,0.6030,0.0935,0.2638,0.9884,0.2638
ROCPOINTS_N,0.6031,0.0935,0.2637,0.9884,0.2637
ROCPOINTS_N,0.6031,0.0935,0.2636,0.9884,0.2636
ROCPOINTS_N,0.6033,0.0935,0.2636,0.9884,0.2636
ROCPOINTS_N,0.6033,0.0935,0.2635,0.9884,0.2635
ROCPOINTS_N,0.6036,0.0935,0.2611,0.9883,0.2611
ROCPOINTS_N,0.6036,0.0935,0.2611,0.9883,0.2611
ROCPOINTS_N,0.6037,0.0935,0.2610,0.9883,0.2610
ROCPOINTS_N,0.6037,0.0935,0.2609,0.9883,0.2609
ROCPOINTS_N,0.6038,0.0935,0.2609,0.9883,0.2609
ROCPOINTS_N,0.6039,0.0935,0.2608,0.9883,0.2608
ROCPOINTS_N,0.6040,0.0935,0.2608,0.9883,0.2608
ROCPOINTS_N,0.6040,0.0935,0.2607,0.9883,0.2607
ROCPOINTS_N,0.6041,0.0935,0.2607,0.9883,0.2607
ROCPOINTS_N,0.6041,0.0935,0.2606,0.9883,0.2606
ROCPOINTS_N,0.6042,0.0935,0.2605,0.9883,0.2605
ROCPOINTS_N,0.6042,0.0935,0.2605,0.9883,0.2605
ROCPOINTS_N,0.6042,0.0935,0.2604,0.9883,0.2604
ROCPOINTS_N,0.6042,0.0935,0.2604,0.9883,0.2604
ROCPOINTS_N,0.6044,0.0935,0.2603,0.9883,0.2603
ROCPOINTS_N,0.6046,0.0935,0.2602,0.9883,0.2602
ROCPOINTS_N,0.6047,0.0935,0.2602,0.9883,0.2602
ROCPOINTS_N,0.6048,0.0935,0.2601,0.9883,0.2601
ROCPOINTS_N,0.6048,0.0935,0.2601,0.9883,0.2601
ROCPOINTS_N,0.6050,0.0935,0.2600,0.9883,0.2600
ROCPOINTS_N,0.6051,0.0935,0.2597,0.9882,0.2597
ROCPOINTS_N,0.6051,0.0935,0.2597,0.9882,0.2597
ROCPOINTS_N,0.6051,0.0935,0.2596,0.9882,0.2596
ROCPOINTS_N,0.6051,0.0935,0.2595,0.9882,0.2595
ROCPOINTS_N,0.6052,0.0935,0.2595,0.9882,0.2595
ROCPOINTS_N,0.6053,0.0935,0.2594,0.9882,0.2594
ROCPOINTS_N,0.6053,0.0935,0.2594,0.9882,0.2594
ROCPOINTS_N,0.6054,0.0935,0.2593,0.9882,0.2593
ROCPOINTS_N,0.6054,0.0935,0.2593,0.9882,0.2593
ROCPOINTS_N,0.6054,0.0935,0.2592,0.9882,0.2592
ROCPOINTS_N,0.6055,0.0935,0.2591,0.9882,0.2591
ROCPOINTS_N,0.6055,0.0935,0.2590,0.9882,0.2590
ROCPOINTS_N,0.6056,0.0935,0.2590,0.9882,0.2590
ROCPOINTS_N,0.6056,0.0935,0.2589,0.9882,0.2589
ROCPOINTS_N,0.6057,0.0935,0.2588,0.9882,0.2588
ROCPOINTS_N,0.6057,0.0935,0.2588,0.9882,0.2588
ROCPOINTS_N,0.6057,0.0935,0.2587,0.9882,0.2587
ROCPOINTS_N,0.6058,0.0935,0.2586,0.9882,0.2586
ROCPOINTS_N,0.6058,0.0935,0.2585,0.9882,0.2585
ROCPOINTS_N,0.6058,0.0935,0.2584,0.9882,0.2584
ROCPOINTS_N,0.6059,0.0935,0.2584,0.9882,0.2584
ROCPOINTS_N,0.6060,0.0935,0.2583,0.9882,0.2583
ROCPOINTS_N,0.6061,0.0935,0.2583,0.9882,0.2583
ROCPOINTS_N,0.6061,0.0935,0.2582,0.9882,0.2582
ROCPOINTS_N,0.6062,0.0935,0.2581,0.9882,0.2581
ROCPOINTS_N,0.6062,0.0935,0.2581,0.9882,0.2581
ROCPOINTS_N,0.6066,0.0935,0.2580,0.9882,0.2580
ROCPOINTS_N,0.6067,0.0935,0.2580,0.9882,0.2580
ROCPOINTS_N,0.6067,0.0935,0.2579,0.9882,0.2579
ROCPOINTS_N,0.6068,0.0935,0.2553,0.9880,0.2553
ROCPOINTS_N,0.6068,0.0935,0.2552,0.9880,0.2552
ROCPOINTS_N,0.6069,0.0935,0.2552,0.9880,0.2552
ROCPOINTS_N,0.6070,0.0935,0.2551,0.9880,0.2551
ROCPOINTS_N,0.6070,0.0935,0.2551,0.9880,0.2551
ROCPOINTS_N,0.6070,0.0935,0.2550,0.9880,0.2550
ROCPOINTS_N,0.6071,0.0935,0.2549,0.9880,0.2549
ROCPOINTS_N,0.6073,0.0935,0.2549,0.9880,0.2549
ROCPOINTS_N,0.6073,0.0935,0.2548,0.9880,0.2548
ROCPOINTS_N,0.6073,0.0935,0.2548,0.9880,0.2548
ROCPOINTS_N,0.6073,0.0935,0.2547,0.9880,0.2547
ROCPOINTS_N,0.6075,0.0935,0.2546,0.9880,0.2546
ROCPOINTS_N,0.6076,0.0935,0.2545,0.9880,0.2545
ROCPOINTS_N,0.6078,0.0935,0.2545,0.9880,0.2545
ROCPOINTS_N,0.6078,0.0935,0.2544,0.9880,0.2544
ROCPOINTS_N,0.6080,0.0935,0.2544,0.9880,0.2544
ROCPOINTS_N,0.6081,0.0935,0.2543,0.9880,0.2543
ROCPOINTS_N,0.6082,0.0935,0.2542,0.9880,0.2542
ROCPOINTS_N,0.6083,0.0935,0.2542,0.9880,0.2542
ROCPOINTS_N,0.6084,0.0935,0.2540,0.9880,0.2540
ROCPOINTS_N,0.6084,0.0935,0.2540,0.9880,0.2540
ROCPOINTS_N,0.6085,0.0935,0.2539,0.9880,0.2539
ROCPOINTS_N,0.6085,0.0935,0.2538,0.9880,0.2538
ROCPOINTS_N,0.6086,0.0935,0.2537,0.9880,0.2537
ROCPOINTS_N,0.6086,0.0935,0.2537,0.9880,0.2537
ROCPOINTS_N,0.6086,0.0935,0.2536,0.9880,0.2536
ROCPOINTS_N,0.6087,0.0935,0.2535,0.9880,0.2535
ROCPOINTS_N,0.6088,0.0935,0.2535,0.9880,0.2535
ROCPOINTS_N,0.6089,0.0935,0.2534,0.9880,0.2534
ROCPOINTS_N,0.6089,0.0935,0.2534,0.9879,0.2534
ROCPOINTS_N,0.6089,0.0935,0.2533,0.9879,0.2533
ROCPOINTS_N,0.6089,0.0935,0.2533,0.9879,0.2533
ROCPOINTS_N,0.6090,0.0935,0.2532,0.9879,0.2532
ROCPOINTS_N,0.6092,0.0935,0.2531,0.9879,0.2531
ROCPOINTS_N,0.6093,0.0935,0.2531,0.9879,0.2531
ROCPOINTS_N,0.6094,0.0935,0.2530,0.9879,0.2530
ROCPOINTS_N,0.6094,0.0935,0.2530,0.9879,0.2530
ROCPOINTS_N,0.6094,0.0935,0.2529,0.9879,0.2529
ROCPOINTS_N,0.6096,0.0935,0.2528,0.9879,0.2528
ROCPOINTS_N,0.6097,0.0935,0.2527,0.9879,0.2527
ROCPOINTS_N,0.6098,0.0935,0.2527,0.9879,0.2527
ROCPOINTS_N,0.6098,0.0935,0.2526,0.9879,0.2526
ROCPOINTS_N,0.6099,0.0935,0.2526,0.9879,0.2526
ROCPOINTS_N,0.6100,0.0935,0.2525,0.9879,0.2525
ROCPOINTS_N,0.6100,0.0917,0.2523,0.9881,0.2523
ROCPOINTS_N,0.6103,0.0882,0.2496,0.9885,0.2496
ROCPOINTS_N,0.6103,0.0882,0.2496,0.9885,0.2496
ROCPOINTS_N,0.6103,0.0882,0.2495,0.9884,0.2495
ROCPOINTS_N,0.6104,0.0882,0.2495,0.9884,0.2495
ROCPOINTS_N,0.6104,0.0864,0.2495,0.9887,0.2495
ROCPOINTS_N,0.6105,0.0864,0.2494,0.9887,0.2494
ROCPOINTS_N,0.6106,0.0864,0.2493,0.9887,0.2493
ROCPOINTS_N,0.6106,0.0864,0.2492,0.9887,0.2492
ROCPOINTS_N,0.6107,0.0864,0.2492,0.9887,0.2492
ROCPOINTS_N,0.6107,0.0864,0.2491,0.9887,0.2491
ROCPOINTS_N,0.6107,0.0864,0.2490,0.9887,0.2490
ROCPOINTS_N,0.6108,0.0864,0.2489,0.9887,0.2489
ROCPOINTS_N,0.6108,0.0864,0.2489,0.9886,0.2489
ROCPOINTS_N,0.6110,0.0864,0.2488,0.9886,0.2488
ROCPOINTS_N,0.6110,0.0864,0.2488,0.9886,0.2488
ROCPOINTS_N,0.6111,0.0864,0.2487,0.9886,0.2487
ROCPOINTS_N,0.6112,0.0864,0.2486,0.9886,0.2486
ROCPOINTS_N,0.6113,0.0864,0.2486,0.9886,0.2486
ROCPOINTS_N,0.6115,0.0864,0.2485,0.9886,0.2485
ROCPOINTS_N,0.6117,0.0864,0.2485,0.9886,0.2485
ROCPOINTS_N,0.6117,0.0864,0.2482,0.9886,0.2482
ROCPOINTS_N,0.6118,0.0864,0.2482,0.9886,0.2482
ROCPOINTS_N,0.6119,0.0864,0.2481,0.9886,0.2481
ROCPOINTS_N,0.6119,0.0864,0.2481,0.9886,0.2481
ROCPOINTS_N,0.6121,0.0864,0.2480,0.9886,0.2480
ROCPOINTS_N,0.6121,0.0864,0.2479,0.9886,0.2479
ROCPOINTS_N,0.6122,0.0864,0.2478,0.9886,0.2478
ROCPOINTS_N,0.6122,0.0864,0.2476,0.9886,0.2476
ROCPOINTS_N,0.6123,0.0864,0.2475,0.9886,0.2475
ROCPOINTS_N,0.6123,0.0864,0.2474,0.9886,0.2474
ROCPOINTS_N,0.6123,0.0864,0.2474,0.9886,0.2474
ROCPOINTS_N,0.6124,0.0864,0.2473,0.9886,0.2473
ROCPOINTS_N,0.6125,0.0864,0.2472,0.9886,0.2472
ROCPOINTS_N,0.6125,0.0864,0.2472,0.9886,0.2472
ROCPOINTS_N,0.6127,0.0864,0.2471,0.9886,0.2471
ROCPOINTS_N,0.6128,0.0864,0.2471,0.9886,0.2471
ROCPOINTS_N,0.6129,0.0864,0.2470,0.9886,0.2470
ROCPOINTS_N,0.6129,0.0864,0.2470,0.9886,0.2470
ROCPOINTS_N,0.6130,0.0864,0.2469,0.9886,0.2469
ROCPOINTS_N,0.6130,0.0864,0.2468,0.9886,0.2468
ROCPOINTS_N,0.6130,0.0864,0.2468,0.9886,0.2468
ROCPOINTS_N,0.6131,0.0864,0.2467,0.9886,0.2467
ROCPOINTS_N,0.6132,0.0864,0.2467,0.9885,0.2467
ROCPOINTS_N,0.6132,0.0864,0.2466,0.9885,0.2466
ROCPOINTS_N,0.6133,0.0864,0.2465,0.9885,0.2465
ROCPOINTS_N,0.6133,0.0864,0.2465,0.9885,0.2465
ROCPOINTS_N,0.6134,0.0864,0.2435,0.9884,0.2435
ROCPOINTS_N,0.6137,0.0864,0.2434,0.9884,0.2434
ROCPOINTS_N,0.6138,0.0864,0.2433,0.9884,0.2433
ROCPOINTS_N,0.6139,0.0864,0.2433,0.9884,0.2433
ROCPOINTS_N,0.6140,0.0864,0.2432,0.9884,0.2432
ROCPOINTS_N,0.6142,0.0864,0.2432,0.9884,0.2432
ROCPOINTS_N,0.6142,0.0864,0.2431,0.9884,0.2431
ROCPOINTS_N,0.6144,0.0864,0.2430,0.9884,0.2430
ROCPOINTS_N,0.6144,0.0864,0.2430,0.9884,0.2430
ROCPOINTS_N,0.6144,0.0864,0.2429,0.9884,0.2429
ROCPOINTS_N,0.6144,0.0864,0.2428,0.9884,0.2428
ROCPOINTS_N,0.6146,0.0864,0.2428,0.9884,0.2428
ROCPOINTS_N,0.6148,0.0864,0.2427,0.9884,0.2427
ROCPOINTS_N,0.6149,0.0864,0.2426,0.9884,0.2426
ROCPOINTS_N,0.6149,0.0864,0.2426,0.9884,0.2426
ROCPOINTS_N,0.6150,0.0864,0.2425,0.9884,0.2425
ROCPOINTS_N,0.6152,0.0864,0.2423,0.9883,0.2423
ROCPOINTS_N,0.6153,0.0847,0.2423,0.9886,0.2423
ROCPOINTS_N,0.6153,0.0847,0.2422,0.9886,0.2422
ROCPOINTS_N,0.6154,0.0847,0.2421,0.9886,0.2421
ROCPOINTS_N,0.6155,0.0847,0.2421,0.9886,0.2421
ROCPOINTS_N,0.6155,0.0847,0.2419,0.9886,0.2419
ROCPOINTS_N,0.6156,0.0847,0.2418,0.9886,0.2418
ROCPOINTS_N,0.6157,0.0847,0.2417,0.9886,0.2417
ROCPOINTS_N,0.6157,0.0847,0.2416,0.9885,0.2416
ROCPOINTS_N,0.6158,0.0847,0.2416,0.9885,0.2416
ROCPOINTS_N,0.6158,0.0847,0.2415,0.9885,0.2415
ROCPOINTS_N,0.6159,0.0847,0.2414,0.9885,0.2414
ROCPOINTS_N,0.6160,0.0847,0.2414,0.9885,0.2414
ROCPOINTS_N,0.6160,0.0847,0.2413,0.9885,0.2413
ROCPOINTS_N,0.6160,0.0847,0.2412,0.9885,0.2412
ROCPOINTS_N,0.6160,0.0847,0.2412,0.9885,0.2412
ROCPOINTS_N,0.6161,0.0847,0.2411,0.9885,0.2411
ROCPOINTS_N,0.6162,0.0847,0.2411,0.9885,0.2411
ROCPOINTS_N,0.6162,0.0847,0.2410,0.9885,0.2410
ROCPOINTS_N,0.6163,0.0847,0.2409,0.9885,0.2409
ROCPOINTS_N,0.6164,0.0847,0.2409,0.9885,0.2409
ROCPOINTS_N,0.6164,0.0847,0.2408,0.9885,0.2408
ROCPOINTS_N,0.6166,0.0847,0.2408,0.9885,0.2408
ROCPOINTS_N,0.6166,0.0847,0.2407,0.9885,0.2407
ROCPOINTS_N,0.6166,0.0847,0.2406,0.9885,0.2406
ROCPOINTS_N,0.6167,0.0847,0.2405,0.9885,0.2405
ROCPOINTS_N,0.6167,0.0847,0.2381,0.9884,0.2381
ROCPOINTS_N,0.6170,0.0847,0.2380,0.9884,0.2380
ROCPOINTS_N,0.6170,0.0847,0.2380,0.9884,0.2380
ROCPOINTS_N,0.6171,0.0847,0.2379,0.9884,0.2379
ROCPOINTS_N,0.6171,0.0847,0.2379,0.9884,0.2379
ROCPOINTS_N,0.6171,0.0847,0.2378,0.9884,0.2378
ROCPOINTS_N,0.6172,0.0847,0.2377,0.9884,0.2377
ROCPOINTS_N,0.6172,0.0829,0.2377,0.9886,0.2377
ROCPOINTS_N,0.6173,0.0829,0.2376,0.9886,0.2376
ROCPOINTS_N,0.6173,0.0829,0.2376,0.9886,0.2376
ROCPOINTS_N,0.6174,0.0829,0.2375,0.9886,0.2375
ROCPOINTS_N,0.6175,0.0829,0.2374,0.9886,0.2374
ROCPOINTS_N,0.6175,0.0829,0.2374,0.9886,0.2374
ROCPOINTS_N,0.6175,0.0829,0.2373,0.9886,0.2373
ROCPOINTS_N,0.6176,0.0829,0.2372,0.9886,0.2372
ROCPOINTS_N,0.6178,0.0829,0.2372,0.9886,0.2372
ROCPOINTS_N,0.6178,0.0829,0.2371,0.9886,0.2371
ROCPOINTS_N,0.6178,0.0829,0.2369,0.9886,0.2369
ROCPOINTS_N,0.6180,0.0829,0.2369,0.9886,0.2369
ROCPOINTS_N,0.6181,0.0829,0.2368,0.9886,0.2368
ROCPOINTS_N,0.6181,0.0829,0.2367,0.9886,0.2367
ROCPOINTS_N,0.6182,0.0829,0.2367,0.9886,0.2367
ROCPOINTS_N,0.6183,0.0829,0.2366,0.9886,0.2366
ROCPOINTS_N,0.6183,0.0829,0.2366,0.9885,0.2366
ROCPOINTS_N,0.6184,0.0829,0.2363,0.9885,0.2363
ROCPOINTS_N,0.6185,0.0829,0.2363,0.9885,0.2363
ROCPOINTS_N,0.6185,0.0829,0.2362,0.9885,0.2362
ROCPOINTS_N,0.6185,0.0829,0.2362,0.9885,0.2362
ROCPOINTS_N,0.6185,0.0829,0.2361,0.9885,0.2361
ROCPOINTS_N,0.6186,0.0829,0.2360,0.9885,0.2360
ROCPOINTS_N,0.6187,0.0829,0.2359,0.9885,0.2359
ROCPOINTS_N,0.6188,0.0829,0.2359,0.9885,0.2359
ROCPOINTS_N,0.6188,0.0829,0.2358,0.9885,0.2358
ROCPOINTS_N,0.6189,0.0829,0.2358,0.9885,0.2358
ROCPOINTS_N,0.6190,0.0829,0.2356,0.9885,0.2356
ROCPOINTS_N,0.6190,0.0829,0.2356,0.9885,0.2356
ROCPOINTS_N,0.6190,0.0829,0.2355,0.9885,0.2355
ROCPOINTS_N,0.6191,0.0829,0.2353,0.9885,0.2353
ROCPOINTS_N,0.6196,0.0829,0.2353,0.9885,0.2353
ROCPOINTS_N,0.6197,0.0829,0.2352,0.9885,0.2352
ROCPOINTS_N,0.6197,0.0829,0.2352,0.9885,0.2352
ROCPOINTS_N,0.6198,0.0829,0.2351,0.9885,0.2351
ROCPOINTS_N,0.6200,0.0829,0.2350,0.9885,0.2350
ROCPOINTS_N,0.6203,0.0811,0.2327,0.9886,0.2327
ROCPOINTS_N,0.6206,0.0811,0.2326,0.9886,0.2326
ROCPOINTS_N,0.6209,0.0811,0.2326,0.9886,0.2326
ROCPOINTS_N,0.6210,0.0811,0.2325,0.9886,0.2325
ROCPOINTS_N,0.6211,0.0811,0.2324,0.9886,0.2324
ROCPOINTS_N,0.6211,0.0811,0.2324,0.9886,0.2324
ROCPOINTS_N,0.6212,0.0811,0.2323,0.9886,0.2323
ROCPOINTS_N,0.6213,0.0811,0.2322,0.9886,0.2322
ROCPOINTS_N,0.6214,0.0811,0.2321,0.9886,0.2321
ROCPOINTS_N,0.6214,0.0811,0.2321,0.9886,0.2321
ROCPOINTS_N,0.6215,0.0811,0.2320,0.9886,0.2320
ROCPOINTS_N,0.6216,0.0811,0.2319,0.9886,0.2319
ROCPOINTS_N,0.6216,0.0811,0.2319,0.9886,0.2319
ROCPOINTS_N,0.6217,0.0794,0.2319,0.9888,0.2319
ROCPOINTS_N,0.6217,0.0794,0.2316,0.9888,0.2316
ROCPOINTS_N,0.6218,0.0794,0.2314,0.9888,0.2314
ROCPOINTS_N,0.6219,0.0794,0.2313,0.9888,0.2313
ROCPOINTS_N,0.6219,0.0794,0.2313,0.9888,0.2313
ROCPOINTS_N,0.6219,0.0794,0.2312,0.9888,0.2312
ROCPOINTS_N,0.6220,0.0794,0.2312,0.9888,0.2312
ROCPOINTS_N,0.6221,0.0794,0.2311,0.9888,0.2311
ROCPOINTS_N,0.6221,0.0794,0.2310,0.9888,0.2310
ROCPOINTS_N,0.6222,0.0794,0.2309,0.9888,0.2309
ROCPOINTS_N,0.6223,0.0794,0.2309,0.9888,0.2309
ROCPOINTS_N,0.6224,0.0794,0.2308,0.9888,0.2308
ROCPOINTS_N,0.6225,0.0776,0.2308,0.9890,0.2308
ROCPOINTS_N,0.6225,0.0776,0.2307,0.9890,0.2307
ROCPOINTS_N,0.6225,0.0776,0.2306,0.9890,0.2306
ROCPOINTS_N,0.6227,0.0776,0.2305,0.9890,0.2305
ROCPOINTS_N,0.6228,0.0776,0.2305,0.9890,0.2305
ROCPOINTS_N,0.6229,0.0776,0.2304,0.9890,0.2304
ROCPOINTS_N,0.6229,0.0776,0.2303,0.9890,0.2303
ROCPOINTS_N,0.6230,0.0776,0.2303,0.9890,0.2303
ROCPOINTS_N,0.6231,0.0776,0.2302,0.9890,0.2302
ROCPOINTS_N,0.6232,0.0776,0.2302,0.9890,0.2302
ROCPOINTS_N,0.6233,0.0758,0.2300,0.9892,0.2300
ROCPOINTS_N,0.6234,0.0758,0.2274,0.9891,0.2274
ROCPOINTS_N,0.6234,0.0758,0.2273,0.9891,0.2273
ROCPOINTS_N,0.6236,0.0758,0.2272,0.9891,0.2272
ROCPOINTS_N,0.6237,0.0758,0.2272,0.9891,0.2272
ROCPOINTS_N,0.6238,0.0758,0.2271,0.9891,0.2271
ROCPOINTS_N,0.6240,0.0758,0.2271,0.9891,0.2271
ROCPOINTS_N,0.6244,0.0758,0.2270,0.9891,0.2270
ROCPOINTS_N,0.6244,0.0758,0.2269,0.9891,0.2269
ROCPOINTS_N,0.6245,0.0758,0.2268,0.9891,0.2268
ROCPOINTS_N,0.6246,0.0758,0.2267,0.9891,0.2267
ROCPOINTS_N,0.6250,0.0758,0.2267,0.9891,0.2267
ROCPOINTS_N,0.6252,0.0758,0.2264,0.9890,0.2264
ROCPOINTS_N,0.6252,0.0758,0.2264,0.9890,0.2264
ROCPOINTS_N,0.6252,0.0758,0.2263,0.9890,0.2263
ROCPOINTS_N,0.6253,0.0758,0.2263,0.9890,0.2263
ROCPOINTS_N,0.6253,0.0758,0.2262,0.9890,0.2262
ROCPOINTS_N,0.6254,0.0741,0.2262,0.9893,0.2262
ROCPOINTS_N,0.6255,0.0741,0.2261,0.9893,0.2261
ROCPOINTS_N,0.6256,0.0741,0.2261,0.9893,0.2261
ROCPOINTS_N,0.6256,0.0741,0.2260,0.9893,0.2260
ROCPOINTS_N,0.6257,0.0741,0.2260,0.9893,0.2260
ROCPOINTS_N,0.6258,0.0741,0.2259,0.9893,0.2259
ROCPOINTS_N,0.6260,0.0741,0.2258,0.9893,0.2258
ROCPOINTS_N,0.6260,0.0741,0.2258,0.9893,0.2258
ROCPOINTS_N,0.6260,0.0741,0.2257,0.9893,0.2257
ROCPOINTS_N,0.6262,0.0741,0.2257,0.9893,0.2257
ROCPOINTS_N,0.6264,0.0741,0.2256,0.9893,0.2256
ROCPOINTS_N,0.6265,0.0741,0.2255,0.9893,0.2255
ROCPOINTS_N,0.6265,0.0741,0.2254,0.9893,0.2254
ROCPOINTS_N,0.6266,0.0741,0.2254,0.9893,0.2254
ROCPOINTS_N,0.6266,0.0741,0.2253,0.9892,0.2253
ROCPOINTS_N,0.6267,0.0741,0.2253,0.9892,0.2253
ROCPOINTS_N,0.6268,0.0723,0.2232,0.9894,0.2232
ROCPOINTS_N,0.6269,0.0723,0.2232,0.9894,0.2232
ROCPOINTS_N,0.6269,0.0723,0.2231,0.9894,0.2231
ROCPOINTS_N,0.6270,0.0723,0.2230,0.9894,0.2230
ROCPOINTS_N,0.6272,0.0723,0.2230,0.9894,0.2230
ROCPOINTS_N,0.6273,0.0723,0.2229,0.9894,0.2229
ROCPOINTS_N,0.6273,0.0723,0.2229,0.9894,0.2229
ROCPOINTS_N,0.6274,0.0723,0.2228,0.9894,0.2228
ROCPOINTS_N,0.6274,0.0723,0.2227,0.9894,0.2227
ROCPOINTS_N,0.6274,0.0723,0.2226,0.9894,0.2226
ROCPOINTS_N,0.6274,0.0723,0.2226,0.9894,0.2226
ROCPOINTS_N,0.6274,0.0723,0.2225,0.9894,0.2225
ROCPOINTS_N,0.6275,0.0723,0.2225,0.9894,0.2225
ROCPOINTS_N,0.6277,0.0723,0.2224,0.9894,0.2224
ROCPOINTS_N,0.6278,0.0723,0.2223,0.9894,0.2223
ROCPOINTS_N,0.6279,0.0723,0.2222,0.9894,0.2222
ROCPOINTS_N,0.6279,0.0723,0.2221,0.9894,0.2221
ROCPOINTS_N,0.6280,0.0723,0.2221,0.9893,0.2221
ROCPOINTS_N,0.6280,0.0723,0.2220,0.9893,0.2220
ROCPOINTS_N,0.6281,0.0723,0.2219,0.9893,0.2219
ROCPOINTS_N,0.6281,0.0723,0.2219,0.9893,0.2219
ROCPOINTS_N,0.6281,0.0723,0.2218,0.9893,0.2218
ROCPOINTS_N,0.6282,0.0723,0.2218,0.9893,0.2218
ROCPOINTS_N,0.6282,0.0723,0.2217,0.9893,0.2217
ROCPOINTS_N,0.6283,0.0723,0.2216,0.9893,0.2216
ROCPOINTS_N,0.6284,0.0723,0.2216,0.9893,0.2216
ROCPOINTS_N,0.6287,0.0723,0.2215,0.9893,0.2215
ROCPOINTS_N,0.6287,0.0723,0.2215,0.9893,0.2215
ROCPOINTS_N,0.6288,0.0723,0.2214,0.9893,0.2214
ROCPOINTS_N,0.6288,0.0723,0.2214,0.9893,0.2214
ROCPOINTS_N,0.6288,0.0723,0.2213,0.9893,0.2213
ROCPOINTS_N,0.6290,0.0723,0.2212,0.9893,0.2212
ROCPOINTS_N,0.6293,0.0723,0.2212,0.9893,0.2212
ROCPOINTS_N,0.6293,0.0723,0.2211,0.9893,0.2211
ROCPOINTS_N,0.6294,0.0723,0.2211,0.9893,0.2211
ROCPOINTS_N,0.6294,0.0723,0.2210,0.9893,0.2210
ROCPOINTS_N,0.6295,0.0723,0.2209,0.9893,0.2209
ROCPOINTS_N,0.6295,0.0723,0.2208,0.9893,0.2208
ROCPOINTS_N,0.6296,0.0723,0.2208,0.9893,0.2208
ROCPOINTS_N,0.6298,0.0723,0.2207,0.9893,0.2207
ROCPOINTS_N,0.6299,0.0723,0.2207,0.9893,0.2207
ROCPOINTS_N,0.6299,0.0723,0.2205,0.9893,0.2205
ROCPOINTS_N,0.6299,0.0723,0.2205,0.9893,0.2205
ROCPOINTS_N,0.6300,0.0723,0.2204,0.9893,0.2204
ROCPOINTS_N,0.6301,0.0705,0.2171,0.9894,0.2171
ROCPOINTS_N,0.6303,0.0705,0.2170,0.9894,0.2170
ROCPOINTS_N,0.6303,0.0705,0.2170,0.9894,0.2170
ROCPOINTS_N,0.6304,0.0705,0.2169,0.9894,0.2169
ROCPOINTS_N,0.6304,0.0705,0.2169,0.9894,0.2169
ROCPOINTS_N,0.6306,0.0705,0.2168,0.9894,0.2168
ROCPOINTS_N,0.6307,0.0705,0.2167,0.9894,0.2167
ROCPOINTS_N,0.6307,0.0705,0.2167,0.9894,0.2167
ROCPOINTS_N,0.6309,0.0705,0.2166,0.9893,0.2166
ROCPOINTS_N,0.6311,0.0705,0.2166,0.9893,0.2166
ROCPOINTS_N,0.6312,0.0705,0.2165,0.9893,0.2165
ROCPOINTS_N,0.6312,0.0705,0.2165,0.9893,0.2165
ROCPOINTS_N,0.6314,0.0705,0.2164,0.9893,0.2164
ROCPOINTS_N,0.6315,0.0705,0.2163,0.9893,0.2163
ROCPOINTS_N,0.6317,0.0705,0.2163,0.9893,0.2163
ROCPOINTS_N,0.6319,0.0705,0.2156,0.9893,0.2156
ROCPOINTS_N,0.6319,0.0705,0.2156,0.9893,0.2156
ROCPOINTS_N,0.6319,0.0705,0.2155,0.9893,0.2155
ROCPOINTS_N,0.6320,0.0705,0.2155,0.9893,0.2155
ROCPOINTS_N,0.6322,0.0705,0.2153,0.9893,0.2153
ROCPOINTS_N,0.6325,0.0705,0.2152,0.9893,0.2152
ROCPOINTS_N,0.6326,0.0705,0.2152,0.9893,0.2152
ROCPOINTS_N,0.6326,0.0705,0.2151,0.9893,0.2151
ROCPOINTS_N,0.6327,0.0705,0.2151,0.9893,0.2151
ROCPOINTS_N,0.6331,0.0705,0.2150,0.9893,0.2150
ROCPOINTS_N,0.6331,0.0705,0.2149,0.9893,0.2149
ROCPOINTS_N,0.6332,0.0705,0.2149,0.9893,0.2149
ROCPOINTS_N,0.6332,0.0705,0.2148,0.9893,0.2148
ROCPOINTS_N,0.6332,0.0705,0.2148,0.9893,0.2148
ROCPOINTS_N,0.6333,0.0705,0.2147,0.9893,0.2147
ROCPOINTS_N,0.6333,0.0705,0.2146,0.9893,0.2146
ROCPOINTS_N,0.6334,0.0688,0.2119,0.9894,0.2119
ROCPOINTS_N,0.6338,0.0688,0.2118,0.9894,0.2118
ROCPOINTS_N,0.6338,0.0688,0.2118,0.9894,0.2118
ROCPOINTS_N,0.6339,0.0688,0.2117,0.9894,0.2117
ROCPOINTS_N,0.6339,0.0670,0.2114,0.9896,0.2114
ROCPOINTS_N,0.6339,0.0670,0.2114,0.9896,0.2114
ROCPOINTS_N,0.6340,0.0670,0.2113,0.9896,0.2113
ROCPOINTS_N,0.6343,0.0670,0.2112,0.9896,0.2112
ROCPOINTS_N,0.6345,0.0670,0.2111,0.9896,0.2111
ROCPOINTS_N,0.6345,0.0670,0.2110,0.9896,0.2110
ROCPOINTS_N,0.6345,0.0670,0.2110,0.9896,0.2110
ROCPOINTS_N,0.6346,0.0670,0.2109,0.9896,0.2109
ROCPOINTS_N,0.6346,0.0670,0.2109,0.9896,0.2109
ROCPOINTS_N,0.6346,0.0670,0.2108,0.9896,0.2108
ROCPOINTS_N,0.6348,0.0670,0.2107,0.9896,0.2107
ROCPOINTS_N,0.6348,0.0670,0.2107,0.9896,0.2107
ROCPOINTS_N,0.6350,0.0670,0.2106,0.9896,0.2106
ROCPOINTS_N,0.6351,0.0670,0.2104,0.9896,0.2104
ROCPOINTS_N,0.6353,0.0670,0.2103,0.9896,0.2103
ROCPOINTS_N,0.6354,0.0670,0.2103,0.9896,0.2103
ROCPOINTS_N,0.6355,0.0670,0.2102,0.9896,0.2102
ROCPOINTS_N,0.6356,0.0670,0.2102,0.9896,0.2102
ROCPOINTS_N,0.6356,0.0670,0.2100,0.9896,0.2100
ROCPOINTS_N,0.6359,0.0670,0.2099,0.9896,0.2099
ROCPOINTS_N,0.6359,0.0670,0.2098,0.9895,0.2098
ROCPOINTS_N,0.6361,0.0670,0.2097,0.9895,0.2097
ROCPOINTS_N,0.6361,0.0670,0.2097,0.9895,0.2097
ROCPOINTS_N,0.6362,0.0670,0.2096,0.9895,0.2096
ROCPOINTS_N,0.6363,0.0670,0.2096,0.9895,0.2096
ROCPOINTS_N,0.6364,0.0670,0.2095,0.9895,0.2095
ROCPOINTS_N,0.6365,0.0670,0.2095,0.9895,0.2095
ROCPOINTS_N,0.6367,0.0670,0.2094,0.9895,0.2094
ROCPOINTS_N,0.6368,0.0635,0.2070,0.9900,0.2070
ROCPOINTS_N,0.6369,0.0635,0.2069,0.9900,0.2069
ROCPOINTS_N,0.6369,0.0635,0.2068,0.9900,0.2068
ROCPOINTS_N,0.6370,0.0635,0.2068,0.9899,0.2068
ROCPOINTS_N,0.6373,0.0635,0.2067,0.9899,0.2067
ROCPOINTS_N,0.6374,0.0635,0.2067,0.9899,0.2067
ROCPOINTS_N,0.6375,0.0635,0.2065,0.9899,0.2065
ROCPOINTS_N,0.6377,0.0635,0.2065,0.9899,0.2065
ROCPOINTS_N,0.6378,0.0635,0.2064,0.9899,0.2064
ROCPOINTS_N,0.6379,0.0635,0.2063,0.9899,0.2063
ROCPOINTS_N,0.6382,0.0635,0.2063,0.9899,0.2063
ROCPOINTS_N,0.6383,0.0635,0.2062,0.9899,0.2062
ROCPOINTS_N,0.6383,0.0635,0.2061,0.9899,0.2061
ROCPOINTS_N,0.6383,0.0635,0.2061,0.9899,0.2061
ROCPOINTS_N,0.6383,0.0635,0.2060,0.9899,0.2060
ROCPOINTS_N,0.6384,0.0635,0.2058,0.9899,0.2058
ROCPOINTS_N,0.6385,0.0635,0.2057,0.9899,0.2057
ROCPOINTS_N,0.6389,0.0635,0.2057,0.9899,0.2057
ROCPOINTS_N,0.6389,0.0635,0.2056,0.9899,0.2056
ROCPOINTS_N,0.6389,0.0635,0.2056,0.9899,0.2056
ROCPOINTS_N,0.6391,0.0635,0.2054,0.9899,0.2054
ROCPOINTS_N,0.6391,0.0635,0.2054,0.9899,0.2054
ROCPOINTS_N,0.6392,0.0635,0.2053,0.9899,0.2053
ROCPOINTS_N,0.6393,0.0635,0.2053,0.9899,0.2053
ROCPOINTS_N,0.6393,0.0635,0.2052,0.9899,0.2052
ROCPOINTS_N,0.6393,0.0635,0.2051,0.9899,0.2051
ROCPOINTS_N,0.6394,0.0635,0.2051,0.9899,0.2051
ROCPOINTS_N,0.6395,0.0635,0.2050,0.9899,0.2050
ROCPOINTS_N,0.6395,0.0635,0.2050,0.9899,0.2050
ROCPOINTS_N,0.6395,0.0635,0.2049,0.9899,0.2049
ROCPOINTS_N,0.6397,0.0635,0.2049,0.9899,0.2049
ROCPOINTS_N,0.6398,0.0635,0.2048,0.9899,0.2048
ROCPOINTS_N,0.6399,0.0635,0.2047,0.9899,0.2047
ROCPOINTS_N,0.6399,0.0635,0.2046,0.9898,0.2046
ROCPOINTS_N,0.6399,0.0617,0.2046,0.9901,0.2046
ROCPOINTS_N,0.6400,0.0617,0.2046,0.9901,0.2046
ROCPOINTS_N,0.6401,0.0617,0.2023,0.9900,0.2023
ROCPOINTS_N,0.6401,0.0617,0.2023,0.9900,0.2023
ROCPOINTS_N,0.6402,0.0617,0.2022,0.9900,0.2022
ROCPOINTS_N,0.6402,0.0617,0.2022,0.9900,0.2022
ROCPOINTS_N,0.6403,0.0617,0.2021,0.9900,0.2021
ROCPOINTS_N,0.6403,0.0617,0.2021,0.9900,0.2021
ROCPOINTS_N,0.6403,0.0617,0.2020,0.9900,0.2020
ROCPOINTS_N,0.6403,0.0617,0.2019,0.9900,0.2019
ROCPOINTS_N,0.6405,0.0617,0.2019,0.9900,0.2019
ROCPOINTS_N,0.6406,0.0617,0.2018,0.9900,0.2018
ROCPOINTS_N,0.6406,0.0617,0.2018,0.9900,0.2018
ROCPOINTS_N,0.6407,0.0617,0.2017,0.9900,0.2017
ROCPOINTS_N,0.6407,0.0617,0.2016,0.9900,0.2016
ROCPOINTS_N,0.6407,0.0617,0.2016,0.9900,0.2016
ROCPOINTS_N,0.6408,0.0617,0.2015,0.9900,0.2015
ROCPOINTS_N,0.6408,0.0617,0.2015,0.9900,0.2015
ROCPOINTS_N,0.6412,0.0617,0.2014,0.9900,0.2014
ROCPOINTS_N,0.6412,0.0617,0.2014,0.9900,0.2014
ROCPOINTS_N,0.6412,0.0617,0.2013,0.9900,0.2013
ROCPOINTS_N,0.6413,0.0617,0.2012,0.9900,0.2012
ROCPOINTS_N,0.6413,0.0617,0.2012,0.9900,0.2012
ROCPOINTS_N,0.6414,0.0600,0.2012,0.9902,0.2012
ROCPOINTS_N,0.6414,0.0600,0.2011,0.9902,0.2011
ROCPOINTS_N,0.6414,0.0600,0.2009,0.9902,0.2009
ROCPOINTS_N,0.6416,0.0600,0.2009,0.9902,0.2009
ROCPOINTS_N,0.6416,0.0600,0.2008,0.9902,0.2008
ROCPOINTS_N,0.6417,0.0600,0.2008,0.9902,0.2008
ROCPOINTS_N,0.6417,0.0600,0.2007,0.9902,0.2007
ROCPOINTS_N,0.6418,0.0600,0.2007,0.9902,0.2007
ROCPOINTS_N,0.6418,0.0600,0.2006,0.9902,0.2006
ROCPOINTS_N,0.6419,0.0600,0.2005,0.9902,0.2005
ROCPOINTS_N,0.6419,0.0600,0.2005,0.9902,0.2005
ROCPOINTS_N,0.6420,0.0600,0.2004,0.9902,0.2004
ROCPOINTS_N,0.6420,0.0600,0.2004,0.9902,0.2004
ROCPOINTS_N,0.6421,0.0600,0.2003,0.9902,0.2003
ROCPOINTS_N,0.6422,0.0600,0.2002,0.9902,0.2002
ROCPOINTS_N,0.6424,0.0600,0.2001,0.9902,0.2001
ROCPOINTS_N,0.6427,0.0600,0.2001,0.9902,0.2001
ROCPOINTS_N,0.6427,0.0600,0.2000,0.9902,0.2000
ROCPOINTS_N,0.6428,0.0600,0.2000,0.9902,0.2000
ROCPOINTS_N,0.6428,0.0600,0.1999,0.9902,0.1999
ROCPOINTS_N,0.6429,0.0600,0.1998,0.9902,0.1998
ROCPOINTS_N,0.6430,0.0600,0.1998,0.9902,0.1998
ROCPOINTS_N,0.6433,0.0582,0.1982,0.9904,0.1982
ROCPOINTS_N,0.6435,0.0582,0.1952,0.9902,0.1952
ROCPOINTS_N,0.6437,0.0582,0.1951,0.9902,0.1951
ROCPOINTS_N,0.6438,0.0582,0.1951,0.9902,0.1951
ROCPOINTS_N,0.6438,0.0582,0.1950,0.9902,0.1950
ROCPOINTS_N,0.6439,0.0582,0.1949,0.9902,0.1949
ROCPOINTS_N,0.6439,0.0582,0.1949,0.9902,0.1949
ROCPOINTS_N,0.6440,0.0582,0.1948,0.9902,0.1948
ROCPOINTS_N,0.6440,0.0582,0.1948,0.9902,0.1948
ROCPOINTS_N,0.6440,0.0582,0.1947,0.9902,0.1947
ROCPOINTS_N,0.6441,0.0582,0.1945,0.9902,0.1945
ROCPOINTS_N,0.6443,0.0582,0.1945,0.9902,0.1945
ROCPOINTS_N,0.6444,0.0582,0.1944,0.9902,0.1944
ROCPOINTS_N,0.6444,0.0582,0.1944,0.9902,0.1944
ROCPOINTS_N,0.6445,0.0582,0.1943,0.9902,0.1943
ROCPOINTS_N,0.6446,0.0582,0.1942,0.9902,0.1942
ROCPOINTS_N,0.6446,0.0582,0.1942,0.9902,0.1942
ROCPOINTS_N,0.6448,0.0582,0.1941,0.9902,0.1941
ROCPOINTS_N,0.6448,0.0582,0.1941,0.9902,0.1941
ROCPOINTS_N,0.6450,0.0564,0.1941,0.9905,0.1941
ROCPOINTS_N,0.6450,0.0564,0.1940,0.9905,0.1940
ROCPOINTS_N,0.6451,0.0564,0.1938,0.9905,0.1938
ROCPOINTS_N,0.6451,0.0564,0.1938,0.9905,0.1938
ROCPOINTS_N,0.6453,0.0564,0.1937,0.9905,0.1937
ROCPOINTS_N,0.6454,0.0564,0.1937,0.9905,0.1937
ROCPOINTS_N,0.6456,0.0564,0.1936,0.9905,0.1936
ROCPOINTS_N,0.6458,0.0564,0.1935,0.9904,0.1935
ROCPOINTS_N,0.6459,0.0564,0.1934,0.9904,0.1934
ROCPOINTS_N,0.6460,0.0564,0.1933,0.9904,0.1933
ROCPOINTS_N,0.6460,0.0564,0.1932,0.9904,0.1932
ROCPOINTS_N,0.6460,0.0564,0.1932,0.9904,0.1932
ROCPOINTS_N,0.6461,0.0564,0.1931,0.9904,0.1931
ROCPOINTS_N,0.6462,0.0564,0.1931,0.9904,0.1931
ROCPOINTS_N,0.6463,0.0564,0.1930,0.9904,0.1930
ROCPOINTS_N,0.6463,0.0564,0.1929,0.9904,0.1929
ROCPOINTS_N,0.6463,0.0564,0.1928,0.9904,0.1928
ROCPOINTS_N,0.6464,0.0564,0.1928,0.9904,0.1928
ROCPOINTS_N,0.6465,0.0564,0.1927,0.9904,0.1927
ROCPOINTS_N,0.6465,0.0564,0.1927,0.9904,0.1927
ROCPOINTS_N,0.6466,0.0564,0.1926,0.9904,0.1926
ROCPOINTS_N,0.6467,0.0564,0.1925,0.9904,0.1925
ROCPOINTS_N,0.6470,0.0564,0.1896,0.9903,0.1896
ROCPOINTS_N,0.6470,0.0564,0.1896,0.9903,0.1896
ROCPOINTS_N,0.6470,0.0564,0.1895,0.9902,0.1895
ROCPOINTS_N,0.6471,0.0564,0.1895,0.9902,0.1895
ROCPOINTS_N,0.6472,0.0564,0.1894,0.9902,0.1894
ROCPOINTS_N,0.6472,0.0564,0.1893,0.9902,0.1893
ROCPOINTS_N,0.6473,0.0564,0.1892,0.9902,0.1892
ROCPOINTS_N,0.6473,0.0564,0.1892,0.9902,0.1892
ROCPOINTS_N,0.6475,0.0564,0.1891,0.9902,0.1891
ROCPOINTS_N,0.6475,0.0564,0.1890,0.9902,0.1890
ROCPOINTS_N,0.6476,0.0564,0.1890,0.9902,0.1890
ROCPOINTS_N,0.6476,0.0564,0.1889,0.9902,0.1889
ROCPOINTS_N,0.6477,0.0547,0.1871,0.9904,0.1871
ROCPOINTS_N,0.6477,0.0547,0.1870,0.9904,0.1870
ROCPOINTS_N,0.6477,0.0547,0.1869,0.9904,0.1869
ROCPOINTS_N,0.6479,0.0547,0.1869,0.9904,0.1869
ROCPOINTS_N,0.6481,0.0547,0.1868,0.9904,0.1868
ROCPOINTS_N,0.6483,0.0547,0.1868,0.9904,0.1868
ROCPOINTS_N,0.6484,0.0547,0.1866,0.9904,0.1866
ROCPOINTS_N,0.6487,0.0547,0.1865,0.9904,0.1865
ROCPOINTS_N,0.6487,0.0547,0.1865,0.9904,0.1865
ROCPOINTS_N,0.6489,0.0547,0.1864,0.9904,0.1864
ROCPOINTS_N,0.6492,0.0547,0.1864,0.9904,0.1864
ROCPOINTS_N,0.6492,0.0547,0.1863,0.9904,0.1863
ROCPOINTS_N,0.6492,0.0547,0.1862,0.9904,0.1862
ROCPOINTS_N,0.6495,0.0547,0.1862,0.9904,0.1862
ROCPOINTS_N,0.6496,0.0547,0.1861,0.9904,0.1861
ROCPOINTS_N,0.6498,0.0547,0.1861,0.9904,0.1861
ROCPOINTS_N,0.6498,0.0547,0.1860,0.9904,0.1860
ROCPOINTS_N,0.6498,0.0547,0.1860,0.9904,0.1860
ROCPOINTS_N,0.6498,0.0547,0.1859,0.9904,0.1859
ROCPOINTS_N,0.6500,0.0547,0.1858,0.9904,0.1858
ROCPOINTS_N,0.6501,0.0547,0.1834,0.9902,0.1834
ROCPOINTS_N,0.6502,0.0547,0.1833,0.9902,0.1833
ROCPOINTS_N,0.6504,0.0547,0.1833,0.9902,0.1833
ROCPOINTS_N,0.6504,0.0547,0.1832,0.9902,0.1832
ROCPOINTS_N,0.6506,0.0547,0.1832,0.9902,0.1832
ROCPOINTS_N,0.6507,0.0547,0.1831,0.9902,0.1831
ROCPOINTS_N,0.6508,0.0547,0.1830,0.9902,0.1830
ROCPOINTS_N,0.6511,0.0547,0.1830,0.9902,0.1830
ROCPOINTS_N,0.6513,0.0547,0.1829,0.9902,0.1829
ROCPOINTS_N,0.6514,0.0547,0.1829,0.9902,0.1829
ROCPOINTS_N,0.6516,0.0547,0.1828,0.9902,0.1828
ROCPOINTS_N,0.6517,0.0547,0.1828,0.9902,0.1828
ROCPOINTS_N,0.6517,0.0547,0.1827,0.9902,0.1827
ROCPOINTS_N,0.6517,0.0547,0.1825,0.9902,0.1825
ROCPOINTS_N,0.6521,0.0547,0.1825,0.9902,0.1825
ROCPOINTS_N,0.6522,0.0547,0.1824,0.9902,0.1824
ROCPOINTS_N,0.6522,0.0547,0.1823,0.9902,0.1823
ROCPOINTS_N,0.6523,0.0547,0.1823,0.9902,0.1823
ROCPOINTS_N,0.6526,0.0547,0.1822,0.9902,0.1822
ROCPOINTS_N,0.6527,0.0547,0.1822,0.9902,0.1822
ROCPOINTS_N,0.6527,0.0547,0.1821,0.9902,0.1821
ROCPOINTS_N,0.6527,0.0547,0.1821,0.9902,0.1821
ROCPOINTS_N,0.6528,0.0547,0.1820,0.9902,0.1820
ROCPOINTS_N,0.6528,0.0547,0.1819,0.9902,0.1819
ROCPOINTS_N,0.6530,0.0547,0.1819,0.9902,0.1819
ROCPOINTS_N,0.6531,0.0547,0.1818,0.9902,0.1818
ROCPOINTS_N,0.6533,0.0547,0.1818,0.9902,0.1818
ROCPOINTS_N,0.6534,0.0547,0.1796,0.9900,0.1796
ROCPOINTS_N,0.6538,0.0547,0.1795,0.9900,0.1795
ROCPOINTS_N,0.6539,0.0547,0.1795,0.9900,0.1795
ROCPOINTS_N,0.6540,0.0547,0.1794,0.9900,0.1794
ROCPOINTS_N,0.6540,0.0547,0.1794,0.9900,0.1794
ROCPOINTS_N,0.6540,0.0547,0.1793,0.9900,0.1793
ROCPOINTS_N,0.6541,0.0547,0.1793,0.9900,0.1793
ROCPOINTS_N,0.6543,0.0547,0.1792,0.9900,0.1792
ROCPOINTS_N,0.6543,0.0547,0.1791,0.9900,0.1791
ROCPOINTS_N,0.6544,0.0547,0.1791,0.9900,0.1791
ROCPOINTS_N,0.6546,0.0547,0.1790,0.9900,0.1790
ROCPOINTS_N,0.6547,0.0547,0.1790,0.9900,0.1790
ROCPOINTS_N,0.6548,0.0547,0.1789,0.9900,0.1789
ROCPOINTS_N,0.6549,0.0547,0.1788,0.9900,0.1788
ROCPOINTS_N,0.6549,0.0547,0.1787,0.9900,0.1787
ROCPOINTS_N,0.6549,0.0547,0.1787,0.9900,0.1787
ROCPOINTS_N,0.6550,0.0547,0.1786,0.9900,0.1786
ROCPOINTS_N,0.6552,0.0547,0.1786,0.9900,0.1786
ROCPOINTS_N,0.6552,0.0547,0.1785,0.9900,0.1785
ROCPOINTS_N,0.6552,0.0547,0.1784,0.9900,0.1784
ROCPOINTS_N,0.6555,0.0547,0.1784,0.9900,0.1784
ROCPOINTS_N,0.6556,0.0547,0.1783,0.9900,0.1783
ROCPOINTS_N,0.6556,0.0547,0.1783,0.9900,0.1783
ROCPOINTS_N,0.6556,0.0547,0.1782,0.9900,0.1782
ROCPOINTS_N,0.6558,0.0547,0.1781,0.9900,0.1781
ROCPOINTS_N,0.6558,0.0547,0.1781,0.9900,0.1781
ROCPOINTS_N,0.6559,0.0547,0.1780,0.9899,0.1780
ROCPOINTS_N,0.6560,0.0547,0.1780,0.9899,0.1780
ROCPOINTS_N,0.6564,0.0547,0.1779,0.9899,0.1779
ROCPOINTS_N,0.6564,0.0547,0.1779,0.9899,0.1779
ROCPOINTS_N,0.6564,0.0547,0.1778,0.9899,0.1778
ROCPOINTS_N,0.6565,0.0547,0.1777,0.9899,0.1777
ROCPOINTS_N,0.6565,0.0547,0.1777,0.9899,0.1777
ROCPOINTS_N,0.6567,0.0547,0.1776,0.9899,0.1776
ROCPOINTS_N,0.6570,0.0547,0.1751,0.9898,0.1751
ROCPOINTS_N,0.6570,0.0547,0.1751,0.9898,0.1751
ROCPOINTS_N,0.6570,0.0547,0.1750,0.9898,0.1750
ROCPOINTS_N,0.6572,0.0547,0.1749,0.9898,0.1749
ROCPOINTS_N,0.6572,0.0547,0.1749,0.9898,0.1749
ROCPOINTS_N,0.6572,0.0547,0.1748,0.9898,0.1748
ROCPOINTS_N,0.6573,0.0547,0.1748,0.9898,0.1748
ROCPOINTS_N,0.6573,0.0547,0.1747,0.9898,0.1747
ROCPOINTS_N,0.6576,0.0547,0.1746,0.9898,0.1746
ROCPOINTS_N,0.6578,0.0547,0.1745,0.9897,0.1745
ROCPOINTS_N,0.6578,0.0547,0.1745,0.9897,0.1745
ROCPOINTS_N,0.6579,0.0547,0.1744,0.9897,0.1744
ROCPOINTS_N,0.6579,0.0547,0.1744,0.9897,0.1744
ROCPOINTS_N,0.6581,0.0547,0.1743,0.9897,0.1743
ROCPOINTS_N,0.6582,0.0547,0.1742,0.9897,0.1742
ROCPOINTS_N,0.6583,0.0547,0.1742,0.9897,0.1742
ROCPOINTS_N,0.6584,0.0547,0.1741,0.9897,0.1741
ROCPOINTS_N,0.6586,0.0547,0.1740,0.9897,0.1740
ROCPOINTS_N,0.6587,0.0547,0.1739,0.9897,0.1739
ROCPOINTS_N,0.6587,0.0547,0.1739,0.9897,0.1739
ROCPOINTS_N,0.6589,0.0529,0.1739,0.9900,0.1739
ROCPOINTS_N,0.6589,0.0529,0.1738,0.9900,0.1738
ROCPOINTS_N,0.6590,0.0529,0.1738,0.9900,0.1738
ROCPOINTS_N,0.6592,0.0529,0.1737,0.9900,0.1737
ROCPOINTS_N,0.6592,0.0529,0.1737,0.9900,0.1737
ROCPOINTS_N,0.6593,0.0529,0.1736,0.9900,0.1736
ROCPOINTS_N,0.6594,0.0529,0.1735,0.9900,0.1735
ROCPOINTS_N,0.6594,0.0529,0.1735,0.9900,0.1735
ROCPOINTS_N,0.6594,0.0529,0.1734,0.9900,0.1734
ROCPOINTS_N,0.6595,0.0529,0.1734,0.9900,0.1734
ROCPOINTS_N,0.6595,0.0529,0.1733,0.9900,0.1733
ROCPOINTS_N,0.6595,0.0529,0.1732,0.9900,0.1732
ROCPOINTS_N,0.6595,0.0529,0.1731,0.9900,0.1731
ROCPOINTS_N,0.6598,0.0529,0.1731,0.9900,0.1731
ROCPOINTS_N,0.6599,0.0529,0.1730,0.9900,0.1730
ROCPOINTS_N,0.6600,0.0529,0.1730,0.9900,0.1730
ROCPOINTS_N,0.6601,0.0511,0.1704,0.9902,0.1704
ROCPOINTS_N,0.6604,0.0511,0.1703,0.9902,0.1703
ROCPOINTS_N,0.6604,0.0511,0.1702,0.9902,0.1702
ROCPOINTS_N,0.6605,0.0511,0.1702,0.9902,0.1702
ROCPOINTS_N,0.6605,0.0511,0.1701,0.9902,0.1701
ROCPOINTS_N,0.6606,0.0511,0.1700,0.9902,0.1700
ROCPOINTS_N,0.6607,0.0511,0.1700,0.9901,0.1700
ROCPOINTS_N,0.6609,0.0511,0.1697,0.9901,0.1697
ROCPOINTS_N,0.6611,0.0511,0.1697,0.9901,0.1697
ROCPOINTS_N,0.6611,0.0511,0.1696,0.9901,0.1696
ROCPOINTS_N,0.6612,0.0511,0.1696,0.9901,0.1696
ROCPOINTS_N,0.6613,0.0511,0.1695,0.9901,0.1695
ROCPOINTS_N,0.6616,0.0511,0.1695,0.9901,0.1695
ROCPOINTS_N,0.6617,0.0511,0.1694,0.9901,0.1694
ROCPOINTS_N,0.6619,0.0511,0.1693,0.9901,0.1693
ROCPOINTS_N,0.6619,0.0511,0.1692,0.9901,0.1692
ROCPOINTS_N,0.6620,0.0511,0.1692,0.9901,0.1692
ROCPOINTS_N,0.6621,0.0511,0.1691,0.9901,0.1691
ROCPOINTS_N,0.6622,0.0511,0.1689,0.9901,0.1689
ROCPOINTS_N,0.6622,0.0511,0.1689,0.9901,0.1689
ROCPOINTS_N,0.6625,0.0511,0.1688,0.9901,0.1688
ROCPOINTS_N,0.6625,0.0511,0.1688,0.9901,0.1688
ROCPOINTS_N,0.6626,0.0511,0.1687,0.9901,0.1687
ROCPOINTS_N,0.6626,0.0511,0.1686,0.9901,0.1686
ROCPOINTS_N,0.6627,0.0511,0.1686,0.9901,0.1686
ROCPOINTS_N,0.6628,0.0511,0.1685,0.9901,0.1685
ROCPOINTS_N,0.6629,0.0511,0.1685,0.9901,0.1685
ROCPOINTS_N,0.6632,0.0511,0.1684,0.9901,0.1684
ROCPOINTS_N,0.6633,0.0511,0.1683,0.9901,0.1683
ROCPOINTS_N,0.6633,0.0511,0.1682,0.9900,0.1682
ROCPOINTS_N,0.6634,0.0511,0.1660,0.9899,0.1660
ROCPOINTS_N,0.6635,0.0511,0.1659,0.9899,0.1659
ROCPOINTS_N,0.6636,0.0511,0.1658,0.9899,0.1658
ROCPOINTS_N,0.6636,0.0511,0.1658,0.9899,0.1658
ROCPOINTS_N,0.6639,0.0511,0.1657,0.9899,0.1657
ROCPOINTS_N,0.6640,0.0511,0.1657,0.9899,0.1657
ROCPOINTS_N,0.6641,0.0511,0.1655,0.9899,0.1655
ROCPOINTS_N,0.6642,0.0511,0.1655,0.9899,0.1655
ROCPOINTS_N,0.6642,0.0511,0.1654,0.9899,0.1654
ROCPOINTS_N,0.6644,0.0511,0.1654,0.9899,0.1654
ROCPOINTS_N,0.6644,0.0511,0.1653,0.9899,0.1653
ROCPOINTS_N,0.6645,0.0511,0.1653,0.9899,0.1653
ROCPOINTS_N,0.6646,0.0511,0.1652,0.9899,0.1652
ROCPOINTS_N,0.6648,0.0511,0.1651,0.9899,0.1651
ROCPOINTS_N,0.6648,0.0511,0.1651,0.9899,0.1651
ROCPOINTS_N,0.6650,0.0511,0.1650,0.9899,0.1650
ROCPOINTS_N,0.6651,0.0511,0.1648,0.9898,0.1648
ROCPOINTS_N,0.6652,0.0511,0.1648,0.9898,0.1648
ROCPOINTS_N,0.6652,0.0511,0.1647,0.9898,0.1647
ROCPOINTS_N,0.6653,0.0511,0.1647,0.9898,0.1647
ROCPOINTS_N,0.6653,0.0511,0.1646,0.9898,0.1646
ROCPOINTS_N,0.6653,0.0511,0.1646,0.9898,0.1646
ROCPOINTS_N,0.6655,0.0494,0.1645,0.9902,0.1645
ROCPOINTS_N,0.6655,0.0494,0.1644,0.9902,0.1644
ROCPOINTS_N,0.6655,0.0494,0.1643,0.9902,0.1643
ROCPOINTS_N,0.6657,0.0494,0.1643,0.9902,0.1643
ROCPOINTS_N,0.6657,0.0494,0.1642,0.9902,0.1642
ROCPOINTS_N,0.6658,0.0494,0.1641,0.9902,0.1641
ROCPOINTS_N,0.6659,0.0494,0.1640,0.9901,0.1640
ROCPOINTS_N,0.6660,0.0494,0.1639,0.9901,0.1639
ROCPOINTS_N,0.6660,0.0494,0.1638,0.9901,0.1638
ROCPOINTS_N,0.6661,0.0494,0.1637,0.9901,0.1637
ROCPOINTS_N,0.6661,0.0494,0.1637,0.9901,0.1637
ROCPOINTS_N,0.6663,0.0494,0.1636,0.9901,0.1636
ROCPOINTS_N,0.6663,0.0494,0.1636,0.9901,0.1636
ROCPOINTS_N,0.6664,0.0494,0.1635,0.9901,0.1635
ROCPOINTS_N,0.6666,0.0494,0.1634,0.9901,0.1634
ROCPOINTS_N,0.6666,0.0494,0.1633,0.9901,0.1633
ROCPOINTS_N,0.6667,0.0494,0.1633,0.9901,0.1633
ROCPOINTS_N,0.6667,0.0494,0.1607,0.9899,0.1607
ROCPOINTS_N,0.6669,0.0494,0.1606,0.9899,0.1606
ROCPOINTS_N,0.6669,0.0494,0.1605,0.9899,0.1605
ROCPOINTS_N,0.6671,0.0494,0.1605,0.9899,0.1605
ROCPOINTS_N,0.6671,0.0494,0.1604,0.9899,0.1604
ROCPOINTS_N,0.6672,0.0494,0.1604,0.9899,0.1604
ROCPOINTS_N,0.6672,0.0494,0.1603,0.9899,0.1603
ROCPOINTS_N,0.6675,0.0494,0.1602,0.9899,0.1602
ROCPOINTS_N,0.6676,0.0494,0.1602,0.9899,0.1602
ROCPOINTS_N,0.6677,0.0476,0.1602,0.9903,0.1602
ROCPOINTS_N,0.6678,0.0476,0.1601,0.9903,0.1601
ROCPOINTS_N,0.6679,0.0476,0.1600,0.9903,0.1600
ROCPOINTS_N,0.6681,0.0476,0.1600,0.9903,0.1600
ROCPOINTS_N,0.6682,0.0476,0.1599,0.9902,0.1599
ROCPOINTS_N,0.6683,0.0476,0.1598,0.9902,0.1598
ROCPOINTS_N,0.6683,0.0476,0.1598,0.9902,0.1598
ROCPOINTS_N,0.6683,0.0476,0.1597,0.9902,0.1597
ROCPOINTS_N,0.6684,0.0476,0.1595,0.9902,0.1595
ROCPOINTS_N,0.6684,0.0476,0.1595,0.9902,0.1595
ROCPOINTS_N,0.6685,0.0476,0.1594,0.9902,0.1594
ROCPOINTS_N,0.6688,0.0476,0.1594,0.9902,0.1594
ROCPOINTS_N,0.6688,0.0476,0.1593,0.9902,0.1593
ROCPOINTS_N,0.6689,0.0476,0.1593,0.9902,0.1593
ROCPOINTS_N,0.6690,0.0476,0.1592,0.9902,0.1592
ROCPOINTS_N,0.6692,0.0476,0.1591,0.9902,0.1591
ROCPOINTS_N,0.6695,0.0476,0.1591,0.9902,0.1591
ROCPOINTS_N,0.6695,0.0476,0.1590,0.9902,0.1590
ROCPOINTS_N,0.6696,0.0476,0.1590,0.9902,0.1590
ROCPOINTS_N,0.6696,0.0476,0.1589,0.9902,0.1589
ROCPOINTS_N,0.6697,0.0476,0.1588,0.9902,0.1588
ROCPOINTS_N,0.6698,0.0476,0.1588,0.9902,0.1588
ROCPOINTS_N,0.6700,0.0476,0.1587,0.9902,0.1587
ROCPOINTS_N,0.6700,0.0476,0.1566,0.9900,0.1566
ROCPOINTS_N,0.6701,0.0476,0.1566,0.9900,0.1566
ROCPOINTS_N,0.6704,0.0476,0.1565,0.9900,0.1565
ROCPOINTS_N,0.6705,0.0476,0.1565,0.9900,0.1565
ROCPOINTS_N,0.6705,0.0476,0.1564,0.9900,0.1564
ROCPOINTS_N,0.6706,0.0476,0.1563,0.9900,0.1563
ROCPOINTS_N,0.6706,0.0476,0.1563,0.9900,0.1563
ROCPOINTS_N,0.6706,0.0476,0.1562,0.9900,0.1562
ROCPOINTS_N,0.6707,0.0476,0.1562,0.9900,0.1562
ROCPOINTS_N,0.6707,0.0476,0.1560,0.9900,0.1560
ROCPOINTS_N,0.6707,0.0476,0.1560,0.9900,0.1560
ROCPOINTS_N,0.6708,0.0476,0.1559,0.9900,0.1559
ROCPOINTS_N,0.6709,0.0476,0.1559,0.9900,0.1559
ROCPOINTS_N,0.6710,0.0476,0.1558,0.9900,0.1558
ROCPOINTS_N,0.6711,0.0476,0.1557,0.9900,0.1557
ROCPOINTS_N,0.6712,0.0476,0.1555,0.9900,0.1555
ROCPOINTS_N,0.6713,0.0476,0.1555,0.9900,0.1555
ROCPOINTS_N,0.6713,0.0476,0.1554,0.9900,0.1554
ROCPOINTS_N,0.6714,0.0476,0.1553,0.9900,0.1553
ROCPOINTS_N,0.6715,0.0476,0.1553,0.9900,0.1553
ROCPOINTS_N,0.6715,0.0476,0.1552,0.9900,0.1552
ROCPOINTS_N,0.6716,0.0459,0.1552,0.9903,0.1552
ROCPOINTS_N,0.6717,0.0459,0.1552,0.9903,0.1552
ROCPOINTS_N,0.6720,0.0459,0.1551,0.9903,0.1551
ROCPOINTS_N,0.6720,0.0459,0.1551,0.9903,0.1551
ROCPOINTS_N,0.6720,0.0459,0.1549,0.9903,0.1549
ROCPOINTS_N,0.6721,0.0459,0.1549,0.9903,0.1549
ROCPOINTS_N,0.6722,0.0459,0.1548,0.9903,0.1548
ROCPOINTS_N,0.6722,0.0459,0.1548,0.9903,0.1548
ROCPOINTS_N,0.6722,0.0459,0.1547,0.9903,0.1547
ROCPOINTS_N,0.6722,0.0459,0.1546,0.9903,0.1546
ROCPOINTS_N,0.6722,0.0459,0.1546,0.9903,0.1546
ROCPOINTS_N,0.6724,0.0459,0.1545,0.9903,0.1545
ROCPOINTS_N,0.6724,0.0459,0.1545,0.9903,0.1545
ROCPOINTS_N,0.6727,0.0459,0.1544,0.9903,0.1544
ROCPOINTS_N,0.6727,0.0459,0.1543,0.9903,0.1543
ROCPOINTS_N,0.6727,0.0459,0.1542,0.9903,0.1542
ROCPOINTS_N,0.6728,0.0459,0.1542,0.9903,0.1542
ROCPOINTS_N,0.6729,0.0459,0.1541,0.9903,0.1541
ROCPOINTS_N,0.6729,0.0459,0.1540,0.9903,0.1540
ROCPOINTS_N,0.6730,0.0459,0.1539,0.9902,0.1539
ROCPOINTS_N,0.6732,0.0459,0.1539,0.9902,0.1539
ROCPOINTS_N,0.6733,0.0459,0.1538,0.9902,0.1538
ROCPOINTS_N,0.6734,0.0459,0.1513,0.9901,0.1513
ROCPOINTS_N,0.6734,0.0459,0.1513,0.9901,0.1513
ROCPOINTS_N,0.6735,0.0459,0.1512,0.9901,0.1512
ROCPOINTS_N,0.6737,0.0459,0.1511,0.9901,0.1511
ROCPOINTS_N,0.6737,0.0459,0.1511,0.9901,0.1511
ROCPOINTS_N,0.6737,0.0459,0.1510,0.9901,0.1510
ROCPOINTS_N,0.6738,0.0459,0.1510,0.9901,0.1510
ROCPOINTS_N,0.6739,0.0459,0.1509,0.9901,0.1509
ROCPOINTS_N,0.6743,0.0459,0.1509,0.9900,0.1509
ROCPOINTS_N,0.6746,0.0459,0.1508,0.9900,0.1508
ROCPOINTS_N,0.6748,0.0459,0.1507,0.9900,0.1507
ROCPOINTS_N,0.6748,0.0459,0.1507,0.9900,0.1507
ROCPOINTS_N,0.6749,0.0459,0.1506,0.9900,0.1506
ROCPOINTS_N,0.6750,0.0459,0.1506,0.9900,0.1506
ROCPOINTS_N,0.6752,0.0459,0.1502,0.9900,0.1502
ROCPOINTS_N,0.6752,0.0459,0.1502,0.9900,0.1502
ROCPOINTS_N,0.6753,0.0459,0.1501,0.9900,0.1501
ROCPOINTS_N,0.6753,0.0459,0.1500,0.9900,0.1500
ROCPOINTS_N,0.6755,0.0459,0.1500,0.9900,0.1500
ROCPOINTS_N,0.6756,0.0459,0.1499,0.9900,0.1499
ROCPOINTS_N,0.6756,0.0459,0.1497,0.9900,0.1497
ROCPOINTS_N,0.6759,0.0459,0.1496,0.9900,0.1496
ROCPOINTS_N,0.6760,0.0459,0.1496,0.9900,0.1496
ROCPOINTS_N,0.6762,0.0459,0.1495,0.9900,0.1495
ROCPOINTS_N,0.6767,0.0459,0.1494,0.9900,0.1494
ROCPOINTS_N,0.6767,0.0459,0.1493,0.9899,0.1493
ROCPOINTS_N,0.6767,0.0441,0.1471,0.9902,0.1471
ROCPOINTS_N,0.6767,0.0441,0.1470,0.9902,0.1470
ROCPOINTS_N,0.6768,0.0441,0.1469,0.9902,0.1469
ROCPOINTS_N,0.6768,0.0441,0.1469,0.9902,0.1469
ROCPOINTS_N,0.6768,0.0441,0.1468,0.9902,0.1468
ROCPOINTS_N,0.6768,0.0441,0.1467,0.9902,0.1467
ROCPOINTS_N,0.6771,0.0441,0.1467,0.9902,0.1467
ROCPOINTS_N,0.6772,0.0441,0.1466,0.9902,0.1466
ROCPOINTS_N,0.6773,0.0441,0.1465,0.9901,0.1465
ROCPOINTS_N,0.6773,0.0441,0.1465,0.9901,0.1465
ROCPOINTS_N,0.6777,0.0441,0.1464,0.9901,0.1464
ROCPOINTS_N,0.6779,0.0441,0.1464,0.9901,0.1464
ROCPOINTS_N,0.6781,0.0441,0.1463,0.9901,0.1463
ROCPOINTS_N,0.6782,0.0441,0.1462,0.9901,0.1462
ROCPOINTS_N,0.6783,0.0441,0.1462,0.9901,0.1462
ROCPOINTS_N,0.6785,0.0441,0.1460,0.9901,0.1460
ROCPOINTS_N,0.6786,0.0441,0.1459,0.9901,0.1459
ROCPOINTS_N,0.6787,0.0441,0.1457,0.9901,0.1457
ROCPOINTS_N,0.6789,0.0441,0.1456,0.9901,0.1456
ROCPOINTS_N,0.6790,0.0441,0.1455,0.9901,0.1455
ROCPOINTS_N,0.6790,0.0441,0.1455,0.9901,0.1455
ROCPOINTS_N,0.6790,0.0441,0.1454,0.9901,0.1454
ROCPOINTS_N,0.6794,0.0441,0.1454,0.9901,0.1454
ROCPOINTS_N,0.6794,0.0441,0.1453,0.9901,0.1453
ROCPOINTS_N,0.6796,0.0441,0.1453,0.9901,0.1453
ROCPOINTS_N,0.6798,0.0441,0.1452,0.9901,0.1452
ROCPOINTS_N,0.6798,0.0441,0.1451,0.9901,0.1451
ROCPOINTS_N,0.6800,0.0441,0.1451,0.9901,0.1451
ROCPOINTS_N,0.6800,0.0441,0.1430,0.9899,0.1430
ROCPOINTS_N,0.6803,0.0441,0.1430,0.9899,0.1430
ROCPOINTS_N,0.6805,0.0441,0.1429,0.9899,0.1429
ROCPOINTS_N,0.6805,0.0441,0.1429,0.9899,0.1429
ROCPOINTS_N,0.6806,0.0441,0.1428,0.9899,0.1428
ROCPOINTS_N,0.6807,0.0441,0.1427,0.9899,0.1427
ROCPOINTS_N,0.6808,0.0441,0.1427,0.9899,0.1427
ROCPOINTS_N,0.6809,0.0441,0.1426,0.9899,0.1426
ROCPOINTS_N,0.6809,0.0441,0.1425,0.9899,0.1425
ROCPOINTS_N,0.6810,0.0441,0.1425,0.9899,0.1425
ROCPOINTS_N,0.6814,0.0441,0.1422,0.9898,0.1422
ROCPOINTS_N,0.6815,0.0441,0.1421,0.9898,0.1421
ROCPOINTS_N,0.6817,0.0441,0.1420,0.9898,0.1420
ROCPOINTS_N,0.6818,0.0441,0.1419,0.9898,0.1419
ROCPOINTS_N,0.6820,0.0441,0.1418,0.9898,0.1418
ROCPOINTS_N,0.6822,0.0441,0.1416,0.9898,0.1416
ROCPOINTS_N,0.6823,0.0441,0.1416,0.9898,0.1416
ROCPOINTS_N,0.6824,0.0441,0.1415,0.9898,0.1415
ROCPOINTS_N,0.6825,0.0441,0.1415,0.9898,0.1415
ROCPOINTS_N,0.6826,0.0441,0.1414,0.9898,0.1414
ROCPOINTS_N,0.6826,0.0423,0.1414,0.9902,0.1414
ROCPOINTS_N,0.6828,0.0423,0.1413,0.9902,0.1413
ROCPOINTS_N,0.6830,0.0423,0.1413,0.9902,0.1413
ROCPOINTS_N,0.6832,0.0423,0.1412,0.9902,0.1412
ROCPOINTS_N,0.6832,0.0423,0.1412,0.9902,0.1412
ROCPOINTS_N,0.6833,0.0423,0.1411,0.9902,0.1411
ROCPOINTS_N,0.6834,0.0423,0.1389,0.9900,0.1389
ROCPOINTS_N,0.6837,0.0423,0.1388,0.9900,0.1388
ROCPOINTS_N,0.6838,0.0423,0.1388,0.9900,0.1388
ROCPOINTS_N,0.6840,0.0423,0.1387,0.9900,0.1387
ROCPOINTS_N,0.6840,0.0423,0.1387,0.9900,0.1387
ROCPOINTS_N,0.6843,0.0423,0.1386,0.9900,0.1386
ROCPOINTS_N,0.6845,0.0423,0.1386,0.9900,0.1386
ROCPOINTS_N,0.6847,0.0423,0.1385,0.9900,0.1385
ROCPOINTS_N,0.6847,0.0423,0.1384,0.9900,0.1384
ROCPOINTS_N,0.6848,0.0423,0.1384,0.9900,0.1384
ROCPOINTS_N,0.6849,0.0423,0.1383,0.9900,0.1383
ROCPOINTS_N,0.6849,0.0423,0.1383,0.9900,0.1383
ROCPOINTS_N,0.6850,0.0423,0.1382,0.9900,0.1382
ROCPOINTS_N,0.6850,0.0423,0.1381,0.9900,0.1381
ROCPOINTS_N,0.6850,0.0423,0.1380,0.9900,0.1380
ROCPOINTS_N,0.6852,0.0423,0.1380,0.9900,0.1380
ROCPOINTS_N,0.6852,0.0423,0.1379,0.9900,0.1379
ROCPOINTS_N,0.6855,0.0423,0.1378,0.9899,0.1378
ROCPOINTS_N,0.6856,0.0423,0.1377,0.9899,0.1377
ROCPOINTS_N,0.6856,0.0423,0.1377,0.9899,0.1377
ROCPOINTS_N,0.6859,0.0423,0.1376,0.9899,0.1376
ROCPOINTS_N,0.6860,0.0423,0.1376,0.9899,0.1376
ROCPOINTS_N,0.6860,0.0423,0.1375,0.9899,0.1375
ROCPOINTS_N,0.6861,0.0423,0.1374,0.9899,0.1374
ROCPOINTS_N,0.6863,0.0423,0.1374,0.9899,0.1374
ROCPOINTS_N,0.6865,0.0423,0.1373,0.9899,0.1373
ROCPOINTS_N,0.6865,0.0406,0.1373,0.9903,0.1373
ROCPOINTS_N,0.6866,0.0406,0.1372,0.9903,0.1372
ROCPOINTS_N,0.6866,0.0406,0.1372,0.9903,0.1372
ROCPOINTS_N,0.6867,0.0406,0.1371,0.9903,0.1371
ROCPOINTS_N,0.6867,0.0388,0.1351,0.9906,0.1351
ROCPOINTS_N,0.6868,0.0388,0.1350,0.9906,0.1350
ROCPOINTS_N,0.6869,0.0388,0.1349,0.9906,0.1349
ROCPOINTS_N,0.6869,0.0388,0.1349,0.9906,0.1349
ROCPOINTS_N,0.6871,0.0388,0.1348,0.9906,0.1348
ROCPOINTS_N,0.6872,0.0388,0.1347,0.9906,0.1347
ROCPOINTS_N,0.6874,0.0388,0.1346,0.9906,0.1346
ROCPOINTS_N,0.6875,0.0388,0.1346,0.9906,0.1346
ROCPOINTS_N,0.6878,0.0388,0.1345,0.9906,0.1345
ROCPOINTS_N,0.6879,0.0388,0.1344,0.9905,0.1344
ROCPOINTS_N,0.6879,0.0388,0.1343,0.9905,0.1343
ROCPOINTS_N,0.6881,0.0388,0.1342,0.9905,0.1342
ROCPOINTS_N,0.6881,0.0388,0.1342,0.9905,0.1342
ROCPOINTS_N,0.6883,0.0388,0.1341,0.9905,0.1341
ROCPOINTS_N,0.6883,0.0388,0.1341,0.9905,0.1341
ROCPOINTS_N,0.6887,0.0388,0.1340,0.9905,0.1340
ROCPOINTS_N,0.6889,0.0388,0.1339,0.9905,0.1339
ROCPOINTS_N,0.6894,0.0388,0.1339,0.9905,0.1339
ROCPOINTS_N,0.6895,0.0388,0.1338,0.9905,0.1338
ROCPOINTS_N,0.6895,0.0388,0.1338,0.9905,0.1338
ROCPOINTS_N,0.6895,0.0388,0.1335,0.9905,0.1335
ROCPOINTS_N,0.6900,0.0388,0.1334,0.9905,0.1334
ROCPOINTS_N,0.6900,0.0388,0.1334,0.9905,0.1334
ROCPOINTS_N,0.6906,0.0370,0.1311,0.9907,0.1311
ROCPOINTS_N,0.6907,0.0370,0.1310,0.9907,0.1310
ROCPOINTS_N,0.6907,0.0370,0.1309,0.9907,0.1309
ROCPOINTS_N,0.6908,0.0370,0.1309,0.9907,0.1309
ROCPOINTS_N,0.6910,0.0370,0.1308,0.9907,0.1308
ROCPOINTS_N,0.6910,0.0370,0.1307,0.9907,0.1307
ROCPOINTS_N,0.6911,0.0370,0.1306,0.9907,0.1306
ROCPOINTS_N,0.6911,0.0370,0.1306,0.9907,0.1306
ROCPOINTS_N,0.6916,0.0370,0.1304,0.9907,0.1304
ROCPOINTS_N,0.6917,0.0370,0.1304,0.9907,0.1304
ROCPOINTS_N,0.6917,0.0370,0.1303,0.9907,0.1303
ROCPOINTS_N,0.6920,0.0370,0.1302,0.9907,0.1302
ROCPOINTS_N,0.6921,0.0370,0.1302,0.9907,0.1302
ROCPOINTS_N,0.6922,0.0370,0.1301,0.9907,0.1301
ROCPOINTS_N,0.6924,0.0370,0.1300,0.9907,0.1300
ROCPOINTS_N,0.6925,0.0370,0.1300,0.9907,0.1300
ROCPOINTS_N,0.6926,0.0370,0.1299,0.9907,0.1299
ROCPOINTS_N,0.6928,0.0370,0.1298,0.9907,0.1298
ROCPOINTS_N,0.6929,0.0370,0.1297,0.9907,0.1297
ROCPOINTS_N,0.6929,0.0370,0.1297,0.9906,0.1297
ROCPOINTS_N,0.6929,0.0370,0.1296,0.9906,0.1296
ROCPOINTS_N,0.6933,0.0370,0.1296,0.9906,0.1296
ROCPOINTS_N,0.6933,0.0370,0.1295,0.9906,0.1295
ROCPOINTS_N,0.6934,0.0370,0.1278,0.9905,0.1278
ROCPOINTS_N,0.6937,0.0370,0.1278,0.9905,0.1278
ROCPOINTS_N,0.6938,0.0370,0.1277,0.9905,0.1277
ROCPOINTS_N,0.6939,0.0370,0.1276,0.9905,0.1276
ROCPOINTS_N,0.6939,0.0370,0.1276,0.9905,0.1276
ROCPOINTS_N,0.6940,0.0370,0.1275,0.9905,0.1275
ROCPOINTS_N,0.6944,0.0370,0.1275,0.9905,0.1275
ROCPOINTS_N,0.6945,0.0370,0.1274,0.9905,0.1274
ROCPOINTS_N,0.6947,0.0370,0.1274,0.9905,0.1274
ROCPOINTS_N,0.6947,0.0370,0.1273,0.9905,0.1273
ROCPOINTS_N,0.6948,0.0370,0.1272,0.9905,0.1272
ROCPOINTS_N,0.6950,0.0370,0.1272,0.9905,0.1272
ROCPOINTS_N,0.6951,0.0370,0.1271,0.9905,0.1271
ROCPOINTS_N,0.6952,0.0370,0.1271,0.9905,0.1271
ROCPOINTS_N,0.6954,0.0370,0.1270,0.9905,0.1270
ROCPOINTS_N,0.6954,0.0370,0.1269,0.9904,0.1269
ROCPOINTS_N,0.6956,0.0370,0.1269,0.9904,0.1269
ROCPOINTS_N,0.6956,0.0370,0.1268,0.9904,0.1268
ROCPOINTS_N,0.6958,0.0370,0.1268,0.9904,0.1268
ROCPOINTS_N,0.6958,0.0370,0.1267,0.9904,0.1267
ROCPOINTS_N,0.6960,0.0370,0.1266,0.9904,0.1266
ROCPOINTS_N,0.6960,0.0370,0.1265,0.9904,0.1265
ROCPOINTS_N,0.6962,0.0370,0.1264,0.9904,0.1264
ROCPOINTS_N,0.6962,0.0370,0.1264,0.9904,0.1264
ROCPOINTS_N,0.6964,0.0370,0.1262,0.9904,0.1262
ROCPOINTS_N,0.6965,0.0370,0.1262,0.9904,0.1262
ROCPOINTS_N,0.6966,0.0370,0.1261,0.9904,0.1261
ROCPOINTS_N,0.6967,0.0370,0.1261,0.9904,0.1261
ROCPOINTS_N,0.6967,0.0370,0.1237,0.9902,0.1237
ROCPOINTS_N,0.6969,0.0370,0.1237,0.9902,0.1237
ROCPOINTS_N,0.6970,0.0370,0.1236,0.9902,0.1236
ROCPOINTS_N,0.6971,0.0370,0.1235,0.9902,0.1235
ROCPOINTS_N,0.6973,0.0370,0.1234,0.9902,0.1234
ROCPOINTS_N,0.6975,0.0370,0.1234,0.9902,0.1234
ROCPOINTS_N,0.6977,0.0370,0.1233,0.9902,0.1233
ROCPOINTS_N,0.6980,0.0370,0.1232,0.9902,0.1232
ROCPOINTS_N,0.6982,0.0370,0.1232,0.9902,0.1232
ROCPOINTS_N,0.6983,0.0370,0.1231,0.9902,0.1231
ROCPOINTS_N,0.6984,0.0370,0.1230,0.9901,0.1230
ROCPOINTS_N,0.6986,0.0370,0.1229,0.9901,0.1229
ROCPOINTS_N,0.6987,0.0370,0.1229,0.9901,0.1229
ROCPOINTS_N,0.6989,0.0370,0.1228,0.9901,0.1228
ROCPOINTS_N,0.6990,0.0370,0.1227,0.9901,0.1227
ROCPOINTS_N,0.6991,0.0370,0.1227,0.9901,0.1227
ROCPOINTS_N,0.6992,0.0370,0.1226,0.9901,0.1226
ROCPOINTS_N,0.6992,0.0370,0.1225,0.9901,0.1225
ROCPOINTS_N,0.6993,0.0370,0.1225,0.9901,0.1225
ROCPOINTS_N,0.6994,0.0370,0.1224,0.9901,0.1224
ROCPOINTS_N,0.6996,0.0370,0.1223,0.9901,0.1223
ROCPOINTS_N,0.6996,0.0370,0.1223,0.9901,0.1223
ROCPOINTS_N,0.6998,0.0370,0.1222,0.9901,0.1222
ROCPOINTS_N,0.6998,0.0370,0.1222,0.9901,0.1222
ROCPOINTS_N,0.7000,0.0370,0.1221,0.9901,0.1221
ROCPOINTS_N,0.7002,0.0353,0.1202,0.9904,0.1202
ROCPOINTS_N,0.7005,0.0353,0.1201,0.9904,0.1201
ROCPOINTS_N,0.7006,0.0353,0.1201,0.9904,0.1201
ROCPOINTS_N,0.7008,0.0353,0.1200,0.9904,0.1200
ROCPOINTS_N,0.7009,0.0353,0.1199,0.9904,0.1199
ROCPOINTS_N,0.7010,0.0353,0.1199,0.9904,0.1199
ROCPOINTS_N,0.7011,0.0353,0.1198,0.9904,0.1198
ROCPOINTS_N,0.7014,0.0353,0.1197,0.9904,0.1197
ROCPOINTS_N,0.7017,0.0353,0.1197,0.9903,0.1197
ROCPOINTS_N,0.7017,0.0353,0.1196,0.9903,0.1196
ROCPOINTS_N,0.7019,0.0353,0.1195,0.9903,0.1195
ROCPOINTS_N,0.7019,0.0353,0.1195,0.9903,0.1195
ROCPOINTS_N,0.7019,0.0353,0.1194,0.9903,0.1194
ROCPOINTS_N,0.7020,0.0353,0.1194,0.9903,0.1194
ROCPOINTS_N,0.7020,0.0353,0.1193,0.9903,0.1193
ROCPOINTS_N,0.7022,0.0353,0.1192,0.9903,0.1192
ROCPOINTS_N,0.7023,0.0353,0.1192,0.9903,0.1192
ROCPOINTS_N,0.7024,0.0353,0.1191,0.9903,0.1191
ROCPOINTS_N,0.7025,0.0353,0.1191,0.9903,0.1191
ROCPOINTS_N,0.7028,0.0353,0.1190,0.9903,0.1190
ROCPOINTS_N,0.7033,0.0353,0.1189,0.9903,0.1189
ROCPOINTS_N,0.7033,0.0353,0.1188,0.9903,0.1188
ROCPOINTS_N,0.7035,0.0335,0.1173,0.9906,0.1173
ROCPOINTS_N,0.7037,0.0335,0.1172,0.9906,0.1172
ROCPOINTS_N,0.7040,0.0335,0.1171,0.9906,0.1171
ROCPOINTS_N,0.7041,0.0335,0.1171,0.9906,0.1171
ROCPOINTS_N,0.7041,0.0335,0.1170,0.9906,0.1170
ROCPOINTS_N,0.7042,0.0335,0.1170,0.9906,0.1170
ROCPOINTS_N,0.7044,0.0335,0.1169,0.9906,0.1169
ROCPOINTS_N,0.7044,0.0335,0.1168,0.9906,0.1168
ROCPOINTS_N,0.7045,0.0335,0.1166,0.9906,0.1166
ROCPOINTS_N,0.7048,0.0335,0.1165,0.9906,0.1165
ROCPOINTS_N,0.7051,0.0335,0.1164,0.9906,0.1164
ROCPOINTS_N,0.7054,0.0335,0.1164,0.9906,0.1164
ROCPOINTS_N,0.7054,0.0335,0.1163,0.9906,0.1163
ROCPOINTS_N,0.7056,0.0335,0.1163,0.9906,0.1163
ROCPOINTS_N,0.7058,0.0335,0.1162,0.9906,0.1162
ROCPOINTS_N,0.7059,0.0335,0.1162,0.9906,0.1162
ROCPOINTS_N,0.7067,0.0335,0.1161,0.9905,0.1161
ROCPOINTS_N,0.7067,0.0335,0.1138,0.9904,0.1138
ROCPOINTS_N,0.7069,0.0335,0.1138,0.9904,0.1138
ROCPOINTS_N,0.7070,0.0335,0.1137,0.9904,0.1137
ROCPOINTS_N,0.7070,0.0335,0.1137,0.9903,0.1137
ROCPOINTS_N,0.7073,0.0335,0.1136,0.9903,0.1136
ROCPOINTS_N,0.7078,0.0335,0.1135,0.9903,0.1135
ROCPOINTS_N,0.7079,0.0335,0.1134,0.9903,0.1134
ROCPOINTS_N,0.7080,0.0335,0.1134,0.9903,0.1134
ROCPOINTS_N,0.7081,0.0335,0.1133,0.9903,0.1133
ROCPOINTS_N,0.7083,0.0335,0.1132,0.9903,0.1132
ROCPOINTS_N,0.7083,0.0335,0.1132,0.9903,0.1132
ROCPOINTS_N,0.7084,0.0335,0.1131,0.9903,0.1131
ROCPOINTS_N,0.7084,0.0335,0.1130,0.9903,0.1130
ROCPOINTS_N,0.7086,0.0335,0.1130,0.9903,0.1130
ROCPOINTS_N,0.7087,0.0335,0.1129,0.9903,0.1129
ROCPOINTS_N,0.7088,0.0335,0.1128,0.9903,0.1128
ROCPOINTS_N,0.7089,0.0335,0.1128,0.9903,0.1128
ROCPOINTS_N,0.7095,0.0335,0.1126,0.9903,0.1126
ROCPOINTS_N,0.7095,0.0335,0.1125,0.9903,0.1125
ROCPOINTS_N,0.7096,0.0335,0.1125,0.9902,0.1125
ROCPOINTS_N,0.7097,0.0335,0.1124,0.9902,0.1124
ROCPOINTS_N,0.7098,0.0335,0.1124,0.9902,0.1124
ROCPOINTS_N,0.7099,0.0335,0.1123,0.9902,0.1123
ROCPOINTS_N,0.7100,0.0335,0.1122,0.9902,0.1122
ROCPOINTS_N,0.7101,0.0335,0.1099,0.9900,0.1099
ROCPOINTS_N,0.7101,0.0335,0.1099,0.9900,0.1099
ROCPOINTS_N,0.7101,0.0335,0.1098,0.9900,0.1098
ROCPOINTS_N,0.7103,0.0335,0.1097,0.9900,0.1097
ROCPOINTS_N,0.7105,0.0335,0.1097,0.9900,0.1097
ROCPOINTS_N,0.7108,0.0335,0.1096,0.9900,0.1096
ROCPOINTS_N,0.7108,0.0335,0.1095,0.9900,0.1095
ROCPOINTS_N,0.7111,0.0335,0.1094,0.9900,0.1094
ROCPOINTS_N,0.7113,0.0335,0.1093,0.9900,0.1093
ROCPOINTS_N,0.7114,0.0335,0.1092,0.9900,0.1092
ROCPOINTS_N,0.7115,0.0335,0.1092,0.9900,0.1092
ROCPOINTS_N,0.7115,0.0335,0.1091,0.9899,0.1091
ROCPOINTS_N,0.7116,0.0335,0.1090,0.9899,0.1090
ROCPOINTS_N,0.7117,0.0335,0.1090,0.9899,0.1090
ROCPOINTS_N,0.7117,0.0335,0.1089,0.9899,0.1089
ROCPOINTS_N,0.7122,0.0335,0.1089,0.9899,0.1089
ROCPOINTS_N,0.7122,0.0335,0.1087,0.9899,0.1087
ROCPOINTS_N,0.7124,0.0335,0.1086,0.9899,0.1086
ROCPOINTS_N,0.7129,0.0335,0.1086,0.9899,0.1086
ROCPOINTS_N,0.7131,0.0335,0.1085,0.9899,0.1085
ROCPOINTS_N,0.7132,0.0335,0.1085,0.9899,0.1085
ROCPOINTS_N,0.7133,0.0335,0.1084,0.9899,0.1084
ROCPOINTS_N,0.7137,0.0317,0.1070,0.9903,0.1070
ROCPOINTS_N,0.7137,0.0317,0.1069,0.9903,0.1069
ROCPOINTS_N,0.7139,0.0317,0.1068,0.9903,0.1068
ROCPOINTS_N,0.7139,0.0317,0.1068,0.9903,0.1068
ROCPOINTS_N,0.7140,0.0317,0.1067,0.9903,0.1067
ROCPOINTS_N,0.7142,0.0317,0.1066,0.9902,0.1066
ROCPOINTS_N,0.7143,0.0317,0.1065,0.9902,0.1065
ROCPOINTS_N,0.7144,0.0317,0.1065,0.9902,0.1065
ROCPOINTS_N,0.7148,0.0300,0.1064,0.9908,0.1064
ROCPOINTS_N,0.7148,0.0300,0.1064,0.9908,0.1064
ROCPOINTS_N,0.7149,0.0300,0.1063,0.9908,0.1063
ROCPOINTS_N,0.7150,0.0300,0.1062,0.9908,0.1062
ROCPOINTS_N,0.7153,0.0300,0.1062,0.9908,0.1062
ROCPOINTS_N,0.7154,0.0300,0.1060,0.9907,0.1060
ROCPOINTS_N,0.7154,0.0300,0.1060,0.9907,0.1060
ROCPOINTS_N,0.7154,0.0300,0.1059,0.9907,0.1059
ROCPOINTS_N,0.7155,0.0300,0.1058,0.9907,0.1058
ROCPOINTS_N,0.7155,0.0300,0.1058,0.9907,0.1058
ROCPOINTS_N,0.7156,0.0300,0.1057,0.9907,0.1057
ROCPOINTS_N,0.7156,0.0300,0.1057,0.9907,0.1057
ROCPOINTS_N,0.7158,0.0300,0.1056,0.9907,0.1056
ROCPOINTS_N,0.7160,0.0300,0.1055,0.9907,0.1055
ROCPOINTS_N,0.7163,0.0300,0.1054,0.9907,0.1054
ROCPOINTS_N,0.7166,0.0300,0.1054,0.9907,0.1054
ROCPOINTS_N,0.7167,0.0300,0.1053,0.9907,0.1053
ROCPOINTS_N,0.7167,0.0265,0.1033,0.9916,0.1033
ROCPOINTS_N,0.7168,0.0265,0.1032,0.9916,0.1032
ROCPOINTS_N,0.7168,0.0265,0.1031,0.9916,0.1031
ROCPOINTS_N,0.7170,0.0265,0.1030,0.9916,0.1030
ROCPOINTS_N,0.7172,0.0265,0.1030,0.9916,0.1030
ROCPOINTS_N,0.7173,0.0265,0.1029,0.9916,0.1029
ROCPOINTS_N,0.7175,0.0265,0.1029,0.9916,0.1029
ROCPOINTS_N,0.7178,0.0265,0.1028,0.9916,0.1028
ROCPOINTS_N,0.7179,0.0265,0.1027,0.9916,0.1027
ROCPOINTS_N,0.7182,0.0265,0.1027,0.9916,0.1027
ROCPOINTS_N,0.7183,0.0265,0.1026,0.9915,0.1026
ROCPOINTS_N,0.7187,0.0265,0.1026,0.9915,0.1026
ROCPOINTS_N,0.7192,0.0265,0.1025,0.9915,0.1025
ROCPOINTS_N,0.7193,0.0265,0.1025,0.9915,0.1025
ROCPOINTS_N,0.7193,0.0265,0.1024,0.9915,0.1024
ROCPOINTS_N,0.7198,0.0265,0.1023,0.9915,0.1023
ROCPOINTS_N,0.7200,0.0265,0.1023,0.9915,0.1023
ROCPOINTS_N,0.7201,0.0265,0.1004,0.9914,0.1004
ROCPOINTS_N,0.7201,0.0265,0.1003,0.9914,0.1003
ROCPOINTS_N,0.7203,0.0265,0.1002,0.9913,0.1002
ROCPOINTS_N,0.7203,0.0265,0.1001,0.9913,0.1001
ROCPOINTS_N,0.7204,0.0247,0.1001,0.9919,0.1001
ROCPOINTS_N,0.7205,0.0247,0.1001,0.9919,0.1001
ROCPOINTS_N,0.7209,0.0247,0.1000,0.9919,0.1000
ROCPOINTS_N,0.7210,0.0247,0.0999,0.9919,0.0999
ROCPOINTS_N,0.7211,0.0247,0.0999,0.9919,0.0999
ROCPOINTS_N,0.7212,0.0247,0.0998,0.9919,0.0998
ROCPOINTS_N,0.7212,0.0247,0.0997,0.9919,0.0997
ROCPOINTS_N,0.7213,0.0247,0.0997,0.9919,0.0997
ROCPOINTS_N,0.7213,0.0247,0.0996,0.9919,0.0996
ROCPOINTS_N,0.7214,0.0247,0.0995,0.9919,0.0995
ROCPOINTS_N,0.7214,0.0247,0.0995,0.9919,0.0995
ROCPOINTS_N,0.7216,0.0247,0.0994,0.9919,0.0994
ROCPOINTS_N,0.7217,0.0247,0.0994,0.9919,0.0994
ROCPOINTS_N,0.7219,0.0247,0.0992,0.9918,0.0992
ROCPOINTS_N,0.7220,0.0247,0.0991,0.9918,0.0991
ROCPOINTS_N,0.7223,0.0247,0.0989,0.9918,0.0989
ROCPOINTS_N,0.7225,0.0247,0.0988,0.9918,0.0988
ROCPOINTS_N,0.7228,0.0247,0.0988,0.9918,0.0988
ROCPOINTS_N,0.7233,0.0247,0.0987,0.9918,0.0987
ROCPOINTS_N,0.7234,0.0247,0.0971,0.9917,0.0971
ROCPOINTS_N,0.7237,0.0247,0.0970,0.9917,0.0970
ROCPOINTS_N,0.7240,0.0247,0.0967,0.9916,0.0967
ROCPOINTS_N,0.7240,0.0247,0.0967,0.9916,0.0967
ROCPOINTS_N,0.7246,0.0247,0.0966,0.9916,0.0966
ROCPOINTS_N,0.7247,0.0247,0.0966,0.9916,0.0966
ROCPOINTS_N,0.7249,0.0247,0.0965,0.9916,0.0965
ROCPOINTS_N,0.7250,0.0247,0.0964,0.9916,0.0964
ROCPOINTS_N,0.7252,0.0247,0.0963,0.9916,0.0963
ROCPOINTS_N,0.7253,0.0247,0.0963,0.9916,0.0963
ROCPOINTS_N,0.7256,0.0247,0.0962,0.9916,0.0962
ROCPOINTS_N,0.7258,0.0247,0.0959,0.9916,0.0959
ROCPOINTS_N,0.7259,0.0247,0.0958,0.9916,0.0958
ROCPOINTS_N,0.7261,0.0247,0.0957,0.9915,0.0957
ROCPOINTS_N,0.7263,0.0247,0.0956,0.9915,0.0956
ROCPOINTS_N,0.7267,0.0247,0.0956,0.9915,0.0956
ROCPOINTS_N,0.7268,0.0229,0.0942,0.9920,0.0942
ROCPOINTS_N,0.7268,0.0229,0.0942,0.9920,0.0942
ROCPOINTS_N,0.7273,0.0229,0.0941,0.9920,0.0941
ROCPOINTS_N,0.7273,0.0229,0.0941,0.9920,0.0941
ROCPOINTS_N,0.7274,0.0229,0.0940,0.9920,0.0940
ROCPOINTS_N,0.7278,0.0229,0.0939,0.9920,0.0939
ROCPOINTS_N,0.7279,0.0229,0.0939,0.9920,0.0939
ROCPOINTS_N,0.7286,0.0229,0.0938,0.9920,0.0938
ROCPOINTS_N,0.7289,0.0229,0.0937,0.9920,0.0937
ROCPOINTS_N,0.7293,0.0229,0.0935,0.9920,0.0935
ROCPOINTS_N,0.7293,0.0229,0.0935,0.9920,0.0935
ROCPOINTS_N,0.7294,0.0229,0.0934,0.9920,0.0934
ROCPOINTS_N,0.7295,0.0229,0.0933,0.9919,0.0933
ROCPOINTS_N,0.7298,0.0229,0.0932,0.9919,0.0932
ROCPOINTS_N,0.7300,0.0229,0.0932,0.9919,0.0932
ROCPOINTS_N,0.7300,0.0229,0.0931,0.9919,0.0931
ROCPOINTS_N,0.7306,0.0229,0.0918,0.9918,0.0918
ROCPOINTS_N,0.7306,0.0229,0.0918,0.9918,0.0918
ROCPOINTS_N,0.7308,0.0229,0.0917,0.9918,0.0917
ROCPOINTS_N,0.7312,0.0229,0.0915,0.9918,0.0915
ROCPOINTS_N,0.7312,0.0229,0.0914,0.9918,0.0914
ROCPOINTS_N,0.7313,0.0229,0.0914,0.9918,0.0914
ROCPOINTS_N,0.7315,0.0229,0.0913,0.9918,0.0913
ROCPOINTS_N,0.7322,0.0229,0.0912,0.9918,0.0912
ROCPOINTS_N,0.7324,0.0229,0.0910,0.9917,0.0910
ROCPOINTS_N,0.7326,0.0229,0.0910,0.9917,0.0910
ROCPOINTS_N,0.7330,0.0229,0.0909,0.9917,0.0909
ROCPOINTS_N,0.7331,0.0229,0.0909,0.9917,0.0909
ROCPOINTS_N,0.7333,0.0229,0.0908,0.9917,0.0908
ROCPOINTS_N,0.7336,0.0229,0.0893,0.9916,0.0893
ROCPOINTS_N,0.7338,0.0229,0.0892,0.9916,0.0892
ROCPOINTS_N,0.7340,0.0229,0.0892,0.9916,0.0892
ROCPOINTS_N,0.7340,0.0229,0.0891,0.9916,0.0891
ROCPOINTS_N,0.7346,0.0229,0.0890,0.9916,0.0890
ROCPOINTS_N,0.7348,0.0229,0.0890,0.9916,0.0890
ROCPOINTS_N,0.7348,0.0229,0.0889,0.9915,0.0889
ROCPOINTS_N,0.7350,0.0229,0.0888,0.9915,0.0888
ROCPOINTS_N,0.7351,0.0229,0.0888,0.9915,0.0888
ROCPOINTS_N,0.7354,0.0229,0.0886,0.9915,0.0886
ROCPOINTS_N,0.7356,0.0229,0.0886,0.9915,0.0886
ROCPOINTS_N,0.7358,0.0229,0.0885,0.9915,0.0885
ROCPOINTS_N,0.7359,0.0229,0.0885,0.9915,0.0885
ROCPOINTS_N,0.7364,0.0229,0.0884,0.9915,0.0884
ROCPOINTS_N,0.7364,0.0229,0.0883,0.9915,0.0883
ROCPOINTS_N,0.7364,0.0229,0.0883,0.9915,0.0883
ROCPOINTS_N,0.7366,0.0229,0.0882,0.9915,0.0882
ROCPOINTS_N,0.7367,0.0229,0.0882,0.9915,0.0882
ROCPOINTS_N,0.7368,0.0229,0.0868,0.9913,0.0868
ROCPOINTS_N,0.7370,0.0229,0.0867,0.9913,0.0867
ROCPOINTS_N,0.7373,0.0229,0.0867,0.9913,0.0867
ROCPOINTS_N,0.7375,0.0229,0.0865,0.9913,0.0865
ROCPOINTS_N,0.7378,0.0229,0.0865,0.9913,0.0865
ROCPOINTS_N,0.7379,0.0229,0.0864,0.9913,0.0864
ROCPOINTS_N,0.7379,0.0229,0.0864,0.9913,0.0864
ROCPOINTS_N,0.7380,0.0229,0.0863,0.9913,0.0863
ROCPOINTS_N,0.7383,0.0229,0.0862,0.9913,0.0862
ROCPOINTS_N,0.7388,0.0229,0.0862,0.9913,0.0862
ROCPOINTS_N,0.7392,0.0229,0.0861,0.9913,0.0861
ROCPOINTS_N,0.7395,0.0229,0.0861,0.9913,0.0861
ROCPOINTS_N,0.7396,0.0229,0.0860,0.9913,0.0860
ROCPOINTS_N,0.7400,0.0229,0.0860,0.9913,0.0860
ROCPOINTS_N,0.7407,0.0212,0.0847,0.9918,0.0847
ROCPOINTS_N,0.7408,0.0212,0.0846,0.9918,0.0846
ROCPOINTS_N,0.7414,0.0212,0.0844,0.9918,0.0844
ROCPOINTS_N,0.7417,0.0212,0.0844,0.9918,0.0844
ROCPOINTS_N,0.7417,0.0212,0.0843,0.9918,0.0843
ROCPOINTS_N,0.7420,0.0212,0.0842,0.9918,0.0842
ROCPOINTS_N,0.7421,0.0212,0.0841,0.9918,0.0841
ROCPOINTS_N,0.7421,0.0212,0.0841,0.9917,0.0841
ROCPOINTS_N,0.7422,0.0212,0.0840,0.9917,0.0840
ROCPOINTS_N,0.7425,0.0212,0.0840,0.9917,0.0840
ROCPOINTS_N,0.7425,0.0212,0.0839,0.9917,0.0839
ROCPOINTS_N,0.7428,0.0212,0.0839,0.9917,0.0839
ROCPOINTS_N,0.7430,0.0212,0.0838,0.9917,0.0838
ROCPOINTS_N,0.7433,0.0212,0.0837,0.9917,0.0837
ROCPOINTS_N,0.7437,0.0194,0.0826,0.9923,0.0826
ROCPOINTS_N,0.7437,0.0194,0.0825,0.9923,0.0825
ROCPOINTS_N,0.7439,0.0194,0.0824,0.9923,0.0824
ROCPOINTS_N,0.7442,0.0194,0.0823,0.9923,0.0823
ROCPOINTS_N,0.7444,0.0176,0.0823,0.9930,0.0823
ROCPOINTS_N,0.7445,0.0176,0.0823,0.9930,0.0823
ROCPOINTS_N,0.7445,0.0176,0.0822,0.9930,0.0822
ROCPOINTS_N,0.7448,0.0176,0.0822,0.9930,0.0822
ROCPOINTS_N,0.7449,0.0176,0.0821,0.9929,0.0821
ROCPOINTS_N,0.7453,0.0176,0.0820,0.9929,0.0820
ROCPOINTS_N,0.7454,0.0176,0.0819,0.9929,0.0819
ROCPOINTS_N,0.7456,0.0176,0.0818,0.9929,0.0818
ROCPOINTS_N,0.7460,0.0176,0.0817,0.9929,0.0817
ROCPOINTS_N,0.7467,0.0176,0.0816,0.9929,0.0816
ROCPOINTS_N,0.7469,0.0176,0.0804,0.9928,0.0804
ROCPOINTS_N,0.7470,0.0176,0.0803,0.9928,0.0803
ROCPOINTS_N,0.7481,0.0176,0.0802,0.9928,0.0802
ROCPOINTS_N,0.7482,0.0176,0.0802,0.9928,0.0802
ROCPOINTS_N,0.7483,0.0176,0.0801,0.9928,0.0801
ROCPOINTS_N,0.7485,0.0176,0.0801,0.9928,0.0801
ROCPOINTS_N,0.7493,0.0176,0.0800,0.9928,0.0800
ROCPOINTS_N,0.7495,0.0176,0.0799,0.9928,0.0799
ROCPOINTS_N,0.7500,0.0176,0.0798,0.9927,0.0798
ROCPOINTS_N,0.7500,0.0176,0.0798,0.9927,0.0798
ROCPOINTS_N,0.7505,0.0176,0.0782,0.9926,0.0782
ROCPOINTS_N,0.7510,0.0176,0.0781,0.9926,0.0781
ROCPOINTS_N,0.7513,0.0176,0.0781,0.9926,0.0781
ROCPOINTS_N,0.7513,0.0176,0.0780,0.9926,0.0780
ROCPOINTS_N,0.7517,0.0176,0.0780,0.9926,0.0780
ROCPOINTS_N,0.7520,0.0176,0.0778,0.9926,0.0778
ROCPOINTS_N,0.7521,0.0176,0.0778,0.9926,0.0778
ROCPOINTS_N,0.7526,0.0176,0.0777,0.9926,0.0777
ROCPOINTS_N,0.7533,0.0176,0.0777,0.9925,0.0777
ROCPOINTS_N,0.7534,0.0176,0.0764,0.9924,0.0764
ROCPOINTS_N,0.7537,0.0176,0.0763,0.9924,0.0763
ROCPOINTS_N,0.7540,0.0176,0.0763,0.9924,0.0763
ROCPOINTS_N,0.7542,0.0176,0.0762,0.9924,0.0762
ROCPOINTS_N,0.7542,0.0176,0.0762,0.9924,0.0762
ROCPOINTS_N,0.7542,0.0176,0.0761,0.9924,0.0761
ROCPOINTS_N,0.7543,0.0176,0.0758,0.9924,0.0758
ROCPOINTS_N,0.7544,0.0176,0.0753,0.9923,0.0753
ROCPOINTS_N,0.7547,0.0176,0.0752,0.9923,0.0752
ROCPOINTS_N,0.7549,0.0176,0.0750,0.9923,0.0750
ROCPOINTS_N,0.7550,0.0176,0.0750,0.9923,0.0750
ROCPOINTS_N,0.7553,0.0176,0.0749,0.9923,0.0749
ROCPOINTS_N,0.7555,0.0176,0.0749,0.9923,0.0749
ROCPOINTS_N,0.7561,0.0176,0.0748,0.9923,0.0748
ROCPOINTS_N,0.7562,0.0176,0.0747,0.9923,0.0747
ROCPOINTS_N,0.7564,0.0176,0.0746,0.9922,0.0746
ROCPOINTS_N,0.7566,0.0176,0.0746,0.9922,0.0746
ROCPOINTS_N,0.7567,0.0176,0.0745,0.9922,0.0745
ROCPOINTS_N,0.7568,0.0176,0.0730,0.9921,0.0730
ROCPOINTS_N,0.7569,0.0176,0.0729,0.9921,0.0729
ROCPOINTS_N,0.7573,0.0176,0.0728,0.9921,0.0728
ROCPOINTS_N,0.7583,0.0176,0.0728,0.9921,0.0728
ROCPOINTS_N,0.7584,0.0159,0.0727,0.9928,0.0727
ROCPOINTS_N,0.7589,0.0159,0.0726,0.9928,0.0726
ROCPOINTS_N,0.7592,0.0159,0.0725,0.9928,0.0725
ROCPOINTS_N,0.7597,0.0159,0.0725,0.9928,0.0725
ROCPOINTS_N,0.7598,0.0159,0.0724,0.9928,0.0724
ROCPOINTS_N,0.7599,0.0159,0.0723,0.9928,0.0723
ROCPOINTS_N,0.7600,0.0159,0.0722,0.9928,0.0722
ROCPOINTS_N,0.7605,0.0159,0.0714,0.9927,0.0714
ROCPOINTS_N,0.7611,0.0159,0.0714,0.9927,0.0714
ROCPOINTS_N,0.7613,0.0159,0.0713,0.9927,0.0713
ROCPOINTS_N,0.7617,0.0159,0.0713,0.9927,0.0713
ROCPOINTS_N,0.7620,0.0159,0.0712,0.9927,0.0712
ROCPOINTS_N,0.7622,0.0159,0.0711,0.9927,0.0711
ROCPOINTS_N,0.7633,0.0159,0.0711,0.9927,0.0711
ROCPOINTS_N,0.7635,0.0159,0.0701,0.9926,0.0701
ROCPOINTS_N,0.7640,0.0159,0.0700,0.9926,0.0700
ROCPOINTS_N,0.7642,0.0159,0.0699,0.9925,0.0699
ROCPOINTS_N,0.7643,0.0159,0.0699,0.9925,0.0699
ROCPOINTS_N,0.7644,0.0159,0.0697,0.9925,0.0697
ROCPOINTS_N,0.7650,0.0159,0.0697,0.9925,0.0697
ROCPOINTS_N,0.7653,0.0159,0.0696,0.9925,0.0696
ROCPOINTS_N,0.7660,0.0159,0.0696,0.9925,0.0696
ROCPOINTS_N,0.7667,0.0159,0.0695,0.9925,0.0695
ROCPOINTS_N,0.7674,0.0159,0.0684,0.9924,0.0684
ROCPOINTS_N,0.7676,0.0159,0.0683,0.9924,0.0683
ROCPOINTS_N,0.7682,0.0159,0.0682,0.9924,0.0682
ROCPOINTS_N,0.7694,0.0159,0.0682,0.9924,0.0682
ROCPOINTS_N,0.7695,0.0159,0.0681,0.9924,0.0681
ROCPOINTS_N,0.7696,0.0159,0.0681,0.9923,0.0681
ROCPOINTS_N,0.7696,0.0159,0.0680,0.9923,0.0680
ROCPOINTS_N,0.7699,0.0159,0.0679,0.9923,0.0679
ROCPOINTS_N,0.7700,0.0159,0.0679,0.9923,0.0679
ROCPOINTS_N,0.7701,0.0141,0.0667,0.9931,0.0667
ROCPOINTS_N,0.7704,0.0141,0.0667,0.9930,0.0667
ROCPOINTS_N,0.7705,0.0141,0.0666,0.9930,0.0666
ROCPOINTS_N,0.7706,0.0141,0.0665,0.9930,0.0665
ROCPOINTS_N,0.7712,0.0141,0.0665,0.9930,0.0665
ROCPOINTS_N,0.7715,0.0141,0.0664,0.9930,0.0664
ROCPOINTS_N,0.7717,0.0141,0.0664,0.9930,0.0664
ROCPOINTS_N,0.7726,0.0141,0.0662,0.9930,0.0662
ROCPOINTS_N,0.7731,0.0141,0.0662,0.9930,0.0662
ROCPOINTS_N,0.7733,0.0141,0.0661,0.9930,0.0661
ROCPOINTS_N,0.7744,0.0141,0.0650,0.9929,0.0650
ROCPOINTS_N,0.7750,0.0141,0.0650,0.9929,0.0650
ROCPOINTS_N,0.7758,0.0141,0.0648,0.9929,0.0648
ROCPOINTS_N,0.7762,0.0141,0.0648,0.9929,0.0648
ROCPOINTS_N,0.7763,0.0123,0.0648,0.9937,0.0648
ROCPOINTS_N,0.7767,0.0123,0.0647,0.9937,0.0647
ROCPOINTS_N,0.7768,0.0123,0.0637,0.9936,0.0637
ROCPOINTS_N,0.7770,0.0123,0.0637,0.9936,0.0637
ROCPOINTS_N,0.7773,0.0123,0.0636,0.9936,0.0636
ROCPOINTS_N,0.7778,0.0123,0.0635,0.9936,0.0635
ROCPOINTS_N,0.7778,0.0123,0.0634,0.9936,0.0634
ROCPOINTS_N,0.7779,0.0123,0.0634,0.9936,0.0634
ROCPOINTS_N,0.7783,0.0123,0.0633,0.9936,0.0633
ROCPOINTS_N,0.7792,0.0123,0.0633,0.9936,0.0633
ROCPOINTS_N,0.7794,0.0123,0.0632,0.9936,0.0632
ROCPOINTS_N,0.7800,0.0123,0.0632,0.9936,0.0632
ROCPOINTS_N,0.7805,0.0123,0.0626,0.9935,0.0626
ROCPOINTS_N,0.7807,0.0123,0.0626,0.9935,0.0626
ROCPOINTS_N,0.7816,0.0123,0.0625,0.9935,0.0625
ROCPOINTS_N,0.7817,0.0123,0.0625,0.9935,0.0625
ROCPOINTS_N,0.7817,0.0123,0.0624,0.9935,0.0624
ROCPOINTS_N,0.7824,0.0123,0.0623,0.9935,0.0623
ROCPOINTS_N,0.7825,0.0123,0.0623,0.9935,0.0623
ROCPOINTS_N,0.7833,0.0123,0.0622,0.9935,0.0622
ROCPOINTS_N,0.7838,0.0123,0.0615,0.9934,0.0615
ROCPOINTS_N,0.7838,0.0123,0.0614,0.9934,0.0614
ROCPOINTS_N,0.7840,0.0123,0.0613,0.9934,0.0613
ROCPOINTS_N,0.7845,0.0123,0.0612,0.9934,0.0612
ROCPOINTS_N,0.7850,0.0123,0.0612,0.9934,0.0612
ROCPOINTS_N,0.7858,0.0123,0.0610,0.9934,0.0610
ROCPOINTS_N,0.7865,0.0123,0.0609,0.9933,0.0609
ROCPOINTS_N,0.7867,0.0123,0.0608,0.9933,0.0608
ROCPOINTS_N,0.7869,0.0123,0.0598,0.9932,0.0598
ROCPOINTS_N,0.7875,0.0123,0.0598,0.9932,0.0598
ROCPOINTS_N,0.7881,0.0123,0.0597,0.9932,0.0597
ROCPOINTS_N,0.7883,0.0123,0.0597,0.9932,0.0597
ROCPOINTS_N,0.7900,0.0123,0.0596,0.9932,0.0596
ROCPOINTS_N,0.7908,0.0123,0.0590,0.9931,0.0590
ROCPOINTS_N,0.7916,0.0123,0.0588,0.9931,0.0588
ROCPOINTS_N,0.7917,0.0123,0.0587,0.9931,0.0587
ROCPOINTS_N,0.7919,0.0123,0.0587,0.9931,0.0587
ROCPOINTS_N,0.7929,0.0123,0.0586,0.9931,0.0586
ROCPOINTS_N,0.7931,0.0123,0.0585,0.9931,0.0585
ROCPOINTS_N,0.7933,0.0123,0.0585,0.9931,0.0585
ROCPOINTS_N,0.7950,0.0123,0.0578,0.9930,0.0578
ROCPOINTS_N,0.7952,0.0123,0.0578,0.9930,0.0578
ROCPOINTS_N,0.7956,0.0123,0.0577,0.9930,0.0577
ROCPOINTS_N,0.7967,0.0123,0.0576,0.9930,0.0576
ROCPOINTS_N,0.7971,0.0123,0.0568,0.9929,0.0568
ROCPOINTS_N,0.7978,0.0123,0.0567,0.9929,0.0567
ROCPOINTS_N,0.8000,0.0123,0.0567,0.9928,0.0567
ROCPOINTS_N,0.8007,0.0123,0.0560,0.9928,0.0560
ROCPOINTS_N,0.8018,0.0123,0.0560,0.9928,0.0560
ROCPOINTS_N,0.8022,0.0123,0.0559,0.9928,0.0559
ROCPOINTS_N,0.8033,0.0123,0.0559,0.9927,0.0559
ROCPOINTS_N,0.8038,0.0123,0.0552,0.9927,0.0552
ROCPOINTS_N,0.8050,0.0123,0.0551,0.9926,0.0551
ROCPOINTS_N,0.8050,0.0123,0.0550,0.9926,0.0550
ROCPOINTS_N,0.8067,0.0123,0.0549,0.9926,0.0549
ROCPOINTS_N,0.8081,0.0106,0.0543,0.9936,0.0543
ROCPOINTS_N,0.8083,0.0106,0.0542,0.9936,0.0542
ROCPOINTS_N,0.8084,0.0106,0.0542,0.9936,0.0542
ROCPOINTS_N,0.8084,0.0106,0.0541,0.9936,0.0541
ROCPOINTS_N,0.8100,0.0106,0.0540,0.9936,0.0540
ROCPOINTS_N,0.8107,0.0106,0.0536,0.9935,0.0536
ROCPOINTS_N,0.8117,0.0106,0.0535,0.9935,0.0535
ROCPOINTS_N,0.8133,0.0106,0.0535,0.9935,0.0535
ROCPOINTS_N,0.8133,0.0106,0.0533,0.9935,0.0533
ROCPOINTS_N,0.8135,0.0106,0.0528,0.9934,0.0528
ROCPOINTS_N,0.8146,0.0106,0.0528,0.9934,0.0528
ROCPOINTS_N,0.8158,0.0106,0.0527,0.9934,0.0527
ROCPOINTS_N,0.8159,0.0106,0.0526,0.9934,0.0526
ROCPOINTS_N,0.8167,0.0106,0.0525,0.9934,0.0525
ROCPOINTS_N,0.8179,0.0106,0.0516,0.9933,0.0516
ROCPOINTS_N,0.8188,0.0106,0.0515,0.9933,0.0515
ROCPOINTS_N,0.8192,0.0106,0.0515,0.9933,0.0515
ROCPOINTS_N,0.8200,0.0106,0.0513,0.9932,0.0513
ROCPOINTS_N,0.8207,0.0088,0.0506,0.9943,0.0506
ROCPOINTS_N,0.8232,0.0088,0.0505,0.9943,0.0505
ROCPOINTS_N,0.8233,0.0088,0.0504,0.9943,0.0504
ROCPOINTS_N,0.8250,0.0088,0.0500,0.9942,0.0500
ROCPOINTS_N,0.8254,0.0088,0.0499,0.9942,0.0499
ROCPOINTS_N,0.8267,0.0088,0.0498,0.9942,0.0498
ROCPOINTS_N,0.8280,0.0088,0.0496,0.9942,0.0496
ROCPOINTS_N,0.8287,0.0088,0.0496,0.9942,0.0496
ROCPOINTS_N,0.8295,0.0088,0.0495,0.9941,0.0495
ROCPOINTS_N,0.8300,0.0053,0.0488,0.9964,0.0488
ROCPOINTS_N,0.8333,0.0053,0.0483,0.9964,0.0483
ROCPOINTS_N,0.8344,0.0053,0.0480,0.9964,0.0480
ROCPOINTS_N,0.8367,0.0053,0.0480,0.9964,0.0480
ROCPOINTS_N,0.8379,0.0053,0.0475,0.9963,0.0475
ROCPOINTS_N,0.8389,0.0053,0.0475,0.9963,0.0475
ROCPOINTS_N,0.8400,0.0053,0.0474,0.9963,0.0474
ROCPOINTS_N,0.8433,0.0053,0.0469,0.9963,0.0469
ROCPOINTS_N,0.8440,0.0053,0.0463,0.9962,0.0463
ROCPOINTS_N,0.8467,0.0053,0.0462,0.9962,0.0462
ROCPOINTS_N,0.8500,0.0035,0.0460,0.9975,0.0460
ROCPOINTS_N,0.8533,0.0035,0.0458,0.9975,0.0458
ROCPOINTS_N,0.8550,0.0035,0.0455,0.9974,0.0455
ROCPOINTS_N,0.8567,0.0035,0.0455,0.9974,0.0455
ROCPOINTS_N,0.8600,0.0035,0.0450,0.9974,0.0450
ROCPOINTS_N,0.8633,0.0035,0.0446,0.9974,0.0446
ROCPOINTS_N,0.8667,0.0035,0.0443,0.9974,0.0443
ROCPOINTS_N,0.8700,0.0035,0.0442,0.9974,0.0442
ROCPOINTS_N,0.8733,0.0035,0.0440,0.9974,0.0440
ROCPOINTS_N,0.8767,0.0035,0.0435,0.9973,0.0435
ROCPOINTS_N,0.8780,0.0035,0.0432,0.9973,0.0432
ROCPOINTS_N,0.8785,0.0035,0.0432,0.9973,0.0432
ROCPOINTS_N,0.8800,0.0035,0.0431,0.9973,0.0431
ROCPOINTS_N,0.8813,0.0035,0.0423,0.9972,0.0423
ROCPOINTS_N,0.8833,0.0035,0.0422,0.9972,0.0422
ROCPOINTS_N,0.8847,0.0035,0.0420,0.9972,0.0420
ROCPOINTS_N,0.8859,0.0035,0.0419,0.9972,0.0419
ROCPOINTS_N,0.8867,0.0018,0.0419,0.9986,0.0419
ROCPOINTS_N,0.8885,0.0018,0.0417,0.9986,0.0417
ROCPOINTS_N,0.8900,0.0018,0.0415,0.9986,0.0415
ROCPOINTS_N,0.8933,0.0018,0.0411,0.9986,0.0411
ROCPOINTS_N,0.8950,0.0018,0.0406,0.9986,0.0406
ROCPOINTS_N,0.8967,0.0018,0.0405,0.9986,0.0405
ROCPOINTS_N,0.9000,0.0018,0.0401,0.9985,0.0401
ROCPOINTS_N,0.9017,0.0018,0.0399,0.9985,0.0399
ROCPOINTS_N,0.9033,0.0018,0.0399,0.9985,0.0399
ROCPOINTS_N,0.9063,0.0018,0.0394,0.9985,0.0394
ROCPOINTS_N,0.9067,0.0018,0.0390,0.9985,0.0390
ROCPOINTS_N,0.9096,0.0018,0.0369,0.9984,0.0369
ROCPOINTS_N,0.9097,0.0018,0.0367,0.9984,0.0367
ROCPOINTS_N,0.9100,0.0018,0.0366,0.9984,0.0366
ROCPOINTS_N,0.9125,0.0018,0.0362,0.9984,0.0362
ROCPOINTS_N,0.9130,0.0018,0.0358,0.9984,0.0358
ROCPOINTS_N,0.9133,0.0018,0.0357,0.9984,0.0357
ROCPOINTS_N,0.9134,0.0000,0.0355,1.0000,0.0355
ROCPOINTS_N,0.9167,0.0000,0.0350,1.0000,0.0350
ROCPOINTS_N,0.9183,0.0000,0.0342,1.0000,0.0342
ROCPOINTS_N,0.9196,0.0000,0.0341,1.0000,0.0341
ROCPOINTS_N,0.9200,0.0000,0.0337,1.0000,0.0337
ROCPOINTS_N,0.9217,0.0000,0.0327,1.0000,0.0327
ROCPOINTS_N,0.9233,0.0000,0.0321,1.0000,0.0321
ROCPOINTS_N,0.9246,0.0000,0.0320,1.0000,0.0320
ROCPOINTS_N,0.9250,0.0000,0.0319,1.0000,0.0319
ROCPOINTS_N,0.9263,0.0000,0.0317,1.0000,0.0317
ROCPOINTS_N,0.9267,0.0000,0.0313,1.0000,0.0313
ROCPOINTS_N,0.9300,0.0000,0.0308,1.0000,0.0308
ROCPOINTS_N,0.9333,0.0000,0.0303,1.0000,0.0303
ROCPOINTS_N,0.9358,0.0000,0.0298,1.0000,0.0298
ROCPOINTS_N,0.9367,0.0000,0.0297,1.0000,0.0297
ROCPOINTS_N,0.9400,0.0000,0.0262,1.0000,0.0262
ROCPOINTS_N,0.9425,0.0000,0.0255,1.0000,0.0255
ROCPOINTS_N,0.9430,0.0000,0.0252,1.0000,0.0252
ROCPOINTS_N,0.9433,0.0000,0.0248,1.0000,0.0248
ROCPOINTS_N,0.9434,0.0000,0.0225,1.0000,0.0225
ROCPOINTS_N,0.9450,0.0000,0.0224,1.0000,0.0224
ROCPOINTS_N,0.9458,0.0000,0.0223,1.0000,0.0223
ROCPOINTS_N,0.9467,0.0000,0.0218,1.0000,0.0218
ROCPOINTS_N,0.9467,0.0000,0.0180,1.0000,0.0180
ROCPOINTS_N,0.9492,0.0000,0.0172,1.0000,0.0172
ROCPOINTS_N,0.9497,0.0000,0.0171,1.0000,0.0171
ROCPOINTS_N,0.9500,0.0000,0.0170,1.0000,0.0170
ROCPOINTS_N,0.9517,0.0000,0.0154,1.0000,0.0154
ROCPOINTS_N,0.9525,0.0000,0.0149,1.0000,0.0149
ROCPOINTS_N,0.9533,0.0000,0.0148,1.0000,0.0148
ROCPOINTS_N,0.9550,0.0000,0.0125,1.0000,0.0125
ROCPOINTS_N,0.9563,0.0000,0.0109,1.0000,0.0109
ROCPOINTS_N,0.9567,0.0000,0.0104,1.0000,0.0104
ROCPOINTS_N,0.9583,0.0000,0.0080,1.0000,0.0080
ROCPOINTS_N,0.9597,0.0000,0.0078,1.0000,0.0078
ROCPOINTS_N,0.9600,0.0000,0.0075,1.0000,0.0075
ROCPOINTS_N,0.9617,0.0000,0.0047,1.0000,0.0047
ROCPOINTS_N,0.9633,0.0000,0.0038,1.0000,0.0038
ROCPOINTS_N,0.9663,0.0000,0.0037,1.0000,0.0037
ROCPOINTS_N,0.9667,0.0000,0.0034,1.0000,0.0034
ROCPOINTS_N,0.9683,0.0000,0.0017,1.0000,0.0017
ROCPOINTS_N,0.9717,0.0000,0.0016,1.0000,0.0016
ROCPOINTS_N,0.9750,0.0000,0.0015,1.0000,0.0015
ROCPOINTS_N,0.9767,0.0000,0.0013,1.0000,0.0013
ROCPOINTS_N,0.9833,0.0000,0.0012,1.0000,0.0012
ROCPOINTS_N,0.9867,0.0000,0.0008,1.0000,0.0008
ROCPOINTS_N,0.9867,0.0000,0.0000,0.0000,0.0000
ROCPOINTS_O,0.0000,1.0000,1.0000,0.0237,1.0000
ROCPOINTS_O,0.0004,0.9986,0.9976,0.0237,0.9976
ROCPOINTS_O,0.0010,0.9982,0.9976,0.0237,0.9976
ROCPOINTS_O,0.0017,0.9977,0.9976,0.0237,0.9976
ROCPOINTS_O,0.0033,0.9974,0.9976,0.0237,0.9976
ROCPOINTS_O,0.0046,0.9969,0.9976,0.0237,0.9976
ROCPOINTS_O,0.0067,0.9964,0.9976,0.0237,0.9976
ROCPOINTS_O,0.0071,0.9955,0.9976,0.0238,0.9976
ROCPOINTS_O,0.0082,0.9952,0.9976,0.0238,0.9976
ROCPOINTS_O,0.0089,0.9950,0.9976,0.0238,0.9976
ROCPOINTS_O,0.0100,0.9950,0.9976,0.0238,0.9976
ROCPOINTS_O,0.0112,0.9946,0.9976,0.0238,0.9976
ROCPOINTS_O,0.0128,0.9944,0.9976,0.0238,0.9976
ROCPOINTS_O,0.0133,0.9942,0.9976,0.0238,0.9976
ROCPOINTS_O,0.0152,0.9936,0.9976,0.0238,0.9976
ROCPOINTS_O,0.0166,0.9931,0.9976,0.0238,0.9976
ROCPOINTS_O,0.0166,0.9929,0.9976,0.0238,0.9976
ROCPOINTS_O,0.0167,0.9928,0.9976,0.0238,0.9976
ROCPOINTS_O,0.0190,0.9925,0.9976,0.0238,0.9976
ROCPOINTS_O,0.0200,0.9924,0.9976,0.0238,0.9976
ROCPOINTS_O,0.0205,0.9913,0.9976,0.0239,0.9976
ROCPOINTS_O,0.0206,0.9912,0.9976,0.0239,0.9976
ROCPOINTS_O,0.0222,0.9912,0.9976,0.0239,0.9976
ROCPOINTS_O,0.0223,0.9911,0.9976,0.0239,0.9976
ROCPOINTS_O,0.0223,0.9910,0.9976,0.0239,0.9976
ROCPOINTS_O,0.0231,0.9910,0.9976,0.0239,0.9976
ROCPOINTS_O,0.0233,0.9909,0.9976,0.0239,0.9976
ROCPOINTS_O,0.0241,0.9890,0.9952,0.0239,0.9952
ROCPOINTS_O,0.0242,0.9888,0.9952,0.0239,0.9952
ROCPOINTS_O,0.0248,0.9887,0.9952,0.0239,0.9952
ROCPOINTS_O,0.0250,0.9886,0.9952,0.0239,0.9952
ROCPOINTS_O,0.0252,0.9886,0.9952,0.0239,0.9952
ROCPOINTS_O,0.0254,0.9884,0.9952,0.0239,0.9952
ROCPOINTS_O,0.0254,0.9883,0.9952,0.0239,0.9952
ROCPOINTS_O,0.0258,0.9883,0.9952,0.0239,0.9952
ROCPOINTS_O,0.0264,0.9882,0.9952,0.0239,0.9952
ROCPOINTS_O,0.0267,0.9881,0.9952,0.0239,0.9952
ROCPOINTS_O,0.0270,0.9844,0.9952,0.0240,0.9952
ROCPOINTS_O,0.0293,0.9843,0.9952,0.0240,0.9952
ROCPOINTS_O,0.0293,0.9842,0.9952,0.0240,0.9952
ROCPOINTS_O,0.0294,0.9841,0.9952,0.0240,0.9952
ROCPOINTS_O,0.0295,0.9840,0.9952,0.0240,0.9952
ROCPOINTS_O,0.0300,0.9840,0.9952,0.0240,0.9952
ROCPOINTS_O,0.0302,0.9814,0.9929,0.0240,0.9929
ROCPOINTS_O,0.0303,0.9814,0.9929,0.0240,0.9929
ROCPOINTS_O,0.0310,0.9813,0.9929,0.0240,0.9929
ROCPOINTS_O,0.0310,0.9812,0.9929,0.0240,0.9929
ROCPOINTS_O,0.0317,0.9811,0.9929,0.0240,0.9929
ROCPOINTS_O,0.0320,0.9801,0.9929,0.0240,0.9929
ROCPOINTS_O,0.0321,0.9800,0.9929,0.0240,0.9929
ROCPOINTS_O,0.0327,0.9799,0.9929,0.0240,0.9929
ROCPOINTS_O,0.0333,0.9798,0.9929,0.0240,0.9929
ROCPOINTS_O,0.0336,0.9779,0.9929,0.0241,0.9929
ROCPOINTS_O,0.0337,0.9779,0.9929,0.0241,0.9929
ROCPOINTS_O,0.0337,0.9778,0.9929,0.0241,0.9929
ROCPOINTS_O,0.0350,0.9777,0.9929,0.0241,0.9929
ROCPOINTS_O,0.0350,0.9770,0.9929,0.0241,0.9929
ROCPOINTS_O,0.0353,0.9769,0.9929,0.0241,0.9929
ROCPOINTS_O,0.0364,0.9767,0.9929,0.0241,0.9929
ROCPOINTS_O,0.0367,0.9766,0.9929,0.0241,0.9929
ROCPOINTS_O,0.0371,0.9725,0.9929,0.0242,0.9929
ROCPOINTS_O,0.0378,0.9725,0.9929,0.0242,0.9929
ROCPOINTS_O,0.0386,0.9724,0.9929,0.0242,0.9929
ROCPOINTS_O,0.0388,0.9716,0.9929,0.0242,0.9929
ROCPOINTS_O,0.0399,0.9716,0.9929,0.0242,0.9929
ROCPOINTS_O,0.0400,0.9715,0.9929,0.0242,0.9929
ROCPOINTS_O,0.0400,0.9699,0.9905,0.0242,0.9905
ROCPOINTS_O,0.0403,0.9698,0.9905,0.0242,0.9905
ROCPOINTS_O,0.0407,0.9698,0.9905,0.0242,0.9905
ROCPOINTS_O,0.0408,0.9697,0.9905,0.0242,0.9905
ROCPOINTS_O,0.0409,0.9696,0.9905,0.0242,0.9905
ROCPOINTS_O,0.0411,0.9695,0.9905,0.0242,0.9905
ROCPOINTS_O,0.0413,0.9694,0.9905,0.0242,0.9905
ROCPOINTS_O,0.0416,0.9692,0.9905,0.0242,0.9905
ROCPOINTS_O,0.0419,0.9691,0.9905,0.0242,0.9905
ROCPOINTS_O,0.0433,0.9690,0.9905,0.0242,0.9905
ROCPOINTS_O,0.0446,0.9637,0.9905,0.0244,0.9905
ROCPOINTS_O,0.0450,0.9628,0.9905,0.0244,0.9905
ROCPOINTS_O,0.0456,0.9628,0.9905,0.0244,0.9905
ROCPOINTS_O,0.0459,0.9627,0.9905,0.0244,0.9905
ROCPOINTS_O,0.0460,0.9627,0.9905,0.0244,0.9905
ROCPOINTS_O,0.0463,0.9626,0.9905,0.0244,0.9905
ROCPOINTS_O,0.0467,0.9625,0.9905,0.0244,0.9905
ROCPOINTS_O,0.0471,0.9599,0.9905,0.0244,0.9905
ROCPOINTS_O,0.0475,0.9598,0.9905,0.0244,0.9905
ROCPOINTS_O,0.0478,0.9597,0.9905,0.0244,0.9905
ROCPOINTS_O,0.0484,0.9595,0.9905,0.0245,0.9905
ROCPOINTS_O,0.0486,0.9593,0.9905,0.0245,0.9905
ROCPOINTS_O,0.0487,0.9592,0.9905,0.0245,0.9905
ROCPOINTS_O,0.0489,0.9591,0.9905,0.0245,0.9905
ROCPOINTS_O,0.0492,0.9591,0.9905,0.0245,0.9905
ROCPOINTS_O,0.0492,0.9590,0.9905,0.0245,0.9905
ROCPOINTS_O,0.0495,0.9589,0.9905,0.0245,0.9905
ROCPOINTS_O,0.0497,0.9588,0.9905,0.0245,0.9905
ROCPOINTS_O,0.0500,0.9588,0.9905,0.0245,0.9905
ROCPOINTS_O,0.0500,0.9587,0.9905,0.0245,0.9905
ROCPOINTS_O,0.0509,0.9566,0.9905,0.0245,0.9905
ROCPOINTS_O,0.0511,0.9565,0.9905,0.0245,0.9905
ROCPOINTS_O,0.0517,0.9565,0.9905,0.0245,0.9905
ROCPOINTS_O,0.0517,0.9564,0.9905,0.0245,0.9905
ROCPOINTS_O,0.0519,0.9563,0.9905,0.0245,0.9905
ROCPOINTS_O,0.0520,0.9563,0.9905,0.0245,0.9905
ROCPOINTS_O,0.0529,0.9562,0.9905,0.0245,0.9905
ROCPOINTS_O,0.0530,0.9562,0.9905,0.0245,0.9905
ROCPOINTS_O,0.0533,0.9561,0.9905,0.0245,0.9905
ROCPOINTS_O,0.0536,0.9548,0.9905,0.0246,0.9905
ROCPOINTS_O,0.0540,0.9548,0.9905,0.0246,0.9905
ROCPOINTS_O,0.0542,0.9544,0.9905,0.0246,0.9905
ROCPOINTS_O,0.0542,0.9544,0.9905,0.0246,0.9905
ROCPOINTS_O,0.0544,0.9544,0.9881,0.0245,0.9881
ROCPOINTS_O,0.0547,0.9542,0.9881,0.0245,0.9881
ROCPOINTS_O,0.0550,0.9541,0.9881,0.0245,0.9881
ROCPOINTS_O,0.0556,0.9540,0.9881,0.0245,0.9881
ROCPOINTS_O,0.0556,0.9540,0.9881,0.0245,0.9881
ROCPOINTS_O,0.0558,0.9539,0.9881,0.0245,0.9881
ROCPOINTS_O,0.0560,0.9539,0.9881,0.0245,0.9881
ROCPOINTS_O,0.0561,0.9538,0.9881,0.0245,0.9881
ROCPOINTS_O,0.0562,0.9537,0.9881,0.0245,0.9881
ROCPOINTS_O,0.0563,0.9537,0.9881,0.0245,0.9881
ROCPOINTS_O,0.0567,0.9536,0.9881,0.0245,0.9881
ROCPOINTS_O,0.0567,0.9514,0.9881,0.0246,0.9881
ROCPOINTS_O,0.0568,0.9513,0.9881,0.0246,0.9881
ROCPOINTS_O,0.0571,0.9513,0.9881,0.0246,0.9881
ROCPOINTS_O,0.0573,0.9512,0.9881,0.0246,0.9881
ROCPOINTS_O,0.0583,0.9511,0.9881,0.0246,0.9881
ROCPOINTS_O,0.0584,0.9511,0.9881,0.0246,0.9881
ROCPOINTS_O,0.0587,0.9510,0.9881,0.0246,0.9881
ROCPOINTS_O,0.0587,0.9507,0.9881,0.0246,0.9881
ROCPOINTS_O,0.0587,0.9506,0.9881,0.0246,0.9881
ROCPOINTS_O,0.0589,0.9505,0.9881,0.0246,0.9881
ROCPOINTS_O,0.0592,0.9505,0.9881,0.0246,0.9881
ROCPOINTS_O,0.0596,0.9504,0.9881,0.0246,0.9881
ROCPOINTS_O,0.0600,0.9503,0.9881,0.0246,0.9881
ROCPOINTS_O,0.0601,0.9476,0.9857,0.0246,0.9857
ROCPOINTS_O,0.0608,0.9475,0.9857,0.0246,0.9857
ROCPOINTS_O,0.0611,0.9474,0.9857,0.0246,0.9857
ROCPOINTS_O,0.0614,0.9474,0.9857,0.0246,0.9857
ROCPOINTS_O,0.0616,0.9473,0.9857,0.0246,0.9857
ROCPOINTS_O,0.0617,0.9473,0.9857,0.0246,0.9857
ROCPOINTS_O,0.0621,0.9466,0.9857,0.0247,0.9857
ROCPOINTS_O,0.0625,0.9466,0.9857,0.0247,0.9857
ROCPOINTS_O,0.0633,0.9465,0.9857,0.0247,0.9857
ROCPOINTS_O,0.0636,0.9447,0.9857,0.0247,0.9857
ROCPOINTS_O,0.0638,0.9446,0.9857,0.0247,0.9857
ROCPOINTS_O,0.0639,0.9445,0.9857,0.0247,0.9857
ROCPOINTS_O,0.0639,0.9444,0.9857,0.0247,0.9857
ROCPOINTS_O,0.0639,0.9444,0.9857,0.0247,0.9857
ROCPOINTS_O,0.0640,0.9443,0.9857,0.0247,0.9857
ROCPOINTS_O,0.0645,0.9443,0.9857,0.0247,0.9857
ROCPOINTS_O,0.0645,0.9442,0.9857,0.0247,0.9857
ROCPOINTS_O,0.0646,0.9441,0.9857,0.0247,0.9857
ROCPOINTS_O,0.0648,0.9441,0.9857,0.0247,0.9857
ROCPOINTS_O,0.0648,0.9440,0.9857,0.0247,0.9857
ROCPOINTS_O,0.0649,0.9437,0.9857,0.0247,0.9857
ROCPOINTS_O,0.0650,0.9437,0.9857,0.0247,0.9857
ROCPOINTS_O,0.0661,0.9436,0.9857,0.0247,0.9857
ROCPOINTS_O,0.0662,0.9435,0.9857,0.0247,0.9857
ROCPOINTS_O,0.0664,0.9435,0.9857,0.0247,0.9857
ROCPOINTS_O,0.0664,0.9434,0.9857,0.0247,0.9857
ROCPOINTS_O,0.0664,0.9433,0.9857,0.0247,0.9857
ROCPOINTS_O,0.0667,0.9433,0.9857,0.0247,0.9857
ROCPOINTS_O,0.0668,0.9420,0.9857,0.0248,0.9857
ROCPOINTS_O,0.0669,0.9420,0.9857,0.0248,0.9857
ROCPOINTS_O,0.0670,0.9419,0.9857,0.0248,0.9857
ROCPOINTS_O,0.0671,0.9418,0.9857,0.0248,0.9857
ROCPOINTS_O,0.0676,0.9418,0.9857,0.0248,0.9857
ROCPOINTS_O,0.0678,0.9416,0.9857,0.0248,0.9857
ROCPOINTS_O,0.0680,0.9415,0.9857,0.0248,0.9857
ROCPOINTS_O,0.0682,0.9415,0.9857,0.0248,0.9857
ROCPOINTS_O,0.0683,0.9414,0.9857,0.0248,0.9857
ROCPOINTS_O,0.0684,0.9413,0.9857,0.0248,0.9857
ROCPOINTS_O,0.0686,0.9411,0.9857,0.0248,0.9857
ROCPOINTS_O,0.0687,0.9407,0.9857,0.0248,0.9857
ROCPOINTS_O,0.0691,0.9407,0.9857,0.0248,0.9857
ROCPOINTS_O,0.0695,0.9406,0.9857,0.0248,0.9857
ROCPOINTS_O,0.0697,0.9406,0.9857,0.0248,0.9857
ROCPOINTS_O,0.0700,0.9405,0.9857,0.0248,0.9857
ROCPOINTS_O,0.0700,0.9384,0.9857,0.0249,0.9857
ROCPOINTS_O,0.0705,0.9373,0.9857,0.0249,0.9857
ROCPOINTS_O,0.0706,0.9372,0.9857,0.0249,0.9857
ROCPOINTS_O,0.0710,0.9371,0.9857,0.0249,0.9857
ROCPOINTS_O,0.0710,0.9370,0.9857,0.0249,0.9857
ROCPOINTS_O,0.0711,0.9370,0.9857,0.0249,0.9857
ROCPOINTS_O,0.0712,0.9369,0.9857,0.0249,0.9857
ROCPOINTS_O,0.0713,0.9369,0.9857,0.0249,0.9857
ROCPOINTS_O,0.0713,0.9368,0.9857,0.0249,0.9857
ROCPOINTS_O,0.0714,0.9367,0.9857,0.0249,0.9857
ROCPOINTS_O,0.0716,0.9351,0.9857,0.0250,0.9857
ROCPOINTS_O,0.0717,0.9351,0.9857,0.0250,0.9857
ROCPOINTS_O,0.0720,0.9350,0.9857,0.0250,0.9857
ROCPOINTS_O,0.0722,0.9348,0.9857,0.0250,0.9857
ROCPOINTS_O,0.0722,0.9347,0.9857,0.0250,0.9857
ROCPOINTS_O,0.0725,0.9346,0.9857,0.0250,0.9857
ROCPOINTS_O,0.0733,0.9346,0.9857,0.0250,0.9857
ROCPOINTS_O,0.0733,0.9345,0.9857,0.0250,0.9857
ROCPOINTS_O,0.0733,0.9327,0.9857,0.0250,0.9857
ROCPOINTS_O,0.0736,0.9296,0.9857,0.0251,0.9857
ROCPOINTS_O,0.0736,0.9295,0.9857,0.0251,0.9857
ROCPOINTS_O,0.0738,0.9295,0.9857,0.0251,0.9857
ROCPOINTS_O,0.0741,0.9294,0.9857,0.0251,0.9857
ROCPOINTS_O,0.0742,0.9293,0.9857,0.0251,0.9857
ROCPOINTS_O,0.0743,0.9293,0.9857,0.0251,0.9857
ROCPOINTS_O,0.0746,0.9292,0.9857,0.0251,0.9857
ROCPOINTS_O,0.0748,0.9288,0.9857,0.0251,0.9857
ROCPOINTS_O,0.0748,0.9288,0.9857,0.0251,0.9857
ROCPOINTS_O,0.0750,0.9287,0.9857,0.0251,0.9857
ROCPOINTS_O,0.0750,0.9287,0.9857,0.0251,0.9857
ROCPOINTS_O,0.0750,0.9286,0.9857,0.0251,0.9857
ROCPOINTS_O,0.0750,0.9285,0.9857,0.0251,0.9857
ROCPOINTS_O,0.0755,0.9285,0.9857,0.0251,0.9857
ROCPOINTS_O,0.0755,0.9284,0.9857,0.0251,0.9857
ROCPOINTS_O,0.0756,0.9283,0.9857,0.0251,0.9857
ROCPOINTS_O,0.0756,0.9282,0.9857,0.0251,0.9857
ROCPOINTS_O,0.0758,0.9282,0.9857,0.0251,0.9857
ROCPOINTS_O,0.0760,0.9281,0.9857,0.0251,0.9857
ROCPOINTS_O,0.0760,0.9274,0.9833,0.0251,0.9833
ROCPOINTS_O,0.0760,0.9273,0.9833,0.0251,0.9833
ROCPOINTS_O,0.0765,0.9273,0.9833,0.0251,0.9833
ROCPOINTS_O,0.0766,0.9272,0.9833,0.0251,0.9833
ROCPOINTS_O,0.0767,0.9272,0.9833,0.0251,0.9833
ROCPOINTS_O,0.0769,0.9258,0.9833,0.0251,0.9833
ROCPOINTS_O,0.0771,0.9258,0.9833,0.0251,0.9833
ROCPOINTS_O,0.0772,0.9257,0.9833,0.0251,0.9833
ROCPOINTS_O,0.0774,0.9246,0.9833,0.0252,0.9833
ROCPOINTS_O,0.0774,0.9245,0.9833,0.0252,0.9833
ROCPOINTS_O,0.0776,0.9245,0.9833,0.0252,0.9833
ROCPOINTS_O,0.0778,0.9244,0.9833,0.0252,0.9833
ROCPOINTS_O,0.0779,0.9244,0.9833,0.0252,0.9833
ROCPOINTS_O,0.0780,0.9243,0.9833,0.0252,0.9833
ROCPOINTS_O,0.0780,0.9243,0.9833,0.0252,0.9833
ROCPOINTS_O,0.0782,0.9242,0.9833,0.0252,0.9833
ROCPOINTS_O,0.0782,0.9241,0.9833,0.0252,0.9833
ROCPOINTS_O,0.0783,0.9241,0.9833,0.0252,0.9833
ROCPOINTS_O,0.0783,0.9240,0.9833,0.0252,0.9833
ROCPOINTS_O,0.0787,0.9240,0.9833,0.0252,0.9833
ROCPOINTS_O,0.0787,0.9239,0.9833,0.0252,0.9833
ROCPOINTS_O,0.0789,0.9239,0.9833,0.0252,0.9833
ROCPOINTS_O,0.0790,0.9238,0.9833,0.0252,0.9833
ROCPOINTS_O,0.0791,0.9237,0.9833,0.0252,0.9833
ROCPOINTS_O,0.0794,0.9237,0.9833,0.0252,0.9833
ROCPOINTS_O,0.0795,0.9236,0.9833,0.0252,0.9833
ROCPOINTS_O,0.0797,0.9236,0.9833,0.0252,0.9833
ROCPOINTS_O,0.0797,0.9235,0.9833,0.0252,0.9833
ROCPOINTS_O,0.0798,0.9235,0.9833,0.0252,0.9833
ROCPOINTS_O,0.0799,0.9234,0.9833,0.0252,0.9833
ROCPOINTS_O,0.0800,0.9233,0.9833,0.0252,0.9833
ROCPOINTS_O,0.0802,0.9208,0.9833,0.0253,0.9833
ROCPOINTS_O,0.0804,0.9208,0.9833,0.0253,0.9833
ROCPOINTS_O,0.0805,0.9207,0.9833,0.0253,0.9833
ROCPOINTS_O,0.0805,0.9206,0.9833,0.0253,0.9833
ROCPOINTS_O,0.0806,0.9206,0.9833,0.0253,0.9833
ROCPOINTS_O,0.0807,0.9205,0.9833,0.0253,0.9833
ROCPOINTS_O,0.0810,0.9204,0.9833,0.0253,0.9833
ROCPOINTS_O,0.0810,0.9204,0.9833,0.0253,0.9833
ROCPOINTS_O,0.0813,0.9203,0.9833,0.0253,0.9833
ROCPOINTS_O,0.0813,0.9202,0.9833,0.0253,0.9833
ROCPOINTS_O,0.0815,0.9202,0.9833,0.0253,0.9833
ROCPOINTS_O,0.0817,0.9201,0.9833,0.0253,0.9833
ROCPOINTS_O,0.0821,0.9200,0.9833,0.0253,0.9833
ROCPOINTS_O,0.0821,0.9200,0.9833,0.0253,0.9833
ROCPOINTS_O,0.0822,0.9199,0.9833,0.0253,0.9833
ROCPOINTS_O,0.0822,0.9199,0.9833,0.0253,0.9833
ROCPOINTS_O,0.0824,0.9198,0.9833,0.0253,0.9833
ROCPOINTS_O,0.0825,0.9198,0.9833,0.0253,0.9833
ROCPOINTS_O,0.0827,0.9197,0.9833,0.0253,0.9833
ROCPOINTS_O,0.0829,0.9196,0.9833,0.0253,0.9833
ROCPOINTS_O,0.0831,0.9196,0.9833,0.0253,0.9833
ROCPOINTS_O,0.0833,0.9195,0.9833,0.0253,0.9833
ROCPOINTS_O,0.0836,0.9170,0.9833,0.0254,0.9833
ROCPOINTS_O,0.0836,0.9169,0.9833,0.0254,0.9833
ROCPOINTS_O,0.0836,0.9169,0.9833,0.0254,0.9833
ROCPOINTS_O,0.0838,0.9168,0.9833,0.0254,0.9833
ROCPOINTS_O,0.0838,0.9167,0.9833,0.0254,0.9833
ROCPOINTS_O,0.0840,0.9167,0.9833,0.0254,0.9833
ROCPOINTS_O,0.0842,0.9166,0.9833,0.0254,0.9833
ROCPOINTS_O,0.0843,0.9166,0.9833,0.0254,0.9833
ROCPOINTS_O,0.0844,0.9165,0.9833,0.0254,0.9833
ROCPOINTS_O,0.0844,0.9163,0.9833,0.0254,0.9833
ROCPOINTS_O,0.0846,0.9162,0.9833,0.0254,0.9833
ROCPOINTS_O,0.0847,0.9161,0.9833,0.0254,0.9833
ROCPOINTS_O,0.0848,0.9160,0.9833,0.0254,0.9833
ROCPOINTS_O,0.0850,0.9160,0.9833,0.0254,0.9833
ROCPOINTS_O,0.0850,0.9159,0.9833,0.0254,0.9833
ROCPOINTS_O,0.0851,0.9158,0.9833,0.0254,0.9833
ROCPOINTS_O,0.0852,0.9158,0.9833,0.0254,0.9833
ROCPOINTS_O,0.0852,0.9157,0.9833,0.0254,0.9833
ROCPOINTS_O,0.0853,0.9156,0.9833,0.0254,0.9833
ROCPOINTS_O,0.0853,0.9156,0.9833,0.0254,0.9833
ROCPOINTS_O,0.0855,0.9155,0.9833,0.0254,0.9833
ROCPOINTS_O,0.0856,0.9155,0.9833,0.0254,0.9833
ROCPOINTS_O,0.0856,0.9154,0.9833,0.0254,0.9833
ROCPOINTS_O,0.0857,0.9153,0.9833,0.0254,0.9833
ROCPOINTS_O,0.0858,0.9152,0.9833,0.0254,0.9833
ROCPOINTS_O,0.0858,0.9151,0.9833,0.0254,0.9833
ROCPOINTS_O,0.0859,0.9151,0.9833,0.0254,0.9833
ROCPOINTS_O,0.0863,0.9150,0.9833,0.0254,0.9833
ROCPOINTS_O,0.0864,0.9150,0.9833,0.0254,0.9833
ROCPOINTS_O,0.0867,0.9149,0.9833,0.0254,0.9833
ROCPOINTS_O,0.0867,0.9148,0.9833,0.0254,0.9833
ROCPOINTS_O,0.0869,0.9116,0.9833,0.0255,0.9833
ROCPOINTS_O,0.0870,0.9115,0.9833,0.0255,0.9833
ROCPOINTS_O,0.0873,0.9115,0.9833,0.0255,0.9833
ROCPOINTS_O,0.0875,0.9114,0.9833,0.0255,0.9833
ROCPOINTS_O,0.0876,0.9113,0.9833,0.0255,0.9833
ROCPOINTS_O,0.0876,0.9113,0.9833,0.0255,0.9833
ROCPOINTS_O,0.0877,0.9112,0.9833,0.0255,0.9833
ROCPOINTS_O,0.0878,0.9111,0.9833,0.0255,0.9833
ROCPOINTS_O,0.0880,0.9110,0.9833,0.0255,0.9833
ROCPOINTS_O,0.0883,0.9109,0.9833,0.0255,0.9833
ROCPOINTS_O,0.0883,0.9108,0.9833,0.0255,0.9833
ROCPOINTS_O,0.0884,0.9108,0.9833,0.0255,0.9833
ROCPOINTS_O,0.0886,0.9107,0.9833,0.0255,0.9833
ROCPOINTS_O,0.0886,0.9107,0.9833,0.0256,0.9833
ROCPOINTS_O,0.0889,0.9106,0.9833,0.0256,0.9833
ROCPOINTS_O,0.0889,0.9106,0.9833,0.0256,0.9833
ROCPOINTS_O,0.0889,0.9105,0.9833,0.0256,0.9833
ROCPOINTS_O,0.0892,0.9104,0.9833,0.0256,0.9833
ROCPOINTS_O,0.0892,0.9102,0.9833,0.0256,0.9833
ROCPOINTS_O,0.0898,0.9102,0.9810,0.0255,0.9810
ROCPOINTS_O,0.0898,0.9102,0.9810,0.0255,0.9810
ROCPOINTS_O,0.0900,0.9100,0.9810,0.0255,0.9810
ROCPOINTS_O,0.0900,0.9074,0.9786,0.0255,0.9786
ROCPOINTS_O,0.0900,0.9073,0.9786,0.0255,0.9786
ROCPOINTS_O,0.0901,0.9072,0.9786,0.0255,0.9786
ROCPOINTS_O,0.0901,0.9071,0.9786,0.0255,0.9786
ROCPOINTS_O,0.0901,0.9071,0.9786,0.0255,0.9786
ROCPOINTS_O,0.0901,0.9070,0.9786,0.0255,0.9786
ROCPOINTS_O,0.0902,0.9070,0.9786,0.0255,0.9786
ROCPOINTS_O,0.0902,0.9069,0.9786,0.0255,0.9786
ROCPOINTS_O,0.0903,0.9068,0.9786,0.0255,0.9786
ROCPOINTS_O,0.0904,0.9067,0.9786,0.0255,0.9786
ROCPOINTS_O,0.0904,0.9067,0.9786,0.0255,0.9786
ROCPOINTS_O,0.0908,0.9066,0.9786,0.0255,0.9786
ROCPOINTS_O,0.0911,0.9066,0.9786,0.0255,0.9786
ROCPOINTS_O,0.0911,0.9065,0.9786,0.0255,0.9786
ROCPOINTS_O,0.0913,0.9064,0.9786,0.0255,0.9786
ROCPOINTS_O,0.0913,0.9063,0.9786,0.0255,0.9786
ROCPOINTS_O,0.0913,0.9063,0.9786,0.0256,0.9786
ROCPOINTS_O,0.0915,0.9061,0.9786,0.0256,0.9786
ROCPOINTS_O,0.0916,0.9060,0.9786,0.0256,0.9786
ROCPOINTS_O,0.0917,0.9060,0.9786,0.0256,0.9786
ROCPOINTS_O,0.0918,0.9058,0.9786,0.0256,0.9786
ROCPOINTS_O,0.0918,0.9058,0.9786,0.0256,0.9786
ROCPOINTS_O,0.0919,0.9057,0.9786,0.0256,0.9786
ROCPOINTS_O,0.0920,0.9056,0.9786,0.0256,0.9786
ROCPOINTS_O,0.0922,0.9056,0.9786,0.0256,0.9786
ROCPOINTS_O,0.0923,0.9053,0.9786,0.0256,0.9786
ROCPOINTS_O,0.0925,0.9052,0.9786,0.0256,0.9786
ROCPOINTS_O,0.0925,0.9035,0.9786,0.0256,0.9786
ROCPOINTS_O,0.0928,0.9034,0.9786,0.0256,0.9786
ROCPOINTS_O,0.0928,0.9034,0.9786,0.0256,0.9786
ROCPOINTS_O,0.0930,0.9033,0.9786,0.0256,0.9786
ROCPOINTS_O,0.0932,0.9033,0.9786,0.0256,0.9786
ROCPOINTS_O,0.0933,0.9032,0.9786,0.0256,0.9786
ROCPOINTS_O,0.0935,0.9004,0.9786,0.0257,0.9786
ROCPOINTS_O,0.0936,0.8999,0.9786,0.0257,0.9786
ROCPOINTS_O,0.0937,0.8999,0.9786,0.0257,0.9786
ROCPOINTS_O,0.0939,0.8998,0.9786,0.0257,0.9786
ROCPOINTS_O,0.0943,0.8997,0.9786,0.0257,0.9786
ROCPOINTS_O,0.0944,0.8997,0.9786,0.0257,0.9786
ROCPOINTS_O,0.0944,0.8996,0.9786,0.0257,0.9786
ROCPOINTS_O,0.0945,0.8996,0.9786,0.0257,0.9786
ROCPOINTS_O,0.0945,0.8994,0.9786,0.0257,0.9786
ROCPOINTS_O,0.0948,0.8973,0.9786,0.0258,0.9786
ROCPOINTS_O,0.0950,0.8972,0.9786,0.0258,0.9786
ROCPOINTS_O,0.0958,0.8971,0.9786,0.0258,0.9786
ROCPOINTS_O,0.0960,0.8970,0.9786,0.0258,0.9786
ROCPOINTS_O,0.0964,0.8970,0.9786,0.0258,0.9786
ROCPOINTS_O,0.0964,0.8969,0.9786,0.0258,0.9786
ROCPOINTS_O,0.0965,0.8969,0.9786,0.0258,0.9786
ROCPOINTS_O,0.0965,0.8968,0.9786,0.0258,0.9786
ROCPOINTS_O,0.0966,0.8967,0.9786,0.0258,0.9786
ROCPOINTS_O,0.0967,0.8967,0.9786,0.0258,0.9786
ROCPOINTS_O,0.0967,0.8940,0.9786,0.0259,0.9786
ROCPOINTS_O,0.0968,0.8938,0.9786,0.0259,0.9786
ROCPOINTS_O,0.0970,0.8938,0.9786,0.0259,0.9786
ROCPOINTS_O,0.0971,0.8937,0.9786,0.0259,0.9786
ROCPOINTS_O,0.0977,0.8937,0.9786,0.0259,0.9786
ROCPOINTS_O,0.0978,0.8936,0.9786,0.0259,0.9786
ROCPOINTS_O,0.0978,0.8936,0.9786,0.0259,0.9786
ROCPOINTS_O,0.0979,0.8935,0.9786,0.0259,0.9786
ROCPOINTS_O,0.0980,0.8934,0.9786,0.0259,0.9786
ROCPOINTS_O,0.0983,0.8934,0.9786,0.0259,0.9786
ROCPOINTS_O,0.0983,0.8933,0.9786,0.0259,0.9786
ROCPOINTS_O,0.0989,0.8932,0.9786,0.0259,0.9786
ROCPOINTS_O,0.0990,0.8931,0.9786,0.0259,0.9786
ROCPOINTS_O,0.0993,0.8930,0.9786,0.0259,0.9786
ROCPOINTS_O,0.0993,0.8930,0.9786,0.0259,0.9786
ROCPOINTS_O,0.0993,0.8914,0.9786,0.0260,0.9786
ROCPOINTS_O,0.0994,0.8910,0.9786,0.0260,0.9786
ROCPOINTS_O,0.0997,0.8910,0.9786,0.0260,0.9786
ROCPOINTS_O,0.0998,0.8909,0.9786,0.0260,0.9786
ROCPOINTS_O,0.1000,0.8907,0.9786,0.0260,0.9786
ROCPOINTS_O,0.1000,0.8879,0.9786,0.0261,0.9786
ROCPOINTS_O,0.1004,0.8878,0.9786,0.0261,0.9786
ROCPOINTS_O,0.1004,0.8877,0.9786,0.0261,0.9786
ROCPOINTS_O,0.1007,0.8877,0.9786,0.0261,0.9786
ROCPOINTS_O,0.1008,0.8876,0.9786,0.0261,0.9786
ROCPOINTS_O,0.1009,0.8875,0.9786,0.0261,0.9786
ROCPOINTS_O,0.1009,0.8875,0.9786,0.0261,0.9786
ROCPOINTS_O,0.1010,0.8874,0.9786,0.0261,0.9786
ROCPOINTS_O,0.1011,0.8874,0.9786,0.0261,0.9786
ROCPOINTS_O,0.1011,0.8873,0.9786,0.0261,0.9786
ROCPOINTS_O,0.1013,0.8871,0.9786,0.0261,0.9786
ROCPOINTS_O,0.1013,0.8870,0.9786,0.0261,0.9786
ROCPOINTS_O,0.1015,0.8869,0.9786,0.0261,0.9786
ROCPOINTS_O,0.1016,0.8869,0.9786,0.0261,0.9786
ROCPOINTS_O,0.1016,0.8867,0.9786,0.0261,0.9786
ROCPOINTS_O,0.1017,0.8867,0.9786,0.0261,0.9786
ROCPOINTS_O,0.1022,0.8866,0.9786,0.0261,0.9786
ROCPOINTS_O,0.1022,0.8864,0.9786,0.0261,0.9786
ROCPOINTS_O,0.1023,0.8863,0.9786,0.0261,0.9786
ROCPOINTS_O,0.1023,0.8863,0.9786,0.0261,0.9786
ROCPOINTS_O,0.1024,0.8862,0.9786,0.0261,0.9786
ROCPOINTS_O,0.1025,0.8862,0.9786,0.0261,0.9786
ROCPOINTS_O,0.1025,0.8861,0.9786,0.0261,0.9786
ROCPOINTS_O,0.1028,0.8860,0.9786,0.0261,0.9786
ROCPOINTS_O,0.1028,0.8860,0.9786,0.0261,0.9786
ROCPOINTS_O,0.1028,0.8859,0.9786,0.0261,0.9786
ROCPOINTS_O,0.1031,0.8859,0.9786,0.0261,0.9786
ROCPOINTS_O,0.1031,0.8858,0.9786,0.0261,0.9786
ROCPOINTS_O,0.1032,0.8857,0.9786,0.0261,0.9786
ROCPOINTS_O,0.1033,0.8856,0.9786,0.0261,0.9786
ROCPOINTS_O,0.1033,0.8856,0.9786,0.0261,0.9786
ROCPOINTS_O,0.1033,0.8819,0.9786,0.0262,0.9786
ROCPOINTS_O,0.1036,0.8819,0.9786,0.0262,0.9786
ROCPOINTS_O,0.1036,0.8818,0.9786,0.0262,0.9786
ROCPOINTS_O,0.1037,0.8818,0.9786,0.0262,0.9786
ROCPOINTS_O,0.1037,0.8817,0.9786,0.0262,0.9786
ROCPOINTS_O,0.1038,0.8816,0.9786,0.0262,0.9786
ROCPOINTS_O,0.1040,0.8816,0.9786,0.0262,0.9786
ROCPOINTS_O,0.1041,0.8815,0.9786,0.0262,0.9786
ROCPOINTS_O,0.1041,0.8815,0.9786,0.0263,0.9786
ROCPOINTS_O,0.1042,0.8814,0.9786,0.0263,0.9786
ROCPOINTS_O,0.1042,0.8798,0.9786,0.0263,0.9786
ROCPOINTS_O,0.1042,0.8797,0.9786,0.0263,0.9786
ROCPOINTS_O,0.1043,0.8797,0.9786,0.0263,0.9786
ROCPOINTS_O,0.1044,0.8796,0.9786,0.0263,0.9786
ROCPOINTS_O,0.1045,0.8796,0.9786,0.0263,0.9786
ROCPOINTS_O,0.1048,0.8795,0.9786,0.0263,0.9786
ROCPOINTS_O,0.1050,0.8795,0.9786,0.0263,0.9786
ROCPOINTS_O,0.1050,0.8794,0.9786,0.0263,0.9786
ROCPOINTS_O,0.1050,0.8793,0.9786,0.0263,0.9786
ROCPOINTS_O,0.1051,0.8792,0.9786,0.0263,0.9786
ROCPOINTS_O,0.1051,0.8792,0.9786,0.0263,0.9786
ROCPOINTS_O,0.1054,0.8791,0.9786,0.0263,0.9786
ROCPOINTS_O,0.1055,0.8790,0.9786,0.0263,0.9786
ROCPOINTS_O,0.1058,0.8790,0.9786,0.0263,0.9786
ROCPOINTS_O,0.1060,0.8789,0.9786,0.0263,0.9786
ROCPOINTS_O,0.1061,0.8789,0.9786,0.0263,0.9786
ROCPOINTS_O,0.1064,0.8789,0.9762,0.0263,0.9762
ROCPOINTS_O,0.1067,0.8788,0.9762,0.0263,0.9762
ROCPOINTS_O,0.1067,0.8756,0.9738,0.0263,0.9738
ROCPOINTS_O,0.1068,0.8756,0.9738,0.0263,0.9738
ROCPOINTS_O,0.1070,0.8747,0.9738,0.0263,0.9738
ROCPOINTS_O,0.1071,0.8746,0.9738,0.0263,0.9738
ROCPOINTS_O,0.1073,0.8744,0.9738,0.0263,0.9738
ROCPOINTS_O,0.1073,0.8742,0.9738,0.0263,0.9738
ROCPOINTS_O,0.1078,0.8741,0.9738,0.0263,0.9738
ROCPOINTS_O,0.1080,0.8739,0.9738,0.0263,0.9738
ROCPOINTS_O,0.1083,0.8738,0.9738,0.0263,0.9738
ROCPOINTS_O,0.1083,0.8738,0.9738,0.0263,0.9738
ROCPOINTS_O,0.1083,0.8737,0.9738,0.0264,0.9738
ROCPOINTS_O,0.1088,0.8737,0.9738,0.0264,0.9738
ROCPOINTS_O,0.1089,0.8736,0.9738,0.0264,0.9738
ROCPOINTS_O,0.1092,0.8735,0.9738,0.0264,0.9738
ROCPOINTS_O,0.1095,0.8734,0.9738,0.0264,0.9738
ROCPOINTS_O,0.1097,0.8734,0.9738,0.0264,0.9738
ROCPOINTS_O,0.1097,0.8733,0.9738,0.0264,0.9738
ROCPOINTS_O,0.1098,0.8732,0.9738,0.0264,0.9738
ROCPOINTS_O,0.1098,0.8731,0.9738,0.0264,0.9738
ROCPOINTS_O,0.1099,0.8731,0.9738,0.0264,0.9738
ROCPOINTS_O,0.1100,0.8730,0.9738,0.0264,0.9738
ROCPOINTS_O,0.1100,0.8694,0.9690,0.0264,0.9690
ROCPOINTS_O,0.1101,0.8694,0.9690,0.0264,0.9690
ROCPOINTS_O,0.1103,0.8693,0.9690,0.0264,0.9690
ROCPOINTS_O,0.1104,0.8693,0.9690,0.0264,0.9690
ROCPOINTS_O,0.1106,0.8692,0.9690,0.0264,0.9690
ROCPOINTS_O,0.1107,0.8691,0.9690,0.0264,0.9690
ROCPOINTS_O,0.1109,0.8690,0.9690,0.0264,0.9690
ROCPOINTS_O,0.1110,0.8690,0.9690,0.0264,0.9690
ROCPOINTS_O,0.1111,0.8689,0.9690,0.0264,0.9690
ROCPOINTS_O,0.1117,0.8688,0.9690,0.0264,0.9690
ROCPOINTS_O,0.1117,0.8687,0.9690,0.0264,0.9690
ROCPOINTS_O,0.1119,0.8685,0.9690,0.0264,0.9690
ROCPOINTS_O,0.1121,0.8685,0.9690,0.0264,0.9690
ROCPOINTS_O,0.1121,0.8684,0.9690,0.0264,0.9690
ROCPOINTS_O,0.1126,0.8684,0.9690,0.0264,0.9690
ROCPOINTS_O,0.1127,0.8683,0.9690,0.0264,0.9690
ROCPOINTS_O,0.1131,0.8682,0.9690,0.0264,0.9690
ROCPOINTS_O,0.1132,0.8682,0.9690,0.0264,0.9690
ROCPOINTS_O,0.1133,0.8681,0.9690,0.0264,0.9690
ROCPOINTS_O,0.1135,0.8648,0.9667,0.0264,0.9667
ROCPOINTS_O,0.1136,0.8647,0.9667,0.0264,0.9667
ROCPOINTS_O,0.1137,0.8647,0.9667,0.0264,0.9667
ROCPOINTS_O,0.1137,0.8646,0.9667,0.0264,0.9667
ROCPOINTS_O,0.1138,0.8645,0.9667,0.0264,0.9667
ROCPOINTS_O,0.1139,0.8645,0.9667,0.0264,0.9667
ROCPOINTS_O,0.1139,0.8644,0.9667,0.0264,0.9667
ROCPOINTS_O,0.1141,0.8644,0.9667,0.0264,0.9667
ROCPOINTS_O,0.1143,0.8643,0.9667,0.0264,0.9667
ROCPOINTS_O,0.1143,0.8642,0.9667,0.0264,0.9667
ROCPOINTS_O,0.1144,0.8641,0.9667,0.0264,0.9667
ROCPOINTS_O,0.1144,0.8641,0.9667,0.0264,0.9667
ROCPOINTS_O,0.1146,0.8640,0.9667,0.0264,0.9667
ROCPOINTS_O,0.1147,0.8640,0.9667,0.0265,0.9667
ROCPOINTS_O,0.1148,0.8638,0.9667,0.0265,0.9667
ROCPOINTS_O,0.1149,0.8638,0.9667,0.0265,0.9667
ROCPOINTS_O,0.1149,0.8637,0.9667,0.0265,0.9667
ROCPOINTS_O,0.1150,0.8637,0.9667,0.0265,0.9667
ROCPOINTS_O,0.1152,0.8636,0.9667,0.0265,0.9667
ROCPOINTS_O,0.1153,0.8636,0.9667,0.0265,0.9667
ROCPOINTS_O,0.1154,0.8635,0.9667,0.0265,0.9667
ROCPOINTS_O,0.1154,0.8634,0.9667,0.0265,0.9667
ROCPOINTS_O,0.1156,0.8633,0.9667,0.0265,0.9667
ROCPOINTS_O,0.1157,0.8633,0.9667,0.0265,0.9667
ROCPOINTS_O,0.1158,0.8632,0.9667,0.0265,0.9667
ROCPOINTS_O,0.1158,0.8631,0.9667,0.0265,0.9667
ROCPOINTS_O,0.1159,0.8631,0.9667,0.0265,0.9667
ROCPOINTS_O,0.1159,0.8630,0.9667,0.0265,0.9667
ROCPOINTS_O,0.1161,0.8630,0.9667,0.0265,0.9667
ROCPOINTS_O,0.1162,0.8629,0.9667,0.0265,0.9667
ROCPOINTS_O,0.1165,0.8619,0.9667,0.0265,0.9667
ROCPOINTS_O,0.1165,0.8619,0.9667,0.0265,0.9667
ROCPOINTS_O,0.1166,0.8618,0.9667,0.0265,0.9667
ROCPOINTS_O,0.1167,0.8618,0.9667,0.0265,0.9667
ROCPOINTS_O,0.1167,0.8582,0.9667,0.0266,0.9667
ROCPOINTS_O,0.1169,0.8582,0.9667,0.0266,0.9667
ROCPOINTS_O,0.1170,0.8581,0.9667,0.0266,0.9667
ROCPOINTS_O,0.1171,0.8580,0.9667,0.0266,0.9667
ROCPOINTS_O,0.1173,0.8579,0.9667,0.0266,0.9667
ROCPOINTS_O,0.1174,0.8579,0.9667,0.0266,0.9667
ROCPOINTS_O,0.1175,0.8578,0.9667,0.0266,0.9667
ROCPOINTS_O,0.1176,0.8578,0.9667,0.0266,0.9667
ROCPOINTS_O,0.1178,0.8577,0.9667,0.0266,0.9667
ROCPOINTS_O,0.1178,0.8576,0.9667,0.0266,0.9667
ROCPOINTS_O,0.1181,0.8575,0.9667,0.0266,0.9667
ROCPOINTS_O,0.1186,0.8575,0.9667,0.0266,0.9667
ROCPOINTS_O,0.1187,0.8574,0.9667,0.0266,0.9667
ROCPOINTS_O,0.1188,0.8574,0.9667,0.0266,0.9667
ROCPOINTS_O,0.1190,0.8573,0.9667,0.0267,0.9667
ROCPOINTS_O,0.1196,0.8573,0.9667,0.0267,0.9667
ROCPOINTS_O,0.1197,0.8553,0.9667,0.0267,0.9667
ROCPOINTS_O,0.1198,0.8553,0.9667,0.0267,0.9667
ROCPOINTS_O,0.1200,0.8552,0.9667,0.0267,0.9667
ROCPOINTS_O,0.1202,0.8509,0.9667,0.0268,0.9667
ROCPOINTS_O,0.1202,0.8508,0.9667,0.0269,0.9667
ROCPOINTS_O,0.1203,0.8507,0.9667,0.0269,0.9667
ROCPOINTS_O,0.1204,0.8506,0.9667,0.0269,0.9667
ROCPOINTS_O,0.1204,0.8505,0.9667,0.0269,0.9667
ROCPOINTS_O,0.1205,0.8505,0.9667,0.0269,0.9667
ROCPOINTS_O,0.1208,0.8504,0.9667,0.0269,0.9667
ROCPOINTS_O,0.1210,0.8503,0.9667,0.0269,0.9667
ROCPOINTS_O,0.1211,0.8503,0.9667,0.0269,0.9667
ROCPOINTS_O,0.1211,0.8502,0.9667,0.0269,0.9667
ROCPOINTS_O,0.1213,0.8501,0.9667,0.0269,0.9667
ROCPOINTS_O,0.1214,0.8501,0.9667,0.0269,0.9667
ROCPOINTS_O,0.1214,0.8500,0.9667,0.0269,0.9667
ROCPOINTS_O,0.1215,0.8500,0.9667,0.0269,0.9667
ROCPOINTS_O,0.1217,0.8499,0.9667,0.0269,0.9667
ROCPOINTS_O,0.1218,0.8498,0.9667,0.0269,0.9667
ROCPOINTS_O,0.1219,0.8498,0.9667,0.0269,0.9667
ROCPOINTS_O,0.1220,0.8497,0.9667,0.0269,0.9667
ROCPOINTS_O,0.1220,0.8496,0.9667,0.0269,0.9667
ROCPOINTS_O,0.1222,0.8495,0.9667,0.0269,0.9667
ROCPOINTS_O,0.1222,0.8494,0.9667,0.0269,0.9667
ROCPOINTS_O,0.1222,0.8494,0.9667,0.0269,0.9667
ROCPOINTS_O,0.1224,0.8493,0.9667,0.0269,0.9667
ROCPOINTS_O,0.1224,0.8493,0.9667,0.0269,0.9667
ROCPOINTS_O,0.1225,0.8492,0.9667,0.0269,0.9667
ROCPOINTS_O,0.1228,0.8491,0.9667,0.0269,0.9667
ROCPOINTS_O,0.1231,0.8490,0.9667,0.0269,0.9667
ROCPOINTS_O,0.1231,0.8489,0.9667,0.0269,0.9667
ROCPOINTS_O,0.1232,0.8489,0.9667,0.0269,0.9667
ROCPOINTS_O,0.1233,0.8488,0.9667,0.0269,0.9667
ROCPOINTS_O,0.1234,0.8445,0.9667,0.0270,0.9667
ROCPOINTS_O,0.1235,0.8445,0.9667,0.0270,0.9667
ROCPOINTS_O,0.1236,0.8444,0.9667,0.0270,0.9667
ROCPOINTS_O,0.1238,0.8443,0.9667,0.0271,0.9667
ROCPOINTS_O,0.1241,0.8442,0.9667,0.0271,0.9667
ROCPOINTS_O,0.1242,0.8442,0.9667,0.0271,0.9667
ROCPOINTS_O,0.1242,0.8441,0.9667,0.0271,0.9667
ROCPOINTS_O,0.1243,0.8441,0.9667,0.0271,0.9667
ROCPOINTS_O,0.1244,0.8440,0.9667,0.0271,0.9667
ROCPOINTS_O,0.1246,0.8439,0.9667,0.0271,0.9667
ROCPOINTS_O,0.1246,0.8438,0.9667,0.0271,0.9667
ROCPOINTS_O,0.1247,0.8438,0.9667,0.0271,0.9667
ROCPOINTS_O,0.1247,0.8436,0.9667,0.0271,0.9667
ROCPOINTS_O,0.1248,0.8435,0.9667,0.0271,0.9667
ROCPOINTS_O,0.1250,0.8427,0.9667,0.0271,0.9667
ROCPOINTS_O,0.1250,0.8426,0.9667,0.0271,0.9667
ROCPOINTS_O,0.1253,0.8426,0.9667,0.0271,0.9667
ROCPOINTS_O,0.1255,0.8425,0.9667,0.0271,0.9667
ROCPOINTS_O,0.1256,0.8424,0.9667,0.0271,0.9667
ROCPOINTS_O,0.1257,0.8423,0.9667,0.0271,0.9667
ROCPOINTS_O,0.1258,0.8422,0.9667,0.0271,0.9667
ROCPOINTS_O,0.1259,0.8421,0.9667,0.0271,0.9667
ROCPOINTS_O,0.1260,0.8420,0.9667,0.0271,0.9667
ROCPOINTS_O,0.1263,0.8418,0.9667,0.0271,0.9667
ROCPOINTS_O,0.1267,0.8416,0.9667,0.0271,0.9667
ROCPOINTS_O,0.1267,0.8375,0.9643,0.0272,0.9643
ROCPOINTS_O,0.1268,0.8374,0.9643,0.0272,0.9643
ROCPOINTS_O,0.1271,0.8374,0.9643,0.0272,0.9643
ROCPOINTS_O,0.1272,0.8373,0.9643,0.0272,0.9643
ROCPOINTS_O,0.1273,0.8372,0.9643,0.0272,0.9643
ROCPOINTS_O,0.1274,0.8372,0.9643,0.0272,0.9643
ROCPOINTS_O,0.1275,0.8371,0.9643,0.0272,0.9643
ROCPOINTS_O,0.1276,0.8371,0.9643,0.0272,0.9643
ROCPOINTS_O,0.1276,0.8370,0.9643,0.0272,0.9643
ROCPOINTS_O,0.1278,0.8370,0.9643,0.0272,0.9643
ROCPOINTS_O,0.1278,0.8369,0.9643,0.0272,0.9643
ROCPOINTS_O,0.1279,0.8368,0.9643,0.0272,0.9643
ROCPOINTS_O,0.1280,0.8368,0.9643,0.0272,0.9643
ROCPOINTS_O,0.1281,0.8367,0.9643,0.0272,0.9643
ROCPOINTS_O,0.1282,0.8367,0.9643,0.0272,0.9643
ROCPOINTS_O,0.1282,0.8366,0.9643,0.0272,0.9643
ROCPOINTS_O,0.1283,0.8365,0.9643,0.0272,0.9643
ROCPOINTS_O,0.1283,0.8364,0.9643,0.0272,0.9643
ROCPOINTS_O,0.1283,0.8364,0.9643,0.0272,0.9643
ROCPOINTS_O,0.1284,0.8363,0.9643,0.0272,0.9643
ROCPOINTS_O,0.1286,0.8363,0.9643,0.0272,0.9643
ROCPOINTS_O,0.1286,0.8362,0.9643,0.0272,0.9643
ROCPOINTS_O,0.1290,0.8361,0.9643,0.0272,0.9643
ROCPOINTS_O,0.1294,0.8361,0.9643,0.0272,0.9643
ROCPOINTS_O,0.1294,0.8360,0.9643,0.0272,0.9643
ROCPOINTS_O,0.1294,0.8360,0.9643,0.0272,0.9643
ROCPOINTS_O,0.1297,0.8359,0.9643,0.0272,0.9643
ROCPOINTS_O,0.1297,0.8359,0.9643,0.0273,0.9643
ROCPOINTS_O,0.1298,0.8358,0.9643,0.0273,0.9643
ROCPOINTS_O,0.1299,0.8357,0.9643,0.0273,0.9643
ROCPOINTS_O,0.1300,0.8357,0.9643,0.0273,0.9643
ROCPOINTS_O,0.1302,0.8318,0.9643,0.0274,0.9643
ROCPOINTS_O,0.1302,0.8317,0.9643,0.0274,0.9643
ROCPOINTS_O,0.1303,0.8316,0.9643,0.0274,0.9643
ROCPOINTS_O,0.1304,0.8316,0.9643,0.0274,0.9643
ROCPOINTS_O,0.1304,0.8315,0.9643,0.0274,0.9643
ROCPOINTS_O,0.1305,0.8315,0.9643,0.0274,0.9643
ROCPOINTS_O,0.1306,0.8314,0.9643,0.0274,0.9643
ROCPOINTS_O,0.1313,0.8313,0.9643,0.0274,0.9643
ROCPOINTS_O,0.1313,0.8313,0.9643,0.0274,0.9643
ROCPOINTS_O,0.1313,0.8312,0.9643,0.0274,0.9643
ROCPOINTS_O,0.1315,0.8312,0.9643,0.0274,0.9643
ROCPOINTS_O,0.1317,0.8311,0.9643,0.0274,0.9643
ROCPOINTS_O,0.1317,0.8310,0.9643,0.0274,0.9643
ROCPOINTS_O,0.1317,0.8309,0.9643,0.0274,0.9643
ROCPOINTS_O,0.1319,0.8308,0.9643,0.0274,0.9643
ROCPOINTS_O,0.1320,0.8308,0.9643,0.0274,0.9643
ROCPOINTS_O,0.1320,0.8307,0.9643,0.0274,0.9643
ROCPOINTS_O,0.1320,0.8307,0.9643,0.0274,0.9643
ROCPOINTS_O,0.1320,0.8306,0.9643,0.0274,0.9643
ROCPOINTS_O,0.1320,0.8305,0.9643,0.0274,0.9643
ROCPOINTS_O,0.1321,0.8305,0.9643,0.0274,0.9643
ROCPOINTS_O,0.1322,0.8304,0.9643,0.0274,0.9643
ROCPOINTS_O,0.1323,0.8304,0.9643,0.0274,0.9643
ROCPOINTS_O,0.1324,0.8303,0.9643,0.0274,0.9643
ROCPOINTS_O,0.1325,0.8302,0.9643,0.0274,0.9643
ROCPOINTS_O,0.1325,0.8302,0.9643,0.0274,0.9643
ROCPOINTS_O,0.1326,0.8301,0.9643,0.0274,0.9643
ROCPOINTS_O,0.1326,0.8301,0.9643,0.0274,0.9643
ROCPOINTS_O,0.1327,0.8300,0.9643,0.0274,0.9643
ROCPOINTS_O,0.1327,0.8300,0.9643,0.0274,0.9643
ROCPOINTS_O,0.1329,0.8299,0.9643,0.0274,0.9643
ROCPOINTS_O,0.1331,0.8298,0.9643,0.0274,0.9643
ROCPOINTS_O,0.1332,0.8298,0.9643,0.0274,0.9643
ROCPOINTS_O,0.1333,0.8297,0.9643,0.0274,0.9643
ROCPOINTS_O,0.1334,0.8255,0.9643,0.0276,0.9643
ROCPOINTS_O,0.1335,0.8255,0.9643,0.0276,0.9643
ROCPOINTS_O,0.1336,0.8253,0.9643,0.0276,0.9643
ROCPOINTS_O,0.1336,0.8253,0.9643,0.0276,0.9643
ROCPOINTS_O,0.1337,0.8252,0.9643,0.0276,0.9643
ROCPOINTS_O,0.1337,0.8252,0.9643,0.0276,0.9643
ROCPOINTS_O,0.1337,0.8250,0.9643,0.0276,0.9643
ROCPOINTS_O,0.1338,0.8250,0.9643,0.0276,0.9643
ROCPOINTS_O,0.1339,0.8249,0.9643,0.0276,0.9643
ROCPOINTS_O,0.1341,0.8249,0.9643,0.0276,0.9643
ROCPOINTS_O,0.1342,0.8248,0.9643,0.0276,0.9643
ROCPOINTS_O,0.1343,0.8248,0.9643,0.0276,0.9643
ROCPOINTS_O,0.1344,0.8247,0.9643,0.0276,0.9643
ROCPOINTS_O,0.1344,0.8246,0.9643,0.0276,0.9643
ROCPOINTS_O,0.1345,0.8245,0.9643,0.0276,0.9643
ROCPOINTS_O,0.1349,0.8244,0.9643,0.0276,0.9643
ROCPOINTS_O,0.1349,0.8244,0.9643,0.0276,0.9643
ROCPOINTS_O,0.1349,0.8243,0.9643,0.0276,0.9643
ROCPOINTS_O,0.1350,0.8242,0.9643,0.0276,0.9643
ROCPOINTS_O,0.1353,0.8242,0.9643,0.0276,0.9643
ROCPOINTS_O,0.1354,0.8241,0.9643,0.0276,0.9643
ROCPOINTS_O,0.1356,0.8241,0.9643,0.0276,0.9643
ROCPOINTS_O,0.1357,0.8239,0.9643,0.0276,0.9643
ROCPOINTS_O,0.1358,0.8239,0.9643,0.0276,0.9643
ROCPOINTS_O,0.1359,0.8238,0.9643,0.0276,0.9643
ROCPOINTS_O,0.1359,0.8237,0.9643,0.0276,0.9643
ROCPOINTS_O,0.1359,0.8237,0.9643,0.0276,0.9643
ROCPOINTS_O,0.1362,0.8235,0.9643,0.0276,0.9643
ROCPOINTS_O,0.1362,0.8234,0.9643,0.0277,0.9643
ROCPOINTS_O,0.1367,0.8234,0.9643,0.0277,0.9643
ROCPOINTS_O,0.1367,0.8233,0.9643,0.0277,0.9643
ROCPOINTS_O,0.1368,0.8181,0.9619,0.0278,0.9619
ROCPOINTS_O,0.1368,0.8180,0.9619,0.0278,0.9619
ROCPOINTS_O,0.1369,0.8179,0.9619,0.0278,0.9619
ROCPOINTS_O,0.1370,0.8179,0.9619,0.0278,0.9619
ROCPOINTS_O,0.1370,0.8178,0.9619,0.0278,0.9619
ROCPOINTS_O,0.1371,0.8178,0.9619,0.0278,0.9619
ROCPOINTS_O,0.1371,0.8177,0.9619,0.0278,0.9619
ROCPOINTS_O,0.1372,0.8176,0.9619,0.0278,0.9619
ROCPOINTS_O,0.1372,0.8160,0.9619,0.0278,0.9619
ROCPOINTS_O,0.1373,0.8160,0.9619,0.0278,0.9619
ROCPOINTS_O,0.1378,0.8159,0.9619,0.0278,0.9619
ROCPOINTS_O,0.1379,0.8158,0.9619,0.0278,0.9619
ROCPOINTS_O,0.1379,0.8157,0.9619,0.0278,0.9619
ROCPOINTS_O,0.1379,0.8157,0.9619,0.0278,0.9619
ROCPOINTS_O,0.1379,0.8156,0.9619,0.0278,0.9619
ROCPOINTS_O,0.1380,0.8154,0.9619,0.0278,0.9619
ROCPOINTS_O,0.1380,0.8153,0.9619,0.0279,0.9619
ROCPOINTS_O,0.1381,0.8152,0.9619,0.0279,0.9619
ROCPOINTS_O,0.1381,0.8151,0.9619,0.0279,0.9619
ROCPOINTS_O,0.1382,0.8150,0.9619,0.0279,0.9619
ROCPOINTS_O,0.1382,0.8150,0.9619,0.0279,0.9619
ROCPOINTS_O,0.1383,0.8149,0.9619,0.0279,0.9619
ROCPOINTS_O,0.1383,0.8149,0.9619,0.0279,0.9619
ROCPOINTS_O,0.1385,0.8148,0.9619,0.0279,0.9619
ROCPOINTS_O,0.1385,0.8148,0.9619,0.0279,0.9619
ROCPOINTS_O,0.1386,0.8147,0.9619,0.0279,0.9619
ROCPOINTS_O,0.1387,0.8146,0.9619,0.0279,0.9619
ROCPOINTS_O,0.1388,0.8145,0.9619,0.0279,0.9619
ROCPOINTS_O,0.1388,0.8145,0.9619,0.0279,0.9619
ROCPOINTS_O,0.1388,0.8144,0.9619,0.0279,0.9619
ROCPOINTS_O,0.1389,0.8144,0.9619,0.0279,0.9619
ROCPOINTS_O,0.1390,0.8143,0.9619,0.0279,0.9619
ROCPOINTS_O,0.1391,0.8142,0.9619,0.0279,0.9619
ROCPOINTS_O,0.1391,0.8142,0.9619,0.0279,0.9619
ROCPOINTS_O,0.1396,0.8141,0.9619,0.0279,0.9619
ROCPOINTS_O,0.1397,0.8141,0.9619,0.0279,0.9619
ROCPOINTS_O,0.1397,0.8140,0.9619,0.0279,0.9619
ROCPOINTS_O,0.1400,0.8139,0.9619,0.0279,0.9619
ROCPOINTS_O,0.1402,0.8094,0.9619,0.0280,0.9619
ROCPOINTS_O,0.1402,0.8094,0.9619,0.0280,0.9619
ROCPOINTS_O,0.1403,0.8093,0.9619,0.0281,0.9619
ROCPOINTS_O,0.1404,0.8092,0.9595,0.0280,0.9595
ROCPOINTS_O,0.1406,0.8091,0.9595,0.0280,0.9595
ROCPOINTS_O,0.1406,0.8091,0.9595,0.0280,0.9595
ROCPOINTS_O,0.1407,0.8090,0.9595,0.0280,0.9595
ROCPOINTS_O,0.1407,0.8089,0.9595,0.0280,0.9595
ROCPOINTS_O,0.1408,0.8088,0.9595,0.0280,0.9595
ROCPOINTS_O,0.1409,0.8086,0.9595,0.0280,0.9595
ROCPOINTS_O,0.1410,0.8086,0.9595,0.0280,0.9595
ROCPOINTS_O,0.1411,0.8085,0.9595,0.0280,0.9595
ROCPOINTS_O,0.1411,0.8084,0.9595,0.0280,0.9595
ROCPOINTS_O,0.1414,0.8083,0.9595,0.0280,0.9595
ROCPOINTS_O,0.1414,0.8083,0.9595,0.0280,0.9595
ROCPOINTS_O,0.1414,0.8074,0.9595,0.0281,0.9595
ROCPOINTS_O,0.1414,0.8073,0.9595,0.0281,0.9595
ROCPOINTS_O,0.1414,0.8072,0.9595,0.0281,0.9595
ROCPOINTS_O,0.1415,0.8072,0.9595,0.0281,0.9595
ROCPOINTS_O,0.1415,0.8071,0.9595,0.0281,0.9595
ROCPOINTS_O,0.1417,0.8071,0.9595,0.0281,0.9595
ROCPOINTS_O,0.1419,0.8070,0.9595,0.0281,0.9595
ROCPOINTS_O,0.1422,0.8069,0.9595,0.0281,0.9595
ROCPOINTS_O,0.1425,0.8069,0.9595,0.0281,0.9595
ROCPOINTS_O,0.1428,0.8068,0.9595,0.0281,0.9595
ROCPOINTS_O,0.1428,0.8067,0.9595,0.0281,0.9595
ROCPOINTS_O,0.1432,0.8067,0.9595,0.0281,0.9595
ROCPOINTS_O,0.1433,0.8066,0.9595,0.0281,0.9595
ROCPOINTS_O,0.1433,0.8065,0.9595,0.0281,0.9595
ROCPOINTS_O,0.1433,0.8065,0.9595,0.0281,0.9595
ROCPOINTS_O,0.1433,0.8019,0.9595,0.0282,0.9595
ROCPOINTS_O,0.1434,0.8019,0.9595,0.0282,0.9595
ROCPOINTS_O,0.1436,0.8018,0.9595,0.0282,0.9595
ROCPOINTS_O,0.1436,0.8017,0.9595,0.0282,0.9595
ROCPOINTS_O,0.1436,0.8017,0.9595,0.0282,0.9595
ROCPOINTS_O,0.1436,0.8016,0.9595,0.0282,0.9595
ROCPOINTS_O,0.1437,0.8016,0.9595,0.0282,0.9595
ROCPOINTS_O,0.1437,0.8015,0.9595,0.0282,0.9595
ROCPOINTS_O,0.1438,0.8015,0.9595,0.0283,0.9595
ROCPOINTS_O,0.1438,0.8014,0.9595,0.0283,0.9595
ROCPOINTS_O,0.1439,0.8013,0.9595,0.0283,0.9595
ROCPOINTS_O,0.1439,0.8013,0.9595,0.0283,0.9595
ROCPOINTS_O,0.1440,0.8012,0.9595,0.0283,0.9595
ROCPOINTS_O,0.1440,0.8012,0.9595,0.0283,0.9595
ROCPOINTS_O,0.1441,0.8011,0.9595,0.0283,0.9595
ROCPOINTS_O,0.1441,0.8004,0.9595,0.0283,0.9595
ROCPOINTS_O,0.1442,0.8003,0.9595,0.0283,0.9595
ROCPOINTS_O,0.1443,0.8002,0.9595,0.0283,0.9595
ROCPOINTS_O,0.1443,0.8002,0.9595,0.0283,0.9595
ROCPOINTS_O,0.1444,0.8001,0.9595,0.0283,0.9595
ROCPOINTS_O,0.1445,0.8001,0.9595,0.0283,0.9595
ROCPOINTS_O,0.1447,0.8000,0.9595,0.0283,0.9595
ROCPOINTS_O,0.1448,0.8000,0.9595,0.0283,0.9595
ROCPOINTS_O,0.1448,0.7999,0.9595,0.0283,0.9595
ROCPOINTS_O,0.1448,0.7998,0.9595,0.0283,0.9595
ROCPOINTS_O,0.1448,0.7998,0.9595,0.0283,0.9595
ROCPOINTS_O,0.1449,0.7997,0.9595,0.0283,0.9595
ROCPOINTS_O,0.1450,0.7997,0.9595,0.0283,0.9595
ROCPOINTS_O,0.1451,0.7996,0.9595,0.0283,0.9595
ROCPOINTS_O,0.1453,0.7995,0.9595,0.0283,0.9595
ROCPOINTS_O,0.1453,0.7994,0.9595,0.0283,0.9595
ROCPOINTS_O,0.1454,0.7993,0.9595,0.0283,0.9595
ROCPOINTS_O,0.1455,0.7993,0.9595,0.0283,0.9595
ROCPOINTS_O,0.1457,0.7992,0.9595,0.0283,0.9595
ROCPOINTS_O,0.1460,0.7991,0.9595,0.0283,0.9595
ROCPOINTS_O,0.1461,0.7991,0.9595,0.0283,0.9595
ROCPOINTS_O,0.1465,0.7990,0.9595,0.0283,0.9595
ROCPOINTS_O,0.1465,0.7990,0.9595,0.0283,0.9595
ROCPOINTS_O,0.1466,0.7989,0.9595,0.0283,0.9595
ROCPOINTS_O,0.1467,0.7989,0.9595,0.0283,0.9595
ROCPOINTS_O,0.1467,0.7938,0.9595,0.0285,0.9595
ROCPOINTS_O,0.1469,0.7937,0.9595,0.0285,0.9595
ROCPOINTS_O,0.1470,0.7937,0.9595,0.0285,0.9595
ROCPOINTS_O,0.1471,0.7936,0.9595,0.0285,0.9595
ROCPOINTS_O,0.1472,0.7935,0.9595,0.0285,0.9595
ROCPOINTS_O,0.1473,0.7935,0.9595,0.0285,0.9595
ROCPOINTS_O,0.1477,0.7934,0.9595,0.0285,0.9595
ROCPOINTS_O,0.1478,0.7934,0.9595,0.0285,0.9595
ROCPOINTS_O,0.1478,0.7933,0.9595,0.0285,0.9595
ROCPOINTS_O,0.1478,0.7932,0.9595,0.0285,0.9595
ROCPOINTS_O,0.1480,0.7932,0.9595,0.0285,0.9595
ROCPOINTS_O,0.1481,0.7931,0.9595,0.0285,0.9595
ROCPOINTS_O,0.1481,0.7931,0.9595,0.0285,0.9595
ROCPOINTS_O,0.1481,0.7930,0.9595,0.0285,0.9595
ROCPOINTS_O,0.1483,0.7930,0.9595,0.0285,0.9595
ROCPOINTS_O,0.1485,0.7929,0.9595,0.0285,0.9595
ROCPOINTS_O,0.1486,0.7928,0.9595,0.0285,0.9595
ROCPOINTS_O,0.1486,0.7927,0.9595,0.0286,0.9595
ROCPOINTS_O,0.1487,0.7927,0.9595,0.0286,0.9595
ROCPOINTS_O,0.1489,0.7926,0.9595,0.0286,0.9595
ROCPOINTS_O,0.1489,0.7926,0.9595,0.0286,0.9595
ROCPOINTS_O,0.1489,0.7925,0.9595,0.0286,0.9595
ROCPOINTS_O,0.1489,0.7924,0.9595,0.0286,0.9595
ROCPOINTS_O,0.1490,0.7923,0.9595,0.0286,0.9595
ROCPOINTS_O,0.1491,0.7923,0.9595,0.0286,0.9595
ROCPOINTS_O,0.1492,0.7915,0.9595,0.0286,0.9595
ROCPOINTS_O,0.1494,0.7914,0.9595,0.0286,0.9595
ROCPOINTS_O,0.1494,0.7913,0.9595,0.0286,0.9595
ROCPOINTS_O,0.1495,0.7913,0.9595,0.0286,0.9595
ROCPOINTS_O,0.1496,0.7912,0.9595,0.0286,0.9595
ROCPOINTS_O,0.1497,0.7910,0.9595,0.0286,0.9595
ROCPOINTS_O,0.1498,0.7910,0.9595,0.0286,0.9595
ROCPOINTS_O,0.1500,0.7909,0.9595,0.0286,0.9595
ROCPOINTS_O,0.1500,0.7909,0.9595,0.0286,0.9595
ROCPOINTS_O,0.1502,0.7858,0.9524,0.0286,0.9524
ROCPOINTS_O,0.1502,0.7857,0.9524,0.0286,0.9524
ROCPOINTS_O,0.1502,0.7857,0.9524,0.0286,0.9524
ROCPOINTS_O,0.1505,0.7856,0.9524,0.0286,0.9524
ROCPOINTS_O,0.1505,0.7856,0.9524,0.0286,0.9524
ROCPOINTS_O,0.1507,0.7855,0.9524,0.0286,0.9524
ROCPOINTS_O,0.1508,0.7854,0.9524,0.0286,0.9524
ROCPOINTS_O,0.1509,0.7854,0.9524,0.0286,0.9524
ROCPOINTS_O,0.1511,0.7853,0.9524,0.0286,0.9524
ROCPOINTS_O,0.1513,0.7853,0.9524,0.0286,0.9524
ROCPOINTS_O,0.1513,0.7852,0.9524,0.0286,0.9524
ROCPOINTS_O,0.1514,0.7852,0.9524,0.0286,0.9524
ROCPOINTS_O,0.1514,0.7851,0.9524,0.0286,0.9524
ROCPOINTS_O,0.1515,0.7838,0.9524,0.0287,0.9524
ROCPOINTS_O,0.1517,0.7837,0.9524,0.0287,0.9524
ROCPOINTS_O,0.1518,0.7836,0.9524,0.0287,0.9524
ROCPOINTS_O,0.1518,0.7835,0.9524,0.0287,0.9524
ROCPOINTS_O,0.1519,0.7835,0.9524,0.0287,0.9524
ROCPOINTS_O,0.1519,0.7835,0.9500,0.0286,0.9500
ROCPOINTS_O,0.1519,0.7834,0.9500,0.0286,0.9500
ROCPOINTS_O,0.1520,0.7832,0.9500,0.0286,0.9500
ROCPOINTS_O,0.1521,0.7832,0.9500,0.0286,0.9500
ROCPOINTS_O,0.1522,0.7831,0.9500,0.0286,0.9500
ROCPOINTS_O,0.1522,0.7831,0.9500,0.0286,0.9500
ROCPOINTS_O,0.1522,0.7830,0.9500,0.0286,0.9500
ROCPOINTS_O,0.1522,0.7830,0.9500,0.0286,0.9500
ROCPOINTS_O,0.1526,0.7829,0.9500,0.0286,0.9500
ROCPOINTS_O,0.1527,0.7828,0.9500,0.0286,0.9500
ROCPOINTS_O,0.1528,0.7828,0.9500,0.0286,0.9500
ROCPOINTS_O,0.1529,0.7827,0.9500,0.0286,0.9500
ROCPOINTS_O,0.1529,0.7826,0.9500,0.0286,0.9500
ROCPOINTS_O,0.1529,0.7826,0.9500,0.0286,0.9500
ROCPOINTS_O,0.1533,0.7825,0.9500,0.0286,0.9500
ROCPOINTS_O,0.1533,0.7783,0.9500,0.0288,0.9500
ROCPOINTS_O,0.1536,0.7783,0.9500,0.0288,0.9500
ROCPOINTS_O,0.1536,0.7782,0.9500,0.0288,0.9500
ROCPOINTS_O,0.1537,0.7782,0.9500,0.0288,0.9500
ROCPOINTS_O,0.1538,0.7781,0.9500,0.0288,0.9500
ROCPOINTS_O,0.1539,0.7780,0.9500,0.0288,0.9500
ROCPOINTS_O,0.1540,0.7780,0.9500,0.0288,0.9500
ROCPOINTS_O,0.1543,0.7779,0.9500,0.0288,0.9500
ROCPOINTS_O,0.1544,0.7779,0.9500,0.0288,0.9500
ROCPOINTS_O,0.1544,0.7778,0.9500,0.0288,0.9500
ROCPOINTS_O,0.1544,0.7776,0.9500,0.0288,0.9500
ROCPOINTS_O,0.1546,0.7775,0.9500,0.0288,0.9500
ROCPOINTS_O,0.1546,0.7775,0.9500,0.0288,0.9500
ROCPOINTS_O,0.1547,0.7774,0.9500,0.0288,0.9500
ROCPOINTS_O,0.1547,0.7773,0.9500,0.0288,0.9500
ROCPOINTS_O,0.1549,0.7773,0.9500,0.0288,0.9500
ROCPOINTS_O,0.1550,0.7772,0.9500,0.0288,0.9500
ROCPOINTS_O,0.1550,0.7772,0.9500,0.0288,0.9500
ROCPOINTS_O,0.1550,0.7771,0.9500,0.0288,0.9500
ROCPOINTS_O,0.1550,0.7769,0.9500,0.0288,0.9500
ROCPOINTS_O,0.1550,0.7768,0.9500,0.0288,0.9500
ROCPOINTS_O,0.1552,0.7768,0.9500,0.0288,0.9500
ROCPOINTS_O,0.1552,0.7767,0.9500,0.0288,0.9500
ROCPOINTS_O,0.1553,0.7767,0.9500,0.0288,0.9500
ROCPOINTS_O,0.1555,0.7766,0.9500,0.0288,0.9500
ROCPOINTS_O,0.1556,0.7765,0.9500,0.0289,0.9500
ROCPOINTS_O,0.1556,0.7765,0.9500,0.0289,0.9500
ROCPOINTS_O,0.1557,0.7764,0.9500,0.0289,0.9500
ROCPOINTS_O,0.1558,0.7764,0.9500,0.0289,0.9500
ROCPOINTS_O,0.1558,0.7763,0.9500,0.0289,0.9500
ROCPOINTS_O,0.1559,0.7762,0.9500,0.0289,0.9500
ROCPOINTS_O,0.1562,0.7762,0.9500,0.0289,0.9500
ROCPOINTS_O,0.1564,0.7761,0.9500,0.0289,0.9500
ROCPOINTS_O,0.1565,0.7761,0.9500,0.0289,0.9500
ROCPOINTS_O,0.1565,0.7760,0.9500,0.0289,0.9500
ROCPOINTS_O,0.1565,0.7760,0.9500,0.0289,0.9500
ROCPOINTS_O,0.1567,0.7759,0.9500,0.0289,0.9500
ROCPOINTS_O,0.1570,0.7716,0.9500,0.0290,0.9500
ROCPOINTS_O,0.1571,0.7716,0.9500,0.0290,0.9500
ROCPOINTS_O,0.1574,0.7715,0.9500,0.0290,0.9500
ROCPOINTS_O,0.1574,0.7715,0.9500,0.0290,0.9500
ROCPOINTS_O,0.1575,0.7714,0.9500,0.0290,0.9500
ROCPOINTS_O,0.1578,0.7712,0.9476,0.0290,0.9476
ROCPOINTS_O,0.1578,0.7711,0.9476,0.0290,0.9476
ROCPOINTS_O,0.1579,0.7710,0.9476,0.0290,0.9476
ROCPOINTS_O,0.1580,0.7709,0.9476,0.0290,0.9476
ROCPOINTS_O,0.1582,0.7709,0.9476,0.0290,0.9476
ROCPOINTS_O,0.1582,0.7708,0.9476,0.0290,0.9476
ROCPOINTS_O,0.1582,0.7708,0.9476,0.0290,0.9476
ROCPOINTS_O,0.1583,0.7707,0.9476,0.0290,0.9476
ROCPOINTS_O,0.1583,0.7705,0.9476,0.0290,0.9476
ROCPOINTS_O,0.1585,0.7704,0.9476,0.0290,0.9476
ROCPOINTS_O,0.1586,0.7703,0.9476,0.0290,0.9476
ROCPOINTS_O,0.1586,0.7702,0.9476,0.0290,0.9476
ROCPOINTS_O,0.1587,0.7702,0.9476,0.0290,0.9476
ROCPOINTS_O,0.1588,0.7701,0.9476,0.0290,0.9476
ROCPOINTS_O,0.1589,0.7701,0.9476,0.0290,0.9476
ROCPOINTS_O,0.1590,0.7700,0.9476,0.0290,0.9476
ROCPOINTS_O,0.1591,0.7699,0.9476,0.0290,0.9476
ROCPOINTS_O,0.1591,0.7699,0.9476,0.0290,0.9476
ROCPOINTS_O,0.1591,0.7698,0.9476,0.0290,0.9476
ROCPOINTS_O,0.1591,0.7698,0.9476,0.0290,0.9476
ROCPOINTS_O,0.1592,0.7697,0.9476,0.0290,0.9476
ROCPOINTS_O,0.1592,0.7697,0.9476,0.0290,0.9476
ROCPOINTS_O,0.1595,0.7696,0.9476,0.0290,0.9476
ROCPOINTS_O,0.1596,0.7695,0.9476,0.0290,0.9476
ROCPOINTS_O,0.1596,0.7695,0.9476,0.0290,0.9476
ROCPOINTS_O,0.1598,0.7694,0.9476,0.0290,0.9476
ROCPOINTS_O,0.1598,0.7694,0.9476,0.0290,0.9476
ROCPOINTS_O,0.1600,0.7693,0.9476,0.0290,0.9476
ROCPOINTS_O,0.1600,0.7627,0.9452,0.0292,0.9452
ROCPOINTS_O,0.1601,0.7627,0.9452,0.0292,0.9452
ROCPOINTS_O,0.1602,0.7626,0.9452,0.0292,0.9452
ROCPOINTS_O,0.1603,0.7625,0.9452,0.0292,0.9452
ROCPOINTS_O,0.1603,0.7624,0.9452,0.0292,0.9452
ROCPOINTS_O,0.1603,0.7624,0.9452,0.0292,0.9452
ROCPOINTS_O,0.1603,0.7623,0.9452,0.0292,0.9452
ROCPOINTS_O,0.1604,0.7623,0.9452,0.0292,0.9452
ROCPOINTS_O,0.1604,0.7622,0.9452,0.0292,0.9452
ROCPOINTS_O,0.1604,0.7621,0.9452,0.0292,0.9452
ROCPOINTS_O,0.1605,0.7621,0.9452,0.0292,0.9452
ROCPOINTS_O,0.1606,0.7620,0.9452,0.0292,0.9452
ROCPOINTS_O,0.1607,0.7620,0.9452,0.0292,0.9452
ROCPOINTS_O,0.1608,0.7619,0.9452,0.0292,0.9452
ROCPOINTS_O,0.1608,0.7619,0.9452,0.0292,0.9452
ROCPOINTS_O,0.1608,0.7618,0.9452,0.0292,0.9452
ROCPOINTS_O,0.1611,0.7617,0.9452,0.0293,0.9452
ROCPOINTS_O,0.1611,0.7617,0.9452,0.0293,0.9452
ROCPOINTS_O,0.1611,0.7616,0.9452,0.0293,0.9452
ROCPOINTS_O,0.1612,0.7614,0.9452,0.0293,0.9452
ROCPOINTS_O,0.1612,0.7614,0.9452,0.0293,0.9452
ROCPOINTS_O,0.1615,0.7613,0.9452,0.0293,0.9452
ROCPOINTS_O,0.1616,0.7613,0.9452,0.0293,0.9452
ROCPOINTS_O,0.1617,0.7612,0.9452,0.0293,0.9452
ROCPOINTS_O,0.1619,0.7612,0.9452,0.0293,0.9452
ROCPOINTS_O,0.1619,0.7611,0.9452,0.0293,0.9452
ROCPOINTS_O,0.1622,0.7610,0.9452,0.0293,0.9452
ROCPOINTS_O,0.1622,0.7609,0.9452,0.0293,0.9452
ROCPOINTS_O,0.1622,0.7608,0.9452,0.0293,0.9452
ROCPOINTS_O,0.1623,0.7608,0.9452,0.0293,0.9452
ROCPOINTS_O,0.1624,0.7607,0.9452,0.0293,0.9452
ROCPOINTS_O,0.1627,0.7606,0.9452,0.0293,0.9452
ROCPOINTS_O,0.1628,0.7606,0.9452,0.0293,0.9452
ROCPOINTS_O,0.1628,0.7605,0.9452,0.0293,0.9452
ROCPOINTS_O,0.1628,0.7605,0.9452,0.0293,0.9452
ROCPOINTS_O,0.1632,0.7604,0.9452,0.0293,0.9452
ROCPOINTS_O,0.1633,0.7603,0.9452,0.0293,0.9452
ROCPOINTS_O,0.1634,0.7550,0.9429,0.0294,0.9429
ROCPOINTS_O,0.1635,0.7549,0.9429,0.0294,0.9429
ROCPOINTS_O,0.1636,0.7549,0.9429,0.0294,0.9429
ROCPOINTS_O,0.1636,0.7548,0.9429,0.0294,0.9429
ROCPOINTS_O,0.1636,0.7547,0.9429,0.0294,0.9429
ROCPOINTS_O,0.1637,0.7547,0.9429,0.0294,0.9429
ROCPOINTS_O,0.1637,0.7546,0.9429,0.0294,0.9429
ROCPOINTS_O,0.1637,0.7546,0.9429,0.0294,0.9429
ROCPOINTS_O,0.1638,0.7545,0.9429,0.0295,0.9429
ROCPOINTS_O,0.1638,0.7544,0.9429,0.0295,0.9429
ROCPOINTS_O,0.1640,0.7543,0.9429,0.0295,0.9429
ROCPOINTS_O,0.1640,0.7543,0.9429,0.0295,0.9429
ROCPOINTS_O,0.1642,0.7542,0.9429,0.0295,0.9429
ROCPOINTS_O,0.1643,0.7541,0.9429,0.0295,0.9429
ROCPOINTS_O,0.1644,0.7540,0.9429,0.0295,0.9429
ROCPOINTS_O,0.1644,0.7540,0.9429,0.0295,0.9429
ROCPOINTS_O,0.1646,0.7539,0.9429,0.0295,0.9429
ROCPOINTS_O,0.1646,0.7539,0.9429,0.0295,0.9429
ROCPOINTS_O,0.1647,0.7538,0.9429,0.0295,0.9429
ROCPOINTS_O,0.1647,0.7538,0.9429,0.0295,0.9429
ROCPOINTS_O,0.1648,0.7537,0.9429,0.0295,0.9429
ROCPOINTS_O,0.1649,0.7536,0.9429,0.0295,0.9429
ROCPOINTS_O,0.1649,0.7535,0.9429,0.0295,0.9429
ROCPOINTS_O,0.1649,0.7534,0.9429,0.0295,0.9429
ROCPOINTS_O,0.1649,0.7533,0.9429,0.0295,0.9429
ROCPOINTS_O,0.1650,0.7532,0.9429,0.0295,0.9429
ROCPOINTS_O,0.1650,0.7532,0.9429,0.0295,0.9429
ROCPOINTS_O,0.1652,0.7531,0.9429,0.0295,0.9429
ROCPOINTS_O,0.1654,0.7530,0.9429,0.0295,0.9429
ROCPOINTS_O,0.1654,0.7529,0.9429,0.0295,0.9429
ROCPOINTS_O,0.1656,0.7529,0.9429,0.0295,0.9429
ROCPOINTS_O,0.1658,0.7528,0.9429,0.0295,0.9429
ROCPOINTS_O,0.1658,0.7528,0.9429,0.0295,0.9429
ROCPOINTS_O,0.1658,0.7527,0.9429,0.0295,0.9429
ROCPOINTS_O,0.1658,0.7527,0.9429,0.0295,0.9429
ROCPOINTS_O,0.1659,0.7526,0.9429,0.0295,0.9429
ROCPOINTS_O,0.1661,0.7519,0.9429,0.0296,0.9429
ROCPOINTS_O,0.1663,0.7517,0.9429,0.0296,0.9429
ROCPOINTS_O,0.1663,0.7517,0.9429,0.0296,0.9429
ROCPOINTS_O,0.1664,0.7516,0.9429,0.0296,0.9429
ROCPOINTS_O,0.1665,0.7516,0.9429,0.0296,0.9429
ROCPOINTS_O,0.1665,0.7515,0.9429,0.0296,0.9429
ROCPOINTS_O,0.1666,0.7514,0.9429,0.0296,0.9429
ROCPOINTS_O,0.1666,0.7514,0.9429,0.0296,0.9429
ROCPOINTS_O,0.1667,0.7513,0.9429,0.0296,0.9429
ROCPOINTS_O,0.1668,0.7451,0.9405,0.0297,0.9405
ROCPOINTS_O,0.1668,0.7451,0.9405,0.0297,0.9405
ROCPOINTS_O,0.1669,0.7450,0.9405,0.0297,0.9405
ROCPOINTS_O,0.1670,0.7450,0.9405,0.0297,0.9405
ROCPOINTS_O,0.1671,0.7448,0.9405,0.0298,0.9405
ROCPOINTS_O,0.1672,0.7447,0.9405,0.0298,0.9405
ROCPOINTS_O,0.1673,0.7447,0.9405,0.0298,0.9405
ROCPOINTS_O,0.1675,0.7446,0.9405,0.0298,0.9405
ROCPOINTS_O,0.1676,0.7445,0.9405,0.0298,0.9405
ROCPOINTS_O,0.1677,0.7444,0.9405,0.0298,0.9405
ROCPOINTS_O,0.1678,0.7444,0.9405,0.0298,0.9405
ROCPOINTS_O,0.1680,0.7443,0.9405,0.0298,0.9405
ROCPOINTS_O,0.1683,0.7443,0.9405,0.0298,0.9405
ROCPOINTS_O,0.1684,0.7440,0.9405,0.0298,0.9405
ROCPOINTS_O,0.1684,0.7440,0.9405,0.0298,0.9405
ROCPOINTS_O,0.1685,0.7439,0.9405,0.0298,0.9405
ROCPOINTS_O,0.1685,0.7439,0.9405,0.0298,0.9405
ROCPOINTS_O,0.1686,0.7438,0.9405,0.0298,0.9405
ROCPOINTS_O,0.1686,0.7436,0.9405,0.0298,0.9405
ROCPOINTS_O,0.1687,0.7436,0.9405,0.0298,0.9405
ROCPOINTS_O,0.1687,0.7435,0.9405,0.0298,0.9405
ROCPOINTS_O,0.1688,0.7435,0.9381,0.0297,0.9381
ROCPOINTS_O,0.1688,0.7434,0.9357,0.0297,0.9357
ROCPOINTS_O,0.1689,0.7433,0.9357,0.0297,0.9357
ROCPOINTS_O,0.1691,0.7432,0.9333,0.0296,0.9333
ROCPOINTS_O,0.1693,0.7431,0.9333,0.0296,0.9333
ROCPOINTS_O,0.1694,0.7431,0.9333,0.0296,0.9333
ROCPOINTS_O,0.1695,0.7430,0.9333,0.0296,0.9333
ROCPOINTS_O,0.1695,0.7430,0.9310,0.0295,0.9310
ROCPOINTS_O,0.1696,0.7429,0.9310,0.0295,0.9310
ROCPOINTS_O,0.1696,0.7429,0.9310,0.0295,0.9310
ROCPOINTS_O,0.1697,0.7428,0.9310,0.0295,0.9310
ROCPOINTS_O,0.1698,0.7428,0.9310,0.0295,0.9310
ROCPOINTS_O,0.1699,0.7427,0.9310,0.0295,0.9310
ROCPOINTS_O,0.1700,0.7427,0.9310,0.0295,0.9310
ROCPOINTS_O,0.1700,0.7426,0.9310,0.0295,0.9310
ROCPOINTS_O,0.1701,0.7358,0.9262,0.0297,0.9262
ROCPOINTS_O,0.1701,0.7357,0.9262,0.0297,0.9262
ROCPOINTS_O,0.1702,0.7357,0.9262,0.0297,0.9262
ROCPOINTS_O,0.1702,0.7355,0.9262,0.0297,0.9262
ROCPOINTS_O,0.1703,0.7355,0.9262,0.0297,0.9262
ROCPOINTS_O,0.1704,0.7354,0.9262,0.0297,0.9262
ROCPOINTS_O,0.1704,0.7354,0.9262,0.0297,0.9262
ROCPOINTS_O,0.1705,0.7353,0.9262,0.0297,0.9262
ROCPOINTS_O,0.1705,0.7353,0.9262,0.0297,0.9262
ROCPOINTS_O,0.1706,0.7352,0.9262,0.0297,0.9262
ROCPOINTS_O,0.1707,0.7351,0.9262,0.0297,0.9262
ROCPOINTS_O,0.1707,0.7351,0.9262,0.0297,0.9262
ROCPOINTS_O,0.1708,0.7350,0.9262,0.0297,0.9262
ROCPOINTS_O,0.1709,0.7350,0.9262,0.0297,0.9262
ROCPOINTS_O,0.1710,0.7349,0.9262,0.0297,0.9262
ROCPOINTS_O,0.1711,0.7349,0.9262,0.0297,0.9262
ROCPOINTS_O,0.1711,0.7348,0.9262,0.0297,0.9262
ROCPOINTS_O,0.1713,0.7346,0.9262,0.0297,0.9262
ROCPOINTS_O,0.1713,0.7346,0.9262,0.0297,0.9262
ROCPOINTS_O,0.1714,0.7344,0.9262,0.0297,0.9262
ROCPOINTS_O,0.1715,0.7344,0.9262,0.0297,0.9262
ROCPOINTS_O,0.1715,0.7343,0.9262,0.0297,0.9262
ROCPOINTS_O,0.1715,0.7343,0.9262,0.0297,0.9262
ROCPOINTS_O,0.1716,0.7342,0.9262,0.0297,0.9262
ROCPOINTS_O,0.1717,0.7342,0.9262,0.0297,0.9262
ROCPOINTS_O,0.1721,0.7341,0.9262,0.0297,0.9262
ROCPOINTS_O,0.1722,0.7340,0.9262,0.0297,0.9262
ROCPOINTS_O,0.1722,0.7340,0.9262,0.0297,0.9262
ROCPOINTS_O,0.1727,0.7339,0.9262,0.0297,0.9262
ROCPOINTS_O,0.1730,0.7338,0.9262,0.0297,0.9262
ROCPOINTS_O,0.1730,0.7338,0.9262,0.0297,0.9262
ROCPOINTS_O,0.1731,0.7337,0.9262,0.0297,0.9262
ROCPOINTS_O,0.1731,0.7336,0.9262,0.0297,0.9262
ROCPOINTS_O,0.1732,0.7336,0.9262,0.0297,0.9262
ROCPOINTS_O,0.1732,0.7335,0.9262,0.0297,0.9262
ROCPOINTS_O,0.1733,0.7335,0.9262,0.0298,0.9262
ROCPOINTS_O,0.1733,0.7271,0.9262,0.0300,0.9262
ROCPOINTS_O,0.1736,0.7270,0.9262,0.0300,0.9262
ROCPOINTS_O,0.1738,0.7269,0.9262,0.0300,0.9262
ROCPOINTS_O,0.1738,0.7269,0.9262,0.0300,0.9262
ROCPOINTS_O,0.1739,0.7268,0.9262,0.0300,0.9262
ROCPOINTS_O,0.1739,0.7268,0.9262,0.0300,0.9262
ROCPOINTS_O,0.1740,0.7267,0.9262,0.0300,0.9262
ROCPOINTS_O,0.1740,0.7266,0.9262,0.0300,0.9262
ROCPOINTS_O,0.1742,0.7266,0.9262,0.0300,0.9262
ROCPOINTS_O,0.1743,0.7265,0.9262,0.0300,0.9262
ROCPOINTS_O,0.1743,0.7265,0.9262,0.0300,0.9262
ROCPOINTS_O,0.1743,0.7264,0.9262,0.0300,0.9262
ROCPOINTS_O,0.1744,0.7264,0.9262,0.0300,0.9262
ROCPOINTS_O,0.1744,0.7263,0.9262,0.0300,0.9262
ROCPOINTS_O,0.1744,0.7261,0.9262,0.0300,0.9262
ROCPOINTS_O,0.1745,0.7261,0.9262,0.0300,0.9262
ROCPOINTS_O,0.1745,0.7260,0.9262,0.0300,0.9262
ROCPOINTS_O,0.1746,0.7259,0.9262,0.0301,0.9262
ROCPOINTS_O,0.1747,0.7259,0.9262,0.0301,0.9262
ROCPOINTS_O,0.1747,0.7257,0.9262,0.0301,0.9262
ROCPOINTS_O,0.1747,0.7256,0.9262,0.0301,0.9262
ROCPOINTS_O,0.1748,0.7255,0.9262,0.0301,0.9262
ROCPOINTS_O,0.1748,0.7255,0.9262,0.0301,0.9262
ROCPOINTS_O,0.1749,0.7254,0.9262,0.0301,0.9262
ROCPOINTS_O,0.1750,0.7254,0.9262,0.0301,0.9262
ROCPOINTS_O,0.1752,0.7252,0.9262,0.0301,0.9262
ROCPOINTS_O,0.1752,0.7251,0.9262,0.0301,0.9262
ROCPOINTS_O,0.1752,0.7251,0.9262,0.0301,0.9262
ROCPOINTS_O,0.1754,0.7250,0.9262,0.0301,0.9262
ROCPOINTS_O,0.1754,0.7250,0.9262,0.0301,0.9262
ROCPOINTS_O,0.1756,0.7249,0.9262,0.0301,0.9262
ROCPOINTS_O,0.1756,0.7248,0.9262,0.0301,0.9262
ROCPOINTS_O,0.1758,0.7248,0.9262,0.0301,0.9262
ROCPOINTS_O,0.1759,0.7247,0.9262,0.0301,0.9262
ROCPOINTS_O,0.1760,0.7247,0.9262,0.0301,0.9262
ROCPOINTS_O,0.1761,0.7246,0.9262,0.0301,0.9262
ROCPOINTS_O,0.1761,0.7246,0.9262,0.0301,0.9262
ROCPOINTS_O,0.1762,0.7245,0.9262,0.0301,0.9262
ROCPOINTS_O,0.1762,0.7244,0.9262,0.0301,0.9262
ROCPOINTS_O,0.1764,0.7244,0.9262,0.0301,0.9262
ROCPOINTS_O,0.1764,0.7243,0.9262,0.0301,0.9262
ROCPOINTS_O,0.1765,0.7243,0.9262,0.0301,0.9262
ROCPOINTS_O,0.1765,0.7242,0.9262,0.0301,0.9262
ROCPOINTS_O,0.1766,0.7241,0.9262,0.0301,0.9262
ROCPOINTS_O,0.1766,0.7240,0.9262,0.0301,0.9262
ROCPOINTS_O,0.1767,0.7240,0.9262,0.0301,0.9262
ROCPOINTS_O,0.1767,0.7171,0.9238,0.0303,0.9238
ROCPOINTS_O,0.1767,0.7170,0.9238,0.0303,0.9238
ROCPOINTS_O,0.1768,0.7170,0.9214,0.0303,0.9214
ROCPOINTS_O,0.1769,0.7170,0.9214,0.0303,0.9214
ROCPOINTS_O,0.1769,0.7169,0.9214,0.0303,0.9214
ROCPOINTS_O,0.1770,0.7169,0.9214,0.0303,0.9214
ROCPOINTS_O,0.1771,0.7168,0.9214,0.0303,0.9214
ROCPOINTS_O,0.1771,0.7168,0.9214,0.0303,0.9214
ROCPOINTS_O,0.1772,0.7167,0.9214,0.0303,0.9214
ROCPOINTS_O,0.1772,0.7166,0.9214,0.0303,0.9214
ROCPOINTS_O,0.1773,0.7166,0.9214,0.0303,0.9214
ROCPOINTS_O,0.1777,0.7165,0.9214,0.0303,0.9214
ROCPOINTS_O,0.1777,0.7165,0.9214,0.0303,0.9214
ROCPOINTS_O,0.1778,0.7164,0.9214,0.0303,0.9214
ROCPOINTS_O,0.1778,0.7164,0.9214,0.0303,0.9214
ROCPOINTS_O,0.1778,0.7163,0.9214,0.0303,0.9214
ROCPOINTS_O,0.1779,0.7162,0.9214,0.0303,0.9214
ROCPOINTS_O,0.1780,0.7162,0.9214,0.0303,0.9214
ROCPOINTS_O,0.1782,0.7160,0.9214,0.0303,0.9214
ROCPOINTS_O,0.1783,0.7159,0.9214,0.0303,0.9214
ROCPOINTS_O,0.1783,0.7159,0.9214,0.0303,0.9214
ROCPOINTS_O,0.1784,0.7158,0.9214,0.0303,0.9214
ROCPOINTS_O,0.1785,0.7158,0.9214,0.0303,0.9214
ROCPOINTS_O,0.1787,0.7157,0.9214,0.0303,0.9214
ROCPOINTS_O,0.1787,0.7156,0.9214,0.0303,0.9214
ROCPOINTS_O,0.1788,0.7155,0.9214,0.0303,0.9214
ROCPOINTS_O,0.1789,0.7155,0.9214,0.0303,0.9214
ROCPOINTS_O,0.1792,0.7154,0.9214,0.0303,0.9214
ROCPOINTS_O,0.1793,0.7154,0.9214,0.0303,0.9214
ROCPOINTS_O,0.1794,0.7153,0.9214,0.0303,0.9214
ROCPOINTS_O,0.1797,0.7153,0.9214,0.0303,0.9214
ROCPOINTS_O,0.1797,0.7152,0.9214,0.0303,0.9214
ROCPOINTS_O,0.1798,0.7151,0.9214,0.0303,0.9214
ROCPOINTS_O,0.1798,0.7151,0.9214,0.0303,0.9214
ROCPOINTS_O,0.1798,0.7150,0.9214,0.0303,0.9214
ROCPOINTS_O,0.1799,0.7150,0.9214,0.0303,0.9214
ROCPOINTS_O,0.1800,0.7149,0.9214,0.0303,0.9214
ROCPOINTS_O,0.1800,0.7148,0.9214,0.0304,0.9214
ROCPOINTS_O,0.1800,0.7148,0.9214,0.0304,0.9214
ROCPOINTS_O,0.1802,0.7081,0.9214,0.0306,0.9214
ROCPOINTS_O,0.1802,0.7081,0.9214,0.0306,0.9214
ROCPOINTS_O,0.1802,0.7080,0.9214,0.0306,0.9214
ROCPOINTS_O,0.1803,0.7080,0.9214,0.0306,0.9214
ROCPOINTS_O,0.1803,0.7079,0.9214,0.0306,0.9214
ROCPOINTS_O,0.1804,0.7078,0.9214,0.0306,0.9214
ROCPOINTS_O,0.1804,0.7077,0.9214,0.0306,0.9214
ROCPOINTS_O,0.1804,0.7077,0.9214,0.0306,0.9214
ROCPOINTS_O,0.1806,0.7076,0.9214,0.0307,0.9214
ROCPOINTS_O,0.1807,0.7076,0.9214,0.0307,0.9214
ROCPOINTS_O,0.1807,0.7075,0.9214,0.0307,0.9214
ROCPOINTS_O,0.1808,0.7074,0.9214,0.0307,0.9214
ROCPOINTS_O,0.1809,0.7074,0.9214,0.0307,0.9214
ROCPOINTS_O,0.1810,0.7073,0.9214,0.0307,0.9214
ROCPOINTS_O,0.1812,0.7073,0.9214,0.0307,0.9214
ROCPOINTS_O,0.1813,0.7072,0.9214,0.0307,0.9214
ROCPOINTS_O,0.1813,0.7072,0.9214,0.0307,0.9214
ROCPOINTS_O,0.1815,0.7070,0.9214,0.0307,0.9214
ROCPOINTS_O,0.1815,0.7070,0.9214,0.0307,0.9214
ROCPOINTS_O,0.1815,0.7069,0.9214,0.0307,0.9214
ROCPOINTS_O,0.1816,0.7069,0.9214,0.0307,0.9214
ROCPOINTS_O,0.1817,0.7068,0.9214,0.0307,0.9214
ROCPOINTS_O,0.1818,0.7067,0.9214,0.0307,0.9214
ROCPOINTS_O,0.1818,0.7066,0.9214,0.0307,0.9214
ROCPOINTS_O,0.1819,0.7066,0.9214,0.0307,0.9214
ROCPOINTS_O,0.1819,0.7065,0.9214,0.0307,0.9214
ROCPOINTS_O,0.1822,0.7065,0.9214,0.0307,0.9214
ROCPOINTS_O,0.1827,0.7064,0.9214,0.0307,0.9214
ROCPOINTS_O,0.1828,0.7063,0.9214,0.0307,0.9214
ROCPOINTS_O,0.1829,0.7062,0.9214,0.0307,0.9214
ROCPOINTS_O,0.1830,0.7062,0.9214,0.0307,0.9214
ROCPOINTS_O,0.1832,0.7062,0.9190,0.0306,0.9190
ROCPOINTS_O,0.1832,0.7061,0.9190,0.0306,0.9190
ROCPOINTS_O,0.1833,0.7061,0.9190,0.0306,0.9190
ROCPOINTS_O,0.1833,0.7060,0.9190,0.0306,0.9190
ROCPOINTS_O,0.1833,0.6995,0.9190,0.0309,0.9190
ROCPOINTS_O,0.1834,0.6994,0.9190,0.0309,0.9190
ROCPOINTS_O,0.1835,0.6994,0.9190,0.0309,0.9190
ROCPOINTS_O,0.1836,0.6993,0.9190,0.0309,0.9190
ROCPOINTS_O,0.1838,0.6992,0.9190,0.0309,0.9190
ROCPOINTS_O,0.1838,0.6992,0.9190,0.0309,0.9190
ROCPOINTS_O,0.1838,0.6991,0.9190,0.0309,0.9190
ROCPOINTS_O,0.1840,0.6991,0.9190,0.0309,0.9190
ROCPOINTS_O,0.1840,0.6990,0.9190,0.0309,0.9190
ROCPOINTS_O,0.1842,0.6989,0.9190,0.0309,0.9190
ROCPOINTS_O,0.1844,0.6989,0.9190,0.0309,0.9190
ROCPOINTS_O,0.1844,0.6988,0.9190,0.0309,0.9190
ROCPOINTS_O,0.1845,0.6987,0.9190,0.0310,0.9190
ROCPOINTS_O,0.1846,0.6986,0.9190,0.0310,0.9190
ROCPOINTS_O,0.1846,0.6985,0.9190,0.0310,0.9190
ROCPOINTS_O,0.1846,0.6984,0.9190,0.0310,0.9190
ROCPOINTS_O,0.1847,0.6983,0.9190,0.0310,0.9190
ROCPOINTS_O,0.1848,0.6982,0.9190,0.0310,0.9190
ROCPOINTS_O,0.1850,0.6981,0.9190,0.0310,0.9190
ROCPOINTS_O,0.1850,0.6980,0.9190,0.0310,0.9190
ROCPOINTS_O,0.1850,0.6979,0.9190,0.0310,0.9190
ROCPOINTS_O,0.1850,0.6978,0.9190,0.0310,0.9190
ROCPOINTS_O,0.1850,0.6978,0.9190,0.0310,0.9190
ROCPOINTS_O,0.1851,0.6977,0.9190,0.0310,0.9190
ROCPOINTS_O,0.1852,0.6977,0.9190,0.0310,0.9190
ROCPOINTS_O,0.1852,0.6976,0.9190,0.0310,0.9190
ROCPOINTS_O,0.1853,0.6975,0.9190,0.0310,0.9190
ROCPOINTS_O,0.1853,0.6974,0.9190,0.0310,0.9190
ROCPOINTS_O,0.1856,0.6973,0.9190,0.0310,0.9190
ROCPOINTS_O,0.1857,0.6973,0.9190,0.0310,0.9190
ROCPOINTS_O,0.1859,0.6972,0.9190,0.0310,0.9190
ROCPOINTS_O,0.1860,0.6972,0.9190,0.0310,0.9190
ROCPOINTS_O,0.1860,0.6971,0.9190,0.0310,0.9190
ROCPOINTS_O,0.1863,0.6970,0.9190,0.0310,0.9190
ROCPOINTS_O,0.1864,0.6970,0.9190,0.0310,0.9190
ROCPOINTS_O,0.1867,0.6969,0.9190,0.0310,0.9190
ROCPOINTS_O,0.1867,0.6968,0.9190,0.0310,0.9190
ROCPOINTS_O,0.1868,0.6907,0.9143,0.0311,0.9143
ROCPOINTS_O,0.1868,0.6906,0.9143,0.0311,0.9143
ROCPOINTS_O,0.1868,0.6906,0.9143,0.0311,0.9143
ROCPOINTS_O,0.1870,0.6905,0.9143,0.0312,0.9143
ROCPOINTS_O,0.1875,0.6904,0.9143,0.0312,0.9143
ROCPOINTS_O,0.1876,0.6904,0.9143,0.0312,0.9143
ROCPOINTS_O,0.1876,0.6902,0.9143,0.0312,0.9143
ROCPOINTS_O,0.1879,0.6902,0.9143,0.0312,0.9143
ROCPOINTS_O,0.1880,0.6901,0.9143,0.0312,0.9143
ROCPOINTS_O,0.1880,0.6900,0.9143,0.0312,0.9143
ROCPOINTS_O,0.1880,0.6900,0.9143,0.0312,0.9143
ROCPOINTS_O,0.1880,0.6899,0.9143,0.0312,0.9143
ROCPOINTS_O,0.1880,0.6898,0.9119,0.0311,0.9119
ROCPOINTS_O,0.1881,0.6898,0.9119,0.0311,0.9119
ROCPOINTS_O,0.1881,0.6897,0.9119,0.0311,0.9119
ROCPOINTS_O,0.1883,0.6896,0.9119,0.0311,0.9119
ROCPOINTS_O,0.1883,0.6896,0.9119,0.0311,0.9119
ROCPOINTS_O,0.1884,0.6895,0.9119,0.0311,0.9119
ROCPOINTS_O,0.1886,0.6894,0.9119,0.0311,0.9119
ROCPOINTS_O,0.1888,0.6894,0.9119,0.0311,0.9119
ROCPOINTS_O,0.1888,0.6893,0.9119,0.0311,0.9119
ROCPOINTS_O,0.1889,0.6892,0.9119,0.0311,0.9119
ROCPOINTS_O,0.1890,0.6892,0.9119,0.0311,0.9119
ROCPOINTS_O,0.1890,0.6891,0.9119,0.0311,0.9119
ROCPOINTS_O,0.1890,0.6891,0.9119,0.0311,0.9119
ROCPOINTS_O,0.1890,0.6890,0.9119,0.0311,0.9119
ROCPOINTS_O,0.1892,0.6889,0.9119,0.0311,0.9119
ROCPOINTS_O,0.1893,0.6889,0.9119,0.0311,0.9119
ROCPOINTS_O,0.1893,0.6888,0.9119,0.0311,0.9119
ROCPOINTS_O,0.1895,0.6888,0.9119,0.0311,0.9119
ROCPOINTS_O,0.1895,0.6887,0.9119,0.0312,0.9119
ROCPOINTS_O,0.1898,0.6887,0.9119,0.0312,0.9119
ROCPOINTS_O,0.1899,0.6886,0.9119,0.0312,0.9119
ROCPOINTS_O,0.1900,0.6885,0.9119,0.0312,0.9119
ROCPOINTS_O,0.1900,0.6813,0.9095,0.0314,0.9095
ROCPOINTS_O,0.1901,0.6812,0.9095,0.0314,0.9095
ROCPOINTS_O,0.1902,0.6811,0.9095,0.0314,0.9095
ROCPOINTS_O,0.1902,0.6811,0.9095,0.0314,0.9095
ROCPOINTS_O,0.1902,0.6810,0.9095,0.0314,0.9095
ROCPOINTS_O,0.1902,0.6810,0.9095,0.0314,0.9095
ROCPOINTS_O,0.1904,0.6809,0.9095,0.0314,0.9095
ROCPOINTS_O,0.1904,0.6809,0.9095,0.0314,0.9095
ROCPOINTS_O,0.1904,0.6808,0.9095,0.0314,0.9095
ROCPOINTS_O,0.1907,0.6807,0.9095,0.0314,0.9095
ROCPOINTS_O,0.1907,0.6807,0.9095,0.0314,0.9095
ROCPOINTS_O,0.1908,0.6806,0.9095,0.0314,0.9095
ROCPOINTS_O,0.1908,0.6806,0.9095,0.0314,0.9095
ROCPOINTS_O,0.1911,0.6805,0.9095,0.0314,0.9095
ROCPOINTS_O,0.1911,0.6804,0.9095,0.0314,0.9095
ROCPOINTS_O,0.1911,0.6804,0.9095,0.0314,0.9095
ROCPOINTS_O,0.1913,0.6803,0.9095,0.0314,0.9095
ROCPOINTS_O,0.1913,0.6803,0.9095,0.0314,0.9095
ROCPOINTS_O,0.1914,0.6802,0.9095,0.0314,0.9095
ROCPOINTS_O,0.1917,0.6802,0.9095,0.0315,0.9095
ROCPOINTS_O,0.1917,0.6800,0.9095,0.0315,0.9095
ROCPOINTS_O,0.1919,0.6799,0.9095,0.0315,0.9095
ROCPOINTS_O,0.1919,0.6799,0.9095,0.0315,0.9095
ROCPOINTS_O,0.1919,0.6798,0.9095,0.0315,0.9095
ROCPOINTS_O,0.1921,0.6798,0.9095,0.0315,0.9095
ROCPOINTS_O,0.1922,0.6798,0.9071,0.0314,0.9071
ROCPOINTS_O,0.1922,0.6797,0.9071,0.0314,0.9071
ROCPOINTS_O,0.1930,0.6796,0.9071,0.0314,0.9071
ROCPOINTS_O,0.1931,0.6796,0.9071,0.0314,0.9071
ROCPOINTS_O,0.1931,0.6795,0.9071,0.0314,0.9071
ROCPOINTS_O,0.1933,0.6795,0.9071,0.0314,0.9071
ROCPOINTS_O,0.1933,0.6794,0.9071,0.0314,0.9071
ROCPOINTS_O,0.1933,0.6793,0.9071,0.0314,0.9071
ROCPOINTS_O,0.1935,0.6722,0.9071,0.0317,0.9071
ROCPOINTS_O,0.1936,0.6721,0.9071,0.0317,0.9071
ROCPOINTS_O,0.1938,0.6721,0.9071,0.0317,0.9071
ROCPOINTS_O,0.1938,0.6720,0.9071,0.0317,0.9071
ROCPOINTS_O,0.1938,0.6719,0.9071,0.0317,0.9071
ROCPOINTS_O,0.1939,0.6718,0.9071,0.0318,0.9071
ROCPOINTS_O,0.1939,0.6717,0.9071,0.0318,0.9071
ROCPOINTS_O,0.1940,0.6717,0.9071,0.0318,0.9071
ROCPOINTS_O,0.1940,0.6716,0.9071,0.0318,0.9071
ROCPOINTS_O,0.1942,0.6715,0.9071,0.0318,0.9071
ROCPOINTS_O,0.1944,0.6714,0.9071,0.0318,0.9071
ROCPOINTS_O,0.1944,0.6713,0.9071,0.0318,0.9071
ROCPOINTS_O,0.1946,0.6712,0.9071,0.0318,0.9071
ROCPOINTS_O,0.1946,0.6711,0.9071,0.0318,0.9071
ROCPOINTS_O,0.1946,0.6711,0.9071,0.0318,0.9071
ROCPOINTS_O,0.1950,0.6710,0.9071,0.0318,0.9071
ROCPOINTS_O,0.1950,0.6709,0.9071,0.0318,0.9071
ROCPOINTS_O,0.1951,0.6708,0.9071,0.0318,0.9071
ROCPOINTS_O,0.1951,0.6708,0.9071,0.0318,0.9071
ROCPOINTS_O,0.1952,0.6707,0.9071,0.0318,0.9071
ROCPOINTS_O,0.1952,0.6707,0.9071,0.0318,0.9071
ROCPOINTS_O,0.1953,0.6706,0.9071,0.0318,0.9071
ROCPOINTS_O,0.1953,0.6706,0.9071,0.0318,0.9071
ROCPOINTS_O,0.1953,0.6705,0.9071,0.0318,0.9071
ROCPOINTS_O,0.1955,0.6704,0.9071,0.0318,0.9071
ROCPOINTS_O,0.1956,0.6704,0.9071,0.0318,0.9071
ROCPOINTS_O,0.1960,0.6703,0.9071,0.0318,0.9071
ROCPOINTS_O,0.1961,0.6703,0.9071,0.0318,0.9071
ROCPOINTS_O,0.1961,0.6702,0.9071,0.0318,0.9071
ROCPOINTS_O,0.1961,0.6702,0.9071,0.0318,0.9071
ROCPOINTS_O,0.1962,0.6700,0.9071,0.0318,0.9071
ROCPOINTS_O,0.1965,0.6700,0.9071,0.0318,0.9071
ROCPOINTS_O,0.1967,0.6699,0.9071,0.0318,0.9071
ROCPOINTS_O,0.1969,0.6629,0.9071,0.0322,0.9071
ROCPOINTS_O,0.1969,0.6628,0.9071,0.0322,0.9071
ROCPOINTS_O,0.1970,0.6628,0.9071,0.0322,0.9071
ROCPOINTS_O,0.1971,0.6627,0.9071,0.0322,0.9071
ROCPOINTS_O,0.1971,0.6626,0.9071,0.0322,0.9071
ROCPOINTS_O,0.1972,0.6626,0.9071,0.0322,0.9071
ROCPOINTS_O,0.1974,0.6625,0.9071,0.0322,0.9071
ROCPOINTS_O,0.1976,0.6625,0.9071,0.0322,0.9071
ROCPOINTS_O,0.1977,0.6624,0.9071,0.0322,0.9071
ROCPOINTS_O,0.1978,0.6623,0.9071,0.0322,0.9071
ROCPOINTS_O,0.1979,0.6622,0.9071,0.0322,0.9071
ROCPOINTS_O,0.1980,0.6622,0.9071,0.0322,0.9071
ROCPOINTS_O,0.1981,0.6621,0.9071,0.0322,0.9071
ROCPOINTS_O,0.1981,0.6621,0.9071,0.0322,0.9071
ROCPOINTS_O,0.1982,0.6620,0.9071,0.0322,0.9071
ROCPOINTS_O,0.1983,0.6619,0.9071,0.0322,0.9071
ROCPOINTS_O,0.1983,0.6619,0.9071,0.0322,0.9071
ROCPOINTS_O,0.1985,0.6614,0.9071,0.0322,0.9071
ROCPOINTS_O,0.1987,0.6614,0.9071,0.0322,0.9071
ROCPOINTS_O,0.1988,0.6613,0.9071,0.0322,0.9071
ROCPOINTS_O,0.1988,0.6612,0.9071,0.0322,0.9071
ROCPOINTS_O,0.1989,0.6611,0.9071,0.0322,0.9071
ROCPOINTS_O,0.1989,0.6611,0.9071,0.0322,0.9071
ROCPOINTS_O,0.1989,0.6609,0.9071,0.0323,0.9071
ROCPOINTS_O,0.1990,0.6608,0.9071,0.0323,0.9071
ROCPOINTS_O,0.1992,0.6608,0.9048,0.0322,0.9048
ROCPOINTS_O,0.1992,0.6607,0.9048,0.0322,0.9048
ROCPOINTS_O,0.1992,0.6607,0.9048,0.0322,0.9048
ROCPOINTS_O,0.1993,0.6606,0.9048,0.0322,0.9048
ROCPOINTS_O,0.1994,0.6606,0.9048,0.0322,0.9048
ROCPOINTS_O,0.1995,0.6605,0.9048,0.0322,0.9048
ROCPOINTS_O,0.1997,0.6603,0.9048,0.0322,0.9048
ROCPOINTS_O,0.1998,0.6602,0.9048,0.0322,0.9048
ROCPOINTS_O,0.2000,0.6602,0.9048,0.0322,0.9048
ROCPOINTS_O,0.2000,0.6601,0.9048,0.0322,0.9048
ROCPOINTS_O,0.2000,0.6600,0.9048,0.0322,0.9048
ROCPOINTS_O,0.2001,0.6537,0.9048,0.0325,0.9048
ROCPOINTS_O,0.2002,0.6536,0.9048,0.0325,0.9048
ROCPOINTS_O,0.2002,0.6536,0.9048,0.0325,0.9048
ROCPOINTS_O,0.2003,0.6535,0.9048,0.0325,0.9048
ROCPOINTS_O,0.2003,0.6534,0.9048,0.0325,0.9048
ROCPOINTS_O,0.2004,0.6534,0.9048,0.0325,0.9048
ROCPOINTS_O,0.2004,0.6533,0.9048,0.0325,0.9048
ROCPOINTS_O,0.2006,0.6533,0.9048,0.0325,0.9048
ROCPOINTS_O,0.2007,0.6532,0.9048,0.0325,0.9048
ROCPOINTS_O,0.2008,0.6532,0.9048,0.0325,0.9048
ROCPOINTS_O,0.2008,0.6531,0.9048,0.0325,0.9048
ROCPOINTS_O,0.2010,0.6530,0.9048,0.0325,0.9048
ROCPOINTS_O,0.2011,0.6530,0.9048,0.0326,0.9048
ROCPOINTS_O,0.2011,0.6529,0.9048,0.0326,0.9048
ROCPOINTS_O,0.2012,0.6528,0.9048,0.0326,0.9048
ROCPOINTS_O,0.2012,0.6528,0.9048,0.0326,0.9048
ROCPOINTS_O,0.2013,0.6527,0.9048,0.0326,0.9048
ROCPOINTS_O,0.2015,0.6526,0.9048,0.0326,0.9048
ROCPOINTS_O,0.2016,0.6525,0.9048,0.0326,0.9048
ROCPOINTS_O,0.2017,0.6525,0.9048,0.0326,0.9048
ROCPOINTS_O,0.2018,0.6524,0.9048,0.0326,0.9048
ROCPOINTS_O,0.2020,0.6523,0.9048,0.0326,0.9048
ROCPOINTS_O,0.2020,0.6523,0.9048,0.0326,0.9048
ROCPOINTS_O,0.2022,0.6522,0.9048,0.0326,0.9048
ROCPOINTS_O,0.2022,0.6522,0.9048,0.0326,0.9048
ROCPOINTS_O,0.2022,0.6521,0.9048,0.0326,0.9048
ROCPOINTS_O,0.2022,0.6521,0.9048,0.0326,0.9048
ROCPOINTS_O,0.2025,0.6520,0.9048,0.0326,0.9048
ROCPOINTS_O,0.2025,0.6519,0.9048,0.0326,0.9048
ROCPOINTS_O,0.2027,0.6518,0.9048,0.0326,0.9048
ROCPOINTS_O,0.2027,0.6518,0.9024,0.0325,0.9024
ROCPOINTS_O,0.2028,0.6518,0.9024,0.0325,0.9024
ROCPOINTS_O,0.2029,0.6517,0.9024,0.0325,0.9024
ROCPOINTS_O,0.2030,0.6517,0.9024,0.0325,0.9024
ROCPOINTS_O,0.2033,0.6516,0.9024,0.0325,0.9024
ROCPOINTS_O,0.2033,0.6515,0.9024,0.0325,0.9024
ROCPOINTS_O,0.2036,0.6446,0.9024,0.0329,0.9024
ROCPOINTS_O,0.2036,0.6445,0.9024,0.0329,0.9024
ROCPOINTS_O,0.2037,0.6445,0.9024,0.0329,0.9024
ROCPOINTS_O,0.2038,0.6444,0.9024,0.0329,0.9024
ROCPOINTS_O,0.2039,0.6444,0.9024,0.0329,0.9024
ROCPOINTS_O,0.2040,0.6443,0.9024,0.0329,0.9024
ROCPOINTS_O,0.2040,0.6443,0.9024,0.0329,0.9024
ROCPOINTS_O,0.2042,0.6442,0.9024,0.0329,0.9024
ROCPOINTS_O,0.2042,0.6441,0.9024,0.0329,0.9024
ROCPOINTS_O,0.2043,0.6441,0.9024,0.0329,0.9024
ROCPOINTS_O,0.2044,0.6440,0.9024,0.0329,0.9024
ROCPOINTS_O,0.2044,0.6440,0.9024,0.0329,0.9024
ROCPOINTS_O,0.2047,0.6439,0.9024,0.0329,0.9024
ROCPOINTS_O,0.2048,0.6438,0.9000,0.0328,0.9000
ROCPOINTS_O,0.2048,0.6438,0.9000,0.0328,0.9000
ROCPOINTS_O,0.2050,0.6437,0.9000,0.0328,0.9000
ROCPOINTS_O,0.2051,0.6435,0.9000,0.0328,0.9000
ROCPOINTS_O,0.2053,0.6434,0.9000,0.0328,0.9000
ROCPOINTS_O,0.2054,0.6434,0.9000,0.0329,0.9000
ROCPOINTS_O,0.2055,0.6433,0.9000,0.0329,0.9000
ROCPOINTS_O,0.2055,0.6433,0.9000,0.0329,0.9000
ROCPOINTS_O,0.2058,0.6432,0.9000,0.0329,0.9000
ROCPOINTS_O,0.2060,0.6432,0.9000,0.0329,0.9000
ROCPOINTS_O,0.2061,0.6431,0.9000,0.0329,0.9000
ROCPOINTS_O,0.2061,0.6430,0.9000,0.0329,0.9000
ROCPOINTS_O,0.2062,0.6430,0.9000,0.0329,0.9000
ROCPOINTS_O,0.2062,0.6429,0.9000,0.0329,0.9000
ROCPOINTS_O,0.2064,0.6428,0.9000,0.0329,0.9000
ROCPOINTS_O,0.2067,0.6427,0.9000,0.0329,0.9000
ROCPOINTS_O,0.2067,0.6357,0.9000,0.0332,0.9000
ROCPOINTS_O,0.2070,0.6356,0.9000,0.0332,0.9000
ROCPOINTS_O,0.2071,0.6356,0.9000,0.0332,0.9000
ROCPOINTS_O,0.2071,0.6355,0.9000,0.0332,0.9000
ROCPOINTS_O,0.2073,0.6354,0.9000,0.0333,0.9000
ROCPOINTS_O,0.2075,0.6353,0.9000,0.0333,0.9000
ROCPOINTS_O,0.2078,0.6352,0.9000,0.0333,0.9000
ROCPOINTS_O,0.2078,0.6351,0.9000,0.0333,0.9000
ROCPOINTS_O,0.2079,0.6351,0.9000,0.0333,0.9000
ROCPOINTS_O,0.2080,0.6350,0.9000,0.0333,0.9000
ROCPOINTS_O,0.2080,0.6349,0.9000,0.0333,0.9000
ROCPOINTS_O,0.2080,0.6349,0.9000,0.0333,0.9000
ROCPOINTS_O,0.2081,0.6348,0.9000,0.0333,0.9000
ROCPOINTS_O,0.2081,0.6347,0.9000,0.0333,0.9000
ROCPOINTS_O,0.2083,0.6347,0.9000,0.0333,0.9000
ROCPOINTS_O,0.2083,0.6346,0.9000,0.0333,0.9000
ROCPOINTS_O,0.2086,0.6343,0.9000,0.0333,0.9000
ROCPOINTS_O,0.2089,0.6342,0.9000,0.0333,0.9000
ROCPOINTS_O,0.2092,0.6340,0.9000,0.0333,0.9000
ROCPOINTS_O,0.2093,0.6340,0.9000,0.0333,0.9000
ROCPOINTS_O,0.2094,0.6339,0.9000,0.0333,0.9000
ROCPOINTS_O,0.2094,0.6338,0.9000,0.0333,0.9000
ROCPOINTS_O,0.2095,0.6337,0.9000,0.0333,0.9000
ROCPOINTS_O,0.2096,0.6337,0.9000,0.0333,0.9000
ROCPOINTS_O,0.2097,0.6336,0.9000,0.0333,0.9000
ROCPOINTS_O,0.2098,0.6336,0.9000,0.0333,0.9000
ROCPOINTS_O,0.2099,0.6335,0.9000,0.0333,0.9000
ROCPOINTS_O,0.2100,0.6334,0.9000,0.0334,0.9000
ROCPOINTS_O,0.2100,0.6334,0.9000,0.0334,0.9000
ROCPOINTS_O,0.2100,0.6333,0.9000,0.0334,0.9000
ROCPOINTS_O,0.2100,0.6263,0.8976,0.0336,0.8976
ROCPOINTS_O,0.2101,0.6262,0.8976,0.0336,0.8976
ROCPOINTS_O,0.2102,0.6261,0.8976,0.0336,0.8976
ROCPOINTS_O,0.2103,0.6260,0.8976,0.0336,0.8976
ROCPOINTS_O,0.2104,0.6260,0.8976,0.0336,0.8976
ROCPOINTS_O,0.2105,0.6259,0.8976,0.0337,0.8976
ROCPOINTS_O,0.2105,0.6259,0.8976,0.0337,0.8976
ROCPOINTS_O,0.2105,0.6258,0.8976,0.0337,0.8976
ROCPOINTS_O,0.2106,0.6258,0.8976,0.0337,0.8976
ROCPOINTS_O,0.2107,0.6257,0.8976,0.0337,0.8976
ROCPOINTS_O,0.2107,0.6256,0.8976,0.0337,0.8976
ROCPOINTS_O,0.2108,0.6256,0.8976,0.0337,0.8976
ROCPOINTS_O,0.2108,0.6255,0.8976,0.0337,0.8976
ROCPOINTS_O,0.2108,0.6255,0.8976,0.0337,0.8976
ROCPOINTS_O,0.2109,0.6254,0.8976,0.0337,0.8976
ROCPOINTS_O,0.2111,0.6253,0.8976,0.0337,0.8976
ROCPOINTS_O,0.2113,0.6252,0.8976,0.0337,0.8976
ROCPOINTS_O,0.2113,0.6252,0.8976,0.0337,0.8976
ROCPOINTS_O,0.2114,0.6251,0.8976,0.0337,0.8976
ROCPOINTS_O,0.2114,0.6250,0.8976,0.0337,0.8976
ROCPOINTS_O,0.2115,0.6249,0.8976,0.0337,0.8976
ROCPOINTS_O,0.2116,0.6249,0.8976,0.0337,0.8976
ROCPOINTS_O,0.2116,0.6248,0.8976,0.0337,0.8976
ROCPOINTS_O,0.2116,0.6245,0.8952,0.0336,0.8952
ROCPOINTS_O,0.2117,0.6245,0.8952,0.0336,0.8952
ROCPOINTS_O,0.2118,0.6243,0.8952,0.0336,0.8952
ROCPOINTS_O,0.2119,0.6242,0.8952,0.0337,0.8952
ROCPOINTS_O,0.2119,0.6242,0.8952,0.0337,0.8952
ROCPOINTS_O,0.2121,0.6241,0.8952,0.0337,0.8952
ROCPOINTS_O,0.2121,0.6241,0.8952,0.0337,0.8952
ROCPOINTS_O,0.2121,0.6240,0.8952,0.0337,0.8952
ROCPOINTS_O,0.2122,0.6240,0.8952,0.0337,0.8952
ROCPOINTS_O,0.2122,0.6238,0.8952,0.0337,0.8952
ROCPOINTS_O,0.2126,0.6238,0.8952,0.0337,0.8952
ROCPOINTS_O,0.2127,0.6237,0.8952,0.0337,0.8952
ROCPOINTS_O,0.2128,0.6237,0.8952,0.0337,0.8952
ROCPOINTS_O,0.2128,0.6236,0.8952,0.0337,0.8952
ROCPOINTS_O,0.2129,0.6236,0.8952,0.0337,0.8952
ROCPOINTS_O,0.2130,0.6235,0.8952,0.0337,0.8952
ROCPOINTS_O,0.2131,0.6234,0.8952,0.0337,0.8952
ROCPOINTS_O,0.2131,0.6234,0.8952,0.0337,0.8952
ROCPOINTS_O,0.2133,0.6233,0.8952,0.0337,0.8952
ROCPOINTS_O,0.2133,0.6233,0.8952,0.0337,0.8952
ROCPOINTS_O,0.2135,0.6163,0.8952,0.0341,0.8952
ROCPOINTS_O,0.2136,0.6163,0.8952,0.0341,0.8952
ROCPOINTS_O,0.2136,0.6162,0.8952,0.0341,0.8952
ROCPOINTS_O,0.2137,0.6162,0.8952,0.0341,0.8952
ROCPOINTS_O,0.2137,0.6161,0.8952,0.0341,0.8952
ROCPOINTS_O,0.2138,0.6160,0.8952,0.0341,0.8952
ROCPOINTS_O,0.2138,0.6160,0.8952,0.0341,0.8952
ROCPOINTS_O,0.2138,0.6159,0.8952,0.0341,0.8952
ROCPOINTS_O,0.2138,0.6159,0.8952,0.0341,0.8952
ROCPOINTS_O,0.2139,0.6158,0.8952,0.0341,0.8952
ROCPOINTS_O,0.2142,0.6157,0.8952,0.0341,0.8952
ROCPOINTS_O,0.2142,0.6157,0.8952,0.0341,0.8952
ROCPOINTS_O,0.2143,0.6156,0.8952,0.0341,0.8952
ROCPOINTS_O,0.2144,0.6156,0.8952,0.0341,0.8952
ROCPOINTS_O,0.2144,0.6155,0.8952,0.0341,0.8952
ROCPOINTS_O,0.2144,0.6155,0.8952,0.0341,0.8952
ROCPOINTS_O,0.2147,0.6154,0.8952,0.0341,0.8952
ROCPOINTS_O,0.2147,0.6153,0.8952,0.0341,0.8952
ROCPOINTS_O,0.2148,0.6152,0.8952,0.0341,0.8952
ROCPOINTS_O,0.2148,0.6152,0.8952,0.0341,0.8952
ROCPOINTS_O,0.2148,0.6151,0.8952,0.0341,0.8952
ROCPOINTS_O,0.2149,0.6151,0.8952,0.0341,0.8952
ROCPOINTS_O,0.2149,0.6150,0.8952,0.0341,0.8952
ROCPOINTS_O,0.2150,0.6149,0.8952,0.0341,0.8952
ROCPOINTS_O,0.2150,0.6148,0.8952,0.0342,0.8952
ROCPOINTS_O,0.2153,0.6147,0.8952,0.0342,0.8952
ROCPOINTS_O,0.2153,0.6147,0.8952,0.0342,0.8952
ROCPOINTS_O,0.2154,0.6145,0.8952,0.0342,0.8952
ROCPOINTS_O,0.2154,0.6145,0.8952,0.0342,0.8952
ROCPOINTS_O,0.2154,0.6144,0.8952,0.0342,0.8952
ROCPOINTS_O,0.2156,0.6144,0.8952,0.0342,0.8952
ROCPOINTS_O,0.2156,0.6143,0.8952,0.0342,0.8952
ROCPOINTS_O,0.2157,0.6142,0.8952,0.0342,0.8952
ROCPOINTS_O,0.2158,0.6142,0.8952,0.0342,0.8952
ROCPOINTS_O,0.2159,0.6141,0.8952,0.0342,0.8952
ROCPOINTS_O,0.2161,0.6141,0.8952,0.0342,0.8952
ROCPOINTS_O,0.2162,0.6140,0.8952,0.0342,0.8952
ROCPOINTS_O,0.2164,0.6140,0.8952,0.0342,0.8952
ROCPOINTS_O,0.2167,0.6138,0.8952,0.0342,0.8952
ROCPOINTS_O,0.2167,0.6138,0.8952,0.0342,0.8952
ROCPOINTS_O,0.2170,0.6070,0.8952,0.0346,0.8952
ROCPOINTS_O,0.2175,0.6068,0.8952,0.0346,0.8952
ROCPOINTS_O,0.2175,0.6068,0.8952,0.0346,0.8952
ROCPOINTS_O,0.2176,0.6067,0.8952,0.0346,0.8952
ROCPOINTS_O,0.2177,0.6067,0.8929,0.0345,0.8929
ROCPOINTS_O,0.2177,0.6067,0.8929,0.0345,0.8929
ROCPOINTS_O,0.2178,0.6066,0.8929,0.0345,0.8929
ROCPOINTS_O,0.2178,0.6066,0.8929,0.0345,0.8929
ROCPOINTS_O,0.2178,0.6065,0.8929,0.0345,0.8929
ROCPOINTS_O,0.2178,0.6064,0.8929,0.0345,0.8929
ROCPOINTS_O,0.2180,0.6064,0.8929,0.0345,0.8929
ROCPOINTS_O,0.2181,0.6062,0.8929,0.0345,0.8929
ROCPOINTS_O,0.2183,0.6062,0.8929,0.0345,0.8929
ROCPOINTS_O,0.2184,0.6059,0.8929,0.0345,0.8929
ROCPOINTS_O,0.2186,0.6058,0.8929,0.0346,0.8929
ROCPOINTS_O,0.2187,0.6057,0.8929,0.0346,0.8929
ROCPOINTS_O,0.2189,0.6056,0.8929,0.0346,0.8929
ROCPOINTS_O,0.2190,0.6056,0.8929,0.0346,0.8929
ROCPOINTS_O,0.2192,0.6055,0.8929,0.0346,0.8929
ROCPOINTS_O,0.2193,0.6055,0.8929,0.0346,0.8929
ROCPOINTS_O,0.2193,0.6054,0.8929,0.0346,0.8929
ROCPOINTS_O,0.2193,0.6053,0.8929,0.0346,0.8929
ROCPOINTS_O,0.2194,0.6052,0.8929,0.0346,0.8929
ROCPOINTS_O,0.2194,0.6051,0.8929,0.0346,0.8929
ROCPOINTS_O,0.2195,0.6051,0.8929,0.0346,0.8929
ROCPOINTS_O,0.2197,0.6050,0.8929,0.0346,0.8929
ROCPOINTS_O,0.2197,0.6049,0.8929,0.0346,0.8929
ROCPOINTS_O,0.2200,0.6049,0.8929,0.0346,0.8929
ROCPOINTS_O,0.2200,0.6048,0.8929,0.0346,0.8929
ROCPOINTS_O,0.2201,0.5966,0.8881,0.0349,0.8881
ROCPOINTS_O,0.2202,0.5966,0.8881,0.0349,0.8881
ROCPOINTS_O,0.2205,0.5965,0.8881,0.0349,0.8881
ROCPOINTS_O,0.2206,0.5964,0.8881,0.0349,0.8881
ROCPOINTS_O,0.2207,0.5963,0.8881,0.0349,0.8881
ROCPOINTS_O,0.2208,0.5963,0.8881,0.0349,0.8881
ROCPOINTS_O,0.2210,0.5962,0.8881,0.0349,0.8881
ROCPOINTS_O,0.2213,0.5961,0.8881,0.0349,0.8881
ROCPOINTS_O,0.2213,0.5961,0.8881,0.0349,0.8881
ROCPOINTS_O,0.2213,0.5960,0.8881,0.0349,0.8881
ROCPOINTS_O,0.2213,0.5960,0.8881,0.0349,0.8881
ROCPOINTS_O,0.2213,0.5959,0.8881,0.0349,0.8881
ROCPOINTS_O,0.2215,0.5957,0.8881,0.0349,0.8881
ROCPOINTS_O,0.2216,0.5957,0.8881,0.0349,0.8881
ROCPOINTS_O,0.2216,0.5956,0.8881,0.0349,0.8881
ROCPOINTS_O,0.2217,0.5956,0.8881,0.0349,0.8881
ROCPOINTS_O,0.2218,0.5955,0.8881,0.0350,0.8881
ROCPOINTS_O,0.2219,0.5954,0.8881,0.0350,0.8881
ROCPOINTS_O,0.2219,0.5953,0.8881,0.0350,0.8881
ROCPOINTS_O,0.2220,0.5952,0.8881,0.0350,0.8881
ROCPOINTS_O,0.2220,0.5951,0.8881,0.0350,0.8881
ROCPOINTS_O,0.2221,0.5951,0.8881,0.0350,0.8881
ROCPOINTS_O,0.2222,0.5950,0.8881,0.0350,0.8881
ROCPOINTS_O,0.2224,0.5949,0.8881,0.0350,0.8881
ROCPOINTS_O,0.2224,0.5948,0.8881,0.0350,0.8881
ROCPOINTS_O,0.2224,0.5948,0.8881,0.0350,0.8881
ROCPOINTS_O,0.2225,0.5947,0.8881,0.0350,0.8881
ROCPOINTS_O,0.2227,0.5946,0.8881,0.0350,0.8881
ROCPOINTS_O,0.2230,0.5945,0.8881,0.0350,0.8881
ROCPOINTS_O,0.2232,0.5945,0.8881,0.0350,0.8881
ROCPOINTS_O,0.2232,0.5944,0.8881,0.0350,0.8881
ROCPOINTS_O,0.2233,0.5944,0.8881,0.0350,0.8881
ROCPOINTS_O,0.2233,0.5943,0.8881,0.0350,0.8881
ROCPOINTS_O,0.2235,0.5878,0.8857,0.0353,0.8857
ROCPOINTS_O,0.2236,0.5878,0.8857,0.0353,0.8857
ROCPOINTS_O,0.2236,0.5877,0.8857,0.0353,0.8857
ROCPOINTS_O,0.2237,0.5877,0.8857,0.0353,0.8857
ROCPOINTS_O,0.2237,0.5876,0.8857,0.0353,0.8857
ROCPOINTS_O,0.2238,0.5875,0.8857,0.0353,0.8857
ROCPOINTS_O,0.2238,0.5874,0.8857,0.0353,0.8857
ROCPOINTS_O,0.2239,0.5873,0.8857,0.0353,0.8857
ROCPOINTS_O,0.2240,0.5872,0.8857,0.0353,0.8857
ROCPOINTS_O,0.2240,0.5871,0.8857,0.0353,0.8857
ROCPOINTS_O,0.2244,0.5871,0.8857,0.0353,0.8857
ROCPOINTS_O,0.2245,0.5870,0.8857,0.0353,0.8857
ROCPOINTS_O,0.2246,0.5870,0.8857,0.0353,0.8857
ROCPOINTS_O,0.2246,0.5869,0.8857,0.0354,0.8857
ROCPOINTS_O,0.2247,0.5868,0.8857,0.0354,0.8857
ROCPOINTS_O,0.2248,0.5868,0.8857,0.0354,0.8857
ROCPOINTS_O,0.2250,0.5867,0.8857,0.0354,0.8857
ROCPOINTS_O,0.2250,0.5867,0.8857,0.0354,0.8857
ROCPOINTS_O,0.2251,0.5864,0.8857,0.0354,0.8857
ROCPOINTS_O,0.2251,0.5863,0.8857,0.0354,0.8857
ROCPOINTS_O,0.2252,0.5863,0.8857,0.0354,0.8857
ROCPOINTS_O,0.2253,0.5861,0.8857,0.0354,0.8857
ROCPOINTS_O,0.2255,0.5861,0.8857,0.0354,0.8857
ROCPOINTS_O,0.2255,0.5859,0.8857,0.0354,0.8857
ROCPOINTS_O,0.2256,0.5859,0.8857,0.0354,0.8857
ROCPOINTS_O,0.2257,0.5858,0.8857,0.0354,0.8857
ROCPOINTS_O,0.2258,0.5857,0.8857,0.0354,0.8857
ROCPOINTS_O,0.2259,0.5857,0.8857,0.0354,0.8857
ROCPOINTS_O,0.2259,0.5856,0.8857,0.0354,0.8857
ROCPOINTS_O,0.2259,0.5856,0.8857,0.0354,0.8857
ROCPOINTS_O,0.2260,0.5855,0.8857,0.0354,0.8857
ROCPOINTS_O,0.2261,0.5855,0.8857,0.0354,0.8857
ROCPOINTS_O,0.2261,0.5854,0.8857,0.0354,0.8857
ROCPOINTS_O,0.2262,0.5853,0.8857,0.0354,0.8857
ROCPOINTS_O,0.2263,0.5853,0.8857,0.0354,0.8857
ROCPOINTS_O,0.2264,0.5852,0.8857,0.0354,0.8857
ROCPOINTS_O,0.2264,0.5852,0.8857,0.0355,0.8857
ROCPOINTS_O,0.2264,0.5851,0.8857,0.0355,0.8857
ROCPOINTS_O,0.2265,0.5850,0.8857,0.0355,0.8857
ROCPOINTS_O,0.2267,0.5850,0.8833,0.0354,0.8833
ROCPOINTS_O,0.2267,0.5783,0.8833,0.0358,0.8833
ROCPOINTS_O,0.2268,0.5782,0.8833,0.0358,0.8833
ROCPOINTS_O,0.2268,0.5781,0.8833,0.0358,0.8833
ROCPOINTS_O,0.2273,0.5781,0.8833,0.0358,0.8833
ROCPOINTS_O,0.2275,0.5780,0.8833,0.0358,0.8833
ROCPOINTS_O,0.2276,0.5779,0.8833,0.0358,0.8833
ROCPOINTS_O,0.2278,0.5779,0.8833,0.0358,0.8833
ROCPOINTS_O,0.2280,0.5778,0.8833,0.0358,0.8833
ROCPOINTS_O,0.2280,0.5777,0.8833,0.0358,0.8833
ROCPOINTS_O,0.2281,0.5776,0.8833,0.0358,0.8833
ROCPOINTS_O,0.2283,0.5775,0.8833,0.0358,0.8833
ROCPOINTS_O,0.2284,0.5772,0.8833,0.0358,0.8833
ROCPOINTS_O,0.2287,0.5772,0.8833,0.0358,0.8833
ROCPOINTS_O,0.2287,0.5771,0.8833,0.0358,0.8833
ROCPOINTS_O,0.2287,0.5770,0.8833,0.0358,0.8833
ROCPOINTS_O,0.2288,0.5770,0.8833,0.0358,0.8833
ROCPOINTS_O,0.2288,0.5769,0.8833,0.0358,0.8833
ROCPOINTS_O,0.2289,0.5768,0.8833,0.0359,0.8833
ROCPOINTS_O,0.2289,0.5767,0.8833,0.0359,0.8833
ROCPOINTS_O,0.2290,0.5767,0.8833,0.0359,0.8833
ROCPOINTS_O,0.2291,0.5766,0.8833,0.0359,0.8833
ROCPOINTS_O,0.2292,0.5765,0.8833,0.0359,0.8833
ROCPOINTS_O,0.2292,0.5765,0.8833,0.0359,0.8833
ROCPOINTS_O,0.2297,0.5764,0.8833,0.0359,0.8833
ROCPOINTS_O,0.2299,0.5763,0.8833,0.0359,0.8833
ROCPOINTS_O,0.2300,0.5763,0.8833,0.0359,0.8833
ROCPOINTS_O,0.2300,0.5762,0.8833,0.0359,0.8833
ROCPOINTS_O,0.2301,0.5697,0.8786,0.0361,0.8786
ROCPOINTS_O,0.2303,0.5696,0.8786,0.0361,0.8786
ROCPOINTS_O,0.2304,0.5696,0.8786,0.0361,0.8786
ROCPOINTS_O,0.2305,0.5695,0.8786,0.0361,0.8786
ROCPOINTS_O,0.2306,0.5694,0.8786,0.0361,0.8786
ROCPOINTS_O,0.2307,0.5694,0.8786,0.0361,0.8786
ROCPOINTS_O,0.2307,0.5693,0.8786,0.0361,0.8786
ROCPOINTS_O,0.2311,0.5691,0.8786,0.0361,0.8786
ROCPOINTS_O,0.2311,0.5691,0.8786,0.0361,0.8786
ROCPOINTS_O,0.2312,0.5690,0.8786,0.0361,0.8786
ROCPOINTS_O,0.2312,0.5689,0.8786,0.0361,0.8786
ROCPOINTS_O,0.2313,0.5689,0.8786,0.0361,0.8786
ROCPOINTS_O,0.2313,0.5688,0.8786,0.0362,0.8786
ROCPOINTS_O,0.2314,0.5687,0.8786,0.0362,0.8786
ROCPOINTS_O,0.2314,0.5686,0.8786,0.0362,0.8786
ROCPOINTS_O,0.2314,0.5686,0.8786,0.0362,0.8786
ROCPOINTS_O,0.2317,0.5685,0.8786,0.0362,0.8786
ROCPOINTS_O,0.2317,0.5685,0.8762,0.0361,0.8762
ROCPOINTS_O,0.2319,0.5685,0.8762,0.0361,0.8762
ROCPOINTS_O,0.2320,0.5684,0.8762,0.0361,0.8762
ROCPOINTS_O,0.2320,0.5683,0.8762,0.0361,0.8762
ROCPOINTS_O,0.2320,0.5683,0.8762,0.0361,0.8762
ROCPOINTS_O,0.2320,0.5682,0.8762,0.0361,0.8762
ROCPOINTS_O,0.2321,0.5681,0.8762,0.0361,0.8762
ROCPOINTS_O,0.2322,0.5681,0.8762,0.0361,0.8762
ROCPOINTS_O,0.2322,0.5680,0.8762,0.0361,0.8762
ROCPOINTS_O,0.2322,0.5679,0.8762,0.0361,0.8762
ROCPOINTS_O,0.2327,0.5678,0.8762,0.0361,0.8762
ROCPOINTS_O,0.2333,0.5677,0.8762,0.0361,0.8762
ROCPOINTS_O,0.2334,0.5600,0.8690,0.0363,0.8690
ROCPOINTS_O,0.2334,0.5600,0.8690,0.0363,0.8690
ROCPOINTS_O,0.2336,0.5599,0.8690,0.0363,0.8690
ROCPOINTS_O,0.2338,0.5598,0.8690,0.0363,0.8690
ROCPOINTS_O,0.2339,0.5597,0.8690,0.0363,0.8690
ROCPOINTS_O,0.2343,0.5597,0.8690,0.0363,0.8690
ROCPOINTS_O,0.2344,0.5596,0.8690,0.0363,0.8690
ROCPOINTS_O,0.2344,0.5596,0.8690,0.0363,0.8690
ROCPOINTS_O,0.2344,0.5595,0.8690,0.0363,0.8690
ROCPOINTS_O,0.2347,0.5594,0.8690,0.0364,0.8690
ROCPOINTS_O,0.2347,0.5593,0.8690,0.0364,0.8690
ROCPOINTS_O,0.2349,0.5593,0.8690,0.0364,0.8690
ROCPOINTS_O,0.2350,0.5592,0.8690,0.0364,0.8690
ROCPOINTS_O,0.2350,0.5590,0.8690,0.0364,0.8690
ROCPOINTS_O,0.2352,0.5589,0.8690,0.0364,0.8690
ROCPOINTS_O,0.2353,0.5589,0.8690,0.0364,0.8690
ROCPOINTS_O,0.2355,0.5588,0.8690,0.0364,0.8690
ROCPOINTS_O,0.2356,0.5587,0.8690,0.0364,0.8690
ROCPOINTS_O,0.2356,0.5587,0.8690,0.0364,0.8690
ROCPOINTS_O,0.2357,0.5586,0.8690,0.0364,0.8690
ROCPOINTS_O,0.2357,0.5586,0.8690,0.0364,0.8690
ROCPOINTS_O,0.2358,0.5585,0.8690,0.0364,0.8690
ROCPOINTS_O,0.2358,0.5585,0.8690,0.0364,0.8690
ROCPOINTS_O,0.2363,0.5584,0.8690,0.0364,0.8690
ROCPOINTS_O,0.2363,0.5583,0.8690,0.0364,0.8690
ROCPOINTS_O,0.2364,0.5583,0.8690,0.0364,0.8690
ROCPOINTS_O,0.2366,0.5582,0.8690,0.0364,0.8690
ROCPOINTS_O,0.2366,0.5582,0.8690,0.0364,0.8690
ROCPOINTS_O,0.2367,0.5581,0.8690,0.0364,0.8690
ROCPOINTS_O,0.2367,0.5516,0.8619,0.0366,0.8619
ROCPOINTS_O,0.2367,0.5516,0.8619,0.0366,0.8619
ROCPOINTS_O,0.2367,0.5515,0.8619,0.0366,0.8619
ROCPOINTS_O,0.2367,0.5515,0.8619,0.0366,0.8619
ROCPOINTS_O,0.2368,0.5514,0.8619,0.0366,0.8619
ROCPOINTS_O,0.2368,0.5513,0.8619,0.0366,0.8619
ROCPOINTS_O,0.2369,0.5513,0.8619,0.0366,0.8619
ROCPOINTS_O,0.2369,0.5512,0.8619,0.0366,0.8619
ROCPOINTS_O,0.2371,0.5512,0.8619,0.0366,0.8619
ROCPOINTS_O,0.2371,0.5511,0.8619,0.0366,0.8619
ROCPOINTS_O,0.2371,0.5511,0.8619,0.0366,0.8619
ROCPOINTS_O,0.2373,0.5510,0.8619,0.0366,0.8619
ROCPOINTS_O,0.2373,0.5509,0.8619,0.0366,0.8619
ROCPOINTS_O,0.2375,0.5509,0.8619,0.0366,0.8619
ROCPOINTS_O,0.2377,0.5508,0.8619,0.0366,0.8619
ROCPOINTS_O,0.2378,0.5508,0.8595,0.0365,0.8595
ROCPOINTS_O,0.2379,0.5507,0.8595,0.0365,0.8595
ROCPOINTS_O,0.2379,0.5506,0.8595,0.0365,0.8595
ROCPOINTS_O,0.2380,0.5506,0.8595,0.0365,0.8595
ROCPOINTS_O,0.2380,0.5505,0.8595,0.0365,0.8595
ROCPOINTS_O,0.2383,0.5502,0.8595,0.0365,0.8595
ROCPOINTS_O,0.2386,0.5500,0.8595,0.0366,0.8595
ROCPOINTS_O,0.2389,0.5500,0.8595,0.0366,0.8595
ROCPOINTS_O,0.2389,0.5498,0.8595,0.0366,0.8595
ROCPOINTS_O,0.2390,0.5497,0.8595,0.0366,0.8595
ROCPOINTS_O,0.2391,0.5497,0.8595,0.0366,0.8595
ROCPOINTS_O,0.2393,0.5496,0.8595,0.0366,0.8595
ROCPOINTS_O,0.2395,0.5495,0.8595,0.0366,0.8595
ROCPOINTS_O,0.2397,0.5495,0.8595,0.0366,0.8595
ROCPOINTS_O,0.2400,0.5494,0.8595,0.0366,0.8595
ROCPOINTS_O,0.2400,0.5422,0.8595,0.0371,0.8595
ROCPOINTS_O,0.2402,0.5421,0.8595,0.0371,0.8595
ROCPOINTS_O,0.2403,0.5420,0.8595,0.0371,0.8595
ROCPOINTS_O,0.2404,0.5420,0.8595,0.0371,0.8595
ROCPOINTS_O,0.2404,0.5419,0.8595,0.0371,0.8595
ROCPOINTS_O,0.2405,0.5419,0.8595,0.0371,0.8595
ROCPOINTS_O,0.2405,0.5418,0.8595,0.0371,0.8595
ROCPOINTS_O,0.2405,0.5417,0.8595,0.0371,0.8595
ROCPOINTS_O,0.2406,0.5417,0.8595,0.0371,0.8595
ROCPOINTS_O,0.2407,0.5416,0.8595,0.0371,0.8595
ROCPOINTS_O,0.2408,0.5416,0.8595,0.0371,0.8595
ROCPOINTS_O,0.2409,0.5415,0.8595,0.0371,0.8595
ROCPOINTS_O,0.2410,0.5415,0.8595,0.0371,0.8595
ROCPOINTS_O,0.2411,0.5414,0.8595,0.0371,0.8595
ROCPOINTS_O,0.2412,0.5413,0.8595,0.0371,0.8595
ROCPOINTS_O,0.2416,0.5413,0.8595,0.0371,0.8595
ROCPOINTS_O,0.2417,0.5412,0.8595,0.0371,0.8595
ROCPOINTS_O,0.2417,0.5409,0.8595,0.0372,0.8595
ROCPOINTS_O,0.2418,0.5409,0.8595,0.0372,0.8595
ROCPOINTS_O,0.2418,0.5408,0.8595,0.0372,0.8595
ROCPOINTS_O,0.2420,0.5408,0.8595,0.0372,0.8595
ROCPOINTS_O,0.2422,0.5407,0.8595,0.0372,0.8595
ROCPOINTS_O,0.2423,0.5406,0.8595,0.0372,0.8595
ROCPOINTS_O,0.2427,0.5405,0.8595,0.0372,0.8595
ROCPOINTS_O,0.2427,0.5405,0.8595,0.0372,0.8595
ROCPOINTS_O,0.2428,0.5404,0.8595,0.0372,0.8595
ROCPOINTS_O,0.2428,0.5404,0.8595,0.0372,0.8595
ROCPOINTS_O,0.2429,0.5403,0.8595,0.0372,0.8595
ROCPOINTS_O,0.2429,0.5402,0.8595,0.0372,0.8595
ROCPOINTS_O,0.2431,0.5401,0.8595,0.0372,0.8595
ROCPOINTS_O,0.2433,0.5401,0.8595,0.0372,0.8595
ROCPOINTS_O,0.2435,0.5325,0.8548,0.0375,0.8548
ROCPOINTS_O,0.2436,0.5324,0.8548,0.0375,0.8548
ROCPOINTS_O,0.2437,0.5324,0.8548,0.0375,0.8548
ROCPOINTS_O,0.2437,0.5323,0.8548,0.0375,0.8548
ROCPOINTS_O,0.2438,0.5323,0.8548,0.0375,0.8548
ROCPOINTS_O,0.2439,0.5322,0.8548,0.0375,0.8548
ROCPOINTS_O,0.2439,0.5321,0.8548,0.0375,0.8548
ROCPOINTS_O,0.2439,0.5321,0.8548,0.0375,0.8548
ROCPOINTS_O,0.2440,0.5320,0.8548,0.0375,0.8548
ROCPOINTS_O,0.2441,0.5320,0.8548,0.0376,0.8548
ROCPOINTS_O,0.2441,0.5319,0.8548,0.0376,0.8548
ROCPOINTS_O,0.2441,0.5319,0.8548,0.0376,0.8548
ROCPOINTS_O,0.2443,0.5318,0.8548,0.0376,0.8548
ROCPOINTS_O,0.2444,0.5317,0.8548,0.0376,0.8548
ROCPOINTS_O,0.2446,0.5317,0.8548,0.0376,0.8548
ROCPOINTS_O,0.2447,0.5316,0.8548,0.0376,0.8548
ROCPOINTS_O,0.2448,0.5316,0.8548,0.0376,0.8548
ROCPOINTS_O,0.2448,0.5315,0.8548,0.0376,0.8548
ROCPOINTS_O,0.2449,0.5315,0.8548,0.0376,0.8548
ROCPOINTS_O,0.2449,0.5314,0.8548,0.0376,0.8548
ROCPOINTS_O,0.2450,0.5313,0.8548,0.0376,0.8548
ROCPOINTS_O,0.2451,0.5310,0.8548,0.0376,0.8548
ROCPOINTS_O,0.2452,0.5310,0.8548,0.0376,0.8548
ROCPOINTS_O,0.2452,0.5309,0.8548,0.0376,0.8548
ROCPOINTS_O,0.2452,0.5309,0.8548,0.0376,0.8548
ROCPOINTS_O,0.2453,0.5308,0.8548,0.0376,0.8548
ROCPOINTS_O,0.2455,0.5308,0.8548,0.0376,0.8548
ROCPOINTS_O,0.2456,0.5307,0.8548,0.0376,0.8548
ROCPOINTS_O,0.2456,0.5306,0.8548,0.0376,0.8548
ROCPOINTS_O,0.2457,0.5306,0.8548,0.0376,0.8548
ROCPOINTS_O,0.2457,0.5305,0.8548,0.0377,0.8548
ROCPOINTS_O,0.2458,0.5305,0.8548,0.0377,0.8548
ROCPOINTS_O,0.2460,0.5304,0.8548,0.0377,0.8548
ROCPOINTS_O,0.2460,0.5304,0.8548,0.0377,0.8548
ROCPOINTS_O,0.2461,0.5303,0.8548,0.0377,0.8548
ROCPOINTS_O,0.2464,0.5302,0.8548,0.0377,0.8548
ROCPOINTS_O,0.2464,0.5302,0.8548,0.0377,0.8548
ROCPOINTS_O,0.2464,0.5301,0.8548,0.0377,0.8548
ROCPOINTS_O,0.2465,0.5301,0.8548,0.0377,0.8548
ROCPOINTS_O,0.2466,0.5300,0.8548,0.0377,0.8548
ROCPOINTS_O,0.2467,0.5299,0.8548,0.0377,0.8548
ROCPOINTS_O,0.2469,0.5228,0.8476,0.0379,0.8476
ROCPOINTS_O,0.2472,0.5227,0.8476,0.0379,0.8476
ROCPOINTS_O,0.2473,0.5227,0.8476,0.0379,0.8476
ROCPOINTS_O,0.2473,0.5226,0.8476,0.0379,0.8476
ROCPOINTS_O,0.2477,0.5225,0.8476,0.0379,0.8476
ROCPOINTS_O,0.2478,0.5224,0.8476,0.0379,0.8476
ROCPOINTS_O,0.2478,0.5223,0.8476,0.0379,0.8476
ROCPOINTS_O,0.2480,0.5223,0.8476,0.0379,0.8476
ROCPOINTS_O,0.2482,0.5221,0.8476,0.0379,0.8476
ROCPOINTS_O,0.2483,0.5221,0.8476,0.0379,0.8476
ROCPOINTS_O,0.2483,0.5220,0.8476,0.0379,0.8476
ROCPOINTS_O,0.2484,0.5217,0.8476,0.0380,0.8476
ROCPOINTS_O,0.2486,0.5217,0.8476,0.0380,0.8476
ROCPOINTS_O,0.2487,0.5216,0.8476,0.0380,0.8476
ROCPOINTS_O,0.2487,0.5216,0.8476,0.0380,0.8476
ROCPOINTS_O,0.2489,0.5215,0.8476,0.0380,0.8476
ROCPOINTS_O,0.2489,0.5214,0.8476,0.0380,0.8476
ROCPOINTS_O,0.2494,0.5213,0.8476,0.0380,0.8476
ROCPOINTS_O,0.2496,0.5213,0.8476,0.0380,0.8476
ROCPOINTS_O,0.2496,0.5212,0.8476,0.0380,0.8476
ROCPOINTS_O,0.2500,0.5212,0.8476,0.0380,0.8476
ROCPOINTS_O,0.2501,0.5138,0.8429,0.0383,0.8429
ROCPOINTS_O,0.2504,0.5138,0.8429,0.0383,0.8429
ROCPOINTS_O,0.2504,0.5137,0.8429,0.0383,0.8429
ROCPOINTS_O,0.2506,0.5136,0.8429,0.0383,0.8429
ROCPOINTS_O,0.2507,0.5136,0.8429,0.0383,0.8429
ROCPOINTS_O,0.2511,0.5135,0.8429,0.0383,0.8429
ROCPOINTS_O,0.2511,0.5135,0.8429,0.0383,0.8429
ROCPOINTS_O,0.2512,0.5134,0.8429,0.0383,0.8429
ROCPOINTS_O,0.2513,0.5134,0.8429,0.0383,0.8429
ROCPOINTS_O,0.2514,0.5133,0.8429,0.0383,0.8429
ROCPOINTS_O,0.2514,0.5132,0.8429,0.0384,0.8429
ROCPOINTS_O,0.2514,0.5131,0.8429,0.0384,0.8429
ROCPOINTS_O,0.2517,0.5131,0.8429,0.0384,0.8429
ROCPOINTS_O,0.2517,0.5130,0.8429,0.0384,0.8429
ROCPOINTS_O,0.2519,0.5129,0.8429,0.0384,0.8429
ROCPOINTS_O,0.2520,0.5128,0.8429,0.0384,0.8429
ROCPOINTS_O,0.2523,0.5128,0.8429,0.0384,0.8429
ROCPOINTS_O,0.2525,0.5127,0.8429,0.0384,0.8429
ROCPOINTS_O,0.2525,0.5127,0.8429,0.0384,0.8429
ROCPOINTS_O,0.2525,0.5126,0.8429,0.0384,0.8429
ROCPOINTS_O,0.2527,0.5125,0.8429,0.0384,0.8429
ROCPOINTS_O,0.2529,0.5125,0.8429,0.0384,0.8429
ROCPOINTS_O,0.2532,0.5124,0.8429,0.0384,0.8429
ROCPOINTS_O,0.2533,0.5124,0.8429,0.0384,0.8429
ROCPOINTS_O,0.2534,0.5059,0.8405,0.0388,0.8405
ROCPOINTS_O,0.2535,0.5058,0.8405,0.0388,0.8405
ROCPOINTS_O,0.2537,0.5058,0.8405,0.0388,0.8405
ROCPOINTS_O,0.2539,0.5057,0.8405,0.0388,0.8405
ROCPOINTS_O,0.2540,0.5057,0.8405,0.0388,0.8405
ROCPOINTS_O,0.2540,0.5056,0.8405,0.0388,0.8405
ROCPOINTS_O,0.2542,0.5055,0.8405,0.0388,0.8405
ROCPOINTS_O,0.2542,0.5054,0.8405,0.0388,0.8405
ROCPOINTS_O,0.2542,0.5053,0.8405,0.0388,0.8405
ROCPOINTS_O,0.2542,0.5053,0.8405,0.0388,0.8405
ROCPOINTS_O,0.2543,0.5052,0.8405,0.0388,0.8405
ROCPOINTS_O,0.2544,0.5051,0.8405,0.0388,0.8405
ROCPOINTS_O,0.2544,0.5051,0.8405,0.0388,0.8405
ROCPOINTS_O,0.2545,0.5050,0.8405,0.0388,0.8405
ROCPOINTS_O,0.2546,0.5050,0.8405,0.0388,0.8405
ROCPOINTS_O,0.2547,0.5049,0.8405,0.0389,0.8405
ROCPOINTS_O,0.2547,0.5049,0.8405,0.0389,0.8405
ROCPOINTS_O,0.2548,0.5048,0.8405,0.0389,0.8405
ROCPOINTS_O,0.2548,0.5047,0.8405,0.0389,0.8405
ROCPOINTS_O,0.2550,0.5046,0.8405,0.0389,0.8405
ROCPOINTS_O,0.2550,0.5046,0.8405,0.0389,0.8405
ROCPOINTS_O,0.2552,0.5043,0.8405,0.0389,0.8405
ROCPOINTS_O,0.2552,0.5042,0.8405,0.0389,0.8405
ROCPOINTS_O,0.2555,0.5041,0.8405,0.0389,0.8405
ROCPOINTS_O,0.2556,0.5040,0.8405,0.0389,0.8405
ROCPOINTS_O,0.2557,0.5040,0.8405,0.0389,0.8405
ROCPOINTS_O,0.2560,0.5039,0.8405,0.0389,0.8405
ROCPOINTS_O,0.2565,0.5039,0.8405,0.0389,0.8405
ROCPOINTS_O,0.2566,0.5038,0.8405,0.0389,0.8405
ROCPOINTS_O,0.2566,0.5038,0.8405,0.0389,0.8405
ROCPOINTS_O,0.2566,0.5037,0.8405,0.0389,0.8405
ROCPOINTS_O,0.2566,0.5036,0.8405,0.0389,0.8405
ROCPOINTS_O,0.2567,0.5036,0.8405,0.0389,0.8405
ROCPOINTS_O,0.2567,0.5035,0.8405,0.0390,0.8405
ROCPOINTS_O,0.2569,0.4975,0.8333,0.0391,0.8333
ROCPOINTS_O,0.2569,0.4974,0.8333,0.0391,0.8333
ROCPOINTS_O,0.2569,0.4974,0.8310,0.0390,0.8310
ROCPOINTS_O,0.2571,0.4973,0.8310,0.0390,0.8310
ROCPOINTS_O,0.2575,0.4973,0.8310,0.0390,0.8310
ROCPOINTS_O,0.2576,0.4972,0.8310,0.0390,0.8310
ROCPOINTS_O,0.2578,0.4971,0.8310,0.0390,0.8310
ROCPOINTS_O,0.2578,0.4970,0.8310,0.0390,0.8310
ROCPOINTS_O,0.2578,0.4969,0.8310,0.0390,0.8310
ROCPOINTS_O,0.2578,0.4968,0.8310,0.0390,0.8310
ROCPOINTS_O,0.2581,0.4968,0.8310,0.0390,0.8310
ROCPOINTS_O,0.2581,0.4967,0.8310,0.0390,0.8310
ROCPOINTS_O,0.2581,0.4966,0.8310,0.0390,0.8310
ROCPOINTS_O,0.2583,0.4966,0.8310,0.0390,0.8310
ROCPOINTS_O,0.2583,0.4965,0.8310,0.0391,0.8310
ROCPOINTS_O,0.2586,0.4963,0.8310,0.0391,0.8310
ROCPOINTS_O,0.2587,0.4962,0.8310,0.0391,0.8310
ROCPOINTS_O,0.2587,0.4962,0.8310,0.0391,0.8310
ROCPOINTS_O,0.2588,0.4961,0.8310,0.0391,0.8310
ROCPOINTS_O,0.2588,0.4961,0.8310,0.0391,0.8310
ROCPOINTS_O,0.2589,0.4960,0.8310,0.0391,0.8310
ROCPOINTS_O,0.2592,0.4960,0.8310,0.0391,0.8310
ROCPOINTS_O,0.2592,0.4959,0.8310,0.0391,0.8310
ROCPOINTS_O,0.2593,0.4958,0.8310,0.0391,0.8310
ROCPOINTS_O,0.2595,0.4958,0.8310,0.0391,0.8310
ROCPOINTS_O,0.2597,0.4957,0.8310,0.0391,0.8310
ROCPOINTS_O,0.2597,0.4956,0.8310,0.0391,0.8310
ROCPOINTS_O,0.2600,0.4955,0.8310,0.0391,0.8310
ROCPOINTS_O,0.2602,0.4884,0.8238,0.0393,0.8238
ROCPOINTS_O,0.2603,0.4884,0.8238,0.0393,0.8238
ROCPOINTS_O,0.2604,0.4883,0.8238,0.0394,0.8238
ROCPOINTS_O,0.2605,0.4883,0.8238,0.0394,0.8238
ROCPOINTS_O,0.2606,0.4882,0.8238,0.0394,0.8238
ROCPOINTS_O,0.2606,0.4881,0.8238,0.0394,0.8238
ROCPOINTS_O,0.2606,0.4881,0.8238,0.0394,0.8238
ROCPOINTS_O,0.2606,0.4880,0.8238,0.0394,0.8238
ROCPOINTS_O,0.2607,0.4880,0.8238,0.0394,0.8238
ROCPOINTS_O,0.2608,0.4879,0.8238,0.0394,0.8238
ROCPOINTS_O,0.2608,0.4879,0.8238,0.0394,0.8238
ROCPOINTS_O,0.2611,0.4878,0.8238,0.0394,0.8238
ROCPOINTS_O,0.2611,0.4877,0.8238,0.0394,0.8238
ROCPOINTS_O,0.2612,0.4877,0.8238,0.0394,0.8238
ROCPOINTS_O,0.2612,0.4876,0.8238,0.0394,0.8238
ROCPOINTS_O,0.2613,0.4876,0.8238,0.0394,0.8238
ROCPOINTS_O,0.2614,0.4875,0.8238,0.0394,0.8238
ROCPOINTS_O,0.2615,0.4875,0.8238,0.0394,0.8238
ROCPOINTS_O,0.2615,0.4874,0.8238,0.0394,0.8238
ROCPOINTS_O,0.2616,0.4873,0.8238,0.0394,0.8238
ROCPOINTS_O,0.2617,0.4872,0.8238,0.0394,0.8238
ROCPOINTS_O,0.2618,0.4871,0.8238,0.0394,0.8238
ROCPOINTS_O,0.2619,0.4870,0.8238,0.0395,0.8238
ROCPOINTS_O,0.2619,0.4870,0.8238,0.0395,0.8238
ROCPOINTS_O,0.2619,0.4869,0.8238,0.0395,0.8238
ROCPOINTS_O,0.2620,0.4869,0.8238,0.0395,0.8238
ROCPOINTS_O,0.2621,0.4868,0.8238,0.0395,0.8238
ROCPOINTS_O,0.2621,0.4867,0.8238,0.0395,0.8238
ROCPOINTS_O,0.2622,0.4867,0.8214,0.0394,0.8214
ROCPOINTS_O,0.2622,0.4866,0.8214,0.0394,0.8214
ROCPOINTS_O,0.2625,0.4866,0.8214,0.0394,0.8214
ROCPOINTS_O,0.2626,0.4865,0.8214,0.0394,0.8214
ROCPOINTS_O,0.2626,0.4865,0.8214,0.0394,0.8214
ROCPOINTS_O,0.2627,0.4864,0.8214,0.0394,0.8214
ROCPOINTS_O,0.2627,0.4864,0.8214,0.0394,0.8214
ROCPOINTS_O,0.2628,0.4863,0.8214,0.0394,0.8214
ROCPOINTS_O,0.2630,0.4862,0.8214,0.0394,0.8214
ROCPOINTS_O,0.2633,0.4862,0.8214,0.0394,0.8214
ROCPOINTS_O,0.2634,0.4788,0.8190,0.0399,0.8190
ROCPOINTS_O,0.2634,0.4787,0.8190,0.0399,0.8190
ROCPOINTS_O,0.2635,0.4787,0.8190,0.0399,0.8190
ROCPOINTS_O,0.2638,0.4785,0.8190,0.0399,0.8190
ROCPOINTS_O,0.2639,0.4785,0.8190,0.0399,0.8190
ROCPOINTS_O,0.2640,0.4784,0.8190,0.0399,0.8190
ROCPOINTS_O,0.2640,0.4784,0.8190,0.0399,0.8190
ROCPOINTS_O,0.2640,0.4783,0.8190,0.0399,0.8190
ROCPOINTS_O,0.2642,0.4783,0.8190,0.0399,0.8190
ROCPOINTS_O,0.2642,0.4782,0.8190,0.0399,0.8190
ROCPOINTS_O,0.2643,0.4781,0.8190,0.0399,0.8190
ROCPOINTS_O,0.2644,0.4781,0.8190,0.0399,0.8190
ROCPOINTS_O,0.2644,0.4780,0.8190,0.0399,0.8190
ROCPOINTS_O,0.2646,0.4779,0.8190,0.0400,0.8190
ROCPOINTS_O,0.2647,0.4779,0.8190,0.0400,0.8190
ROCPOINTS_O,0.2650,0.4778,0.8190,0.0400,0.8190
ROCPOINTS_O,0.2652,0.4777,0.8190,0.0400,0.8190
ROCPOINTS_O,0.2652,0.4776,0.8190,0.0400,0.8190
ROCPOINTS_O,0.2656,0.4774,0.8190,0.0400,0.8190
ROCPOINTS_O,0.2656,0.4773,0.8190,0.0400,0.8190
ROCPOINTS_O,0.2657,0.4773,0.8190,0.0400,0.8190
ROCPOINTS_O,0.2660,0.4772,0.8190,0.0400,0.8190
ROCPOINTS_O,0.2662,0.4772,0.8190,0.0400,0.8190
ROCPOINTS_O,0.2662,0.4771,0.8190,0.0400,0.8190
ROCPOINTS_O,0.2667,0.4770,0.8167,0.0399,0.8167
ROCPOINTS_O,0.2669,0.4706,0.8143,0.0403,0.8143
ROCPOINTS_O,0.2669,0.4706,0.8143,0.0403,0.8143
ROCPOINTS_O,0.2671,0.4705,0.8143,0.0403,0.8143
ROCPOINTS_O,0.2673,0.4705,0.8143,0.0403,0.8143
ROCPOINTS_O,0.2675,0.4704,0.8143,0.0403,0.8143
ROCPOINTS_O,0.2676,0.4703,0.8143,0.0403,0.8143
ROCPOINTS_O,0.2676,0.4703,0.8143,0.0403,0.8143
ROCPOINTS_O,0.2678,0.4702,0.8143,0.0404,0.8143
ROCPOINTS_O,0.2678,0.4701,0.8143,0.0404,0.8143
ROCPOINTS_O,0.2681,0.4700,0.8143,0.0404,0.8143
ROCPOINTS_O,0.2682,0.4699,0.8143,0.0404,0.8143
ROCPOINTS_O,0.2683,0.4699,0.8143,0.0404,0.8143
ROCPOINTS_O,0.2686,0.4697,0.8143,0.0404,0.8143
ROCPOINTS_O,0.2686,0.4696,0.8143,0.0404,0.8143
ROCPOINTS_O,0.2689,0.4695,0.8143,0.0404,0.8143
ROCPOINTS_O,0.2689,0.4694,0.8143,0.0404,0.8143
ROCPOINTS_O,0.2690,0.4694,0.8143,0.0404,0.8143
ROCPOINTS_O,0.2692,0.4693,0.8143,0.0404,0.8143
ROCPOINTS_O,0.2694,0.4692,0.8143,0.0404,0.8143
ROCPOINTS_O,0.2694,0.4692,0.8143,0.0404,0.8143
ROCPOINTS_O,0.2695,0.4691,0.8143,0.0404,0.8143
ROCPOINTS_O,0.2698,0.4691,0.8143,0.0404,0.8143
ROCPOINTS_O,0.2699,0.4690,0.8119,0.0403,0.8119
ROCPOINTS_O,0.2700,0.4690,0.8119,0.0403,0.8119
ROCPOINTS_O,0.2700,0.4689,0.8119,0.0404,0.8119
ROCPOINTS_O,0.2702,0.4624,0.8071,0.0407,0.8071
ROCPOINTS_O,0.2703,0.4623,0.8071,0.0407,0.8071
ROCPOINTS_O,0.2704,0.4621,0.8071,0.0407,0.8071
ROCPOINTS_O,0.2705,0.4621,0.8071,0.0407,0.8071
ROCPOINTS_O,0.2705,0.4619,0.8071,0.0407,0.8071
ROCPOINTS_O,0.2706,0.4618,0.8071,0.0407,0.8071
ROCPOINTS_O,0.2708,0.4618,0.8071,0.0407,0.8071
ROCPOINTS_O,0.2708,0.4617,0.8071,0.0407,0.8071
ROCPOINTS_O,0.2711,0.4617,0.8071,0.0407,0.8071
ROCPOINTS_O,0.2713,0.4616,0.8071,0.0407,0.8071
ROCPOINTS_O,0.2714,0.4615,0.8071,0.0407,0.8071
ROCPOINTS_O,0.2715,0.4614,0.8071,0.0407,0.8071
ROCPOINTS_O,0.2716,0.4614,0.8071,0.0408,0.8071
ROCPOINTS_O,0.2716,0.4613,0.8071,0.0408,0.8071
ROCPOINTS_O,0.2717,0.4613,0.8071,0.0408,0.8071
ROCPOINTS_O,0.2719,0.4610,0.8071,0.0408,0.8071
ROCPOINTS_O,0.2720,0.4609,0.8071,0.0408,0.8071
ROCPOINTS_O,0.2720,0.4609,0.8071,0.0408,0.8071
ROCPOINTS_O,0.2721,0.4608,0.8071,0.0408,0.8071
ROCPOINTS_O,0.2722,0.4607,0.8071,0.0408,0.8071
ROCPOINTS_O,0.2722,0.4607,0.8071,0.0408,0.8071
ROCPOINTS_O,0.2722,0.4606,0.8071,0.0408,0.8071
ROCPOINTS_O,0.2722,0.4605,0.8071,0.0408,0.8071
ROCPOINTS_O,0.2724,0.4605,0.8071,0.0408,0.8071
ROCPOINTS_O,0.2725,0.4604,0.8071,0.0408,0.8071
ROCPOINTS_O,0.2727,0.4603,0.8071,0.0408,0.8071
ROCPOINTS_O,0.2728,0.4603,0.8071,0.0408,0.8071
ROCPOINTS_O,0.2729,0.4602,0.8071,0.0408,0.8071
ROCPOINTS_O,0.2730,0.4602,0.8071,0.0409,0.8071
ROCPOINTS_O,0.2730,0.4601,0.8071,0.0409,0.8071
ROCPOINTS_O,0.2730,0.4600,0.8071,0.0409,0.8071
ROCPOINTS_O,0.2731,0.4600,0.8071,0.0409,0.8071
ROCPOINTS_O,0.2733,0.4599,0.8071,0.0409,0.8071
ROCPOINTS_O,0.2734,0.4531,0.8000,0.0411,0.8000
ROCPOINTS_O,0.2736,0.4530,0.8000,0.0411,0.8000
ROCPOINTS_O,0.2736,0.4529,0.8000,0.0411,0.8000
ROCPOINTS_O,0.2739,0.4529,0.8000,0.0411,0.8000
ROCPOINTS_O,0.2739,0.4528,0.8000,0.0411,0.8000
ROCPOINTS_O,0.2744,0.4528,0.8000,0.0411,0.8000
ROCPOINTS_O,0.2745,0.4527,0.8000,0.0411,0.8000
ROCPOINTS_O,0.2745,0.4526,0.8000,0.0412,0.8000
ROCPOINTS_O,0.2750,0.4526,0.8000,0.0412,0.8000
ROCPOINTS_O,0.2751,0.4524,0.8000,0.0412,0.8000
ROCPOINTS_O,0.2751,0.4524,0.8000,0.0412,0.8000
ROCPOINTS_O,0.2755,0.4523,0.8000,0.0412,0.8000
ROCPOINTS_O,0.2755,0.4522,0.8000,0.0412,0.8000
ROCPOINTS_O,0.2755,0.4521,0.8000,0.0412,0.8000
ROCPOINTS_O,0.2756,0.4520,0.8000,0.0412,0.8000
ROCPOINTS_O,0.2761,0.4519,0.8000,0.0412,0.8000
ROCPOINTS_O,0.2761,0.4518,0.8000,0.0412,0.8000
ROCPOINTS_O,0.2762,0.4518,0.8000,0.0412,0.8000
ROCPOINTS_O,0.2763,0.4517,0.8000,0.0412,0.8000
ROCPOINTS_O,0.2767,0.4517,0.8000,0.0412,0.8000
ROCPOINTS_O,0.2768,0.4446,0.7929,0.0415,0.7929
ROCPOINTS_O,0.2770,0.4446,0.7929,0.0415,0.7929
ROCPOINTS_O,0.2770,0.4445,0.7929,0.0415,0.7929
ROCPOINTS_O,0.2772,0.4444,0.7929,0.0415,0.7929
ROCPOINTS_O,0.2772,0.4443,0.7929,0.0415,0.7929
ROCPOINTS_O,0.2775,0.4442,0.7929,0.0415,0.7929
ROCPOINTS_O,0.2775,0.4441,0.7929,0.0416,0.7929
ROCPOINTS_O,0.2776,0.4440,0.7929,0.0416,0.7929
ROCPOINTS_O,0.2777,0.4439,0.7929,0.0416,0.7929
ROCPOINTS_O,0.2777,0.4439,0.7929,0.0416,0.7929
ROCPOINTS_O,0.2778,0.4438,0.7929,0.0416,0.7929
ROCPOINTS_O,0.2780,0.4437,0.7929,0.0416,0.7929
ROCPOINTS_O,0.2781,0.4436,0.7929,0.0416,0.7929
ROCPOINTS_O,0.2781,0.4435,0.7929,0.0416,0.7929
ROCPOINTS_O,0.2783,0.4435,0.7929,0.0416,0.7929
ROCPOINTS_O,0.2784,0.4431,0.7929,0.0416,0.7929
ROCPOINTS_O,0.2786,0.4431,0.7929,0.0416,0.7929
ROCPOINTS_O,0.2788,0.4430,0.7929,0.0417,0.7929
ROCPOINTS_O,0.2789,0.4429,0.7929,0.0417,0.7929
ROCPOINTS_O,0.2789,0.4428,0.7929,0.0417,0.7929
ROCPOINTS_O,0.2790,0.4428,0.7929,0.0417,0.7929
ROCPOINTS_O,0.2791,0.4427,0.7929,0.0417,0.7929
ROCPOINTS_O,0.2792,0.4426,0.7929,0.0417,0.7929
ROCPOINTS_O,0.2793,0.4426,0.7929,0.0417,0.7929
ROCPOINTS_O,0.2793,0.4425,0.7929,0.0417,0.7929
ROCPOINTS_O,0.2793,0.4425,0.7929,0.0417,0.7929
ROCPOINTS_O,0.2794,0.4424,0.7929,0.0417,0.7929
ROCPOINTS_O,0.2794,0.4424,0.7929,0.0417,0.7929
ROCPOINTS_O,0.2796,0.4424,0.7905,0.0416,0.7905
ROCPOINTS_O,0.2799,0.4423,0.7905,0.0416,0.7905
ROCPOINTS_O,0.2800,0.4422,0.7905,0.0416,0.7905
ROCPOINTS_O,0.2800,0.4361,0.7881,0.0420,0.7881
ROCPOINTS_O,0.2801,0.4361,0.7857,0.0419,0.7857
ROCPOINTS_O,0.2802,0.4361,0.7857,0.0419,0.7857
ROCPOINTS_O,0.2803,0.4360,0.7857,0.0419,0.7857
ROCPOINTS_O,0.2805,0.4359,0.7857,0.0419,0.7857
ROCPOINTS_O,0.2806,0.4358,0.7857,0.0419,0.7857
ROCPOINTS_O,0.2806,0.4358,0.7857,0.0419,0.7857
ROCPOINTS_O,0.2806,0.4356,0.7857,0.0420,0.7857
ROCPOINTS_O,0.2807,0.4356,0.7857,0.0420,0.7857
ROCPOINTS_O,0.2808,0.4355,0.7857,0.0420,0.7857
ROCPOINTS_O,0.2810,0.4354,0.7857,0.0420,0.7857
ROCPOINTS_O,0.2811,0.4354,0.7857,0.0420,0.7857
ROCPOINTS_O,0.2811,0.4353,0.7857,0.0420,0.7857
ROCPOINTS_O,0.2811,0.4352,0.7857,0.0420,0.7857
ROCPOINTS_O,0.2815,0.4352,0.7857,0.0420,0.7857
ROCPOINTS_O,0.2815,0.4351,0.7857,0.0420,0.7857
ROCPOINTS_O,0.2815,0.4351,0.7857,0.0420,0.7857
ROCPOINTS_O,0.2815,0.4350,0.7857,0.0420,0.7857
ROCPOINTS_O,0.2817,0.4350,0.7857,0.0420,0.7857
ROCPOINTS_O,0.2817,0.4349,0.7857,0.0420,0.7857
ROCPOINTS_O,0.2819,0.4347,0.7857,0.0420,0.7857
ROCPOINTS_O,0.2820,0.4347,0.7857,0.0420,0.7857
ROCPOINTS_O,0.2821,0.4346,0.7857,0.0421,0.7857
ROCPOINTS_O,0.2822,0.4346,0.7857,0.0421,0.7857
ROCPOINTS_O,0.2825,0.4345,0.7857,0.0421,0.7857
ROCPOINTS_O,0.2827,0.4344,0.7857,0.0421,0.7857
ROCPOINTS_O,0.2828,0.4344,0.7857,0.0421,0.7857
ROCPOINTS_O,0.2832,0.4343,0.7857,0.0421,0.7857
ROCPOINTS_O,0.2833,0.4343,0.7857,0.0421,0.7857
ROCPOINTS_O,0.2833,0.4277,0.7762,0.0422,0.7762
ROCPOINTS_O,0.2835,0.4276,0.7762,0.0422,0.7762
ROCPOINTS_O,0.2836,0.4275,0.7762,0.0422,0.7762
ROCPOINTS_O,0.2836,0.4274,0.7762,0.0422,0.7762
ROCPOINTS_O,0.2837,0.4274,0.7762,0.0422,0.7762
ROCPOINTS_O,0.2838,0.4273,0.7762,0.0422,0.7762
ROCPOINTS_O,0.2839,0.4273,0.7762,0.0422,0.7762
ROCPOINTS_O,0.2840,0.4272,0.7762,0.0423,0.7762
ROCPOINTS_O,0.2840,0.4272,0.7762,0.0423,0.7762
ROCPOINTS_O,0.2841,0.4272,0.7738,0.0421,0.7738
ROCPOINTS_O,0.2844,0.4271,0.7738,0.0421,0.7738
ROCPOINTS_O,0.2844,0.4270,0.7738,0.0421,0.7738
ROCPOINTS_O,0.2846,0.4269,0.7738,0.0422,0.7738
ROCPOINTS_O,0.2848,0.4268,0.7738,0.0422,0.7738
ROCPOINTS_O,0.2848,0.4267,0.7738,0.0422,0.7738
ROCPOINTS_O,0.2849,0.4267,0.7738,0.0422,0.7738
ROCPOINTS_O,0.2850,0.4266,0.7738,0.0422,0.7738
ROCPOINTS_O,0.2852,0.4265,0.7738,0.0422,0.7738
ROCPOINTS_O,0.2854,0.4264,0.7738,0.0422,0.7738
ROCPOINTS_O,0.2856,0.4263,0.7738,0.0422,0.7738
ROCPOINTS_O,0.2857,0.4262,0.7738,0.0422,0.7738
ROCPOINTS_O,0.2858,0.4261,0.7738,0.0422,0.7738
ROCPOINTS_O,0.2858,0.4261,0.7738,0.0422,0.7738
ROCPOINTS_O,0.2859,0.4260,0.7738,0.0422,0.7738
ROCPOINTS_O,0.2860,0.4259,0.7738,0.0423,0.7738
ROCPOINTS_O,0.2860,0.4259,0.7738,0.0423,0.7738
ROCPOINTS_O,0.2861,0.4258,0.7738,0.0423,0.7738
ROCPOINTS_O,0.2861,0.4258,0.7738,0.0423,0.7738
ROCPOINTS_O,0.2863,0.4256,0.7738,0.0423,0.7738
ROCPOINTS_O,0.2863,0.4256,0.7738,0.0423,0.7738
ROCPOINTS_O,0.2863,0.4255,0.7738,0.0423,0.7738
ROCPOINTS_O,0.2865,0.4254,0.7738,0.0423,0.7738
ROCPOINTS_O,0.2867,0.4254,0.7738,0.0423,0.7738
ROCPOINTS_O,0.2867,0.4253,0.7738,0.0423,0.7738
ROCPOINTS_O,0.2868,0.4177,0.7690,0.0428,0.7690
ROCPOINTS_O,0.2868,0.4177,0.7690,0.0428,0.7690
ROCPOINTS_O,0.2869,0.4176,0.7690,0.0428,0.7690
ROCPOINTS_O,0.2870,0.4176,0.7690,0.0428,0.7690
ROCPOINTS_O,0.2870,0.4175,0.7690,0.0428,0.7690
ROCPOINTS_O,0.2870,0.4174,0.7690,0.0428,0.7690
ROCPOINTS_O,0.2871,0.4174,0.7690,0.0428,0.7690
ROCPOINTS_O,0.2873,0.4173,0.7690,0.0428,0.7690
ROCPOINTS_O,0.2874,0.4173,0.7690,0.0428,0.7690
ROCPOINTS_O,0.2878,0.4172,0.7690,0.0428,0.7690
ROCPOINTS_O,0.2880,0.4171,0.7690,0.0429,0.7690
ROCPOINTS_O,0.2881,0.4170,0.7690,0.0429,0.7690
ROCPOINTS_O,0.2881,0.4170,0.7690,0.0429,0.7690
ROCPOINTS_O,0.2883,0.4169,0.7690,0.0429,0.7690
ROCPOINTS_O,0.2884,0.4169,0.7690,0.0429,0.7690
ROCPOINTS_O,0.2886,0.4168,0.7690,0.0429,0.7690
ROCPOINTS_O,0.2889,0.4167,0.7690,0.0429,0.7690
ROCPOINTS_O,0.2889,0.4166,0.7690,0.0429,0.7690
ROCPOINTS_O,0.2891,0.4166,0.7690,0.0429,0.7690
ROCPOINTS_O,0.2892,0.4165,0.7690,0.0429,0.7690
ROCPOINTS_O,0.2894,0.4165,0.7690,0.0429,0.7690
ROCPOINTS_O,0.2895,0.4163,0.7690,0.0429,0.7690
ROCPOINTS_O,0.2897,0.4162,0.7690,0.0429,0.7690
ROCPOINTS_O,0.2899,0.4161,0.7690,0.0430,0.7690
ROCPOINTS_O,0.2900,0.4160,0.7690,0.0430,0.7690
ROCPOINTS_O,0.2900,0.4160,0.7690,0.0430,0.7690
ROCPOINTS_O,0.2900,0.4096,0.7595,0.0431,0.7595
ROCPOINTS_O,0.2905,0.4096,0.7595,0.0431,0.7595
ROCPOINTS_O,0.2905,0.4095,0.7595,0.0431,0.7595
ROCPOINTS_O,0.2906,0.4095,0.7595,0.0431,0.7595
ROCPOINTS_O,0.2908,0.4094,0.7595,0.0431,0.7595
ROCPOINTS_O,0.2910,0.4093,0.7595,0.0431,0.7595
ROCPOINTS_O,0.2911,0.4093,0.7595,0.0431,0.7595
ROCPOINTS_O,0.2911,0.4091,0.7595,0.0431,0.7595
ROCPOINTS_O,0.2912,0.4090,0.7595,0.0431,0.7595
ROCPOINTS_O,0.2913,0.4089,0.7595,0.0432,0.7595
ROCPOINTS_O,0.2914,0.4089,0.7595,0.0432,0.7595
ROCPOINTS_O,0.2915,0.4088,0.7595,0.0432,0.7595
ROCPOINTS_O,0.2917,0.4088,0.7595,0.0432,0.7595
ROCPOINTS_O,0.2919,0.4086,0.7595,0.0432,0.7595
ROCPOINTS_O,0.2919,0.4086,0.7595,0.0432,0.7595
ROCPOINTS_O,0.2920,0.4085,0.7595,0.0432,0.7595
ROCPOINTS_O,0.2922,0.4085,0.7595,0.0432,0.7595
ROCPOINTS_O,0.2923,0.4083,0.7595,0.0432,0.7595
ROCPOINTS_O,0.2926,0.4082,0.7595,0.0432,0.7595
ROCPOINTS_O,0.2927,0.4082,0.7595,0.0432,0.7595
ROCPOINTS_O,0.2928,0.4082,0.7571,0.0431,0.7571
ROCPOINTS_O,0.2928,0.4081,0.7571,0.0431,0.7571
ROCPOINTS_O,0.2932,0.4081,0.7571,0.0431,0.7571
ROCPOINTS_O,0.2933,0.4080,0.7571,0.0431,0.7571
ROCPOINTS_O,0.2934,0.4011,0.7571,0.0438,0.7571
ROCPOINTS_O,0.2938,0.4011,0.7571,0.0438,0.7571
ROCPOINTS_O,0.2940,0.4010,0.7571,0.0438,0.7571
ROCPOINTS_O,0.2944,0.4008,0.7571,0.0439,0.7571
ROCPOINTS_O,0.2944,0.4008,0.7571,0.0439,0.7571
ROCPOINTS_O,0.2947,0.4006,0.7571,0.0439,0.7571
ROCPOINTS_O,0.2947,0.4006,0.7571,0.0439,0.7571
ROCPOINTS_O,0.2947,0.4004,0.7571,0.0439,0.7571
ROCPOINTS_O,0.2948,0.4004,0.7571,0.0439,0.7571
ROCPOINTS_O,0.2949,0.4003,0.7571,0.0439,0.7571
ROCPOINTS_O,0.2950,0.4002,0.7571,0.0439,0.7571
ROCPOINTS_O,0.2950,0.4001,0.7571,0.0439,0.7571
ROCPOINTS_O,0.2951,0.3999,0.7571,0.0440,0.7571
ROCPOINTS_O,0.2951,0.3999,0.7571,0.0440,0.7571
ROCPOINTS_O,0.2951,0.3998,0.7571,0.0440,0.7571
ROCPOINTS_O,0.2952,0.3997,0.7571,0.0440,0.7571
ROCPOINTS_O,0.2953,0.3997,0.7571,0.0440,0.7571
ROCPOINTS_O,0.2958,0.3996,0.7571,0.0440,0.7571
ROCPOINTS_O,0.2958,0.3995,0.7571,0.0440,0.7571
ROCPOINTS_O,0.2960,0.3995,0.7571,0.0440,0.7571
ROCPOINTS_O,0.2962,0.3994,0.7571,0.0440,0.7571
ROCPOINTS_O,0.2962,0.3994,0.7548,0.0439,0.7548
ROCPOINTS_O,0.2966,0.3993,0.7548,0.0439,0.7548
ROCPOINTS_O,0.2967,0.3993,0.7548,0.0439,0.7548
ROCPOINTS_O,0.2967,0.3992,0.7548,0.0439,0.7548
ROCPOINTS_O,0.2967,0.3927,0.7524,0.0445,0.7524
ROCPOINTS_O,0.2967,0.3927,0.7524,0.0445,0.7524
ROCPOINTS_O,0.2968,0.3926,0.7524,0.0445,0.7524
ROCPOINTS_O,0.2972,0.3926,0.7524,0.0445,0.7524
ROCPOINTS_O,0.2972,0.3925,0.7524,0.0445,0.7524
ROCPOINTS_O,0.2972,0.3925,0.7524,0.0445,0.7524
ROCPOINTS_O,0.2975,0.3924,0.7524,0.0445,0.7524
ROCPOINTS_O,0.2976,0.3922,0.7524,0.0445,0.7524
ROCPOINTS_O,0.2977,0.3921,0.7524,0.0445,0.7524
ROCPOINTS_O,0.2978,0.3920,0.7524,0.0445,0.7524
ROCPOINTS_O,0.2978,0.3919,0.7524,0.0445,0.7524
ROCPOINTS_O,0.2980,0.3918,0.7524,0.0446,0.7524
ROCPOINTS_O,0.2982,0.3918,0.7524,0.0446,0.7524
ROCPOINTS_O,0.2983,0.3917,0.7524,0.0446,0.7524
ROCPOINTS_O,0.2983,0.3917,0.7524,0.0446,0.7524
ROCPOINTS_O,0.2986,0.3915,0.7524,0.0446,0.7524
ROCPOINTS_O,0.2986,0.3914,0.7524,0.0446,0.7524
ROCPOINTS_O,0.2987,0.3913,0.7524,0.0446,0.7524
ROCPOINTS_O,0.2989,0.3912,0.7524,0.0446,0.7524
ROCPOINTS_O,0.2992,0.3912,0.7500,0.0445,0.7500
ROCPOINTS_O,0.2993,0.3911,0.7500,0.0445,0.7500
ROCPOINTS_O,0.2994,0.3911,0.7500,0.0445,0.7500
ROCPOINTS_O,0.2998,0.3910,0.7500,0.0445,0.7500
ROCPOINTS_O,0.3000,0.3910,0.7500,0.0445,0.7500
ROCPOINTS_O,0.3001,0.3850,0.7476,0.0450,0.7476
ROCPOINTS_O,0.3004,0.3849,0.7476,0.0450,0.7476
ROCPOINTS_O,0.3008,0.3848,0.7476,0.0451,0.7476
ROCPOINTS_O,0.3011,0.3847,0.7476,0.0451,0.7476
ROCPOINTS_O,0.3011,0.3847,0.7476,0.0451,0.7476
ROCPOINTS_O,0.3013,0.3846,0.7476,0.0451,0.7476
ROCPOINTS_O,0.3013,0.3845,0.7476,0.0451,0.7476
ROCPOINTS_O,0.3014,0.3845,0.7476,0.0451,0.7476
ROCPOINTS_O,0.3015,0.3844,0.7476,0.0451,0.7476
ROCPOINTS_O,0.3016,0.3843,0.7476,0.0451,0.7476
ROCPOINTS_O,0.3017,0.3842,0.7476,0.0451,0.7476
ROCPOINTS_O,0.3017,0.3841,0.7476,0.0451,0.7476
ROCPOINTS_O,0.3017,0.3840,0.7476,0.0451,0.7476
ROCPOINTS_O,0.3018,0.3838,0.7476,0.0452,0.7476
ROCPOINTS_O,0.3019,0.3838,0.7476,0.0452,0.7476
ROCPOINTS_O,0.3020,0.3837,0.7476,0.0452,0.7476
ROCPOINTS_O,0.3022,0.3837,0.7476,0.0452,0.7476
ROCPOINTS_O,0.3022,0.3836,0.7476,0.0452,0.7476
ROCPOINTS_O,0.3025,0.3835,0.7476,0.0452,0.7476
ROCPOINTS_O,0.3028,0.3834,0.7476,0.0452,0.7476
ROCPOINTS_O,0.3029,0.3834,0.7476,0.0452,0.7476
ROCPOINTS_O,0.3029,0.3833,0.7476,0.0452,0.7476
ROCPOINTS_O,0.3030,0.3833,0.7476,0.0452,0.7476
ROCPOINTS_O,0.3033,0.3832,0.7476,0.0452,0.7476
ROCPOINTS_O,0.3034,0.3770,0.7405,0.0455,0.7405
ROCPOINTS_O,0.3038,0.3769,0.7405,0.0455,0.7405
ROCPOINTS_O,0.3039,0.3769,0.7405,0.0455,0.7405
ROCPOINTS_O,0.3041,0.3768,0.7405,0.0455,0.7405
ROCPOINTS_O,0.3042,0.3767,0.7405,0.0456,0.7405
ROCPOINTS_O,0.3043,0.3766,0.7405,0.0456,0.7405
ROCPOINTS_O,0.3044,0.3764,0.7405,0.0456,0.7405
ROCPOINTS_O,0.3045,0.3763,0.7405,0.0456,0.7405
ROCPOINTS_O,0.3046,0.3762,0.7405,0.0456,0.7405
ROCPOINTS_O,0.3047,0.3762,0.7405,0.0456,0.7405
ROCPOINTS_O,0.3048,0.3761,0.7405,0.0456,0.7405
ROCPOINTS_O,0.3049,0.3760,0.7405,0.0456,0.7405
ROCPOINTS_O,0.3050,0.3760,0.7405,0.0456,0.7405
ROCPOINTS_O,0.3051,0.3757,0.7405,0.0457,0.7405
ROCPOINTS_O,0.3052,0.3756,0.7405,0.0457,0.7405
ROCPOINTS_O,0.3053,0.3756,0.7405,0.0457,0.7405
ROCPOINTS_O,0.3057,0.3755,0.7405,0.0457,0.7405
ROCPOINTS_O,0.3058,0.3755,0.7405,0.0457,0.7405
ROCPOINTS_O,0.3060,0.3753,0.7405,0.0457,0.7405
ROCPOINTS_O,0.3061,0.3753,0.7405,0.0457,0.7405
ROCPOINTS_O,0.3061,0.3752,0.7405,0.0457,0.7405
ROCPOINTS_O,0.3063,0.3752,0.7405,0.0457,0.7405
ROCPOINTS_O,0.3067,0.3751,0.7405,0.0457,0.7405
ROCPOINTS_O,0.3067,0.3689,0.7381,0.0463,0.7381
ROCPOINTS_O,0.3071,0.3688,0.7381,0.0463,0.7381
ROCPOINTS_O,0.3071,0.3688,0.7381,0.0464,0.7381
ROCPOINTS_O,0.3072,0.3687,0.7381,0.0464,0.7381
ROCPOINTS_O,0.3073,0.3686,0.7381,0.0464,0.7381
ROCPOINTS_O,0.3074,0.3685,0.7381,0.0464,0.7381
ROCPOINTS_O,0.3075,0.3685,0.7381,0.0464,0.7381
ROCPOINTS_O,0.3078,0.3684,0.7381,0.0464,0.7381
ROCPOINTS_O,0.3078,0.3684,0.7381,0.0464,0.7381
ROCPOINTS_O,0.3081,0.3683,0.7381,0.0464,0.7381
ROCPOINTS_O,0.3081,0.3682,0.7381,0.0464,0.7381
ROCPOINTS_O,0.3083,0.3681,0.7381,0.0464,0.7381
ROCPOINTS_O,0.3085,0.3681,0.7381,0.0464,0.7381
ROCPOINTS_O,0.3086,0.3680,0.7381,0.0464,0.7381
ROCPOINTS_O,0.3087,0.3679,0.7381,0.0464,0.7381
ROCPOINTS_O,0.3087,0.3678,0.7381,0.0465,0.7381
ROCPOINTS_O,0.3090,0.3678,0.7381,0.0465,0.7381
ROCPOINTS_O,0.3090,0.3677,0.7381,0.0465,0.7381
ROCPOINTS_O,0.3091,0.3676,0.7381,0.0465,0.7381
ROCPOINTS_O,0.3092,0.3675,0.7381,0.0465,0.7381
ROCPOINTS_O,0.3092,0.3675,0.7381,0.0465,0.7381
ROCPOINTS_O,0.3092,0.3674,0.7381,0.0465,0.7381
ROCPOINTS_O,0.3094,0.3674,0.7381,0.0465,0.7381
ROCPOINTS_O,0.3095,0.3673,0.7381,0.0465,0.7381
ROCPOINTS_O,0.3100,0.3673,0.7381,0.0465,0.7381
ROCPOINTS_O,0.3103,0.3600,0.7333,0.0471,0.7333
ROCPOINTS_O,0.3104,0.3599,0.7333,0.0471,0.7333
ROCPOINTS_O,0.3105,0.3599,0.7333,0.0472,0.7333
ROCPOINTS_O,0.3107,0.3598,0.7333,0.0472,0.7333
ROCPOINTS_O,0.3108,0.3597,0.7333,0.0472,0.7333
ROCPOINTS_O,0.3110,0.3597,0.7333,0.0472,0.7333
ROCPOINTS_O,0.3110,0.3596,0.7333,0.0472,0.7333
ROCPOINTS_O,0.3111,0.3596,0.7333,0.0472,0.7333
ROCPOINTS_O,0.3112,0.3595,0.7333,0.0472,0.7333
ROCPOINTS_O,0.3113,0.3594,0.7333,0.0472,0.7333
ROCPOINTS_O,0.3113,0.3594,0.7333,0.0472,0.7333
ROCPOINTS_O,0.3115,0.3593,0.7333,0.0472,0.7333
ROCPOINTS_O,0.3117,0.3593,0.7333,0.0472,0.7333
ROCPOINTS_O,0.3119,0.3590,0.7333,0.0473,0.7333
ROCPOINTS_O,0.3120,0.3590,0.7333,0.0473,0.7333
ROCPOINTS_O,0.3120,0.3589,0.7333,0.0473,0.7333
ROCPOINTS_O,0.3122,0.3589,0.7333,0.0473,0.7333
ROCPOINTS_O,0.3122,0.3588,0.7333,0.0473,0.7333
ROCPOINTS_O,0.3122,0.3588,0.7333,0.0473,0.7333
ROCPOINTS_O,0.3123,0.3587,0.7333,0.0473,0.7333
ROCPOINTS_O,0.3124,0.3586,0.7333,0.0473,0.7333
ROCPOINTS_O,0.3126,0.3586,0.7333,0.0473,0.7333
ROCPOINTS_O,0.3127,0.3585,0.7333,0.0473,0.7333
ROCPOINTS_O,0.3128,0.3585,0.7333,0.0473,0.7333
ROCPOINTS_O,0.3133,0.3584,0.7333,0.0473,0.7333
ROCPOINTS_O,0.3133,0.3583,0.7333,0.0473,0.7333
ROCPOINTS_O,0.3136,0.3525,0.7310,0.0479,0.7310
ROCPOINTS_O,0.3136,0.3525,0.7286,0.0478,0.7286
ROCPOINTS_O,0.3137,0.3524,0.7286,0.0478,0.7286
ROCPOINTS_O,0.3142,0.3523,0.7286,0.0478,0.7286
ROCPOINTS_O,0.3142,0.3523,0.7286,0.0478,0.7286
ROCPOINTS_O,0.3143,0.3522,0.7286,0.0478,0.7286
ROCPOINTS_O,0.3144,0.3522,0.7286,0.0478,0.7286
ROCPOINTS_O,0.3145,0.3520,0.7286,0.0478,0.7286
ROCPOINTS_O,0.3145,0.3520,0.7286,0.0479,0.7286
ROCPOINTS_O,0.3147,0.3519,0.7286,0.0479,0.7286
ROCPOINTS_O,0.3147,0.3519,0.7286,0.0479,0.7286
ROCPOINTS_O,0.3150,0.3518,0.7286,0.0479,0.7286
ROCPOINTS_O,0.3156,0.3518,0.7286,0.0479,0.7286
ROCPOINTS_O,0.3156,0.3516,0.7286,0.0479,0.7286
ROCPOINTS_O,0.3158,0.3516,0.7286,0.0479,0.7286
ROCPOINTS_O,0.3158,0.3515,0.7286,0.0479,0.7286
ROCPOINTS_O,0.3160,0.3514,0.7286,0.0479,0.7286
ROCPOINTS_O,0.3160,0.3512,0.7286,0.0480,0.7286
ROCPOINTS_O,0.3160,0.3512,0.7286,0.0480,0.7286
ROCPOINTS_O,0.3161,0.3511,0.7286,0.0480,0.7286
ROCPOINTS_O,0.3161,0.3511,0.7286,0.0480,0.7286
ROCPOINTS_O,0.3163,0.3510,0.7286,0.0480,0.7286
ROCPOINTS_O,0.3164,0.3509,0.7286,0.0480,0.7286
ROCPOINTS_O,0.3166,0.3509,0.7286,0.0480,0.7286
ROCPOINTS_O,0.3166,0.3508,0.7286,0.0480,0.7286
ROCPOINTS_O,0.3167,0.3508,0.7286,0.0480,0.7286
ROCPOINTS_O,0.3167,0.3507,0.7286,0.0480,0.7286
ROCPOINTS_O,0.3167,0.3449,0.7238,0.0485,0.7238
ROCPOINTS_O,0.3168,0.3448,0.7238,0.0485,0.7238
ROCPOINTS_O,0.3171,0.3448,0.7238,0.0485,0.7238
ROCPOINTS_O,0.3172,0.3447,0.7238,0.0485,0.7238
ROCPOINTS_O,0.3172,0.3446,0.7238,0.0485,0.7238
ROCPOINTS_O,0.3175,0.3446,0.7238,0.0485,0.7238
ROCPOINTS_O,0.3176,0.3445,0.7238,0.0485,0.7238
ROCPOINTS_O,0.3177,0.3445,0.7238,0.0485,0.7238
ROCPOINTS_O,0.3178,0.3444,0.7238,0.0486,0.7238
ROCPOINTS_O,0.3178,0.3444,0.7238,0.0486,0.7238
ROCPOINTS_O,0.3180,0.3444,0.7214,0.0484,0.7214
ROCPOINTS_O,0.3180,0.3443,0.7214,0.0484,0.7214
ROCPOINTS_O,0.3181,0.3442,0.7214,0.0484,0.7214
ROCPOINTS_O,0.3181,0.3442,0.7214,0.0484,0.7214
ROCPOINTS_O,0.3183,0.3441,0.7214,0.0484,0.7214
ROCPOINTS_O,0.3186,0.3441,0.7214,0.0484,0.7214
ROCPOINTS_O,0.3190,0.3439,0.7214,0.0485,0.7214
ROCPOINTS_O,0.3191,0.3438,0.7214,0.0485,0.7214
ROCPOINTS_O,0.3192,0.3438,0.7214,0.0485,0.7214
ROCPOINTS_O,0.3193,0.3438,0.7190,0.0483,0.7190
ROCPOINTS_O,0.3194,0.3437,0.7190,0.0483,0.7190
ROCPOINTS_O,0.3195,0.3437,0.7190,0.0484,0.7190
ROCPOINTS_O,0.3196,0.3436,0.7190,0.0484,0.7190
ROCPOINTS_O,0.3200,0.3435,0.7190,0.0484,0.7190
ROCPOINTS_O,0.3200,0.3435,0.7190,0.0484,0.7190
ROCPOINTS_O,0.3205,0.3365,0.7143,0.0490,0.7143
ROCPOINTS_O,0.3206,0.3364,0.7143,0.0490,0.7143
ROCPOINTS_O,0.3207,0.3364,0.7143,0.0490,0.7143
ROCPOINTS_O,0.3209,0.3363,0.7143,0.0490,0.7143
ROCPOINTS_O,0.3211,0.3363,0.7143,0.0491,0.7143
ROCPOINTS_O,0.3211,0.3361,0.7143,0.0491,0.7143
ROCPOINTS_O,0.3214,0.3361,0.7143,0.0491,0.7143
ROCPOINTS_O,0.3214,0.3360,0.7143,0.0491,0.7143
ROCPOINTS_O,0.3217,0.3358,0.7143,0.0491,0.7143
ROCPOINTS_O,0.3217,0.3355,0.7143,0.0492,0.7143
ROCPOINTS_O,0.3218,0.3354,0.7143,0.0492,0.7143
ROCPOINTS_O,0.3219,0.3353,0.7143,0.0492,0.7143
ROCPOINTS_O,0.3222,0.3352,0.7143,0.0492,0.7143
ROCPOINTS_O,0.3224,0.3351,0.7143,0.0492,0.7143
ROCPOINTS_O,0.3227,0.3350,0.7143,0.0492,0.7143
ROCPOINTS_O,0.3228,0.3350,0.7143,0.0492,0.7143
ROCPOINTS_O,0.3229,0.3349,0.7143,0.0492,0.7143
ROCPOINTS_O,0.3229,0.3349,0.7143,0.0492,0.7143
ROCPOINTS_O,0.3229,0.3348,0.7143,0.0493,0.7143
ROCPOINTS_O,0.3231,0.3348,0.7143,0.0493,0.7143
ROCPOINTS_O,0.3233,0.3347,0.7143,0.0493,0.7143
ROCPOINTS_O,0.3235,0.3287,0.7119,0.0500,0.7119
ROCPOINTS_O,0.3237,0.3287,0.7119,0.0500,0.7119
ROCPOINTS_O,0.3239,0.3286,0.7119,0.0500,0.7119
ROCPOINTS_O,0.3240,0.3285,0.7119,0.0500,0.7119
ROCPOINTS_O,0.3241,0.3284,0.7119,0.0500,0.7119
ROCPOINTS_O,0.3243,0.3283,0.7119,0.0500,0.7119
ROCPOINTS_O,0.3244,0.3281,0.7119,0.0501,0.7119
ROCPOINTS_O,0.3245,0.3281,0.7119,0.0501,0.7119
ROCPOINTS_O,0.3247,0.3280,0.7119,0.0501,0.7119
ROCPOINTS_O,0.3247,0.3279,0.7119,0.0501,0.7119
ROCPOINTS_O,0.3247,0.3278,0.7119,0.0501,0.7119
ROCPOINTS_O,0.3248,0.3277,0.7119,0.0501,0.7119
ROCPOINTS_O,0.3250,0.3276,0.7119,0.0501,0.7119
ROCPOINTS_O,0.3251,0.3274,0.7119,0.0502,0.7119
ROCPOINTS_O,0.3252,0.3274,0.7119,0.0502,0.7119
ROCPOINTS_O,0.3252,0.3273,0.7119,0.0502,0.7119
ROCPOINTS_O,0.3253,0.3272,0.7119,0.0502,0.7119
ROCPOINTS_O,0.3253,0.3272,0.7119,0.0502,0.7119
ROCPOINTS_O,0.3256,0.3271,0.7119,0.0502,0.7119
ROCPOINTS_O,0.3256,0.3271,0.7119,0.0502,0.7119
ROCPOINTS_O,0.3256,0.3270,0.7119,0.0502,0.7119
ROCPOINTS_O,0.3266,0.3269,0.7119,0.0502,0.7119
ROCPOINTS_O,0.3267,0.3268,0.7119,0.0502,0.7119
ROCPOINTS_O,0.3267,0.3268,0.7119,0.0502,0.7119
ROCPOINTS_O,0.3273,0.3212,0.7024,0.0504,0.7024
ROCPOINTS_O,0.3275,0.3211,0.7024,0.0504,0.7024
ROCPOINTS_O,0.3276,0.3211,0.7024,0.0504,0.7024
ROCPOINTS_O,0.3278,0.3210,0.7024,0.0505,0.7024
ROCPOINTS_O,0.3283,0.3209,0.7024,0.0505,0.7024
ROCPOINTS_O,0.3283,0.3207,0.7024,0.0505,0.7024
ROCPOINTS_O,0.3286,0.3206,0.7024,0.0505,0.7024
ROCPOINTS_O,0.3288,0.3205,0.7024,0.0505,0.7024
ROCPOINTS_O,0.3289,0.3204,0.7024,0.0505,0.7024
ROCPOINTS_O,0.3289,0.3204,0.7024,0.0505,0.7024
ROCPOINTS_O,0.3293,0.3203,0.7024,0.0506,0.7024
ROCPOINTS_O,0.3294,0.3202,0.7024,0.0506,0.7024
ROCPOINTS_O,0.3297,0.3202,0.7024,0.0506,0.7024
ROCPOINTS_O,0.3297,0.3201,0.7024,0.0506,0.7024
ROCPOINTS_O,0.3298,0.3200,0.7024,0.0506,0.7024
ROCPOINTS_O,0.3300,0.3199,0.7024,0.0506,0.7024
ROCPOINTS_O,0.3302,0.3148,0.6976,0.0511,0.6976
ROCPOINTS_O,0.3302,0.3148,0.6976,0.0511,0.6976
ROCPOINTS_O,0.3303,0.3147,0.6976,0.0511,0.6976
ROCPOINTS_O,0.3305,0.3146,0.6976,0.0511,0.6976
ROCPOINTS_O,0.3306,0.3146,0.6976,0.0511,0.6976
ROCPOINTS_O,0.3307,0.3145,0.6976,0.0511,0.6976
ROCPOINTS_O,0.3307,0.3145,0.6976,0.0511,0.6976
ROCPOINTS_O,0.3307,0.3144,0.6976,0.0511,0.6976
ROCPOINTS_O,0.3307,0.3144,0.6976,0.0511,0.6976
ROCPOINTS_O,0.3308,0.3143,0.6976,0.0511,0.6976
ROCPOINTS_O,0.3311,0.3142,0.6976,0.0512,0.6976
ROCPOINTS_O,0.3311,0.3141,0.6976,0.0512,0.6976
ROCPOINTS_O,0.3314,0.3140,0.6976,0.0512,0.6976
ROCPOINTS_O,0.3316,0.3139,0.6976,0.0512,0.6976
ROCPOINTS_O,0.3317,0.3139,0.6976,0.0512,0.6976
ROCPOINTS_O,0.3318,0.3138,0.6976,0.0512,0.6976
ROCPOINTS_O,0.3318,0.3137,0.6976,0.0512,0.6976
ROCPOINTS_O,0.3320,0.3137,0.6976,0.0512,0.6976
ROCPOINTS_O,0.3320,0.3136,0.6976,0.0513,0.6976
ROCPOINTS_O,0.3322,0.3135,0.6976,0.0513,0.6976
ROCPOINTS_O,0.3322,0.3135,0.6976,0.0513,0.6976
ROCPOINTS_O,0.3323,0.3134,0.6976,0.0513,0.6976
ROCPOINTS_O,0.3324,0.3134,0.6976,0.0513,0.6976
ROCPOINTS_O,0.3325,0.3133,0.6976,0.0513,0.6976
ROCPOINTS_O,0.3326,0.3133,0.6976,0.0513,0.6976
ROCPOINTS_O,0.3328,0.3132,0.6976,0.0513,0.6976
ROCPOINTS_O,0.3328,0.3131,0.6976,0.0513,0.6976
ROCPOINTS_O,0.3330,0.3130,0.6976,0.0513,0.6976
ROCPOINTS_O,0.3331,0.3130,0.6976,0.0513,0.6976
ROCPOINTS_O,0.3333,0.3128,0.6976,0.0514,0.6976
ROCPOINTS_O,0.3335,0.3066,0.6857,0.0515,0.6857
ROCPOINTS_O,0.3340,0.3065,0.6857,0.0515,0.6857
ROCPOINTS_O,0.3341,0.3065,0.6857,0.0515,0.6857
ROCPOINTS_O,0.3341,0.3064,0.6857,0.0515,0.6857
ROCPOINTS_O,0.3342,0.3060,0.6857,0.0516,0.6857
ROCPOINTS_O,0.3344,0.3059,0.6857,0.0516,0.6857
ROCPOINTS_O,0.3344,0.3059,0.6857,0.0516,0.6857
ROCPOINTS_O,0.3344,0.3058,0.6857,0.0516,0.6857
ROCPOINTS_O,0.3347,0.3056,0.6857,0.0517,0.6857
ROCPOINTS_O,0.3347,0.3055,0.6857,0.0517,0.6857
ROCPOINTS_O,0.3350,0.3054,0.6857,0.0517,0.6857
ROCPOINTS_O,0.3351,0.3053,0.6857,0.0517,0.6857
ROCPOINTS_O,0.3352,0.3053,0.6857,0.0517,0.6857
ROCPOINTS_O,0.3353,0.3052,0.6857,0.0517,0.6857
ROCPOINTS_O,0.3353,0.3052,0.6857,0.0517,0.6857
ROCPOINTS_O,0.3356,0.3051,0.6857,0.0518,0.6857
ROCPOINTS_O,0.3358,0.3049,0.6857,0.0518,0.6857
ROCPOINTS_O,0.3360,0.3049,0.6857,0.0518,0.6857
ROCPOINTS_O,0.3362,0.3048,0.6857,0.0518,0.6857
ROCPOINTS_O,0.3364,0.3048,0.6833,0.0516,0.6833
ROCPOINTS_O,0.3365,0.3047,0.6833,0.0516,0.6833
ROCPOINTS_O,0.3366,0.3046,0.6833,0.0517,0.6833
ROCPOINTS_O,0.3367,0.3046,0.6833,0.0517,0.6833
ROCPOINTS_O,0.3367,0.3000,0.6786,0.0521,0.6786
ROCPOINTS_O,0.3374,0.2999,0.6786,0.0521,0.6786
ROCPOINTS_O,0.3374,0.2999,0.6762,0.0519,0.6762
ROCPOINTS_O,0.3380,0.2998,0.6762,0.0519,0.6762
ROCPOINTS_O,0.3381,0.2998,0.6762,0.0519,0.6762
ROCPOINTS_O,0.3383,0.2997,0.6762,0.0519,0.6762
ROCPOINTS_O,0.3386,0.2997,0.6762,0.0519,0.6762
ROCPOINTS_O,0.3392,0.2996,0.6762,0.0520,0.6762
ROCPOINTS_O,0.3393,0.2995,0.6762,0.0520,0.6762
ROCPOINTS_O,0.3397,0.2994,0.6762,0.0520,0.6762
ROCPOINTS_O,0.3400,0.2994,0.6762,0.0520,0.6762
ROCPOINTS_O,0.3405,0.2935,0.6714,0.0526,0.6714
ROCPOINTS_O,0.3407,0.2935,0.6714,0.0526,0.6714
ROCPOINTS_O,0.3408,0.2934,0.6714,0.0526,0.6714
ROCPOINTS_O,0.3411,0.2932,0.6714,0.0527,0.6714
ROCPOINTS_O,0.3414,0.2932,0.6714,0.0527,0.6714
ROCPOINTS_O,0.3417,0.2931,0.6714,0.0527,0.6714
ROCPOINTS_O,0.3418,0.2930,0.6714,0.0527,0.6714
ROCPOINTS_O,0.3422,0.2929,0.6714,0.0527,0.6714
ROCPOINTS_O,0.3423,0.2928,0.6714,0.0527,0.6714
ROCPOINTS_O,0.3423,0.2928,0.6714,0.0527,0.6714
ROCPOINTS_O,0.3427,0.2927,0.6714,0.0528,0.6714
ROCPOINTS_O,0.3428,0.2927,0.6714,0.0528,0.6714
ROCPOINTS_O,0.3428,0.2926,0.6714,0.0528,0.6714
ROCPOINTS_O,0.3429,0.2926,0.6714,0.0528,0.6714
ROCPOINTS_O,0.3433,0.2925,0.6714,0.0528,0.6714
ROCPOINTS_O,0.3433,0.2924,0.6714,0.0528,0.6714
ROCPOINTS_O,0.3433,0.2875,0.6667,0.0533,0.6667
ROCPOINTS_O,0.3439,0.2875,0.6667,0.0533,0.6667
ROCPOINTS_O,0.3439,0.2874,0.6667,0.0533,0.6667
ROCPOINTS_O,0.3440,0.2873,0.6667,0.0533,0.6667
ROCPOINTS_O,0.3442,0.2873,0.6667,0.0533,0.6667
ROCPOINTS_O,0.3444,0.2872,0.6667,0.0534,0.6667
ROCPOINTS_O,0.3447,0.2871,0.6667,0.0534,0.6667
ROCPOINTS_O,0.3447,0.2870,0.6643,0.0532,0.6643
ROCPOINTS_O,0.3447,0.2869,0.6643,0.0532,0.6643
ROCPOINTS_O,0.3456,0.2869,0.6643,0.0532,0.6643
ROCPOINTS_O,0.3456,0.2868,0.6643,0.0532,0.6643
ROCPOINTS_O,0.3458,0.2868,0.6643,0.0533,0.6643
ROCPOINTS_O,0.3461,0.2867,0.6643,0.0533,0.6643
ROCPOINTS_O,0.3462,0.2867,0.6643,0.0533,0.6643
ROCPOINTS_O,0.3463,0.2866,0.6643,0.0533,0.6643
ROCPOINTS_O,0.3464,0.2865,0.6643,0.0533,0.6643
ROCPOINTS_O,0.3467,0.2865,0.6643,0.0533,0.6643
ROCPOINTS_O,0.3468,0.2817,0.6595,0.0538,0.6595
ROCPOINTS_O,0.3469,0.2817,0.6595,0.0538,0.6595
ROCPOINTS_O,0.3471,0.2816,0.6595,0.0538,0.6595
ROCPOINTS_O,0.3479,0.2816,0.6595,0.0538,0.6595
ROCPOINTS_O,0.3480,0.2815,0.6595,0.0538,0.6595
ROCPOINTS_O,0.3481,0.2815,0.6595,0.0538,0.6595
ROCPOINTS_O,0.3481,0.2814,0.6595,0.0538,0.6595
ROCPOINTS_O,0.3483,0.2813,0.6595,0.0539,0.6595
ROCPOINTS_O,0.3486,0.2812,0.6595,0.0539,0.6595
ROCPOINTS_O,0.3486,0.2812,0.6595,0.0539,0.6595
ROCPOINTS_O,0.3487,0.2811,0.6595,0.0539,0.6595
ROCPOINTS_O,0.3491,0.2810,0.6595,0.0539,0.6595
ROCPOINTS_O,0.3491,0.2810,0.6595,0.0539,0.6595
ROCPOINTS_O,0.3491,0.2809,0.6595,0.0539,0.6595
ROCPOINTS_O,0.3492,0.2809,0.6595,0.0539,0.6595
ROCPOINTS_O,0.3500,0.2808,0.6595,0.0540,0.6595
ROCPOINTS_O,0.3500,0.2807,0.6595,0.0540,0.6595
ROCPOINTS_O,0.3500,0.2756,0.6524,0.0544,0.6524
ROCPOINTS_O,0.3502,0.2755,0.6524,0.0544,0.6524
ROCPOINTS_O,0.3503,0.2754,0.6524,0.0544,0.6524
ROCPOINTS_O,0.3503,0.2753,0.6524,0.0544,0.6524
ROCPOINTS_O,0.3507,0.2752,0.6524,0.0544,0.6524
ROCPOINTS_O,0.3511,0.2752,0.6524,0.0544,0.6524
ROCPOINTS_O,0.3511,0.2751,0.6524,0.0545,0.6524
ROCPOINTS_O,0.3514,0.2750,0.6524,0.0545,0.6524
ROCPOINTS_O,0.3517,0.2749,0.6524,0.0545,0.6524
ROCPOINTS_O,0.3518,0.2749,0.6524,0.0545,0.6524
ROCPOINTS_O,0.3518,0.2748,0.6524,0.0545,0.6524
ROCPOINTS_O,0.3518,0.2747,0.6524,0.0545,0.6524
ROCPOINTS_O,0.3522,0.2747,0.6524,0.0545,0.6524
ROCPOINTS_O,0.3525,0.2746,0.6524,0.0545,0.6524
ROCPOINTS_O,0.3526,0.2746,0.6500,0.0544,0.6500
ROCPOINTS_O,0.3526,0.2744,0.6500,0.0544,0.6500
ROCPOINTS_O,0.3527,0.2743,0.6500,0.0544,0.6500
ROCPOINTS_O,0.3529,0.2743,0.6500,0.0544,0.6500
ROCPOINTS_O,0.3532,0.2742,0.6500,0.0544,0.6500
ROCPOINTS_O,0.3533,0.2742,0.6500,0.0544,0.6500
ROCPOINTS_O,0.3534,0.2687,0.6452,0.0551,0.6452
ROCPOINTS_O,0.3534,0.2684,0.6452,0.0551,0.6452
ROCPOINTS_O,0.3535,0.2684,0.6452,0.0552,0.6452
ROCPOINTS_O,0.3540,0.2682,0.6452,0.0552,0.6452
ROCPOINTS_O,0.3541,0.2681,0.6452,0.0552,0.6452
ROCPOINTS_O,0.3542,0.2680,0.6452,0.0552,0.6452
ROCPOINTS_O,0.3542,0.2679,0.6452,0.0552,0.6452
ROCPOINTS_O,0.3543,0.2679,0.6452,0.0553,0.6452
ROCPOINTS_O,0.3547,0.2678,0.6452,0.0553,0.6452
ROCPOINTS_O,0.3550,0.2677,0.6452,0.0553,0.6452
ROCPOINTS_O,0.3551,0.2676,0.6452,0.0553,0.6452
ROCPOINTS_O,0.3554,0.2676,0.6452,0.0553,0.6452
ROCPOINTS_O,0.3554,0.2673,0.6452,0.0554,0.6452
ROCPOINTS_O,0.3556,0.2673,0.6452,0.0554,0.6452
ROCPOINTS_O,0.3558,0.2671,0.6452,0.0554,0.6452
ROCPOINTS_O,0.3560,0.2670,0.6452,0.0554,0.6452
ROCPOINTS_O,0.3561,0.2669,0.6452,0.0554,0.6452
ROCPOINTS_O,0.3561,0.2669,0.6452,0.0555,0.6452
ROCPOINTS_O,0.3567,0.2668,0.6452,0.0555,0.6452
ROCPOINTS_O,0.3567,0.2610,0.6405,0.0562,0.6405
ROCPOINTS_O,0.3568,0.2610,0.6405,0.0562,0.6405
ROCPOINTS_O,0.3569,0.2609,0.6405,0.0563,0.6405
ROCPOINTS_O,0.3573,0.2609,0.6405,0.0563,0.6405
ROCPOINTS_O,0.3573,0.2608,0.6405,0.0563,0.6405
ROCPOINTS_O,0.3580,0.2608,0.6405,0.0563,0.6405
ROCPOINTS_O,0.3583,0.2607,0.6405,0.0563,0.6405
ROCPOINTS_O,0.3587,0.2606,0.6405,0.0563,0.6405
ROCPOINTS_O,0.3589,0.2606,0.6405,0.0563,0.6405
ROCPOINTS_O,0.3592,0.2605,0.6405,0.0563,0.6405
ROCPOINTS_O,0.3594,0.2605,0.6405,0.0563,0.6405
ROCPOINTS_O,0.3596,0.2604,0.6405,0.0564,0.6405
ROCPOINTS_O,0.3600,0.2603,0.6405,0.0564,0.6405
ROCPOINTS_O,0.3603,0.2555,0.6333,0.0568,0.6333
ROCPOINTS_O,0.3604,0.2554,0.6333,0.0568,0.6333
ROCPOINTS_O,0.3607,0.2554,0.6310,0.0566,0.6310
ROCPOINTS_O,0.3608,0.2553,0.6310,0.0566,0.6310
ROCPOINTS_O,0.3608,0.2553,0.6310,0.0566,0.6310
ROCPOINTS_O,0.3611,0.2552,0.6310,0.0566,0.6310
ROCPOINTS_O,0.3611,0.2551,0.6310,0.0566,0.6310
ROCPOINTS_O,0.3612,0.2551,0.6310,0.0567,0.6310
ROCPOINTS_O,0.3613,0.2550,0.6310,0.0567,0.6310
ROCPOINTS_O,0.3614,0.2550,0.6310,0.0567,0.6310
ROCPOINTS_O,0.3614,0.2549,0.6310,0.0567,0.6310
ROCPOINTS_O,0.3615,0.2549,0.6310,0.0567,0.6310
ROCPOINTS_O,0.3617,0.2548,0.6310,0.0567,0.6310
ROCPOINTS_O,0.3617,0.2547,0.6310,0.0567,0.6310
ROCPOINTS_O,0.3619,0.2547,0.6310,0.0567,0.6310
ROCPOINTS_O,0.3620,0.2546,0.6310,0.0568,0.6310
ROCPOINTS_O,0.3625,0.2546,0.6310,0.0568,0.6310
ROCPOINTS_O,0.3626,0.2545,0.6310,0.0568,0.6310
ROCPOINTS_O,0.3632,0.2545,0.6310,0.0568,0.6310
ROCPOINTS_O,0.3633,0.2544,0.6310,0.0568,0.6310
ROCPOINTS_O,0.3636,0.2497,0.6214,0.0570,0.6214
ROCPOINTS_O,0.3640,0.2496,0.6214,0.0570,0.6214
ROCPOINTS_O,0.3642,0.2495,0.6214,0.0570,0.6214
ROCPOINTS_O,0.3642,0.2495,0.6214,0.0570,0.6214
ROCPOINTS_O,0.3643,0.2494,0.6214,0.0570,0.6214
ROCPOINTS_O,0.3646,0.2494,0.6214,0.0571,0.6214
ROCPOINTS_O,0.3650,0.2493,0.6214,0.0571,0.6214
ROCPOINTS_O,0.3651,0.2491,0.6214,0.0571,0.6214
ROCPOINTS_O,0.3653,0.2491,0.6214,0.0571,0.6214
ROCPOINTS_O,0.3656,0.2490,0.6214,0.0571,0.6214
ROCPOINTS_O,0.3656,0.2489,0.6214,0.0572,0.6214
ROCPOINTS_O,0.3656,0.2488,0.6214,0.0572,0.6214
ROCPOINTS_O,0.3658,0.2487,0.6214,0.0572,0.6214
ROCPOINTS_O,0.3664,0.2487,0.6214,0.0572,0.6214
ROCPOINTS_O,0.3667,0.2486,0.6214,0.0572,0.6214
ROCPOINTS_O,0.3667,0.2486,0.6214,0.0572,0.6214
ROCPOINTS_O,0.3670,0.2432,0.6167,0.0580,0.6167
ROCPOINTS_O,0.3670,0.2431,0.6167,0.0580,0.6167
ROCPOINTS_O,0.3675,0.2431,0.6167,0.0580,0.6167
ROCPOINTS_O,0.3678,0.2429,0.6167,0.0581,0.6167
ROCPOINTS_O,0.3678,0.2428,0.6167,0.0581,0.6167
ROCPOINTS_O,0.3679,0.2428,0.6167,0.0581,0.6167
ROCPOINTS_O,0.3681,0.2427,0.6167,0.0581,0.6167
ROCPOINTS_O,0.3683,0.2427,0.6167,0.0581,0.6167
ROCPOINTS_O,0.3684,0.2425,0.6167,0.0582,0.6167
ROCPOINTS_O,0.3685,0.2424,0.6167,0.0582,0.6167
ROCPOINTS_O,0.3686,0.2423,0.6167,0.0582,0.6167
ROCPOINTS_O,0.3689,0.2423,0.6167,0.0582,0.6167
ROCPOINTS_O,0.3692,0.2421,0.6167,0.0582,0.6167
ROCPOINTS_O,0.3697,0.2421,0.6167,0.0583,0.6167
ROCPOINTS_O,0.3697,0.2420,0.6167,0.0583,0.6167
ROCPOINTS_O,0.3699,0.2420,0.6167,0.0583,0.6167
ROCPOINTS_O,0.3700,0.2419,0.6167,0.0583,0.6167
ROCPOINTS_O,0.3700,0.2368,0.6143,0.0593,0.6143
ROCPOINTS_O,0.3701,0.2367,0.6143,0.0593,0.6143
ROCPOINTS_O,0.3703,0.2366,0.6143,0.0593,0.6143
ROCPOINTS_O,0.3709,0.2366,0.6143,0.0593,0.6143
ROCPOINTS_O,0.3711,0.2365,0.6143,0.0593,0.6143
ROCPOINTS_O,0.3711,0.2364,0.6143,0.0594,0.6143
ROCPOINTS_O,0.3713,0.2364,0.6143,0.0594,0.6143
ROCPOINTS_O,0.3717,0.2363,0.6143,0.0594,0.6143
ROCPOINTS_O,0.3719,0.2362,0.6143,0.0594,0.6143
ROCPOINTS_O,0.3720,0.2362,0.6143,0.0594,0.6143
ROCPOINTS_O,0.3720,0.2361,0.6143,0.0594,0.6143
ROCPOINTS_O,0.3722,0.2361,0.6143,0.0594,0.6143
ROCPOINTS_O,0.3722,0.2360,0.6143,0.0594,0.6143
ROCPOINTS_O,0.3722,0.2360,0.6119,0.0592,0.6119
ROCPOINTS_O,0.3724,0.2360,0.6119,0.0592,0.6119
ROCPOINTS_O,0.3729,0.2359,0.6119,0.0593,0.6119
ROCPOINTS_O,0.3730,0.2358,0.6119,0.0593,0.6119
ROCPOINTS_O,0.3732,0.2358,0.6119,0.0593,0.6119
ROCPOINTS_O,0.3733,0.2357,0.6119,0.0593,0.6119
ROCPOINTS_O,0.3733,0.2313,0.6048,0.0597,0.6048
ROCPOINTS_O,0.3735,0.2313,0.6048,0.0597,0.6048
ROCPOINTS_O,0.3736,0.2312,0.6048,0.0597,0.6048
ROCPOINTS_O,0.3738,0.2311,0.6048,0.0598,0.6048
ROCPOINTS_O,0.3739,0.2310,0.6048,0.0598,0.6048
ROCPOINTS_O,0.3739,0.2310,0.6048,0.0598,0.6048
ROCPOINTS_O,0.3740,0.2309,0.6048,0.0598,0.6048
ROCPOINTS_O,0.3741,0.2309,0.6048,0.0598,0.6048
ROCPOINTS_O,0.3741,0.2308,0.6048,0.0598,0.6048
ROCPOINTS_O,0.3742,0.2304,0.6048,0.0599,0.6048
ROCPOINTS_O,0.3743,0.2303,0.6048,0.0599,0.6048
ROCPOINTS_O,0.3750,0.2303,0.6048,0.0599,0.6048
ROCPOINTS_O,0.3750,0.2302,0.6048,0.0600,0.6048
ROCPOINTS_O,0.3760,0.2301,0.6048,0.0600,0.6048
ROCPOINTS_O,0.3760,0.2301,0.6048,0.0600,0.6048
ROCPOINTS_O,0.3762,0.2300,0.6048,0.0600,0.6048
ROCPOINTS_O,0.3762,0.2299,0.6048,0.0600,0.6048
ROCPOINTS_O,0.3763,0.2299,0.6048,0.0600,0.6048
ROCPOINTS_O,0.3764,0.2298,0.6048,0.0601,0.6048
ROCPOINTS_O,0.3764,0.2298,0.6048,0.0601,0.6048
ROCPOINTS_O,0.3765,0.2297,0.6048,0.0601,0.6048
ROCPOINTS_O,0.3767,0.2296,0.6048,0.0601,0.6048
ROCPOINTS_O,0.3773,0.2240,0.5929,0.0604,0.5929
ROCPOINTS_O,0.3776,0.2240,0.5929,0.0604,0.5929
ROCPOINTS_O,0.3777,0.2239,0.5929,0.0604,0.5929
ROCPOINTS_O,0.3778,0.2239,0.5929,0.0604,0.5929
ROCPOINTS_O,0.3778,0.2238,0.5929,0.0604,0.5929
ROCPOINTS_O,0.3780,0.2238,0.5929,0.0605,0.5929
ROCPOINTS_O,0.3783,0.2237,0.5929,0.0605,0.5929
ROCPOINTS_O,0.3786,0.2235,0.5929,0.0605,0.5929
ROCPOINTS_O,0.3787,0.2235,0.5905,0.0603,0.5905
ROCPOINTS_O,0.3789,0.2234,0.5905,0.0603,0.5905
ROCPOINTS_O,0.3789,0.2233,0.5905,0.0603,0.5905
ROCPOINTS_O,0.3793,0.2233,0.5905,0.0603,0.5905
ROCPOINTS_O,0.3793,0.2232,0.5905,0.0604,0.5905
ROCPOINTS_O,0.3794,0.2232,0.5905,0.0604,0.5905
ROCPOINTS_O,0.3798,0.2231,0.5905,0.0604,0.5905
ROCPOINTS_O,0.3800,0.2231,0.5905,0.0604,0.5905
ROCPOINTS_O,0.3800,0.2230,0.5905,0.0604,0.5905
ROCPOINTS_O,0.3806,0.2186,0.5833,0.0609,0.5833
ROCPOINTS_O,0.3807,0.2185,0.5833,0.0609,0.5833
ROCPOINTS_O,0.3808,0.2185,0.5833,0.0609,0.5833
ROCPOINTS_O,0.3808,0.2184,0.5833,0.0609,0.5833
ROCPOINTS_O,0.3811,0.2184,0.5833,0.0609,0.5833
ROCPOINTS_O,0.3811,0.2183,0.5833,0.0609,0.5833
ROCPOINTS_O,0.3813,0.2182,0.5833,0.0610,0.5833
ROCPOINTS_O,0.3814,0.2182,0.5810,0.0607,0.5810
ROCPOINTS_O,0.3817,0.2181,0.5810,0.0607,0.5810
ROCPOINTS_O,0.3817,0.2181,0.5810,0.0608,0.5810
ROCPOINTS_O,0.3820,0.2180,0.5810,0.0608,0.5810
ROCPOINTS_O,0.3827,0.2180,0.5810,0.0608,0.5810
ROCPOINTS_O,0.3833,0.2179,0.5810,0.0608,0.5810
ROCPOINTS_O,0.3833,0.2179,0.5810,0.0608,0.5810
ROCPOINTS_O,0.3836,0.2141,0.5786,0.0616,0.5786
ROCPOINTS_O,0.3837,0.2140,0.5786,0.0616,0.5786
ROCPOINTS_O,0.3844,0.2140,0.5786,0.0616,0.5786
ROCPOINTS_O,0.3845,0.2139,0.5786,0.0616,0.5786
ROCPOINTS_O,0.3846,0.2138,0.5786,0.0617,0.5786
ROCPOINTS_O,0.3847,0.2137,0.5786,0.0617,0.5786
ROCPOINTS_O,0.3848,0.2137,0.5786,0.0617,0.5786
ROCPOINTS_O,0.3850,0.2136,0.5786,0.0617,0.5786
ROCPOINTS_O,0.3852,0.2135,0.5786,0.0618,0.5786
ROCPOINTS_O,0.3854,0.2133,0.5786,0.0618,0.5786
ROCPOINTS_O,0.3856,0.2133,0.5762,0.0615,0.5762
ROCPOINTS_O,0.3857,0.2133,0.5762,0.0616,0.5762
ROCPOINTS_O,0.3863,0.2132,0.5762,0.0616,0.5762
ROCPOINTS_O,0.3865,0.2131,0.5762,0.0616,0.5762
ROCPOINTS_O,0.3867,0.2129,0.5762,0.0617,0.5762
ROCPOINTS_O,0.3867,0.2083,0.5667,0.0620,0.5667
ROCPOINTS_O,0.3867,0.2082,0.5667,0.0620,0.5667
ROCPOINTS_O,0.3868,0.2081,0.5667,0.0620,0.5667
ROCPOINTS_O,0.3873,0.2081,0.5667,0.0620,0.5667
ROCPOINTS_O,0.3878,0.2080,0.5667,0.0620,0.5667
ROCPOINTS_O,0.3883,0.2080,0.5667,0.0621,0.5667
ROCPOINTS_O,0.3886,0.2079,0.5667,0.0621,0.5667
ROCPOINTS_O,0.3886,0.2078,0.5667,0.0621,0.5667
ROCPOINTS_O,0.3889,0.2077,0.5667,0.0621,0.5667
ROCPOINTS_O,0.3889,0.2077,0.5667,0.0621,0.5667
ROCPOINTS_O,0.3892,0.2076,0.5667,0.0622,0.5667
ROCPOINTS_O,0.3897,0.2075,0.5667,0.0622,0.5667
ROCPOINTS_O,0.3900,0.2074,0.5667,0.0622,0.5667
ROCPOINTS_O,0.3900,0.2030,0.5619,0.0630,0.5619
ROCPOINTS_O,0.3903,0.2029,0.5619,0.0630,0.5619
ROCPOINTS_O,0.3908,0.2029,0.5619,0.0630,0.5619
ROCPOINTS_O,0.3909,0.2028,0.5619,0.0631,0.5619
ROCPOINTS_O,0.3911,0.2026,0.5619,0.0631,0.5619
ROCPOINTS_O,0.3911,0.2026,0.5619,0.0631,0.5619
ROCPOINTS_O,0.3913,0.2025,0.5619,0.0631,0.5619
ROCPOINTS_O,0.3917,0.2025,0.5619,0.0631,0.5619
ROCPOINTS_O,0.3921,0.2024,0.5619,0.0632,0.5619
ROCPOINTS_O,0.3925,0.2023,0.5619,0.0632,0.5619
ROCPOINTS_O,0.3932,0.2022,0.5619,0.0632,0.5619
ROCPOINTS_O,0.3933,0.2022,0.5595,0.0630,0.5595
ROCPOINTS_O,0.3933,0.2022,0.5595,0.0630,0.5595
ROCPOINTS_O,0.3933,0.1976,0.5548,0.0638,0.5548
ROCPOINTS_O,0.3936,0.1975,0.5548,0.0639,0.5548
ROCPOINTS_O,0.3936,0.1974,0.5548,0.0639,0.5548
ROCPOINTS_O,0.3936,0.1974,0.5548,0.0639,0.5548
ROCPOINTS_O,0.3944,0.1973,0.5548,0.0639,0.5548
ROCPOINTS_O,0.3944,0.1973,0.5548,0.0639,0.5548
ROCPOINTS_O,0.3944,0.1972,0.5548,0.0639,0.5548
ROCPOINTS_O,0.3947,0.1971,0.5548,0.0640,0.5548
ROCPOINTS_O,0.3950,0.1970,0.5548,0.0640,0.5548
ROCPOINTS_O,0.3950,0.1970,0.5548,0.0640,0.5548
ROCPOINTS_O,0.3951,0.1969,0.5548,0.0640,0.5548
ROCPOINTS_O,0.3951,0.1968,0.5548,0.0641,0.5548
ROCPOINTS_O,0.3952,0.1968,0.5548,0.0641,0.5548
ROCPOINTS_O,0.3953,0.1967,0.5548,0.0641,0.5548
ROCPOINTS_O,0.3956,0.1966,0.5548,0.0641,0.5548
ROCPOINTS_O,0.3956,0.1966,0.5548,0.0641,0.5548
ROCPOINTS_O,0.3961,0.1965,0.5548,0.0642,0.5548
ROCPOINTS_O,0.3965,0.1965,0.5548,0.0642,0.5548
ROCPOINTS_O,0.3967,0.1964,0.5548,0.0642,0.5548
ROCPOINTS_O,0.3970,0.1921,0.5476,0.0648,0.5476
ROCPOINTS_O,0.3971,0.1920,0.5476,0.0648,0.5476
ROCPOINTS_O,0.3972,0.1920,0.5476,0.0648,0.5476
ROCPOINTS_O,0.3974,0.1919,0.5476,0.0648,0.5476
ROCPOINTS_O,0.3978,0.1918,0.5476,0.0648,0.5476
ROCPOINTS_O,0.3980,0.1916,0.5476,0.0649,0.5476
ROCPOINTS_O,0.3983,0.1915,0.5476,0.0649,0.5476
ROCPOINTS_O,0.3983,0.1914,0.5476,0.0650,0.5476
ROCPOINTS_O,0.3986,0.1914,0.5476,0.0650,0.5476
ROCPOINTS_O,0.3987,0.1913,0.5476,0.0650,0.5476
ROCPOINTS_O,0.3992,0.1913,0.5476,0.0650,0.5476
ROCPOINTS_O,0.3994,0.1912,0.5476,0.0650,0.5476
ROCPOINTS_O,0.4000,0.1911,0.5476,0.0650,0.5476
ROCPOINTS_O,0.4000,0.1910,0.5476,0.0651,0.5476
ROCPOINTS_O,0.4000,0.1910,0.5476,0.0651,0.5476
ROCPOINTS_O,0.4011,0.1858,0.5429,0.0663,0.5429
ROCPOINTS_O,0.4019,0.1857,0.5429,0.0663,0.5429
ROCPOINTS_O,0.4021,0.1856,0.5429,0.0663,0.5429
ROCPOINTS_O,0.4022,0.1856,0.5429,0.0663,0.5429
ROCPOINTS_O,0.4028,0.1855,0.5429,0.0664,0.5429
ROCPOINTS_O,0.4033,0.1854,0.5429,0.0664,0.5429
ROCPOINTS_O,0.4037,0.1809,0.5286,0.0662,0.5286
ROCPOINTS_O,0.4040,0.1808,0.5286,0.0663,0.5286
ROCPOINTS_O,0.4053,0.1807,0.5286,0.0663,0.5286
ROCPOINTS_O,0.4056,0.1807,0.5286,0.0663,0.5286
ROCPOINTS_O,0.4056,0.1806,0.5286,0.0663,0.5286
ROCPOINTS_O,0.4058,0.1806,0.5286,0.0664,0.5286
ROCPOINTS_O,0.4064,0.1805,0.5286,0.0664,0.5286
ROCPOINTS_O,0.4067,0.1804,0.5286,0.0664,0.5286
ROCPOINTS_O,0.4067,0.1762,0.5190,0.0668,0.5190
ROCPOINTS_O,0.4068,0.1761,0.5190,0.0668,0.5190
ROCPOINTS_O,0.4069,0.1761,0.5190,0.0668,0.5190
ROCPOINTS_O,0.4071,0.1760,0.5190,0.0668,0.5190
ROCPOINTS_O,0.4075,0.1759,0.5190,0.0669,0.5190
ROCPOINTS_O,0.4077,0.1759,0.5190,0.0669,0.5190
ROCPOINTS_O,0.4080,0.1758,0.5190,0.0669,0.5190
ROCPOINTS_O,0.4083,0.1758,0.5190,0.0669,0.5190
ROCPOINTS_O,0.4096,0.1757,0.5190,0.0669,0.5190
ROCPOINTS_O,0.4100,0.1756,0.5190,0.0670,0.5190
ROCPOINTS_O,0.4105,0.1719,0.5143,0.0677,0.5143
ROCPOINTS_O,0.4111,0.1719,0.5143,0.0677,0.5143
ROCPOINTS_O,0.4121,0.1718,0.5143,0.0678,0.5143
ROCPOINTS_O,0.4123,0.1718,0.5119,0.0675,0.5119
ROCPOINTS_O,0.4131,0.1718,0.5119,0.0675,0.5119
ROCPOINTS_O,0.4133,0.1717,0.5119,0.0675,0.5119
ROCPOINTS_O,0.4139,0.1681,0.5071,0.0682,0.5071
ROCPOINTS_O,0.4140,0.1681,0.5071,0.0683,0.5071
ROCPOINTS_O,0.4141,0.1680,0.5071,0.0683,0.5071
ROCPOINTS_O,0.4144,0.1680,0.5071,0.0683,0.5071
ROCPOINTS_O,0.4150,0.1679,0.5071,0.0683,0.5071
ROCPOINTS_O,0.4158,0.1678,0.5071,0.0684,0.5071
ROCPOINTS_O,0.4167,0.1677,0.5071,0.0684,0.5071
ROCPOINTS_O,0.4172,0.1639,0.5048,0.0696,0.5048
ROCPOINTS_O,0.4172,0.1638,0.5048,0.0696,0.5048
ROCPOINTS_O,0.4175,0.1637,0.5048,0.0696,0.5048
ROCPOINTS_O,0.4183,0.1637,0.5048,0.0697,0.5048
ROCPOINTS_O,0.4183,0.1636,0.5048,0.0697,0.5048
ROCPOINTS_O,0.4183,0.1636,0.5048,0.0697,0.5048
ROCPOINTS_O,0.4186,0.1634,0.5048,0.0698,0.5048
ROCPOINTS_O,0.4187,0.1633,0.5048,0.0698,0.5048
ROCPOINTS_O,0.4187,0.1632,0.5048,0.0699,0.5048
ROCPOINTS_O,0.4188,0.1632,0.5048,0.0699,0.5048
ROCPOINTS_O,0.4196,0.1631,0.5048,0.0699,0.5048
ROCPOINTS_O,0.4200,0.1630,0.5048,0.0699,0.5048
ROCPOINTS_O,0.4202,0.1596,0.5024,0.0710,0.5024
ROCPOINTS_O,0.4204,0.1596,0.5024,0.0710,0.5024
ROCPOINTS_O,0.4209,0.1595,0.5024,0.0710,0.5024
ROCPOINTS_O,0.4213,0.1595,0.5024,0.0711,0.5024
ROCPOINTS_O,0.4217,0.1593,0.5024,0.0711,0.5024
ROCPOINTS_O,0.4219,0.1593,0.5024,0.0711,0.5024
ROCPOINTS_O,0.4222,0.1592,0.5024,0.0712,0.5024
ROCPOINTS_O,0.4231,0.1592,0.5024,0.0712,0.5024
ROCPOINTS_O,0.4233,0.1591,0.5024,0.0712,0.5024
ROCPOINTS_O,0.4242,0.1548,0.4952,0.0721,0.4952
ROCPOINTS_O,0.4243,0.1547,0.4952,0.0721,0.4952
ROCPOINTS_O,0.4247,0.1546,0.4952,0.0722,0.4952
ROCPOINTS_O,0.4247,0.1545,0.4952,0.0722,0.4952
ROCPOINTS_O,0.4248,0.1545,0.4952,0.0722,0.4952
ROCPOINTS_O,0.4254,0.1544,0.4952,0.0722,0.4952
ROCPOINTS_O,0.4261,0.1544,0.4952,0.0723,0.4952
ROCPOINTS_O,0.4263,0.1543,0.4952,0.0723,0.4952
ROCPOINTS_O,0.4267,0.1543,0.4952,0.0723,0.4952
ROCPOINTS_O,0.4267,0.1506,0.4905,0.0733,0.4905
ROCPOINTS_O,0.4268,0.1505,0.4905,0.0733,0.4905
ROCPOINTS_O,0.4273,0.1504,0.4905,0.0734,0.4905
ROCPOINTS_O,0.4286,0.1503,0.4905,0.0734,0.4905
ROCPOINTS_O,0.4289,0.1503,0.4905,0.0734,0.4905
ROCPOINTS_O,0.4294,0.1502,0.4905,0.0735,0.4905
ROCPOINTS_O,0.4294,0.1502,0.4905,0.0735,0.4905
ROCPOINTS_O,0.4296,0.1501,0.4905,0.0735,0.4905
ROCPOINTS_O,0.4300,0.1500,0.4905,0.0735,0.4905
ROCPOINTS_O,0.4304,0.1465,0.4881,0.0748,0.4881
ROCPOINTS_O,0.4306,0.1465,0.4881,0.0749,0.4881
ROCPOINTS_O,0.4311,0.1464,0.4881,0.0749,0.4881
ROCPOINTS_O,0.4314,0.1463,0.4881,0.0750,0.4881
ROCPOINTS_O,0.4314,0.1462,0.4881,0.0750,0.4881
ROCPOINTS_O,0.4319,0.1462,0.4857,0.0746,0.4857
ROCPOINTS_O,0.4322,0.1462,0.4833,0.0743,0.4833
ROCPOINTS_O,0.4332,0.1462,0.4833,0.0743,0.4833
ROCPOINTS_O,0.4333,0.1461,0.4833,0.0744,0.4833
ROCPOINTS_O,0.4333,0.1460,0.4833,0.0744,0.4833
ROCPOINTS_O,0.4340,0.1432,0.4762,0.0747,0.4762
ROCPOINTS_O,0.4348,0.1431,0.4762,0.0748,0.4762
ROCPOINTS_O,0.4348,0.1430,0.4762,0.0748,0.4762
ROCPOINTS_O,0.4351,0.1430,0.4762,0.0748,0.4762
ROCPOINTS_O,0.4367,0.1429,0.4762,0.0749,0.4762
ROCPOINTS_O,0.4374,0.1389,0.4714,0.0762,0.4714
ROCPOINTS_O,0.4378,0.1388,0.4714,0.0762,0.4714
ROCPOINTS_O,0.4379,0.1387,0.4714,0.0762,0.4714
ROCPOINTS_O,0.4383,0.1386,0.4714,0.0763,0.4714
ROCPOINTS_O,0.4387,0.1386,0.4714,0.0763,0.4714
ROCPOINTS_O,0.4392,0.1385,0.4714,0.0763,0.4714
ROCPOINTS_O,0.4393,0.1385,0.4714,0.0764,0.4714
ROCPOINTS_O,0.4393,0.1384,0.4714,0.0764,0.4714
ROCPOINTS_O,0.4397,0.1384,0.4714,0.0764,0.4714
ROCPOINTS_O,0.4400,0.1383,0.4714,0.0764,0.4714
ROCPOINTS_O,0.4400,0.1382,0.4714,0.0765,0.4714
ROCPOINTS_O,0.4403,0.1339,0.4667,0.0780,0.4667
ROCPOINTS_O,0.4418,0.1338,0.4667,0.0781,0.4667
ROCPOINTS_O,0.4431,0.1338,0.4667,0.0781,0.4667
ROCPOINTS_O,0.4433,0.1337,0.4667,0.0781,0.4667
ROCPOINTS_O,0.4438,0.1301,0.4595,0.0790,0.4595
ROCPOINTS_O,0.4440,0.1301,0.4595,0.0790,0.4595
ROCPOINTS_O,0.4442,0.1300,0.4595,0.0791,0.4595
ROCPOINTS_O,0.4443,0.1299,0.4595,0.0791,0.4595
ROCPOINTS_O,0.4444,0.1299,0.4595,0.0791,0.4595
ROCPOINTS_O,0.4444,0.1298,0.4595,0.0792,0.4595
ROCPOINTS_O,0.4450,0.1297,0.4595,0.0792,0.4595
ROCPOINTS_O,0.4456,0.1296,0.4595,0.0793,0.4595
ROCPOINTS_O,0.4463,0.1296,0.4595,0.0793,0.4595
ROCPOINTS_O,0.4467,0.1295,0.4595,0.0793,0.4595
ROCPOINTS_O,0.4472,0.1256,0.4571,0.0812,0.4571
ROCPOINTS_O,0.4472,0.1256,0.4571,0.0812,0.4571
ROCPOINTS_O,0.4478,0.1255,0.4571,0.0813,0.4571
ROCPOINTS_O,0.4482,0.1255,0.4571,0.0813,0.4571
ROCPOINTS_O,0.4483,0.1254,0.4571,0.0813,0.4571
ROCPOINTS_O,0.4489,0.1253,0.4571,0.0814,0.4571
ROCPOINTS_O,0.4491,0.1253,0.4548,0.0810,0.4548
ROCPOINTS_O,0.4500,0.1253,0.4548,0.0810,0.4548
ROCPOINTS_O,0.4504,0.1226,0.4524,0.0822,0.4524
ROCPOINTS_O,0.4508,0.1226,0.4524,0.0823,0.4524
ROCPOINTS_O,0.4511,0.1225,0.4524,0.0823,0.4524
ROCPOINTS_O,0.4519,0.1225,0.4500,0.0819,0.4500
ROCPOINTS_O,0.4522,0.1225,0.4500,0.0819,0.4500
ROCPOINTS_O,0.4525,0.1224,0.4500,0.0820,0.4500
ROCPOINTS_O,0.4533,0.1223,0.4500,0.0820,0.4500
ROCPOINTS_O,0.4533,0.1223,0.4500,0.0820,0.4500
ROCPOINTS_O,0.4541,0.1196,0.4429,0.0825,0.4429
ROCPOINTS_O,0.4544,0.1196,0.4429,0.0825,0.4429
ROCPOINTS_O,0.4544,0.1194,0.4429,0.0826,0.4429
ROCPOINTS_O,0.4549,0.1194,0.4405,0.0822,0.4405
ROCPOINTS_O,0.4550,0.1193,0.4405,0.0823,0.4405
ROCPOINTS_O,0.4557,0.1193,0.4405,0.0823,0.4405
ROCPOINTS_O,0.4561,0.1192,0.4405,0.0823,0.4405
ROCPOINTS_O,0.4562,0.1192,0.4405,0.0824,0.4405
ROCPOINTS_O,0.4564,0.1191,0.4405,0.0824,0.4405
ROCPOINTS_O,0.4567,0.1190,0.4405,0.0824,0.4405
ROCPOINTS_O,0.4571,0.1162,0.4357,0.0835,0.4357
ROCPOINTS_O,0.4589,0.1161,0.4357,0.0835,0.4357
ROCPOINTS_O,0.4594,0.1160,0.4357,0.0836,0.4357
ROCPOINTS_O,0.4600,0.1160,0.4357,0.0836,0.4357
ROCPOINTS_O,0.4601,0.1130,0.4214,0.0831,0.4214
ROCPOINTS_O,0.4605,0.1129,0.4214,0.0831,0.4214
ROCPOINTS_O,0.4611,0.1129,0.4214,0.0831,0.4214
ROCPOINTS_O,0.4611,0.1128,0.4214,0.0832,0.4214
ROCPOINTS_O,0.4616,0.1127,0.4214,0.0833,0.4214
ROCPOINTS_O,0.4627,0.1126,0.4214,0.0833,0.4214
ROCPOINTS_O,0.4631,0.1126,0.4214,0.0833,0.4214
ROCPOINTS_O,0.4633,0.1125,0.4214,0.0834,0.4214
ROCPOINTS_O,0.4634,0.1102,0.4167,0.0841,0.4167
ROCPOINTS_O,0.4636,0.1101,0.4167,0.0841,0.4167
ROCPOINTS_O,0.4644,0.1101,0.4167,0.0842,0.4167
ROCPOINTS_O,0.4646,0.1100,0.4167,0.0842,0.4167
ROCPOINTS_O,0.4650,0.1100,0.4167,0.0843,0.4167
ROCPOINTS_O,0.4667,0.1099,0.4167,0.0843,0.4167
ROCPOINTS_O,0.4678,0.1066,0.4143,0.0863,0.4143
ROCPOINTS_O,0.4683,0.1065,0.4143,0.0863,0.4143
ROCPOINTS_O,0.4687,0.1064,0.4143,0.0864,0.4143
ROCPOINTS_O,0.4697,0.1064,0.4143,0.0864,0.4143
ROCPOINTS_O,0.4700,0.1063,0.4143,0.0864,0.4143
ROCPOINTS_O,0.4700,0.1036,0.4143,0.0885,0.4143
ROCPOINTS_O,0.4702,0.1035,0.4143,0.0885,0.4143
ROCPOINTS_O,0.4708,0.1035,0.4143,0.0886,0.4143
ROCPOINTS_O,0.4716,0.1034,0.4143,0.0886,0.4143
ROCPOINTS_O,0.4722,0.1034,0.4143,0.0887,0.4143
ROCPOINTS_O,0.4727,0.1033,0.4143,0.0887,0.4143
ROCPOINTS_O,0.4733,0.1033,0.4143,0.0888,0.4143
ROCPOINTS_O,0.4733,0.1032,0.4143,0.0888,0.4143
ROCPOINTS_O,0.4737,0.1004,0.4048,0.0891,0.4048
ROCPOINTS_O,0.4744,0.1004,0.4048,0.0892,0.4048
ROCPOINTS_O,0.4750,0.1003,0.4024,0.0888,0.4024
ROCPOINTS_O,0.4760,0.1002,0.4024,0.0889,0.4024
ROCPOINTS_O,0.4767,0.1001,0.4024,0.0889,0.4024
ROCPOINTS_O,0.4767,0.1001,0.4024,0.0889,0.4024
ROCPOINTS_O,0.4770,0.0973,0.3905,0.0888,0.3905
ROCPOINTS_O,0.4777,0.0972,0.3905,0.0888,0.3905
ROCPOINTS_O,0.4778,0.0972,0.3905,0.0889,0.3905
ROCPOINTS_O,0.4786,0.0971,0.3905,0.0889,0.3905
ROCPOINTS_O,0.4797,0.0971,0.3905,0.0890,0.3905
ROCPOINTS_O,0.4800,0.0970,0.3905,0.0890,0.3905
ROCPOINTS_O,0.4807,0.0951,0.3810,0.0887,0.3810
ROCPOINTS_O,0.4808,0.0950,0.3810,0.0887,0.3810
ROCPOINTS_O,0.4820,0.0949,0.3810,0.0888,0.3810
ROCPOINTS_O,0.4833,0.0949,0.3810,0.0888,0.3810
ROCPOINTS_O,0.4850,0.0918,0.3738,0.0900,0.3738
ROCPOINTS_O,0.4851,0.0918,0.3738,0.0900,0.3738
ROCPOINTS_O,0.4864,0.0917,0.3738,0.0901,0.3738
ROCPOINTS_O,0.4867,0.0916,0.3738,0.0901,0.3738
ROCPOINTS_O,0.4878,0.0894,0.3714,0.0917,0.3714
ROCPOINTS_O,0.4880,0.0893,0.3714,0.0917,0.3714
ROCPOINTS_O,0.4883,0.0893,0.3714,0.0918,0.3714
ROCPOINTS_O,0.4889,0.0892,0.3714,0.0918,0.3714
ROCPOINTS_O,0.4898,0.0892,0.3714,0.0919,0.3714
ROCPOINTS_O,0.4900,0.0891,0.3714,0.0919,0.3714
ROCPOINTS_O,0.4900,0.0890,0.3714,0.0920,0.3714
ROCPOINTS_O,0.4905,0.0868,0.3619,0.0919,0.3619
ROCPOINTS_O,0.4907,0.0868,0.3619,0.0920,0.3619
ROCPOINTS_O,0.4908,0.0867,0.3619,0.0920,0.3619
ROCPOINTS_O,0.4915,0.0867,0.3619,0.0921,0.3619
ROCPOINTS_O,0.4931,0.0866,0.3619,0.0921,0.3619
ROCPOINTS_O,0.4933,0.0866,0.3619,0.0922,0.3619
ROCPOINTS_O,0.4944,0.0844,0.3595,0.0938,0.3595
ROCPOINTS_O,0.4948,0.0843,0.3595,0.0938,0.3595
ROCPOINTS_O,0.4950,0.0842,0.3595,0.0939,0.3595
ROCPOINTS_O,0.4967,0.0842,0.3595,0.0940,0.3595
ROCPOINTS_O,0.4983,0.0822,0.3571,0.0955,0.3571
ROCPOINTS_O,0.4993,0.0821,0.3571,0.0955,0.3571
ROCPOINTS_O,0.5000,0.0820,0.3571,0.0956,0.3571
ROCPOINTS_O,0.5007,0.0795,0.3476,0.0960,0.3476
ROCPOINTS_O,0.5008,0.0794,0.3476,0.0961,0.3476
ROCPOINTS_O,0.5013,0.0794,0.3476,0.0961,0.3476
ROCPOINTS_O,0.5030,0.0793,0.3476,0.0962,0.3476
ROCPOINTS_O,0.5033,0.0793,0.3476,0.0962,0.3476
ROCPOINTS_O,0.5040,0.0761,0.3429,0.0986,0.3429
ROCPOINTS_O,0.5044,0.0760,0.3429,0.0987,0.3429
ROCPOINTS_O,0.5067,0.0760,0.3429,0.0988,0.3429
ROCPOINTS_O,0.5074,0.0739,0.3429,0.1012,0.3429
ROCPOINTS_O,0.5089,0.0739,0.3429,0.1013,0.3429
ROCPOINTS_O,0.5100,0.0738,0.3429,0.1013,0.3429
ROCPOINTS_O,0.5102,0.0712,0.3381,0.1033,0.3381
ROCPOINTS_O,0.5133,0.0712,0.3381,0.1034,0.3381
ROCPOINTS_O,0.5140,0.0691,0.3333,0.1049,0.3333
ROCPOINTS_O,0.5156,0.0690,0.3333,0.1049,0.3333
ROCPOINTS_O,0.5167,0.0690,0.3333,0.1050,0.3333
ROCPOINTS_O,0.5170,0.0671,0.3286,0.1062,0.3286
ROCPOINTS_O,0.5182,0.0671,0.3286,0.1063,0.3286
ROCPOINTS_O,0.5183,0.0670,0.3286,0.1064,0.3286
ROCPOINTS_O,0.5197,0.0670,0.3286,0.1065,0.3286
ROCPOINTS_O,0.5200,0.0670,0.3262,0.1058,0.3262
ROCPOINTS_O,0.5200,0.0669,0.3262,0.1059,0.3262
ROCPOINTS_O,0.5212,0.0646,0.3119,0.1049,0.3119
ROCPOINTS_O,0.5233,0.0646,0.3119,0.1050,0.3119
ROCPOINTS_O,0.5252,0.0630,0.3048,0.1052,0.3048
ROCPOINTS_O,0.5262,0.0629,0.3048,0.1053,0.3048
ROCPOINTS_O,0.5263,0.0628,0.3048,0.1053,0.3048
ROCPOINTS_O,0.5264,0.0628,0.3048,0.1054,0.3048
ROCPOINTS_O,0.5267,0.0627,0.3048,0.1055,0.3048
ROCPOINTS_O,0.5269,0.0606,0.2976,0.1066,0.2976
ROCPOINTS_O,0.5300,0.0605,0.2976,0.1067,0.2976
ROCPOINTS_O,0.5308,0.0579,0.2929,0.1093,0.2929
ROCPOINTS_O,0.5317,0.0579,0.2929,0.1094,0.2929
ROCPOINTS_O,0.5325,0.0578,0.2929,0.1095,0.2929
ROCPOINTS_O,0.5333,0.0578,0.2929,0.1096,0.2929
ROCPOINTS_O,0.5343,0.0557,0.2905,0.1123,0.2905
ROCPOINTS_O,0.5350,0.0557,0.2905,0.1124,0.2905
ROCPOINTS_O,0.5360,0.0556,0.2905,0.1125,0.2905
ROCPOINTS_O,0.5367,0.0556,0.2905,0.1127,0.2905
ROCPOINTS_O,0.5371,0.0543,0.2881,0.1142,0.2881
ROCPOINTS_O,0.5378,0.0542,0.2881,0.1143,0.2881
ROCPOINTS_O,0.5392,0.0542,0.2857,0.1134,0.2857
ROCPOINTS_O,0.5397,0.0542,0.2857,0.1135,0.2857
ROCPOINTS_O,0.5400,0.0541,0.2857,0.1136,0.2857
ROCPOINTS_O,0.5417,0.0526,0.2810,0.1148,0.2810
ROCPOINTS_O,0.5422,0.0526,0.2810,0.1149,0.2810
ROCPOINTS_O,0.5433,0.0525,0.2810,0.1150,0.2810
ROCPOINTS_O,0.5467,0.0505,0.2714,0.1154,0.2714
ROCPOINTS_O,0.5478,0.0489,0.2667,0.1170,0.2667
ROCPOINTS_O,0.5483,0.0488,0.2667,0.1172,0.2667
ROCPOINTS_O,0.5487,0.0487,0.2667,0.1173,0.2667
ROCPOINTS_O,0.5500,0.0487,0.2667,0.1174,0.2667
ROCPOINTS_O,0.5517,0.0473,0.2667,0.1204,0.2667
ROCPOINTS_O,0.5533,0.0472,0.2667,0.1206,0.2667
ROCPOINTS_O,0.5533,0.0472,0.2667,0.1207,0.2667
ROCPOINTS_O,0.5542,0.0456,0.2619,0.1225,0.2619
ROCPOINTS_O,0.5550,0.0455,0.2619,0.1226,0.2619
ROCPOINTS_O,0.5567,0.0454,0.2619,0.1228,0.2619
ROCPOINTS_O,0.5567,0.0437,0.2548,0.1240,0.2548
ROCPOINTS_O,0.5578,0.0437,0.2548,0.1241,0.2548
ROCPOINTS_O,0.5584,0.0436,0.2548,0.1243,0.2548
ROCPOINTS_O,0.5600,0.0435,0.2548,0.1244,0.2548
ROCPOINTS_O,0.5622,0.0420,0.2548,0.1283,0.2548
ROCPOINTS_O,0.5633,0.0420,0.2548,0.1285,0.2548
ROCPOINTS_O,0.5650,0.0408,0.2476,0.1284,0.2476
ROCPOINTS_O,0.5667,0.0407,0.2476,0.1287,0.2476
ROCPOINTS_O,0.5683,0.0397,0.2476,0.1316,0.2476
ROCPOINTS_O,0.5700,0.0397,0.2452,0.1305,0.2452
ROCPOINTS_O,0.5717,0.0388,0.2429,0.1320,0.2429
ROCPOINTS_O,0.5733,0.0387,0.2429,0.1321,0.2429
ROCPOINTS_O,0.5735,0.0376,0.2381,0.1332,0.2381
ROCPOINTS_O,0.5736,0.0376,0.2381,0.1333,0.2381
ROCPOINTS_O,0.5758,0.0376,0.2357,0.1322,0.2357
ROCPOINTS_O,0.5767,0.0375,0.2357,0.1324,0.2357
ROCPOINTS_O,0.5767,0.0363,0.2357,0.1364,0.2357
ROCPOINTS_O,0.5800,0.0362,0.2357,0.1366,0.2357
ROCPOINTS_O,0.5833,0.0356,0.2310,0.1362,0.2310
ROCPOINTS_O,0.5838,0.0343,0.2286,0.1393,0.2286
ROCPOINTS_O,0.5867,0.0342,0.2286,0.1395,0.2286
ROCPOINTS_O,0.5882,0.0334,0.2238,0.1401,0.2238
ROCPOINTS_O,0.5883,0.0333,0.2238,0.1403,0.2238
ROCPOINTS_O,0.5889,0.0332,0.2238,0.1405,0.2238
ROCPOINTS_O,0.5900,0.0332,0.2214,0.1392,0.2214
ROCPOINTS_O,0.5903,0.0324,0.2190,0.1409,0.2190
ROCPOINTS_O,0.5933,0.0324,0.2190,0.1411,0.2190
ROCPOINTS_O,0.5967,0.0314,0.2119,0.1408,0.2119
ROCPOINTS_O,0.6000,0.0304,0.2048,0.1405,0.2048
ROCPOINTS_O,0.6033,0.0293,0.2000,0.1421,0.2000
ROCPOINTS_O,0.6067,0.0287,0.1976,0.1434,0.1976
ROCPOINTS_O,0.6080,0.0282,0.1976,0.1456,0.1976
ROCPOINTS_O,0.6100,0.0281,0.1976,0.1459,0.1976
ROCPOINTS_O,0.6100,0.0280,0.1976,0.1461,0.1976
ROCPOINTS_O,0.6133,0.0271,0.1952,0.1488,0.1952
ROCPOINTS_O,0.6140,0.0263,0.1952,0.1527,0.1952
ROCPOINTS_O,0.6167,0.0262,0.1952,0.1530,0.1952
ROCPOINTS_O,0.6167,0.0262,0.1952,0.1533,0.1952
ROCPOINTS_O,0.6200,0.0255,0.1905,0.1536,0.1905
ROCPOINTS_O,0.6211,0.0247,0.1881,0.1558,0.1881
ROCPOINTS_O,0.6233,0.0247,0.1881,0.1561,0.1881
ROCPOINTS_O,0.6240,0.0243,0.1857,0.1566,0.1857
ROCPOINTS_O,0.6267,0.0242,0.1857,0.1569,0.1857
ROCPOINTS_O,0.6278,0.0234,0.1762,0.1545,0.1762
ROCPOINTS_O,0.6281,0.0234,0.1762,0.1548,0.1762
ROCPOINTS_O,0.6300,0.0233,0.1762,0.1551,0.1762
ROCPOINTS_O,0.6333,0.0226,0.1738,0.1573,0.1738
ROCPOINTS_O,0.6367,0.0223,0.1667,0.1538,0.1667
ROCPOINTS_O,0.6400,0.0220,0.1667,0.1552,0.1667
ROCPOINTS_O,0.6408,0.0216,0.1667,0.1577,0.1667
ROCPOINTS_O,0.6408,0.0216,0.1667,0.1580,0.1667
ROCPOINTS_O,0.6433,0.0215,0.1667,0.1584,0.1667
ROCPOINTS_O,0.6467,0.0208,0.1643,0.1612,0.1643
ROCPOINTS_O,0.6500,0.0200,0.1548,0.1582,0.1548
ROCPOINTS_O,0.6533,0.0193,0.1500,0.1591,0.1500
ROCPOINTS_O,0.6567,0.0187,0.1476,0.1606,0.1476
ROCPOINTS_O,0.6600,0.0180,0.1405,0.1590,0.1405
ROCPOINTS_O,0.6633,0.0173,0.1357,0.1601,0.1357
ROCPOINTS_O,0.6667,0.0167,0.1357,0.1647,0.1357
ROCPOINTS_O,0.6700,0.0161,0.1357,0.1696,0.1357
ROCPOINTS_O,0.6733,0.0155,0.1310,0.1703,0.1310
ROCPOINTS_O,0.6767,0.0150,0.1238,0.1672,0.1238
ROCPOINTS_O,0.6800,0.0143,0.1214,0.1706,0.1214
ROCPOINTS_O,0.6811,0.0140,0.1190,0.1712,0.1190
ROCPOINTS_O,0.6833,0.0139,0.1190,0.1718,0.1190
ROCPOINTS_O,0.6850,0.0134,0.1119,0.1691,0.1119
ROCPOINTS_O,0.6867,0.0133,0.1119,0.1697,0.1119
ROCPOINTS_O,0.6900,0.0128,0.1095,0.1723,0.1095
ROCPOINTS_O,0.6933,0.0123,0.1048,0.1719,0.1048
ROCPOINTS_O,0.6967,0.0119,0.1048,0.1760,0.1048
ROCPOINTS_O,0.7000,0.0113,0.0952,0.1702,0.0952
ROCPOINTS_O,0.7033,0.0108,0.0881,0.1659,0.0881
ROCPOINTS_O,0.7067,0.0104,0.0833,0.1628,0.0833
ROCPOINTS_O,0.7100,0.0102,0.0810,0.1619,0.0810
ROCPOINTS_O,0.7100,0.0101,0.0810,0.1627,0.0810
ROCPOINTS_O,0.7133,0.0097,0.0762,0.1608,0.0762
ROCPOINTS_O,0.7167,0.0095,0.0714,0.1546,0.0714
ROCPOINTS_O,0.7172,0.0091,0.0690,0.1551,0.0690
ROCPOINTS_O,0.7200,0.0091,0.0690,0.1559,0.0690
ROCPOINTS_O,0.7233,0.0086,0.0690,0.1629,0.0690
ROCPOINTS_O,0.7267,0.0083,0.0619,0.1529,0.0619
ROCPOINTS_O,0.7300,0.0080,0.0595,0.1534,0.0595
ROCPOINTS_O,0.7333,0.0079,0.0571,0.1491,0.0571
ROCPOINTS_O,0.7367,0.0077,0.0571,0.1519,0.0571
ROCPOINTS_O,0.7400,0.0074,0.0524,0.1467,0.0524
ROCPOINTS_O,0.7433,0.0071,0.0524,0.1528,0.0524
ROCPOINTS_O,0.7467,0.0068,0.0500,0.1511,0.0500
ROCPOINTS_O,0.7500,0.0063,0.0476,0.1550,0.0476
ROCPOINTS_O,0.7533,0.0061,0.0476,0.1600,0.0476
ROCPOINTS_O,0.7567,0.0060,0.0476,0.1626,0.0476
ROCPOINTS_O,0.7600,0.0056,0.0452,0.1638,0.0452
ROCPOINTS_O,0.7633,0.0052,0.0452,0.1743,0.0452
ROCPOINTS_O,0.7667,0.0049,0.0429,0.1748,0.0429
ROCPOINTS_O,0.7700,0.0045,0.0405,0.1789,0.0405
ROCPOINTS_O,0.7733,0.0042,0.0381,0.1798,0.0381
ROCPOINTS_O,0.7767,0.0039,0.0381,0.1928,0.0381
ROCPOINTS_O,0.7800,0.0037,0.0381,0.2000,0.0381
ROCPOINTS_O,0.7833,0.0036,0.0310,0.1711,0.0310
ROCPOINTS_O,0.7867,0.0034,0.0310,0.1806,0.0310
ROCPOINTS_O,0.7900,0.0033,0.0310,0.1857,0.0310
ROCPOINTS_O,0.7933,0.0028,0.0310,0.2097,0.0310
ROCPOINTS_O,0.7967,0.0027,0.0286,0.2069,0.0286
ROCPOINTS_O,0.8000,0.0024,0.0286,0.2222,0.0286
ROCPOINTS_O,0.8033,0.0020,0.0286,0.2609,0.0286
ROCPOINTS_O,0.8067,0.0018,0.0286,0.2791,0.0286
ROCPOINTS_O,0.8100,0.0016,0.0262,0.2821,0.0262
ROCPOINTS_O,0.8133,0.0016,0.0238,0.2703,0.0238
ROCPOINTS_O,0.8167,0.0014,0.0214,0.2647,0.0214
ROCPOINTS_O,0.8200,0.0013,0.0167,0.2414,0.0167
ROCPOINTS_O,0.8233,0.0012,0.0167,0.2593,0.0167
ROCPOINTS_O,0.8267,0.0012,0.0143,0.2308,0.0143
ROCPOINTS_O,0.8293,0.0010,0.0143,0.2500,0.0143
ROCPOINTS_O,0.8300,0.0010,0.0119,0.2174,0.0119
ROCPOINTS_O,0.8333,0.0009,0.0095,0.2000,0.0095
ROCPOINTS_O,0.8367,0.0008,0.0095,0.2222,0.0095
ROCPOINTS_O,0.8433,0.0008,0.0071,0.1765,0.0071
ROCPOINTS_O,0.8467,0.0007,0.0071,0.2000,0.0071
ROCPOINTS_O,0.8533,0.0007,0.0048,0.1429,0.0048
ROCPOINTS_O,0.8567,0.0006,0.0048,0.1538,0.0048
ROCPOINTS_O,0.8600,0.0005,0.0048,0.1818,0.0048
ROCPOINTS_O,0.8633,0.0004,0.0048,0.2222,0.0048
ROCPOINTS_O,0.8667,0.0004,0.0024,0.1250,0.0024
ROCPOINTS_O,0.8733,0.0003,0.0024,0.1429,0.0024
ROCPOINTS_O,0.8767,0.0003,0.0024,0.1667,0.0024
ROCPOINTS_O,0.8800,0.0002,0.0024,0.2000,0.0024
ROCPOINTS_O,0.8900,0.0002,0.0000,0.0000,0.0000
ROCPOINTS_O,0.8933,0.0001,0.0000,0.0000,0.0000
ROCPOINTS_O,0.9067,0.0001,0.0000,0.0000,0.0000
ROCPOINTS_O,0.9067,0.0000,0.0000,0.0000,0.0000
ROCPOINTS_U,0.0000,1.0000,1.0000,0.0083,1.0000
ROCPOINTS_U,0.0033,0.9991,1.0000,0.0083,1.0000
ROCPOINTS_U,0.0050,0.9952,1.0000,0.0083,1.0000
ROCPOINTS_U,0.0067,0.9945,1.0000,0.0083,1.0000
ROCPOINTS_U,0.0083,0.9866,1.0000,0.0084,1.0000
ROCPOINTS_U,0.0087,0.9853,1.0000,0.0084,1.0000
ROCPOINTS_U,0.0100,0.9845,1.0000,0.0084,1.0000
ROCPOINTS_U,0.0120,0.9796,1.0000,0.0085,1.0000
ROCPOINTS_U,0.0122,0.9792,1.0000,0.0085,1.0000
ROCPOINTS_U,0.0133,0.9791,1.0000,0.0085,1.0000
ROCPOINTS_U,0.0137,0.9756,1.0000,0.0085,1.0000
ROCPOINTS_U,0.0156,0.9748,1.0000,0.0085,1.0000
ROCPOINTS_U,0.0167,0.9742,1.0000,0.0085,1.0000
ROCPOINTS_U,0.0170,0.9714,1.0000,0.0085,1.0000
ROCPOINTS_U,0.0174,0.9706,1.0000,0.0085,1.0000
ROCPOINTS_U,0.0183,0.9705,1.0000,0.0085,1.0000
ROCPOINTS_U,0.0189,0.9704,1.0000,0.0085,1.0000
ROCPOINTS_U,0.0200,0.9697,1.0000,0.0086,1.0000
ROCPOINTS_U,0.0203,0.9663,1.0000,0.0086,1.0000
ROCPOINTS_U,0.0204,0.9662,1.0000,0.0086,1.0000
ROCPOINTS_U,0.0215,0.9650,1.0000,0.0086,1.0000
ROCPOINTS_U,0.0217,0.9649,1.0000,0.0086,1.0000
ROCPOINTS_U,0.0222,0.9649,1.0000,0.0086,1.0000
ROCPOINTS_U,0.0233,0.9648,1.0000,0.0086,1.0000
ROCPOINTS_U,0.0237,0.9628,0.9932,0.0086,0.9932
ROCPOINTS_U,0.0248,0.9627,0.9932,0.0086,0.9932
ROCPOINTS_U,0.0250,0.9627,0.9932,0.0086,0.9932
ROCPOINTS_U,0.0267,0.9625,0.9932,0.0086,0.9932
ROCPOINTS_U,0.0270,0.9614,0.9932,0.0086,0.9932
ROCPOINTS_U,0.0270,0.9612,0.9932,0.0086,0.9932
ROCPOINTS_U,0.0283,0.9610,0.9932,0.0086,0.9932
ROCPOINTS_U,0.0289,0.9610,0.9932,0.0086,0.9932
ROCPOINTS_U,0.0293,0.9608,0.9932,0.0086,0.9932
ROCPOINTS_U,0.0300,0.9607,0.9932,0.0086,0.9932
ROCPOINTS_U,0.0303,0.9579,0.9932,0.0086,0.9932
ROCPOINTS_U,0.0303,0.9578,0.9932,0.0086,0.9932
ROCPOINTS_U,0.0321,0.9578,0.9932,0.0086,0.9932
ROCPOINTS_U,0.0333,0.9577,0.9932,0.0086,0.9932
ROCPOINTS_U,0.0341,0.9559,0.9932,0.0086,0.9932
ROCPOINTS_U,0.0367,0.9558,0.9932,0.0086,0.9932
ROCPOINTS_U,0.0375,0.9542,0.9932,0.0086,0.9932
ROCPOINTS_U,0.0388,0.9542,0.9932,0.0086,0.9932
ROCPOINTS_U,0.0389,0.9541,0.9932,0.0086,0.9932
ROCPOINTS_U,0.0392,0.9540,0.9932,0.0086,0.9932
ROCPOINTS_U,0.0393,0.9540,0.9932,0.0086,0.9932
ROCPOINTS_U,0.0400,0.9539,0.9932,0.0086,0.9932
ROCPOINTS_U,0.0417,0.9520,0.9932,0.0087,0.9932
ROCPOINTS_U,0.0420,0.9519,0.9932,0.0087,0.9932
ROCPOINTS_U,0.0427,0.9518,0.9932,0.0087,0.9932
ROCPOINTS_U,0.0432,0.9518,0.9932,0.0087,0.9932
ROCPOINTS_U,0.0433,0.9517,0.9932,0.0087,0.9932
ROCPOINTS_U,0.0437,0.9506,0.9932,0.0087,0.9932
ROCPOINTS_U,0.0450,0.9505,0.9932,0.0087,0.9932
ROCPOINTS_U,0.0460,0.9504,0.9932,0.0087,0.9932
ROCPOINTS_U,0.0461,0.9503,0.9932,0.0087,0.9932
ROCPOINTS_U,0.0467,0.9503,0.9932,0.0087,0.9932
ROCPOINTS_U,0.0470,0.9482,0.9932,0.0087,0.9932
ROCPOINTS_U,0.0470,0.9481,0.9932,0.0087,0.9932
ROCPOINTS_U,0.0471,0.9481,0.9932,0.0087,0.9932
ROCPOINTS_U,0.0471,0.9480,0.9932,0.0087,0.9932
ROCPOINTS_U,0.0473,0.9480,0.9932,0.0087,0.9932
ROCPOINTS_U,0.0480,0.9479,0.9932,0.0087,0.9932
ROCPOINTS_U,0.0482,0.9479,0.9932,0.0087,0.9932
ROCPOINTS_U,0.0482,0.9478,0.9932,0.0087,0.9932
ROCPOINTS_U,0.0483,0.9477,0.9932,0.0087,0.9932
ROCPOINTS_U,0.0493,0.9476,0.9932,0.0087,0.9932
ROCPOINTS_U,0.0500,0.9475,0.9932,0.0087,0.9932
ROCPOINTS_U,0.0507,0.9446,0.9932,0.0087,0.9932
ROCPOINTS_U,0.0508,0.9445,0.9932,0.0087,0.9932
ROCPOINTS_U,0.0527,0.9444,0.9932,0.0087,0.9932
ROCPOINTS_U,0.0533,0.9444,0.9932,0.0087,0.9932
ROCPOINTS_U,0.0535,0.9433,0.9864,0.0087,0.9864
ROCPOINTS_U,0.0541,0.9433,0.9864,0.0087,0.9864
ROCPOINTS_U,0.0542,0.9432,0.9864,0.0087,0.9864
ROCPOINTS_U,0.0543,0.9431,0.9864,0.0087,0.9864
ROCPOINTS_U,0.0550,0.9431,0.9864,0.0087,0.9864
ROCPOINTS_U,0.0554,0.9430,0.9864,0.0087,0.9864
ROCPOINTS_U,0.0554,0.9430,0.9864,0.0087,0.9864
ROCPOINTS_U,0.0556,0.9429,0.9864,0.0087,0.9864
ROCPOINTS_U,0.0560,0.9429,0.9864,0.0087,0.9864
ROCPOINTS_U,0.0566,0.9428,0.9864,0.0087,0.9864
ROCPOINTS_U,0.0567,0.9427,0.9864,0.0087,0.9864
ROCPOINTS_U,0.0570,0.9401,0.9864,0.0087,0.9864
ROCPOINTS_U,0.0571,0.9400,0.9864,0.0087,0.9864
ROCPOINTS_U,0.0572,0.9400,0.9864,0.0087,0.9864
ROCPOINTS_U,0.0579,0.9399,0.9864,0.0087,0.9864
ROCPOINTS_U,0.0592,0.9398,0.9864,0.0087,0.9864
ROCPOINTS_U,0.0596,0.9397,0.9864,0.0087,0.9864
ROCPOINTS_U,0.0599,0.9396,0.9864,0.0087,0.9864
ROCPOINTS_U,0.0600,0.9395,0.9864,0.0087,0.9864
ROCPOINTS_U,0.0600,0.9365,0.9864,0.0087,0.9864
ROCPOINTS_U,0.0604,0.9365,0.9864,0.0087,0.9864
ROCPOINTS_U,0.0604,0.9363,0.9864,0.0087,0.9864
ROCPOINTS_U,0.0607,0.9362,0.9864,0.0087,0.9864
ROCPOINTS_U,0.0607,0.9361,0.9864,0.0087,0.9864
ROCPOINTS_U,0.0607,0.9361,0.9864,0.0087,0.9864
ROCPOINTS_U,0.0608,0.9359,0.9864,0.0087,0.9864
ROCPOINTS_U,0.0611,0.9358,0.9864,0.0087,0.9864
ROCPOINTS_U,0.0611,0.9356,0.9864,0.0087,0.9864
ROCPOINTS_U,0.0614,0.9356,0.9864,0.0087,0.9864
ROCPOINTS_U,0.0617,0.9355,0.9864,0.0087,0.9864
ROCPOINTS_U,0.0624,0.9355,0.9864,0.0087,0.9864
ROCPOINTS_U,0.0629,0.9354,0.9864,0.0087,0.9864
ROCPOINTS_U,0.0631,0.9353,0.9864,0.0087,0.9864
ROCPOINTS_U,0.0632,0.9353,0.9864,0.0087,0.9864
ROCPOINTS_U,0.0633,0.9352,0.9864,0.0087,0.9864
ROCPOINTS_U,0.0634,0.9322,0.9864,0.0088,0.9864
ROCPOINTS_U,0.0637,0.9321,0.9864,0.0088,0.9864
ROCPOINTS_U,0.0638,0.9320,0.9864,0.0088,0.9864
ROCPOINTS_U,0.0639,0.9320,0.9864,0.0088,0.9864
ROCPOINTS_U,0.0641,0.9319,0.9864,0.0088,0.9864
ROCPOINTS_U,0.0641,0.9319,0.9864,0.0088,0.9864
ROCPOINTS_U,0.0646,0.9318,0.9864,0.0088,0.9864
ROCPOINTS_U,0.0650,0.9318,0.9864,0.0088,0.9864
ROCPOINTS_U,0.0651,0.9315,0.9864,0.0088,0.9864
ROCPOINTS_U,0.0654,0.9315,0.9864,0.0088,0.9864
ROCPOINTS_U,0.0654,0.9314,0.9864,0.0088,0.9864
ROCPOINTS_U,0.0655,0.9314,0.9864,0.0088,0.9864
ROCPOINTS_U,0.0656,0.9313,0.9864,0.0088,0.9864
ROCPOINTS_U,0.0660,0.9312,0.9864,0.0088,0.9864
ROCPOINTS_U,0.0661,0.9312,0.9864,0.0088,0.9864
ROCPOINTS_U,0.0662,0.9311,0.9864,0.0088,0.9864
ROCPOINTS_U,0.0662,0.9311,0.9864,0.0088,0.9864
ROCPOINTS_U,0.0667,0.9310,0.9864,0.0088,0.9864
ROCPOINTS_U,0.0670,0.9278,0.9864,0.0088,0.9864
ROCPOINTS_U,0.0671,0.9277,0.9864,0.0088,0.9864
ROCPOINTS_U,0.0674,0.9277,0.9864,0.0088,0.9864
ROCPOINTS_U,0.0675,0.9276,0.9864,0.0088,0.9864
ROCPOINTS_U,0.0676,0.9275,0.9864,0.0088,0.9864
ROCPOINTS_U,0.0678,0.9275,0.9864,0.0088,0.9864
ROCPOINTS_U,0.0680,0.9274,0.9864,0.0088,0.9864
ROCPOINTS_U,0.0683,0.9274,0.9864,0.0088,0.9864
ROCPOINTS_U,0.0684,0.9272,0.9864,0.0088,0.9864
ROCPOINTS_U,0.0686,0.9271,0.9864,0.0088,0.9864
ROCPOINTS_U,0.0686,0.9271,0.9864,0.0088,0.9864
ROCPOINTS_U,0.0686,0.9270,0.9864,0.0088,0.9864
ROCPOINTS_U,0.0686,0.9270,0.9864,0.0088,0.9864
ROCPOINTS_U,0.0687,0.9269,0.9864,0.0088,0.9864
ROCPOINTS_U,0.0688,0.9269,0.9864,0.0088,0.9864
ROCPOINTS_U,0.0688,0.9268,0.9864,0.0088,0.9864
ROCPOINTS_U,0.0692,0.9267,0.9864,0.0088,0.9864
ROCPOINTS_U,0.0693,0.9267,0.9864,0.0088,0.9864
ROCPOINTS_U,0.0696,0.9266,0.9864,0.0088,0.9864
ROCPOINTS_U,0.0696,0.9266,0.9864,0.0088,0.9864
ROCPOINTS_U,0.0700,0.9265,0.9864,0.0088,0.9864
ROCPOINTS_U,0.0701,0.9239,0.9728,0.0087,0.9728
ROCPOINTS_U,0.0703,0.9238,0.9728,0.0087,0.9728
ROCPOINTS_U,0.0703,0.9238,0.9728,0.0087,0.9728
ROCPOINTS_U,0.0707,0.9237,0.9728,0.0087,0.9728
ROCPOINTS_U,0.0707,0.9237,0.9728,0.0087,0.9728
ROCPOINTS_U,0.0708,0.9236,0.9728,0.0087,0.9728
ROCPOINTS_U,0.0709,0.9236,0.9728,0.0087,0.9728
ROCPOINTS_U,0.0714,0.9235,0.9728,0.0087,0.9728
ROCPOINTS_U,0.0715,0.9234,0.9728,0.0087,0.9728
ROCPOINTS_U,0.0717,0.9234,0.9728,0.0087,0.9728
ROCPOINTS_U,0.0717,0.9233,0.9728,0.0087,0.9728
ROCPOINTS_U,0.0719,0.9233,0.9728,0.0087,0.9728
ROCPOINTS_U,0.0719,0.9232,0.9728,0.0087,0.9728
ROCPOINTS_U,0.0719,0.9231,0.9728,0.0087,0.9728
ROCPOINTS_U,0.0720,0.9230,0.9728,0.0087,0.9728
ROCPOINTS_U,0.0721,0.9230,0.9728,0.0087,0.9728
ROCPOINTS_U,0.0722,0.9229,0.9728,0.0087,0.9728
ROCPOINTS_U,0.0722,0.9229,0.9728,0.0087,0.9728
ROCPOINTS_U,0.0724,0.9228,0.9728,0.0087,0.9728
ROCPOINTS_U,0.0725,0.9228,0.9728,0.0087,0.9728
ROCPOINTS_U,0.0728,0.9227,0.9728,0.0087,0.9728
ROCPOINTS_U,0.0730,0.9226,0.9728,0.0087,0.9728
ROCPOINTS_U,0.0730,0.9226,0.9728,0.0087,0.9728
ROCPOINTS_U,0.0733,0.9225,0.9728,0.0087,0.9728
ROCPOINTS_U,0.0736,0.9188,0.9728,0.0088,0.9728
ROCPOINTS_U,0.0736,0.9188,0.9728,0.0088,0.9728
ROCPOINTS_U,0.0736,0.9187,0.9728,0.0088,0.9728
ROCPOINTS_U,0.0738,0.9187,0.9728,0.0088,0.9728
ROCPOINTS_U,0.0739,0.9186,0.9728,0.0088,0.9728
ROCPOINTS_U,0.0741,0.9185,0.9728,0.0088,0.9728
ROCPOINTS_U,0.0742,0.9185,0.9728,0.0088,0.9728
ROCPOINTS_U,0.0744,0.9184,0.9728,0.0088,0.9728
ROCPOINTS_U,0.0747,0.9183,0.9728,0.0088,0.9728
ROCPOINTS_U,0.0750,0.9183,0.9728,0.0088,0.9728
ROCPOINTS_U,0.0752,0.9182,0.9728,0.0088,0.9728
ROCPOINTS_U,0.0754,0.9180,0.9728,0.0088,0.9728
ROCPOINTS_U,0.0754,0.9180,0.9728,0.0088,0.9728
ROCPOINTS_U,0.0755,0.9179,0.9728,0.0088,0.9728
ROCPOINTS_U,0.0756,0.9179,0.9728,0.0088,0.9728
ROCPOINTS_U,0.0756,0.9178,0.9728,0.0088,0.9728
ROCPOINTS_U,0.0756,0.9178,0.9728,0.0088,0.9728
ROCPOINTS_U,0.0760,0.9177,0.9728,0.0088,0.9728
ROCPOINTS_U,0.0763,0.9176,0.9728,0.0088,0.9728
ROCPOINTS_U,0.0763,0.9176,0.9728,0.0088,0.9728
ROCPOINTS_U,0.0764,0.9175,0.9728,0.0088,0.9728
ROCPOINTS_U,0.0765,0.9173,0.9728,0.0088,0.9728
ROCPOINTS_U,0.0767,0.9172,0.9728,0.0088,0.9728
ROCPOINTS_U,0.0770,0.9131,0.9660,0.0088,0.9660
ROCPOINTS_U,0.0770,0.9131,0.9592,0.0087,0.9592
ROCPOINTS_U,0.0772,0.9130,0.9592,0.0087,0.9592
ROCPOINTS_U,0.0773,0.9130,0.9592,0.0087,0.9592
ROCPOINTS_U,0.0773,0.9129,0.9592,0.0087,0.9592
ROCPOINTS_U,0.0778,0.9129,0.9592,0.0087,0.9592
ROCPOINTS_U,0.0779,0.9128,0.9592,0.0087,0.9592
ROCPOINTS_U,0.0779,0.9127,0.9592,0.0087,0.9592
ROCPOINTS_U,0.0782,0.9127,0.9592,0.0087,0.9592
ROCPOINTS_U,0.0783,0.9126,0.9592,0.0087,0.9592
ROCPOINTS_U,0.0787,0.9126,0.9592,0.0087,0.9592
ROCPOINTS_U,0.0788,0.9125,0.9592,0.0087,0.9592
ROCPOINTS_U,0.0793,0.9125,0.9592,0.0087,0.9592
ROCPOINTS_U,0.0797,0.9124,0.9592,0.0087,0.9592
ROCPOINTS_U,0.0797,0.9123,0.9592,0.0087,0.9592
ROCPOINTS_U,0.0800,0.9123,0.9592,0.0087,0.9592
ROCPOINTS_U,0.0800,0.9076,0.9524,0.0087,0.9524
ROCPOINTS_U,0.0803,0.9075,0.9524,0.0087,0.9524
ROCPOINTS_U,0.0804,0.9075,0.9524,0.0087,0.9524
ROCPOINTS_U,0.0807,0.9074,0.9524,0.0087,0.9524
ROCPOINTS_U,0.0808,0.9073,0.9524,0.0087,0.9524
ROCPOINTS_U,0.0809,0.9073,0.9524,0.0087,0.9524
ROCPOINTS_U,0.0810,0.9072,0.9524,0.0087,0.9524
ROCPOINTS_U,0.0811,0.9072,0.9524,0.0087,0.9524
ROCPOINTS_U,0.0811,0.9071,0.9524,0.0087,0.9524
ROCPOINTS_U,0.0813,0.9071,0.9524,0.0087,0.9524
ROCPOINTS_U,0.0815,0.9070,0.9524,0.0087,0.9524
ROCPOINTS_U,0.0816,0.9069,0.9524,0.0087,0.9524
ROCPOINTS_U,0.0817,0.9068,0.9524,0.0087,0.9524
ROCPOINTS_U,0.0817,0.9068,0.9524,0.0087,0.9524
ROCPOINTS_U,0.0819,0.9066,0.9524,0.0087,0.9524
ROCPOINTS_U,0.0822,0.9065,0.9524,0.0087,0.9524
ROCPOINTS_U,0.0822,0.9065,0.9524,0.0087,0.9524
ROCPOINTS_U,0.0827,0.9064,0.9524,0.0087,0.9524
ROCPOINTS_U,0.0828,0.9063,0.9524,0.0087,0.9524
ROCPOINTS_U,0.0829,0.9062,0.9524,0.0087,0.9524
ROCPOINTS_U,0.0831,0.9061,0.9524,0.0087,0.9524
ROCPOINTS_U,0.0833,0.9061,0.9524,0.0087,0.9524
ROCPOINTS_U,0.0836,0.9018,0.9524,0.0088,0.9524
ROCPOINTS_U,0.0837,0.9017,0.9524,0.0088,0.9524
ROCPOINTS_U,0.0838,0.9016,0.9524,0.0088,0.9524
ROCPOINTS_U,0.0839,0.9016,0.9524,0.0088,0.9524
ROCPOINTS_U,0.0840,0.9015,0.9524,0.0088,0.9524
ROCPOINTS_U,0.0842,0.9015,0.9524,0.0088,0.9524
ROCPOINTS_U,0.0844,0.9014,0.9524,0.0088,0.9524
ROCPOINTS_U,0.0844,0.9014,0.9524,0.0088,0.9524
ROCPOINTS_U,0.0847,0.9013,0.9524,0.0088,0.9524
ROCPOINTS_U,0.0847,0.9012,0.9524,0.0088,0.9524
ROCPOINTS_U,0.0848,0.9012,0.9524,0.0088,0.9524
ROCPOINTS_U,0.0850,0.9011,0.9524,0.0088,0.9524
ROCPOINTS_U,0.0850,0.9008,0.9524,0.0088,0.9524
ROCPOINTS_U,0.0854,0.9008,0.9524,0.0088,0.9524
ROCPOINTS_U,0.0854,0.9007,0.9524,0.0088,0.9524
ROCPOINTS_U,0.0856,0.9007,0.9524,0.0088,0.9524
ROCPOINTS_U,0.0859,0.9006,0.9524,0.0088,0.9524
ROCPOINTS_U,0.0860,0.9006,0.9524,0.0088,0.9524
ROCPOINTS_U,0.0861,0.9004,0.9524,0.0088,0.9524
ROCPOINTS_U,0.0862,0.9003,0.9524,0.0088,0.9524
ROCPOINTS_U,0.0863,0.9003,0.9524,0.0088,0.9524
ROCPOINTS_U,0.0865,0.9002,0.9524,0.0088,0.9524
ROCPOINTS_U,0.0867,0.9002,0.9524,0.0088,0.9524
ROCPOINTS_U,0.0867,0.8947,0.9524,0.0088,0.9524
ROCPOINTS_U,0.0869,0.8946,0.9524,0.0088,0.9524
ROCPOINTS_U,0.0871,0.8946,0.9524,0.0088,0.9524
ROCPOINTS_U,0.0872,0.8945,0.9524,0.0088,0.9524
ROCPOINTS_U,0.0872,0.8945,0.9524,0.0088,0.9524
ROCPOINTS_U,0.0874,0.8944,0.9524,0.0088,0.9524
ROCPOINTS_U,0.0874,0.8944,0.9524,0.0088,0.9524
ROCPOINTS_U,0.0877,0.8943,0.9524,0.0088,0.9524
ROCPOINTS_U,0.0878,0.8943,0.9456,0.0088,0.9456
ROCPOINTS_U,0.0878,0.8942,0.9456,0.0088,0.9456
ROCPOINTS_U,0.0878,0.8942,0.9456,0.0088,0.9456
ROCPOINTS_U,0.0880,0.8941,0.9456,0.0088,0.9456
ROCPOINTS_U,0.0880,0.8940,0.9456,0.0088,0.9456
ROCPOINTS_U,0.0881,0.8940,0.9456,0.0088,0.9456
ROCPOINTS_U,0.0882,0.8939,0.9456,0.0088,0.9456
ROCPOINTS_U,0.0883,0.8938,0.9456,0.0088,0.9456
ROCPOINTS_U,0.0887,0.8938,0.9456,0.0088,0.9456
ROCPOINTS_U,0.0887,0.8937,0.9456,0.0088,0.9456
ROCPOINTS_U,0.0887,0.8937,0.9456,0.0088,0.9456
ROCPOINTS_U,0.0888,0.8935,0.9456,0.0088,0.9456
ROCPOINTS_U,0.0889,0.8934,0.9456,0.0088,0.9456
ROCPOINTS_U,0.0890,0.8933,0.9456,0.0088,0.9456
ROCPOINTS_U,0.0893,0.8932,0.9456,0.0088,0.9456
ROCPOINTS_U,0.0893,0.8931,0.9456,0.0088,0.9456
ROCPOINTS_U,0.0898,0.8930,0.9456,0.0088,0.9456
ROCPOINTS_U,0.0899,0.8929,0.9456,0.0088,0.9456
ROCPOINTS_U,0.0900,0.8928,0.9456,0.0088,0.9456
ROCPOINTS_U,0.0902,0.8874,0.9388,0.0088,0.9388
ROCPOINTS_U,0.0904,0.8874,0.9388,0.0088,0.9388
ROCPOINTS_U,0.0905,0.8873,0.9388,0.0088,0.9388
ROCPOINTS_U,0.0906,0.8872,0.9388,0.0088,0.9388
ROCPOINTS_U,0.0908,0.8871,0.9388,0.0088,0.9388
ROCPOINTS_U,0.0910,0.8870,0.9388,0.0088,0.9388
ROCPOINTS_U,0.0911,0.8870,0.9388,0.0088,0.9388
ROCPOINTS_U,0.0913,0.8868,0.9388,0.0088,0.9388
ROCPOINTS_U,0.0915,0.8868,0.9388,0.0088,0.9388
ROCPOINTS_U,0.0917,0.8867,0.9388,0.0088,0.9388
ROCPOINTS_U,0.0917,0.8865,0.9388,0.0088,0.9388
ROCPOINTS_U,0.0917,0.8864,0.9388,0.0088,0.9388
ROCPOINTS_U,0.0918,0.8864,0.9388,0.0088,0.9388
ROCPOINTS_U,0.0918,0.8863,0.9388,0.0088,0.9388
ROCPOINTS_U,0.0918,0.8863,0.9388,0.0088,0.9388
ROCPOINTS_U,0.0919,0.8861,0.9388,0.0088,0.9388
ROCPOINTS_U,0.0921,0.8860,0.9388,0.0088,0.9388
ROCPOINTS_U,0.0922,0.8860,0.9388,0.0088,0.9388
ROCPOINTS_U,0.0923,0.8859,0.9388,0.0088,0.9388
ROCPOINTS_U,0.0927,0.8859,0.9388,0.0088,0.9388
ROCPOINTS_U,0.0927,0.8858,0.9388,0.0088,0.9388
ROCPOINTS_U,0.0927,0.8858,0.9388,0.0088,0.9388
ROCPOINTS_U,0.0928,0.8857,0.9388,0.0088,0.9388
ROCPOINTS_U,0.0928,0.8857,0.9388,0.0088,0.9388
ROCPOINTS_U,0.0930,0.8856,0.9388,0.0088,0.9388
ROCPOINTS_U,0.0930,0.8855,0.9388,0.0088,0.9388
ROCPOINTS_U,0.0930,0.8854,0.9388,0.0088,0.9388
ROCPOINTS_U,0.0931,0.8854,0.9388,0.0088,0.9388
ROCPOINTS_U,0.0933,0.8853,0.9388,0.0088,0.9388
ROCPOINTS_U,0.0934,0.8800,0.9320,0.0088,0.9320
ROCPOINTS_U,0.0937,0.8799,0.9320,0.0088,0.9320
ROCPOINTS_U,0.0940,0.8798,0.9320,0.0088,0.9320
ROCPOINTS_U,0.0942,0.8798,0.9320,0.0088,0.9320
ROCPOINTS_U,0.0942,0.8797,0.9320,0.0088,0.9320
ROCPOINTS_U,0.0942,0.8796,0.9320,0.0088,0.9320
ROCPOINTS_U,0.0944,0.8796,0.9320,0.0088,0.9320
ROCPOINTS_U,0.0944,0.8795,0.9320,0.0088,0.9320
ROCPOINTS_U,0.0945,0.8794,0.9320,0.0088,0.9320
ROCPOINTS_U,0.0949,0.8787,0.9252,0.0087,0.9252
ROCPOINTS_U,0.0950,0.8786,0.9252,0.0087,0.9252
ROCPOINTS_U,0.0950,0.8786,0.9252,0.0087,0.9252
ROCPOINTS_U,0.0952,0.8785,0.9252,0.0087,0.9252
ROCPOINTS_U,0.0954,0.8784,0.9252,0.0087,0.9252
ROCPOINTS_U,0.0954,0.8784,0.9252,0.0087,0.9252
ROCPOINTS_U,0.0956,0.8783,0.9252,0.0087,0.9252
ROCPOINTS_U,0.0958,0.8783,0.9252,0.0087,0.9252
ROCPOINTS_U,0.0959,0.8782,0.9252,0.0087,0.9252
ROCPOINTS_U,0.0959,0.8781,0.9252,0.0087,0.9252
ROCPOINTS_U,0.0960,0.8781,0.9252,0.0087,0.9252
ROCPOINTS_U,0.0960,0.8779,0.9252,0.0087,0.9252
ROCPOINTS_U,0.0961,0.8778,0.9252,0.0087,0.9252
ROCPOINTS_U,0.0962,0.8777,0.9252,0.0087,0.9252
ROCPOINTS_U,0.0962,0.8777,0.9252,0.0087,0.9252
ROCPOINTS_U,0.0965,0.8776,0.9252,0.0087,0.9252
ROCPOINTS_U,0.0966,0.8776,0.9252,0.0087,0.9252
ROCPOINTS_U,0.0967,0.8775,0.9252,0.0087,0.9252
ROCPOINTS_U,0.0968,0.8714,0.9184,0.0087,0.9184
ROCPOINTS_U,0.0969,0.8714,0.9184,0.0087,0.9184
ROCPOINTS_U,0.0971,0.8713,0.9184,0.0087,0.9184
ROCPOINTS_U,0.0977,0.8713,0.9184,0.0087,0.9184
ROCPOINTS_U,0.0978,0.8712,0.9184,0.0087,0.9184
ROCPOINTS_U,0.0978,0.8711,0.9184,0.0087,0.9184
ROCPOINTS_U,0.0981,0.8711,0.9184,0.0087,0.9184
ROCPOINTS_U,0.0982,0.8710,0.9184,0.0087,0.9184
ROCPOINTS_U,0.0983,0.8709,0.9184,0.0087,0.9184
ROCPOINTS_U,0.0983,0.8709,0.9184,0.0087,0.9184
ROCPOINTS_U,0.0985,0.8707,0.9184,0.0087,0.9184
ROCPOINTS_U,0.0987,0.8707,0.9184,0.0087,0.9184
ROCPOINTS_U,0.0987,0.8706,0.9184,0.0087,0.9184
ROCPOINTS_U,0.0989,0.8706,0.9184,0.0087,0.9184
ROCPOINTS_U,0.0990,0.8705,0.9184,0.0087,0.9184
ROCPOINTS_U,0.0990,0.8705,0.9184,0.0088,0.9184
ROCPOINTS_U,0.0990,0.8704,0.9184,0.0088,0.9184
ROCPOINTS_U,0.0991,0.8703,0.9184,0.0088,0.9184
ROCPOINTS_U,0.0992,0.8703,0.9184,0.0088,0.9184
ROCPOINTS_U,0.0995,0.8702,0.9184,0.0088,0.9184
ROCPOINTS_U,0.0998,0.8702,0.9184,0.0088,0.9184
ROCPOINTS_U,0.0998,0.8701,0.9184,0.0088,0.9184
ROCPOINTS_U,0.1000,0.8701,0.9184,0.0088,0.9184
ROCPOINTS_U,0.1000,0.8632,0.9184,0.0088,0.9184
ROCPOINTS_U,0.1000,0.8631,0.9184,0.0088,0.9184
ROCPOINTS_U,0.1004,0.8631,0.9184,0.0088,0.9184
ROCPOINTS_U,0.1004,0.8630,0.9184,0.0088,0.9184
ROCPOINTS_U,0.1004,0.8629,0.9184,0.0088,0.9184
ROCPOINTS_U,0.1004,0.8629,0.9184,0.0088,0.9184
ROCPOINTS_U,0.1006,0.8628,0.9184,0.0088,0.9184
ROCPOINTS_U,0.1007,0.8627,0.9184,0.0088,0.9184
ROCPOINTS_U,0.1010,0.8627,0.9184,0.0088,0.9184
ROCPOINTS_U,0.1011,0.8626,0.9184,0.0088,0.9184
ROCPOINTS_U,0.1011,0.8625,0.9184,0.0088,0.9184
ROCPOINTS_U,0.1014,0.8624,0.9184,0.0088,0.9184
ROCPOINTS_U,0.1015,0.8624,0.9184,0.0088,0.9184
ROCPOINTS_U,0.1017,0.8623,0.9184,0.0088,0.9184
ROCPOINTS_U,0.1019,0.8621,0.9184,0.0088,0.9184
ROCPOINTS_U,0.1019,0.8620,0.9184,0.0088,0.9184
ROCPOINTS_U,0.1020,0.8620,0.9184,0.0088,0.9184
ROCPOINTS_U,0.1021,0.8619,0.9184,0.0088,0.9184
ROCPOINTS_U,0.1022,0.8619,0.9184,0.0088,0.9184
ROCPOINTS_U,0.1024,0.8618,0.9184,0.0088,0.9184
ROCPOINTS_U,0.1025,0.8617,0.9184,0.0088,0.9184
ROCPOINTS_U,0.1025,0.8617,0.9184,0.0088,0.9184
ROCPOINTS_U,0.1026,0.8616,0.9184,0.0088,0.9184
ROCPOINTS_U,0.1027,0.8616,0.9184,0.0088,0.9184
ROCPOINTS_U,0.1027,0.8615,0.9184,0.0088,0.9184
ROCPOINTS_U,0.1028,0.8615,0.9184,0.0088,0.9184
ROCPOINTS_U,0.1030,0.8614,0.9184,0.0088,0.9184
ROCPOINTS_U,0.1030,0.8613,0.9184,0.0088,0.9184
ROCPOINTS_U,0.1031,0.8613,0.9184,0.0088,0.9184
ROCPOINTS_U,0.1031,0.8612,0.9184,0.0088,0.9184
ROCPOINTS_U,0.1033,0.8612,0.9184,0.0088,0.9184
ROCPOINTS_U,0.1033,0.8544,0.9184,0.0089,0.9184
ROCPOINTS_U,0.1034,0.8543,0.9184,0.0089,0.9184
ROCPOINTS_U,0.1034,0.8542,0.9184,0.0089,0.9184
ROCPOINTS_U,0.1036,0.8541,0.9184,0.0089,0.9184
ROCPOINTS_U,0.1036,0.8541,0.9184,0.0089,0.9184
ROCPOINTS_U,0.1039,0.8540,0.9184,0.0089,0.9184
ROCPOINTS_U,0.1040,0.8539,0.9184,0.0089,0.9184
ROCPOINTS_U,0.1042,0.8538,0.9184,0.0089,0.9184
ROCPOINTS_U,0.1043,0.8538,0.9184,0.0089,0.9184
ROCPOINTS_U,0.1044,0.8537,0.9184,0.0089,0.9184
ROCPOINTS_U,0.1045,0.8536,0.9184,0.0089,0.9184
ROCPOINTS_U,0.1046,0.8535,0.9184,0.0089,0.9184
ROCPOINTS_U,0.1049,0.8535,0.9184,0.0089,0.9184
ROCPOINTS_U,0.1049,0.8534,0.9184,0.0089,0.9184
ROCPOINTS_U,0.1050,0.8534,0.9184,0.0089,0.9184
ROCPOINTS_U,0.1052,0.8531,0.9184,0.0089,0.9184
ROCPOINTS_U,0.1053,0.8530,0.9184,0.0089,0.9184
ROCPOINTS_U,0.1053,0.8529,0.9184,0.0089,0.9184
ROCPOINTS_U,0.1055,0.8529,0.9184,0.0089,0.9184
ROCPOINTS_U,0.1056,0.8528,0.9184,0.0089,0.9184
ROCPOINTS_U,0.1057,0.8528,0.9184,0.0089,0.9184
ROCPOINTS_U,0.1060,0.8527,0.9184,0.0089,0.9184
ROCPOINTS_U,0.1063,0.8525,0.9184,0.0089,0.9184
ROCPOINTS_U,0.1067,0.8525,0.9184,0.0089,0.9184
ROCPOINTS_U,0.1070,0.8457,0.9048,0.0089,0.9048
ROCPOINTS_U,0.1072,0.8456,0.9048,0.0089,0.9048
ROCPOINTS_U,0.1073,0.8456,0.9048,0.0089,0.9048
ROCPOINTS_U,0.1075,0.8455,0.9048,0.0089,0.9048
ROCPOINTS_U,0.1076,0.8455,0.9048,0.0089,0.9048
ROCPOINTS_U,0.1077,0.8454,0.9048,0.0089,0.9048
ROCPOINTS_U,0.1077,0.8454,0.9048,0.0089,0.9048
ROCPOINTS_U,0.1077,0.8453,0.9048,0.0089,0.9048
ROCPOINTS_U,0.1077,0.8452,0.9048,0.0089,0.9048
ROCPOINTS_U,0.1078,0.8452,0.9048,0.0089,0.9048
ROCPOINTS_U,0.1079,0.8451,0.9048,0.0089,0.9048
ROCPOINTS_U,0.1080,0.8451,0.9048,0.0089,0.9048
ROCPOINTS_U,0.1082,0.8450,0.9048,0.0089,0.9048
ROCPOINTS_U,0.1083,0.8449,0.9048,0.0089,0.9048
ROCPOINTS_U,0.1084,0.8447,0.9048,0.0089,0.9048
ROCPOINTS_U,0.1085,0.8446,0.9048,0.0089,0.9048
ROCPOINTS_U,0.1086,0.8445,0.9048,0.0089,0.9048
ROCPOINTS_U,0.1087,0.8443,0.9048,0.0089,0.9048
ROCPOINTS_U,0.1088,0.8443,0.9048,0.0089,0.9048
ROCPOINTS_U,0.1089,0.8442,0.9048,0.0089,0.9048
ROCPOINTS_U,0.1089,0.8442,0.9048,0.0089,0.9048
ROCPOINTS_U,0.1089,0.8440,0.9048,0.0089,0.9048
ROCPOINTS_U,0.1090,0.8440,0.9048,0.0089,0.9048
ROCPOINTS_U,0.1090,0.8439,0.9048,0.0089,0.9048
ROCPOINTS_U,0.1091,0.8439,0.9048,0.0089,0.9048
ROCPOINTS_U,0.1091,0.8438,0.9048,0.0089,0.9048
ROCPOINTS_U,0.1092,0.8438,0.9048,0.0089,0.9048
ROCPOINTS_U,0.1093,0.8437,0.9048,0.0089,0.9048
ROCPOINTS_U,0.1094,0.8435,0.9048,0.0089,0.9048
ROCPOINTS_U,0.1095,0.8435,0.9048,0.0089,0.9048
ROCPOINTS_U,0.1095,0.8434,0.9048,0.0089,0.9048
ROCPOINTS_U,0.1096,0.8433,0.9048,0.0089,0.9048
ROCPOINTS_U,0.1097,0.8432,0.9048,0.0089,0.9048
ROCPOINTS_U,0.1098,0.8432,0.9048,0.0089,0.9048
ROCPOINTS_U,0.1098,0.8431,0.9048,0.0089,0.9048
ROCPOINTS_U,0.1100,0.8430,0.9048,0.0089,0.9048
ROCPOINTS_U,0.1101,0.8366,0.9048,0.0090,0.9048
ROCPOINTS_U,0.1101,0.8365,0.9048,0.0090,0.9048
ROCPOINTS_U,0.1102,0.8365,0.9048,0.0090,0.9048
ROCPOINTS_U,0.1103,0.8364,0.9048,0.0090,0.9048
ROCPOINTS_U,0.1103,0.8364,0.9048,0.0090,0.9048
ROCPOINTS_U,0.1104,0.8362,0.9048,0.0090,0.9048
ROCPOINTS_U,0.1104,0.8362,0.9048,0.0090,0.9048
ROCPOINTS_U,0.1105,0.8361,0.9048,0.0090,0.9048
ROCPOINTS_U,0.1105,0.8361,0.9048,0.0090,0.9048
ROCPOINTS_U,0.1106,0.8360,0.9048,0.0090,0.9048
ROCPOINTS_U,0.1107,0.8359,0.9048,0.0090,0.9048
ROCPOINTS_U,0.1108,0.8358,0.9048,0.0090,0.9048
ROCPOINTS_U,0.1108,0.8358,0.9048,0.0090,0.9048
ROCPOINTS_U,0.1109,0.8357,0.9048,0.0090,0.9048
ROCPOINTS_U,0.1110,0.8357,0.9048,0.0090,0.9048
ROCPOINTS_U,0.1111,0.8356,0.9048,0.0090,0.9048
ROCPOINTS_U,0.1111,0.8356,0.9048,0.0090,0.9048
ROCPOINTS_U,0.1111,0.8354,0.9048,0.0090,0.9048
ROCPOINTS_U,0.1111,0.8354,0.9048,0.0090,0.9048
ROCPOINTS_U,0.1112,0.8353,0.9048,0.0090,0.9048
ROCPOINTS_U,0.1113,0.8353,0.9048,0.0090,0.9048
ROCPOINTS_U,0.1115,0.8352,0.9048,0.0090,0.9048
ROCPOINTS_U,0.1117,0.8352,0.9048,0.0090,0.9048
ROCPOINTS_U,0.1118,0.8349,0.9048,0.0090,0.9048
ROCPOINTS_U,0.1119,0.8349,0.9048,0.0090,0.9048
ROCPOINTS_U,0.1120,0.8348,0.9048,0.0090,0.9048
ROCPOINTS_U,0.1120,0.8348,0.9048,0.0090,0.9048
ROCPOINTS_U,0.1122,0.8347,0.9048,0.0090,0.9048
ROCPOINTS_U,0.1122,0.8347,0.9048,0.0090,0.9048
ROCPOINTS_U,0.1122,0.8345,0.9048,0.0090,0.9048
ROCPOINTS_U,0.1122,0.8344,0.9048,0.0090,0.9048
ROCPOINTS_U,0.1123,0.8343,0.9048,0.0090,0.9048
ROCPOINTS_U,0.1124,0.8343,0.9048,0.0090,0.9048
ROCPOINTS_U,0.1124,0.8342,0.9048,0.0090,0.9048
ROCPOINTS_U,0.1125,0.8341,0.9048,0.0090,0.9048
ROCPOINTS_U,0.1125,0.8341,0.9048,0.0090,0.9048
ROCPOINTS_U,0.1126,0.8340,0.9048,0.0090,0.9048
ROCPOINTS_U,0.1127,0.8340,0.9048,0.0090,0.9048
ROCPOINTS_U,0.1128,0.8339,0.9048,0.0090,0.9048
ROCPOINTS_U,0.1129,0.8338,0.9048,0.0090,0.9048
ROCPOINTS_U,0.1131,0.8337,0.9048,0.0090,0.9048
ROCPOINTS_U,0.1133,0.8337,0.9048,0.0090,0.9048
ROCPOINTS_U,0.1134,0.8260,0.8912,0.0089,0.8912
ROCPOINTS_U,0.1135,0.8259,0.8912,0.0089,0.8912
ROCPOINTS_U,0.1137,0.8259,0.8912,0.0089,0.8912
ROCPOINTS_U,0.1137,0.8258,0.8912,0.0089,0.8912
ROCPOINTS_U,0.1138,0.8258,0.8912,0.0089,0.8912
ROCPOINTS_U,0.1138,0.8257,0.8912,0.0089,0.8912
ROCPOINTS_U,0.1139,0.8257,0.8912,0.0089,0.8912
ROCPOINTS_U,0.1140,0.8256,0.8912,0.0090,0.8912
ROCPOINTS_U,0.1141,0.8255,0.8912,0.0090,0.8912
ROCPOINTS_U,0.1141,0.8255,0.8912,0.0090,0.8912
ROCPOINTS_U,0.1142,0.8254,0.8912,0.0090,0.8912
ROCPOINTS_U,0.1144,0.8253,0.8912,0.0090,0.8912
ROCPOINTS_U,0.1144,0.8251,0.8912,0.0090,0.8912
ROCPOINTS_U,0.1146,0.8251,0.8912,0.0090,0.8912
ROCPOINTS_U,0.1147,0.8250,0.8912,0.0090,0.8912
ROCPOINTS_U,0.1147,0.8250,0.8912,0.0090,0.8912
ROCPOINTS_U,0.1147,0.8249,0.8912,0.0090,0.8912
ROCPOINTS_U,0.1148,0.8249,0.8912,0.0090,0.8912
ROCPOINTS_U,0.1149,0.8247,0.8912,0.0090,0.8912
ROCPOINTS_U,0.1150,0.8247,0.8912,0.0090,0.8912
ROCPOINTS_U,0.1150,0.8246,0.8912,0.0090,0.8912
ROCPOINTS_U,0.1151,0.8244,0.8912,0.0090,0.8912
ROCPOINTS_U,0.1152,0.8243,0.8912,0.0090,0.8912
ROCPOINTS_U,0.1153,0.8243,0.8912,0.0090,0.8912
ROCPOINTS_U,0.1153,0.8242,0.8912,0.0090,0.8912
ROCPOINTS_U,0.1153,0.8242,0.8912,0.0090,0.8912
ROCPOINTS_U,0.1153,0.8241,0.8912,0.0090,0.8912
ROCPOINTS_U,0.1155,0.8241,0.8912,0.0090,0.8912
ROCPOINTS_U,0.1155,0.8240,0.8912,0.0090,0.8912
ROCPOINTS_U,0.1155,0.8240,0.8912,0.0090,0.8912
[truncated: 2,017,278 more chars]
