# Supplementary material for: A new approach for interpreting Random Forest models and its application to the biology of ageing
Source: Bioinformatics. 2018 Feb 16;34(14):2449–56. doi: 10.1093/bioinformatics/bty087 (PMC6041990; doi:10.1093/bioinformatics/bty087)
Supplement: Supplementary Data [file bty087_src_code_and_dataset.zip › src_code_and_dataset/readme.txt]

This readme is intended for the reviewers of the paper "A new approach for
interpreting random forest models and its application to the biology of
ageing", by Fabio Fabris et al. This file explains the contents of the
supplementary material sent to the reviewers.

This archive contains the dataset and source codes used to generate the results
in the paper.  Our algorithm was mostly implemented as modifications in the Weka
data mining tool.  For this reason, we are sending Weka's code with our
modifications, plus some files, outside of Weka's scope, to run the experiments
and save the results. The relevant modifications made in Weka are described
below, in the "Implementation" section of this document.

The algorithm was implemented, run and tested on a Linux Mint 18.1 64 bits
system using OpenJDK version "1.8.0_151".


===== Executing and running the code =====

To execute the code and reproduce the results, run the following command on a
Linux-based machine.  This command executes the binary RF.jar, which contains
the pre-compiled source codes.

bash runExperiments.sh

Note that this command will take a long time to finish (some days), but partial
results can be analysed after some hours.  This script will generate a file
for each run of the 10-fold cross-validation procedure (10-CV).  Recall that we
are running 30 repetitions of the 10-CV for the RF with under-sampling in the
in-bag set and 30 repetitions of the 10-CV for the RF without under-sampling,
so after the execution of the runExperiments.sh script there will be a total
of 60 files.  Recall that the interpretation was based on the results with
in-bag under-sampling (files 1_true.txt to 30_true.txt).

Each file contains several types of information, each type of information is
identified by a TAG at the beginning of the line, so text-filtering tools such
as "grep" can be used to get the desired information.  The information
relevant to the paper are:

1) Predictive accuracy results. (TAG: "STATS_LATEX_ACC")
2) COMPACT+FV algorithm results. (TAG: "PFVP" )
3) IPM results. (TAG: "IPM_SCORE_OOB")


===== The dataset =====

The dataset is in a .arff file (the default format Weka uses) using a sparse
representation.  This format is defined as follows:

The first tag, the "@relation" tag, defines the name of the dataset. In our
case, the name is of the dataset is 'GO'.  The next tags, the "@attribute" tags
define the names and domains of the dataset's attributes. In our case, the
names represent GO terms that annotate the instances (human genes) and the
domain is binary ({0,1}), where '0' represents the information that the GO term
is NOT associated with an instance (as far as we know) and '1' the information
that the GO term IS associated with an instance.

The last attribute, "class_expression_brain", defines the class of the
instances, which can have the following values:

N: for "no change in expression with age in the brain",
O: for "over-expressed with age in the brain", and
U: for "under-expressed with age in the brain".

After the class definition, the dataset lists the instances, one instance per line.
The instances are defined using a sparse representation in the following format:
{ feature index:feature value, feature index:feature value, ... }

Where 'feature index' represents the index of the feature, where "0" represents
the first feature (in the order defined by the @attribute tags), "1" the second
feature, and so on.  Note that if a feature index-value pair is not present in
the instance, it is assumed that the value for that particular feature is "0"
(the first value of the domain defined in the @attribute tag).  Because most
features have the value "0", this greatly reduces the size of the dataset file,
since these feature values do not need to be explicitly defined.

===== Implementation =====

Recall that we have modified the source code of some parts of the Weka data
mining tool to implement the COMPACT+FV algorithm and the IMP calculation
procedure.  Next, we list the relevant changes made to the source code. For
more details, please read the documentation in the java code.

Specifically, we have implemented the following methods to get the statistics
for the COMPACT+FV algorithm and the IPM measure:

Class: RandomForest (Folder "weka/java", package weka.classifiers.tree)
    public PositiveValueStats calculatePFVP(PrintWriter writer) throws Exception;

         * This method calculates and returns the (Positive Feature Value Performances)
         * for every feature and class label, that is, the result of the COMPACT+FV algorithm.
         * 
         * The PFVPs are calculated by first iterating over all trees in the forest.
         * For each tree, we classify each OOB instance using the tree. For each
         * classified instance, we retrieve the predicted class, the actual class,
         * and the features with value 1 (the positive features) that were used to
         * classify the instance. With this information we increment 2 maps
         * counters:
         * 
         * 1: the number of times the feature was used to label an instance with a
         * particular class value. (see StatisticsForFeatures.coveragePerClas)
         * 2: Same as (1) and the classification was correct (see
         * StatisticsForFeatures.hitsPerClas).
         * 
         * This method also retrieves two pieces of information that are independent
         * of the decision trees: 
         * 1: totalOOBCount: The total number of OOB instances across all trees.
         * 2: OOBClassDistribution: The class distribution of all OOB instances.
         * 

Class: RandomTree (Folder "weka/java", package weka.classifiers.tree)
    protected HashMap<String, Double> getConditionScoreForInstance(Instance instance) throws Exception;

        * This is the core method of the IPM measure, returns the relative contribution (in terms of the number of times the
        * feature was selected) to classify the instance.

    public StatisticsForFeatures getOOBStatisticsForFeatures(Instances instances, ArrayList<Integer> indexes, int treeId) throws Exception;

        * Generates the statistics for the positive features for each class label.
        * The statistics will be based on the parameter "instances", that is, each
        * instance in "instances" will be presented to the tree, the positive
        * features in the path that the instance falls will be retrieved, the
        * classification of the tree and the actual value of the instance will be
        * counted for each "predicted class/positive feature" pair.


In addition to the introduction of these new methods, we have also modified the
method "buildClassifier" of the RandomForest class to perform an internal
cross-validation procedure to optimize the algorithm's parameters.  


Finally, besides the changes in the Weka data mining tool, we have implemented
3 java classes to set up and run the experiment, these classes are as follows:

Class: Main (Folder Bioinfo2017/src, package main.java.bioinfo_paper)
    The main method of this class is called to initiate the experimental run of
    the algorithm.

Class: Runner (Folder Bioinfo2017/src, package main.java.classificationExperiment)
    This class is responsible for reading the dataset, configuring the Random
    Forest algorithm, and printing the statistics to the output file.

Class: Util (Folder Bioinfo2017/src, package main.java.bioinfo_paper)
    Implements auxiliary methods, like reading the dataset and boilerplate
    methods for creating the result files.
