# Supplementary material for: A new approach for interpreting Random Forest models and its application to the biology of ageing
Source: Bioinformatics. 2018 Feb 16;34(14):2449–56. doi: 10.1093/bioinformatics/bty087 (PMC6041990; doi:10.1093/bioinformatics/bty087)
Supplement: Supplementary Data [file bty087_src_code_and_dataset.zip › src_code_and_dataset/java_src/weka/bin/weka/core/Copyright.props]

# central copyright information
#
# Author:  FracPete (fracpete at waikato dot ac dot nz)
# Version: $Revision: 12269 $

FromYear=1999
ToYear=2016
Owner=The University of Waikato
Address=Hamilton, New Zealand
URL=http://www.cs.waikato.ac.nz/~ml/weka/
