# Supplementary material for: A new approach for interpreting Random Forest models and its application to the biology of ageing
Source: Bioinformatics. 2018 Feb 16;34(14):2449–56. doi: 10.1093/bioinformatics/bty087 (PMC6041990; doi:10.1093/bioinformatics/bty087)
Supplement: Supplementary Data [file bty087_src_code_and_dataset.zip › src_code_and_dataset/java_src/weka/bin/weka/core/logging/Logging.props]

# Defines the logging used in Weka
#
# Author: FracPete (fracpete at waikato dot ac dot nz)
# Version: $Revision: 11644 $

# the logging class to use
weka.core.logging.Logger=weka.core.logging.OutputLogger
#weka.core.logging.Logger=weka.core.logging.ConsoleLogger
#weka.core.logging.Logger=weka.core.logging.FileLogger

# the logging level that log message must have at least in order to appear in
# the log. Possible values:
#   ALL
#   FINEST
#   FINER
#   FINE
#   INFO
#   WARNING
#   SEVERE
#   OFF
weka.core.logging.MinLevel=INFO

# the date format
weka.core.logging.DateFormat=yyyy-MM-dd HH:mm:ss

# the output file for the weka.core.logging.FileLogger
# the following placeholders are recognized
#   %t - the temp directory
#   %h - the user's home directory
#   %c - the current directory
#   %w - WEKA_HOME
#   %% - gets replaced by a single percentage sign
weka.core.logging.LogFile=%w/weka.log
