# Supplementary material for: A new approach for interpreting Random Forest models and its application to the biology of ageing
Source: Bioinformatics. 2018 Feb 16;34(14):2449–56. doi: 10.1093/bioinformatics/bty087 (PMC6041990; doi:10.1093/bioinformatics/bty087)
Supplement: Supplementary Data [file bty087_src_code_and_dataset.zip › src_code_and_dataset/java_src/weka/bin/weka/core/expressionlanguage/parser/Parser.cup]

/*
 *   This program is free software: you can redistribute it and/or modify
 *   it under the terms of the GNU General Public License as published by
 *   the Free Software Foundation, either version 3 of the License, or
 *   (at your option) any later version.
 *
 *   This program is distributed in the hope that it will be useful,
 *   but WITHOUT ANY WARRANTY; without even the implied warranty of
 *   MERCHANTABILITY or FITNESS FOR A PARTICULAR PURPOSE.  See the
 *   GNU General Public License for more details.
 *
 *   You should have received a copy of the GNU General Public License
 *   along with this program.  If not, see <http://www.gnu.org/licenses/>.
 */

/*
 * Parser.cup
 * Copyright (C) 2015 University of Waikato, Hamilton, New Zealand
 */

/**
 * The parser used for the expression language
 *
 * @author Benjamin Weber ( benweber at student dot ethz dot ch )
 * @version $Revision: 1000 $
 */
package weka.core.expressionlanguage.parser;

import java.util.List;
import java.util.ArrayList;
import java.io.StringReader;

import java_cup.runtime.Symbol;

import weka.core.expressionlanguage.core.Node;
import weka.core.expressionlanguage.core.VariableDeclarations;
import weka.core.expressionlanguage.core.SemanticException;
import weka.core.expressionlanguage.core.SyntaxException;
import weka.core.expressionlanguage.core.MacroDeclarations;
import weka.core.expressionlanguage.common.Operators;
import weka.core.expressionlanguage.common.NoVariables;
import weka.core.expressionlanguage.common.NoMacros;
import weka.core.expressionlanguage.common.Primitives.DoubleConstant;
import weka.core.expressionlanguage.common.Primitives.BooleanConstant;
import weka.core.expressionlanguage.common.Primitives.StringConstant;
import weka.core.expressionlanguage.parser.Scanner;

parser code
{:
  /** the variables available to the program */
  private VariableDeclarations variables = new NoVariables();

  /** the macros available to the program */
  private MacroDeclarations macros = new NoMacros();
  
  /** the root node */
  private Node root;
  
  /**
   * Sets the variable declarations for the program
   *
   * @param variables the variables that should be exposed to the program
   */
  public void setVariables(VariableDeclarations variables) {
    this.variables = variables;
  }
  
  /**
   * Sets the macro declarations for the program
   *
   * @param macros the macros that should be exposed to the program
   */
  public void setMacros(MacroDeclarations macros) {
    this.macros = macros;
  }
  
  /**
   * Sets the root node
   */
  private void setRoot(Node root) {
    this.root = root;
  }
  
  /**
   * Returns the root node of the program
   *
   * @return the root node
   */
  public Node getRoot() {
    return root;
  }
  
  /**
   * Tries to parse and compile a program from the textual representation in
   * expr while exposing the variables and marcos
   *
   * @param expr the expression to be compiled in textual form
   * @param variables the variables exposed to the program
   * @param macros the macros exposed to the program
   * @return the root node of the compiled program
   * @throws Exception if an error occurs during compilation
   */
  public static Node parse(String expr, VariableDeclarations variables,
    MacroDeclarations macros) throws Exception {
  
    Parser parser = new Parser(new Scanner(new StringReader(expr)));
    parser.setVariables(variables);
    parser.setMacros(macros);
    parser.parse();
    return parser.getRoot();
  }
  
  public void unrecovered_syntax_error(Symbol token) throws SyntaxException {
    throw new SyntaxException("Syntax error at token '"
      + sym.terminalNames[token.sym] + "'!");
  }
:}

terminal String IDENTIFIER;
terminal Double FLOAT;
terminal String STRING;
terminal Boolean BOOLEAN;
terminal LPAREN, RPAREN, COMMA;
terminal PLUS, MINUS, TIMES, DIVISION, POW;
terminal UMINUS, UPLUS;
terminal AND, OR, NOT;
terminal EQUAL, LT, LE, GT, GE;
terminal IS, REGEXP;

nonterminal Node unit;
nonterminal Node expr;
nonterminal List<Node> paramlistOpt;
nonterminal List<Node> paramlist;

// top lowest, bottom highest (same as java except for POW, IS & REGEXP)
precedence left OR;
precedence left AND;
// bitwise and, or, not
precedence nonassoc IS; // non-java
precedence nonassoc EQUAL; // not equal
precedence nonassoc LT, LE, GT, GE, REGEXP; // non-java
// shifts
precedence left PLUS, MINUS; // string concatenation
precedence left TIMES, DIVISION; // modulo
precedence nonassoc NOT, UMINUS, UPLUS; // bitwise not, unary minus, unary plus
precedence right POW; // non-java

start with unit;

unit          ::= expr:e
                    {:
                      RESULT = e;
                      setRoot(RESULT);
                    :}
                 ;


paramlist     ::= 
                   paramlist:l COMMA expr:e
                     {:
                       l.add(e);
                       RESULT = l;
                     :}

                 | expr:e
                     {:
                       List<Node> l = new ArrayList<Node>();
                       l.add(e);
                       RESULT = l;
                     :}

                 ;

paramlistOpt  ::=
                   paramlist:l
                     {:
                       RESULT = l;
                     :}
                 
                 | // nothing
                     {:
                       RESULT = new ArrayList<Node>();
                     :}

                 ;

expr          ::=
                   LPAREN expr:e RPAREN
                     {:
                       RESULT = e;
                     :}
                
                // macro
                |  IDENTIFIER:m LPAREN paramlistOpt:p RPAREN
                    {:
                      if (!macros.hasMacro(m))
                        throw new SemanticException("Macro '" + m + "' is undefined!");
                      RESULT = macros.getMacro(m).evaluate(p.toArray(new Node[0]));
                    :}

                // variable
                |  IDENTIFIER:v
                    {:
                      if (!variables.hasVariable(v))
                        throw new SemanticException("Variable '" + v + "' is undefined!");
                      RESULT = variables.getVariable(v);
                    :}

                // float
                | FLOAT:f
                    {:
                      RESULT = new DoubleConstant(f);
                    :}
                
                // boolean
                | BOOLEAN:b
                    {:
                      RESULT = new BooleanConstant(b);
                    :}
                
                // string
                | STRING:s
                    {:
                      RESULT = new StringConstant(s);
                    :}

                // unary plus
                | PLUS expr:e
                    {:
                      RESULT = Operators.uplus(e);
                    :}
                    %prec UPLUS
                    
                // unary minus
                | MINUS expr:e
                    {:
                      RESULT = Operators.uminus(e);
                    :}
                    %prec UMINUS
                    
                // pow operator
                | expr:l POW expr:r
                    {:
                      RESULT = Operators.pow(l, r);
                    :}
  
                // plus operator
                | expr:l PLUS expr:r
                    {:
                      RESULT = Operators.plus(l, r);
                    :}
  
                // minus operator
                | expr:l MINUS expr:r
                    {:
                      RESULT = Operators.minus(l, r);
                    :}
  
                // times operator
                | expr:l TIMES expr:r
                    {:
                      RESULT = Operators.times(l, r);
                    :}
  
                // division operator
                | expr:l DIVISION expr:r
                    {:
                      RESULT = Operators.division(l, r);
                    :}
  
                // and operator
                | expr:l AND expr:r
                    {:
                      RESULT = Operators.and(l, r);
                    :}
  
                // or operator
                | expr:l OR expr:r
                    {:
                      RESULT = Operators.or(l, r);
                    :}
  
                // not operator
                | NOT expr:e
                    {:
                      RESULT = Operators.not(e);
                    :}
  
                // equal operator
                | expr:l EQUAL expr:r
                    {:
                      RESULT = Operators.equal(l, r);
                    :}
  
                // less than operator
                | expr:l LT expr:r
                    {:
                      RESULT = Operators.lessThan(l, r);
                    :}
  
                // less equal operator
                | expr:l LE expr:r
                    {:
                      RESULT = Operators.lessEqual(l, r);
                    :}
  
                // greater than operator
                | expr:l GT expr:r
                    {:
                      RESULT = Operators.greaterThan(l, r);
                    :}
  
                // greater equal operator
                | expr:l GE expr:r
                    {:
                      RESULT = Operators.greaterEqual(l, r);
                    :}
                
                // is operator
                | expr:l IS expr:r
                    {:
                      RESULT = Operators.is(l, r);
                    :}
                
                // regexp operator
                | expr:l REGEXP expr:r
                    {:
                      RESULT = Operators.regexp(l, r);
                    :}

                ;
