# Supplementary material for: A new approach for interpreting Random Forest models and its application to the biology of ageing
Source: Bioinformatics. 2018 Feb 16;34(14):2449–56. doi: 10.1093/bioinformatics/bty087 (PMC6041990; doi:10.1093/bioinformatics/bty087)
Supplement: Supplementary Data [file bty087_src_code_and_dataset.zip › src_code_and_dataset/java_src/weka/bin/weka/core/json/Parser.cup]

/*
 * STANDARD ML OF NEW JERSEY COPYRIGHT NOTICE, LICENSE AND DISCLAIMER.
 * 
 * Copyright (c) 1989-1998 by Lucent Technologies
 * 
 * Permission to use, copy, modify, and distribute this software and its
 * documentation for any purpose and without fee is hereby granted, provided
 * that the above copyright notice appear in all copies and that both the
 * copyright notice and this permission notice and warranty disclaimer appear
 * in supporting documentation, and that the name of Lucent Technologies, Bell
 * Labs or any Lucent entity not be used in advertising or publicity pertaining
 * to distribution of the software without specific, written prior permission.
 *
 * Lucent disclaims all warranties with regard to this software, including all
 * implied warranties of merchantability and fitness. In no event shall Lucent
 * be liable for any special, indirect or consequential damages or any damages
 * whatsoever resulting from loss of use, data or profits, whether in an action
 * of contract, negligence or other tortious action, arising out of or in
 * connection with the use or performance of this software. 
 *
 * Taken from this URL:
 * http://www.smlnj.org/license.html
 * 
 * This license is compatible with the GNU GPL (see section "Standard ML of New
 * Jersey Copyright License"):
 * http://www.gnu.org/licenses/license-list.html#StandardMLofNJ
 */

/*
 * Copyright 1996-1999 by Scott Hudson, Frank Flannery, C. Scott Ananian
 */

package weka.core.json;

import java_cup.runtime.*;

import java.io.*;
import java.util.*;

/**
 * A parser for parsing JSON files.
 *
 * @author FracPete (fracpete at waikato dot ac dot nz)
 * @version $Revision: 5785 $
 */

parser code {:
  /** variable - value relation. */
  protected HashMap m_Symbols;

  /** for storing the parsed JSON data structure. */
  protected JSONNode m_Result;
  
  /** the stack for keeping track of the current parent node. */
  protected Stack<JSONNode> m_Stack;

  /**
   * Returns the JSON data structure.
   * 
   * @return the result
   */
  public JSONNode getResult() {
    return m_Result;
  }
  
  /**
   * Returns the stack used internally for keeping track of the current
   * parent node.
   * 
   * @return the stack
   */
  protected Stack<JSONNode> getStack() {
    return m_Stack;
  }

  /**
   * Runs the parser from commandline. Expects a filename as first parameter,
   * pointing to a JSON file.
   * 
   * @param args the commandline arguments
   * @throws Exception if something goes wrong
   */
  public static void main(String args[]) throws Exception {
    if (args.length != 1) {
      System.err.println("No JSON file specified!");
      System.exit(1);
    }
    
    FileInputStream stream = new FileInputStream(args[0]);
    SymbolFactory sf = new DefaultSymbolFactory();
    Parser parser = new Parser(new Scanner(stream, sf), sf);
    parser.parse();
    StringBuffer buffer = new StringBuffer();
    parser.getResult().toString(buffer);
    System.out.println(buffer.toString());
  }
:}

init with {:
  m_Symbols = new HashMap();
  m_Result  = new JSONNode();
  m_Stack   = new Stack<JSONNode>();
  m_Stack.push(m_Result);
:}

terminal COMMA;
terminal LSQUARE;
terminal RSQUARE;
terminal LCURLY;
terminal RCURLY;
terminal COLON;
terminal NULL;
terminal Boolean BOOLEAN;
terminal Integer INTEGER;
terminal Double DOUBLE;
terminal String STRING;

non terminal json;
non terminal pairs;
non terminal pair;
non terminal primitive;
non terminal null;
non terminal Boolean boolean;
non terminal Integer integer;
non terminal Double double;
non terminal String string;
non terminal anon_object;
non terminal named_object;
non terminal named_object_start;
non terminal anon_object_start;
non terminal object_content;
non terminal object_end;
non terminal anon_array;
non terminal named_array;
non terminal named_array_start;
non terminal anon_array_start;
non terminal array_content;
non terminal array_end;
non terminal elements;
non terminal element;

json               ::=   LCURLY RCURLY
                       | LCURLY pairs RCURLY
                       ;

pairs              ::=   pairs COMMA pair 
                       | pair
                       ; 

pair               ::=   primitive 
                       | named_object 
                       | named_array
                       ;

primitive          ::=   null
                       | boolean
                       | integer
                       | double
                       | string
                       ;
                    
null               ::= STRING:name COLON NULL
                       {: 
                          parser.getStack().peek().addNull(name);
                       :}
                       ;
                    
boolean            ::= STRING:name COLON BOOLEAN:b
                       {:
                          parser.getStack().peek().addPrimitive(name, b);
                       :}
                       ;
                    
integer            ::= STRING:name COLON INTEGER:i
                       {:
                          parser.getStack().peek().addPrimitive(name, i);
                       :}
                       ;
                    
double             ::= STRING:name COLON DOUBLE:d
                       {:
                          parser.getStack().peek().addPrimitive(name, d);
                       :}
                       ;
                    
string             ::= STRING:name COLON STRING:s
                       {: 
                          parser.getStack().peek().addPrimitive(name, s);
                       :}
                       ;
                    
named_object       ::=   named_object_start object_end
                       | named_object_start object_content object_end
                       ;
                    
named_object_start ::= STRING:name COLON LCURLY
                       {:
                          JSONNode node = parser.getStack().peek().addObject(name);
                          parser.getStack().push(node);
                       :}
                       ;
                    
anon_object        ::=   anon_object_start object_end
                       | anon_object_start object_content object_end
                       ;
                    
anon_object_start  ::= LCURLY
                       {:
                          JSONNode node = parser.getStack().peek().addObject(null);
                          parser.getStack().push(node);
                       :}
                       ;
                    
object_content     ::= pairs
                       ;
                    
object_end         ::= RCURLY
                       {:
                          parser.getStack().pop();
                       :}
                       ;
                    
named_array        ::=   named_array_start array_end
                       | named_array_start array_content array_end
                       ;
                    
named_array_start  ::= STRING:name COLON LSQUARE
                       {:
                          JSONNode node = parser.getStack().peek().addArray(name);
                          parser.getStack().push(node);
                       :}
                       ;
                    
anon_array         ::=   anon_array_start array_end
                       | anon_array_start array_content array_end
                       ;
                    
anon_array_start   ::= LSQUARE
                       {:
                          JSONNode node = parser.getStack().peek().addArray(null);
                          parser.getStack().push(node);
                       :}
                       ;
                    
array_content      ::= elements
                       ;
                    
array_end          ::= RSQUARE
                       {:
                          parser.getStack().pop();
                       :}
                       ;
                    
elements           ::=   elements COMMA element 
                       | element
                       ;
                    
element            ::=   NULL 
                         {: 
                            parser.getStack().peek().addArrayElement(null);
                         :}
                       | BOOLEAN:b 
                         {: 
                            parser.getStack().peek().addArrayElement(b);
                         :}
                       | INTEGER:i 
                         {:
                            parser.getStack().peek().addArrayElement(i);
                         :}
                       | DOUBLE:d 
                         {:
                            parser.getStack().peek().addArrayElement(d);
                         :}
                       | STRING:s
                         {: 
                            parser.getStack().peek().addArrayElement(s);
                         :}
                       | anon_object
                       | anon_array
                       ;
