# Supplementary material for: A new approach for interpreting Random Forest models and its application to the biology of ageing
Source: Bioinformatics. 2018 Feb 16;34(14):2449–56. doi: 10.1093/bioinformatics/bty087 (PMC6041990; doi:10.1093/bioinformatics/bty087)
Supplement: Supplementary Data [file bty087_src_code_and_dataset.zip › src_code_and_dataset/java_src/weka/bin/weka/core/Capabilities.props]

# The processing of Capabilities is managed with the properties stored
# in this file.
#
# author:  Fracpete (fracpete at waikato dot ac dot nz)
# version: $Revision: 5953 $

# are Capabilities tests enabled at all?
Test=true

# enable tests that are based on the data 
# see weka.core.Capabilities.test(Instances,int,int)
InstancesTest=true

# enable tests that work only on the type of attribute, not the data
# see weka.core.Capabilities.test(Attribute,boolean)
AttributeTest=true

# test for missing values
# see weka.core.Capabilities.test(Instances,int,int)
MissingValuesTest=true

# test for missing class values
# see weka.core.Capabilities.test(Instances,int,int)
MissingClassValuesTest=true

# test for minimum number of instances
# see weka.core.Capabilities.test(Instances,int,int)
MinimumNumberInstancesTest=true
