# Supplementary material for: A new approach for interpreting Random Forest models and its application to the biology of ageing
Source: Bioinformatics. 2018 Feb 16;34(14):2449–56. doi: 10.1093/bioinformatics/bty087 (PMC6041990; doi:10.1093/bioinformatics/bty087)
Supplement: Supplementary Data [file bty087_src_code_and_dataset.zip › src_code_and_dataset/java_src/weka/bin/weka/PluginManager.props]

weka.gui.Perspective=weka.gui.explorer.PreprocessPanel,\
 weka.gui.explorer.ClassifierPanel,\
 weka.gui.explorer.ClustererPanel,\
 weka.gui.explorer.AssociationsPanel,\
 weka.gui.explorer.AttributeSelectionPanel,\
 weka.gui.explorer.VisualizePanel,\
 weka.gui.experiment.Experimenter,\
 weka.gui.knowledgeflow.MainKFPerspective,\
 weka.gui.knowledgeflow.AttributeSummaryPerspective,\
 weka.gui.knowledgeflow.ScatterPlotMatrixPerspective,\
 weka.gui.knowledgeflow.SQLViewerPerspective,\
 weka.gui.SimpleCLIPanel
