# Supplementary material for: A new approach for interpreting Random Forest models and its application to the biology of ageing
Source: Bioinformatics. 2018 Feb 16;34(14):2449–56. doi: 10.1093/bioinformatics/bty087 (PMC6041990; doi:10.1093/bioinformatics/bty087)
Supplement: Supplementary Data [file bty087_src_code_and_dataset.zip › src_code_and_dataset/java_src/weka/bin/weka/gui/GenericPropertiesCreator.props]

# Customises the list of options given by the GenericObjectEditor
# for various superclasses.
#
# Version: $Revision: 11944 $

# Whether to use the dynamic approach or not (true|false). In case of
# "false" the old GenericObjectEditor.props file is used:
UseDynamic=true

# Lists the ResultProducers-Packages I want to choose from
weka.experiment.ResultProducer=\
  weka.experiment

# Lists the ResultListeners-Packages I want to choose from
weka.experiment.ResultListener=\
  weka.experiment

# Lists the SplitEvaluators-Packages I want to choose from
weka.experiment.SplitEvaluator=\
  weka.experiment

# Lists the Classifiers-Packages I want to choose from
weka.classifiers.Classifier=\
 weka.classifiers.bayes,\
 weka.classifiers.functions,\
 weka.classifiers.lazy,\
 weka.classifiers.meta,\
 weka.classifiers.meta.nestedDichotomies,\
 weka.classifiers.mi,\
 weka.classifiers.misc,\
 weka.classifiers.scripting,\
 weka.classifiers.trees,\
 weka.classifiers.rules

# Lists the IterativeClassifier objects I want to choose from
weka.classifiers.IterativeClassifier=\
 weka.classifiers.meta,\
 weka.classifiers.trees
 
# Lists the AbstractClassificationOutput-packages I want to choose from
weka.classifiers.evaluation.output.prediction.AbstractOutput=\
  weka.classifiers.evaluation.output.prediction

# Lists the Filters-Packages I want to choose from
weka.filters.Filter= \
 weka.filters, \
 weka.filters.supervised.attribute, \
 weka.filters.supervised.instance, \
 weka.filters.unsupervised.attribute, \
 weka.filters.unsupervised.instance

# Lists the UnsupervisedFilters-Packages I want to choose from
weka.filters.UnsupervisedFilter = \
 weka.filters.unsupervised.attribute, \
 weka.filters.unsupervised.instance

# Lists the Attribute Selection Evaluators-Packages I want to choose from
weka.attributeSelection.ASEvaluation = \
 weka.attributeSelection

# Lists the Attribute Selection Search methods-Packages I want to choose from
weka.attributeSelection.ASSearch = \
 weka.attributeSelection

# Lists the Associators-Packages I want to choose from
weka.associations.Associator=\
 weka.associations

# Lists the Clusterers-Packages I want to choose from
weka.clusterers.Clusterer=\
 weka.clusterers

# Lists the DensityBasedClusterers I want to choose from
weka.clusterers.DensityBasedClusterer=\
 weka.clusterers

# Lists the Loaders-Packages I want to choose from
weka.core.converters.Loader=\
 weka.core.converters

# Lists the Savers-Packages I want to choose from
weka.core.converters.Saver=\
 weka.core.converters

# Lists the search algorithms for nearest neighbour search
weka.core.neighboursearch.NearestNeighbourSearch =\
 weka.core.neighboursearch

# Lists the ball tree constructors
weka.core.neighboursearch.balltrees.BallTreeConstructor =\
 weka.core.neighboursearch.balltrees

# Lists the ball splitters
weka.core.neighboursearch.balltrees.BallSplitter =\
 weka.core.neighboursearch.balltrees
 
# Lists the kd tree splitters
weka.core.neighboursearch.kdtrees.KDTreeNodeSplitter =\
 weka.core.neighboursearch.kdtrees

# Lists the distance functions for use nearest neighbour search
weka.core.DistanceFunction =\
 weka.core 

# Lists the Search algorithm for Bayes net structure learning-Packages I want to choose from
weka.classifiers.bayes.net.search.SearchAlgorithm=\
 weka.classifiers.bayes.net.search.local, \
 weka.classifiers.bayes.net.search.ci, \
 weka.classifiers.bayes.net.search.global, \
 weka.classifiers.bayes.net.search.fixed

weka.classifiers.bayes.net.estimate.BayesNetEstimator =\
 weka.classifiers.bayes.net.estimate

# Lists the DataGenerator Algorithms-Packages
weka.datagenerators.DataGenerator=\
 weka.datagenerators.classifiers.classification,\
 weka.datagenerators.classifiers.regression,\
 weka.datagenerators.clusterers

# Lists the packages where to find ClusterDefinition
weka.datagenerators.ClusterDefinition=\
 weka.datagenerators,\
 weka.datagenerators.clusterers

# List of stemmers
weka.core.stemmers.Stemmer=\
 weka.core.stemmers

# Lists the Estimator-Packages I want to choose from
weka.estimators.Estimator= \
 weka.estimators

# Lists the Univariate Density Estimator packages I want to choose from
weka.estimators.UnivariateDensityEstimator= \
 weka.estimators

# Lists of Kernels I want to choose from
weka.classifiers.functions.supportVector.Kernel=\
 weka.classifiers.functions.supportVector,\
 weka.classifiers.mi.supportVector

# List of SVMreg learning algorithms
weka.classifiers.functions.supportVector.RegOptimizer=\
 weka.classifiers.functions.supportVector

# List of tokenizers
weka.core.tokenizers.Tokenizer=\
 weka.core.tokenizers

# List of extensions for the main GUI, package "weka.gui" is not allowed
weka.gui.MainMenuExtension=

# List of Explorer visualization plugins (classification panel)
weka.gui.visualize.plugins.VisualizePlugin=\
 weka.gui.visualize.plugins

# List of Explorer tree visualization plugins (classification panel)
weka.gui.visualize.plugins.TreeVisualizePlugin=\
 weka.gui.visualize.plugins

# List of Explorer graph visualization plugins (classification panel)
weka.gui.visualize.plugins.GraphVisualizePlugin=\
 weka.gui.visualize.plugins

# List of Explorer error visualization plugins (classification panel)
weka.gui.visualize.plugins.ErrorVisualizePlugin=\
 weka.gui.visualize.plugins
 
#List of Explorer association rule visualization plugins (associations panel)
weka.gui.visualize.plugins.AssociationRuleVisualizePlugin=\
 weka.gui.visualize.plugins

#List of Explorer classifier panel launch handler plugins
weka.gui.explorer.ClassifierPanelLaunchHandlerPlugin=\
 weka.gui.explorer

# List of writers for outputting graphics
weka.gui.visualize.JComponentWriter=\
 weka.gui.visualize

# List of Experimenter result matrices
weka.experiment.ResultMatrix=\
 weka.experiment

# List of Tester algorithms in the Experimenter
weka.experiment.Tester=\
 weka.experiment

# List of Experimenter setup panels
weka.gui.experiment.AbstractSetupPanel=\
  weka.gui.experiment

# List of file loaders
weka.core.converters.AbstractFileLoader=\
 weka.core.converters

# List of file savers
weka.core.converters.AbstractFileSaver=\
 weka.core.converters

# List of partition generators
weka.core.PartitionGenerator=\
 weka.classifiers.trees,\
 weka.classifiers.meta

# List of snowball stemmers.
#
# Note: the snowball jar needs to be in the CLASSPATH to make these stemmers
#       available. See the following links for more information:
#       http://weka.wikispaces.com/Stemmers
#       http://snowball.tartarus.org/
#
#org.tartarus.snowball.SnowballProgram=\
# org.tartarus.snowball.ext

# List of generators
#weka.classifiers.meta.generators.Generator=\
# weka.classifiers.meta.generators

#weka.classifiers.meta.generators.NumericAttributeGenerator=\
# weka.classifiers.meta.generators

#weka.classifiers.meta.generators.NominalAttributeGenerator=\
# weka.classifiers.meta.generators

# stopword algorithms
weka.core.stopwords.StopwordsHandler=\
  weka.core.stopwords
