# Supplementary material for: A new approach for interpreting Random Forest models and its application to the biology of ageing
Source: Bioinformatics. 2018 Feb 16;34(14):2449–56. doi: 10.1093/bioinformatics/bty087 (PMC6041990; doi:10.1093/bioinformatics/bty087)
Supplement: Supplementary Data [file bty087_src_code_and_dataset.zip › src_code_and_dataset/java_src/weka/bin/weka/gui/visualize/Visualize.props]

# Properties for visualization
#
# Version: $Revision: 5015 $

# Maximum precision for numeric values
weka.gui.visualize.precision=10

# Colour for the axis in the 2D plot (can use R,G,B format)
weka.gui.visualize.Plot2D.axisColour=green

# Colour for the background of the 2D plot (can use R,G,B format)
weka.gui.visualize.Plot2D.backgroundColour=white

# The JFrame (needs to implement the interface weka.gui.visualize.InstanceInfo) 
# for displaying Instance information.
weka.gui.visualize.Plot2D.instanceInfoFrame=weka.gui.visualize.InstanceInfoFrame

# Display the list of one dimensional attribute visualizations
weka.gui.visualize.VisualizePanel.displayAttributeBars=true

# Colour for the background of the attribute bars in the
# AttributePanel (can use R,G,B format)
weka.gui.visualize.AttributePanel.barColour=white

# If you regularly visualize certain datasets with the same structure
# you might want to define default x, y and colour dimensions (attributes)
# to visualize on.
# Just uncomment and set up the following
# weka.gui.visualize.VisualizePanel.<relation name>.XDimension=<attribute name>
# weka.gui.visualize.VisualizePanel.<relation name>.YDimension=<attribute name>
# weka.gui.visualize.VisualizePanel.<relation name>.ColourDimension=<attribute name>
# NOTE: spaces in relation names can be handled by using 
# escape characters (java 1.2), eg. my\ first\ relation\ name

# Defaults for threshold curve plots
weka.gui.visualize.ThresholdVisualizePanel.ThresholdCurve.XDimension=False\ Positive\ Rate
weka.gui.visualize.ThresholdVisualizePanel.ThresholdCurve.YDimension=True\ Positive\ Rate
weka.gui.visualize.ThresholdVisualizePanel.ThresholdCurve.ColourDimension=Threshold

#Defaults for cost curve plots
weka.gui.visualize.VisualizePanel.CostCurve.XDimension=Probability\ Cost\ Function
weka.gui.visualize.VisualizePanel.CostCurve.YDimension=Normalized\ Expected\ Cost
weka.gui.visualize.VisualizePanel.CostCurve.ColourDimension=Threshold

# Defaults for margin curve plots
weka.gui.visualize.VisualizePanel.MarginCurve.XDimension=Margin
weka.gui.visualize.VisualizePanel.MarginCurve.YDimension=Cumulative
weka.gui.visualize.VisualizePanel.MarginCurve.ColourDimension=Margin
