# Supplementary material for: A new approach for interpreting Random Forest models and its application to the biology of ageing
Source: Bioinformatics. 2018 Feb 16;34(14):2449–56. doi: 10.1093/bioinformatics/bty087 (PMC6041990; doi:10.1093/bioinformatics/bty087)
Supplement: Supplementary Data [file bty087_src_code_and_dataset.zip › src_code_and_dataset/java_src/weka/bin/weka/gui/scripting/Jython.props]

# Defines the syntax highlighting for Jython
#
# Author:  FracPete (fracpete at waikato dot ac dot nz)
# Version: $Revision: 5293 $

########
# Font #
########

# the font name
FontName=monospaced

# the font size
FontSize=12

#############################################
# Colors (R,G,B format can be used as well) #
#############################################

# the font color
ForegroundColor=black

# the background color
BackgroundColor=white

# the color for keywords
KeywordColor=blue

# the color for comments
CommentColor=gray

# the color for strings
StringColor=red

##########
# Syntax #
##########

# whether the syntax highlighting etc is on or not (true|false)
Syntax=true

# the number of spaces to use for indentation instead of TAB
Indentation=4

# the number of characters that a single tab represents
Tabs=4

# whether to use blanks instead of tabs (true|false)
UseBlanks=true

# word delimiters
Delimiters=;:{}()[]+-/%<=>!&|^~*

# delimiter for quoted strings/characters
QuoteDelimiters="'

# the character to escape quotes
QuoteEscape=\\

# whether multi-line comments are enabled (true|false)
MultiLineComment=true

# the start delimiter of a multi-line comment
MultiLineCommentStart="""

# the end delimiter of a multi-line comment
MultiLineCommentEnd="""

# the start delimiter of a single-line comment
SingleLineCommentStart=#

# whether to add matching block end (true|false)
AddMatchingBlockEnd=false

# the start of a block (e.g., "opening bracket")
BlockStart=

# the end of a block (e.g., "closing bracket")
BlockEnd=

# whether the keywords are case-sensitive (true|false)
CaseSensitive=true

# the keywords
Keywords=\
	and,\
	assert,\
	break,\
	class,\
	continue,\
	def,\
	del,\
	elif,\
	else,\
	except,\
	exec,\
	finally,\
	for,\
	from,\
	global,\
	if,\
	import,\
	in,\
	is,\
	lambda,\
	not,\
	or,\
	pass,\
	print,\
	raise,\
	return,\
	try,\
	while,\
