# Supplementary material for: A new approach for interpreting Random Forest models and its application to the biology of ageing
Source: Bioinformatics. 2018 Feb 16;34(14):2449–56. doi: 10.1093/bioinformatics/bty087 (PMC6041990; doi:10.1093/bioinformatics/bty087)
Supplement: Supplementary Data [file bty087_src_code_and_dataset.zip › src_code_and_dataset/java_src/weka/bin/weka/gui/experiment/Experimenter.props]

# This props file contains default values for the Weka Experimenter.
# "simple" indicates that this property is only available for simple
# experiments.
#
# $Revision: 11944 $

# the default setup panel (classname)
SetupPanel=weka.gui.experiment.SimpleSetupPanel

# the default extension in the file-dialog
# possible values: 
#   .exp 
#   .xml 
#   .koml (if available)
Extension=.exp

# the default destination ("simple")
# possible values:
#   ARFF file
#   CSV file
#   JDBC database
Destination=ARFF file

# the experiment type ("simple")
# possible values:
#   Cross-validation
#   Train/Test Percentage Split (data randomized)
#   Train/Test Percentage Split (order preserved)
ExperimentType=Cross-validation

# whether classification is the default ("simple")
UseClassification=true

# the default number of CV folds ("simple")
Folds=10

# the default percentage for training ("simple")
TrainPercentage=66

# the default number of repetitions ("simple")
Repetitions=10

# whether datasets are first iterated ("simple")
DatasetsFirst=true

# the initial datasets directory
# Note for Win32: the path backslashes have to written as "\\"
InitialDatasetsDirectory=

# whether to use relative paths
UseRelativePaths=false

# the default tester to use
# possible values (at least):
#   Paired T-Tester (corrected)
#   Paired T-Tester
Tester=Paired T-Tester (corrected)

# the row selection
Row=Key_Dataset

# the column selection
Column=Key_Scheme,Key_Scheme_options,Key_Scheme_version_ID

# the default comparison field (lower case!)
# see ComboBox in Experimenter
ComparisonField=percent_correct

# the default significance
Significance=0.05

# the default sorting
Sorting=

# whether stddevs are displayed by default
ShowStdDev=false

# whether the Average is displayed by default
ShowAverage=false

# the default precision for the mean
MeanPrecision=2

# the default precision for the stdev
StdDevPrecision=2

# the classname and options of the ResultMatrix, reponsible for the default 
# output format.
# NB: The other defaults listed in this props file override the "advanced" 
#     options specified in this property.
OutputFormat=weka.experiment.ResultMatrixPlainText -col-name-width 0 -row-name-width 25 -mean-width 0 -stddev-width 0 -sig-width 0 -count-width 5 -print-col-names -print-row-names -enum-col-names

# whether filter classnames are removed by default
RemoveFilterClassnames=false
