# Supplementary material for: A new approach for interpreting Random Forest models and its application to the biology of ageing
Source: Bioinformatics. 2018 Feb 16;34(14):2449–56. doi: 10.1093/bioinformatics/bty087 (PMC6041990; doi:10.1093/bioinformatics/bty087)
Supplement: Supplementary Data [file bty087_src_code_and_dataset.zip › src_code_and_dataset/java_src/weka/bin/weka/gui/treevisualizer/TreeVisualizer.props]

# A properties file for customizing the Weka's TreeVisualizer.
#
# Author: FracPete (fracpete at waikato dot ac dot nz)
# Version: $Revision: 4960 $

# the font color (can use R,G,B format)
FontColor=black

# the background color (can use R,G,B format)
# leaving this empty uses the platform's default background
# Note: on Mac OS X, using the default background results in a black background when
#       saving the tree to a file! See the following thread on the Weka mailing list:
#       https://list.scms.waikato.ac.nz/mailman/htdig/wekalist/2009-January/015661.html
BackgroundColor=

# the node color (can use R,G,B format)
NodeColor=gray

# the line color (can use R,G,B format)
LineColor=black

# the color of the zoombox (can use R,G,B format)
ZoomBoxColor=black

# the XOR mode color for the zoombox (can use R,G,B format)
ZoomBoxXORColor=white

# whether to show the border or not
ShowBorder=true
